# Supplementary material for: RaTrav: a tool for calculating mean first-passage times on biochemical networks
Source: BMC Syst Biol. 2013 Nov 21;7:130. doi: 10.1186/1752-0509-7-130 (PMC4222613; doi:10.1186/1752-0509-7-130)
Supplement: Additional file 1 — RaTrav examples file. File containing RaTrav input and output data for the two case studies presented. [file 1752-0509-7-130-S1.zip › SupplementaryFiles/Example1/99d.pdb]

ATOM      1  N   GLU A   1      11.434  -6.512 102.399  1.00  0.00              
ATOM      2  CA  GLU A   1      11.761  -7.894 102.702  1.00  0.00              
ATOM      3  CB  GLU A   1      11.850  -8.045 104.221  1.00  0.00              
ATOM      4  CG  GLU A   1      12.442  -9.357 104.736  1.00  0.00              
ATOM      5  CD  GLU A   1      13.891  -9.608 104.333  1.00  0.00              
ATOM      6  OE1 GLU A   1      14.769  -8.863 104.772  1.00  0.00              
ATOM      7  OE2 GLU A   1      14.147 -10.558 103.596  1.00  0.00              
ATOM      8  C   GLU A   1      10.714  -8.841 102.123  1.00  0.00              
ATOM      9  O   GLU A   1      10.972 -10.011 101.851  1.00  0.00              
ATOM     10  N   THR A   2       9.524  -8.290 101.915  1.00  0.00              
ATOM     11  CA  THR A   2       8.410  -9.017 101.341  1.00  0.00              
ATOM     12  CB  THR A   2       7.100  -8.310 101.734  1.00  0.00              
ATOM     13  OG1 THR A   2       7.358  -6.908 101.785  1.00  0.00              
ATOM     14  CG2 THR A   2       6.569  -8.819 103.064  1.00  0.00              
ATOM     15  C   THR A   2       8.537  -9.196  99.834  1.00  0.00              
ATOM     16  O   THR A   2       9.046  -8.331  99.115  1.00  0.00              
ATOM     17  N   THR A   3       8.076 -10.348  99.349  1.00  0.00              
ATOM     18  CA  THR A   3       8.164 -10.706  97.943  1.00  0.00              
ATOM     19  CB  THR A   3       7.779 -12.189  97.798  1.00  0.00              
ATOM     20  OG1 THR A   3       6.595 -12.364  98.573  1.00  0.00              
ATOM     21  CG2 THR A   3       8.881 -13.128  98.260  1.00  0.00              
ATOM     22  C   THR A   3       7.282  -9.821  97.074  1.00  0.00              
ATOM     23  O   THR A   3       6.054  -9.919  97.129  1.00  0.00              
ATOM     24  N   ALA A   4       7.918  -8.939  96.300  1.00  0.00              
ATOM     25  CA  ALA A   4       7.222  -8.007  95.426  1.00  0.00              
ATOM     26  CB  ALA A   4       8.241  -7.244  94.593  1.00  0.00              
ATOM     27  C   ALA A   4       6.215  -8.637  94.470  1.00  0.00              
ATOM     28  O   ALA A   4       6.527  -9.577  93.737  1.00  0.00              
ATOM     29  N   LEU A   5       4.989  -8.118  94.496  1.00  0.00              
ATOM     30  CA  LEU A   5       3.902  -8.636  93.681  1.00  0.00              
ATOM     31  CB  LEU A   5       2.562  -8.124  94.197  1.00  0.00              
ATOM     32  CG  LEU A   5       2.066  -8.594  95.552  1.00  0.00              
ATOM     33  CD1 LEU A   5       0.882  -7.765  96.010  1.00  0.00              
ATOM     34  CD2 LEU A   5       1.696 -10.058  95.500  1.00  0.00              
ATOM     35  C   LEU A   5       4.055  -8.193  92.238  1.00  0.00              
ATOM     36  O   LEU A   5       4.323  -7.021  91.971  1.00  0.00              
ATOM     37  N   VAL A   6       3.913  -9.112  91.287  1.00  0.00              
ATOM     38  CA  VAL A   6       3.900  -8.750  89.880  1.00  0.00              
ATOM     39  CB  VAL A   6       5.021  -9.454  89.081  1.00  0.00              
ATOM     40  CG1 VAL A   6       5.039  -8.966  87.639  1.00  0.00              
ATOM     41  CG2 VAL A   6       6.387  -9.202  89.697  1.00  0.00              
ATOM     42  C   VAL A   6       2.525  -9.140  89.361  1.00  0.00              
ATOM     43  O   VAL A   6       2.142 -10.317  89.385  1.00  0.00              
ATOM     44  N   CYS A   7       1.765  -8.140  88.916  1.00  0.00              
ATOM     45  CA  CYS A   7       0.419  -8.374  88.428  1.00  0.00              
ATOM     46  CB  CYS A   7      -0.578  -7.752  89.397  1.00  0.00              
ATOM     47  SG  CYS A   7      -2.309  -8.092  88.993  1.00  0.00              
ATOM     48  C   CYS A   7       0.236  -7.844  87.011  1.00  0.00              
ATOM     49  O   CYS A   7       0.101  -6.641  86.751  1.00  0.00              
ATOM     50  N   ASP A   8       0.249  -8.793  86.075  1.00  0.00              
ATOM     51  CA  ASP A   8       0.068  -8.501  84.665  1.00  0.00              
ATOM     52  CB  ASP A   8       0.835  -9.497  83.797  1.00  0.00              
ATOM     53  CG  ASP A   8       0.805  -9.267  82.287  1.00  0.00              
ATOM     54  OD1 ASP A   8       1.213 -10.180  81.571  1.00  0.00              
ATOM     55  OD2 ASP A   8       0.438  -8.189  81.811  1.00  0.00              
ATOM     56  C   ASP A   8      -1.401  -8.477  84.285  1.00  0.00              
ATOM     57  O   ASP A   8      -2.028  -9.495  83.991  1.00  0.00              
ATOM     58  N   ASN A   9      -1.910  -7.253  84.273  1.00  0.00              
ATOM     59  CA  ASN A   9      -3.304  -6.973  83.981  1.00  0.00              
ATOM     60  CB  ASN A   9      -3.738  -5.699  84.710  1.00  0.00              
ATOM     61  CG  ASN A   9      -3.720  -5.785  86.230  1.00  0.00              
ATOM     62  OD1 ASN A   9      -4.751  -5.676  86.886  1.00  0.00              
ATOM     63  ND2 ASN A   9      -2.584  -5.951  86.890  1.00  0.00              
ATOM     64  C   ASN A   9      -3.466  -6.761  82.482  1.00  0.00              
ATOM     65  O   ASN A   9      -2.740  -5.956  81.892  1.00  0.00              
ATOM     66  N   GLY A  10      -4.375  -7.486  81.828  1.00  0.00              
ATOM     67  CA  GLY A  10      -4.694  -7.232  80.431  1.00  0.00              
ATOM     68  C   GLY A  10      -6.169  -7.479  80.160  1.00  0.00              
ATOM     69  O   GLY A  10      -6.829  -8.191  80.921  1.00  0.00              
ATOM     70  N   SER A  11      -6.691  -6.934  79.053  1.00  0.00              
ATOM     71  CA  SER A  11      -8.105  -6.991  78.682  1.00  0.00              
ATOM     72  CB  SER A  11      -8.253  -6.527  77.238  1.00  0.00              
ATOM     73  OG  SER A  11      -7.482  -5.366  76.952  1.00  0.00              
ATOM     74  C   SER A  11      -8.812  -8.338  78.814  1.00  0.00              
ATOM     75  O   SER A  11     -10.018  -8.406  79.057  1.00  0.00              
ATOM     76  N   GLY A  12      -8.074  -9.432  78.620  1.00  0.00              
ATOM     77  CA  GLY A  12      -8.646 -10.762  78.714  1.00  0.00              
ATOM     78  C   GLY A  12      -8.263 -11.494  79.987  1.00  0.00              
ATOM     79  O   GLY A  12      -9.061 -12.268  80.516  1.00  0.00              
ATOM     80  N   LEU A  13      -7.068 -11.243  80.526  1.00  0.00              
ATOM     81  CA  LEU A  13      -6.485 -12.102  81.546  1.00  0.00              
ATOM     82  CB  LEU A  13      -5.575 -13.164  80.924  1.00  0.00              
ATOM     83  CG  LEU A  13      -6.149 -14.314  80.102  1.00  0.00              
ATOM     84  CD1 LEU A  13      -5.041 -15.024  79.350  1.00  0.00              
ATOM     85  CD2 LEU A  13      -6.912 -15.290  80.980  1.00  0.00              
ATOM     86  C   LEU A  13      -5.649 -11.287  82.515  1.00  0.00              
ATOM     87  O   LEU A  13      -5.034 -10.280  82.150  1.00  0.00              
ATOM     88  N   VAL A  14      -5.668 -11.717  83.773  1.00  0.00              
ATOM     89  CA  VAL A  14      -4.746 -11.220  84.775  1.00  0.00              
ATOM     90  CB  VAL A  14      -5.490 -10.693  86.027  1.00  0.00              
ATOM     91  CG1 VAL A  14      -4.515 -10.198  87.089  1.00  0.00              
ATOM     92  CG2 VAL A  14      -6.412  -9.542  85.658  1.00  0.00              
ATOM     93  C   VAL A  14      -3.825 -12.382  85.120  1.00  0.00              
ATOM     94  O   VAL A  14      -4.267 -13.457  85.540  1.00  0.00              
ATOM     95  N   LYS A  15      -2.536 -12.164  84.866  1.00  0.00              
ATOM     96  CA  LYS A  15      -1.487 -13.083  85.277  1.00  0.00              
ATOM     97  CB  LYS A  15      -0.399 -13.231  84.209  1.00  0.00              
ATOM     98  CG  LYS A  15      -0.843 -13.772  82.854  1.00  0.00              
ATOM     99  CD  LYS A  15      -1.175 -12.653  81.874  1.00  0.00              
ATOM    100  CE  LYS A  15      -1.718 -13.189  80.554  1.00  0.00              
ATOM    101  NZ  LYS A  15      -0.769 -14.027  79.842  1.00  0.00              
ATOM    102  C   LYS A  15      -0.865 -12.509  86.542  1.00  0.00              
ATOM    103  O   LYS A  15      -0.646 -11.299  86.626  1.00  0.00              
ATOM    104  N   ALA A  16      -0.553 -13.327  87.544  1.00  0.00              
ATOM    105  CA  ALA A  16      -0.098 -12.823  88.828  1.00  0.00              
ATOM    106  CB  ALA A  16      -1.296 -12.664  89.744  1.00  0.00              
ATOM    107  C   ALA A  16       0.874 -13.758  89.524  1.00  0.00              
ATOM    108  O   ALA A  16       0.812 -14.983  89.375  1.00  0.00              
ATOM    109  N   GLY A  17       1.792 -13.162  90.283  1.00  0.00              
ATOM    110  CA  GLY A  17       2.745 -13.914  91.081  1.00  0.00              
ATOM    111  C   GLY A  17       3.708 -12.968  91.775  1.00  0.00              
ATOM    112  O   GLY A  17       3.367 -11.821  92.074  1.00  0.00              
ATOM    113  N   PHE A  18       4.932 -13.439  91.999  1.00  0.00              
ATOM    114  CA  PHE A  18       5.928 -12.686  92.741  1.00  0.00              
ATOM    115  CB  PHE A  18       6.286 -13.393  94.051  1.00  0.00              
ATOM    116  CG  PHE A  18       5.110 -13.641  94.987  1.00  0.00              
ATOM    117  CD1 PHE A  18       4.537 -14.896  95.044  1.00  0.00              
ATOM    118  CD2 PHE A  18       4.623 -12.623  95.783  1.00  0.00              
ATOM    119  CE1 PHE A  18       3.477 -15.131  95.894  1.00  0.00              
ATOM    120  CE2 PHE A  18       3.570 -12.870  96.639  1.00  0.00              
ATOM    121  CZ  PHE A  18       2.994 -14.120  96.694  1.00  0.00              
ATOM    122  C   PHE A  18       7.196 -12.540  91.913  1.00  0.00              
ATOM    123  O   PHE A  18       7.523 -13.387  91.073  1.00  0.00              
ATOM    124  N   ALA A  19       7.914 -11.448  92.173  1.00  0.00              
ATOM    125  CA  ALA A  19       9.185 -11.155  91.532  1.00  0.00              
ATOM    126  CB  ALA A  19       9.744  -9.863  92.096  1.00  0.00              
ATOM    127  C   ALA A  19      10.212 -12.247  91.781  1.00  0.00              
ATOM    128  O   ALA A  19      10.451 -12.668  92.916  1.00  0.00              
ATOM    129  N   GLY A  20      10.784 -12.736  90.686  1.00  0.00              
ATOM    130  CA  GLY A  20      11.701 -13.858  90.744  1.00  0.00              
ATOM    131  C   GLY A  20      11.052 -15.144  90.249  1.00  0.00              
ATOM    132  O   GLY A  20      11.757 -16.116  89.973  1.00  0.00              
ATOM    133  N   ASP A  21       9.718 -15.204  90.118  1.00  0.00              
ATOM    134  CA  ASP A  21       9.077 -16.391  89.558  1.00  0.00              
ATOM    135  CB  ASP A  21       7.571 -16.451  89.790  1.00  0.00              
ATOM    136  CG  ASP A  21       7.095 -16.767  91.196  1.00  0.00              
ATOM    137  OD1 ASP A  21       7.563 -17.731  91.805  1.00  0.00              
ATOM    138  OD2 ASP A  21       6.211 -16.068  91.696  1.00  0.00              
ATOM    139  C   ASP A  21       9.288 -16.440  88.056  1.00  0.00              
ATOM    140  O   ASP A  21       9.181 -15.422  87.369  1.00  0.00              
ATOM    141  N   ASP A  22       9.574 -17.630  87.529  1.00  0.00              
ATOM    142  CA  ASP A  22       9.739 -17.819  86.090  1.00  0.00              
ATOM    143  CB  ASP A  22      10.537 -19.098  85.794  1.00  0.00              
ATOM    144  CG  ASP A  22       9.768 -20.395  86.025  1.00  0.00              
ATOM    145  OD1 ASP A  22       9.279 -20.591  87.139  1.00  0.00              
ATOM    146  OD2 ASP A  22       9.655 -21.196  85.100  1.00  0.00              
ATOM    147  C   ASP A  22       8.410 -17.887  85.342  1.00  0.00              
ATOM    148  O   ASP A  22       8.377 -17.822  84.115  1.00  0.00              
ATOM    149  N   ALA A  23       7.308 -18.060  86.072  1.00  0.00              
ATOM    150  CA  ALA A  23       5.989 -18.238  85.491  1.00  0.00              
ATOM    151  CB  ALA A  23       5.716 -19.731  85.333  1.00  0.00              
ATOM    152  C   ALA A  23       4.963 -17.686  86.477  1.00  0.00              
ATOM    153  O   ALA A  23       5.235 -17.695  87.683  1.00  0.00              
ATOM    154  N   PRO A  24       3.813 -17.147  86.042  1.00  0.00              
ATOM    155  CD  PRO A  24       3.511 -16.831  84.649  1.00  0.00              
ATOM    156  CA  PRO A  24       2.745 -16.696  86.929  1.00  0.00              
ATOM    157  CB  PRO A  24       1.789 -15.991  85.988  1.00  0.00              
ATOM    158  CG  PRO A  24       2.004 -16.686  84.669  1.00  0.00              
ATOM    159  C   PRO A  24       2.070 -17.826  87.694  1.00  0.00              
ATOM    160  O   PRO A  24       1.840 -18.919  87.173  1.00  0.00              
ATOM    161  N   ARG A  25       1.751 -17.541  88.954  1.00  0.00              
ATOM    162  CA  ARG A  25       1.136 -18.519  89.834  1.00  0.00              
ATOM    163  CB  ARG A  25       1.518 -18.176  91.267  1.00  0.00              
ATOM    164  CG  ARG A  25       1.126 -19.201  92.326  1.00  0.00              
ATOM    165  CD  ARG A  25       1.932 -19.007  93.610  1.00  0.00              
ATOM    166  NE  ARG A  25       3.299 -19.504  93.477  1.00  0.00              
ATOM    167  CZ  ARG A  25       4.350 -18.723  93.212  1.00  0.00              
ATOM    168  NH1 ARG A  25       5.543 -19.285  93.063  1.00  0.00              
ATOM    169  NH2 ARG A  25       4.220 -17.405  93.109  1.00  0.00              
ATOM    170  C   ARG A  25      -0.375 -18.528  89.639  1.00  0.00              
ATOM    171  O   ARG A  25      -1.017 -19.578  89.672  1.00  0.00              
ATOM    172  N   ALA A  26      -0.958 -17.349  89.419  1.00  0.00              
ATOM    173  CA  ALA A  26      -2.380 -17.242  89.155  1.00  0.00              
ATOM    174  CB  ALA A  26      -3.012 -16.296  90.162  1.00  0.00              
ATOM    175  C   ALA A  26      -2.579 -16.648  87.772  1.00  0.00              
ATOM    176  O   ALA A  26      -1.959 -15.641  87.430  1.00  0.00              
ATOM    177  N   VAL A  27      -3.390 -17.295  86.936  1.00  0.00              
ATOM    178  CA  VAL A  27      -3.799 -16.731  85.658  1.00  0.00              
ATOM    179  CB  VAL A  27      -3.186 -17.462  84.431  1.00  0.00              
ATOM    180  CG1 VAL A  27      -3.561 -16.738  83.143  1.00  0.00              
ATOM    181  CG2 VAL A  27      -1.672 -17.586  84.503  1.00  0.00              
ATOM    182  C   VAL A  27      -5.307 -16.921  85.655  1.00  0.00              
ATOM    183  O   VAL A  27      -5.781 -18.051  85.795  1.00  0.00              
ATOM    184  N   PHE A  28      -6.074 -15.838  85.541  1.00  0.00              
ATOM    185  CA  PHE A  28      -7.525 -15.942  85.488  1.00  0.00              
ATOM    186  CB  PHE A  28      -8.142 -15.915  86.904  1.00  0.00              
ATOM    187  CG  PHE A  28      -7.995 -14.630  87.705  1.00  0.00              
ATOM    188  CD1 PHE A  28      -9.072 -13.771  87.806  1.00  0.00              
ATOM    189  CD2 PHE A  28      -6.812 -14.343  88.359  1.00  0.00              
ATOM    190  CE1 PHE A  28      -8.972 -12.631  88.569  1.00  0.00              
ATOM    191  CE2 PHE A  28      -6.721 -13.200  89.122  1.00  0.00              
ATOM    192  CZ  PHE A  28      -7.799 -12.348  89.229  1.00  0.00              
ATOM    193  C   PHE A  28      -8.114 -14.859  84.590  1.00  0.00              
ATOM    194  O   PHE A  28      -7.492 -13.802  84.455  1.00  0.00              
ATOM    195  N   PRO A  29      -9.263 -15.056  83.922  1.00  0.00              
ATOM    196  CD  PRO A  29      -9.967 -16.330  83.818  1.00  0.00              
ATOM    197  CA  PRO A  29      -9.903 -14.049  83.082  1.00  0.00              
ATOM    198  CB  PRO A  29     -11.083 -14.795  82.483  1.00  0.00              
ATOM    199  CG  PRO A  29     -11.376 -15.889  83.479  1.00  0.00              
ATOM    200  C   PRO A  29     -10.327 -12.767  83.788  1.00  0.00              
ATOM    201  O   PRO A  29     -10.838 -12.782  84.911  1.00  0.00              
ATOM    202  N   SER A  30     -10.125 -11.640  83.106  1.00  0.00              
ATOM    203  CA  SER A  30     -10.467 -10.321  83.619  1.00  0.00              
ATOM    204  CB  SER A  30      -9.676  -9.278  82.834  1.00  0.00              
ATOM    205  OG  SER A  30      -8.290  -9.585  82.847  1.00  0.00              
ATOM    206  C   SER A  30     -11.967 -10.030  83.553  1.00  0.00              
ATOM    207  O   SER A  30     -12.428  -9.069  82.931  1.00  0.00              
ATOM    208  N   ILE A  31     -12.753 -10.874  84.220  1.00  0.00              
ATOM    209  CA  ILE A  31     -14.198 -10.747  84.230  1.00  0.00              
ATOM    210  CB  ILE A  31     -14.933 -11.923  83.532  1.00  0.00              
ATOM    211  CG2 ILE A  31     -14.821 -11.780  82.023  1.00  0.00              
ATOM    212  CG1 ILE A  31     -14.502 -13.301  84.034  1.00  0.00              
ATOM    213  CD1 ILE A  31     -15.329 -14.483  83.489  1.00  0.00              
ATOM    214  C   ILE A  31     -14.704 -10.627  85.654  1.00  0.00              
ATOM    215  O   ILE A  31     -14.112 -11.148  86.601  1.00  0.00              
ATOM    216  N   VAL A  32     -15.796  -9.890  85.797  1.00  0.00              
ATOM    217  CA  VAL A  32     -16.601  -9.928  87.006  1.00  0.00              
ATOM    218  CB  VAL A  32     -16.626  -8.584  87.770  1.00  0.00              
ATOM    219  CG1 VAL A  32     -15.295  -8.318  88.453  1.00  0.00              
ATOM    220  CG2 VAL A  32     -16.966  -7.431  86.843  1.00  0.00              
ATOM    221  C   VAL A  32     -18.003 -10.325  86.572  1.00  0.00              
ATOM    222  O   VAL A  32     -18.406 -10.031  85.445  1.00  0.00              
ATOM    223  N   GLY A  33     -18.763 -10.998  87.428  1.00  0.00              
ATOM    224  CA  GLY A  33     -20.089 -11.448  87.062  1.00  0.00              
ATOM    225  C   GLY A  33     -21.076 -11.194  88.177  1.00  0.00              
ATOM    226  O   GLY A  33     -20.974 -11.762  89.266  1.00  0.00              
ATOM    227  N   ARG A  34     -22.018 -10.297  87.904  1.00  0.00              
ATOM    228  CA  ARG A  34     -23.135 -10.075  88.807  1.00  0.00              
ATOM    229  CB  ARG A  34     -23.605  -8.626  88.746  1.00  0.00              
ATOM    230  CG  ARG A  34     -22.643  -7.682  89.435  1.00  0.00              
ATOM    231  CD  ARG A  34     -23.095  -6.233  89.344  1.00  0.00              
ATOM    232  NE  ARG A  34     -22.211  -5.378  90.123  1.00  0.00              
ATOM    233  CZ  ARG A  34     -21.009  -4.980  89.696  1.00  0.00              
ATOM    234  NH1 ARG A  34     -20.242  -4.301  90.539  1.00  0.00              
ATOM    235  NH2 ARG A  34     -20.600  -5.201  88.447  1.00  0.00              
ATOM    236  C   ARG A  34     -24.267 -10.984  88.358  1.00  0.00              
ATOM    237  O   ARG A  34     -24.439 -11.128  87.145  1.00  0.00              
ATOM    238  N   PRO A  35     -25.046 -11.641  89.229  1.00  0.00              
ATOM    239  CD  PRO A  35     -24.781 -11.769  90.657  1.00  0.00              
ATOM    240  CA  PRO A  35     -26.240 -12.390  88.838  1.00  0.00              
ATOM    241  CB  PRO A  35     -26.786 -12.883  90.168  1.00  0.00              
ATOM    242  CG  PRO A  35     -26.179 -11.969  91.208  1.00  0.00              
ATOM    243  C   PRO A  35     -27.227 -11.523  88.064  1.00  0.00              
ATOM    244  O   PRO A  35     -27.334 -10.323  88.325  1.00  0.00              
ATOM    245  N   ARG A  36     -27.914 -12.112  87.081  1.00  0.00              
ATOM    246  CA  ARG A  36     -28.812 -11.386  86.182  1.00  0.00              
ATOM    247  CB  ARG A  36     -29.707 -12.356  85.422  1.00  0.00              
ATOM    248  CG  ARG A  36     -28.972 -13.269  84.459  1.00  0.00              
ATOM    249  CD  ARG A  36     -29.961 -14.241  83.845  1.00  0.00              
ATOM    250  NE  ARG A  36     -29.273 -15.309  83.138  1.00  0.00              
ATOM    251  CZ  ARG A  36     -29.911 -16.199  82.377  1.00  0.00              
ATOM    252  NH1 ARG A  36     -29.207 -17.184  81.839  1.00  0.00              
ATOM    253  NH2 ARG A  36     -31.218 -16.117  82.145  1.00  0.00              
ATOM    254  C   ARG A  36     -29.705 -10.296  86.768  1.00  0.00              
ATOM    255  O   ARG A  36     -30.228 -10.399  87.879  1.00  0.00              
ATOM    256  N   HIS A  37     -29.796  -9.203  86.004  1.00  0.00              
ATOM    257  CA  HIS A  37     -30.779  -8.139  86.193  1.00  0.00              
ATOM    258  CB  HIS A  37     -32.181  -8.634  85.801  1.00  0.00              
ATOM    259  CG  HIS A  37     -32.286  -9.063  84.346  1.00  0.00              
ATOM    260  ND1 HIS A  37     -32.375 -10.304  83.893  1.00  0.00              
ATOM    261  CD2 HIS A  37     -32.275  -8.205  83.272  1.00  0.00              
ATOM    262  NE2 HIS A  37     -32.349  -8.986  82.226  1.00  0.00              
ATOM    263  CE1 HIS A  37     -32.410 -10.244  82.590  1.00  0.00              
ATOM    264  C   HIS A  37     -30.821  -7.421  87.542  1.00  0.00              
ATOM    265  O   HIS A  37     -31.868  -6.924  87.965  1.00  0.00              
ATOM    266  N   GLN A  38     -29.667  -7.287  88.207  1.00  0.00              
ATOM    267  CA  GLN A  38     -29.565  -6.599  89.496  1.00  0.00              
ATOM    268  CB  GLN A  38     -28.117  -6.544  89.969  1.00  0.00              
ATOM    269  CG  GLN A  38     -27.439  -7.888  90.190  1.00  0.00              
ATOM    270  CD  GLN A  38     -28.186  -8.821  91.130  1.00  0.00              
ATOM    271  OE1 GLN A  38     -28.083  -8.719  92.349  1.00  0.00              
ATOM    272  NE2 GLN A  38     -28.947  -9.774  90.606  1.00  0.00              
ATOM    273  C   GLN A  38     -30.133  -5.184  89.529  1.00  0.00              
ATOM    274  O   GLN A  38     -30.793  -4.781  90.486  1.00  0.00              
ATOM    275  N   GLY A  39     -29.913  -4.434  88.444  1.00  0.00              
ATOM    276  CA  GLY A  39     -30.446  -3.085  88.300  1.00  0.00              
ATOM    277  C   GLY A  39     -31.967  -3.035  88.192  1.00  0.00              
ATOM    278  O   GLY A  39     -32.572  -1.986  88.405  1.00  0.00              
ATOM    279  N   VAL A  40     -32.601  -4.154  87.829  1.00  0.00              
ATOM    280  CA  VAL A  40     -34.053  -4.247  87.793  1.00  0.00              
ATOM    281  CB  VAL A  40     -34.513  -5.222  86.679  1.00  0.00              
ATOM    282  CG1 VAL A  40     -36.031  -5.285  86.582  1.00  0.00              
ATOM    283  CG2 VAL A  40     -33.938  -4.823  85.326  1.00  0.00              
ATOM    284  C   VAL A  40     -34.514  -4.724  89.166  1.00  0.00              
ATOM    285  O   VAL A  40     -35.400  -4.133  89.785  1.00  0.00              
ATOM    286  N   MET A  41     -33.892  -5.789  89.683  1.00  0.00              
ATOM    287  CA  MET A  41     -34.250  -6.345  90.978  1.00  0.00              
ATOM    288  CB  MET A  41     -33.915  -7.834  91.015  1.00  0.00              
ATOM    289  CG  MET A  41     -34.783  -8.675  90.092  1.00  0.00              
ATOM    290  SD  MET A  41     -34.515 -10.449  90.323  1.00  0.00              
ATOM    291  CE  MET A  41     -33.225 -10.707  89.139  1.00  0.00              
ATOM    292  C   MET A  41     -33.611  -5.589  92.141  1.00  0.00              
ATOM    293  O   MET A  41     -32.810  -6.107  92.929  1.00  0.00              
ATOM    294  N   VAL A  42     -34.026  -4.325  92.260  1.00  0.00              
ATOM    295  CA  VAL A  42     -33.486  -3.402  93.249  1.00  0.00              
ATOM    296  CB  VAL A  42     -34.025  -1.966  93.016  1.00  0.00              
ATOM    297  CG1 VAL A  42     -33.421  -0.973  94.003  1.00  0.00              
ATOM    298  CG2 VAL A  42     -33.719  -1.491  91.602  1.00  0.00              
ATOM    299  C   VAL A  42     -33.797  -3.892  94.659  1.00  0.00              
ATOM    300  O   VAL A  42     -34.938  -3.897  95.123  1.00  0.00              
ATOM    301  N   GLY A  43     -32.739  -4.379  95.304  1.00  0.00              
ATOM    302  CA  GLY A  43     -32.822  -4.831  96.680  1.00  0.00              
ATOM    303  C   GLY A  43     -33.112  -6.320  96.804  1.00  0.00              
ATOM    304  O   GLY A  43     -33.384  -6.803  97.906  1.00  0.00              
ATOM    305  N   MET A  44     -33.057  -7.096  95.714  1.00  0.00              
ATOM    306  CA  MET A  44     -33.220  -8.540  95.809  1.00  0.00              
ATOM    307  CB  MET A  44     -33.647  -9.119  94.460  1.00  0.00              
ATOM    308  CG  MET A  44     -34.047 -10.593  94.462  1.00  0.00              
ATOM    309  SD  MET A  44     -35.475 -10.960  95.514  1.00  0.00              
ATOM    310  CE  MET A  44     -34.696 -11.922  96.781  1.00  0.00              
ATOM    311  C   MET A  44     -31.920  -9.158  96.318  1.00  0.00              
ATOM    312  O   MET A  44     -31.070  -9.654  95.575  1.00  0.00              
ATOM    313  N   GLY A  45     -31.761  -9.071  97.638  1.00  0.00              
ATOM    314  CA  GLY A  45     -30.569  -9.564  98.302  1.00  0.00              
ATOM    315  C   GLY A  45     -29.428  -8.573  98.132  1.00  0.00              
ATOM    316  O   GLY A  45     -29.541  -7.405  98.505  1.00  0.00              
ATOM    317  N   GLN A  46     -28.327  -9.029  97.536  1.00  0.00              
ATOM    318  CA  GLN A  46     -27.125  -8.225  97.383  1.00  0.00              
ATOM    319  CB  GLN A  46     -26.069  -8.587  98.430  1.00  0.00              
ATOM    320  CG  GLN A  46     -26.404  -8.244  99.875  1.00  0.00              
ATOM    321  CD  GLN A  46     -25.333  -8.694 100.856  1.00  0.00              
ATOM    322  OE1 GLN A  46     -25.112  -9.881 101.074  1.00  0.00              
ATOM    323  NE2 GLN A  46     -24.624  -7.770 101.487  1.00  0.00              
ATOM    324  C   GLN A  46     -26.529  -8.507  96.016  1.00  0.00              
ATOM    325  O   GLN A  46     -26.596  -9.638  95.525  1.00  0.00              
ATOM    326  N   LYS A  47     -25.912  -7.493  95.403  1.00  0.00              
ATOM    327  CA  LYS A  47     -25.214  -7.654  94.133  1.00  0.00              
ATOM    328  CB  LYS A  47     -24.970  -6.291  93.484  1.00  0.00              
ATOM    329  CG  LYS A  47     -26.238  -5.512  93.178  1.00  0.00              
ATOM    330  CD  LYS A  47     -25.880  -4.190  92.523  1.00  0.00              
ATOM    331  CE  LYS A  47     -27.150  -3.421  92.202  1.00  0.00              
ATOM    332  NZ  LYS A  47     -26.827  -2.151  91.582  1.00  0.00              
ATOM    333  C   LYS A  47     -23.896  -8.395  94.348  1.00  0.00              
ATOM    334  O   LYS A  47     -22.798  -7.831  94.341  1.00  0.00              
ATOM    335  N   ASP A  48     -24.015  -9.702  94.577  1.00  0.00              
ATOM    336  CA  ASP A  48     -22.876 -10.544  94.905  1.00  0.00              
ATOM    337  CB  ASP A  48     -23.378 -11.794  95.643  1.00  0.00              
ATOM    338  CG  ASP A  48     -22.315 -12.800  96.078  1.00  0.00              
ATOM    339  OD1 ASP A  48     -21.180 -12.415  96.380  1.00  0.00              
ATOM    340  OD2 ASP A  48     -22.636 -13.985  96.151  1.00  0.00              
ATOM    341  C   ASP A  48     -22.037 -10.893  93.680  1.00  0.00              
ATOM    342  O   ASP A  48     -22.101 -12.001  93.145  1.00  0.00              
ATOM    343  N   SER A  49     -21.259  -9.912  93.223  1.00  0.00              
ATOM    344  CA  SER A  49     -20.376 -10.082  92.085  1.00  0.00              
ATOM    345  CB  SER A  49     -19.905  -8.720  91.582  1.00  0.00              
ATOM    346  OG  SER A  49     -19.826  -7.737  92.610  1.00  0.00              
ATOM    347  C   SER A  49     -19.206 -11.029  92.302  1.00  0.00              
ATOM    348  O   SER A  49     -18.349 -10.842  93.168  1.00  0.00              
ATOM    349  N   TYR A  50     -19.227 -12.085  91.492  1.00  0.00              
ATOM    350  CA  TYR A  50     -18.191 -13.105  91.502  1.00  0.00              
ATOM    351  CB  TYR A  50     -18.770 -14.438  91.036  1.00  0.00              
ATOM    352  CG  TYR A  50     -20.006 -14.872  91.808  1.00  0.00              
ATOM    353  CD1 TYR A  50     -21.248 -14.746  91.219  1.00  0.00              
ATOM    354  CE1 TYR A  50     -22.387 -15.050  91.931  1.00  0.00              
ATOM    355  CD2 TYR A  50     -19.891 -15.339  93.101  1.00  0.00              
ATOM    356  CE2 TYR A  50     -21.027 -15.643  93.819  1.00  0.00              
ATOM    357  CZ  TYR A  50     -22.266 -15.479  93.234  1.00  0.00              
ATOM    358  OH  TYR A  50     -23.405 -15.705  93.979  1.00  0.00              
ATOM    359  C   TYR A  50     -17.063 -12.684  90.570  1.00  0.00              
ATOM    360  O   TYR A  50     -17.310 -11.995  89.578  1.00  0.00              
ATOM    361  N   VAL A  51     -15.812 -13.065  90.839  1.00  0.00              
ATOM    362  CA  VAL A  51     -14.693 -12.592  90.032  1.00  0.00              
ATOM    363  CB  VAL A  51     -13.686 -11.796  90.904  1.00  0.00              
ATOM    364  CG1 VAL A  51     -12.651 -11.103  90.034  1.00  0.00              
ATOM    365  CG2 VAL A  51     -14.357 -10.751  91.787  1.00  0.00              
ATOM    366  C   VAL A  51     -13.990 -13.739  89.306  1.00  0.00              
ATOM    367  O   VAL A  51     -13.925 -14.866  89.801  1.00  0.00              
ATOM    368  N   GLY A  52     -13.515 -13.470  88.087  1.00  0.00              
ATOM    369  CA  GLY A  52     -12.627 -14.350  87.338  1.00  0.00              
ATOM    370  C   GLY A  52     -13.173 -15.749  87.119  1.00  0.00              
ATOM    371  O   GLY A  52     -14.278 -15.939  86.610  1.00  0.00              
ATOM    372  N   ASP A  53     -12.398 -16.743  87.561  1.00  0.00              
ATOM    373  CA  ASP A  53     -12.817 -18.139  87.497  1.00  0.00              
ATOM    374  CB  ASP A  53     -11.698 -19.084  87.910  1.00  0.00              
ATOM    375  CG  ASP A  53     -10.842 -19.529  86.737  1.00  0.00              
ATOM    376  OD1 ASP A  53     -10.051 -18.720  86.254  1.00  0.00              
ATOM    377  OD2 ASP A  53     -10.964 -20.678  86.317  1.00  0.00              
ATOM    378  C   ASP A  53     -14.053 -18.454  88.320  1.00  0.00              
ATOM    379  O   ASP A  53     -14.859 -19.302  87.938  1.00  0.00              
ATOM    380  N   GLU A  54     -14.238 -17.734  89.430  1.00  0.00              
ATOM    381  CA  GLU A  54     -15.406 -17.887  90.285  1.00  0.00              
ATOM    382  CB  GLU A  54     -15.138 -17.095  91.558  1.00  0.00              
ATOM    383  CG  GLU A  54     -16.215 -17.033  92.629  1.00  0.00              
ATOM    384  CD  GLU A  54     -15.897 -15.985  93.685  1.00  0.00              
ATOM    385  OE1 GLU A  54     -15.867 -14.799  93.344  1.00  0.00              
ATOM    386  OE2 GLU A  54     -15.683 -16.352  94.838  1.00  0.00              
ATOM    387  C   GLU A  54     -16.645 -17.380  89.548  1.00  0.00              
ATOM    388  O   GLU A  54     -17.729 -17.954  89.669  1.00  0.00              
ATOM    389  N   ALA A  55     -16.480 -16.309  88.759  1.00  0.00              
ATOM    390  CA  ALA A  55     -17.539 -15.827  87.883  1.00  0.00              
ATOM    391  CB  ALA A  55     -17.148 -14.499  87.249  1.00  0.00              
ATOM    392  C   ALA A  55     -17.818 -16.812  86.758  1.00  0.00              
ATOM    393  O   ALA A  55     -18.962 -17.210  86.534  1.00  0.00              
ATOM    394  N   GLN A  56     -16.760 -17.268  86.081  1.00  0.00              
ATOM    395  CA  GLN A  56     -16.871 -18.230  84.994  1.00  0.00              
ATOM    396  CB  GLN A  56     -15.482 -18.469  84.413  1.00  0.00              
ATOM    397  CG  GLN A  56     -15.458 -19.307  83.143  1.00  0.00              
ATOM    398  CD  GLN A  56     -14.153 -19.219  82.367  1.00  0.00              
ATOM    399  OE1 GLN A  56     -13.055 -19.108  82.910  1.00  0.00              
ATOM    400  NE2 GLN A  56     -14.255 -19.266  81.047  1.00  0.00              
ATOM    401  C   GLN A  56     -17.543 -19.532  85.426  1.00  0.00              
ATOM    402  O   GLN A  56     -18.349 -20.096  84.684  1.00  0.00              
ATOM    403  N   SER A  57     -17.293 -19.980  86.660  1.00  0.00              
ATOM    404  CA  SER A  57     -17.955 -21.150  87.218  1.00  0.00              
ATOM    405  CB  SER A  57     -17.346 -21.490  88.578  1.00  0.00              
ATOM    406  OG  SER A  57     -17.780 -22.751  89.075  1.00  0.00              
ATOM    407  C   SER A  57     -19.469 -21.000  87.365  1.00  0.00              
ATOM    408  O   SER A  57     -20.152 -22.005  87.572  1.00  0.00              
ATOM    409  N   LYS A  58     -20.022 -19.783  87.317  1.00  0.00              
ATOM    410  CA  LYS A  58     -21.466 -19.585  87.359  1.00  0.00              
ATOM    411  CB  LYS A  58     -21.859 -18.833  88.631  1.00  0.00              
ATOM    412  CG  LYS A  58     -21.496 -19.547  89.922  1.00  0.00              
ATOM    413  CD  LYS A  58     -21.961 -18.737  91.117  1.00  0.00              
ATOM    414  CE  LYS A  58     -21.434 -19.335  92.413  1.00  0.00              
ATOM    415  NZ  LYS A  58     -19.990 -19.214  92.487  1.00  0.00              
ATOM    416  C   LYS A  58     -21.974 -18.825  86.137  1.00  0.00              
ATOM    417  O   LYS A  58     -23.143 -18.431  86.080  1.00  0.00              
ATOM    418  N   ARG A  59     -21.115 -18.688  85.115  1.00  0.00              
ATOM    419  CA  ARG A  59     -21.306 -17.816  83.956  1.00  0.00              
ATOM    420  CB  ARG A  59     -20.328 -18.247  82.866  1.00  0.00              
ATOM    421  CG  ARG A  59     -20.270 -17.305  81.673  1.00  0.00              
ATOM    422  CD  ARG A  59     -19.902 -18.021  80.376  1.00  0.00              
ATOM    423  NE  ARG A  59     -20.774 -19.146  80.040  1.00  0.00              
ATOM    424  CZ  ARG A  59     -22.076 -19.050  79.749  1.00  0.00              
ATOM    425  NH1 ARG A  59     -22.713 -20.144  79.362  1.00  0.00              
ATOM    426  NH2 ARG A  59     -22.756 -17.906  79.856  1.00  0.00              
ATOM    427  C   ARG A  59     -22.711 -17.729  83.362  1.00  0.00              
ATOM    428  O   ARG A  59     -23.194 -16.642  83.037  1.00  0.00              
ATOM    429  N   GLY A  60     -23.393 -18.875  83.267  1.00  0.00              
ATOM    430  CA  GLY A  60     -24.718 -18.978  82.669  1.00  0.00              
ATOM    431  C   GLY A  60     -25.764 -18.055  83.283  1.00  0.00              
ATOM    432  O   GLY A  60     -26.665 -17.592  82.581  1.00  0.00              
ATOM    433  N   ILE A  61     -25.663 -17.762  84.583  1.00  0.00              
ATOM    434  CA  ILE A  61     -26.620 -16.880  85.241  1.00  0.00              
ATOM    435  CB  ILE A  61     -27.179 -17.514  86.541  1.00  0.00              
ATOM    436  CG2 ILE A  61     -28.101 -18.672  86.180  1.00  0.00              
ATOM    437  CG1 ILE A  61     -26.087 -17.912  87.536  1.00  0.00              
ATOM    438  CD1 ILE A  61     -26.595 -18.364  88.920  1.00  0.00              
ATOM    439  C   ILE A  61     -26.059 -15.489  85.521  1.00  0.00              
ATOM    440  O   ILE A  61     -26.671 -14.684  86.235  1.00  0.00              
ATOM    441  N   LEU A  62     -24.893 -15.162  84.956  1.00  0.00              
ATOM    442  CA  LEU A  62     -24.210 -13.942  85.336  1.00  0.00              
ATOM    443  CB  LEU A  62     -22.824 -14.230  85.899  1.00  0.00              
ATOM    444  CG  LEU A  62     -22.648 -15.170  87.082  1.00  0.00              
ATOM    445  CD1 LEU A  62     -21.204 -15.134  87.515  1.00  0.00              
ATOM    446  CD2 LEU A  62     -23.517 -14.793  88.264  1.00  0.00              
ATOM    447  C   LEU A  62     -24.073 -12.918  84.226  1.00  0.00              
ATOM    448  O   LEU A  62     -23.561 -13.182  83.136  1.00  0.00              
ATOM    449  N   THR A  63     -24.545 -11.713  84.526  1.00  0.00              
ATOM    450  CA  THR A  63     -24.206 -10.539  83.745  1.00  0.00              
ATOM    451  CB  THR A  63     -25.175  -9.372  84.044  1.00  0.00              
ATOM    452  OG1 THR A  63     -25.718  -9.548  85.351  1.00  0.00              
ATOM    453  CG2 THR A  63     -26.296  -9.325  83.021  1.00  0.00              
ATOM    454  C   THR A  63     -22.744 -10.180  83.999  1.00  0.00              
ATOM    455  O   THR A  63     -22.366  -9.591  85.018  1.00  0.00              
ATOM    456  N   LEU A  64     -21.922 -10.690  83.080  1.00  0.00              
ATOM    457  CA  LEU A  64     -20.487 -10.456  83.086  1.00  0.00              
ATOM    458  CB  LEU A  64     -19.766 -11.493  82.230  1.00  0.00              
ATOM    459  CG  LEU A  64     -19.841 -12.979  82.555  1.00  0.00              
ATOM    460  CD1 LEU A  64     -19.110 -13.751  81.473  1.00  0.00              
ATOM    461  CD2 LEU A  64     -19.240 -13.298  83.913  1.00  0.00              
ATOM    462  C   LEU A  64     -20.081  -9.077  82.585  1.00  0.00              
ATOM    463  O   LEU A  64     -20.757  -8.468  81.754  1.00  0.00              
ATOM    464  N   LYS A  65     -18.950  -8.591  83.095  1.00  0.00              
ATOM    465  CA  LYS A  65     -18.326  -7.360  82.638  1.00  0.00              
ATOM    466  CB  LYS A  65     -18.512  -6.228  83.640  1.00  0.00              
ATOM    467  CG  LYS A  65     -19.898  -5.654  83.866  1.00  0.00              
ATOM    468  CD  LYS A  65     -19.710  -4.632  84.969  1.00  0.00              
ATOM    469  CE  LYS A  65     -20.951  -3.812  85.253  1.00  0.00              
ATOM    470  NZ  LYS A  65     -20.670  -2.906  86.350  1.00  0.00              
ATOM    471  C   LYS A  65     -16.824  -7.584  82.544  1.00  0.00              
ATOM    472  O   LYS A  65     -16.247  -8.311  83.358  1.00  0.00              
ATOM    473  N   TYR A  66     -16.184  -6.968  81.547  1.00  0.00              
ATOM    474  CA  TYR A  66     -14.734  -6.840  81.524  1.00  0.00              
ATOM    475  CB  TYR A  66     -14.162  -6.969  80.109  1.00  0.00              
ATOM    476  CG  TYR A  66     -14.318  -8.318  79.420  1.00  0.00              
ATOM    477  CD1 TYR A  66     -15.377  -8.528  78.558  1.00  0.00              
ATOM    478  CE1 TYR A  66     -15.434  -9.680  77.799  1.00  0.00              
ATOM    479  CD2 TYR A  66     -13.347  -9.289  79.572  1.00  0.00              
ATOM    480  CE2 TYR A  66     -13.402 -10.445  78.818  1.00  0.00              
ATOM    481  CZ  TYR A  66     -14.432 -10.619  77.915  1.00  0.00              
ATOM    482  OH  TYR A  66     -14.444 -11.729  77.088  1.00  0.00              
ATOM    483  C   TYR A  66     -14.399  -5.443  82.046  1.00  0.00              
ATOM    484  O   TYR A  66     -14.789  -4.459  81.412  1.00  0.00              
ATOM    485  N   PRO A  67     -13.741  -5.271  83.201  1.00  0.00              
ATOM    486  CD  PRO A  67     -13.675  -6.270  84.258  1.00  0.00              
ATOM    487  CA  PRO A  67     -13.292  -3.970  83.704  1.00  0.00              
ATOM    488  CB  PRO A  67     -12.919  -4.265  85.140  1.00  0.00              
ATOM    489  CG  PRO A  67     -13.826  -5.411  85.494  1.00  0.00              
ATOM    490  C   PRO A  67     -12.112  -3.373  82.946  1.00  0.00              
ATOM    491  O   PRO A  67     -11.929  -2.154  82.922  1.00  0.00              
ATOM    492  N   ILE A  68     -11.277  -4.230  82.351  1.00  0.00              
ATOM    493  CA  ILE A  68     -10.157  -3.780  81.540  1.00  0.00              
ATOM    494  CB  ILE A  68      -8.892  -4.637  81.778  1.00  0.00              
ATOM    495  CG2 ILE A  68      -7.709  -3.945  81.107  1.00  0.00              
ATOM    496  CG1 ILE A  68      -8.592  -4.864  83.255  1.00  0.00              
ATOM    497  CD1 ILE A  68      -7.486  -5.902  83.526  1.00  0.00              
ATOM    498  C   ILE A  68     -10.625  -3.936  80.100  1.00  0.00              
ATOM    499  O   ILE A  68     -10.781  -5.054  79.603  1.00  0.00              
ATOM    500  N   GLU A  69     -10.896  -2.825  79.420  1.00  0.00              
ATOM    501  CA  GLU A  69     -11.388  -2.879  78.055  1.00  0.00              
ATOM    502  CB  GLU A  69     -12.778  -2.261  77.962  1.00  0.00              
ATOM    503  CG  GLU A  69     -13.788  -3.152  78.676  1.00  0.00              
ATOM    504  CD  GLU A  69     -15.190  -2.585  78.817  1.00  0.00              
ATOM    505  OE1 GLU A  69     -16.114  -3.156  78.240  1.00  0.00              
ATOM    506  OE2 GLU A  69     -15.358  -1.568  79.495  1.00  0.00              
ATOM    507  C   GLU A  69     -10.407  -2.210  77.112  1.00  0.00              
ATOM    508  O   GLU A  69     -10.074  -1.031  77.240  1.00  0.00              
ATOM    509  N   HIS A  70      -9.903  -3.027  76.181  1.00  0.00              
ATOM    510  CA  HIS A  70      -8.906  -2.618  75.198  1.00  0.00              
ATOM    511  CB  HIS A  70      -9.534  -1.755  74.101  1.00  0.00              
ATOM    512  CG  HIS A  70     -10.504  -2.514  73.211  1.00  0.00              
ATOM    513  ND1 HIS A  70     -11.811  -2.324  73.124  1.00  0.00              
ATOM    514  CD2 HIS A  70     -10.148  -3.519  72.341  1.00  0.00              
ATOM    515  NE2 HIS A  70     -11.272  -3.878  71.777  1.00  0.00              
ATOM    516  CE1 HIS A  70     -12.271  -3.167  72.241  1.00  0.00              
ATOM    517  C   HIS A  70      -7.664  -1.967  75.802  1.00  0.00              
ATOM    518  O   HIS A  70      -7.149  -0.941  75.345  1.00  0.00              
ATOM    519  N   GLY A  71      -7.190  -2.578  76.890  1.00  0.00              
ATOM    520  CA  GLY A  71      -6.060  -2.058  77.638  1.00  0.00              
ATOM    521  C   GLY A  71      -6.458  -1.055  78.714  1.00  0.00              
ATOM    522  O   GLY A  71      -5.860  -1.042  79.790  1.00  0.00              
ATOM    523  N   ILE A  72      -7.481  -0.230  78.473  1.00  0.00              
ATOM    524  CA  ILE A  72      -7.818   0.857  79.378  1.00  0.00              
ATOM    525  CB  ILE A  72      -8.411   2.046  78.581  1.00  0.00              
ATOM    526  CG2 ILE A  72      -8.750   3.210  79.513  1.00  0.00              
ATOM    527  CG1 ILE A  72      -7.435   2.507  77.497  1.00  0.00              
ATOM    528  CD1 ILE A  72      -7.990   3.556  76.513  1.00  0.00              
ATOM    529  C   ILE A  72      -8.777   0.344  80.444  1.00  0.00              
ATOM    530  O   ILE A  72      -9.764  -0.336  80.149  1.00  0.00              
ATOM    531  N   ILE A  73      -8.482   0.639  81.708  1.00  0.00              
ATOM    532  CA  ILE A  73      -9.350   0.206  82.791  1.00  0.00              
ATOM    533  CB  ILE A  73      -8.554  -0.029  84.086  1.00  0.00              
ATOM    534  CG2 ILE A  73      -9.511  -0.519  85.164  1.00  0.00              
ATOM    535  CG1 ILE A  73      -7.426  -1.035  83.870  1.00  0.00              
ATOM    536  CD1 ILE A  73      -6.489  -1.243  85.075  1.00  0.00              
ATOM    537  C   ILE A  73     -10.483   1.205  82.988  1.00  0.00              
ATOM    538  O   ILE A  73     -10.267   2.380  83.308  1.00  0.00              
ATOM    539  N   THR A  74     -11.696   0.698  82.770  1.00  0.00              
ATOM    540  CA  THR A  74     -12.907   1.496  82.830  1.00  0.00              
ATOM    541  CB  THR A  74     -13.803   1.120  81.633  1.00  0.00              
ATOM    542  OG1 THR A  74     -13.960  -0.294  81.701  1.00  0.00              
ATOM    543  CG2 THR A  74     -13.209   1.530  80.292  1.00  0.00              
ATOM    544  C   THR A  74     -13.659   1.333  84.148  1.00  0.00              
ATOM    545  O   THR A  74     -13.773   2.278  84.931  1.00  0.00              
ATOM    546  N   ASN A  75     -14.176   0.134  84.440  1.00  0.00              
ATOM    547  CA  ASN A  75     -15.011  -0.076  85.619  1.00  0.00              
ATOM    548  CB  ASN A  75     -16.001  -1.231  85.368  1.00  0.00              
ATOM    549  CG  ASN A  75     -17.202  -1.287  86.315  1.00  0.00              
ATOM    550  OD1 ASN A  75     -18.344  -1.456  85.892  1.00  0.00              
ATOM    551  ND2 ASN A  75     -17.061  -1.196  87.631  1.00  0.00              
ATOM    552  C   ASN A  75     -14.169  -0.295  86.878  1.00  0.00              
ATOM    553  O   ASN A  75     -14.175  -1.366  87.498  1.00  0.00              
ATOM    554  N   TRP A  76     -13.500   0.779  87.309  1.00  0.00              
ATOM    555  CA  TRP A  76     -12.559   0.769  88.425  1.00  0.00              
ATOM    556  CB  TRP A  76     -12.104   2.185  88.747  1.00  0.00              
ATOM    557  CG  TRP A  76     -11.002   2.646  87.805  1.00  0.00              
ATOM    558  CD2 TRP A  76      -9.656   2.508  87.999  1.00  0.00              
ATOM    559  CE2 TRP A  76      -9.150   3.017  86.843  1.00  0.00              
ATOM    560  CE3 TRP A  76      -8.922   1.674  88.808  1.00  0.00              
ATOM    561  CD1 TRP A  76     -11.275   3.225  86.587  1.00  0.00              
ATOM    562  NE1 TRP A  76     -10.112   3.417  86.002  1.00  0.00              
ATOM    563  CZ2 TRP A  76      -7.876   2.757  86.411  1.00  0.00              
ATOM    564  CZ3 TRP A  76      -7.626   1.411  88.402  1.00  0.00              
ATOM    565  CH2 TRP A  76      -7.111   1.946  87.227  1.00  0.00              
ATOM    566  C   TRP A  76     -12.915   0.042  89.713  1.00  0.00              
ATOM    567  O   TRP A  76     -12.072  -0.674  90.254  1.00  0.00              
ATOM    568  N   ASP A  77     -14.149   0.151  90.217  1.00  0.00              
ATOM    569  CA  ASP A  77     -14.561  -0.613  91.395  1.00  0.00              
ATOM    570  CB  ASP A  77     -15.925  -0.181  91.907  1.00  0.00              
ATOM    571  CG  ASP A  77     -15.848   1.087  92.742  1.00  0.00              
ATOM    572  OD1 ASP A  77     -15.907   0.995  93.966  1.00  0.00              
ATOM    573  OD2 ASP A  77     -15.739   2.161  92.150  1.00  0.00              
ATOM    574  C   ASP A  77     -14.534  -2.121  91.220  1.00  0.00              
ATOM    575  O   ASP A  77     -14.229  -2.882  92.140  1.00  0.00              
ATOM    576  N   ASP A  78     -14.782  -2.556  89.988  1.00  0.00              
ATOM    577  CA  ASP A  78     -14.771  -3.971  89.664  1.00  0.00              
ATOM    578  CB  ASP A  78     -15.685  -4.273  88.486  1.00  0.00              
ATOM    579  CG  ASP A  78     -17.180  -4.115  88.739  1.00  0.00              
ATOM    580  OD1 ASP A  78     -17.606  -3.575  89.764  1.00  0.00              
ATOM    581  OD2 ASP A  78     -17.963  -4.505  87.880  1.00  0.00              
ATOM    582  C   ASP A  78     -13.353  -4.420  89.367  1.00  0.00              
ATOM    583  O   ASP A  78     -13.007  -5.581  89.578  1.00  0.00              
ATOM    584  N   MET A  79     -12.511  -3.495  88.891  1.00  0.00              
ATOM    585  CA  MET A  79     -11.071  -3.715  88.833  1.00  0.00              
ATOM    586  CB  MET A  79     -10.383  -2.512  88.208  1.00  0.00              
ATOM    587  CG  MET A  79      -8.906  -2.707  87.910  1.00  0.00              
ATOM    588  SD  MET A  79      -8.632  -3.816  86.507  1.00  0.00              
ATOM    589  CE  MET A  79      -7.936  -5.209  87.343  1.00  0.00              
ATOM    590  C   MET A  79     -10.514  -3.937  90.237  1.00  0.00              
ATOM    591  O   MET A  79      -9.678  -4.815  90.445  1.00  0.00              
ATOM    592  N   GLU A  80     -10.990  -3.154  91.213  1.00  0.00              
ATOM    593  CA  GLU A  80     -10.682  -3.378  92.620  1.00  0.00              
ATOM    594  CB  GLU A  80     -11.361  -2.345  93.507  1.00  0.00              
ATOM    595  CG  GLU A  80     -10.885  -0.924  93.258  1.00  0.00              
ATOM    596  CD  GLU A  80     -11.635   0.125  94.063  1.00  0.00              
ATOM    597  OE1 GLU A  80     -11.386   0.244  95.260  1.00  0.00              
ATOM    598  OE2 GLU A  80     -12.465   0.829  93.485  1.00  0.00              
ATOM    599  C   GLU A  80     -11.101  -4.770  93.071  1.00  0.00              
ATOM    600  O   GLU A  80     -10.330  -5.454  93.744  1.00  0.00              
ATOM    601  N   LYS A  81     -12.306  -5.217  92.693  1.00  0.00              
ATOM    602  CA  LYS A  81     -12.708  -6.599  92.925  1.00  0.00              
ATOM    603  CB  LYS A  81     -14.153  -6.853  92.524  1.00  0.00              
ATOM    604  CG  LYS A  81     -15.127  -6.285  93.536  1.00  0.00              
ATOM    605  CD  LYS A  81     -16.380  -7.138  93.521  1.00  0.00              
ATOM    606  CE  LYS A  81     -17.257  -6.785  94.709  1.00  0.00              
ATOM    607  NZ  LYS A  81     -18.313  -7.767  94.851  1.00  0.00              
ATOM    608  C   LYS A  81     -11.808  -7.644  92.279  1.00  0.00              
ATOM    609  O   LYS A  81     -11.515  -8.669  92.902  1.00  0.00              
ATOM    610  N   ILE A  82     -11.334  -7.401  91.049  1.00  0.00              
ATOM    611  CA  ILE A  82     -10.337  -8.268  90.431  1.00  0.00              
ATOM    612  CB  ILE A  82     -10.039  -7.904  88.956  1.00  0.00              
ATOM    613  CG2 ILE A  82      -8.922  -8.782  88.391  1.00  0.00              
ATOM    614  CG1 ILE A  82     -11.286  -8.039  88.090  1.00  0.00              
ATOM    615  CD1 ILE A  82     -11.075  -7.663  86.611  1.00  0.00              
ATOM    616  C   ILE A  82      -9.067  -8.290  91.270  1.00  0.00              
ATOM    617  O   ILE A  82      -8.640  -9.372  91.659  1.00  0.00              
ATOM    618  N   TRP A  83      -8.491  -7.136  91.625  1.00  0.00              
ATOM    619  CA  TRP A  83      -7.297  -7.087  92.462  1.00  0.00              
ATOM    620  CB  TRP A  83      -6.830  -5.651  92.672  1.00  0.00              
ATOM    621  CG  TRP A  83      -6.295  -4.957  91.425  1.00  0.00              
ATOM    622  CD2 TRP A  83      -6.389  -3.625  91.133  1.00  0.00              
ATOM    623  CE2 TRP A  83      -5.736  -3.540  89.947  1.00  0.00              
ATOM    624  CE3 TRP A  83      -6.756  -2.517  91.856  1.00  0.00              
ATOM    625  CD1 TRP A  83      -5.613  -5.631  90.429  1.00  0.00              
ATOM    626  NE1 TRP A  83      -5.283  -4.726  89.528  1.00  0.00              
ATOM    627  CZ2 TRP A  83      -5.382  -2.350  89.365  1.00  0.00              
ATOM    628  CZ3 TRP A  83      -6.432  -1.296  91.284  1.00  0.00              
ATOM    629  CH2 TRP A  83      -5.759  -1.215  90.067  1.00  0.00              
ATOM    630  C   TRP A  83      -7.467  -7.766  93.814  1.00  0.00              
ATOM    631  O   TRP A  83      -6.550  -8.426  94.308  1.00  0.00              
ATOM    632  N   HIS A  84      -8.661  -7.643  94.402  1.00  0.00              
ATOM    633  CA  HIS A  84      -9.017  -8.350  95.623  1.00  0.00              
ATOM    634  CB  HIS A  84     -10.433  -7.958  96.042  1.00  0.00              
ATOM    635  CG  HIS A  84     -10.828  -8.417  97.438  1.00  0.00              
ATOM    636  ND1 HIS A  84     -10.471  -7.866  98.588  1.00  0.00              
ATOM    637  CD2 HIS A  84     -11.648  -9.489  97.705  1.00  0.00              
ATOM    638  NE2 HIS A  84     -11.736  -9.521  99.010  1.00  0.00              
ATOM    639  CE1 HIS A  84     -11.035  -8.551  99.545  1.00  0.00              
ATOM    640  C   HIS A  84      -8.909  -9.860  95.427  1.00  0.00              
ATOM    641  O   HIS A  84      -8.338 -10.556  96.268  1.00  0.00              
ATOM    642  N   HIS A  85      -9.412 -10.371  94.298  1.00  0.00              
ATOM    643  CA  HIS A  85      -9.283 -11.780  93.949  1.00  0.00              
ATOM    644  CB  HIS A  85     -10.061 -12.016  92.653  1.00  0.00              
ATOM    645  CG  HIS A  85     -10.494 -13.445  92.362  1.00  0.00              
ATOM    646  ND1 HIS A  85     -10.012 -14.264  91.440  1.00  0.00              
ATOM    647  CD2 HIS A  85     -11.549 -14.071  92.986  1.00  0.00              
ATOM    648  NE2 HIS A  85     -11.641 -15.239  92.403  1.00  0.00              
ATOM    649  CE1 HIS A  85     -10.727 -15.356  91.471  1.00  0.00              
ATOM    650  C   HIS A  85      -7.799 -12.124  93.790  1.00  0.00              
ATOM    651  O   HIS A  85      -7.268 -12.950  94.540  1.00  0.00              
ATOM    652  N   THR A  86      -7.109 -11.413  92.881  1.00  0.00              
ATOM    653  CA  THR A  86      -5.688 -11.568  92.582  1.00  0.00              
ATOM    654  CB  THR A  86      -5.205 -10.333  91.783  1.00  0.00              
ATOM    655  OG1 THR A  86      -6.082 -10.189  90.677  1.00  0.00              
ATOM    656  CG2 THR A  86      -3.776 -10.449  91.281  1.00  0.00              
ATOM    657  C   THR A  86      -4.816 -11.732  93.820  1.00  0.00              
ATOM    658  O   THR A  86      -4.094 -12.721  93.956  1.00  0.00              
ATOM    659  N   PHE A  87      -4.914 -10.778  94.746  1.00  0.00              
ATOM    660  CA  PHE A  87      -4.064 -10.792  95.918  1.00  0.00              
ATOM    661  CB  PHE A  87      -3.877  -9.377  96.465  1.00  0.00              
ATOM    662  CG  PHE A  87      -3.363  -8.365  95.444  1.00  0.00              
ATOM    663  CD1 PHE A  87      -3.930  -7.106  95.404  1.00  0.00              
ATOM    664  CD2 PHE A  87      -2.370  -8.701  94.540  1.00  0.00              
ATOM    665  CE1 PHE A  87      -3.523  -6.201  94.448  1.00  0.00              
ATOM    666  CE2 PHE A  87      -1.972  -7.789  93.585  1.00  0.00              
ATOM    667  CZ  PHE A  87      -2.549  -6.540  93.535  1.00  0.00              
ATOM    668  C   PHE A  87      -4.612 -11.717  96.990  1.00  0.00              
ATOM    669  O   PHE A  87      -3.937 -12.671  97.379  1.00  0.00              
ATOM    670  N   TYR A  88      -5.860 -11.515  97.418  1.00  0.00              
ATOM    671  CA  TYR A  88      -6.342 -12.150  98.633  1.00  0.00              
ATOM    672  CB  TYR A  88      -7.478 -11.352  99.270  1.00  0.00              
ATOM    673  CG  TYR A  88      -7.088  -9.937  99.679  1.00  0.00              
ATOM    674  CD1 TYR A  88      -7.312  -8.893  98.805  1.00  0.00              
ATOM    675  CE1 TYR A  88      -7.024  -7.600  99.175  1.00  0.00              
ATOM    676  CD2 TYR A  88      -6.547  -9.688 100.927  1.00  0.00              
ATOM    677  CE2 TYR A  88      -6.250  -8.392 101.303  1.00  0.00              
ATOM    678  CZ  TYR A  88      -6.497  -7.358 100.423  1.00  0.00              
ATOM    679  OH  TYR A  88      -6.200  -6.056 100.769  1.00  0.00              
ATOM    680  C   TYR A  88      -6.740 -13.612  98.496  1.00  0.00              
ATOM    681  O   TYR A  88      -6.497 -14.368  99.437  1.00  0.00              
ATOM    682  N   ASN A  89      -7.332 -14.078  97.387  1.00  0.00              
ATOM    683  CA  ASN A  89      -7.670 -15.497  97.305  1.00  0.00              
ATOM    684  CB  ASN A  89      -9.157 -15.759  96.990  1.00  0.00              
ATOM    685  CG  ASN A  89      -9.585 -15.717  95.527  1.00  0.00              
ATOM    686  OD1 ASN A  89      -8.991 -15.046  94.694  1.00  0.00              
ATOM    687  ND2 ASN A  89     -10.633 -16.427  95.138  1.00  0.00              
ATOM    688  C   ASN A  89      -6.761 -16.295  96.383  1.00  0.00              
ATOM    689  O   ASN A  89      -6.494 -17.470  96.652  1.00  0.00              
ATOM    690  N   GLU A  90      -6.303 -15.674  95.289  1.00  0.00              
ATOM    691  CA  GLU A  90      -5.386 -16.315  94.357  1.00  0.00              
ATOM    692  CB  GLU A  90      -5.403 -15.602  93.006  1.00  0.00              
ATOM    693  CG  GLU A  90      -6.758 -15.475  92.317  1.00  0.00              
ATOM    694  CD  GLU A  90      -7.377 -16.778  91.838  1.00  0.00              
ATOM    695  OE1 GLU A  90      -7.133 -17.142  90.688  1.00  0.00              
ATOM    696  OE2 GLU A  90      -8.123 -17.408  92.585  1.00  0.00              
ATOM    697  C   GLU A  90      -3.956 -16.378  94.879  1.00  0.00              
ATOM    698  O   GLU A  90      -3.411 -17.467  95.053  1.00  0.00              
ATOM    699  N   LEU A  91      -3.312 -15.231  95.122  1.00  0.00              
ATOM    700  CA  LEU A  91      -1.963 -15.219  95.676  1.00  0.00              
ATOM    701  CB  LEU A  91      -1.210 -13.973  95.227  1.00  0.00              
ATOM    702  CG  LEU A  91      -0.923 -13.831  93.738  1.00  0.00              
ATOM    703  CD1 LEU A  91      -0.277 -12.488  93.456  1.00  0.00              
ATOM    704  CD2 LEU A  91      -0.052 -14.973  93.242  1.00  0.00              
ATOM    705  C   LEU A  91      -1.915 -15.351  97.192  1.00  0.00              
ATOM    706  O   LEU A  91      -0.860 -15.583  97.781  1.00  0.00              
ATOM    707  N   ARG A  92      -3.081 -15.158  97.822  1.00  0.00              
ATOM    708  CA  ARG A  92      -3.341 -15.430  99.234  1.00  0.00              
ATOM    709  CB  ARG A  92      -3.172 -16.920  99.573  1.00  0.00              
ATOM    710  CG  ARG A  92      -3.970 -17.795  98.615  1.00  0.00              
ATOM    711  CD  ARG A  92      -4.134 -19.237  99.056  1.00  0.00              
ATOM    712  NE  ARG A  92      -5.016 -19.361 100.208  1.00  0.00              
ATOM    713  CZ  ARG A  92      -6.344 -19.215 100.143  1.00  0.00              
ATOM    714  NH1 ARG A  92      -7.041 -19.445 101.248  1.00  0.00              
ATOM    715  NH2 ARG A  92      -6.977 -18.810  99.039  1.00  0.00              
ATOM    716  C   ARG A  92      -2.557 -14.530 100.185  1.00  0.00              
ATOM    717  O   ARG A  92      -2.234 -14.876 101.324  1.00  0.00              
ATOM    718  N   VAL A  93      -2.289 -13.313  99.707  1.00  0.00              
ATOM    719  CA  VAL A  93      -1.464 -12.352 100.421  1.00  0.00              
ATOM    720  CB  VAL A  93      -0.065 -12.181  99.772  1.00  0.00              
ATOM    721  CG1 VAL A  93       0.794 -13.423  99.955  1.00  0.00              
ATOM    722  CG2 VAL A  93      -0.151 -11.811  98.296  1.00  0.00              
ATOM    723  C   VAL A  93      -2.157 -11.001 100.492  1.00  0.00              
ATOM    724  O   VAL A  93      -3.043 -10.690  99.691  1.00  0.00              
ATOM    725  N   ALA A  94      -1.756 -10.173 101.456  1.00  0.00              
ATOM    726  CA  ALA A  94      -2.275  -8.821 101.534  1.00  0.00              
ATOM    727  CB  ALA A  94      -2.412  -8.394 102.989  1.00  0.00              
ATOM    728  C   ALA A  94      -1.317  -7.861 100.839  1.00  0.00              
ATOM    729  O   ALA A  94      -0.118  -7.860 101.147  1.00  0.00              
ATOM    730  N   PRO A  95      -1.774  -7.024  99.894  1.00  0.00              
ATOM    731  CD  PRO A  95      -3.109  -7.070  99.316  1.00  0.00              
ATOM    732  CA  PRO A  95      -0.975  -5.980  99.256  1.00  0.00              
ATOM    733  CB  PRO A  95      -1.947  -5.357  98.273  1.00  0.00              
ATOM    734  CG  PRO A  95      -3.303  -5.640  98.859  1.00  0.00              
ATOM    735  C   PRO A  95      -0.412  -4.972 100.251  1.00  0.00              
ATOM    736  O   PRO A  95       0.648  -4.393 100.024  1.00  0.00              
ATOM    737  N   GLU A  96      -1.078  -4.827 101.404  1.00  0.00              
ATOM    738  CA  GLU A  96      -0.571  -4.071 102.545  1.00  0.00              
ATOM    739  CB  GLU A  96      -1.527  -4.172 103.736  1.00  0.00              
ATOM    740  CG  GLU A  96      -2.874  -3.444 103.634  1.00  0.00              
ATOM    741  CD  GLU A  96      -4.005  -4.092 102.836  1.00  0.00              
ATOM    742  OE1 GLU A  96      -5.083  -3.504 102.775  1.00  0.00              
ATOM    743  OE2 GLU A  96      -3.848  -5.199 102.307  1.00  0.00              
ATOM    744  C   GLU A  96       0.819  -4.489 103.021  1.00  0.00              
ATOM    745  O   GLU A  96       1.522  -3.720 103.676  1.00  0.00              
ATOM    746  N   GLU A  97       1.236  -5.719 102.709  1.00  0.00              
ATOM    747  CA  GLU A  97       2.564  -6.194 103.058  1.00  0.00              
ATOM    748  CB  GLU A  97       2.509  -7.685 103.362  1.00  0.00              
ATOM    749  CG  GLU A  97       1.446  -8.146 104.350  1.00  0.00              
ATOM    750  CD  GLU A  97       1.247  -9.655 104.325  1.00  0.00              
ATOM    751  OE1 GLU A  97       0.535 -10.145 103.443  1.00  0.00              
ATOM    752  OE2 GLU A  97       1.801 -10.340 105.181  1.00  0.00              
ATOM    753  C   GLU A  97       3.554  -5.993 101.914  1.00  0.00              
ATOM    754  O   GLU A  97       4.764  -5.928 102.142  1.00  0.00              
ATOM    755  N   HIS A  98       3.087  -5.859 100.669  1.00  0.00              
ATOM    756  CA  HIS A  98       3.918  -6.181  99.518  1.00  0.00              
ATOM    757  CB  HIS A  98       3.332  -7.380  98.781  1.00  0.00              
ATOM    758  CG  HIS A  98       3.322  -8.673  99.579  1.00  0.00              
ATOM    759  ND1 HIS A  98       2.344  -9.158 100.329  1.00  0.00              
ATOM    760  CD2 HIS A  98       4.383  -9.542  99.639  1.00  0.00              
ATOM    761  NE2 HIS A  98       3.991 -10.505 100.428  1.00  0.00              
ATOM    762  CE1 HIS A  98       2.769 -10.281 100.841  1.00  0.00              
ATOM    763  C   HIS A  98       4.137  -5.057  98.511  1.00  0.00              
ATOM    764  O   HIS A  98       3.176  -4.405  98.087  1.00  0.00              
ATOM    765  N   PRO A  99       5.386  -4.788  98.090  1.00  0.00              
ATOM    766  CD  PRO A  99       6.604  -5.267  98.737  1.00  0.00              
ATOM    767  CA  PRO A  99       5.705  -3.874  96.994  1.00  0.00              
ATOM    768  CB  PRO A  99       7.217  -3.939  96.929  1.00  0.00              
ATOM    769  CG  PRO A  99       7.610  -4.196  98.359  1.00  0.00              
ATOM    770  C   PRO A  99       5.060  -4.363  95.703  1.00  0.00              
ATOM    771  O   PRO A  99       5.346  -5.464  95.232  1.00  0.00              
ATOM    772  N   THR A 100       4.150  -3.580  95.130  1.00  0.00              
ATOM    773  CA  THR A 100       3.334  -4.073  94.035  1.00  0.00              
ATOM    774  CB  THR A 100       1.852  -3.869  94.408  1.00  0.00              
ATOM    775  OG1 THR A 100       1.659  -4.536  95.653  1.00  0.00              
ATOM    776  CG2 THR A 100       0.897  -4.458  93.378  1.00  0.00              
ATOM    777  C   THR A 100       3.688  -3.451  92.687  1.00  0.00              
ATOM    778  O   THR A 100       3.836  -2.234  92.559  1.00  0.00              
ATOM    779  N   LEU A 101       3.856  -4.293  91.669  1.00  0.00              
ATOM    780  CA  LEU A 101       4.067  -3.841  90.307  1.00  0.00              
ATOM    781  CB  LEU A 101       5.307  -4.497  89.702  1.00  0.00              
ATOM    782  CG  LEU A 101       5.766  -4.029  88.324  1.00  0.00              
ATOM    783  CD1 LEU A 101       6.177  -2.569  88.366  1.00  0.00              
ATOM    784  CD2 LEU A 101       6.928  -4.869  87.834  1.00  0.00              
ATOM    785  C   LEU A 101       2.843  -4.183  89.471  1.00  0.00              
ATOM    786  O   LEU A 101       2.429  -5.344  89.368  1.00  0.00              
ATOM    787  N   LEU A 102       2.253  -3.145  88.883  1.00  0.00              
ATOM    788  CA  LEU A 102       1.097  -3.312  88.020  1.00  0.00              
ATOM    789  CB  LEU A 102      -0.059  -2.460  88.518  1.00  0.00              
ATOM    790  CG  LEU A 102      -0.689  -2.846  89.849  1.00  0.00              
ATOM    791  CD1 LEU A 102      -1.565  -1.726  90.349  1.00  0.00              
ATOM    792  CD2 LEU A 102      -1.486  -4.133  89.736  1.00  0.00              
ATOM    793  C   LEU A 102       1.447  -2.942  86.590  1.00  0.00              
ATOM    794  O   LEU A 102       2.134  -1.949  86.336  1.00  0.00              
ATOM    795  N   THR A 103       0.999  -3.757  85.637  1.00  0.00              
ATOM    796  CA  THR A 103       1.342  -3.538  84.244  1.00  0.00              
ATOM    797  CB  THR A 103       1.397  -4.892  83.524  1.00  0.00              
ATOM    798  OG1 THR A 103       0.096  -5.465  83.630  1.00  0.00              
ATOM    799  CG2 THR A 103       2.453  -5.812  84.116  1.00  0.00              
ATOM    800  C   THR A 103       0.417  -2.572  83.513  1.00  0.00              
ATOM    801  O   THR A 103      -0.758  -2.883  83.291  1.00  0.00              
ATOM    802  N   GLU A 104       0.925  -1.405  83.124  1.00  0.00              
ATOM    803  CA  GLU A 104       0.166  -0.479  82.304  1.00  0.00              
ATOM    804  CB  GLU A 104       0.659   0.952  82.505  1.00  0.00              
ATOM    805  CG  GLU A 104      -0.142   1.966  81.698  1.00  0.00              
ATOM    806  CD  GLU A 104       0.048   3.423  82.071  1.00  0.00              
ATOM    807  OE1 GLU A 104       1.161   3.945  81.972  1.00  0.00              
ATOM    808  OE2 GLU A 104      -0.942   4.031  82.470  1.00  0.00              
ATOM    809  C   GLU A 104       0.261  -0.861  80.834  1.00  0.00              
ATOM    810  O   GLU A 104       1.348  -1.068  80.288  1.00  0.00              
ATOM    811  N   ALA A 105      -0.905  -0.972  80.199  1.00  0.00              
ATOM    812  CA  ALA A 105      -0.981  -1.081  78.751  1.00  0.00              
ATOM    813  CB  ALA A 105      -2.434  -1.252  78.340  1.00  0.00              
ATOM    814  C   ALA A 105      -0.458   0.188  78.079  1.00  0.00              
ATOM    815  O   ALA A 105      -0.709   1.289  78.585  1.00  0.00              
ATOM    816  N   PRO A 106       0.300   0.110  76.973  1.00  0.00              
ATOM    817  CD  PRO A 106       0.830  -1.129  76.413  1.00  0.00              
ATOM    818  CA  PRO A 106       0.769   1.275  76.226  1.00  0.00              
ATOM    819  CB  PRO A 106       1.433   0.648  75.023  1.00  0.00              
ATOM    820  CG  PRO A 106       1.996  -0.634  75.580  1.00  0.00              
ATOM    821  C   PRO A 106      -0.375   2.205  75.834  1.00  0.00              
ATOM    822  O   PRO A 106      -1.498   1.767  75.585  1.00  0.00              
ATOM    823  N   LEU A 107      -0.101   3.513  75.867  1.00  0.00              
ATOM    824  CA  LEU A 107      -1.086   4.566  75.628  1.00  0.00              
ATOM    825  CB  LEU A 107      -1.631   4.534  74.190  1.00  0.00              
ATOM    826  CG  LEU A 107      -0.673   4.765  73.027  1.00  0.00              
ATOM    827  CD1 LEU A 107      -1.399   4.547  71.713  1.00  0.00              
ATOM    828  CD2 LEU A 107      -0.060   6.156  73.075  1.00  0.00              
ATOM    829  C   LEU A 107      -2.234   4.692  76.633  1.00  0.00              
ATOM    830  O   LEU A 107      -3.109   5.543  76.451  1.00  0.00              
ATOM    831  N   ASN A 108      -2.278   3.896  77.713  1.00  0.00              
ATOM    832  CA  ASN A 108      -3.243   4.112  78.788  1.00  0.00              
ATOM    833  CB  ASN A 108      -3.212   2.942  79.768  1.00  0.00              
ATOM    834  CG  ASN A 108      -4.242   3.030  80.883  1.00  0.00              
ATOM    835  OD1 ASN A 108      -5.432   2.809  80.674  1.00  0.00              
ATOM    836  ND2 ASN A 108      -3.847   3.381  82.098  1.00  0.00              
ATOM    837  C   ASN A 108      -2.927   5.430  79.500  1.00  0.00              
ATOM    838  O   ASN A 108      -1.786   5.624  79.926  1.00  0.00              
ATOM    839  N   PRO A 109      -3.880   6.367  79.627  1.00  0.00              
ATOM    840  CD  PRO A 109      -5.267   6.199  79.200  1.00  0.00              
ATOM    841  CA  PRO A 109      -3.655   7.730  80.108  1.00  0.00              
ATOM    842  CB  PRO A 109      -5.034   8.354  80.013  1.00  0.00              
ATOM    843  CG  PRO A 109      -5.674   7.619  78.866  1.00  0.00              
ATOM    844  C   PRO A 109      -3.076   7.938  81.501  1.00  0.00              
ATOM    845  O   PRO A 109      -3.383   7.217  82.456  1.00  0.00              
ATOM    846  N   LYS A 110      -2.299   9.029  81.588  1.00  0.00              
ATOM    847  CA  LYS A 110      -1.676   9.517  82.818  1.00  0.00              
ATOM    848  CB  LYS A 110      -1.131  10.937  82.610  1.00  0.00              
ATOM    849  CG  LYS A 110      -0.037  11.122  81.557  1.00  0.00              
ATOM    850  CD  LYS A 110       0.439  12.574  81.558  1.00  0.00              
ATOM    851  CE  LYS A 110       1.619  12.809  80.615  1.00  0.00              
ATOM    852  NZ  LYS A 110       2.051  14.196  80.684  1.00  0.00              
ATOM    853  C   LYS A 110      -2.620   9.538  84.017  1.00  0.00              
ATOM    854  O   LYS A 110      -2.309   9.021  85.090  1.00  0.00              
ATOM    855  N   ALA A 111      -3.819  10.094  83.811  1.00  0.00              
ATOM    856  CA  ALA A 111      -4.855  10.144  84.834  1.00  0.00              
ATOM    857  CB  ALA A 111      -6.052  10.910  84.297  1.00  0.00              
ATOM    858  C   ALA A 111      -5.352   8.776  85.288  1.00  0.00              
ATOM    859  O   ALA A 111      -5.613   8.567  86.473  1.00  0.00              
ATOM    860  N   ASN A 112      -5.435   7.811  84.364  1.00  0.00              
ATOM    861  CA  ASN A 112      -5.920   6.469  84.671  1.00  0.00              
ATOM    862  CB  ASN A 112      -6.192   5.734  83.358  1.00  0.00              
ATOM    863  CG  ASN A 112      -6.853   4.371  83.498  1.00  0.00              
ATOM    864  OD1 ASN A 112      -6.193   3.359  83.720  1.00  0.00              
ATOM    865  ND2 ASN A 112      -8.169   4.285  83.353  1.00  0.00              
ATOM    866  C   ASN A 112      -4.875   5.750  85.521  1.00  0.00              
ATOM    867  O   ASN A 112      -5.195   5.110  86.525  1.00  0.00              
ATOM    868  N   ARG A 113      -3.602   5.932  85.149  1.00  0.00              
ATOM    869  CA  ARG A 113      -2.462   5.488  85.944  1.00  0.00              
ATOM    870  CB  ARG A 113      -1.195   5.869  85.190  1.00  0.00              
ATOM    871  CG  ARG A 113       0.131   5.509  85.842  1.00  0.00              
ATOM    872  CD  ARG A 113       1.285   5.769  84.885  1.00  0.00              
ATOM    873  NE  ARG A 113       1.388   7.164  84.486  1.00  0.00              
ATOM    874  CZ  ARG A 113       1.721   7.529  83.246  1.00  0.00              
ATOM    875  NH1 ARG A 113       1.856   8.818  82.980  1.00  0.00              
ATOM    876  NH2 ARG A 113       1.886   6.644  82.267  1.00  0.00              
ATOM    877  C   ARG A 113      -2.459   6.100  87.344  1.00  0.00              
ATOM    878  O   ARG A 113      -2.210   5.416  88.343  1.00  0.00              
ATOM    879  N   GLU A 114      -2.749   7.400  87.433  1.00  0.00              
ATOM    880  CA  GLU A 114      -2.886   8.071  88.717  1.00  0.00              
ATOM    881  CB  GLU A 114      -3.026   9.571  88.526  1.00  0.00              
ATOM    882  CG  GLU A 114      -1.725  10.177  88.027  1.00  0.00              
ATOM    883  CD  GLU A 114      -1.800  11.672  87.785  1.00  0.00              
ATOM    884  OE1 GLU A 114      -1.572  12.432  88.726  1.00  0.00              
ATOM    885  OE2 GLU A 114      -2.076  12.076  86.655  1.00  0.00              
ATOM    886  C   GLU A 114      -4.029   7.530  89.564  1.00  0.00              
ATOM    887  O   GLU A 114      -3.858   7.356  90.770  1.00  0.00              
ATOM    888  N   LYS A 115      -5.182   7.218  88.962  1.00  0.00              
ATOM    889  CA  LYS A 115      -6.274   6.566  89.676  1.00  0.00              
ATOM    890  CB  LYS A 115      -7.543   6.521  88.829  1.00  0.00              
ATOM    891  CG  LYS A 115      -8.250   7.870  88.772  1.00  0.00              
ATOM    892  CD  LYS A 115      -8.744   8.242  90.165  1.00  0.00              
ATOM    893  CE  LYS A 115      -9.294   9.655  90.206  1.00  0.00              
ATOM    894  NZ  LYS A 115      -9.680   9.977  91.566  1.00  0.00              
ATOM    895  C   LYS A 115      -5.928   5.176  90.185  1.00  0.00              
ATOM    896  O   LYS A 115      -6.277   4.819  91.313  1.00  0.00              
ATOM    897  N   MET A 116      -5.203   4.403  89.368  1.00  0.00              
ATOM    898  CA  MET A 116      -4.629   3.127  89.780  1.00  0.00              
ATOM    899  CB  MET A 116      -3.784   2.582  88.630  1.00  0.00              
ATOM    900  CG  MET A 116      -3.153   1.223  88.866  1.00  0.00              
ATOM    901  SD  MET A 116      -2.047   0.729  87.523  1.00  0.00              
ATOM    902  CE  MET A 116      -3.138  -0.295  86.581  1.00  0.00              
ATOM    903  C   MET A 116      -3.777   3.286  91.036  1.00  0.00              
ATOM    904  O   MET A 116      -3.978   2.598  92.040  1.00  0.00              
ATOM    905  N   THR A 117      -2.867   4.262  90.983  1.00  0.00              
ATOM    906  CA  THR A 117      -1.974   4.582  92.087  1.00  0.00              
ATOM    907  CB  THR A 117      -1.009   5.690  91.608  1.00  0.00              
ATOM    908  OG1 THR A 117      -0.361   5.153  90.459  1.00  0.00              
ATOM    909  CG2 THR A 117       0.037   6.102  92.628  1.00  0.00              
ATOM    910  C   THR A 117      -2.751   4.976  93.344  1.00  0.00              
ATOM    911  O   THR A 117      -2.524   4.432  94.429  1.00  0.00              
ATOM    912  N   GLN A 118      -3.731   5.869  93.176  1.00  0.00              
ATOM    913  CA  GLN A 118      -4.587   6.329  94.258  1.00  0.00              
ATOM    914  CB  GLN A 118      -5.548   7.393  93.720  1.00  0.00              
ATOM    915  CG  GLN A 118      -6.571   7.908  94.723  1.00  0.00              
ATOM    916  CD  GLN A 118      -7.069   9.313  94.433  1.00  0.00              
ATOM    917  OE1 GLN A 118      -7.777   9.581  93.463  1.00  0.00              
ATOM    918  NE2 GLN A 118      -6.716  10.261  95.288  1.00  0.00              
ATOM    919  C   GLN A 118      -5.329   5.196  94.955  1.00  0.00              
ATOM    920  O   GLN A 118      -5.326   5.121  96.185  1.00  0.00              
ATOM    921  N   ILE A 119      -5.936   4.289  94.186  1.00  0.00              
ATOM    922  CA  ILE A 119      -6.624   3.138  94.753  1.00  0.00              
ATOM    923  CB  ILE A 119      -7.476   2.465  93.649  1.00  0.00              
ATOM    924  CG2 ILE A 119      -7.950   1.068  94.034  1.00  0.00              
ATOM    925  CG1 ILE A 119      -8.654   3.378  93.312  1.00  0.00              
ATOM    926  CD1 ILE A 119      -9.552   2.918  92.148  1.00  0.00              
ATOM    927  C   ILE A 119      -5.662   2.179  95.452  1.00  0.00              
ATOM    928  O   ILE A 119      -5.938   1.718  96.564  1.00  0.00              
ATOM    929  N   MET A 120      -4.506   1.890  94.849  1.00  0.00              
ATOM    930  CA  MET A 120      -3.548   0.983  95.465  1.00  0.00              
ATOM    931  CB  MET A 120      -2.417   0.643  94.513  1.00  0.00              
ATOM    932  CG  MET A 120      -2.904  -0.184  93.336  1.00  0.00              
ATOM    933  SD  MET A 120      -3.795  -1.678  93.833  1.00  0.00              
ATOM    934  CE  MET A 120      -2.411  -2.723  94.181  1.00  0.00              
ATOM    935  C   MET A 120      -2.987   1.475  96.789  1.00  0.00              
ATOM    936  O   MET A 120      -2.804   0.689  97.722  1.00  0.00              
ATOM    937  N   PHE A 121      -2.728   2.778  96.901  1.00  0.00              
ATOM    938  CA  PHE A 121      -2.295   3.335  98.170  1.00  0.00              
ATOM    939  CB  PHE A 121      -1.476   4.594  97.958  1.00  0.00              
ATOM    940  CG  PHE A 121      -0.111   4.286  97.363  1.00  0.00              
ATOM    941  CD1 PHE A 121       0.131   4.523  96.026  1.00  0.00              
ATOM    942  CD2 PHE A 121       0.885   3.768  98.165  1.00  0.00              
ATOM    943  CE1 PHE A 121       1.371   4.247  95.495  1.00  0.00              
ATOM    944  CE2 PHE A 121       2.122   3.491  97.624  1.00  0.00              
ATOM    945  CZ  PHE A 121       2.366   3.735  96.293  1.00  0.00              
ATOM    946  C   PHE A 121      -3.419   3.581  99.163  1.00  0.00              
ATOM    947  O   PHE A 121      -3.313   3.164 100.312  1.00  0.00              
ATOM    948  N   GLU A 122      -4.522   4.213  98.759  1.00  0.00              
ATOM    949  CA  GLU A 122      -5.593   4.535  99.693  1.00  0.00              
ATOM    950  CB  GLU A 122      -6.399   5.721  99.188  1.00  0.00              
ATOM    951  CG  GLU A 122      -5.586   7.012  99.240  1.00  0.00              
ATOM    952  CD  GLU A 122      -6.259   8.221  98.608  1.00  0.00              
ATOM    953  OE1 GLU A 122      -7.414   8.513  98.912  1.00  0.00              
ATOM    954  OE2 GLU A 122      -5.610   8.891  97.799  1.00  0.00              
ATOM    955  C   GLU A 122      -6.514   3.375 100.042  1.00  0.00              
ATOM    956  O   GLU A 122      -6.910   3.228 101.200  1.00  0.00              
ATOM    957  N   THR A 123      -6.881   2.541  99.067  1.00  0.00              
ATOM    958  CA  THR A 123      -7.742   1.399  99.329  1.00  0.00              
ATOM    959  CB  THR A 123      -8.657   1.137  98.116  1.00  0.00              
ATOM    960  OG1 THR A 123      -9.222   2.399  97.777  1.00  0.00              
ATOM    961  CG2 THR A 123      -9.756   0.126  98.411  1.00  0.00              
ATOM    962  C   THR A 123      -6.895   0.177  99.670  1.00  0.00              
ATOM    963  O   THR A 123      -6.965  -0.328 100.791  1.00  0.00              
ATOM    964  N   PHE A 124      -6.040  -0.288  98.752  1.00  0.00              
ATOM    965  CA  PHE A 124      -5.270  -1.509  98.980  1.00  0.00              
ATOM    966  CB  PHE A 124      -4.834  -2.125  97.654  1.00  0.00              
ATOM    967  CG  PHE A 124      -5.996  -2.779  96.922  1.00  0.00              
ATOM    968  CD1 PHE A 124      -6.323  -4.093  97.198  1.00  0.00              
ATOM    969  CD2 PHE A 124      -6.746  -2.051  96.019  1.00  0.00              
ATOM    970  CE1 PHE A 124      -7.418  -4.669  96.589  1.00  0.00              
ATOM    971  CE2 PHE A 124      -7.840  -2.635  95.418  1.00  0.00              
ATOM    972  CZ  PHE A 124      -8.180  -3.938  95.705  1.00  0.00              
ATOM    973  C   PHE A 124      -4.084  -1.369  99.926  1.00  0.00              
ATOM    974  O   PHE A 124      -3.516  -2.362 100.388  1.00  0.00              
ATOM    975  N   ASN A 125      -3.691  -0.116 100.183  1.00  0.00              
ATOM    976  CA  ASN A 125      -2.709   0.252 101.195  1.00  0.00              
ATOM    977  CB  ASN A 125      -3.292   0.162 102.606  1.00  0.00              
ATOM    978  CG  ASN A 125      -4.192   1.346 102.912  1.00  0.00              
ATOM    979  OD1 ASN A 125      -3.764   2.340 103.497  1.00  0.00              
ATOM    980  ND2 ASN A 125      -5.462   1.287 102.540  1.00  0.00              
ATOM    981  C   ASN A 125      -1.351  -0.417 101.079  1.00  0.00              
ATOM    982  O   ASN A 125      -0.748  -0.888 102.046  1.00  0.00              
ATOM    983  N   VAL A 126      -0.879  -0.446  99.832  1.00  0.00              
ATOM    984  CA  VAL A 126       0.438  -0.984  99.529  1.00  0.00              
ATOM    985  CB  VAL A 126       0.652  -1.162  98.004  1.00  0.00              
ATOM    986  CG1 VAL A 126      -0.308  -2.195  97.452  1.00  0.00              
ATOM    987  CG2 VAL A 126       0.468   0.131  97.233  1.00  0.00              
ATOM    988  C   VAL A 126       1.550  -0.130 100.138  1.00  0.00              
ATOM    989  O   VAL A 126       1.465   1.100 100.092  1.00  0.00              
ATOM    990  N   PRO A 127       2.604  -0.705 100.736  1.00  0.00              
ATOM    991  CD  PRO A 127       2.741  -2.130 101.012  1.00  0.00              
ATOM    992  CA  PRO A 127       3.736   0.044 101.270  1.00  0.00              
ATOM    993  CB  PRO A 127       4.525  -1.018 102.015  1.00  0.00              
ATOM    994  CG  PRO A 127       4.228  -2.290 101.264  1.00  0.00              
ATOM    995  C   PRO A 127       4.554   0.718 100.174  1.00  0.00              
ATOM    996  O   PRO A 127       5.090   1.809 100.373  1.00  0.00              
ATOM    997  N   ALA A 128       4.617   0.070  99.006  1.00  0.00              
ATOM    998  CA  ALA A 128       5.365   0.543  97.860  1.00  0.00              
ATOM    999  CB  ALA A 128       6.774  -0.023  97.914  1.00  0.00              
ATOM   1000  C   ALA A 128       4.697   0.015  96.598  1.00  0.00              
ATOM   1001  O   ALA A 128       4.182  -1.109  96.604  1.00  0.00              
ATOM   1002  N   MET A 129       4.666   0.792  95.513  1.00  0.00              
ATOM   1003  CA  MET A 129       4.017   0.370  94.279  1.00  0.00              
ATOM   1004  CB  MET A 129       2.531   0.718  94.365  1.00  0.00              
ATOM   1005  CG  MET A 129       1.544  -0.068  93.510  1.00  0.00              
ATOM   1006  SD  MET A 129       1.537   0.359  91.754  1.00  0.00              
ATOM   1007  CE  MET A 129       0.415   1.723  91.834  1.00  0.00              
ATOM   1008  C   MET A 129       4.648   1.071  93.083  1.00  0.00              
ATOM   1009  O   MET A 129       5.293   2.112  93.241  1.00  0.00              
ATOM   1010  N   TYR A 130       4.513   0.488  91.889  1.00  0.00              
ATOM   1011  CA  TYR A 130       4.883   1.145  90.645  1.00  0.00              
ATOM   1012  CB  TYR A 130       6.381   0.984  90.358  1.00  0.00              
ATOM   1013  CG  TYR A 130       6.895   1.810  89.186  1.00  0.00              
ATOM   1014  CD1 TYR A 130       7.352   1.170  88.053  1.00  0.00              
ATOM   1015  CE1 TYR A 130       7.836   1.900  86.989  1.00  0.00              
ATOM   1016  CD2 TYR A 130       6.909   3.190  89.255  1.00  0.00              
ATOM   1017  CE2 TYR A 130       7.388   3.925  88.192  1.00  0.00              
ATOM   1018  CZ  TYR A 130       7.856   3.274  87.070  1.00  0.00              
ATOM   1019  OH  TYR A 130       8.376   4.000  86.019  1.00  0.00              
ATOM   1020  C   TYR A 130       4.059   0.562  89.502  1.00  0.00              
ATOM   1021  O   TYR A 130       3.661  -0.607  89.514  1.00  0.00              
ATOM   1022  N   VAL A 131       3.788   1.407  88.507  1.00  0.00              
ATOM   1023  CA  VAL A 131       3.032   1.008  87.332  1.00  0.00              
ATOM   1024  CB  VAL A 131       1.901   2.021  87.034  1.00  0.00              
ATOM   1025  CG1 VAL A 131       0.958   1.445  85.999  1.00  0.00              
ATOM   1026  CG2 VAL A 131       1.101   2.418  88.265  1.00  0.00              
ATOM   1027  C   VAL A 131       4.033   0.980  86.181  1.00  0.00              
ATOM   1028  O   VAL A 131       4.665   2.000  85.901  1.00  0.00              
ATOM   1029  N   ALA A 132       4.215  -0.158  85.508  1.00  0.00              
ATOM   1030  CA  ALA A 132       5.211  -0.270  84.450  1.00  0.00              
ATOM   1031  CB  ALA A 132       6.258  -1.301  84.834  1.00  0.00              
ATOM   1032  C   ALA A 132       4.605  -0.704  83.125  1.00  0.00              
ATOM   1033  O   ALA A 132       3.682  -1.518  83.092  1.00  0.00              
ATOM   1034  N   ILE A 133       5.122  -0.170  82.016  1.00  0.00              
ATOM   1035  CA  ILE A 133       4.545  -0.403  80.699  1.00  0.00              
ATOM   1036  CB  ILE A 133       4.938   0.747  79.733  1.00  0.00              
ATOM   1037  CG2 ILE A 133       4.442   0.494  78.309  1.00  0.00              
ATOM   1038  CG1 ILE A 133       4.388   2.075  80.253  1.00  0.00              
ATOM   1039  CD1 ILE A 133       4.829   3.325  79.464  1.00  0.00              
ATOM   1040  C   ILE A 133       4.874  -1.784  80.138  1.00  0.00              
ATOM   1041  O   ILE A 133       6.036  -2.172  79.976  1.00  0.00              
ATOM   1042  N   GLN A 134       3.790  -2.485  79.793  1.00  0.00              
ATOM   1043  CA  GLN A 134       3.806  -3.865  79.318  1.00  0.00              
ATOM   1044  CB  GLN A 134       2.418  -4.262  78.812  1.00  0.00              
ATOM   1045  CG  GLN A 134       1.431  -4.339  79.965  1.00  0.00              
ATOM   1046  CD  GLN A 134       0.031  -4.827  79.635  1.00  0.00              
ATOM   1047  OE1 GLN A 134      -0.621  -4.374  78.698  1.00  0.00              
ATOM   1048  NE2 GLN A 134      -0.470  -5.779  80.409  1.00  0.00              
ATOM   1049  C   GLN A 134       4.853  -4.217  78.272  1.00  0.00              
ATOM   1050  O   GLN A 134       5.627  -5.161  78.438  1.00  0.00              
ATOM   1051  N   ALA A 135       4.913  -3.406  77.215  1.00  0.00              
ATOM   1052  CA  ALA A 135       5.874  -3.593  76.139  1.00  0.00              
ATOM   1053  CB  ALA A 135       5.662  -2.504  75.111  1.00  0.00              
ATOM   1054  C   ALA A 135       7.331  -3.524  76.586  1.00  0.00              
ATOM   1055  O   ALA A 135       8.170  -4.308  76.135  1.00  0.00              
ATOM   1056  N   VAL A 136       7.628  -2.616  77.525  1.00  0.00              
ATOM   1057  CA  VAL A 136       8.986  -2.430  78.022  1.00  0.00              
ATOM   1058  CB  VAL A 136       9.096  -1.145  78.882  1.00  0.00              
ATOM   1059  CG1 VAL A 136      10.526  -0.901  79.345  1.00  0.00              
ATOM   1060  CG2 VAL A 136       8.615   0.075  78.108  1.00  0.00              
ATOM   1061  C   VAL A 136       9.378  -3.668  78.820  1.00  0.00              
ATOM   1062  O   VAL A 136      10.487  -4.189  78.684  1.00  0.00              
ATOM   1063  N   LEU A 137       8.427  -4.178  79.609  1.00  0.00              
ATOM   1064  CA  LEU A 137       8.621  -5.409  80.359  1.00  0.00              
ATOM   1065  CB  LEU A 137       7.426  -5.663  81.266  1.00  0.00              
ATOM   1066  CG  LEU A 137       7.091  -4.597  82.303  1.00  0.00              
ATOM   1067  CD1 LEU A 137       5.810  -4.951  83.022  1.00  0.00              
ATOM   1068  CD2 LEU A 137       8.221  -4.419  83.298  1.00  0.00              
ATOM   1069  C   LEU A 137       8.867  -6.604  79.447  1.00  0.00              
ATOM   1070  O   LEU A 137       9.790  -7.380  79.696  1.00  0.00              
ATOM   1071  N   SER A 138       8.095  -6.758  78.365  1.00  0.00              
ATOM   1072  CA  SER A 138       8.381  -7.760  77.345  1.00  0.00              
ATOM   1073  CB  SER A 138       7.332  -7.698  76.256  1.00  0.00              
ATOM   1074  OG  SER A 138       6.076  -8.132  76.749  1.00  0.00              
ATOM   1075  C   SER A 138       9.765  -7.652  76.718  1.00  0.00              
ATOM   1076  O   SER A 138      10.446  -8.666  76.547  1.00  0.00              
ATOM   1077  N   LEU A 139      10.219  -6.433  76.403  1.00  0.00              
ATOM   1078  CA  LEU A 139      11.553  -6.230  75.855  1.00  0.00              
ATOM   1079  CB  LEU A 139      11.705  -4.781  75.416  1.00  0.00              
ATOM   1080  CG  LEU A 139      12.831  -4.427  74.458  1.00  0.00              
ATOM   1081  CD1 LEU A 139      12.663  -5.115  73.113  1.00  0.00              
ATOM   1082  CD2 LEU A 139      12.868  -2.933  74.255  1.00  0.00              
ATOM   1083  C   LEU A 139      12.637  -6.603  76.865  1.00  0.00              
ATOM   1084  O   LEU A 139      13.646  -7.228  76.528  1.00  0.00              
ATOM   1085  N   TYR A 140      12.423  -6.260  78.137  1.00  0.00              
ATOM   1086  CA  TYR A 140      13.311  -6.703  79.199  1.00  0.00              
ATOM   1087  CB  TYR A 140      13.124  -5.855  80.453  1.00  0.00              
ATOM   1088  CG  TYR A 140      13.970  -4.588  80.397  1.00  0.00              
ATOM   1089  CD1 TYR A 140      13.672  -3.573  79.505  1.00  0.00              
ATOM   1090  CE1 TYR A 140      14.509  -2.481  79.394  1.00  0.00              
ATOM   1091  CD2 TYR A 140      15.083  -4.489  81.209  1.00  0.00              
ATOM   1092  CE2 TYR A 140      15.918  -3.396  81.108  1.00  0.00              
ATOM   1093  CZ  TYR A 140      15.633  -2.408  80.190  1.00  0.00              
ATOM   1094  OH  TYR A 140      16.495  -1.336  80.073  1.00  0.00              
ATOM   1095  C   TYR A 140      13.240  -8.196  79.494  1.00  0.00              
ATOM   1096  O   TYR A 140      14.215  -8.774  79.973  1.00  0.00              
ATOM   1097  N   ALA A 141      12.119  -8.857  79.183  1.00  0.00              
ATOM   1098  CA  ALA A 141      12.052 -10.313  79.196  1.00  0.00              
ATOM   1099  CB  ALA A 141      10.620 -10.787  79.037  1.00  0.00              
ATOM   1100  C   ALA A 141      12.859 -10.942  78.068  1.00  0.00              
ATOM   1101  O   ALA A 141      13.443 -12.011  78.249  1.00  0.00              
ATOM   1102  N   SER A 142      12.900 -10.322  76.882  1.00  0.00              
ATOM   1103  CA  SER A 142      13.819 -10.758  75.841  1.00  0.00              
ATOM   1104  CB  SER A 142      13.269 -10.394  74.468  1.00  0.00              
ATOM   1105  OG  SER A 142      12.844  -9.041  74.404  1.00  0.00              
ATOM   1106  C   SER A 142      15.242 -10.234  76.029  1.00  0.00              
ATOM   1107  O   SER A 142      16.163 -10.616  75.303  1.00  0.00              
ATOM   1108  N   GLY A 143      15.437  -9.316  76.977  1.00  0.00              
ATOM   1109  CA  GLY A 143      16.764  -8.902  77.405  1.00  0.00              
ATOM   1110  C   GLY A 143      17.305  -7.712  76.626  1.00  0.00              
ATOM   1111  O   GLY A 143      18.503  -7.424  76.676  1.00  0.00              
ATOM   1112  N   ARG A 144      16.438  -7.010  75.894  1.00  0.00              
ATOM   1113  CA  ARG A 144      16.846  -5.827  75.160  1.00  0.00              
ATOM   1114  CB  ARG A 144      16.253  -5.773  73.755  1.00  0.00              
ATOM   1115  CG  ARG A 144      16.758  -6.740  72.697  1.00  0.00              
ATOM   1116  CD  ARG A 144      16.162  -8.136  72.787  1.00  0.00              
ATOM   1117  NE  ARG A 144      16.574  -8.899  71.621  1.00  0.00              
ATOM   1118  CZ  ARG A 144      16.751 -10.221  71.622  1.00  0.00              
ATOM   1119  NH1 ARG A 144      17.092 -10.795  70.478  1.00  0.00              
ATOM   1120  NH2 ARG A 144      16.641 -10.963  72.720  1.00  0.00              
ATOM   1121  C   ARG A 144      16.401  -4.574  75.895  1.00  0.00              
ATOM   1122  O   ARG A 144      15.414  -4.568  76.632  1.00  0.00              
ATOM   1123  N   THR A 145      17.151  -3.493  75.698  1.00  0.00              
ATOM   1124  CA  THR A 145      16.733  -2.184  76.171  1.00  0.00              
ATOM   1125  CB  THR A 145      17.964  -1.518  76.827  1.00  0.00              
ATOM   1126  OG1 THR A 145      17.475  -0.487  77.677  1.00  0.00              
ATOM   1127  CG2 THR A 145      18.992  -0.982  75.835  1.00  0.00              
ATOM   1128  C   THR A 145      16.106  -1.357  75.041  1.00  0.00              
ATOM   1129  O   THR A 145      15.338  -0.418  75.271  1.00  0.00              
ATOM   1130  N   THR A 146      16.390  -1.749  73.796  1.00  0.00              
ATOM   1131  CA  THR A 146      16.003  -1.002  72.612  1.00  0.00              
ATOM   1132  CB  THR A 146      17.251  -0.282  72.058  1.00  0.00              
ATOM   1133  OG1 THR A 146      17.700   0.602  73.082  1.00  0.00              
ATOM   1134  CG2 THR A 146      16.976   0.500  70.785  1.00  0.00              
ATOM   1135  C   THR A 146      15.462  -2.007  71.601  1.00  0.00              
ATOM   1136  O   THR A 146      16.026  -3.093  71.446  1.00  0.00              
ATOM   1137  N   GLY A 147      14.359  -1.672  70.931  1.00  0.00              
ATOM   1138  CA  GLY A 147      13.770  -2.530  69.916  1.00  0.00              
ATOM   1139  C   GLY A 147      12.318  -2.151  69.678  1.00  0.00              
ATOM   1140  O   GLY A 147      11.828  -1.186  70.270  1.00  0.00              
ATOM   1141  N   ILE A 148      11.598  -2.866  68.811  1.00  0.00              
ATOM   1142  CA  ILE A 148      10.182  -2.593  68.630  1.00  0.00              
ATOM   1143  CB  ILE A 148       9.814  -2.037  67.224  1.00  0.00              
ATOM   1144  CG2 ILE A 148      10.318  -2.919  66.091  1.00  0.00              
ATOM   1145  CG1 ILE A 148       8.312  -1.775  67.121  1.00  0.00              
ATOM   1146  CD1 ILE A 148       7.855  -1.013  65.870  1.00  0.00              
ATOM   1147  C   ILE A 148       9.347  -3.794  69.044  1.00  0.00              
ATOM   1148  O   ILE A 148       9.412  -4.884  68.470  1.00  0.00              
ATOM   1149  N   VAL A 149       8.556  -3.559  70.085  1.00  0.00              
ATOM   1150  CA  VAL A 149       7.730  -4.596  70.665  1.00  0.00              
ATOM   1151  CB  VAL A 149       7.652  -4.421  72.194  1.00  0.00              
ATOM   1152  CG1 VAL A 149       6.819  -5.508  72.846  1.00  0.00              
ATOM   1153  CG2 VAL A 149       9.039  -4.490  72.793  1.00  0.00              
ATOM   1154  C   VAL A 149       6.350  -4.593  70.029  1.00  0.00              
ATOM   1155  O   VAL A 149       5.618  -3.602  70.069  1.00  0.00              
ATOM   1156  N   LEU A 150       6.010  -5.712  69.396  1.00  0.00              
ATOM   1157  CA  LEU A 150       4.656  -5.949  68.938  1.00  0.00              
ATOM   1158  CB  LEU A 150       4.673  -6.857  67.714  1.00  0.00              
ATOM   1159  CG  LEU A 150       3.347  -7.230  67.064  1.00  0.00              
ATOM   1160  CD1 LEU A 150       2.659  -6.012  66.472  1.00  0.00              
ATOM   1161  CD2 LEU A 150       3.587  -8.267  65.989  1.00  0.00              
ATOM   1162  C   LEU A 150       3.929  -6.610  70.101  1.00  0.00              
ATOM   1163  O   LEU A 150       4.173  -7.771  70.438  1.00  0.00              
ATOM   1164  N   ASP A 151       3.084  -5.838  70.775  1.00  0.00              
ATOM   1165  CA  ASP A 151       2.334  -6.319  71.922  1.00  0.00              
ATOM   1166  CB  ASP A 151       2.472  -5.319  73.077  1.00  0.00              
ATOM   1167  CG  ASP A 151       1.617  -5.615  74.304  1.00  0.00              
ATOM   1168  OD1 ASP A 151       1.596  -6.752  74.782  1.00  0.00              
ATOM   1169  OD2 ASP A 151       0.978  -4.683  74.794  1.00  0.00              
ATOM   1170  C   ASP A 151       0.878  -6.595  71.576  1.00  0.00              
ATOM   1171  O   ASP A 151       0.014  -5.724  71.704  1.00  0.00              
ATOM   1172  N   SER A 152       0.611  -7.821  71.139  1.00  0.00              
ATOM   1173  CA  SER A 152      -0.722  -8.241  70.746  1.00  0.00              
ATOM   1174  CB  SER A 152      -0.650  -8.899  69.380  1.00  0.00              
ATOM   1175  OG  SER A 152      -0.347  -7.949  68.373  1.00  0.00              
ATOM   1176  C   SER A 152      -1.355  -9.174  71.770  1.00  0.00              
ATOM   1177  O   SER A 152      -1.061 -10.371  71.845  1.00  0.00              
ATOM   1178  N   GLY A 153      -2.245  -8.621  72.591  1.00  0.00              
ATOM   1179  CA  GLY A 153      -2.880  -9.377  73.659  1.00  0.00              
ATOM   1180  C   GLY A 153      -4.157 -10.078  73.213  1.00  0.00              
ATOM   1181  O   GLY A 153      -4.326 -10.486  72.058  1.00  0.00              
ATOM   1182  N   ASP A 154      -5.070 -10.256  74.171  1.00  0.00              
ATOM   1183  CA  ASP A 154      -6.403 -10.742  73.850  1.00  0.00              
ATOM   1184  CB  ASP A 154      -7.114 -11.352  75.058  1.00  0.00              
ATOM   1185  CG  ASP A 154      -8.546 -11.803  74.764  1.00  0.00              
ATOM   1186  OD1 ASP A 154      -8.748 -12.642  73.887  1.00  0.00              
ATOM   1187  OD2 ASP A 154      -9.452 -11.300  75.429  1.00  0.00              
ATOM   1188  C   ASP A 154      -7.259  -9.635  73.258  1.00  0.00              
ATOM   1189  O   ASP A 154      -7.958  -9.868  72.280  1.00  0.00              
ATOM   1190  N   GLY A 155      -7.215  -8.427  73.813  1.00  0.00              
ATOM   1191  CA  GLY A 155      -8.032  -7.345  73.298  1.00  0.00              
ATOM   1192  C   GLY A 155      -7.262  -6.042  73.291  1.00  0.00              
ATOM   1193  O   GLY A 155      -7.536  -5.175  74.120  1.00  0.00              
ATOM   1194  N   VAL A 156      -6.205  -6.022  72.467  1.00  0.00              
ATOM   1195  CA  VAL A 156      -5.517  -4.841  71.944  1.00  0.00              
ATOM   1196  CB  VAL A 156      -5.282  -3.676  72.956  1.00  0.00              
ATOM   1197  CG1 VAL A 156      -4.220  -3.960  74.017  1.00  0.00              
ATOM   1198  CG2 VAL A 156      -5.049  -2.376  72.208  1.00  0.00              
ATOM   1199  C   VAL A 156      -4.192  -5.291  71.324  1.00  0.00              
ATOM   1200  O   VAL A 156      -3.595  -6.277  71.765  1.00  0.00              
ATOM   1201  N   THR A 157      -3.770  -4.611  70.261  1.00  0.00              
ATOM   1202  CA  THR A 157      -2.419  -4.690  69.734  1.00  0.00              
ATOM   1203  CB  THR A 157      -2.436  -5.122  68.248  1.00  0.00              
ATOM   1204  OG1 THR A 157      -2.813  -6.494  68.243  1.00  0.00              
ATOM   1205  CG2 THR A 157      -1.122  -4.920  67.498  1.00  0.00              
ATOM   1206  C   THR A 157      -1.793  -3.307  69.881  1.00  0.00              
ATOM   1207  O   THR A 157      -2.400  -2.284  69.550  1.00  0.00              
ATOM   1208  N   HIS A 158      -0.574  -3.255  70.405  1.00  0.00              
ATOM   1209  CA  HIS A 158       0.204  -2.030  70.416  1.00  0.00              
ATOM   1210  CB  HIS A 158       0.450  -1.552  71.840  1.00  0.00              
ATOM   1211  CG  HIS A 158      -0.788  -1.018  72.544  1.00  0.00              
ATOM   1212  ND1 HIS A 158      -1.367  -1.517  73.623  1.00  0.00              
ATOM   1213  CD2 HIS A 158      -1.467   0.118  72.169  1.00  0.00              
ATOM   1214  NE2 HIS A 158      -2.424   0.244  73.051  1.00  0.00              
ATOM   1215  CE1 HIS A 158      -2.362  -0.729  73.929  1.00  0.00              
ATOM   1216  C   HIS A 158       1.532  -2.302  69.734  1.00  0.00              
ATOM   1217  O   HIS A 158       2.187  -3.303  70.019  1.00  0.00              
ATOM   1218  N   ASN A 159       1.933  -1.441  68.801  1.00  0.00              
ATOM   1219  CA  ASN A 159       3.216  -1.578  68.130  1.00  0.00              
ATOM   1220  CB  ASN A 159       3.086  -1.357  66.619  1.00  0.00              
ATOM   1221  CG  ASN A 159       2.095  -2.269  65.903  1.00  0.00              
ATOM   1222  OD1 ASN A 159       2.436  -3.004  64.976  1.00  0.00              
ATOM   1223  ND2 ASN A 159       0.807  -2.235  66.213  1.00  0.00              
ATOM   1224  C   ASN A 159       4.065  -0.484  68.756  1.00  0.00              
ATOM   1225  O   ASN A 159       3.833   0.705  68.525  1.00  0.00              
ATOM   1226  N   VAL A 160       5.010  -0.873  69.614  1.00  0.00              
ATOM   1227  CA  VAL A 160       5.705   0.069  70.481  1.00  0.00              
ATOM   1228  CB  VAL A 160       5.490  -0.298  71.974  1.00  0.00              
ATOM   1229  CG1 VAL A 160       5.995   0.811  72.883  1.00  0.00              
ATOM   1230  CG2 VAL A 160       4.043  -0.610  72.308  1.00  0.00              
ATOM   1231  C   VAL A 160       7.203   0.113  70.187  1.00  0.00              
ATOM   1232  O   VAL A 160       7.913  -0.853  70.480  1.00  0.00              
ATOM   1233  N   PRO A 161       7.739   1.179  69.582  1.00  0.00              
ATOM   1234  CD  PRO A 161       6.986   2.108  68.747  1.00  0.00              
ATOM   1235  CA  PRO A 161       9.179   1.411  69.478  1.00  0.00              
ATOM   1236  CB  PRO A 161       9.270   2.412  68.348  1.00  0.00              
ATOM   1237  CG  PRO A 161       7.993   3.201  68.476  1.00  0.00              
ATOM   1238  C   PRO A 161       9.788   1.923  70.781  1.00  0.00              
ATOM   1239  O   PRO A 161       9.293   2.869  71.403  1.00  0.00              
ATOM   1240  N   ILE A 162      10.863   1.274  71.228  1.00  0.00              
ATOM   1241  CA  ILE A 162      11.480   1.566  72.514  1.00  0.00              
ATOM   1242  CB  ILE A 162      11.220   0.388  73.494  1.00  0.00              
ATOM   1243  CG2 ILE A 162      11.863   0.652  74.849  1.00  0.00              
ATOM   1244  CG1 ILE A 162       9.731   0.120  73.690  1.00  0.00              
ATOM   1245  CD1 ILE A 162       9.394  -1.165  74.459  1.00  0.00              
ATOM   1246  C   ILE A 162      12.976   1.782  72.314  1.00  0.00              
ATOM   1247  O   ILE A 162      13.628   1.054  71.559  1.00  0.00              
ATOM   1248  N   TYR A 163      13.527   2.794  72.986  1.00  0.00              
ATOM   1249  CA  TYR A 163      14.954   3.059  72.982  1.00  0.00              
ATOM   1250  CB  TYR A 163      15.223   4.340  72.188  1.00  0.00              
ATOM   1251  CG  TYR A 163      16.699   4.651  71.972  1.00  0.00              
ATOM   1252  CD1 TYR A 163      17.389   4.042  70.943  1.00  0.00              
ATOM   1253  CE1 TYR A 163      18.727   4.312  70.750  1.00  0.00              
ATOM   1254  CD2 TYR A 163      17.344   5.542  72.806  1.00  0.00              
ATOM   1255  CE2 TYR A 163      18.679   5.815  72.616  1.00  0.00              
ATOM   1256  CZ  TYR A 163      19.363   5.196  71.594  1.00  0.00              
ATOM   1257  OH  TYR A 163      20.711   5.455  71.432  1.00  0.00              
ATOM   1258  C   TYR A 163      15.394   3.211  74.433  1.00  0.00              
ATOM   1259  O   TYR A 163      14.892   4.082  75.144  1.00  0.00              
ATOM   1260  N   GLU A 164      16.310   2.350  74.895  1.00  0.00              
ATOM   1261  CA  GLU A 164      16.822   2.344  76.266  1.00  0.00              
ATOM   1262  CB  GLU A 164      17.929   3.382  76.488  1.00  0.00              
ATOM   1263  CG  GLU A 164      19.228   3.090  75.741  1.00  0.00              
ATOM   1264  CD  GLU A 164      20.475   3.648  76.417  1.00  0.00              
ATOM   1265  OE1 GLU A 164      20.515   4.829  76.758  1.00  0.00              
ATOM   1266  OE2 GLU A 164      21.417   2.882  76.615  1.00  0.00              
ATOM   1267  C   GLU A 164      15.767   2.414  77.373  1.00  0.00              
ATOM   1268  O   GLU A 164      15.883   3.149  78.356  1.00  0.00              
ATOM   1269  N   GLY A 165      14.697   1.635  77.208  1.00  0.00              
ATOM   1270  CA  GLY A 165      13.566   1.681  78.125  1.00  0.00              
ATOM   1271  C   GLY A 165      12.513   2.715  77.734  1.00  0.00              
ATOM   1272  O   GLY A 165      11.321   2.503  77.972  1.00  0.00              
ATOM   1273  N   TYR A 166      12.896   3.831  77.105  1.00  0.00              
ATOM   1274  CA  TYR A 166      11.952   4.870  76.730  1.00  0.00              
ATOM   1275  CB  TYR A 166      12.700   6.189  76.493  1.00  0.00              
ATOM   1276  CG  TYR A 166      11.839   7.391  76.113  1.00  0.00              
ATOM   1277  CD1 TYR A 166      10.771   7.779  76.903  1.00  0.00              
ATOM   1278  CE1 TYR A 166      10.010   8.874  76.546  1.00  0.00              
ATOM   1279  CD2 TYR A 166      12.146   8.100  74.968  1.00  0.00              
ATOM   1280  CE2 TYR A 166      11.391   9.197  74.610  1.00  0.00              
ATOM   1281  CZ  TYR A 166      10.330   9.576  75.403  1.00  0.00              
ATOM   1282  OH  TYR A 166       9.591  10.688  75.052  1.00  0.00              
ATOM   1283  C   TYR A 166      11.147   4.454  75.504  1.00  0.00              
ATOM   1284  O   TYR A 166      11.631   4.436  74.369  1.00  0.00              
ATOM   1285  N   ALA A 167       9.911   4.036  75.771  1.00  0.00              
ATOM   1286  CA  ALA A 167       8.915   3.860  74.724  1.00  0.00              
ATOM   1287  CB  ALA A 167       7.650   3.274  75.330  1.00  0.00              
ATOM   1288  C   ALA A 167       8.559   5.207  74.108  1.00  0.00              
ATOM   1289  O   ALA A 167       8.298   6.172  74.830  1.00  0.00              
ATOM   1290  N   LEU A 168       8.572   5.299  72.777  1.00  0.00              
ATOM   1291  CA  LEU A 168       8.324   6.556  72.084  1.00  0.00              
ATOM   1292  CB  LEU A 168       8.994   6.526  70.712  1.00  0.00              
ATOM   1293  CG  LEU A 168      10.501   6.319  70.642  1.00  0.00              
ATOM   1294  CD1 LEU A 168      10.915   6.099  69.205  1.00  0.00              
ATOM   1295  CD2 LEU A 168      11.255   7.493  71.239  1.00  0.00              
ATOM   1296  C   LEU A 168       6.830   6.854  71.951  1.00  0.00              
ATOM   1297  O   LEU A 168       6.181   6.352  71.027  1.00  0.00              
ATOM   1298  N   PRO A 169       6.249   7.713  72.810  1.00  0.00              
ATOM   1299  CD  PRO A 169       6.978   8.734  73.562  1.00  0.00              
ATOM   1300  CA  PRO A 169       4.802   7.877  72.978  1.00  0.00              
ATOM   1301  CB  PRO A 169       4.707   8.999  73.999  1.00  0.00              
ATOM   1302  CG  PRO A 169       5.946   9.824  73.759  1.00  0.00              
ATOM   1303  C   PRO A 169       4.004   8.167  71.712  1.00  0.00              
ATOM   1304  O   PRO A 169       2.970   7.555  71.449  1.00  0.00              
ATOM   1305  N   HIS A 170       4.536   9.084  70.901  1.00  0.00              
ATOM   1306  CA  HIS A 170       3.989   9.431  69.597  1.00  0.00              
ATOM   1307  CB  HIS A 170       4.809  10.569  68.960  1.00  0.00              
ATOM   1308  CG  HIS A 170       6.312  10.486  69.215  1.00  0.00              
ATOM   1309  ND1 HIS A 170       6.956  11.120  70.182  1.00  0.00              
ATOM   1310  CD2 HIS A 170       7.194   9.636  68.589  1.00  0.00              
ATOM   1311  NE2 HIS A 170       8.313   9.774  69.253  1.00  0.00              
ATOM   1312  CE1 HIS A 170       8.180  10.665  70.202  1.00  0.00              
ATOM   1313  C   HIS A 170       3.884   8.258  68.631  1.00  0.00              
ATOM   1314  O   HIS A 170       2.879   8.101  67.936  1.00  0.00              
ATOM   1315  N   ALA A 171       4.891   7.383  68.615  1.00  0.00              
ATOM   1316  CA  ALA A 171       4.992   6.379  67.574  1.00  0.00              
ATOM   1317  CB  ALA A 171       6.457   6.198  67.208  1.00  0.00              
ATOM   1318  C   ALA A 171       4.386   5.031  67.943  1.00  0.00              
ATOM   1319  O   ALA A 171       4.504   4.064  67.189  1.00  0.00              
ATOM   1320  N   ILE A 172       3.710   4.940  69.094  1.00  0.00              
ATOM   1321  CA  ILE A 172       3.053   3.705  69.495  1.00  0.00              
ATOM   1322  CB  ILE A 172       2.717   3.706  71.008  1.00  0.00              
ATOM   1323  CG2 ILE A 172       2.044   2.391  71.400  1.00  0.00              
ATOM   1324  CG1 ILE A 172       3.965   3.929  71.858  1.00  0.00              
ATOM   1325  CD1 ILE A 172       3.703   4.101  73.369  1.00  0.00              
ATOM   1326  C   ILE A 172       1.806   3.500  68.637  1.00  0.00              
ATOM   1327  O   ILE A 172       0.746   4.087  68.876  1.00  0.00              
ATOM   1328  N   MET A 173       1.933   2.676  67.596  1.00  0.00              
ATOM   1329  CA  MET A 173       0.795   2.397  66.736  1.00  0.00              
ATOM   1330  CB  MET A 173       1.214   1.966  65.337  1.00  0.00              
ATOM   1331  CG  MET A 173       1.798   3.094  64.491  1.00  0.00              
ATOM   1332  SD  MET A 173       0.650   4.464  64.199  1.00  0.00              
ATOM   1333  CE  MET A 173       1.407   5.718  65.194  1.00  0.00              
ATOM   1334  C   MET A 173      -0.162   1.396  67.358  1.00  0.00              
ATOM   1335  O   MET A 173       0.093   0.191  67.448  1.00  0.00              
ATOM   1336  N   ARG A 174      -1.252   1.956  67.874  1.00  0.00              
ATOM   1337  CA  ARG A 174      -2.343   1.167  68.413  1.00  0.00              
ATOM   1338  CB  ARG A 174      -3.183   2.042  69.338  1.00  0.00              
ATOM   1339  CG  ARG A 174      -4.322   1.313  70.032  1.00  0.00              
ATOM   1340  CD  ARG A 174      -5.071   2.268  70.939  1.00  0.00              
ATOM   1341  NE  ARG A 174      -6.252   1.622  71.480  1.00  0.00              
ATOM   1342  CZ  ARG A 174      -6.272   1.024  72.671  1.00  0.00              
ATOM   1343  NH1 ARG A 174      -7.404   0.479  73.079  1.00  0.00              
ATOM   1344  NH2 ARG A 174      -5.191   0.880  73.430  1.00  0.00              
ATOM   1345  C   ARG A 174      -3.210   0.573  67.309  1.00  0.00              
ATOM   1346  O   ARG A 174      -3.521   1.217  66.305  1.00  0.00              
ATOM   1347  N   LEU A 175      -3.585  -0.686  67.512  1.00  0.00              
ATOM   1348  CA  LEU A 175      -4.537  -1.382  66.670  1.00  0.00              
ATOM   1349  CB  LEU A 175      -3.777  -2.318  65.722  1.00  0.00              
ATOM   1350  CG  LEU A 175      -4.532  -3.266  64.794  1.00  0.00              
ATOM   1351  CD1 LEU A 175      -5.414  -2.508  63.818  1.00  0.00              
ATOM   1352  CD2 LEU A 175      -3.548  -4.144  64.041  1.00  0.00              
ATOM   1353  C   LEU A 175      -5.399  -2.169  67.647  1.00  0.00              
ATOM   1354  O   LEU A 175      -4.927  -3.119  68.263  1.00  0.00              
ATOM   1355  N   ASP A 176      -6.670  -1.808  67.841  1.00  0.00              
ATOM   1356  CA  ASP A 176      -7.516  -2.479  68.835  1.00  0.00              
ATOM   1357  CB  ASP A 176      -8.830  -1.731  69.050  1.00  0.00              
ATOM   1358  CG  ASP A 176      -8.655  -0.402  69.772  1.00  0.00              
ATOM   1359  OD1 ASP A 176      -9.053  -0.282  70.931  1.00  0.00              
ATOM   1360  OD2 ASP A 176      -8.118   0.523  69.162  1.00  0.00              
ATOM   1361  C   ASP A 176      -7.800  -3.953  68.567  1.00  0.00              
ATOM   1362  O   ASP A 176      -8.150  -4.713  69.469  1.00  0.00              
ATOM   1363  N   LEU A 177      -7.619  -4.353  67.307  1.00  0.00              
ATOM   1364  CA  LEU A 177      -7.743  -5.729  66.858  1.00  0.00              
ATOM   1365  CB  LEU A 177      -7.538  -5.720  65.344  1.00  0.00              
ATOM   1366  CG  LEU A 177      -7.418  -6.991  64.514  1.00  0.00              
ATOM   1367  CD1 LEU A 177      -8.705  -7.791  64.495  1.00  0.00              
ATOM   1368  CD2 LEU A 177      -7.044  -6.600  63.102  1.00  0.00              
ATOM   1369  C   LEU A 177      -6.752  -6.677  67.530  1.00  0.00              
ATOM   1370  O   LEU A 177      -5.536  -6.466  67.505  1.00  0.00              
ATOM   1371  N   ALA A 178      -7.299  -7.720  68.159  1.00  0.00              
ATOM   1372  CA  ALA A 178      -6.519  -8.811  68.722  1.00  0.00              
ATOM   1373  CB  ALA A 178      -5.906  -8.349  70.037  1.00  0.00              
ATOM   1374  C   ALA A 178      -7.385 -10.054  68.956  1.00  0.00              
ATOM   1375  O   ALA A 178      -8.459 -10.177  68.354  1.00  0.00              
ATOM   1376  N   GLY A 179      -6.978 -10.966  69.854  1.00  0.00              
ATOM   1377  CA  GLY A 179      -7.510 -12.320  69.962  1.00  0.00              
ATOM   1378  C   GLY A 179      -9.018 -12.466  70.095  1.00  0.00              
ATOM   1379  O   GLY A 179      -9.603 -13.379  69.505  1.00  0.00              
ATOM   1380  N   ARG A 180      -9.645 -11.566  70.851  1.00  0.00              
ATOM   1381  CA  ARG A 180     -11.083 -11.535  71.070  1.00  0.00              
ATOM   1382  CB  ARG A 180     -11.379 -10.439  72.082  1.00  0.00              
ATOM   1383  CG  ARG A 180     -12.817 -10.347  72.577  1.00  0.00              
ATOM   1384  CD  ARG A 180     -12.916  -9.301  73.681  1.00  0.00              
ATOM   1385  NE  ARG A 180     -12.032  -9.652  74.780  1.00  0.00              
ATOM   1386  CZ  ARG A 180     -11.922  -8.947  75.902  1.00  0.00              
ATOM   1387  NH1 ARG A 180     -11.038  -9.375  76.783  1.00  0.00              
ATOM   1388  NH2 ARG A 180     -12.661  -7.873  76.157  1.00  0.00              
ATOM   1389  C   ARG A 180     -11.810 -11.242  69.767  1.00  0.00              
ATOM   1390  O   ARG A 180     -12.786 -11.906  69.410  1.00  0.00              
ATOM   1391  N   ASP A 181     -11.268 -10.281  69.011  1.00  0.00              
ATOM   1392  CA  ASP A 181     -11.860  -9.864  67.746  1.00  0.00              
ATOM   1393  CB  ASP A 181     -11.160  -8.654  67.140  1.00  0.00              
ATOM   1394  CG  ASP A 181     -11.092  -7.438  68.045  1.00  0.00              
ATOM   1395  OD1 ASP A 181     -10.217  -7.429  68.912  1.00  0.00              
ATOM   1396  OD2 ASP A 181     -11.882  -6.514  67.871  1.00  0.00              
ATOM   1397  C   ASP A 181     -11.740 -11.019  66.770  1.00  0.00              
ATOM   1398  O   ASP A 181     -12.698 -11.340  66.069  1.00  0.00              
ATOM   1399  N   LEU A 182     -10.577 -11.685  66.771  1.00  0.00              
ATOM   1400  CA  LEU A 182     -10.386 -12.899  65.991  1.00  0.00              
ATOM   1401  CB  LEU A 182      -8.954 -13.404  66.064  1.00  0.00              
ATOM   1402  CG  LEU A 182      -7.802 -12.539  65.582  1.00  0.00              
ATOM   1403  CD1 LEU A 182      -6.560 -13.402  65.549  1.00  0.00              
ATOM   1404  CD2 LEU A 182      -8.047 -11.975  64.193  1.00  0.00              
ATOM   1405  C   LEU A 182     -11.315 -14.032  66.404  1.00  0.00              
ATOM   1406  O   LEU A 182     -11.813 -14.749  65.542  1.00  0.00              
ATOM   1407  N   THR A 183     -11.596 -14.194  67.702  1.00  0.00              
ATOM   1408  CA  THR A 183     -12.552 -15.187  68.189  1.00  0.00              
ATOM   1409  CB  THR A 183     -12.555 -15.188  69.733  1.00  0.00              
ATOM   1410  OG1 THR A 183     -11.251 -15.571  70.138  1.00  0.00              
ATOM   1411  CG2 THR A 183     -13.563 -16.140  70.345  1.00  0.00              
ATOM   1412  C   THR A 183     -13.951 -14.892  67.649  1.00  0.00              
ATOM   1413  O   THR A 183     -14.652 -15.777  67.151  1.00  0.00              
ATOM   1414  N   ASP A 184     -14.332 -13.611  67.692  1.00  0.00              
ATOM   1415  CA  ASP A 184     -15.643 -13.167  67.231  1.00  0.00              
ATOM   1416  CB  ASP A 184     -15.883 -11.687  67.565  1.00  0.00              
ATOM   1417  CG  ASP A 184     -15.785 -11.283  69.037  1.00  0.00              
ATOM   1418  OD1 ASP A 184     -15.336 -10.167  69.298  1.00  0.00              
ATOM   1419  OD2 ASP A 184     -16.149 -12.057  69.930  1.00  0.00              
ATOM   1420  C   ASP A 184     -15.782 -13.385  65.728  1.00  0.00              
ATOM   1421  O   ASP A 184     -16.797 -13.876  65.230  1.00  0.00              
ATOM   1422  N   TYR A 185     -14.713 -13.053  65.001  1.00  0.00              
ATOM   1423  CA  TYR A 185     -14.591 -13.339  63.581  1.00  0.00              
ATOM   1424  CB  TYR A 185     -13.342 -12.615  63.071  1.00  0.00              
ATOM   1425  CG  TYR A 185     -12.866 -12.975  61.672  1.00  0.00              
ATOM   1426  CD1 TYR A 185     -13.524 -12.516  60.546  1.00  0.00              
ATOM   1427  CE1 TYR A 185     -13.054 -12.853  59.292  1.00  0.00              
ATOM   1428  CD2 TYR A 185     -11.753 -13.776  61.552  1.00  0.00              
ATOM   1429  CE2 TYR A 185     -11.291 -14.112  60.304  1.00  0.00              
ATOM   1430  CZ  TYR A 185     -11.925 -13.638  59.184  1.00  0.00              
ATOM   1431  OH  TYR A 185     -11.382 -13.926  57.948  1.00  0.00              
ATOM   1432  C   TYR A 185     -14.557 -14.837  63.281  1.00  0.00              
ATOM   1433  O   TYR A 185     -15.080 -15.270  62.253  1.00  0.00              
ATOM   1434  N   LEU A 186     -13.965 -15.660  64.151  1.00  0.00              
ATOM   1435  CA  LEU A 186     -13.953 -17.101  63.963  1.00  0.00              
ATOM   1436  CB  LEU A 186     -12.975 -17.775  64.921  1.00  0.00              
ATOM   1437  CG  LEU A 186     -12.614 -19.242  64.705  1.00  0.00              
ATOM   1438  CD1 LEU A 186     -11.946 -19.470  63.360  1.00  0.00              
ATOM   1439  CD2 LEU A 186     -11.679 -19.703  65.800  1.00  0.00              
ATOM   1440  C   LEU A 186     -15.359 -17.664  64.119  1.00  0.00              
ATOM   1441  O   LEU A 186     -15.734 -18.573  63.377  1.00  0.00              
ATOM   1442  N   MET A 187     -16.164 -17.109  65.040  1.00  0.00              
ATOM   1443  CA  MET A 187     -17.592 -17.411  65.087  1.00  0.00              
ATOM   1444  CB  MET A 187     -18.345 -16.663  66.184  1.00  0.00              
ATOM   1445  CG  MET A 187     -17.915 -16.920  67.616  1.00  0.00              
ATOM   1446  SD  MET A 187     -19.120 -16.277  68.804  1.00  0.00              
ATOM   1447  CE  MET A 187     -18.899 -14.534  68.592  1.00  0.00              
ATOM   1448  C   MET A 187     -18.253 -17.059  63.762  1.00  0.00              
ATOM   1449  O   MET A 187     -18.920 -17.910  63.183  1.00  0.00              
ATOM   1450  N   LYS A 188     -18.026 -15.833  63.262  1.00  0.00              
ATOM   1451  CA  LYS A 188     -18.521 -15.371  61.966  1.00  0.00              
ATOM   1452  CB  LYS A 188     -17.923 -13.981  61.688  1.00  0.00              
ATOM   1453  CG  LYS A 188     -18.156 -13.338  60.322  1.00  0.00              
ATOM   1454  CD  LYS A 188     -17.301 -12.079  60.190  1.00  0.00              
ATOM   1455  CE  LYS A 188     -17.481 -11.457  58.811  1.00  0.00              
ATOM   1456  NZ  LYS A 188     -16.718 -10.229  58.655  1.00  0.00              
ATOM   1457  C   LYS A 188     -18.220 -16.332  60.815  1.00  0.00              
ATOM   1458  O   LYS A 188     -19.129 -16.774  60.107  1.00  0.00              
ATOM   1459  N   ILE A 189     -16.953 -16.703  60.613  1.00  0.00              
ATOM   1460  CA  ILE A 189     -16.602 -17.603  59.523  1.00  0.00              
ATOM   1461  CB  ILE A 189     -15.107 -17.514  59.142  1.00  0.00              
ATOM   1462  CG2 ILE A 189     -14.877 -16.145  58.512  1.00  0.00              
ATOM   1463  CG1 ILE A 189     -14.143 -17.791  60.292  1.00  0.00              
ATOM   1464  CD1 ILE A 189     -12.647 -17.646  59.945  1.00  0.00              
ATOM   1465  C   ILE A 189     -17.087 -19.033  59.739  1.00  0.00              
ATOM   1466  O   ILE A 189     -17.536 -19.687  58.792  1.00  0.00              
ATOM   1467  N   LEU A 190     -17.081 -19.524  60.983  1.00  0.00              
ATOM   1468  CA  LEU A 190     -17.665 -20.824  61.273  1.00  0.00              
ATOM   1469  CB  LEU A 190     -17.212 -21.385  62.618  1.00  0.00              
ATOM   1470  CG  LEU A 190     -15.986 -22.303  62.605  1.00  0.00              
ATOM   1471  CD1 LEU A 190     -14.750 -21.620  62.051  1.00  0.00              
ATOM   1472  CD2 LEU A 190     -15.697 -22.822  63.997  1.00  0.00              
ATOM   1473  C   LEU A 190     -19.178 -20.871  61.130  1.00  0.00              
ATOM   1474  O   LEU A 190     -19.695 -21.912  60.726  1.00  0.00              
ATOM   1475  N   THR A 191     -19.919 -19.782  61.376  1.00  0.00              
ATOM   1476  CA  THR A 191     -21.338 -19.739  61.049  1.00  0.00              
ATOM   1477  CB  THR A 191     -22.072 -18.527  61.664  1.00  0.00              
ATOM   1478  OG1 THR A 191     -21.291 -17.354  61.483  1.00  0.00              
ATOM   1479  CG2 THR A 191     -22.329 -18.740  63.144  1.00  0.00              
ATOM   1480  C   THR A 191     -21.572 -19.817  59.548  1.00  0.00              
ATOM   1481  O   THR A 191     -22.534 -20.438  59.094  1.00  0.00              
ATOM   1482  N   GLU A 192     -20.659 -19.246  58.751  1.00  0.00              
ATOM   1483  CA  GLU A 192     -20.744 -19.369  57.300  1.00  0.00              
ATOM   1484  CB  GLU A 192     -19.816 -18.384  56.582  1.00  0.00              
ATOM   1485  CG  GLU A 192     -19.828 -16.932  57.079  1.00  0.00              
ATOM   1486  CD  GLU A 192     -21.195 -16.330  57.388  1.00  0.00              
ATOM   1487  OE1 GLU A 192     -21.837 -15.821  56.472  1.00  0.00              
ATOM   1488  OE2 GLU A 192     -21.612 -16.371  58.550  1.00  0.00              
ATOM   1489  C   GLU A 192     -20.450 -20.798  56.855  1.00  0.00              
ATOM   1490  O   GLU A 192     -20.962 -21.262  55.838  1.00  0.00              
ATOM   1491  N   ARG A 193     -19.636 -21.522  57.631  1.00  0.00              
ATOM   1492  CA  ARG A 193     -19.491 -22.961  57.461  1.00  0.00              
ATOM   1493  CB  ARG A 193     -18.017 -23.314  57.706  1.00  0.00              
ATOM   1494  CG  ARG A 193     -17.587 -24.692  57.214  1.00  0.00              
ATOM   1495  CD  ARG A 193     -16.108 -24.913  57.474  1.00  0.00              
ATOM   1496  NE  ARG A 193     -15.742 -26.299  57.240  1.00  0.00              
ATOM   1497  CZ  ARG A 193     -14.642 -26.672  56.586  1.00  0.00              
ATOM   1498  NH1 ARG A 193     -14.395 -27.972  56.485  1.00  0.00              
ATOM   1499  NH2 ARG A 193     -13.786 -25.788  56.079  1.00  0.00              
ATOM   1500  C   ARG A 193     -20.461 -23.722  58.384  1.00  0.00              
ATOM   1501  O   ARG A 193     -20.164 -24.801  58.903  1.00  0.00              
ATOM   1502  N   GLY A 194     -21.642 -23.158  58.672  1.00  0.00              
ATOM   1503  CA  GLY A 194     -22.706 -23.858  59.384  1.00  0.00              
ATOM   1504  C   GLY A 194     -22.581 -23.864  60.905  1.00  0.00              
ATOM   1505  O   GLY A 194     -23.587 -23.776  61.619  1.00  0.00              
ATOM   1506  N   TYR A 195     -21.359 -23.938  61.436  1.00  0.00              
ATOM   1507  CA  TYR A 195     -21.123 -24.190  62.850  1.00  0.00              
ATOM   1508  CB  TYR A 195     -19.667 -24.586  63.093  1.00  0.00              
ATOM   1509  CG  TYR A 195     -19.092 -25.634  62.148  1.00  0.00              
ATOM   1510  CD1 TYR A 195     -17.862 -25.386  61.581  1.00  0.00              
ATOM   1511  CE1 TYR A 195     -17.298 -26.311  60.735  1.00  0.00              
ATOM   1512  CD2 TYR A 195     -19.768 -26.806  61.857  1.00  0.00              
ATOM   1513  CE2 TYR A 195     -19.206 -27.735  61.001  1.00  0.00              
ATOM   1514  CZ  TYR A 195     -17.964 -27.484  60.457  1.00  0.00              
ATOM   1515  OH  TYR A 195     -17.349 -28.423  59.647  1.00  0.00              
ATOM   1516  C   TYR A 195     -21.487 -22.967  63.683  1.00  0.00              
ATOM   1517  O   TYR A 195     -20.715 -22.030  63.907  1.00  0.00              
ATOM   1518  N   SER A 196     -22.732 -22.996  64.143  1.00  0.00              
ATOM   1519  CA  SER A 196     -23.336 -21.861  64.810  1.00  0.00              
ATOM   1520  CB  SER A 196     -24.844 -21.962  64.621  1.00  0.00              
ATOM   1521  OG  SER A 196     -25.157 -21.951  63.231  1.00  0.00              
ATOM   1522  C   SER A 196     -22.923 -21.659  66.267  1.00  0.00              
ATOM   1523  O   SER A 196     -23.664 -21.931  67.215  1.00  0.00              
ATOM   1524  N   PHE A 197     -21.707 -21.137  66.451  1.00  0.00              
ATOM   1525  CA  PHE A 197     -21.165 -20.821  67.770  1.00  0.00              
ATOM   1526  CB  PHE A 197     -19.640 -20.708  67.673  1.00  0.00              
ATOM   1527  CG  PHE A 197     -18.933 -22.053  67.603  1.00  0.00              
ATOM   1528  CD1 PHE A 197     -18.860 -22.747  66.413  1.00  0.00              
ATOM   1529  CD2 PHE A 197     -18.373 -22.585  68.746  1.00  0.00              
ATOM   1530  CE1 PHE A 197     -18.241 -23.977  66.379  1.00  0.00              
ATOM   1531  CE2 PHE A 197     -17.751 -23.813  68.703  1.00  0.00              
ATOM   1532  CZ  PHE A 197     -17.688 -24.510  67.519  1.00  0.00              
ATOM   1533  C   PHE A 197     -21.758 -19.588  68.460  1.00  0.00              
ATOM   1534  O   PHE A 197     -21.073 -18.817  69.137  1.00  0.00              
ATOM   1535  N   VAL A 198     -23.080 -19.427  68.400  1.00  0.00              
ATOM   1536  CA  VAL A 198     -23.728 -18.165  68.734  1.00  0.00              
ATOM   1537  CB  VAL A 198     -24.953 -17.933  67.803  1.00  0.00              
ATOM   1538  CG1 VAL A 198     -24.483 -17.701  66.375  1.00  0.00              
ATOM   1539  CG2 VAL A 198     -25.954 -19.086  67.838  1.00  0.00              
ATOM   1540  C   VAL A 198     -24.058 -17.916  70.210  1.00  0.00              
ATOM   1541  O   VAL A 198     -25.151 -17.458  70.553  1.00  0.00              
ATOM   1542  N   THR A 199     -23.115 -18.184  71.121  1.00  0.00              
ATOM   1543  CA  THR A 199     -23.306 -17.913  72.542  1.00  0.00              
ATOM   1544  CB  THR A 199     -24.315 -18.901  73.199  1.00  0.00              
ATOM   1545  OG1 THR A 199     -24.665 -18.305  74.442  1.00  0.00              
ATOM   1546  CG2 THR A 199     -23.802 -20.317  73.418  1.00  0.00              
ATOM   1547  C   THR A 199     -21.962 -17.906  73.266  1.00  0.00              
ATOM   1548  O   THR A 199     -20.948 -18.333  72.714  1.00  0.00              
ATOM   1549  N   THR A 200     -21.965 -17.481  74.530  1.00  0.00              
ATOM   1550  CA  THR A 200     -20.767 -17.234  75.324  1.00  0.00              
ATOM   1551  CB  THR A 200     -21.202 -16.655  76.678  1.00  0.00              
ATOM   1552  OG1 THR A 200     -22.323 -17.444  77.068  1.00  0.00              
ATOM   1553  CG2 THR A 200     -21.569 -15.182  76.604  1.00  0.00              
ATOM   1554  C   THR A 200     -19.885 -18.458  75.540  1.00  0.00              
ATOM   1555  O   THR A 200     -18.683 -18.436  75.263  1.00  0.00              
ATOM   1556  N   ALA A 201     -20.496 -19.543  76.028  1.00  0.00              
ATOM   1557  CA  ALA A 201     -19.816 -20.824  76.188  1.00  0.00              
ATOM   1558  CB  ALA A 201     -20.812 -21.865  76.676  1.00  0.00              
ATOM   1559  C   ALA A 201     -19.213 -21.328  74.880  1.00  0.00              
ATOM   1560  O   ALA A 201     -18.057 -21.752  74.828  1.00  0.00              
ATOM   1561  N   GLU A 202     -19.988 -21.213  73.797  1.00  0.00              
ATOM   1562  CA  GLU A 202     -19.512 -21.547  72.465  1.00  0.00              
ATOM   1563  CB  GLU A 202     -20.662 -21.502  71.472  1.00  0.00              
ATOM   1564  CG  GLU A 202     -21.627 -22.682  71.536  1.00  0.00              
ATOM   1565  CD  GLU A 202     -21.078 -23.980  70.959  1.00  0.00              
ATOM   1566  OE1 GLU A 202     -21.167 -24.168  69.746  1.00  0.00              
ATOM   1567  OE2 GLU A 202     -20.574 -24.801  71.721  1.00  0.00              
ATOM   1568  C   GLU A 202     -18.384 -20.634  72.004  1.00  0.00              
ATOM   1569  O   GLU A 202     -17.458 -21.101  71.345  1.00  0.00              
ATOM   1570  N   ARG A 203     -18.410 -19.348  72.372  1.00  0.00              
ATOM   1571  CA  ARG A 203     -17.338 -18.418  72.051  1.00  0.00              
ATOM   1572  CB  ARG A 203     -17.727 -16.996  72.444  1.00  0.00              
ATOM   1573  CG  ARG A 203     -16.898 -15.951  71.715  1.00  0.00              
ATOM   1574  CD  ARG A 203     -17.204 -14.529  72.155  1.00  0.00              
ATOM   1575  NE  ARG A 203     -16.670 -14.241  73.476  1.00  0.00              
ATOM   1576  CZ  ARG A 203     -16.026 -13.107  73.763  1.00  0.00              
ATOM   1577  NH1 ARG A 203     -15.630 -12.927  75.020  1.00  0.00              
ATOM   1578  NH2 ARG A 203     -15.762 -12.194  72.827  1.00  0.00              
ATOM   1579  C   ARG A 203     -16.055 -18.834  72.764  1.00  0.00              
ATOM   1580  O   ARG A 203     -14.977 -18.810  72.171  1.00  0.00              
ATOM   1581  N   GLU A 204     -16.154 -19.265  74.027  1.00  0.00              
ATOM   1582  CA  GLU A 204     -15.021 -19.845  74.737  1.00  0.00              
ATOM   1583  CB  GLU A 204     -15.392 -20.137  76.186  1.00  0.00              
ATOM   1584  CG  GLU A 204     -15.506 -18.892  77.061  1.00  0.00              
ATOM   1585  CD  GLU A 204     -14.165 -18.246  77.389  1.00  0.00              
ATOM   1586  OE1 GLU A 204     -13.514 -18.688  78.341  1.00  0.00              
ATOM   1587  OE2 GLU A 204     -13.764 -17.299  76.711  1.00  0.00              
ATOM   1588  C   GLU A 204     -14.478 -21.103  74.070  1.00  0.00              
ATOM   1589  O   GLU A 204     -13.263 -21.260  73.938  1.00  0.00              
ATOM   1590  N   ILE A 205     -15.364 -21.996  73.612  1.00  0.00              
ATOM   1591  CA  ILE A 205     -14.945 -23.178  72.867  1.00  0.00              
ATOM   1592  CB  ILE A 205     -16.127 -24.158  72.649  1.00  0.00              
ATOM   1593  CG2 ILE A 205     -15.699 -25.371  71.823  1.00  0.00              
ATOM   1594  CG1 ILE A 205     -16.682 -24.629  73.991  1.00  0.00              
ATOM   1595  CD1 ILE A 205     -17.963 -25.484  73.913  1.00  0.00              
ATOM   1596  C   ILE A 205     -14.264 -22.793  71.555  1.00  0.00              
ATOM   1597  O   ILE A 205     -13.192 -23.317  71.253  1.00  0.00              
ATOM   1598  N   VAL A 206     -14.811 -21.846  70.783  1.00  0.00              
ATOM   1599  CA  VAL A 206     -14.204 -21.439  69.523  1.00  0.00              
ATOM   1600  CB  VAL A 206     -15.219 -20.652  68.652  1.00  0.00              
ATOM   1601  CG1 VAL A 206     -15.310 -19.168  68.945  1.00  0.00              
ATOM   1602  CG2 VAL A 206     -14.963 -20.915  67.184  1.00  0.00              
ATOM   1603  C   VAL A 206     -12.872 -20.718  69.734  1.00  0.00              
ATOM   1604  O   VAL A 206     -11.945 -20.863  68.935  1.00  0.00              
ATOM   1605  N   ARG A 207     -12.739 -19.981  70.843  1.00  0.00              
ATOM   1606  CA  ARG A 207     -11.468 -19.399  71.252  1.00  0.00              
ATOM   1607  CB  ARG A 207     -11.668 -18.550  72.496  1.00  0.00              
ATOM   1608  CG  ARG A 207     -10.508 -17.616  72.808  1.00  0.00              
ATOM   1609  CD  ARG A 207     -10.374 -17.476  74.312  1.00  0.00              
ATOM   1610  NE  ARG A 207      -9.923 -18.742  74.867  1.00  0.00              
ATOM   1611  CZ  ARG A 207     -10.264 -19.181  76.076  1.00  0.00              
ATOM   1612  NH1 ARG A 207      -9.746 -20.333  76.472  1.00  0.00              
ATOM   1613  NH2 ARG A 207     -11.104 -18.508  76.854  1.00  0.00              
ATOM   1614  C   ARG A 207     -10.464 -20.507  71.557  1.00  0.00              
ATOM   1615  O   ARG A 207      -9.300 -20.424  71.160  1.00  0.00              
ATOM   1616  N   ASP A 208     -10.897 -21.573  72.241  1.00  0.00              
ATOM   1617  CA  ASP A 208     -10.054 -22.742  72.465  1.00  0.00              
ATOM   1618  CB  ASP A 208     -10.733 -23.734  73.403  1.00  0.00              
ATOM   1619  CG  ASP A 208      -9.886 -24.963  73.701  1.00  0.00              
ATOM   1620  OD1 ASP A 208     -10.197 -26.041  73.183  1.00  0.00              
ATOM   1621  OD2 ASP A 208      -8.929 -24.854  74.466  1.00  0.00              
ATOM   1622  C   ASP A 208      -9.650 -23.441  71.172  1.00  0.00              
ATOM   1623  O   ASP A 208      -8.513 -23.900  71.056  1.00  0.00              
ATOM   1624  N   ILE A 209     -10.567 -23.524  70.199  1.00  0.00              
ATOM   1625  CA  ILE A 209     -10.265 -24.025  68.860  1.00  0.00              
ATOM   1626  CB  ILE A 209     -11.512 -23.983  67.938  1.00  0.00              
ATOM   1627  CG2 ILE A 209     -11.147 -24.402  66.520  1.00  0.00              
ATOM   1628  CG1 ILE A 209     -12.651 -24.838  68.466  1.00  0.00              
ATOM   1629  CD1 ILE A 209     -13.952 -24.791  67.640  1.00  0.00              
ATOM   1630  C   ILE A 209      -9.147 -23.196  68.240  1.00  0.00              
ATOM   1631  O   ILE A 209      -8.164 -23.744  67.742  1.00  0.00              
ATOM   1632  N   LYS A 210      -9.295 -21.868  68.297  1.00  0.00              
ATOM   1633  CA  LYS A 210      -8.300 -20.936  67.792  1.00  0.00              
ATOM   1634  CB  LYS A 210      -8.792 -19.522  68.072  1.00  0.00              
ATOM   1635  CG  LYS A 210      -8.029 -18.411  67.374  1.00  0.00              
ATOM   1636  CD  LYS A 210      -8.528 -17.036  67.790  1.00  0.00              
ATOM   1637  CE  LYS A 210      -8.305 -16.819  69.278  1.00  0.00              
ATOM   1638  NZ  LYS A 210      -7.829 -15.472  69.509  1.00  0.00              
ATOM   1639  C   LYS A 210      -6.941 -21.190  68.439  1.00  0.00              
ATOM   1640  O   LYS A 210      -5.964 -21.444  67.735  1.00  0.00              
ATOM   1641  N   GLU A 211      -6.899 -21.223  69.777  1.00  0.00              
ATOM   1642  CA  GLU A 211      -5.683 -21.505  70.536  1.00  0.00              
ATOM   1643  CB  GLU A 211      -5.984 -21.555  72.029  1.00  0.00              
ATOM   1644  CG  GLU A 211      -6.462 -20.245  72.640  1.00  0.00              
ATOM   1645  CD  GLU A 211      -6.817 -20.370  74.114  1.00  0.00              
ATOM   1646  OE1 GLU A 211      -6.054 -19.883  74.946  1.00  0.00              
ATOM   1647  OE2 GLU A 211      -7.857 -20.951  74.441  1.00  0.00              
ATOM   1648  C   GLU A 211      -4.990 -22.809  70.155  1.00  0.00              
ATOM   1649  O   GLU A 211      -3.762 -22.875  70.119  1.00  0.00              
ATOM   1650  N   LYS A 212      -5.770 -23.860  69.889  1.00  0.00              
ATOM   1651  CA  LYS A 212      -5.214 -25.141  69.484  1.00  0.00              
ATOM   1652  CB  LYS A 212      -6.188 -26.257  69.827  1.00  0.00              
ATOM   1653  CG  LYS A 212      -6.214 -26.569  71.312  1.00  0.00              
ATOM   1654  CD  LYS A 212      -7.374 -27.496  71.611  1.00  0.00              
ATOM   1655  CE  LYS A 212      -7.322 -27.918  73.067  1.00  0.00              
ATOM   1656  NZ  LYS A 212      -8.616 -28.426  73.477  1.00  0.00              
ATOM   1657  C   LYS A 212      -4.826 -25.249  68.017  1.00  0.00              
ATOM   1658  O   LYS A 212      -3.799 -25.843  67.685  1.00  0.00              
ATOM   1659  N   LEU A 213      -5.632 -24.687  67.116  1.00  0.00              
ATOM   1660  CA  LEU A 213      -5.484 -24.966  65.698  1.00  0.00              
ATOM   1661  CB  LEU A 213      -6.802 -25.461  65.103  1.00  0.00              
ATOM   1662  CG  LEU A 213      -7.422 -26.762  65.601  1.00  0.00              
ATOM   1663  CD1 LEU A 213      -8.706 -27.040  64.839  1.00  0.00              
ATOM   1664  CD2 LEU A 213      -6.461 -27.929  65.436  1.00  0.00              
ATOM   1665  C   LEU A 213      -4.960 -23.840  64.826  1.00  0.00              
ATOM   1666  O   LEU A 213      -4.302 -24.120  63.819  1.00  0.00              
ATOM   1667  N   CYS A 214      -5.213 -22.573  65.167  1.00  0.00              
ATOM   1668  CA  CYS A 214      -5.007 -21.501  64.207  1.00  0.00              
ATOM   1669  CB  CYS A 214      -5.839 -20.275  64.555  1.00  0.00              
ATOM   1670  SG  CYS A 214      -5.184 -19.275  65.913  1.00  0.00              
ATOM   1671  C   CYS A 214      -3.549 -21.110  64.023  1.00  0.00              
ATOM   1672  O   CYS A 214      -2.744 -21.134  64.957  1.00  0.00              
ATOM   1673  N   TYR A 215      -3.213 -20.734  62.791  1.00  0.00              
ATOM   1674  CA  TYR A 215      -1.848 -20.393  62.434  1.00  0.00              
ATOM   1675  CB  TYR A 215      -1.091 -21.613  61.880  1.00  0.00              
ATOM   1676  CG  TYR A 215      -1.715 -22.314  60.677  1.00  0.00              
ATOM   1677  CD1 TYR A 215      -1.264 -22.037  59.400  1.00  0.00              
ATOM   1678  CE1 TYR A 215      -1.813 -22.693  58.317  1.00  0.00              
ATOM   1679  CD2 TYR A 215      -2.715 -23.247  60.871  1.00  0.00              
ATOM   1680  CE2 TYR A 215      -3.264 -23.903  59.792  1.00  0.00              
ATOM   1681  CZ  TYR A 215      -2.810 -23.621  58.524  1.00  0.00              
ATOM   1682  OH  TYR A 215      -3.368 -24.277  57.446  1.00  0.00              
ATOM   1683  C   TYR A 215      -1.856 -19.258  61.427  1.00  0.00              
ATOM   1684  O   TYR A 215      -2.823 -19.088  60.682  1.00  0.00              
ATOM   1685  N   VAL A 216      -0.795 -18.459  61.391  1.00  0.00              
ATOM   1686  CA  VAL A 216      -0.715 -17.367  60.439  1.00  0.00              
ATOM   1687  CB  VAL A 216       0.170 -16.221  60.965  1.00  0.00              
ATOM   1688  CG1 VAL A 216       0.195 -15.066  59.978  1.00  0.00              
ATOM   1689  CG2 VAL A 216      -0.343 -15.712  62.302  1.00  0.00              
ATOM   1690  C   VAL A 216      -0.181 -17.932  59.132  1.00  0.00              
ATOM   1691  O   VAL A 216       0.871 -18.573  59.081  1.00  0.00              
ATOM   1692  N   ALA A 217      -0.960 -17.710  58.074  1.00  0.00              
ATOM   1693  CA  ALA A 217      -0.585 -18.137  56.739  1.00  0.00              
ATOM   1694  CB  ALA A 217      -1.699 -17.777  55.769  1.00  0.00              
ATOM   1695  C   ALA A 217       0.679 -17.447  56.246  1.00  0.00              
ATOM   1696  O   ALA A 217       0.767 -16.220  56.269  1.00  0.00              
ATOM   1697  N   LEU A 218       1.670 -18.226  55.806  1.00  0.00              
ATOM   1698  CA  LEU A 218       2.883 -17.679  55.213  1.00  0.00              
ATOM   1699  CB  LEU A 218       3.931 -18.781  55.066  1.00  0.00              
ATOM   1700  CG  LEU A 218       5.294 -18.468  54.448  1.00  0.00              
ATOM   1701  CD1 LEU A 218       6.028 -17.379  55.217  1.00  0.00              
ATOM   1702  CD2 LEU A 218       6.135 -19.730  54.395  1.00  0.00              
ATOM   1703  C   LEU A 218       2.555 -17.060  53.859  1.00  0.00              
ATOM   1704  O   LEU A 218       3.053 -15.992  53.496  1.00  0.00              
ATOM   1705  N   ASP A 219       1.716 -17.737  53.077  1.00  0.00              
ATOM   1706  CA  ASP A 219       1.145 -17.123  51.897  1.00  0.00              
ATOM   1707  CB  ASP A 219       1.825 -17.572  50.611  1.00  0.00              
ATOM   1708  CG  ASP A 219       1.451 -16.644  49.467  1.00  0.00              
ATOM   1709  OD1 ASP A 219       0.395 -16.834  48.852  1.00  0.00              
ATOM   1710  OD2 ASP A 219       2.213 -15.707  49.221  1.00  0.00              
ATOM   1711  C   ASP A 219      -0.324 -17.486  51.848  1.00  0.00              
ATOM   1712  O   ASP A 219      -0.698 -18.613  51.515  1.00  0.00              
ATOM   1713  N   PHE A 220      -1.139 -16.485  52.179  1.00  0.00              
ATOM   1714  CA  PHE A 220      -2.584 -16.630  52.248  1.00  0.00              
ATOM   1715  CB  PHE A 220      -3.212 -15.271  52.562  1.00  0.00              
ATOM   1716  CG  PHE A 220      -4.720 -15.296  52.789  1.00  0.00              
ATOM   1717  CD1 PHE A 220      -5.277 -16.147  53.728  1.00  0.00              
ATOM   1718  CD2 PHE A 220      -5.529 -14.451  52.055  1.00  0.00              
ATOM   1719  CE1 PHE A 220      -6.641 -16.148  53.928  1.00  0.00              
ATOM   1720  CE2 PHE A 220      -6.892 -14.460  52.263  1.00  0.00              
ATOM   1721  CZ  PHE A 220      -7.449 -15.304  53.199  1.00  0.00              
ATOM   1722  C   PHE A 220      -3.220 -17.235  51.004  1.00  0.00              
ATOM   1723  O   PHE A 220      -3.914 -18.244  51.110  1.00  0.00              
ATOM   1724  N   GLU A 221      -2.959 -16.671  49.821  1.00  0.00              
ATOM   1725  CA  GLU A 221      -3.636 -17.109  48.612  1.00  0.00              
ATOM   1726  CB  GLU A 221      -3.428 -16.093  47.492  1.00  0.00              
ATOM   1727  CG  GLU A 221      -4.406 -16.238  46.322  1.00  0.00              
ATOM   1728  CD  GLU A 221      -5.877 -16.096  46.703  1.00  0.00              
ATOM   1729  OE1 GLU A 221      -6.291 -14.996  47.067  1.00  0.00              
ATOM   1730  OE2 GLU A 221      -6.603 -17.086  46.637  1.00  0.00              
ATOM   1731  C   GLU A 221      -3.212 -18.507  48.177  1.00  0.00              
ATOM   1732  O   GLU A 221      -4.059 -19.313  47.789  1.00  0.00              
ATOM   1733  N   ASN A 222      -1.913 -18.816  48.265  1.00  0.00              
ATOM   1734  CA  ASN A 222      -1.415 -20.157  47.979  1.00  0.00              
ATOM   1735  CB  ASN A 222       0.109 -20.182  48.092  1.00  0.00              
ATOM   1736  CG  ASN A 222       0.749 -21.559  47.967  1.00  0.00              
ATOM   1737  OD1 ASN A 222       1.499 -21.979  48.843  1.00  0.00              
ATOM   1738  ND2 ASN A 222       0.504 -22.320  46.909  1.00  0.00              
ATOM   1739  C   ASN A 222      -2.042 -21.199  48.898  1.00  0.00              
ATOM   1740  O   ASN A 222      -2.562 -22.214  48.430  1.00  0.00              
ATOM   1741  N   GLU A 223      -2.042 -20.918  50.204  1.00  0.00              
ATOM   1742  CA  GLU A 223      -2.668 -21.805  51.170  1.00  0.00              
ATOM   1743  CB  GLU A 223      -2.337 -21.365  52.580  1.00  0.00              
ATOM   1744  CG  GLU A 223      -0.893 -21.703  52.916  1.00  0.00              
ATOM   1745  CD  GLU A 223      -0.398 -21.074  54.205  1.00  0.00              
ATOM   1746  OE1 GLU A 223      -0.939 -21.359  55.272  1.00  0.00              
ATOM   1747  OE2 GLU A 223       0.541 -20.275  54.147  1.00  0.00              
ATOM   1748  C   GLU A 223      -4.170 -21.942  50.977  1.00  0.00              
ATOM   1749  O   GLU A 223      -4.706 -23.047  51.094  1.00  0.00              
ATOM   1750  N   MET A 224      -4.854 -20.844  50.637  1.00  0.00              
ATOM   1751  CA  MET A 224      -6.275 -20.867  50.320  1.00  0.00              
ATOM   1752  CB  MET A 224      -6.797 -19.446  50.106  1.00  0.00              
ATOM   1753  CG  MET A 224      -8.300 -19.356  49.875  1.00  0.00              
ATOM   1754  SD  MET A 224      -8.911 -17.654  49.817  1.00  0.00              
ATOM   1755  CE  MET A 224      -9.719 -17.602  51.391  1.00  0.00              
ATOM   1756  C   MET A 224      -6.551 -21.743  49.106  1.00  0.00              
ATOM   1757  O   MET A 224      -7.508 -22.518  49.119  1.00  0.00              
ATOM   1758  N   ALA A 225      -5.700 -21.679  48.075  1.00  0.00              
ATOM   1759  CA  ALA A 225      -5.805 -22.571  46.928  1.00  0.00              
ATOM   1760  CB  ALA A 225      -4.705 -22.262  45.923  1.00  0.00              
ATOM   1761  C   ALA A 225      -5.687 -24.040  47.321  1.00  0.00              
ATOM   1762  O   ALA A 225      -6.488 -24.863  46.868  1.00  0.00              
ATOM   1763  N   THR A 226      -4.731 -24.396  48.186  1.00  0.00              
ATOM   1764  CA  THR A 226      -4.645 -25.754  48.713  1.00  0.00              
ATOM   1765  CB  THR A 226      -3.263 -26.013  49.335  1.00  0.00              
ATOM   1766  OG1 THR A 226      -2.888 -24.848  50.059  1.00  0.00              
ATOM   1767  CG2 THR A 226      -2.226 -26.330  48.270  1.00  0.00              
ATOM   1768  C   THR A 226      -5.762 -26.150  49.675  1.00  0.00              
ATOM   1769  O   THR A 226      -6.105 -27.327  49.783  1.00  0.00              
ATOM   1770  N   ALA A 227      -6.350 -25.188  50.391  1.00  0.00              
ATOM   1771  CA  ALA A 227      -7.488 -25.461  51.258  1.00  0.00              
ATOM   1772  CB  ALA A 227      -7.684 -24.311  52.225  1.00  0.00              
ATOM   1773  C   ALA A 227      -8.781 -25.636  50.473  1.00  0.00              
ATOM   1774  O   ALA A 227      -9.685 -26.355  50.898  1.00  0.00              
ATOM   1775  N   ALA A 228      -8.891 -24.956  49.327  1.00  0.00              
ATOM   1776  CA  ALA A 228      -9.983 -25.176  48.390  1.00  0.00              
ATOM   1777  CB  ALA A 228      -9.995 -24.068  47.348  1.00  0.00              
ATOM   1778  C   ALA A 228      -9.795 -26.499  47.661  1.00  0.00              
ATOM   1779  O   ALA A 228     -10.736 -27.273  47.484  1.00  0.00              
ATOM   1780  N   SER A 229      -8.558 -26.797  47.257  1.00  0.00              
ATOM   1781  CA  SER A 229      -8.232 -28.076  46.644  1.00  0.00              
ATOM   1782  CB  SER A 229      -7.035 -27.892  45.710  1.00  0.00              
ATOM   1783  OG  SER A 229      -7.175 -26.744  44.881  1.00  0.00              
ATOM   1784  C   SER A 229      -7.916 -29.071  47.761  1.00  0.00              
ATOM   1785  O   SER A 229      -6.832 -29.655  47.837  1.00  0.00              
ATOM   1786  N   SER A 230      -8.895 -29.281  48.643  1.00  0.00              
ATOM   1787  CA  SER A 230      -8.697 -29.960  49.911  1.00  0.00              
ATOM   1788  CB  SER A 230      -9.906 -29.673  50.798  1.00  0.00              
ATOM   1789  OG  SER A 230     -11.117 -29.658  50.051  1.00  0.00              
ATOM   1790  C   SER A 230      -8.342 -31.444  49.882  1.00  0.00              
ATOM   1791  O   SER A 230      -9.159 -32.341  50.090  1.00  0.00              
ATOM   1792  N   SER A 231      -7.065 -31.696  49.599  1.00  0.00              
ATOM   1793  CA  SER A 231      -6.475 -33.017  49.734  1.00  0.00              
ATOM   1794  CB  SER A 231      -5.127 -33.001  49.019  1.00  0.00              
ATOM   1795  OG  SER A 231      -4.307 -31.930  49.487  1.00  0.00              
ATOM   1796  C   SER A 231      -6.269 -33.369  51.202  1.00  0.00              
ATOM   1797  O   SER A 231      -6.529 -34.478  51.667  1.00  0.00              
ATOM   1798  N   SER A 232      -5.780 -32.357  51.919  1.00  0.00              
ATOM   1799  CA  SER A 232      -5.268 -32.532  53.264  1.00  0.00              
ATOM   1800  CB  SER A 232      -3.816 -33.002  53.158  1.00  0.00              
ATOM   1801  OG  SER A 232      -3.129 -32.368  52.076  1.00  0.00              
ATOM   1802  C   SER A 232      -5.357 -31.307  54.166  1.00  0.00              
ATOM   1803  O   SER A 232      -5.408 -31.453  55.388  1.00  0.00              
ATOM   1804  N   LEU A 233      -5.401 -30.083  53.626  1.00  0.00              
ATOM   1805  CA  LEU A 233      -5.323 -28.887  54.452  1.00  0.00              
ATOM   1806  CB  LEU A 233      -4.732 -27.735  53.631  1.00  0.00              
ATOM   1807  CG  LEU A 233      -4.233 -26.494  54.370  1.00  0.00              
ATOM   1808  CD1 LEU A 233      -3.055 -26.839  55.268  1.00  0.00              
ATOM   1809  CD2 LEU A 233      -3.818 -25.423  53.381  1.00  0.00              
ATOM   1810  C   LEU A 233      -6.645 -28.501  55.119  1.00  0.00              
ATOM   1811  O   LEU A 233      -7.346 -27.573  54.708  1.00  0.00              
ATOM   1812  N   GLU A 234      -6.999 -29.279  56.147  1.00  0.00              
ATOM   1813  CA  GLU A 234      -8.085 -28.974  57.067  1.00  0.00              
ATOM   1814  CB  GLU A 234      -9.465 -29.058  56.407  1.00  0.00              
ATOM   1815  CG  GLU A 234      -9.979 -30.348  55.784  1.00  0.00              
ATOM   1816  CD  GLU A 234     -11.292 -30.130  55.041  1.00  0.00              
ATOM   1817  OE1 GLU A 234     -11.366 -30.486  53.867  1.00  0.00              
ATOM   1818  OE2 GLU A 234     -12.241 -29.589  55.622  1.00  0.00              
ATOM   1819  C   GLU A 234      -8.022 -29.894  58.276  1.00  0.00              
ATOM   1820  O   GLU A 234      -7.485 -31.000  58.175  1.00  0.00              
ATOM   1821  N   LYS A 235      -8.545 -29.473  59.430  1.00  0.00              
ATOM   1822  CA  LYS A 235      -8.479 -30.305  60.618  1.00  0.00              
ATOM   1823  CB  LYS A 235      -7.448 -29.751  61.614  1.00  0.00              
ATOM   1824  CG  LYS A 235      -7.132 -30.658  62.807  1.00  0.00              
ATOM   1825  CD  LYS A 235      -6.703 -32.050  62.351  1.00  0.00              
ATOM   1826  CE  LYS A 235      -6.834 -33.038  63.495  1.00  0.00              
ATOM   1827  NZ  LYS A 235      -7.148 -34.359  62.979  1.00  0.00              
ATOM   1828  C   LYS A 235      -9.835 -30.533  61.271  1.00  0.00              
ATOM   1829  O   LYS A 235     -10.719 -29.676  61.305  1.00  0.00              
ATOM   1830  N   SER A 236      -9.968 -31.766  61.749  1.00  0.00              
ATOM   1831  CA  SER A 236     -11.136 -32.261  62.446  1.00  0.00              
ATOM   1832  CB  SER A 236     -11.115 -33.775  62.242  1.00  0.00              
ATOM   1833  OG  SER A 236      -9.837 -34.295  62.620  1.00  0.00              
ATOM   1834  C   SER A 236     -11.088 -31.914  63.934  1.00  0.00              
ATOM   1835  O   SER A 236     -10.351 -32.561  64.689  1.00  0.00              
ATOM   1836  N   TYR A 237     -11.835 -30.914  64.401  1.00  0.00              
ATOM   1837  CA  TYR A 237     -11.885 -30.625  65.827  1.00  0.00              
ATOM   1838  CB  TYR A 237     -11.965 -29.113  66.085  1.00  0.00              
ATOM   1839  CG  TYR A 237     -11.945 -28.713  67.561  1.00  0.00              
ATOM   1840  CD1 TYR A 237     -10.744 -28.482  68.208  1.00  0.00              
ATOM   1841  CE1 TYR A 237     -10.734 -28.123  69.543  1.00  0.00              
ATOM   1842  CD2 TYR A 237     -13.133 -28.582  68.255  1.00  0.00              
ATOM   1843  CE2 TYR A 237     -13.127 -28.239  69.590  1.00  0.00              
ATOM   1844  CZ  TYR A 237     -11.929 -28.002  70.222  1.00  0.00              
ATOM   1845  OH  TYR A 237     -11.947 -27.629  71.551  1.00  0.00              
ATOM   1846  C   TYR A 237     -13.106 -31.332  66.395  1.00  0.00              
ATOM   1847  O   TYR A 237     -14.225 -31.117  65.928  1.00  0.00              
ATOM   1848  N   GLU A 238     -12.930 -32.190  67.399  1.00  0.00              
ATOM   1849  CA  GLU A 238     -14.081 -32.767  68.067  1.00  0.00              
ATOM   1850  CB  GLU A 238     -13.786 -34.152  68.629  1.00  0.00              
ATOM   1851  CG  GLU A 238     -15.079 -34.841  69.062  1.00  0.00              
ATOM   1852  CD  GLU A 238     -14.907 -36.204  69.711  1.00  0.00              
ATOM   1853  OE1 GLU A 238     -14.429 -37.126  69.051  1.00  0.00              
ATOM   1854  OE2 GLU A 238     -15.264 -36.339  70.880  1.00  0.00              
ATOM   1855  C   GLU A 238     -14.539 -31.832  69.175  1.00  0.00              
ATOM   1856  O   GLU A 238     -13.822 -31.586  70.148  1.00  0.00              
ATOM   1857  N   LEU A 239     -15.729 -31.262  68.991  1.00  0.00              
ATOM   1858  CA  LEU A 239     -16.412 -30.542  70.053  1.00  0.00              
ATOM   1859  CB  LEU A 239     -17.689 -29.892  69.529  1.00  0.00              
ATOM   1860  CG  LEU A 239     -17.600 -28.800  68.476  1.00  0.00              
ATOM   1861  CD1 LEU A 239     -18.994 -28.326  68.102  1.00  0.00              
ATOM   1862  CD2 LEU A 239     -16.779 -27.635  68.989  1.00  0.00              
ATOM   1863  C   LEU A 239     -16.773 -31.501  71.184  1.00  0.00              
ATOM   1864  O   LEU A 239     -17.214 -32.618  70.894  1.00  0.00              
ATOM   1865  N   PRO A 240     -16.649 -31.128  72.471  1.00  0.00              
ATOM   1866  CD  PRO A 240     -16.190 -29.809  72.901  1.00  0.00              
ATOM   1867  CA  PRO A 240     -16.891 -31.991  73.634  1.00  0.00              
ATOM   1868  CB  PRO A 240     -16.830 -31.010  74.785  1.00  0.00              
ATOM   1869  CG  PRO A 240     -15.762 -30.049  74.336  1.00  0.00              
ATOM   1870  C   PRO A 240     -18.178 -32.813  73.674  1.00  0.00              
ATOM   1871  O   PRO A 240     -18.265 -33.813  74.385  1.00  0.00              
ATOM   1872  N   ASP A 241     -19.189 -32.424  72.893  1.00  0.00              
ATOM   1873  CA  ASP A 241     -20.431 -33.179  72.779  1.00  0.00              
ATOM   1874  CB  ASP A 241     -21.605 -32.213  72.536  1.00  0.00              
ATOM   1875  CG  ASP A 241     -21.699 -31.648  71.120  1.00  0.00              
ATOM   1876  OD1 ASP A 241     -20.670 -31.256  70.562  1.00  0.00              
ATOM   1877  OD2 ASP A 241     -22.798 -31.588  70.571  1.00  0.00              
ATOM   1878  C   ASP A 241     -20.370 -34.219  71.656  1.00  0.00              
ATOM   1879  O   ASP A 241     -21.407 -34.693  71.192  1.00  0.00              
ATOM   1880  N   GLY A 242     -19.180 -34.535  71.140  1.00  0.00              
ATOM   1881  CA  GLY A 242     -19.023 -35.550  70.112  1.00  0.00              
ATOM   1882  C   GLY A 242     -18.921 -34.983  68.702  1.00  0.00              
ATOM   1883  O   GLY A 242     -18.484 -35.692  67.793  1.00  0.00              
ATOM   1884  N   GLN A 243     -19.272 -33.712  68.469  1.00  0.00              
ATOM   1885  CA  GLN A 243     -19.314 -33.178  67.115  1.00  0.00              
ATOM   1886  CB  GLN A 243     -20.142 -31.902  67.033  1.00  0.00              
ATOM   1887  CG  GLN A 243     -21.641 -32.109  67.167  1.00  0.00              
ATOM   1888  CD  GLN A 243     -22.430 -30.825  66.955  1.00  0.00              
ATOM   1889  OE1 GLN A 243     -22.341 -30.175  65.916  1.00  0.00              
ATOM   1890  NE2 GLN A 243     -23.238 -30.398  67.913  1.00  0.00              
ATOM   1891  C   GLN A 243     -17.939 -32.938  66.505  1.00  0.00              
ATOM   1892  O   GLN A 243     -17.288 -31.919  66.741  1.00  0.00              
ATOM   1893  N   VAL A 244     -17.469 -33.925  65.742  1.00  0.00              
ATOM   1894  CA  VAL A 244     -16.237 -33.788  64.976  1.00  0.00              
ATOM   1895  CB  VAL A 244     -15.718 -35.161  64.475  1.00  0.00              
ATOM   1896  CG1 VAL A 244     -14.322 -35.014  63.887  1.00  0.00              
ATOM   1897  CG2 VAL A 244     -15.688 -36.213  65.574  1.00  0.00              
ATOM   1898  C   VAL A 244     -16.472 -32.825  63.811  1.00  0.00              
ATOM   1899  O   VAL A 244     -16.939 -33.204  62.734  1.00  0.00              
ATOM   1900  N   ILE A 245     -16.194 -31.545  64.053  1.00  0.00              
ATOM   1901  CA  ILE A 245     -16.361 -30.518  63.037  1.00  0.00              
ATOM   1902  CB  ILE A 245     -16.783 -29.156  63.646  1.00  0.00              
ATOM   1903  CG2 ILE A 245     -18.152 -29.321  64.295  1.00  0.00              
ATOM   1904  CG1 ILE A 245     -15.771 -28.550  64.614  1.00  0.00              
ATOM   1905  CD1 ILE A 245     -16.089 -27.102  65.034  1.00  0.00              
ATOM   1906  C   ILE A 245     -15.119 -30.374  62.165  1.00  0.00              
ATOM   1907  O   ILE A 245     -13.988 -30.560  62.622  1.00  0.00              
ATOM   1908  N   THR A 246     -15.319 -30.041  60.890  1.00  0.00              
ATOM   1909  CA  THR A 246     -14.205 -29.902  59.963  1.00  0.00              
ATOM   1910  CB  THR A 246     -14.535 -30.519  58.581  1.00  0.00              
ATOM   1911  OG1 THR A 246     -15.656 -29.834  58.015  1.00  0.00              
ATOM   1912  CG2 THR A 246     -14.793 -32.015  58.672  1.00  0.00              
ATOM   1913  C   THR A 246     -13.862 -28.424  59.849  1.00  0.00              
ATOM   1914  O   THR A 246     -14.768 -27.607  59.687  1.00  0.00              
ATOM   1915  N   ILE A 247     -12.604 -28.013  59.995  1.00  0.00              
ATOM   1916  CA  ILE A 247     -12.247 -26.609  59.859  1.00  0.00              
ATOM   1917  CB  ILE A 247     -11.836 -26.027  61.234  1.00  0.00              
ATOM   1918  CG2 ILE A 247     -11.466 -24.555  61.103  1.00  0.00              
ATOM   1919  CG1 ILE A 247     -12.972 -26.162  62.244  1.00  0.00              
ATOM   1920  CD1 ILE A 247     -12.569 -25.945  63.704  1.00  0.00              
ATOM   1921  C   ILE A 247     -11.132 -26.523  58.830  1.00  0.00              
ATOM   1922  O   ILE A 247     -10.043 -27.070  59.024  1.00  0.00              
ATOM   1923  N   GLY A 248     -11.434 -25.880  57.701  1.00  0.00              
ATOM   1924  CA  GLY A 248     -10.484 -25.749  56.609  1.00  0.00              
ATOM   1925  C   GLY A 248      -9.699 -24.455  56.661  1.00  0.00              
ATOM   1926  O   GLY A 248      -9.005 -24.149  57.634  1.00  0.00              
ATOM   1927  N   ASN A 249      -9.896 -23.654  55.607  1.00  0.00              
ATOM   1928  CA  ASN A 249      -9.167 -22.405  55.397  1.00  0.00              
ATOM   1929  CB  ASN A 249      -9.659 -21.681  54.130  1.00  0.00              
ATOM   1930  CG  ASN A 249     -11.075 -21.115  54.177  1.00  0.00              
ATOM   1931  OD1 ASN A 249     -11.861 -21.388  55.084  1.00  0.00              
ATOM   1932  ND2 ASN A 249     -11.473 -20.282  53.228  1.00  0.00              
ATOM   1933  C   ASN A 249      -9.194 -21.452  56.586  1.00  0.00              
ATOM   1934  O   ASN A 249      -8.233 -20.730  56.857  1.00  0.00              
ATOM   1935  N   GLU A 250     -10.311 -21.530  57.321  1.00  0.00              
ATOM   1936  CA  GLU A 250     -10.565 -20.796  58.552  1.00  0.00              
ATOM   1937  CB  GLU A 250     -11.796 -21.358  59.267  1.00  0.00              
ATOM   1938  CG  GLU A 250     -13.169 -21.225  58.586  1.00  0.00              
ATOM   1939  CD  GLU A 250     -13.538 -22.201  57.470  1.00  0.00              
ATOM   1940  OE1 GLU A 250     -12.898 -23.249  57.318  1.00  0.00              
ATOM   1941  OE2 GLU A 250     -14.488 -21.921  56.737  1.00  0.00              
ATOM   1942  C   GLU A 250      -9.395 -20.772  59.531  1.00  0.00              
ATOM   1943  O   GLU A 250      -9.141 -19.750  60.172  1.00  0.00              
ATOM   1944  N   ARG A 251      -8.639 -21.876  59.596  1.00  0.00              
ATOM   1945  CA  ARG A 251      -7.471 -21.994  60.461  1.00  0.00              
ATOM   1946  CB  ARG A 251      -6.851 -23.373  60.320  1.00  0.00              
ATOM   1947  CG  ARG A 251      -7.710 -24.519  60.835  1.00  0.00              
ATOM   1948  CD  ARG A 251      -6.927 -25.822  60.786  1.00  0.00              
ATOM   1949  NE  ARG A 251      -5.765 -25.740  61.656  1.00  0.00              
ATOM   1950  CZ  ARG A 251      -4.784 -26.640  61.672  1.00  0.00              
ATOM   1951  NH1 ARG A 251      -3.769 -26.409  62.490  1.00  0.00              
ATOM   1952  NH2 ARG A 251      -4.802 -27.722  60.901  1.00  0.00              
ATOM   1953  C   ARG A 251      -6.381 -20.951  60.231  1.00  0.00              
ATOM   1954  O   ARG A 251      -5.672 -20.574  61.166  1.00  0.00              
ATOM   1955  N   PHE A 252      -6.217 -20.491  58.988  1.00  0.00              
ATOM   1956  CA  PHE A 252      -5.309 -19.390  58.702  1.00  0.00              
ATOM   1957  CB  PHE A 252      -4.291 -19.752  57.614  1.00  0.00              
ATOM   1958  CG  PHE A 252      -4.856 -20.327  56.323  1.00  0.00              
ATOM   1959  CD1 PHE A 252      -5.258 -19.488  55.302  1.00  0.00              
ATOM   1960  CD2 PHE A 252      -4.956 -21.696  56.178  1.00  0.00              
ATOM   1961  CE1 PHE A 252      -5.772 -20.024  54.142  1.00  0.00              
ATOM   1962  CE2 PHE A 252      -5.463 -22.224  55.012  1.00  0.00              
ATOM   1963  CZ  PHE A 252      -5.875 -21.389  53.999  1.00  0.00              
ATOM   1964  C   PHE A 252      -6.031 -18.085  58.391  1.00  0.00              
ATOM   1965  O   PHE A 252      -5.553 -16.991  58.696  1.00  0.00              
ATOM   1966  N   ARG A 253      -7.225 -18.218  57.807  1.00  0.00              
ATOM   1967  CA  ARG A 253      -8.122 -17.112  57.501  1.00  0.00              
ATOM   1968  CB  ARG A 253      -9.328 -17.719  56.794  1.00  0.00              
ATOM   1969  CG  ARG A 253     -10.538 -16.890  56.406  1.00  0.00              
ATOM   1970  CD  ARG A 253     -11.491 -17.905  55.803  1.00  0.00              
ATOM   1971  NE  ARG A 253     -12.841 -17.405  55.617  1.00  0.00              
ATOM   1972  CZ  ARG A 253     -13.888 -18.227  55.495  1.00  0.00              
ATOM   1973  NH1 ARG A 253     -15.098 -17.699  55.393  1.00  0.00              
ATOM   1974  NH2 ARG A 253     -13.748 -19.549  55.439  1.00  0.00              
ATOM   1975  C   ARG A 253      -8.531 -16.306  58.731  1.00  0.00              
ATOM   1976  O   ARG A 253      -8.827 -15.114  58.610  1.00  0.00              
ATOM   1977  N   CYS A 254      -8.570 -16.934  59.913  1.00  0.00              
ATOM   1978  CA  CYS A 254      -8.754 -16.205  61.158  1.00  0.00              
ATOM   1979  CB  CYS A 254      -9.266 -17.121  62.273  1.00  0.00              
ATOM   1980  SG  CYS A 254      -9.487 -16.300  63.871  1.00  0.00              
ATOM   1981  C   CYS A 254      -7.545 -15.359  61.568  1.00  0.00              
ATOM   1982  O   CYS A 254      -7.719 -14.140  61.618  1.00  0.00              
ATOM   1983  N   PRO A 255      -6.307 -15.835  61.830  1.00  0.00              
ATOM   1984  CD  PRO A 255      -5.929 -17.239  61.974  1.00  0.00              
ATOM   1985  CA  PRO A 255      -5.152 -14.985  62.130  1.00  0.00              
ATOM   1986  CB  PRO A 255      -4.029 -15.975  62.297  1.00  0.00              
ATOM   1987  CG  PRO A 255      -4.725 -17.164  62.885  1.00  0.00              
ATOM   1988  C   PRO A 255      -4.826 -13.976  61.037  1.00  0.00              
ATOM   1989  O   PRO A 255      -4.299 -12.897  61.317  1.00  0.00              
ATOM   1990  N   GLU A 256      -5.166 -14.305  59.784  1.00  0.00              
ATOM   1991  CA  GLU A 256      -5.017 -13.394  58.660  1.00  0.00              
ATOM   1992  CB  GLU A 256      -5.599 -14.028  57.403  1.00  0.00              
ATOM   1993  CG  GLU A 256      -5.270 -13.306  56.097  1.00  0.00              
ATOM   1994  CD  GLU A 256      -3.791 -13.216  55.750  1.00  0.00              
ATOM   1995  OE1 GLU A 256      -3.068 -14.204  55.891  1.00  0.00              
ATOM   1996  OE2 GLU A 256      -3.347 -12.157  55.298  1.00  0.00              
ATOM   1997  C   GLU A 256      -5.638 -12.020  58.877  1.00  0.00              
ATOM   1998  O   GLU A 256      -5.093 -11.039  58.371  1.00  0.00              
ATOM   1999  N   THR A 257      -6.728 -11.895  59.644  1.00  0.00              
ATOM   2000  CA  THR A 257      -7.327 -10.597  59.922  1.00  0.00              
ATOM   2001  CB  THR A 257      -8.645 -10.790  60.680  1.00  0.00              
ATOM   2002  OG1 THR A 257      -9.329 -11.796  59.949  1.00  0.00              
ATOM   2003  CG2 THR A 257      -9.504  -9.538  60.723  1.00  0.00              
ATOM   2004  C   THR A 257      -6.386  -9.641  60.655  1.00  0.00              
ATOM   2005  O   THR A 257      -6.497  -8.426  60.496  1.00  0.00              
ATOM   2006  N   LEU A 258      -5.399 -10.152  61.404  1.00  0.00              
ATOM   2007  CA  LEU A 258      -4.371  -9.308  62.007  1.00  0.00              
ATOM   2008  CB  LEU A 258      -3.457 -10.137  62.898  1.00  0.00              
ATOM   2009  CG  LEU A 258      -4.028 -10.832  64.123  1.00  0.00              
ATOM   2010  CD1 LEU A 258      -2.992 -11.786  64.692  1.00  0.00              
ATOM   2011  CD2 LEU A 258      -4.496  -9.827  65.166  1.00  0.00              
ATOM   2012  C   LEU A 258      -3.512  -8.606  60.959  1.00  0.00              
ATOM   2013  O   LEU A 258      -2.935  -7.546  61.203  1.00  0.00              
ATOM   2014  N   PHE A 259      -3.407  -9.222  59.780  1.00  0.00              
ATOM   2015  CA  PHE A 259      -2.681  -8.658  58.657  1.00  0.00              
ATOM   2016  CB  PHE A 259      -1.935  -9.772  57.910  1.00  0.00              
ATOM   2017  CG  PHE A 259      -0.767 -10.349  58.706  1.00  0.00              
ATOM   2018  CD1 PHE A 259       0.527 -10.037  58.337  1.00  0.00              
ATOM   2019  CD2 PHE A 259      -0.988 -11.120  59.834  1.00  0.00              
ATOM   2020  CE1 PHE A 259       1.586 -10.443  59.121  1.00  0.00              
ATOM   2021  CE2 PHE A 259       0.076 -11.521  60.613  1.00  0.00              
ATOM   2022  CZ  PHE A 259       1.363 -11.179  60.263  1.00  0.00              
ATOM   2023  C   PHE A 259      -3.619  -7.897  57.727  1.00  0.00              
ATOM   2024  O   PHE A 259      -3.236  -6.876  57.155  1.00  0.00              
ATOM   2025  N   GLN A 260      -4.860  -8.372  57.573  1.00  0.00              
ATOM   2026  CA  GLN A 260      -5.873  -7.716  56.759  1.00  0.00              
ATOM   2027  CB  GLN A 260      -6.217  -8.568  55.537  1.00  0.00              
ATOM   2028  CG  GLN A 260      -5.105  -8.768  54.519  1.00  0.00              
ATOM   2029  CD  GLN A 260      -5.526  -9.663  53.364  1.00  0.00              
ATOM   2030  OE1 GLN A 260      -6.452  -9.367  52.614  1.00  0.00              
ATOM   2031  NE2 GLN A 260      -4.867 -10.796  53.172  1.00  0.00              
ATOM   2032  C   GLN A 260      -7.142  -7.441  57.576  1.00  0.00              
ATOM   2033  O   GLN A 260      -8.071  -8.259  57.593  1.00  0.00              
ATOM   2034  N   PRO A 261      -7.256  -6.293  58.268  1.00  0.00              
ATOM   2035  CD  PRO A 261      -6.217  -5.271  58.352  1.00  0.00              
ATOM   2036  CA  PRO A 261      -8.405  -5.931  59.109  1.00  0.00              
ATOM   2037  CB  PRO A 261      -7.971  -4.599  59.683  1.00  0.00              
ATOM   2038  CG  PRO A 261      -6.472  -4.685  59.723  1.00  0.00              
ATOM   2039  C   PRO A 261      -9.747  -5.829  58.381  1.00  0.00              
ATOM   2040  O   PRO A 261     -10.833  -5.877  58.978  1.00  0.00              
ATOM   2041  N   SER A 262      -9.660  -5.727  57.054  1.00  0.00              
ATOM   2042  CA  SER A 262     -10.787  -5.749  56.138  1.00  0.00              
ATOM   2043  CB  SER A 262     -10.228  -5.683  54.721  1.00  0.00              
ATOM   2044  OG  SER A 262      -9.008  -6.414  54.626  1.00  0.00              
ATOM   2045  C   SER A 262     -11.720  -6.946  56.289  1.00  0.00              
ATOM   2046  O   SER A 262     -12.912  -6.833  56.007  1.00  0.00              
ATOM   2047  N   PHE A 263     -11.215  -8.089  56.768  1.00  0.00              
ATOM   2048  CA  PHE A 263     -12.054  -9.256  57.021  1.00  0.00              
ATOM   2049  CB  PHE A 263     -11.191 -10.471  57.318  1.00  0.00              
ATOM   2050  CG  PHE A 263     -10.375 -10.967  56.134  1.00  0.00              
ATOM   2051  CD1 PHE A 263      -9.030 -11.222  56.301  1.00  0.00              
ATOM   2052  CD2 PHE A 263     -10.973 -11.167  54.903  1.00  0.00              
ATOM   2053  CE1 PHE A 263      -8.286 -11.668  55.230  1.00  0.00              
ATOM   2054  CE2 PHE A 263     -10.218 -11.611  53.838  1.00  0.00              
ATOM   2055  CZ  PHE A 263      -8.874 -11.859  54.000  1.00  0.00              
ATOM   2056  C   PHE A 263     -13.094  -9.081  58.123  1.00  0.00              
ATOM   2057  O   PHE A 263     -14.112  -9.780  58.159  1.00  0.00              
ATOM   2058  N   ILE A 264     -12.836  -8.171  59.067  1.00  0.00              
ATOM   2059  CA  ILE A 264     -13.879  -7.716  59.975  1.00  0.00              
ATOM   2060  CB  ILE A 264     -13.297  -7.447  61.389  1.00  0.00              
ATOM   2061  CG2 ILE A 264     -14.262  -6.681  62.296  1.00  0.00              
ATOM   2062  CG1 ILE A 264     -12.908  -8.777  62.027  1.00  0.00              
ATOM   2063  CD1 ILE A 264     -12.245  -8.686  63.415  1.00  0.00              
ATOM   2064  C   ILE A 264     -14.555  -6.494  59.360  1.00  0.00              
ATOM   2065  O   ILE A 264     -15.776  -6.347  59.419  1.00  0.00              
ATOM   2066  N   GLY A 265     -13.755  -5.623  58.742  1.00  0.00              
ATOM   2067  CA  GLY A 265     -14.269  -4.415  58.119  1.00  0.00              
ATOM   2068  C   GLY A 265     -13.450  -3.181  58.468  1.00  0.00              
ATOM   2069  O   GLY A 265     -13.808  -2.065  58.090  1.00  0.00              
ATOM   2070  N   MET A 266     -12.331  -3.347  59.178  1.00  0.00              
ATOM   2071  CA  MET A 266     -11.534  -2.212  59.608  1.00  0.00              
ATOM   2072  CB  MET A 266     -10.690  -2.576  60.824  1.00  0.00              
ATOM   2073  CG  MET A 266     -11.465  -2.989  62.066  1.00  0.00              
ATOM   2074  SD  MET A 266     -10.377  -3.630  63.364  1.00  0.00              
ATOM   2075  CE  MET A 266      -9.881  -2.118  64.140  1.00  0.00              
ATOM   2076  C   MET A 266     -10.623  -1.754  58.479  1.00  0.00              
ATOM   2077  O   MET A 266      -9.935  -2.555  57.843  1.00  0.00              
ATOM   2078  N   GLU A 267     -10.616  -0.444  58.227  1.00  0.00              
ATOM   2079  CA  GLU A 267      -9.695   0.162  57.271  1.00  0.00              
ATOM   2080  CB  GLU A 267     -10.256   1.493  56.784  1.00  0.00              
ATOM   2081  CG  GLU A 267     -11.542   1.373  55.978  1.00  0.00              
ATOM   2082  CD  GLU A 267     -11.964   2.689  55.345  1.00  0.00              
ATOM   2083  OE1 GLU A 267     -12.832   3.358  55.904  1.00  0.00              
ATOM   2084  OE2 GLU A 267     -11.421   3.049  54.299  1.00  0.00              
ATOM   2085  C   GLU A 267      -8.289   0.387  57.828  1.00  0.00              
ATOM   2086  O   GLU A 267      -7.415   0.955  57.168  1.00  0.00              
ATOM   2087  N   SER A 268      -8.068  -0.027  59.075  1.00  0.00              
ATOM   2088  CA  SER A 268      -6.808   0.136  59.775  1.00  0.00              
ATOM   2089  CB  SER A 268      -7.031  -0.338  61.202  1.00  0.00              
ATOM   2090  OG  SER A 268      -8.236   0.210  61.727  1.00  0.00              
ATOM   2091  C   SER A 268      -5.641  -0.628  59.157  1.00  0.00              
ATOM   2092  O   SER A 268      -5.808  -1.596  58.410  1.00  0.00              
ATOM   2093  N   ALA A 269      -4.428  -0.166  59.465  1.00  0.00              
ATOM   2094  CA  ALA A 269      -3.230  -0.882  59.069  1.00  0.00              
ATOM   2095  CB  ALA A 269      -2.015   0.011  59.261  1.00  0.00              
ATOM   2096  C   ALA A 269      -3.075  -2.121  59.939  1.00  0.00              
ATOM   2097  O   ALA A 269      -3.294  -2.069  61.151  1.00  0.00              
ATOM   2098  N   GLY A 270      -2.748  -3.254  59.320  1.00  0.00              
ATOM   2099  CA  GLY A 270      -2.579  -4.499  60.047  1.00  0.00              
ATOM   2100  C   GLY A 270      -1.184  -4.582  60.639  1.00  0.00              
ATOM   2101  O   GLY A 270      -0.280  -3.863  60.207  1.00  0.00              
ATOM   2102  N   ILE A 271      -1.009  -5.521  61.574  1.00  0.00              
ATOM   2103  CA  ILE A 271       0.192  -5.705  62.387  1.00  0.00              
ATOM   2104  CB  ILE A 271       0.107  -7.146  62.972  1.00  0.00              
ATOM   2105  CG2 ILE A 271       1.424  -7.900  63.107  1.00  0.00              
ATOM   2106  CG1 ILE A 271      -0.679  -7.078  64.277  1.00  0.00              
ATOM   2107  CD1 ILE A 271      -0.831  -8.404  65.049  1.00  0.00              
ATOM   2108  C   ILE A 271       1.550  -5.334  61.785  1.00  0.00              
ATOM   2109  O   ILE A 271       2.307  -4.541  62.359  1.00  0.00              
ATOM   2110  N   HIS A 272       1.816  -5.858  60.585  1.00  0.00              
ATOM   2111  CA  HIS A 272       3.046  -5.571  59.865  1.00  0.00              
ATOM   2112  CB  HIS A 272       3.232  -6.534  58.689  1.00  0.00              
ATOM   2113  CG  HIS A 272       2.136  -6.516  57.629  1.00  0.00              
ATOM   2114  ND1 HIS A 272       0.905  -6.997  57.710  1.00  0.00              
ATOM   2115  CD2 HIS A 272       2.319  -6.020  56.361  1.00  0.00              
ATOM   2116  NE2 HIS A 272       1.189  -6.247  55.747  1.00  0.00              
ATOM   2117  CE1 HIS A 272       0.335  -6.834  56.548  1.00  0.00              
ATOM   2118  C   HIS A 272       3.145  -4.121  59.409  1.00  0.00              
ATOM   2119  O   HIS A 272       4.183  -3.484  59.585  1.00  0.00              
ATOM   2120  N   GLU A 273       2.048  -3.570  58.878  1.00  0.00              
ATOM   2121  CA  GLU A 273       2.020  -2.189  58.421  1.00  0.00              
ATOM   2122  CB  GLU A 273       0.787  -1.896  57.580  1.00  0.00              
ATOM   2123  CG  GLU A 273       0.756  -2.653  56.256  1.00  0.00              
ATOM   2124  CD  GLU A 273      -0.482  -3.509  56.007  1.00  0.00              
ATOM   2125  OE1 GLU A 273      -1.182  -3.871  56.950  1.00  0.00              
ATOM   2126  OE2 GLU A 273      -0.726  -3.843  54.843  1.00  0.00              
ATOM   2127  C   GLU A 273       2.050  -1.242  59.608  1.00  0.00              
ATOM   2128  O   GLU A 273       2.690  -0.197  59.527  1.00  0.00              
ATOM   2129  N   THR A 274       1.399  -1.572  60.729  1.00  0.00              
ATOM   2130  CA  THR A 274       1.521  -0.764  61.931  1.00  0.00              
ATOM   2131  CB  THR A 274       0.496  -1.165  63.004  1.00  0.00              
ATOM   2132  OG1 THR A 274       0.424  -2.584  63.025  1.00  0.00              
ATOM   2133  CG2 THR A 274      -0.863  -0.531  62.794  1.00  0.00              
ATOM   2134  C   THR A 274       2.939  -0.767  62.489  1.00  0.00              
ATOM   2135  O   THR A 274       3.439   0.287  62.889  1.00  0.00              
ATOM   2136  N   THR A 275       3.620  -1.921  62.486  1.00  0.00              
ATOM   2137  CA  THR A 275       5.016  -2.005  62.904  1.00  0.00              
ATOM   2138  CB  THR A 275       5.465  -3.486  62.928  1.00  0.00              
ATOM   2139  OG1 THR A 275       4.678  -4.126  63.926  1.00  0.00              
ATOM   2140  CG2 THR A 275       6.937  -3.675  63.266  1.00  0.00              
ATOM   2141  C   THR A 275       5.898  -1.149  61.996  1.00  0.00              
ATOM   2142  O   THR A 275       6.636  -0.283  62.475  1.00  0.00              
ATOM   2143  N   TYR A 276       5.764  -1.337  60.677  1.00  0.00              
ATOM   2144  CA  TYR A 276       6.487  -0.566  59.673  1.00  0.00              
ATOM   2145  CB  TYR A 276       6.031  -1.041  58.292  1.00  0.00              
ATOM   2146  CG  TYR A 276       6.708  -0.385  57.097  1.00  0.00              
ATOM   2147  CD1 TYR A 276       8.022  -0.683  56.788  1.00  0.00              
ATOM   2148  CE1 TYR A 276       8.595  -0.151  55.652  1.00  0.00              
ATOM   2149  CD2 TYR A 276       5.980   0.470  56.293  1.00  0.00              
ATOM   2150  CE2 TYR A 276       6.553   1.002  55.160  1.00  0.00              
ATOM   2151  CZ  TYR A 276       7.850   0.671  54.835  1.00  0.00              
ATOM   2152  OH  TYR A 276       8.392   1.169  53.666  1.00  0.00              
ATOM   2153  C   TYR A 276       6.266   0.935  59.840  1.00  0.00              
ATOM   2154  O   TYR A 276       7.227   1.701  59.916  1.00  0.00              
ATOM   2155  N   ASN A 277       5.007   1.368  59.940  1.00  0.00              
ATOM   2156  CA  ASN A 277       4.680   2.765  60.176  1.00  0.00              
ATOM   2157  CB  ASN A 277       3.190   3.031  59.989  1.00  0.00              
ATOM   2158  CG  ASN A 277       2.774   3.087  58.525  1.00  0.00              
ATOM   2159  OD1 ASN A 277       3.140   2.251  57.702  1.00  0.00              
ATOM   2160  ND2 ASN A 277       1.990   4.081  58.131  1.00  0.00              
ATOM   2161  C   ASN A 277       5.151   3.316  61.511  1.00  0.00              
ATOM   2162  O   ASN A 277       5.479   4.500  61.583  1.00  0.00              
ATOM   2163  N   SER A 278       5.233   2.497  62.571  1.00  0.00              
ATOM   2164  CA  SER A 278       5.850   2.927  63.824  1.00  0.00              
ATOM   2165  CB  SER A 278       5.779   1.847  64.898  1.00  0.00              
ATOM   2166  OG  SER A 278       4.466   1.412  65.209  1.00  0.00              
ATOM   2167  C   SER A 278       7.317   3.257  63.582  1.00  0.00              
ATOM   2168  O   SER A 278       7.793   4.333  63.946  1.00  0.00              
ATOM   2169  N   ILE A 279       8.018   2.350  62.890  1.00  0.00              
ATOM   2170  CA  ILE A 279       9.423   2.533  62.544  1.00  0.00              
ATOM   2171  CB  ILE A 279       9.967   1.224  61.916  1.00  0.00              
ATOM   2172  CG2 ILE A 279      11.405   1.373  61.440  1.00  0.00              
ATOM   2173  CG1 ILE A 279       9.891   0.086  62.928  1.00  0.00              
ATOM   2174  CD1 ILE A 279      10.164  -1.322  62.370  1.00  0.00              
ATOM   2175  C   ILE A 279       9.623   3.755  61.646  1.00  0.00              
ATOM   2176  O   ILE A 279      10.560   4.521  61.858  1.00  0.00              
ATOM   2177  N   MET A 280       8.730   3.975  60.675  1.00  0.00              
ATOM   2178  CA  MET A 280       8.761   5.161  59.826  1.00  0.00              
ATOM   2179  CB  MET A 280       7.787   5.019  58.659  1.00  0.00              
ATOM   2180  CG  MET A 280       8.148   3.965  57.618  1.00  0.00              
ATOM   2181  SD  MET A 280       9.657   4.332  56.687  1.00  0.00              
ATOM   2182  CE  MET A 280      10.732   3.088  57.342  1.00  0.00              
ATOM   2183  C   MET A 280       8.465   6.465  60.559  1.00  0.00              
ATOM   2184  O   MET A 280       9.013   7.513  60.212  1.00  0.00              
ATOM   2185  N   LYS A 281       7.580   6.436  61.563  1.00  0.00              
ATOM   2186  CA  LYS A 281       7.299   7.614  62.374  1.00  0.00              
ATOM   2187  CB  LYS A 281       6.009   7.406  63.160  1.00  0.00              
ATOM   2188  CG  LYS A 281       5.460   8.684  63.774  1.00  0.00              
ATOM   2189  CD  LYS A 281       4.133   8.398  64.446  1.00  0.00              
ATOM   2190  CE  LYS A 281       3.573   9.685  65.017  1.00  0.00              
ATOM   2191  NZ  LYS A 281       2.302   9.441  65.668  1.00  0.00              
ATOM   2192  C   LYS A 281       8.464   7.917  63.311  1.00  0.00              
ATOM   2193  O   LYS A 281       8.754   9.074  63.628  1.00  0.00              
ATOM   2194  N   CYS A 282       9.140   6.864  63.778  1.00  0.00              
ATOM   2195  CA  CYS A 282      10.416   7.010  64.457  1.00  0.00              
ATOM   2196  CB  CYS A 282      10.893   5.672  64.984  1.00  0.00              
ATOM   2197  SG  CYS A 282       9.749   4.965  66.190  1.00  0.00              
ATOM   2198  C   CYS A 282      11.465   7.551  63.500  1.00  0.00              
ATOM   2199  O   CYS A 282      11.444   7.284  62.294  1.00  0.00              
ATOM   2200  N   ASP A 283      12.396   8.348  64.021  1.00  0.00              
ATOM   2201  CA  ASP A 283      13.449   8.875  63.179  1.00  0.00              
ATOM   2202  CB  ASP A 283      14.149  10.075  63.810  1.00  0.00              
ATOM   2203  CG  ASP A 283      15.248  10.645  62.923  1.00  0.00              
ATOM   2204  OD1 ASP A 283      14.945  11.498  62.085  1.00  0.00              
ATOM   2205  OD2 ASP A 283      16.399  10.230  63.053  1.00  0.00              
ATOM   2206  C   ASP A 283      14.482   7.815  62.842  1.00  0.00              
ATOM   2207  O   ASP A 283      15.126   7.236  63.719  1.00  0.00              
ATOM   2208  N   ILE A 284      14.549   7.568  61.535  1.00  0.00              
ATOM   2209  CA  ILE A 284      15.744   7.161  60.793  1.00  0.00              
ATOM   2210  CB  ILE A 284      16.183   8.332  59.874  1.00  0.00              
ATOM   2211  CG2 ILE A 284      17.154   7.802  58.831  1.00  0.00              
ATOM   2212  CG1 ILE A 284      15.014   8.996  59.144  1.00  0.00              
ATOM   2213  CD1 ILE A 284      15.335  10.364  58.517  1.00  0.00              
ATOM   2214  C   ILE A 284      16.925   6.619  61.601  1.00  0.00              
ATOM   2215  O   ILE A 284      17.240   5.431  61.537  1.00  0.00              
ATOM   2216  N   ASP A 285      17.546   7.468  62.429  1.00  0.00              
ATOM   2217  CA  ASP A 285      18.733   7.109  63.189  1.00  0.00              
ATOM   2218  CB  ASP A 285      19.311   8.315  63.900  1.00  0.00              
ATOM   2219  CG  ASP A 285      20.515   8.890  63.180  1.00  0.00              
ATOM   2220  OD1 ASP A 285      21.416   8.145  62.795  1.00  0.00              
ATOM   2221  OD2 ASP A 285      20.561  10.099  62.987  1.00  0.00              
ATOM   2222  C   ASP A 285      18.667   5.959  64.179  1.00  0.00              
ATOM   2223  O   ASP A 285      19.709   5.484  64.635  1.00  0.00              
ATOM   2224  N   ILE A 286      17.471   5.501  64.550  1.00  0.00              
ATOM   2225  CA  ILE A 286      17.355   4.328  65.408  1.00  0.00              
ATOM   2226  CB  ILE A 286      16.462   4.615  66.639  1.00  0.00              
ATOM   2227  CG2 ILE A 286      17.157   5.636  67.531  1.00  0.00              
ATOM   2228  CG1 ILE A 286      15.045   5.051  66.271  1.00  0.00              
ATOM   2229  CD1 ILE A 286      14.099   5.200  67.476  1.00  0.00              
ATOM   2230  C   ILE A 286      16.872   3.079  64.675  1.00  0.00              
ATOM   2231  O   ILE A 286      16.822   1.987  65.251  1.00  0.00              
ATOM   2232  N   ARG A 287      16.564   3.203  63.378  1.00  0.00              
ATOM   2233  CA  ARG A 287      15.788   2.189  62.677  1.00  0.00              
ATOM   2234  CB  ARG A 287      15.407   2.634  61.274  1.00  0.00              
ATOM   2235  CG  ARG A 287      14.322   3.689  61.359  1.00  0.00              
ATOM   2236  CD  ARG A 287      13.828   4.133  59.996  1.00  0.00              
ATOM   2237  NE  ARG A 287      12.853   5.192  60.193  1.00  0.00              
ATOM   2238  CZ  ARG A 287      12.581   6.129  59.288  1.00  0.00              
ATOM   2239  NH1 ARG A 287      11.759   7.100  59.651  1.00  0.00              
ATOM   2240  NH2 ARG A 287      13.121   6.122  58.074  1.00  0.00              
ATOM   2241  C   ARG A 287      16.297   0.760  62.655  1.00  0.00              
ATOM   2242  O   ARG A 287      15.481  -0.137  62.861  1.00  0.00              
ATOM   2243  N   LYS A 288      17.593   0.479  62.468  1.00  0.00              
ATOM   2244  CA  LYS A 288      18.052  -0.907  62.478  1.00  0.00              
ATOM   2245  CB  LYS A 288      19.463  -1.071  61.945  1.00  0.00              
ATOM   2246  CG  LYS A 288      19.580  -2.386  61.180  1.00  0.00              
ATOM   2247  CD  LYS A 288      21.019  -2.844  61.014  1.00  0.00              
ATOM   2248  CE  LYS A 288      21.521  -3.472  62.306  1.00  0.00              
ATOM   2249  NZ  LYS A 288      22.936  -3.789  62.233  1.00  0.00              
ATOM   2250  C   LYS A 288      17.969  -1.530  63.867  1.00  0.00              
ATOM   2251  O   LYS A 288      17.729  -2.731  63.988  1.00  0.00              
ATOM   2252  N   ASP A 289      18.099  -0.727  64.933  1.00  0.00              
ATOM   2253  CA  ASP A 289      17.923  -1.214  66.301  1.00  0.00              
ATOM   2254  CB  ASP A 289      18.134  -0.128  67.345  1.00  0.00              
ATOM   2255  CG  ASP A 289      19.564   0.330  67.541  1.00  0.00              
ATOM   2256  OD1 ASP A 289      20.299  -0.324  68.287  1.00  0.00              
ATOM   2257  OD2 ASP A 289      19.924   1.361  66.975  1.00  0.00              
ATOM   2258  C   ASP A 289      16.515  -1.742  66.511  1.00  0.00              
ATOM   2259  O   ASP A 289      16.303  -2.740  67.203  1.00  0.00              
ATOM   2260  N   LEU A 290      15.555  -1.039  65.901  1.00  0.00              
ATOM   2261  CA  LEU A 290      14.163  -1.451  65.911  1.00  0.00              
ATOM   2262  CB  LEU A 290      13.265  -0.307  65.445  1.00  0.00              
ATOM   2263  CG  LEU A 290      13.346   1.046  66.145  1.00  0.00              
ATOM   2264  CD1 LEU A 290      12.446   2.038  65.435  1.00  0.00              
ATOM   2265  CD2 LEU A 290      12.980   0.950  67.618  1.00  0.00              
ATOM   2266  C   LEU A 290      13.961  -2.670  65.017  1.00  0.00              
ATOM   2267  O   LEU A 290      13.524  -3.714  65.499  1.00  0.00              
ATOM   2268  N   TYR A 291      14.327  -2.567  63.731  1.00  0.00              
ATOM   2269  CA  TYR A 291      14.180  -3.641  62.754  1.00  0.00              
ATOM   2270  CB  TYR A 291      14.812  -3.260  61.415  1.00  0.00              
ATOM   2271  CG  TYR A 291      13.968  -2.390  60.494  1.00  0.00              
ATOM   2272  CD1 TYR A 291      12.719  -2.816  60.082  1.00  0.00              
ATOM   2273  CE1 TYR A 291      12.002  -2.073  59.168  1.00  0.00              
ATOM   2274  CD2 TYR A 291      14.487  -1.206  60.011  1.00  0.00              
ATOM   2275  CE2 TYR A 291      13.774  -0.458  59.098  1.00  0.00              
ATOM   2276  CZ  TYR A 291      12.537  -0.901  58.680  1.00  0.00              
ATOM   2277  OH  TYR A 291      11.821  -0.159  57.763  1.00  0.00              
ATOM   2278  C   TYR A 291      14.763  -4.980  63.176  1.00  0.00              
ATOM   2279  O   TYR A 291      14.105  -6.011  63.044  1.00  0.00              
ATOM   2280  N   ALA A 292      15.991  -4.978  63.698  1.00  0.00              
ATOM   2281  CA  ALA A 292      16.636  -6.194  64.166  1.00  0.00              
ATOM   2282  CB  ALA A 292      18.135  -5.962  64.285  1.00  0.00              
ATOM   2283  C   ALA A 292      16.130  -6.708  65.508  1.00  0.00              
ATOM   2284  O   ALA A 292      16.486  -7.812  65.922  1.00  0.00              
ATOM   2285  N   ASN A 293      15.305  -5.934  66.219  1.00  0.00              
ATOM   2286  CA  ASN A 293      14.742  -6.383  67.481  1.00  0.00              
ATOM   2287  CB  ASN A 293      15.365  -5.657  68.679  1.00  0.00              
ATOM   2288  CG  ASN A 293      16.849  -5.901  68.890  1.00  0.00              
ATOM   2289  OD1 ASN A 293      17.291  -6.980  69.281  1.00  0.00              
ATOM   2290  ND2 ASN A 293      17.664  -4.890  68.631  1.00  0.00              
ATOM   2291  C   ASN A 293      13.234  -6.178  67.467  1.00  0.00              
ATOM   2292  O   ASN A 293      12.657  -5.492  68.321  1.00  0.00              
ATOM   2293  N   ASN A 294      12.553  -6.758  66.473  1.00  0.00              
ATOM   2294  CA  ASN A 294      11.102  -6.688  66.468  1.00  0.00              
ATOM   2295  CB  ASN A 294      10.513  -6.654  65.060  1.00  0.00              
ATOM   2296  CG  ASN A 294       8.996  -6.472  65.016  1.00  0.00              
ATOM   2297  OD1 ASN A 294       8.342  -6.945  64.091  1.00  0.00              
ATOM   2298  ND2 ASN A 294       8.327  -5.801  65.949  1.00  0.00              
ATOM   2299  C   ASN A 294      10.540  -7.828  67.301  1.00  0.00              
ATOM   2300  O   ASN A 294      10.223  -8.915  66.816  1.00  0.00              
ATOM   2301  N   VAL A 295      10.453  -7.550  68.599  1.00  0.00              
ATOM   2302  CA  VAL A 295      10.091  -8.556  69.582  1.00  0.00              
ATOM   2303  CB  VAL A 295      10.742  -8.224  70.947  1.00  0.00              
ATOM   2304  CG1 VAL A 295      10.333  -9.212  72.033  1.00  0.00              
ATOM   2305  CG2 VAL A 295      12.259  -8.239  70.820  1.00  0.00              
ATOM   2306  C   VAL A 295       8.577  -8.654  69.686  1.00  0.00              
ATOM   2307  O   VAL A 295       7.894  -7.678  69.995  1.00  0.00              
ATOM   2308  N   MET A 296       8.035  -9.831  69.392  1.00  0.00              
ATOM   2309  CA  MET A 296       6.612 -10.072  69.558  1.00  0.00              
ATOM   2310  CB  MET A 296       6.147 -11.144  68.594  1.00  0.00              
ATOM   2311  CG  MET A 296       6.201 -10.656  67.158  1.00  0.00              
ATOM   2312  SD  MET A 296       5.448 -11.827  66.007  1.00  0.00              
ATOM   2313  CE  MET A 296       6.885 -12.824  65.760  1.00  0.00              
ATOM   2314  C   MET A 296       6.259 -10.448  70.989  1.00  0.00              
ATOM   2315  O   MET A 296       7.071 -11.042  71.701  1.00  0.00              
ATOM   2316  N   SER A 297       5.047 -10.109  71.432  1.00  0.00              
ATOM   2317  CA  SER A 297       4.628 -10.320  72.807  1.00  0.00              
ATOM   2318  CB  SER A 297       5.217  -9.221  73.677  1.00  0.00              
ATOM   2319  OG  SER A 297       4.886  -7.930  73.189  1.00  0.00              
ATOM   2320  C   SER A 297       3.113 -10.307  72.927  1.00  0.00              
ATOM   2321  O   SER A 297       2.421  -9.637  72.157  1.00  0.00              
ATOM   2322  N   GLY A 298       2.596 -11.046  73.903  1.00  0.00              
ATOM   2323  CA  GLY A 298       1.167 -11.156  74.114  1.00  0.00              
ATOM   2324  C   GLY A 298       0.606 -12.456  73.555  1.00  0.00              
ATOM   2325  O   GLY A 298       1.326 -13.378  73.155  1.00  0.00              
ATOM   2326  N   GLY A 299      -0.723 -12.472  73.482  1.00  0.00              
ATOM   2327  CA  GLY A 299      -1.483 -13.676  73.199  1.00  0.00              
ATOM   2328  C   GLY A 299      -1.559 -13.970  71.712  1.00  0.00              
ATOM   2329  O   GLY A 299      -1.210 -15.069  71.275  1.00  0.00              
ATOM   2330  N   THR A 300      -1.960 -12.985  70.901  1.00  0.00              
ATOM   2331  CA  THR A 300      -2.188 -13.213  69.476  1.00  0.00              
ATOM   2332  CB  THR A 300      -2.891 -12.022  68.795  1.00  0.00              
ATOM   2333  OG1 THR A 300      -2.987 -10.938  69.711  1.00  0.00              
ATOM   2334  CG2 THR A 300      -4.266 -12.418  68.316  1.00  0.00              
ATOM   2335  C   THR A 300      -0.903 -13.564  68.736  1.00  0.00              
ATOM   2336  O   THR A 300      -0.877 -14.351  67.789  1.00  0.00              
ATOM   2337  N   THR A 301       0.201 -13.024  69.247  1.00  0.00              
ATOM   2338  CA  THR A 301       1.537 -13.321  68.765  1.00  0.00              
ATOM   2339  CB  THR A 301       2.502 -12.343  69.441  1.00  0.00              
ATOM   2340  OG1 THR A 301       2.078 -12.215  70.794  1.00  0.00              
ATOM   2341  CG2 THR A 301       2.467 -10.983  68.763  1.00  0.00              
ATOM   2342  C   THR A 301       2.015 -14.760  68.933  1.00  0.00              
ATOM   2343  O   THR A 301       3.055 -15.128  68.384  1.00  0.00              
ATOM   2344  N   MET A 302       1.291 -15.600  69.682  1.00  0.00              
ATOM   2345  CA  MET A 302       1.673 -16.995  69.860  1.00  0.00              
ATOM   2346  CB  MET A 302       0.921 -17.623  71.029  1.00  0.00              
ATOM   2347  CG  MET A 302       1.321 -17.077  72.395  1.00  0.00              
ATOM   2348  SD  MET A 302       3.042 -17.432  72.831  1.00  0.00              
ATOM   2349  CE  MET A 302       2.825 -18.869  73.841  1.00  0.00              
ATOM   2350  C   MET A 302       1.502 -17.867  68.620  1.00  0.00              
ATOM   2351  O   MET A 302       2.175 -18.892  68.491  1.00  0.00              
ATOM   2352  N   TYR A 303       0.643 -17.456  67.679  1.00  0.00              
ATOM   2353  CA  TYR A 303       0.237 -18.307  66.563  1.00  0.00              
ATOM   2354  CB  TYR A 303      -0.880 -17.649  65.743  1.00  0.00              
ATOM   2355  CG  TYR A 303      -2.130 -17.250  66.520  1.00  0.00              
ATOM   2356  CD1 TYR A 303      -2.860 -16.167  66.076  1.00  0.00              
ATOM   2357  CE1 TYR A 303      -3.941 -15.719  66.803  1.00  0.00              
ATOM   2358  CD2 TYR A 303      -2.510 -17.914  67.674  1.00  0.00              
ATOM   2359  CE2 TYR A 303      -3.587 -17.465  68.408  1.00  0.00              
ATOM   2360  CZ  TYR A 303      -4.282 -16.357  67.974  1.00  0.00              
ATOM   2361  OH  TYR A 303      -5.327 -15.872  68.735  1.00  0.00              
ATOM   2362  C   TYR A 303       1.367 -18.716  65.621  1.00  0.00              
ATOM   2363  O   TYR A 303       2.121 -17.856  65.154  1.00  0.00              
ATOM   2364  N   PRO A 304       1.531 -20.013  65.310  1.00  0.00              
ATOM   2365  CD  PRO A 304       0.719 -21.105  65.842  1.00  0.00              
ATOM   2366  CA  PRO A 304       2.575 -20.527  64.423  1.00  0.00              
ATOM   2367  CB  PRO A 304       2.219 -21.994  64.304  1.00  0.00              
ATOM   2368  CG  PRO A 304       1.622 -22.308  65.651  1.00  0.00              
ATOM   2369  C   PRO A 304       2.592 -19.850  63.059  1.00  0.00              
ATOM   2370  O   PRO A 304       1.546 -19.582  62.466  1.00  0.00              
ATOM   2371  N   GLY A 305       3.789 -19.518  62.578  1.00  0.00              
ATOM   2372  CA  GLY A 305       3.934 -18.878  61.282  1.00  0.00              
ATOM   2373  C   GLY A 305       4.105 -17.368  61.368  1.00  0.00              
ATOM   2374  O   GLY A 305       4.752 -16.789  60.488  1.00  0.00              
ATOM   2375  N   ILE A 306       3.599 -16.715  62.430  1.00  0.00              
ATOM   2376  CA  ILE A 306       3.582 -15.256  62.530  1.00  0.00              
ATOM   2377  CB  ILE A 306       2.909 -14.782  63.853  1.00  0.00              
ATOM   2378  CG2 ILE A 306       3.740 -15.125  65.089  1.00  0.00              
ATOM   2379  CG1 ILE A 306       2.576 -13.291  63.798  1.00  0.00              
ATOM   2380  CD1 ILE A 306       1.674 -12.778  64.939  1.00  0.00              
ATOM   2381  C   ILE A 306       4.926 -14.575  62.287  1.00  0.00              
ATOM   2382  O   ILE A 306       4.990 -13.607  61.532  1.00  0.00              
ATOM   2383  N   ALA A 307       6.013 -15.116  62.848  1.00  0.00              
ATOM   2384  CA  ALA A 307       7.356 -14.592  62.633  1.00  0.00              
ATOM   2385  CB  ALA A 307       8.359 -15.442  63.400  1.00  0.00              
ATOM   2386  C   ALA A 307       7.770 -14.611  61.170  1.00  0.00              
ATOM   2387  O   ALA A 307       8.298 -13.634  60.642  1.00  0.00              
ATOM   2388  N   ASP A 308       7.434 -15.715  60.496  1.00  0.00              
ATOM   2389  CA  ASP A 308       7.858 -15.966  59.124  1.00  0.00              
ATOM   2390  CB  ASP A 308       7.528 -17.396  58.690  1.00  0.00              
ATOM   2391  CG  ASP A 308       8.102 -18.485  59.580  1.00  0.00              
ATOM   2392  OD1 ASP A 308       9.039 -19.162  59.163  1.00  0.00              
ATOM   2393  OD2 ASP A 308       7.600 -18.651  60.695  1.00  0.00              
ATOM   2394  C   ASP A 308       7.127 -15.011  58.198  1.00  0.00              
ATOM   2395  O   ASP A 308       7.730 -14.349  57.351  1.00  0.00              
ATOM   2396  N   ARG A 309       5.809 -14.924  58.402  1.00  0.00              
ATOM   2397  CA  ARG A 309       4.961 -14.031  57.633  1.00  0.00              
ATOM   2398  CB  ARG A 309       3.502 -14.331  57.963  1.00  0.00              
ATOM   2399  CG  ARG A 309       2.474 -13.438  57.286  1.00  0.00              
ATOM   2400  CD  ARG A 309       2.480 -13.521  55.765  1.00  0.00              
ATOM   2401  NE  ARG A 309       1.539 -12.555  55.223  1.00  0.00              
ATOM   2402  CZ  ARG A 309       0.219 -12.734  55.236  1.00  0.00              
ATOM   2403  NH1 ARG A 309      -0.547 -11.705  54.901  1.00  0.00              
ATOM   2404  NH2 ARG A 309      -0.319 -13.908  55.546  1.00  0.00              
ATOM   2405  C   ARG A 309       5.305 -12.563  57.870  1.00  0.00              
ATOM   2406  O   ARG A 309       5.461 -11.812  56.906  1.00  0.00              
ATOM   2407  N   MET A 310       5.454 -12.144  59.133  1.00  0.00              
ATOM   2408  CA  MET A 310       5.882 -10.791  59.473  1.00  0.00              
ATOM   2409  CB  MET A 310       6.057 -10.641  60.978  1.00  0.00              
ATOM   2410  CG  MET A 310       4.798 -10.278  61.741  1.00  0.00              
ATOM   2411  SD  MET A 310       4.246  -8.603  61.343  1.00  0.00              
ATOM   2412  CE  MET A 310       5.274  -7.689  62.458  1.00  0.00              
ATOM   2413  C   MET A 310       7.186 -10.404  58.797  1.00  0.00              
ATOM   2414  O   MET A 310       7.282  -9.340  58.179  1.00  0.00              
ATOM   2415  N   GLN A 311       8.175 -11.304  58.895  1.00  0.00              
ATOM   2416  CA  GLN A 311       9.472 -11.132  58.261  1.00  0.00              
ATOM   2417  CB  GLN A 311      10.337 -12.356  58.552  1.00  0.00              
ATOM   2418  CG  GLN A 311      11.809 -12.265  58.175  1.00  0.00              
ATOM   2419  CD  GLN A 311      12.636 -11.285  58.997  1.00  0.00              
ATOM   2420  OE1 GLN A 311      12.561 -11.203  60.224  1.00  0.00              
ATOM   2421  NE2 GLN A 311      13.465 -10.508  58.320  1.00  0.00              
ATOM   2422  C   GLN A 311       9.309 -10.922  56.761  1.00  0.00              
ATOM   2423  O   GLN A 311       9.777  -9.908  56.249  1.00  0.00              
ATOM   2424  N   LYS A 312       8.586 -11.827  56.084  1.00  0.00              
ATOM   2425  CA  LYS A 312       8.291 -11.731  54.657  1.00  0.00              
ATOM   2426  CB  LYS A 312       7.371 -12.896  54.270  1.00  0.00              
ATOM   2427  CG  LYS A 312       6.826 -12.910  52.845  1.00  0.00              
ATOM   2428  CD  LYS A 312       5.893 -14.098  52.678  1.00  0.00              
ATOM   2429  CE  LYS A 312       5.117 -14.001  51.373  1.00  0.00              
ATOM   2430  NZ  LYS A 312       4.268 -15.166  51.220  1.00  0.00              
ATOM   2431  C   LYS A 312       7.673 -10.391  54.258  1.00  0.00              
ATOM   2432  O   LYS A 312       8.200  -9.686  53.387  1.00  0.00              
ATOM   2433  N   GLU A 313       6.584 -10.020  54.941  1.00  0.00              
ATOM   2434  CA  GLU A 313       5.870  -8.777  54.686  1.00  0.00              
ATOM   2435  CB  GLU A 313       4.690  -8.648  55.644  1.00  0.00              
ATOM   2436  CG  GLU A 313       3.526  -9.614  55.413  1.00  0.00              
ATOM   2437  CD  GLU A 313       2.474  -9.215  54.379  1.00  0.00              
ATOM   2438  OE1 GLU A 313       2.800  -8.608  53.359  1.00  0.00              
ATOM   2439  OE2 GLU A 313       1.303  -9.538  54.598  1.00  0.00              
ATOM   2440  C   GLU A 313       6.762  -7.552  54.819  1.00  0.00              
ATOM   2441  O   GLU A 313       6.849  -6.735  53.900  1.00  0.00              
ATOM   2442  N   ILE A 314       7.485  -7.437  55.937  1.00  0.00              
ATOM   2443  CA  ILE A 314       8.344  -6.284  56.145  1.00  0.00              
ATOM   2444  CB  ILE A 314       8.663  -6.086  57.649  1.00  0.00              
ATOM   2445  CG2 ILE A 314       9.625  -4.925  57.898  1.00  0.00              
ATOM   2446  CG1 ILE A 314       7.345  -5.820  58.382  1.00  0.00              
ATOM   2447  CD1 ILE A 314       7.434  -5.585  59.902  1.00  0.00              
ATOM   2448  C   ILE A 314       9.557  -6.304  55.216  1.00  0.00              
ATOM   2449  O   ILE A 314       9.960  -5.237  54.755  1.00  0.00              
ATOM   2450  N   THR A 315      10.128  -7.458  54.841  1.00  0.00              
ATOM   2451  CA  THR A 315      11.167  -7.485  53.814  1.00  0.00              
ATOM   2452  CB  THR A 315      11.894  -8.843  53.714  1.00  0.00              
ATOM   2453  OG1 THR A 315      10.936  -9.894  53.704  1.00  0.00              
ATOM   2454  CG2 THR A 315      12.873  -9.031  54.862  1.00  0.00              
ATOM   2455  C   THR A 315      10.697  -7.034  52.434  1.00  0.00              
ATOM   2456  O   THR A 315      11.502  -6.590  51.616  1.00  0.00              
ATOM   2457  N   ALA A 316       9.395  -7.159  52.152  1.00  0.00              
ATOM   2458  CA  ALA A 316       8.824  -6.582  50.944  1.00  0.00              
ATOM   2459  CB  ALA A 316       7.476  -7.226  50.654  1.00  0.00              
ATOM   2460  C   ALA A 316       8.604  -5.080  51.089  1.00  0.00              
ATOM   2461  O   ALA A 316       8.892  -4.309  50.173  1.00  0.00              
ATOM   2462  N   LEU A 317       8.093  -4.640  52.244  1.00  0.00              
ATOM   2463  CA  LEU A 317       7.793  -3.232  52.470  1.00  0.00              
ATOM   2464  CB  LEU A 317       6.832  -3.074  53.645  1.00  0.00              
ATOM   2465  CG  LEU A 317       5.438  -3.685  53.584  1.00  0.00              
ATOM   2466  CD1 LEU A 317       4.732  -3.466  54.910  1.00  0.00              
ATOM   2467  CD2 LEU A 317       4.623  -3.104  52.439  1.00  0.00              
ATOM   2468  C   LEU A 317       8.993  -2.322  52.705  1.00  0.00              
ATOM   2469  O   LEU A 317       8.987  -1.162  52.288  1.00  0.00              
ATOM   2470  N   ALA A 318      10.026  -2.806  53.392  1.00  0.00              
ATOM   2471  CA  ALA A 318      11.130  -1.968  53.839  1.00  0.00              
ATOM   2472  CB  ALA A 318      11.566  -2.447  55.217  1.00  0.00              
ATOM   2473  C   ALA A 318      12.355  -2.010  52.932  1.00  0.00              
ATOM   2474  O   ALA A 318      12.511  -2.970  52.174  1.00  0.00              
ATOM   2475  N   PRO A 319      13.253  -1.008  52.944  1.00  0.00              
ATOM   2476  CD  PRO A 319      13.022   0.329  53.485  1.00  0.00              
ATOM   2477  CA  PRO A 319      14.546  -1.079  52.271  1.00  0.00              
ATOM   2478  CB  PRO A 319      15.120   0.317  52.474  1.00  0.00              
ATOM   2479  CG  PRO A 319      14.432   0.834  53.715  1.00  0.00              
ATOM   2480  C   PRO A 319      15.422  -2.189  52.848  1.00  0.00              
ATOM   2481  O   PRO A 319      15.985  -2.096  53.944  1.00  0.00              
ATOM   2482  N   SER A 320      15.553  -3.254  52.056  1.00  0.00              
ATOM   2483  CA  SER A 320      16.213  -4.495  52.442  1.00  0.00              
ATOM   2484  CB  SER A 320      16.026  -5.487  51.300  1.00  0.00              
ATOM   2485  OG  SER A 320      16.176  -4.843  50.038  1.00  0.00              
ATOM   2486  C   SER A 320      17.676  -4.432  52.879  1.00  0.00              
ATOM   2487  O   SER A 320      18.256  -5.427  53.316  1.00  0.00              
ATOM   2488  N   THR A 321      18.293  -3.255  52.766  1.00  0.00              
ATOM   2489  CA  THR A 321      19.601  -2.974  53.333  1.00  0.00              
ATOM   2490  CB  THR A 321      20.075  -1.615  52.784  1.00  0.00              
ATOM   2491  OG1 THR A 321      18.943  -0.744  52.784  1.00  0.00              
ATOM   2492  CG2 THR A 321      20.657  -1.740  51.385  1.00  0.00              
ATOM   2493  C   THR A 321      19.607  -2.982  54.859  1.00  0.00              
ATOM   2494  O   THR A 321      20.634  -3.234  55.490  1.00  0.00              
ATOM   2495  N   MET A 322      18.455  -2.687  55.469  1.00  0.00              
ATOM   2496  CA  MET A 322      18.339  -2.688  56.918  1.00  0.00              
ATOM   2497  CB  MET A 322      17.222  -1.754  57.374  1.00  0.00              
ATOM   2498  CG  MET A 322      17.399  -0.305  56.931  1.00  0.00              
ATOM   2499  SD  MET A 322      18.955   0.436  57.489  1.00  0.00              
ATOM   2500  CE  MET A 322      18.374   1.327  58.903  1.00  0.00              
ATOM   2501  C   MET A 322      18.066  -4.104  57.404  1.00  0.00              
ATOM   2502  O   MET A 322      17.170  -4.788  56.904  1.00  0.00              
ATOM   2503  N   LYS A 323      18.855  -4.564  58.377  1.00  0.00              
ATOM   2504  CA  LYS A 323      18.704  -5.904  58.923  1.00  0.00              
ATOM   2505  CB  LYS A 323      19.934  -6.268  59.749  1.00  0.00              
ATOM   2506  CG  LYS A 323      19.978  -7.715  60.230  1.00  0.00              
ATOM   2507  CD  LYS A 323      21.240  -8.003  61.036  1.00  0.00              
ATOM   2508  CE  LYS A 323      22.496  -7.896  60.179  1.00  0.00              
ATOM   2509  NZ  LYS A 323      23.672  -8.234  60.956  1.00  0.00              
ATOM   2510  C   LYS A 323      17.431  -6.010  59.755  1.00  0.00              
ATOM   2511  O   LYS A 323      17.311  -5.463  60.852  1.00  0.00              
ATOM   2512  N   ILE A 324      16.447  -6.680  59.161  1.00  0.00              
ATOM   2513  CA  ILE A 324      15.172  -6.935  59.811  1.00  0.00              
ATOM   2514  CB  ILE A 324      14.036  -6.877  58.760  1.00  0.00              
ATOM   2515  CG2 ILE A 324      12.680  -7.029  59.443  1.00  0.00              
ATOM   2516  CG1 ILE A 324      14.074  -5.575  57.965  1.00  0.00              
ATOM   2517  CD1 ILE A 324      13.216  -5.567  56.689  1.00  0.00              
ATOM   2518  C   ILE A 324      15.241  -8.311  60.463  1.00  0.00              
ATOM   2519  O   ILE A 324      15.587  -9.293  59.802  1.00  0.00              
ATOM   2520  N   LYS A 325      14.912  -8.399  61.750  1.00  0.00              
ATOM   2521  CA  LYS A 325      14.870  -9.658  62.471  1.00  0.00              
ATOM   2522  CB  LYS A 325      16.171  -9.860  63.245  1.00  0.00              
ATOM   2523  CG  LYS A 325      16.279 -11.174  64.004  1.00  0.00              
ATOM   2524  CD  LYS A 325      17.573 -11.175  64.799  1.00  0.00              
ATOM   2525  CE  LYS A 325      17.682 -12.439  65.634  1.00  0.00              
ATOM   2526  NZ  LYS A 325      18.912 -12.421  66.400  1.00  0.00              
ATOM   2527  C   LYS A 325      13.670  -9.594  63.407  1.00  0.00              
ATOM   2528  O   LYS A 325      13.633  -8.855  64.398  1.00  0.00              
ATOM   2529  N   ILE A 326      12.637 -10.343  63.024  1.00  0.00              
ATOM   2530  CA  ILE A 326      11.413 -10.390  63.802  1.00  0.00              
ATOM   2531  CB  ILE A 326      10.190 -10.287  62.866  1.00  0.00              
ATOM   2532  CG2 ILE A 326       8.880 -10.350  63.646  1.00  0.00              
ATOM   2533  CG1 ILE A 326      10.308  -8.966  62.101  1.00  0.00              
ATOM   2534  CD1 ILE A 326       9.216  -8.627  61.086  1.00  0.00              
ATOM   2535  C   ILE A 326      11.418 -11.608  64.716  1.00  0.00              
ATOM   2536  O   ILE A 326      11.373 -12.768  64.303  1.00  0.00              
ATOM   2537  N   ILE A 327      11.489 -11.285  66.004  1.00  0.00              
ATOM   2538  CA  ILE A 327      11.797 -12.244  67.048  1.00  0.00              
ATOM   2539  CB  ILE A 327      12.780 -11.584  68.050  1.00  0.00              
ATOM   2540  CG2 ILE A 327      13.198 -12.573  69.136  1.00  0.00              
ATOM   2541  CG1 ILE A 327      14.015 -11.038  67.338  1.00  0.00              
ATOM   2542  CD1 ILE A 327      14.869 -10.079  68.183  1.00  0.00              
ATOM   2543  C   ILE A 327      10.515 -12.669  67.750  1.00  0.00              
ATOM   2544  O   ILE A 327       9.733 -11.836  68.215  1.00  0.00              
ATOM   2545  N   ALA A 328      10.291 -13.980  67.829  1.00  0.00              
ATOM   2546  CA  ALA A 328       9.210 -14.523  68.634  1.00  0.00              
ATOM   2547  CB  ALA A 328       8.409 -15.523  67.806  1.00  0.00              
ATOM   2548  C   ALA A 328       9.795 -15.246  69.846  1.00  0.00              
ATOM   2549  O   ALA A 328      10.322 -16.352  69.702  1.00  0.00              
ATOM   2550  N   PRO A 329       9.810 -14.656  71.051  1.00  0.00              
ATOM   2551  CD  PRO A 329       9.585 -13.233  71.292  1.00  0.00              
ATOM   2552  CA  PRO A 329      10.243 -15.337  72.266  1.00  0.00              
ATOM   2553  CB  PRO A 329      10.426 -14.190  73.247  1.00  0.00              
ATOM   2554  CG  PRO A 329       9.431 -13.152  72.800  1.00  0.00              
ATOM   2555  C   PRO A 329       9.229 -16.383  72.733  1.00  0.00              
ATOM   2556  O   PRO A 329       8.050 -16.057  72.890  1.00  0.00              
ATOM   2557  N   PRO A 330       9.604 -17.644  73.007  1.00  0.00              
ATOM   2558  CD  PRO A 330      10.982 -18.120  72.938  1.00  0.00              
ATOM   2559  CA  PRO A 330       8.695 -18.734  73.383  1.00  0.00              
ATOM   2560  CB  PRO A 330       9.655 -19.829  73.793  1.00  0.00              
ATOM   2561  CG  PRO A 330      10.809 -19.624  72.848  1.00  0.00              
ATOM   2562  C   PRO A 330       7.669 -18.463  74.483  1.00  0.00              
ATOM   2563  O   PRO A 330       6.639 -19.130  74.573  1.00  0.00              
ATOM   2564  N   GLU A 331       7.927 -17.450  75.311  1.00  0.00              
ATOM   2565  CA  GLU A 331       7.040 -17.082  76.398  1.00  0.00              
ATOM   2566  CB  GLU A 331       7.831 -16.898  77.707  1.00  0.00              
ATOM   2567  CG  GLU A 331       8.962 -15.859  77.751  1.00  0.00              
ATOM   2568  CD  GLU A 331      10.298 -16.339  77.204  1.00  0.00              
ATOM   2569  OE1 GLU A 331      10.474 -16.307  75.984  1.00  0.00              
ATOM   2570  OE2 GLU A 331      11.148 -16.754  77.986  1.00  0.00              
ATOM   2571  C   GLU A 331       6.174 -15.858  76.096  1.00  0.00              
ATOM   2572  O   GLU A 331       5.668 -15.229  77.028  1.00  0.00              
ATOM   2573  N   ARG A 332       5.974 -15.508  74.813  1.00  0.00              
ATOM   2574  CA  ARG A 332       5.152 -14.377  74.371  1.00  0.00              
ATOM   2575  CB  ARG A 332       4.702 -14.589  72.931  1.00  0.00              
ATOM   2576  CG  ARG A 332       5.702 -14.114  71.892  1.00  0.00              
ATOM   2577  CD  ARG A 332       5.534 -14.866  70.582  1.00  0.00              
ATOM   2578  NE  ARG A 332       6.039 -16.223  70.715  1.00  0.00              
ATOM   2579  CZ  ARG A 332       5.657 -17.233  69.932  1.00  0.00              
ATOM   2580  NH1 ARG A 332       6.183 -18.428  70.156  1.00  0.00              
ATOM   2581  NH2 ARG A 332       4.779 -17.079  68.946  1.00  0.00              
ATOM   2582  C   ARG A 332       3.943 -13.989  75.214  1.00  0.00              
ATOM   2583  O   ARG A 332       3.866 -12.849  75.677  1.00  0.00              
ATOM   2584  N   LYS A 333       3.044 -14.938  75.492  1.00  0.00              
ATOM   2585  CA  LYS A 333       1.857 -14.711  76.311  1.00  0.00              
ATOM   2586  CB  LYS A 333       1.079 -16.022  76.383  1.00  0.00              
ATOM   2587  CG  LYS A 333      -0.308 -15.909  76.992  1.00  0.00              
ATOM   2588  CD  LYS A 333      -0.798 -17.284  77.396  1.00  0.00              
ATOM   2589  CE  LYS A 333      -2.054 -17.132  78.232  1.00  0.00              
ATOM   2590  NZ  LYS A 333      -2.341 -18.359  78.949  1.00  0.00              
ATOM   2591  C   LYS A 333       2.151 -14.205  77.727  1.00  0.00              
ATOM   2592  O   LYS A 333       1.380 -13.437  78.312  1.00  0.00              
ATOM   2593  N   TYR A 334       3.274 -14.641  78.300  1.00  0.00              
ATOM   2594  CA  TYR A 334       3.644 -14.271  79.658  1.00  0.00              
ATOM   2595  CB  TYR A 334       3.961 -15.525  80.476  1.00  0.00              
ATOM   2596  CG  TYR A 334       2.818 -16.529  80.553  1.00  0.00              
ATOM   2597  CD1 TYR A 334       1.585 -16.149  81.044  1.00  0.00              
ATOM   2598  CE1 TYR A 334       0.542 -17.051  81.068  1.00  0.00              
ATOM   2599  CD2 TYR A 334       3.019 -17.821  80.108  1.00  0.00              
ATOM   2600  CE2 TYR A 334       1.980 -18.728  80.133  1.00  0.00              
ATOM   2601  CZ  TYR A 334       0.744 -18.330  80.599  1.00  0.00              
ATOM   2602  OH  TYR A 334      -0.315 -19.218  80.576  1.00  0.00              
ATOM   2603  C   TYR A 334       4.824 -13.310  79.721  1.00  0.00              
ATOM   2604  O   TYR A 334       5.185 -12.858  80.810  1.00  0.00              
ATOM   2605  N   SER A 335       5.425 -12.965  78.572  1.00  0.00              
ATOM   2606  CA  SER A 335       6.608 -12.110  78.483  1.00  0.00              
ATOM   2607  CB  SER A 335       6.854 -11.710  77.032  1.00  0.00              
ATOM   2608  OG  SER A 335       5.760 -10.964  76.502  1.00  0.00              
ATOM   2609  C   SER A 335       6.583 -10.852  79.341  1.00  0.00              
ATOM   2610  O   SER A 335       7.542 -10.549  80.050  1.00  0.00              
ATOM   2611  N   VAL A 336       5.449 -10.146  79.290  1.00  0.00              
ATOM   2612  CA  VAL A 336       5.189  -8.977  80.121  1.00  0.00              
ATOM   2613  CB  VAL A 336       3.746  -8.473  79.898  1.00  0.00              
ATOM   2614  CG1 VAL A 336       3.510  -7.225  80.723  1.00  0.00              
ATOM   2615  CG2 VAL A 336       3.411  -8.193  78.442  1.00  0.00              
ATOM   2616  C   VAL A 336       5.383  -9.295  81.602  1.00  0.00              
ATOM   2617  O   VAL A 336       6.117  -8.604  82.313  1.00  0.00              
ATOM   2618  N   TRP A 337       4.749 -10.382  82.055  1.00  0.00              
ATOM   2619  CA  TRP A 337       4.787 -10.771  83.453  1.00  0.00              
ATOM   2620  CB  TRP A 337       3.823 -11.938  83.704  1.00  0.00              
ATOM   2621  CG  TRP A 337       3.653 -12.259  85.183  1.00  0.00              
ATOM   2622  CD2 TRP A 337       4.335 -13.196  85.914  1.00  0.00              
ATOM   2623  CE2 TRP A 337       3.909 -12.927  87.177  1.00  0.00              
ATOM   2624  CE3 TRP A 337       5.499 -13.886  85.671  1.00  0.00              
ATOM   2625  CD1 TRP A 337       2.830 -11.500  85.986  1.00  0.00              
ATOM   2626  NE1 TRP A 337       3.024 -11.927  87.212  1.00  0.00              
ATOM   2627  CZ2 TRP A 337       4.619 -13.292  88.289  1.00  0.00              
ATOM   2628  CZ3 TRP A 337       6.212 -14.299  86.780  1.00  0.00              
ATOM   2629  CH2 TRP A 337       5.782 -14.001  88.066  1.00  0.00              
ATOM   2630  C   TRP A 337       6.207 -11.158  83.845  1.00  0.00              
ATOM   2631  O   TRP A 337       6.698 -10.739  84.893  1.00  0.00              
ATOM   2632  N   ILE A 338       6.880 -11.949  83.004  1.00  0.00              
ATOM   2633  CA  ILE A 338       8.231 -12.419  83.286  1.00  0.00              
ATOM   2634  CB  ILE A 338       8.626 -13.524  82.277  1.00  0.00              
ATOM   2635  CG2 ILE A 338      10.071 -13.985  82.467  1.00  0.00              
ATOM   2636  CG1 ILE A 338       7.669 -14.706  82.434  1.00  0.00              
ATOM   2637  CD1 ILE A 338       7.828 -15.834  81.400  1.00  0.00              
ATOM   2638  C   ILE A 338       9.224 -11.261  83.335  1.00  0.00              
ATOM   2639  O   ILE A 338      10.016 -11.165  84.274  1.00  0.00              
ATOM   2640  N   GLY A 339       9.148 -10.333  82.377  1.00  0.00              
ATOM   2641  CA  GLY A 339       9.952  -9.119  82.393  1.00  0.00              
ATOM   2642  C   GLY A 339       9.672  -8.270  83.623  1.00  0.00              
ATOM   2643  O   GLY A 339      10.584  -7.694  84.218  1.00  0.00              
ATOM   2644  N   GLY A 340       8.398  -8.220  84.025  1.00  0.00              
ATOM   2645  CA  GLY A 340       7.997  -7.623  85.288  1.00  0.00              
ATOM   2646  C   GLY A 340       8.649  -8.307  86.481  1.00  0.00              
ATOM   2647  O   GLY A 340       9.164  -7.637  87.371  1.00  0.00              
ATOM   2648  N   SER A 341       8.672  -9.641  86.498  1.00  0.00              
ATOM   2649  CA  SER A 341       9.276 -10.428  87.565  1.00  0.00              
ATOM   2650  CB  SER A 341       8.994 -11.898  87.286  1.00  0.00              
ATOM   2651  OG  SER A 341       9.385 -12.792  88.317  1.00  0.00              
ATOM   2652  C   SER A 341      10.778 -10.181  87.681  1.00  0.00              
ATOM   2653  O   SER A 341      11.325 -10.101  88.787  1.00  0.00              
ATOM   2654  N   ILE A 342      11.451 -10.048  86.530  1.00  0.00              
ATOM   2655  CA  ILE A 342      12.861  -9.683  86.484  1.00  0.00              
ATOM   2656  CB  ILE A 342      13.408  -9.768  85.032  1.00  0.00              
ATOM   2657  CG2 ILE A 342      14.870  -9.323  84.970  1.00  0.00              
ATOM   2658  CG1 ILE A 342      13.271 -11.178  84.464  1.00  0.00              
ATOM   2659  CD1 ILE A 342      13.538 -11.282  82.948  1.00  0.00              
ATOM   2660  C   ILE A 342      13.031  -8.279  87.054  1.00  0.00              
ATOM   2661  O   ILE A 342      13.691  -8.101  88.078  1.00  0.00              
ATOM   2662  N   LEU A 343      12.368  -7.289  86.447  1.00  0.00              
ATOM   2663  CA  LEU A 343      12.564  -5.891  86.797  1.00  0.00              
ATOM   2664  CB  LEU A 343      11.741  -5.009  85.865  1.00  0.00              
ATOM   2665  CG  LEU A 343      12.284  -3.627  85.526  1.00  0.00              
ATOM   2666  CD1 LEU A 343      13.608  -3.736  84.789  1.00  0.00              
ATOM   2667  CD2 LEU A 343      11.297  -2.868  84.661  1.00  0.00              
ATOM   2668  C   LEU A 343      12.229  -5.610  88.257  1.00  0.00              
ATOM   2669  O   LEU A 343      13.040  -5.032  88.981  1.00  0.00              
ATOM   2670  N   ALA A 344      11.085  -6.104  88.737  1.00  0.00              
ATOM   2671  CA  ALA A 344      10.676  -5.939  90.125  1.00  0.00              
ATOM   2672  CB  ALA A 344       9.288  -6.519  90.339  1.00  0.00              
ATOM   2673  C   ALA A 344      11.595  -6.570  91.164  1.00  0.00              
ATOM   2674  O   ALA A 344      11.480  -6.250  92.349  1.00  0.00              
ATOM   2675  N   SER A 345      12.517  -7.457  90.778  1.00  0.00              
ATOM   2676  CA  SER A 345      13.494  -7.971  91.721  1.00  0.00              
ATOM   2677  CB  SER A 345      13.633  -9.489  91.575  1.00  0.00              
ATOM   2678  OG  SER A 345      13.769  -9.956  90.238  1.00  0.00              
ATOM   2679  C   SER A 345      14.842  -7.254  91.668  1.00  0.00              
ATOM   2680  O   SER A 345      15.729  -7.526  92.480  1.00  0.00              
ATOM   2681  N   LEU A 346      15.024  -6.296  90.750  1.00  0.00              
ATOM   2682  CA  LEU A 346      16.287  -5.580  90.639  1.00  0.00              
ATOM   2683  CB  LEU A 346      16.478  -4.999  89.239  1.00  0.00              
ATOM   2684  CG  LEU A 346      16.386  -5.918  88.021  1.00  0.00              
ATOM   2685  CD1 LEU A 346      16.670  -5.118  86.766  1.00  0.00              
ATOM   2686  CD2 LEU A 346      17.341  -7.100  88.104  1.00  0.00              
ATOM   2687  C   LEU A 346      16.405  -4.471  91.677  1.00  0.00              
ATOM   2688  O   LEU A 346      15.505  -3.640  91.843  1.00  0.00              
ATOM   2689  N   SER A 347      17.542  -4.439  92.375  1.00  0.00              
ATOM   2690  CA  SER A 347      17.794  -3.484  93.445  1.00  0.00              
ATOM   2691  CB  SER A 347      19.087  -3.862  94.154  1.00  0.00              
ATOM   2692  OG  SER A 347      20.024  -4.423  93.242  1.00  0.00              
ATOM   2693  C   SER A 347      17.784  -2.014  93.039  1.00  0.00              
ATOM   2694  O   SER A 347      17.374  -1.145  93.814  1.00  0.00              
ATOM   2695  N   THR A 348      18.202  -1.718  91.807  1.00  0.00              
ATOM   2696  CA  THR A 348      18.047  -0.386  91.248  1.00  0.00              
ATOM   2697  CB  THR A 348      18.913  -0.241  89.990  1.00  0.00              
ATOM   2698  OG1 THR A 348      18.870  -1.482  89.288  1.00  0.00              
ATOM   2699  CG2 THR A 348      20.334   0.122  90.375  1.00  0.00              
ATOM   2700  C   THR A 348      16.587  -0.038  90.995  1.00  0.00              
ATOM   2701  O   THR A 348      16.131   1.049  91.353  1.00  0.00              
ATOM   2702  N   PHE A 349      15.811  -0.989  90.462  1.00  0.00              
ATOM   2703  CA  PHE A 349      14.385  -0.787  90.249  1.00  0.00              
ATOM   2704  CB  PHE A 349      13.785  -1.949  89.465  1.00  0.00              
ATOM   2705  CG  PHE A 349      12.333  -1.729  89.058  1.00  0.00              
ATOM   2706  CD1 PHE A 349      12.030  -0.859  88.029  1.00  0.00              
ATOM   2707  CD2 PHE A 349      11.322  -2.390  89.731  1.00  0.00              
ATOM   2708  CE1 PHE A 349      10.713  -0.658  87.676  1.00  0.00              
ATOM   2709  CE2 PHE A 349      10.010  -2.184  89.369  1.00  0.00              
ATOM   2710  CZ  PHE A 349       9.707  -1.323  88.341  1.00  0.00              
ATOM   2711  C   PHE A 349      13.631  -0.589  91.559  1.00  0.00              
ATOM   2712  O   PHE A 349      12.599   0.084  91.577  1.00  0.00              
ATOM   2713  N   GLN A 350      14.138  -1.120  92.679  1.00  0.00              
ATOM   2714  CA  GLN A 350      13.541  -0.863  93.986  1.00  0.00              
ATOM   2715  CB  GLN A 350      14.298  -1.547  95.125  1.00  0.00              
ATOM   2716  CG  GLN A 350      14.537  -3.050  94.996  1.00  0.00              
ATOM   2717  CD  GLN A 350      13.314  -3.886  94.655  1.00  0.00              
ATOM   2718  OE1 GLN A 350      12.478  -4.195  95.501  1.00  0.00              
ATOM   2719  NE2 GLN A 350      13.164  -4.277  93.400  1.00  0.00              
ATOM   2720  C   GLN A 350      13.409   0.623  94.310  1.00  0.00              
ATOM   2721  O   GLN A 350      12.479   1.030  95.005  1.00  0.00              
ATOM   2722  N   GLN A 351      14.282   1.469  93.747  1.00  0.00              
ATOM   2723  CA  GLN A 351      14.211   2.908  93.975  1.00  0.00              
ATOM   2724  CB  GLN A 351      15.505   3.603  93.537  1.00  0.00              
ATOM   2725  CG  GLN A 351      16.833   2.921  93.896  1.00  0.00              
ATOM   2726  CD  GLN A 351      16.971   2.452  95.337  1.00  0.00              
ATOM   2727  OE1 GLN A 351      16.977   3.236  96.282  1.00  0.00              
ATOM   2728  NE2 GLN A 351      17.095   1.150  95.562  1.00  0.00              
ATOM   2729  C   GLN A 351      13.018   3.535  93.251  1.00  0.00              
ATOM   2730  O   GLN A 351      12.554   4.623  93.605  1.00  0.00              
ATOM   2731  N   MET A 352      12.500   2.845  92.227  1.00  0.00              
ATOM   2732  CA  MET A 352      11.296   3.260  91.521  1.00  0.00              
ATOM   2733  CB  MET A 352      11.217   2.637  90.127  1.00  0.00              
ATOM   2734  CG  MET A 352      12.261   3.085  89.114  1.00  0.00              
ATOM   2735  SD  MET A 352      13.961   2.615  89.521  1.00  0.00              
ATOM   2736  CE  MET A 352      14.688   4.216  89.719  1.00  0.00              
ATOM   2737  C   MET A 352      10.019   2.910  92.275  1.00  0.00              
ATOM   2738  O   MET A 352       8.935   3.340  91.871  1.00  0.00              
ATOM   2739  N   TRP A 353      10.092   2.124  93.358  1.00  0.00              
ATOM   2740  CA  TRP A 353       8.911   1.855  94.163  1.00  0.00              
ATOM   2741  CB  TRP A 353       9.130   0.767  95.211  1.00  0.00              
ATOM   2742  CG  TRP A 353       9.396  -0.655  94.732  1.00  0.00              
ATOM   2743  CD2 TRP A 353       8.860  -1.335  93.666  1.00  0.00              
ATOM   2744  CE2 TRP A 353       9.448  -2.560  93.791  1.00  0.00              
ATOM   2745  CE3 TRP A 353       7.699  -1.174  92.951  1.00  0.00              
ATOM   2746  CD1 TRP A 353      10.262  -1.451  95.445  1.00  0.00              
ATOM   2747  NE1 TRP A 353      10.263  -2.620  94.846  1.00  0.00              
ATOM   2748  CZ2 TRP A 353       8.950  -3.701  93.215  1.00  0.00              
ATOM   2749  CZ3 TRP A 353       7.190  -2.303  92.332  1.00  0.00              
ATOM   2750  CH2 TRP A 353       7.803  -3.544  92.459  1.00  0.00              
ATOM   2751  C   TRP A 353       8.491   3.116  94.896  1.00  0.00              
ATOM   2752  O   TRP A 353       9.208   3.632  95.756  1.00  0.00              
ATOM   2753  N   ILE A 354       7.317   3.624  94.532  1.00  0.00              
ATOM   2754  CA  ILE A 354       6.721   4.750  95.232  1.00  0.00              
ATOM   2755  CB  ILE A 354       5.500   5.276  94.451  1.00  0.00              
ATOM   2756  CG2 ILE A 354       4.907   6.477  95.177  1.00  0.00              
ATOM   2757  CG1 ILE A 354       5.840   5.623  93.010  1.00  0.00              
ATOM   2758  CD1 ILE A 354       4.601   5.749  92.109  1.00  0.00              
ATOM   2759  C   ILE A 354       6.265   4.196  96.573  1.00  0.00              
ATOM   2760  O   ILE A 354       5.419   3.301  96.604  1.00  0.00              
ATOM   2761  N   THR A 355       6.850   4.643  97.682  1.00  0.00              
ATOM   2762  CA  THR A 355       6.340   4.292  98.997  1.00  0.00              
ATOM   2763  CB  THR A 355       7.383   4.588 100.096  1.00  0.00              
ATOM   2764  OG1 THR A 355       7.692   5.976 100.015  1.00  0.00              
ATOM   2765  CG2 THR A 355       8.634   3.735  99.954  1.00  0.00              
ATOM   2766  C   THR A 355       5.039   5.033  99.278  1.00  0.00              
ATOM   2767  O   THR A 355       4.771   6.068  98.656  1.00  0.00              
ATOM   2768  N   LYS A 356       4.211   4.553 100.216  1.00  0.00              
ATOM   2769  CA  LYS A 356       3.048   5.317 100.664  1.00  0.00              
ATOM   2770  CB  LYS A 356       2.219   4.533 101.684  1.00  0.00              
ATOM   2771  CG  LYS A 356       0.841   5.161 101.881  1.00  0.00              
ATOM   2772  CD  LYS A 356      -0.053   4.367 102.818  1.00  0.00              
ATOM   2773  CE  LYS A 356      -1.340   5.158 103.012  1.00  0.00              
ATOM   2774  NZ  LYS A 356      -2.244   4.500 103.937  1.00  0.00              
ATOM   2775  C   LYS A 356       3.465   6.679 101.216  1.00  0.00              
ATOM   2776  O   LYS A 356       2.775   7.679 101.038  1.00  0.00              
ATOM   2777  N   GLN A 357       4.647   6.720 101.838  1.00  0.00              
ATOM   2778  CA  GLN A 357       5.330   7.949 102.212  1.00  0.00              
ATOM   2779  CB  GLN A 357       6.638   7.510 102.893  1.00  0.00              
ATOM   2780  CG  GLN A 357       7.760   8.501 103.194  1.00  0.00              
ATOM   2781  CD  GLN A 357       8.724   8.705 102.034  1.00  0.00              
ATOM   2782  OE1 GLN A 357       9.240   7.754 101.444  1.00  0.00              
ATOM   2783  NE2 GLN A 357       8.970   9.945 101.643  1.00  0.00              
ATOM   2784  C   GLN A 357       5.527   8.888 101.017  1.00  0.00              
ATOM   2785  O   GLN A 357       5.038  10.022 101.033  1.00  0.00              
ATOM   2786  N   GLU A 358       6.182   8.430  99.943  1.00  0.00              
ATOM   2787  CA  GLU A 358       6.400   9.245  98.752  1.00  0.00              
ATOM   2788  CB  GLU A 358       7.284   8.503  97.762  1.00  0.00              
ATOM   2789  CG  GLU A 358       8.745   8.467  98.199  1.00  0.00              
ATOM   2790  CD  GLU A 358       9.613   7.482  97.430  1.00  0.00              
ATOM   2791  OE1 GLU A 358      10.583   7.902  96.798  1.00  0.00              
ATOM   2792  OE2 GLU A 358       9.330   6.287  97.463  1.00  0.00              
ATOM   2793  C   GLU A 358       5.100   9.680  98.087  1.00  0.00              
ATOM   2794  O   GLU A 358       4.978  10.819  97.633  1.00  0.00              
ATOM   2795  N   TYR A 359       4.105   8.788  98.075  1.00  0.00              
ATOM   2796  CA  TYR A 359       2.756   9.117  97.644  1.00  0.00              
ATOM   2797  CB  TYR A 359       1.882   7.860  97.696  1.00  0.00              
ATOM   2798  CG  TYR A 359       0.446   8.072  97.235  1.00  0.00              
ATOM   2799  CD1 TYR A 359       0.171   8.157  95.886  1.00  0.00              
ATOM   2800  CE1 TYR A 359      -1.116   8.409  95.465  1.00  0.00              
ATOM   2801  CD2 TYR A 359      -0.569   8.211  98.164  1.00  0.00              
ATOM   2802  CE2 TYR A 359      -1.856   8.475  97.745  1.00  0.00              
ATOM   2803  CZ  TYR A 359      -2.113   8.588  96.396  1.00  0.00              
ATOM   2804  OH  TYR A 359      -3.380   8.912  95.961  1.00  0.00              
ATOM   2805  C   TYR A 359       2.149  10.214  98.513  1.00  0.00              
ATOM   2806  O   TYR A 359       1.588  11.178  97.997  1.00  0.00              
ATOM   2807  N   ASP A 360       2.278  10.101  99.838  1.00  0.00              
ATOM   2808  CA  ASP A 360       1.662  11.048 100.761  1.00  0.00              
ATOM   2809  CB  ASP A 360       1.705  10.559 102.212  1.00  0.00              
ATOM   2810  CG  ASP A 360       0.828   9.357 102.550  1.00  0.00              
ATOM   2811  OD1 ASP A 360       1.159   8.652 103.504  1.00  0.00              
ATOM   2812  OD2 ASP A 360      -0.186   9.122 101.888  1.00  0.00              
ATOM   2813  C   ASP A 360       2.292  12.426 100.684  1.00  0.00              
ATOM   2814  O   ASP A 360       1.642  13.430 100.970  1.00  0.00              
ATOM   2815  N   GLU A 361       3.574  12.481 100.310  1.00  0.00              
ATOM   2816  CA  GLU A 361       4.222  13.751 100.040  1.00  0.00              
ATOM   2817  CB  GLU A 361       5.725  13.677 100.298  1.00  0.00              
ATOM   2818  CG  GLU A 361       6.125  13.773 101.772  1.00  0.00              
ATOM   2819  CD  GLU A 361       5.930  12.518 102.605  1.00  0.00              
ATOM   2820  OE1 GLU A 361       6.890  11.748 102.719  1.00  0.00              
ATOM   2821  OE2 GLU A 361       4.851  12.314 103.162  1.00  0.00              
ATOM   2822  C   GLU A 361       3.960  14.328  98.653  1.00  0.00              
ATOM   2823  O   GLU A 361       3.646  15.512  98.534  1.00  0.00              
ATOM   2824  N   ALA A 362       4.070  13.533  97.585  1.00  0.00              
ATOM   2825  CA  ALA A 362       4.013  14.075  96.233  1.00  0.00              
ATOM   2826  CB  ALA A 362       5.217  13.571  95.456  1.00  0.00              
ATOM   2827  C   ALA A 362       2.756  13.783  95.419  1.00  0.00              
ATOM   2828  O   ALA A 362       2.629  14.223  94.270  1.00  0.00              
ATOM   2829  N   GLY A 363       1.807  13.041  95.993  1.00  0.00              
ATOM   2830  CA  GLY A 363       0.544  12.725  95.338  1.00  0.00              
ATOM   2831  C   GLY A 363       0.672  11.693  94.217  1.00  0.00              
ATOM   2832  O   GLY A 363       1.779  11.247  93.903  1.00  0.00              
ATOM   2833  N   PRO A 364      -0.424  11.295  93.546  1.00  0.00              
ATOM   2834  CD  PRO A 364      -1.779  11.769  93.813  1.00  0.00              
ATOM   2835  CA  PRO A 364      -0.408  10.341  92.432  1.00  0.00              
ATOM   2836  CB  PRO A 364      -1.880  10.198  92.098  1.00  0.00              
ATOM   2837  CG  PRO A 364      -2.478  11.525  92.489  1.00  0.00              
ATOM   2838  C   PRO A 364       0.433  10.777  91.234  1.00  0.00              
ATOM   2839  O   PRO A 364       0.838   9.975  90.392  1.00  0.00              
ATOM   2840  N   SER A 365       0.714  12.079  91.172  1.00  0.00              
ATOM   2841  CA  SER A 365       1.654  12.678  90.244  1.00  0.00              
ATOM   2842  CB  SER A 365       1.753  14.169  90.573  1.00  0.00              
ATOM   2843  OG  SER A 365       1.250  14.475  91.875  1.00  0.00              
ATOM   2844  C   SER A 365       3.037  12.036  90.205  1.00  0.00              
ATOM   2845  O   SER A 365       3.610  11.895  89.121  1.00  0.00              
ATOM   2846  N   ILE A 366       3.549  11.558  91.348  1.00  0.00              
ATOM   2847  CA  ILE A 366       4.917  11.051  91.448  1.00  0.00              
ATOM   2848  CB  ILE A 366       5.257  10.745  92.931  1.00  0.00              
ATOM   2849  CG2 ILE A 366       4.430   9.574  93.445  1.00  0.00              
ATOM   2850  CG1 ILE A 366       6.756  10.530  93.147  1.00  0.00              
ATOM   2851  CD1 ILE A 366       7.212  10.354  94.604  1.00  0.00              
ATOM   2852  C   ILE A 366       5.280   9.892  90.511  1.00  0.00              
ATOM   2853  O   ILE A 366       6.462   9.690  90.214  1.00  0.00              
ATOM   2854  N   VAL A 367       4.296   9.163  89.960  1.00  0.00              
ATOM   2855  CA  VAL A 367       4.555   8.095  88.989  1.00  0.00              
ATOM   2856  CB  VAL A 367       3.259   7.410  88.483  1.00  0.00              
ATOM   2857  CG1 VAL A 367       3.608   6.090  87.808  1.00  0.00              
ATOM   2858  CG2 VAL A 367       2.243   7.147  89.579  1.00  0.00              
ATOM   2859  C   VAL A 367       5.327   8.640  87.786  1.00  0.00              
ATOM   2860  O   VAL A 367       6.227   7.994  87.251  1.00  0.00              
ATOM   2861  N   HIS A 368       5.017   9.888  87.416  1.00  0.00              
ATOM   2862  CA  HIS A 368       5.690  10.579  86.325  1.00  0.00              
ATOM   2863  CB  HIS A 368       4.953  11.873  85.993  1.00  0.00              
ATOM   2864  CG  HIS A 368       3.488  11.631  85.672  1.00  0.00              
ATOM   2865  ND1 HIS A 368       2.500  11.525  86.545  1.00  0.00              
ATOM   2866  CD2 HIS A 368       2.995  11.376  84.418  1.00  0.00              
ATOM   2867  NE2 HIS A 368       1.733  11.089  84.613  1.00  0.00              
ATOM   2868  CE1 HIS A 368       1.429  11.182  85.886  1.00  0.00              
ATOM   2869  C   HIS A 368       7.138  10.902  86.667  1.00  0.00              
ATOM   2870  O   HIS A 368       7.997  10.954  85.785  1.00  0.00              
ATOM   2871  N   ARG A 369       7.428  11.105  87.955  1.00  0.00              
ATOM   2872  CA  ARG A 369       8.775  11.408  88.406  1.00  0.00              
ATOM   2873  CB  ARG A 369       8.755  12.179  89.725  1.00  0.00              
ATOM   2874  CG  ARG A 369       8.052  13.544  89.686  1.00  0.00              
ATOM   2875  CD  ARG A 369       8.735  14.597  88.802  1.00  0.00              
ATOM   2876  NE  ARG A 369       8.666  14.265  87.385  1.00  0.00              
ATOM   2877  CZ  ARG A 369       7.671  14.647  86.585  1.00  0.00              
ATOM   2878  NH1 ARG A 369       7.605  14.102  85.379  1.00  0.00              
ATOM   2879  NH2 ARG A 369       6.775  15.552  86.964  1.00  0.00              
ATOM   2880  C   ARG A 369       9.641  10.165  88.512  1.00  0.00              
ATOM   2881  O   ARG A 369      10.831  10.201  88.178  1.00  0.00              
ATOM   2882  N   LYS A 370       9.043   9.045  88.927  1.00  0.00              
ATOM   2883  CA  LYS A 370       9.745   7.774  89.013  1.00  0.00              
ATOM   2884  CB  LYS A 370       8.915   6.779  89.822  1.00  0.00              
ATOM   2885  CG  LYS A 370       8.798   7.096  91.304  1.00  0.00              
ATOM   2886  CD  LYS A 370      10.139   6.932  91.995  1.00  0.00              
ATOM   2887  CE  LYS A 370       9.973   7.137  93.486  1.00  0.00              
ATOM   2888  NZ  LYS A 370      11.247   6.969  94.157  1.00  0.00              
ATOM   2889  C   LYS A 370      10.128   7.189  87.655  1.00  0.00              
ATOM   2890  O   LYS A 370       9.480   6.301  87.100  1.00  0.00              
ATOM   2891  N   CYS A 371      11.211   7.721  87.087  1.00  0.00              
ATOM   2892  CA  CYS A 371      11.751   7.222  85.828  1.00  0.00              
ATOM   2893  CB  CYS A 371      12.834   8.175  85.330  1.00  0.00              
ATOM   2894  SG  CYS A 371      13.441   7.791  83.668  1.00  0.00              
ATOM   2895  C   CYS A 371      12.318   5.812  85.969  1.00  0.00              
ATOM   2896  O   CYS A 371      13.091   5.578  86.899  1.00  0.00              
ATOM   2897  OXT CYS A 371      11.989   4.960  85.145  1.00  0.00              
TER    2898      CYS A 371
ATOM   2899  N   ASP B   1      52.506  21.709  59.357  1.00  0.00              
ATOM   2900  CA  ASP B   1      53.010  20.703  60.292  1.00  0.00              
ATOM   2901  CB  ASP B   1      54.537  20.843  60.449  1.00  0.00              
ATOM   2902  CG  ASP B   1      55.218  19.901  61.453  1.00  0.00              
ATOM   2903  OD1 ASP B   1      55.021  18.689  61.386  1.00  0.00              
ATOM   2904  OD2 ASP B   1      55.933  20.402  62.321  1.00  0.00              
ATOM   2905  C   ASP B   1      52.320  20.740  61.650  1.00  0.00              
ATOM   2906  O   ASP B   1      52.465  19.838  62.477  1.00  0.00              
ATOM   2907  N   TYR B   2      51.512  21.782  61.849  1.00  0.00              
ATOM   2908  CA  TYR B   2      50.740  21.963  63.074  1.00  0.00              
ATOM   2909  CB  TYR B   2      49.914  23.253  62.990  1.00  0.00              
ATOM   2910  CG  TYR B   2      49.114  23.569  64.251  1.00  0.00              
ATOM   2911  CD1 TYR B   2      49.767  23.912  65.420  1.00  0.00              
ATOM   2912  CE1 TYR B   2      49.044  24.141  66.572  1.00  0.00              
ATOM   2913  CD2 TYR B   2      47.735  23.477  64.227  1.00  0.00              
ATOM   2914  CE2 TYR B   2      47.008  23.704  65.378  1.00  0.00              
ATOM   2915  CZ  TYR B   2      47.670  24.031  66.542  1.00  0.00              
ATOM   2916  OH  TYR B   2      46.949  24.251  67.699  1.00  0.00              
ATOM   2917  C   TYR B   2      49.838  20.766  63.363  1.00  0.00              
ATOM   2918  O   TYR B   2      49.736  20.316  64.504  1.00  0.00              
ATOM   2919  N   GLU B   3      49.219  20.228  62.306  1.00  0.00              
ATOM   2920  CA  GLU B   3      48.402  19.028  62.393  1.00  0.00              
ATOM   2921  CB  GLU B   3      47.852  18.690  61.010  1.00  0.00              
ATOM   2922  CG  GLU B   3      46.815  17.570  61.006  1.00  0.00              
ATOM   2923  CD  GLU B   3      46.329  17.196  59.616  1.00  0.00              
ATOM   2924  OE1 GLU B   3      46.984  16.387  58.961  1.00  0.00              
ATOM   2925  OE2 GLU B   3      45.300  17.718  59.190  1.00  0.00              
ATOM   2926  C   GLU B   3      49.195  17.851  62.952  1.00  0.00              
ATOM   2927  O   GLU B   3      48.724  17.180  63.869  1.00  0.00              
ATOM   2928  N   LYS B   4      50.422  17.626  62.463  1.00  0.00              
ATOM   2929  CA  LYS B   4      51.246  16.521  62.934  1.00  0.00              
ATOM   2930  CB  LYS B   4      52.476  16.348  62.038  1.00  0.00              
ATOM   2931  CG  LYS B   4      53.395  15.162  62.350  1.00  0.00              
ATOM   2932  CD  LYS B   4      52.675  13.821  62.248  1.00  0.00              
ATOM   2933  CE  LYS B   4      53.647  12.673  62.471  1.00  0.00              
ATOM   2934  NZ  LYS B   4      52.933  11.411  62.522  1.00  0.00              
ATOM   2935  C   LYS B   4      51.641  16.742  64.390  1.00  0.00              
ATOM   2936  O   LYS B   4      51.583  15.809  65.188  1.00  0.00              
ATOM   2937  N   ASN B   5      51.970  17.985  64.766  1.00  0.00              
ATOM   2938  CA  ASN B   5      52.233  18.328  66.162  1.00  0.00              
ATOM   2939  CB  ASN B   5      52.616  19.794  66.331  1.00  0.00              
ATOM   2940  CG  ASN B   5      54.043  20.100  65.914  1.00  0.00              
ATOM   2941  OD1 ASN B   5      54.947  20.219  66.735  1.00  0.00              
ATOM   2942  ND2 ASN B   5      54.302  20.248  64.625  1.00  0.00              
ATOM   2943  C   ASN B   5      51.050  18.028  67.071  1.00  0.00              
ATOM   2944  O   ASN B   5      51.215  17.436  68.138  1.00  0.00              
ATOM   2945  N   LYS B   6      49.841  18.390  66.626  1.00  0.00              
ATOM   2946  CA  LYS B   6      48.614  18.099  67.352  1.00  0.00              
ATOM   2947  CB  LYS B   6      47.439  18.761  66.639  1.00  0.00              
ATOM   2948  CG  LYS B   6      46.116  18.682  67.385  1.00  0.00              
ATOM   2949  CD  LYS B   6      45.023  19.323  66.550  1.00  0.00              
ATOM   2950  CE  LYS B   6      43.698  19.226  67.284  1.00  0.00              
ATOM   2951  NZ  LYS B   6      42.636  19.810  66.488  1.00  0.00              
ATOM   2952  C   LYS B   6      48.388  16.594  67.480  1.00  0.00              
ATOM   2953  O   LYS B   6      48.053  16.107  68.559  1.00  0.00              
ATOM   2954  N   VAL B   7      48.608  15.837  66.400  1.00  0.00              
ATOM   2955  CA  VAL B   7      48.504  14.381  66.411  1.00  0.00              
ATOM   2956  CB  VAL B   7      48.676  13.871  64.955  1.00  0.00              
ATOM   2957  CG1 VAL B   7      48.829  12.368  64.836  1.00  0.00              
ATOM   2958  CG2 VAL B   7      47.445  14.253  64.147  1.00  0.00              
ATOM   2959  C   VAL B   7      49.486  13.750  67.401  1.00  0.00              
ATOM   2960  O   VAL B   7      49.100  12.904  68.214  1.00  0.00              
ATOM   2961  N   CYS B   8      50.747  14.196  67.384  1.00  0.00              
ATOM   2962  CA  CYS B   8      51.751  13.770  68.352  1.00  0.00              
ATOM   2963  CB  CYS B   8      53.099  14.418  68.060  1.00  0.00              
ATOM   2964  SG  CYS B   8      53.740  14.116  66.395  1.00  0.00              
ATOM   2965  C   CYS B   8      51.356  14.113  69.784  1.00  0.00              
ATOM   2966  O   CYS B   8      51.554  13.316  70.707  1.00  0.00              
ATOM   2967  N   LYS B   9      50.774  15.304  69.975  1.00  0.00              
ATOM   2968  CA  LYS B   9      50.271  15.735  71.270  1.00  0.00              
ATOM   2969  CB  LYS B   9      49.794  17.182  71.188  1.00  0.00              
ATOM   2970  CG  LYS B   9      49.408  17.803  72.521  1.00  0.00              
ATOM   2971  CD  LYS B   9      48.976  19.241  72.303  1.00  0.00              
ATOM   2972  CE  LYS B   9      48.628  19.879  73.636  1.00  0.00              
ATOM   2973  NZ  LYS B   9      48.244  21.264  73.446  1.00  0.00              
ATOM   2974  C   LYS B   9      49.146  14.822  71.740  1.00  0.00              
ATOM   2975  O   LYS B   9      49.159  14.388  72.889  1.00  0.00              
ATOM   2976  N   GLU B  10      48.195  14.466  70.868  1.00  0.00              
ATOM   2977  CA  GLU B  10      47.125  13.546  71.232  1.00  0.00              
ATOM   2978  CB  GLU B  10      46.096  13.405  70.112  1.00  0.00              
ATOM   2979  CG  GLU B  10      45.408  14.700  69.680  1.00  0.00              
ATOM   2980  CD  GLU B  10      44.757  15.491  70.806  1.00  0.00              
ATOM   2981  OE1 GLU B  10      43.710  15.070  71.299  1.00  0.00              
ATOM   2982  OE2 GLU B  10      45.297  16.531  71.183  1.00  0.00              
ATOM   2983  C   GLU B  10      47.659  12.173  71.615  1.00  0.00              
ATOM   2984  O   GLU B  10      47.258  11.620  72.638  1.00  0.00              
ATOM   2985  N   PHE B  11      48.604  11.642  70.833  1.00  0.00              
ATOM   2986  CA  PHE B  11      49.252  10.371  71.133  1.00  0.00              
ATOM   2987  CB  PHE B  11      50.292  10.096  70.054  1.00  0.00              
ATOM   2988  CG  PHE B  11      50.917   8.707  70.061  1.00  0.00              
ATOM   2989  CD1 PHE B  11      50.226   7.640  69.520  1.00  0.00              
ATOM   2990  CD2 PHE B  11      52.195   8.525  70.556  1.00  0.00              
ATOM   2991  CE1 PHE B  11      50.821   6.398  69.461  1.00  0.00              
ATOM   2992  CE2 PHE B  11      52.778   7.276  70.499  1.00  0.00              
ATOM   2993  CZ  PHE B  11      52.094   6.214  69.951  1.00  0.00              
ATOM   2994  C   PHE B  11      49.909  10.365  72.510  1.00  0.00              
ATOM   2995  O   PHE B  11      49.657   9.470  73.319  1.00  0.00              
ATOM   2996  N   SER B  12      50.728  11.379  72.795  1.00  0.00              
ATOM   2997  CA  SER B  12      51.446  11.447  74.058  1.00  0.00              
ATOM   2998  CB  SER B  12      52.597  12.443  73.958  1.00  0.00              
ATOM   2999  OG  SER B  12      52.201  13.693  73.409  1.00  0.00              
ATOM   3000  C   SER B  12      50.563  11.755  75.262  1.00  0.00              
ATOM   3001  O   SER B  12      50.648  11.079  76.288  1.00  0.00              
ATOM   3002  N   HIS B  13      49.691  12.760  75.141  1.00  0.00              
ATOM   3003  CA  HIS B  13      48.804  13.166  76.223  1.00  0.00              
ATOM   3004  CB  HIS B  13      48.150  14.506  75.875  1.00  0.00              
ATOM   3005  CG  HIS B  13      47.367  15.187  76.995  1.00  0.00              
ATOM   3006  ND1 HIS B  13      46.847  14.662  78.097  1.00  0.00              
ATOM   3007  CD2 HIS B  13      47.074  16.531  76.989  1.00  0.00              
ATOM   3008  NE2 HIS B  13      46.393  16.735  78.087  1.00  0.00              
ATOM   3009  CE1 HIS B  13      46.254  15.617  78.756  1.00  0.00              
ATOM   3010  C   HIS B  13      47.733  12.127  76.533  1.00  0.00              
ATOM   3011  O   HIS B  13      47.380  11.947  77.701  1.00  0.00              
ATOM   3012  N   LEU B  14      47.169  11.466  75.519  1.00  0.00              
ATOM   3013  CA  LEU B  14      46.141  10.467  75.764  1.00  0.00              
ATOM   3014  CB  LEU B  14      45.129  10.436  74.625  1.00  0.00              
ATOM   3015  CG  LEU B  14      44.305  11.683  74.329  1.00  0.00              
ATOM   3016  CD1 LEU B  14      43.510  11.477  73.055  1.00  0.00              
ATOM   3017  CD2 LEU B  14      43.389  12.031  75.491  1.00  0.00              
ATOM   3018  C   LEU B  14      46.693   9.069  75.987  1.00  0.00              
ATOM   3019  O   LEU B  14      46.087   8.276  76.710  1.00  0.00              
ATOM   3020  N   GLY B  15      47.836   8.736  75.384  1.00  0.00              
ATOM   3021  CA  GLY B  15      48.363   7.384  75.450  1.00  0.00              
ATOM   3022  C   GLY B  15      47.948   6.606  74.211  1.00  0.00              
ATOM   3023  O   GLY B  15      46.832   6.766  73.706  1.00  0.00              
ATOM   3024  N   LYS B  16      48.845   5.726  73.750  1.00  0.00              
ATOM   3025  CA  LYS B  16      48.710   4.996  72.492  1.00  0.00              
ATOM   3026  CB  LYS B  16      49.789   3.911  72.415  1.00  0.00              
ATOM   3027  CG  LYS B  16      49.804   3.123  71.110  1.00  0.00              
ATOM   3028  CD  LYS B  16      50.975   2.161  71.075  1.00  0.00              
ATOM   3029  CE  LYS B  16      50.917   1.351  69.792  1.00  0.00              
ATOM   3030  NZ  LYS B  16      52.092   0.512  69.675  1.00  0.00              
ATOM   3031  C   LYS B  16      47.331   4.410  72.207  1.00  0.00              
ATOM   3032  O   LYS B  16      46.691   4.821  71.242  1.00  0.00              
ATOM   3033  N   GLU B  17      46.829   3.524  73.076  1.00  0.00              
ATOM   3034  CA  GLU B  17      45.528   2.888  72.895  1.00  0.00              
ATOM   3035  CB  GLU B  17      45.304   1.875  74.017  1.00  0.00              
ATOM   3036  CG  GLU B  17      44.078   0.984  73.826  1.00  0.00              
ATOM   3037  CD  GLU B  17      43.773   0.080  75.009  1.00  0.00              
ATOM   3038  OE1 GLU B  17      43.307   0.577  76.034  1.00  0.00              
ATOM   3039  OE2 GLU B  17      43.996  -1.127  74.909  1.00  0.00              
ATOM   3040  C   GLU B  17      44.377   3.894  72.861  1.00  0.00              
ATOM   3041  O   GLU B  17      43.380   3.709  72.156  1.00  0.00              
ATOM   3042  N   ASP B  18      44.519   4.997  73.599  1.00  0.00              
ATOM   3043  CA  ASP B  18      43.491   6.027  73.660  1.00  0.00              
ATOM   3044  CB  ASP B  18      43.730   7.000  74.810  1.00  0.00              
ATOM   3045  CG  ASP B  18      43.742   6.367  76.195  1.00  0.00              
ATOM   3046  OD1 ASP B  18      42.897   6.726  77.013  1.00  0.00              
ATOM   3047  OD2 ASP B  18      44.583   5.497  76.441  1.00  0.00              
ATOM   3048  C   ASP B  18      43.485   6.791  72.348  1.00  0.00              
ATOM   3049  O   ASP B  18      42.421   7.100  71.810  1.00  0.00              
ATOM   3050  N   PHE B  19      44.676   7.051  71.795  1.00  0.00              
ATOM   3051  CA  PHE B  19      44.807   7.621  70.464  1.00  0.00              
ATOM   3052  CB  PHE B  19      46.271   7.963  70.173  1.00  0.00              
ATOM   3053  CG  PHE B  19      46.501   8.614  68.813  1.00  0.00              
ATOM   3054  CD1 PHE B  19      46.087   9.912  68.587  1.00  0.00              
ATOM   3055  CD2 PHE B  19      47.094   7.887  67.797  1.00  0.00              
ATOM   3056  CE1 PHE B  19      46.248  10.471  67.337  1.00  0.00              
ATOM   3057  CE2 PHE B  19      47.249   8.454  66.550  1.00  0.00              
ATOM   3058  CZ  PHE B  19      46.823   9.742  66.319  1.00  0.00              
ATOM   3059  C   PHE B  19      44.251   6.671  69.406  1.00  0.00              
ATOM   3060  O   PHE B  19      43.583   7.127  68.475  1.00  0.00              
ATOM   3061  N   THR B  20      44.498   5.359  69.518  1.00  0.00              
ATOM   3062  CA  THR B  20      43.903   4.357  68.639  1.00  0.00              
ATOM   3063  CB  THR B  20      44.377   2.944  69.044  1.00  0.00              
ATOM   3064  OG1 THR B  20      45.785   3.026  69.221  1.00  0.00              
ATOM   3065  CG2 THR B  20      44.053   1.880  68.007  1.00  0.00              
ATOM   3066  C   THR B  20      42.380   4.430  68.695  1.00  0.00              
ATOM   3067  O   THR B  20      41.720   4.455  67.657  1.00  0.00              
ATOM   3068  N   SER B  21      41.822   4.533  69.905  1.00  0.00              
ATOM   3069  CA  SER B  21      40.384   4.637  70.103  1.00  0.00              
ATOM   3070  CB  SER B  21      40.071   4.601  71.593  1.00  0.00              
ATOM   3071  OG  SER B  21      40.576   3.417  72.200  1.00  0.00              
ATOM   3072  C   SER B  21      39.808   5.901  69.470  1.00  0.00              
ATOM   3073  O   SER B  21      38.826   5.838  68.727  1.00  0.00              
ATOM   3074  N   LEU B  22      40.459   7.047  69.710  1.00  0.00              
ATOM   3075  CA  LEU B  22      40.079   8.321  69.114  1.00  0.00              
ATOM   3076  CB  LEU B  22      41.026   9.419  69.600  1.00  0.00              
ATOM   3077  CG  LEU B  22      40.798  10.862  69.154  1.00  0.00              
ATOM   3078  CD1 LEU B  22      39.526  11.428  69.769  1.00  0.00              
ATOM   3079  CD2 LEU B  22      41.989  11.722  69.539  1.00  0.00              
ATOM   3080  C   LEU B  22      40.112   8.255  67.591  1.00  0.00              
ATOM   3081  O   LEU B  22      39.156   8.651  66.923  1.00  0.00              
ATOM   3082  N   SER B  23      41.198   7.703  67.043  1.00  0.00              
ATOM   3083  CA  SER B  23      41.358   7.569  65.604  1.00  0.00              
ATOM   3084  CB  SER B  23      42.771   7.111  65.265  1.00  0.00              
ATOM   3085  OG  SER B  23      43.754   7.977  65.818  1.00  0.00              
ATOM   3086  C   SER B  23      40.338   6.604  65.013  1.00  0.00              
ATOM   3087  O   SER B  23      39.840   6.834  63.912  1.00  0.00              
ATOM   3088  N   LEU B  24      39.981   5.538  65.741  1.00  0.00              
ATOM   3089  CA  LEU B  24      38.963   4.594  65.305  1.00  0.00              
ATOM   3090  CB  LEU B  24      38.895   3.415  66.271  1.00  0.00              
ATOM   3091  CG  LEU B  24      38.069   2.184  65.925  1.00  0.00              
ATOM   3092  CD1 LEU B  24      38.615   1.464  64.702  1.00  0.00              
ATOM   3093  CD2 LEU B  24      38.096   1.233  67.100  1.00  0.00              
ATOM   3094  C   LEU B  24      37.610   5.277  65.187  1.00  0.00              
ATOM   3095  O   LEU B  24      36.964   5.178  64.142  1.00  0.00              
ATOM   3096  N   VAL B  25      37.211   6.018  66.229  1.00  0.00              
ATOM   3097  CA  VAL B  25      35.985   6.810  66.213  1.00  0.00              
ATOM   3098  CB  VAL B  25      35.794   7.506  67.587  1.00  0.00              
ATOM   3099  CG1 VAL B  25      34.625   8.483  67.604  1.00  0.00              
ATOM   3100  CG2 VAL B  25      35.546   6.464  68.667  1.00  0.00              
ATOM   3101  C   VAL B  25      35.998   7.818  65.065  1.00  0.00              
ATOM   3102  O   VAL B  25      35.042   7.904  64.292  1.00  0.00              
ATOM   3103  N   LEU B  26      37.114   8.542  64.922  1.00  0.00              
ATOM   3104  CA  LEU B  26      37.290   9.544  63.882  1.00  0.00              
ATOM   3105  CB  LEU B  26      38.656  10.204  64.049  1.00  0.00              
ATOM   3106  CG  LEU B  26      39.024  11.414  63.204  1.00  0.00              
ATOM   3107  CD1 LEU B  26      38.149  12.608  63.554  1.00  0.00              
ATOM   3108  CD2 LEU B  26      40.488  11.759  63.415  1.00  0.00              
ATOM   3109  C   LEU B  26      37.149   8.970  62.477  1.00  0.00              
ATOM   3110  O   LEU B  26      36.299   9.420  61.708  1.00  0.00              
ATOM   3111  N   TYR B  27      37.930   7.948  62.119  1.00  0.00              
ATOM   3112  CA  TYR B  27      37.844   7.362  60.791  1.00  0.00              
ATOM   3113  CB  TYR B  27      39.046   6.473  60.491  1.00  0.00              
ATOM   3114  CG  TYR B  27      40.324   7.285  60.327  1.00  0.00              
ATOM   3115  CD1 TYR B  27      41.386   7.078  61.183  1.00  0.00              
ATOM   3116  CE1 TYR B  27      42.525   7.845  61.071  1.00  0.00              
ATOM   3117  CD2 TYR B  27      40.409   8.249  59.340  1.00  0.00              
ATOM   3118  CE2 TYR B  27      41.548   9.018  59.220  1.00  0.00              
ATOM   3119  CZ  TYR B  27      42.595   8.812  60.092  1.00  0.00              
ATOM   3120  OH  TYR B  27      43.732   9.586  59.985  1.00  0.00              
ATOM   3121  C   TYR B  27      36.535   6.638  60.526  1.00  0.00              
ATOM   3122  O   TYR B  27      36.059   6.628  59.390  1.00  0.00              
ATOM   3123  N   SER B  28      35.909   6.072  61.563  1.00  0.00              
ATOM   3124  CA  SER B  28      34.566   5.536  61.421  1.00  0.00              
ATOM   3125  CB  SER B  28      34.158   4.742  62.652  1.00  0.00              
ATOM   3126  OG  SER B  28      35.038   3.651  62.878  1.00  0.00              
ATOM   3127  C   SER B  28      33.546   6.632  61.129  1.00  0.00              
ATOM   3128  O   SER B  28      32.737   6.474  60.214  1.00  0.00              
ATOM   3129  N   ARG B  29      33.588   7.773  61.835  1.00  0.00              
ATOM   3130  CA  ARG B  29      32.647   8.857  61.574  1.00  0.00              
ATOM   3131  CB  ARG B  29      32.621   9.894  62.712  1.00  0.00              
ATOM   3132  CG  ARG B  29      33.741  10.930  62.775  1.00  0.00              
ATOM   3133  CD  ARG B  29      33.706  11.769  64.047  1.00  0.00              
ATOM   3134  NE  ARG B  29      32.475  12.529  64.207  1.00  0.00              
ATOM   3135  CZ  ARG B  29      32.315  13.782  63.777  1.00  0.00              
ATOM   3136  NH1 ARG B  29      31.137  14.355  63.972  1.00  0.00              
ATOM   3137  NH2 ARG B  29      33.300  14.457  63.190  1.00  0.00              
ATOM   3138  C   ARG B  29      32.891   9.510  60.218  1.00  0.00              
ATOM   3139  O   ARG B  29      31.954   9.946  59.554  1.00  0.00              
ATOM   3140  N   LYS B  30      34.155   9.564  59.780  1.00  0.00              
ATOM   3141  CA  LYS B  30      34.491  10.021  58.440  1.00  0.00              
ATOM   3142  CB  LYS B  30      35.994  10.191  58.280  1.00  0.00              
ATOM   3143  CG  LYS B  30      36.590  11.364  59.032  1.00  0.00              
ATOM   3144  CD  LYS B  30      38.095  11.321  58.846  1.00  0.00              
ATOM   3145  CE  LYS B  30      38.749  12.504  59.533  1.00  0.00              
ATOM   3146  NZ  LYS B  30      40.191  12.400  59.443  1.00  0.00              
ATOM   3147  C   LYS B  30      33.992   9.084  57.351  1.00  0.00              
ATOM   3148  O   LYS B  30      33.370   9.537  56.387  1.00  0.00              
ATOM   3149  N   PHE B  31      34.236   7.776  57.489  1.00  0.00              
ATOM   3150  CA  PHE B  31      33.901   6.815  56.449  1.00  0.00              
ATOM   3151  CB  PHE B  31      35.148   6.001  56.064  1.00  0.00              
ATOM   3152  CG  PHE B  31      36.358   6.798  55.595  1.00  0.00              
ATOM   3153  CD1 PHE B  31      37.345   7.154  56.495  1.00  0.00              
ATOM   3154  CD2 PHE B  31      36.487   7.139  54.265  1.00  0.00              
ATOM   3155  CE1 PHE B  31      38.452   7.851  56.061  1.00  0.00              
ATOM   3156  CE2 PHE B  31      37.597   7.839  53.838  1.00  0.00              
ATOM   3157  CZ  PHE B  31      38.580   8.195  54.734  1.00  0.00              
ATOM   3158  C   PHE B  31      32.772   5.873  56.881  1.00  0.00              
ATOM   3159  O   PHE B  31      33.042   4.728  57.260  1.00  0.00              
ATOM   3160  N   PRO B  32      31.481   6.246  56.793  1.00  0.00              
ATOM   3161  CD  PRO B  32      31.002   7.438  56.098  1.00  0.00              
ATOM   3162  CA  PRO B  32      30.355   5.445  57.280  1.00  0.00              
ATOM   3163  CB  PRO B  32      29.161   6.332  56.981  1.00  0.00              
ATOM   3164  CG  PRO B  32      29.574   7.078  55.740  1.00  0.00              
ATOM   3165  C   PRO B  32      30.206   4.062  56.649  1.00  0.00              
ATOM   3166  O   PRO B  32      29.715   3.120  57.271  1.00  0.00              
ATOM   3167  N   SER B  33      30.638   3.937  55.393  1.00  0.00              
ATOM   3168  CA  SER B  33      30.607   2.681  54.665  1.00  0.00              
ATOM   3169  CB  SER B  33      30.503   3.010  53.183  1.00  0.00              
ATOM   3170  OG  SER B  33      29.507   4.001  52.958  1.00  0.00              
ATOM   3171  C   SER B  33      31.829   1.798  54.909  1.00  0.00              
ATOM   3172  O   SER B  33      31.877   0.663  54.428  1.00  0.00              
ATOM   3173  N   GLY B  34      32.834   2.281  55.647  1.00  0.00              
ATOM   3174  CA  GLY B  34      34.068   1.537  55.842  1.00  0.00              
ATOM   3175  C   GLY B  34      33.864   0.391  56.816  1.00  0.00              
ATOM   3176  O   GLY B  34      33.406   0.599  57.941  1.00  0.00              
ATOM   3177  N   THR B  35      34.187  -0.832  56.390  1.00  0.00              
ATOM   3178  CA  THR B  35      34.027  -1.990  57.258  1.00  0.00              
ATOM   3179  CB  THR B  35      33.968  -3.317  56.469  1.00  0.00              
ATOM   3180  OG1 THR B  35      35.184  -3.467  55.749  1.00  0.00              
ATOM   3181  CG2 THR B  35      32.770  -3.366  55.533  1.00  0.00              
ATOM   3182  C   THR B  35      35.099  -2.035  58.340  1.00  0.00              
ATOM   3183  O   THR B  35      36.174  -1.443  58.191  1.00  0.00              
ATOM   3184  N   PHE B  36      34.793  -2.764  59.422  1.00  0.00              
ATOM   3185  CA  PHE B  36      35.634  -2.869  60.608  1.00  0.00              
ATOM   3186  CB  PHE B  36      35.131  -4.021  61.489  1.00  0.00              
ATOM   3187  CG  PHE B  36      35.890  -4.206  62.798  1.00  0.00              
ATOM   3188  CD1 PHE B  36      36.517  -5.411  63.054  1.00  0.00              
ATOM   3189  CD2 PHE B  36      35.978  -3.171  63.711  1.00  0.00              
ATOM   3190  CE1 PHE B  36      37.244  -5.570  64.215  1.00  0.00              
ATOM   3191  CE2 PHE B  36      36.712  -3.340  64.864  1.00  0.00              
ATOM   3192  CZ  PHE B  36      37.346  -4.536  65.119  1.00  0.00              
ATOM   3193  C   PHE B  36      37.125  -3.002  60.334  1.00  0.00              
ATOM   3194  O   PHE B  36      37.880  -2.097  60.678  1.00  0.00              
ATOM   3195  N   GLU B  37      37.554  -4.066  59.647  1.00  0.00              
ATOM   3196  CA  GLU B  37      38.970  -4.280  59.401  1.00  0.00              
ATOM   3197  CB  GLU B  37      39.219  -5.685  58.850  1.00  0.00              
ATOM   3198  CG  GLU B  37      40.689  -6.130  58.844  1.00  0.00              
ATOM   3199  CD  GLU B  37      41.389  -6.065  60.200  1.00  0.00              
ATOM   3200  OE1 GLU B  37      42.309  -5.258  60.359  1.00  0.00              
ATOM   3201  OE2 GLU B  37      41.021  -6.822  61.097  1.00  0.00              
ATOM   3202  C   GLU B  37      39.597  -3.209  58.515  1.00  0.00              
ATOM   3203  O   GLU B  37      40.778  -2.908  58.694  1.00  0.00              
ATOM   3204  N   GLN B  38      38.834  -2.585  57.608  1.00  0.00              
ATOM   3205  CA  GLN B  38      39.346  -1.482  56.804  1.00  0.00              
ATOM   3206  CB  GLN B  38      38.316  -0.991  55.795  1.00  0.00              
ATOM   3207  CG  GLN B  38      38.045  -1.883  54.602  1.00  0.00              
ATOM   3208  CD  GLN B  38      36.961  -1.300  53.709  1.00  0.00              
ATOM   3209  OE1 GLN B  38      35.770  -1.397  54.010  1.00  0.00              
ATOM   3210  NE2 GLN B  38      37.293  -0.648  52.605  1.00  0.00              
ATOM   3211  C   GLN B  38      39.723  -0.310  57.697  1.00  0.00              
ATOM   3212  O   GLN B  38      40.830   0.233  57.623  1.00  0.00              
ATOM   3213  N   VAL B  39      38.788   0.048  58.587  1.00  0.00              
ATOM   3214  CA  VAL B  39      39.000   1.139  59.526  1.00  0.00              
ATOM   3215  CB  VAL B  39      37.701   1.475  60.300  1.00  0.00              
ATOM   3216  CG1 VAL B  39      37.895   2.676  61.213  1.00  0.00              
ATOM   3217  CG2 VAL B  39      36.565   1.798  59.338  1.00  0.00              
ATOM   3218  C   VAL B  39      40.151   0.769  60.456  1.00  0.00              
ATOM   3219  O   VAL B  39      41.094   1.546  60.596  1.00  0.00              
ATOM   3220  N   SER B  40      40.141  -0.435  61.038  1.00  0.00              
ATOM   3221  CA  SER B  40      41.233  -0.932  61.863  1.00  0.00              
ATOM   3222  CB  SER B  40      40.907  -2.331  62.365  1.00  0.00              
ATOM   3223  OG  SER B  40      39.662  -2.358  63.051  1.00  0.00              
ATOM   3224  C   SER B  40      42.595  -0.947  61.177  1.00  0.00              
ATOM   3225  O   SER B  40      43.606  -0.739  61.853  1.00  0.00              
ATOM   3226  N   GLN B  41      42.683  -1.194  59.864  1.00  0.00              
ATOM   3227  CA  GLN B  41      43.944  -1.068  59.145  1.00  0.00              
ATOM   3228  CB  GLN B  41      43.875  -1.670  57.743  1.00  0.00              
ATOM   3229  CG  GLN B  41      43.897  -3.193  57.710  1.00  0.00              
ATOM   3230  CD  GLN B  41      45.150  -3.802  58.322  1.00  0.00              
ATOM   3231  OE1 GLN B  41      46.258  -3.674  57.809  1.00  0.00              
ATOM   3232  NE2 GLN B  41      45.030  -4.491  59.449  1.00  0.00              
ATOM   3233  C   GLN B  41      44.415   0.373  59.055  1.00  0.00              
ATOM   3234  O   GLN B  41      45.562   0.671  59.400  1.00  0.00              
ATOM   3235  N   LEU B  42      43.521   1.282  58.645  1.00  0.00              
ATOM   3236  CA  LEU B  42      43.865   2.693  58.530  1.00  0.00              
ATOM   3237  CB  LEU B  42      42.705   3.489  57.934  1.00  0.00              
ATOM   3238  CG  LEU B  42      42.931   4.957  57.569  1.00  0.00              
ATOM   3239  CD1 LEU B  42      44.049   5.118  56.547  1.00  0.00              
ATOM   3240  CD2 LEU B  42      41.653   5.557  57.019  1.00  0.00              
ATOM   3241  C   LEU B  42      44.289   3.281  59.868  1.00  0.00              
ATOM   3242  O   LEU B  42      45.342   3.909  59.963  1.00  0.00              
ATOM   3243  N   VAL B  43      43.506   3.015  60.916  1.00  0.00              
ATOM   3244  CA  VAL B  43      43.800   3.463  62.271  1.00  0.00              
ATOM   3245  CB  VAL B  43      42.648   3.047  63.211  1.00  0.00              
ATOM   3246  CG1 VAL B  43      42.917   3.370  64.672  1.00  0.00              
ATOM   3247  CG2 VAL B  43      41.388   3.777  62.790  1.00  0.00              
ATOM   3248  C   VAL B  43      45.144   2.936  62.759  1.00  0.00              
ATOM   3249  O   VAL B  43      45.973   3.717  63.224  1.00  0.00              
ATOM   3250  N   LYS B  44      45.386   1.627  62.608  1.00  0.00              
ATOM   3251  CA  LYS B  44      46.639   0.986  62.998  1.00  0.00              
ATOM   3252  CB  LYS B  44      46.566  -0.458  62.535  1.00  0.00              
ATOM   3253  CG  LYS B  44      47.570  -1.456  63.075  1.00  0.00              
ATOM   3254  CD  LYS B  44      47.377  -2.836  62.438  1.00  0.00              
ATOM   3255  CE  LYS B  44      46.053  -3.543  62.759  1.00  0.00              
ATOM   3256  NZ  LYS B  44      44.947  -3.120  61.914  1.00  0.00              
ATOM   3257  C   LYS B  44      47.837   1.667  62.344  1.00  0.00              
ATOM   3258  O   LYS B  44      48.829   2.018  62.992  1.00  0.00              
ATOM   3259  N   GLU B  45      47.712   1.904  61.037  1.00  0.00              
ATOM   3260  CA  GLU B  45      48.769   2.556  60.294  1.00  0.00              
ATOM   3261  CB  GLU B  45      48.619   2.267  58.809  1.00  0.00              
ATOM   3262  CG  GLU B  45      48.894   0.775  58.619  1.00  0.00              
ATOM   3263  CD  GLU B  45      48.746   0.240  57.208  1.00  0.00              
ATOM   3264  OE1 GLU B  45      49.685   0.360  56.419  1.00  0.00              
ATOM   3265  OE2 GLU B  45      47.705  -0.334  56.885  1.00  0.00              
ATOM   3266  C   GLU B  45      48.934   4.033  60.630  1.00  0.00              
ATOM   3267  O   GLU B  45      50.074   4.491  60.721  1.00  0.00              
ATOM   3268  N   VAL B  46      47.858   4.778  60.908  1.00  0.00              
ATOM   3269  CA  VAL B  46      47.954   6.152  61.400  1.00  0.00              
ATOM   3270  CB  VAL B  46      46.558   6.825  61.407  1.00  0.00              
ATOM   3271  CG1 VAL B  46      46.539   8.196  62.076  1.00  0.00              
ATOM   3272  CG2 VAL B  46      46.108   7.016  59.966  1.00  0.00              
ATOM   3273  C   VAL B  46      48.642   6.210  62.764  1.00  0.00              
ATOM   3274  O   VAL B  46      49.455   7.103  63.033  1.00  0.00              
ATOM   3275  N   VAL B  47      48.365   5.226  63.625  1.00  0.00              
ATOM   3276  CA  VAL B  47      49.084   5.078  64.882  1.00  0.00              
ATOM   3277  CB  VAL B  47      48.460   3.969  65.766  1.00  0.00              
ATOM   3278  CG1 VAL B  47      49.235   3.736  67.057  1.00  0.00              
ATOM   3279  CG2 VAL B  47      47.045   4.368  66.148  1.00  0.00              
ATOM   3280  C   VAL B  47      50.567   4.848  64.609  1.00  0.00              
ATOM   3281  O   VAL B  47      51.388   5.500  65.251  1.00  0.00              
ATOM   3282  N   SER B  48      50.961   4.007  63.642  1.00  0.00              
ATOM   3283  CA  SER B  48      52.375   3.861  63.305  1.00  0.00              
ATOM   3284  CB  SER B  48      52.616   2.647  62.405  1.00  0.00              
ATOM   3285  OG  SER B  48      52.306   2.855  61.031  1.00  0.00              
ATOM   3286  C   SER B  48      52.997   5.115  62.687  1.00  0.00              
ATOM   3287  O   SER B  48      54.198   5.358  62.850  1.00  0.00              
ATOM   3288  N   LEU B  49      52.215   5.928  61.958  1.00  0.00              
ATOM   3289  CA  LEU B  49      52.683   7.218  61.451  1.00  0.00              
ATOM   3290  CB  LEU B  49      51.624   7.951  60.631  1.00  0.00              
ATOM   3291  CG  LEU B  49      50.935   7.337  59.426  1.00  0.00              
ATOM   3292  CD1 LEU B  49      49.910   8.319  58.895  1.00  0.00              
ATOM   3293  CD2 LEU B  49      51.910   6.959  58.334  1.00  0.00              
ATOM   3294  C   LEU B  49      53.041   8.140  62.604  1.00  0.00              
ATOM   3295  O   LEU B  49      54.025   8.884  62.569  1.00  0.00              
ATOM   3296  N   THR B  50      52.216   8.094  63.648  1.00  0.00              
ATOM   3297  CA  THR B  50      52.430   8.927  64.814  1.00  0.00              
ATOM   3298  CB  THR B  50      51.131   9.011  65.625  1.00  0.00              
ATOM   3299  OG1 THR B  50      50.092   9.309  64.696  1.00  0.00              
ATOM   3300  CG2 THR B  50      51.208  10.138  66.632  1.00  0.00              
ATOM   3301  C   THR B  50      53.605   8.395  65.631  1.00  0.00              
ATOM   3302  O   THR B  50      54.595   9.096  65.832  1.00  0.00              
ATOM   3303  N   GLU B  51      53.538   7.121  66.025  1.00  0.00              
ATOM   3304  CA  GLU B  51      54.554   6.448  66.822  1.00  0.00              
ATOM   3305  CB  GLU B  51      54.142   4.985  66.963  1.00  0.00              
ATOM   3306  CG  GLU B  51      55.018   4.108  67.851  1.00  0.00              
ATOM   3307  CD  GLU B  51      54.548   2.664  67.932  1.00  0.00              
ATOM   3308  OE1 GLU B  51      54.455   2.000  66.899  1.00  0.00              
ATOM   3309  OE2 GLU B  51      54.270   2.193  69.036  1.00  0.00              
ATOM   3310  C   GLU B  51      55.960   6.557  66.240  1.00  0.00              
ATOM   3311  O   GLU B  51      56.912   6.826  66.973  1.00  0.00              
ATOM   3312  N   ALA B  52      56.106   6.355  64.927  1.00  0.00              
ATOM   3313  CA  ALA B  52      57.398   6.539  64.290  1.00  0.00              
ATOM   3314  CB  ALA B  52      57.426   5.846  62.937  1.00  0.00              
ATOM   3315  C   ALA B  52      57.727   8.010  64.075  1.00  0.00              
ATOM   3316  O   ALA B  52      58.739   8.502  64.574  1.00  0.00              
ATOM   3317  N   CYS B  53      56.866   8.771  63.395  1.00  0.00              
ATOM   3318  CA  CYS B  53      57.269  10.087  62.930  1.00  0.00              
ATOM   3319  CB  CYS B  53      56.589  10.379  61.609  1.00  0.00              
ATOM   3320  SG  CYS B  53      57.017   9.047  60.459  1.00  0.00              
ATOM   3321  C   CYS B  53      57.149  11.229  63.930  1.00  0.00              
ATOM   3322  O   CYS B  53      57.528  12.363  63.637  1.00  0.00              
ATOM   3323  N   CYS B  54      56.645  10.946  65.133  1.00  0.00              
ATOM   3324  CA  CYS B  54      56.777  11.874  66.246  1.00  0.00              
ATOM   3325  CB  CYS B  54      55.555  11.807  67.152  1.00  0.00              
ATOM   3326  SG  CYS B  54      53.986  12.115  66.305  1.00  0.00              
ATOM   3327  C   CYS B  54      58.020  11.595  67.087  1.00  0.00              
ATOM   3328  O   CYS B  54      58.306  12.341  68.027  1.00  0.00              
ATOM   3329  N   ALA B  55      58.783  10.532  66.795  1.00  0.00              
ATOM   3330  CA  ALA B  55      59.934  10.173  67.613  1.00  0.00              
ATOM   3331  CB  ALA B  55      60.393   8.760  67.285  1.00  0.00              
ATOM   3332  C   ALA B  55      61.134  11.096  67.443  1.00  0.00              
ATOM   3333  O   ALA B  55      61.335  11.731  66.403  1.00  0.00              
ATOM   3334  N   GLU B  56      61.952  11.153  68.497  1.00  0.00              
ATOM   3335  CA  GLU B  56      63.147  11.981  68.521  1.00  0.00              
ATOM   3336  CB  GLU B  56      63.771  11.913  69.913  1.00  0.00              
ATOM   3337  CG  GLU B  56      64.918  12.891  70.148  1.00  0.00              
ATOM   3338  CD  GLU B  56      65.540  12.766  71.530  1.00  0.00              
ATOM   3339  OE1 GLU B  56      66.533  12.053  71.669  1.00  0.00              
ATOM   3340  OE2 GLU B  56      65.031  13.383  72.465  1.00  0.00              
ATOM   3341  C   GLU B  56      64.133  11.523  67.450  1.00  0.00              
ATOM   3342  O   GLU B  56      64.750  10.460  67.540  1.00  0.00              
ATOM   3343  N   GLY B  57      64.219  12.334  66.398  1.00  0.00              
ATOM   3344  CA  GLY B  57      65.114  12.061  65.287  1.00  0.00              
ATOM   3345  C   GLY B  57      64.406  11.430  64.095  1.00  0.00              
ATOM   3346  O   GLY B  57      65.062  10.906  63.193  1.00  0.00              
ATOM   3347  N   ALA B  58      63.069  11.450  64.065  1.00  0.00              
ATOM   3348  CA  ALA B  58      62.324  11.003  62.898  1.00  0.00              
ATOM   3349  CB  ALA B  58      60.851  10.917  63.239  1.00  0.00              
ATOM   3350  C   ALA B  58      62.464  11.959  61.720  1.00  0.00              
ATOM   3351  O   ALA B  58      62.593  13.174  61.887  1.00  0.00              
ATOM   3352  N   ASP B  59      62.434  11.403  60.506  1.00  0.00              
ATOM   3353  CA  ASP B  59      62.646  12.183  59.295  1.00  0.00              
ATOM   3354  CB  ASP B  59      62.987  11.253  58.126  1.00  0.00              
ATOM   3355  CG  ASP B  59      63.323  12.004  56.844  1.00  0.00              
ATOM   3356  OD1 ASP B  59      62.407  12.326  56.086  1.00  0.00              
ATOM   3357  OD2 ASP B  59      64.496  12.284  56.614  1.00  0.00              
ATOM   3358  C   ASP B  59      61.446  13.061  58.938  1.00  0.00              
ATOM   3359  O   ASP B  59      60.370  12.524  58.662  1.00  0.00              
ATOM   3360  N   PRO B  60      61.592  14.395  58.849  1.00  0.00              
ATOM   3361  CD  PRO B  60      62.851  15.105  59.065  1.00  0.00              
ATOM   3362  CA  PRO B  60      60.511  15.345  58.578  1.00  0.00              
ATOM   3363  CB  PRO B  60      61.242  16.665  58.467  1.00  0.00              
ATOM   3364  CG  PRO B  60      62.382  16.498  59.435  1.00  0.00              
ATOM   3365  C   PRO B  60      59.657  15.091  57.341  1.00  0.00              
ATOM   3366  O   PRO B  60      58.481  15.452  57.317  1.00  0.00              
ATOM   3367  N   ASP B  61      60.192  14.442  56.301  1.00  0.00              
ATOM   3368  CA  ASP B  61      59.420  14.169  55.091  1.00  0.00              
ATOM   3369  CB  ASP B  61      60.282  13.601  53.966  1.00  0.00              
ATOM   3370  CG  ASP B  61      61.326  14.569  53.436  1.00  0.00              
ATOM   3371  OD1 ASP B  61      61.225  14.973  52.280  1.00  0.00              
ATOM   3372  OD2 ASP B  61      62.239  14.921  54.187  1.00  0.00              
ATOM   3373  C   ASP B  61      58.259  13.218  55.332  1.00  0.00              
ATOM   3374  O   ASP B  61      57.252  13.296  54.629  1.00  0.00              
ATOM   3375  N   CYS B  62      58.364  12.371  56.368  1.00  0.00              
ATOM   3376  CA  CYS B  62      57.377  11.347  56.695  1.00  0.00              
ATOM   3377  CB  CYS B  62      57.662  10.780  58.078  1.00  0.00              
ATOM   3378  SG  CYS B  62      56.337   9.704  58.680  1.00  0.00              
ATOM   3379  C   CYS B  62      55.911  11.754  56.623  1.00  0.00              
ATOM   3380  O   CYS B  62      55.113  11.046  56.005  1.00  0.00              
ATOM   3381  N   TYR B  63      55.548  12.913  57.183  1.00  0.00              
ATOM   3382  CA  TYR B  63      54.161  13.362  57.160  1.00  0.00              
ATOM   3383  CB  TYR B  63      53.894  14.475  58.183  1.00  0.00              
ATOM   3384  CG  TYR B  63      54.883  15.634  58.235  1.00  0.00              
ATOM   3385  CD1 TYR B  63      54.832  16.649  57.299  1.00  0.00              
ATOM   3386  CE1 TYR B  63      55.670  17.739  57.420  1.00  0.00              
ATOM   3387  CD2 TYR B  63      55.792  15.690  59.273  1.00  0.00              
ATOM   3388  CE2 TYR B  63      56.630  16.778  59.399  1.00  0.00              
ATOM   3389  CZ  TYR B  63      56.551  17.802  58.478  1.00  0.00              
ATOM   3390  OH  TYR B  63      57.346  18.921  58.636  1.00  0.00              
ATOM   3391  C   TYR B  63      53.601  13.705  55.781  1.00  0.00              
ATOM   3392  O   TYR B  63      52.398  13.929  55.624  1.00  0.00              
ATOM   3393  N   ASP B  64      54.461  13.758  54.761  1.00  0.00              
ATOM   3394  CA  ASP B  64      54.009  13.717  53.380  1.00  0.00              
ATOM   3395  CB  ASP B  64      54.646  14.821  52.541  1.00  0.00              
ATOM   3396  CG  ASP B  64      54.172  14.807  51.091  1.00  0.00              
ATOM   3397  OD1 ASP B  64      53.040  15.222  50.830  1.00  0.00              
ATOM   3398  OD2 ASP B  64      54.947  14.398  50.228  1.00  0.00              
ATOM   3399  C   ASP B  64      54.291  12.363  52.740  1.00  0.00              
ATOM   3400  O   ASP B  64      53.447  11.845  52.012  1.00  0.00              
ATOM   3401  N   THR B  65      55.471  11.784  52.970  1.00  0.00              
ATOM   3402  CA  THR B  65      55.875  10.534  52.341  1.00  0.00              
ATOM   3403  CB  THR B  65      57.379  10.305  52.592  1.00  0.00              
ATOM   3404  OG1 THR B  65      58.017  11.533  52.259  1.00  0.00              
ATOM   3405  CG2 THR B  65      57.963   9.178  51.752  1.00  0.00              
ATOM   3406  C   THR B  65      55.053   9.330  52.794  1.00  0.00              
ATOM   3407  O   THR B  65      54.415   8.678  51.966  1.00  0.00              
ATOM   3408  N   ARG B  66      55.015   9.028  54.097  1.00  0.00              
ATOM   3409  CA  ARG B  66      54.303   7.858  54.595  1.00  0.00              
ATOM   3410  CB  ARG B  66      54.640   7.559  56.049  1.00  0.00              
ATOM   3411  CG  ARG B  66      56.020   6.956  56.282  1.00  0.00              
ATOM   3412  CD  ARG B  66      56.143   6.439  57.715  1.00  0.00              
ATOM   3413  NE  ARG B  66      55.234   5.327  57.962  1.00  0.00              
ATOM   3414  CZ  ARG B  66      54.838   4.954  59.182  1.00  0.00              
ATOM   3415  NH1 ARG B  66      53.982   3.942  59.268  1.00  0.00              
ATOM   3416  NH2 ARG B  66      55.272   5.570  60.281  1.00  0.00              
ATOM   3417  C   ARG B  66      52.795   7.978  54.434  1.00  0.00              
ATOM   3418  O   ARG B  66      52.109   6.991  54.163  1.00  0.00              
ATOM   3419  N   THR B  67      52.267   9.198  54.551  1.00  0.00              
ATOM   3420  CA  THR B  67      50.868   9.464  54.262  1.00  0.00              
ATOM   3421  CB  THR B  67      50.498  10.887  54.702  1.00  0.00              
ATOM   3422  OG1 THR B  67      51.585  11.702  54.291  1.00  0.00              
ATOM   3423  CG2 THR B  67      50.286  10.998  56.202  1.00  0.00              
ATOM   3424  C   THR B  67      50.552   9.228  52.790  1.00  0.00              
ATOM   3425  O   THR B  67      49.588   8.526  52.483  1.00  0.00              
ATOM   3426  N   SER B  68      51.376   9.742  51.865  1.00  0.00              
ATOM   3427  CA  SER B  68      51.212   9.446  50.446  1.00  0.00              
ATOM   3428  CB  SER B  68      52.145  10.294  49.585  1.00  0.00              
ATOM   3429  OG  SER B  68      51.823  10.226  48.199  1.00  0.00              
ATOM   3430  C   SER B  68      51.423   7.968  50.123  1.00  0.00              
ATOM   3431  O   SER B  68      50.864   7.472  49.139  1.00  0.00              
ATOM   3432  N   ALA B  69      52.231   7.244  50.906  1.00  0.00              
ATOM   3433  CA  ALA B  69      52.322   5.795  50.787  1.00  0.00              
ATOM   3434  CB  ALA B  69      53.423   5.255  51.686  1.00  0.00              
ATOM   3435  C   ALA B  69      51.011   5.134  51.192  1.00  0.00              
ATOM   3436  O   ALA B  69      50.551   4.208  50.522  1.00  0.00              
ATOM   3437  N   LEU B  70      50.363   5.620  52.259  1.00  0.00              
ATOM   3438  CA  LEU B  70      49.028   5.154  52.607  1.00  0.00              
ATOM   3439  CB  LEU B  70      48.571   5.658  53.973  1.00  0.00              
ATOM   3440  CG  LEU B  70      49.359   5.291  55.226  1.00  0.00              
ATOM   3441  CD1 LEU B  70      48.557   5.705  56.446  1.00  0.00              
ATOM   3442  CD2 LEU B  70      49.652   3.801  55.305  1.00  0.00              
ATOM   3443  C   LEU B  70      47.992   5.527  51.554  1.00  0.00              
ATOM   3444  O   LEU B  70      47.045   4.772  51.329  1.00  0.00              
ATOM   3445  N   SER B  71      48.139   6.674  50.880  1.00  0.00              
ATOM   3446  CA  SER B  71      47.331   7.003  49.713  1.00  0.00              
ATOM   3447  CB  SER B  71      47.691   8.388  49.206  1.00  0.00              
ATOM   3448  OG  SER B  71      47.658   9.338  50.261  1.00  0.00              
ATOM   3449  C   SER B  71      47.523   5.984  48.596  1.00  0.00              
ATOM   3450  O   SER B  71      46.544   5.469  48.053  1.00  0.00              
ATOM   3451  N   ALA B  72      48.775   5.630  48.278  1.00  0.00              
ATOM   3452  CA  ALA B  72      49.061   4.589  47.297  1.00  0.00              
ATOM   3453  CB  ALA B  72      50.565   4.424  47.148  1.00  0.00              
ATOM   3454  C   ALA B  72      48.474   3.236  47.688  1.00  0.00              
ATOM   3455  O   ALA B  72      47.947   2.512  46.842  1.00  0.00              
ATOM   3456  N   LYS B  73      48.514   2.902  48.983  1.00  0.00              
ATOM   3457  CA  LYS B  73      47.878   1.697  49.496  1.00  0.00              
ATOM   3458  CB  LYS B  73      48.322   1.465  50.933  1.00  0.00              
ATOM   3459  CG  LYS B  73      48.216   0.013  51.368  1.00  0.00              
ATOM   3460  CD  LYS B  73      48.597  -0.114  52.832  1.00  0.00              
ATOM   3461  CE  LYS B  73      48.605  -1.575  53.245  1.00  0.00              
ATOM   3462  NZ  LYS B  73      48.791  -1.691  54.678  1.00  0.00              
ATOM   3463  C   LYS B  73      46.354   1.788  49.405  1.00  0.00              
ATOM   3464  O   LYS B  73      45.689   0.797  49.104  1.00  0.00              
ATOM   3465  N   SER B  74      45.772   2.978  49.610  1.00  0.00              
ATOM   3466  CA  SER B  74      44.343   3.203  49.399  1.00  0.00              
ATOM   3467  CB  SER B  74      43.943   4.626  49.778  1.00  0.00              
ATOM   3468  OG  SER B  74      44.250   4.957  51.125  1.00  0.00              
ATOM   3469  C   SER B  74      43.968   2.975  47.939  1.00  0.00              
ATOM   3470  O   SER B  74      42.893   2.458  47.631  1.00  0.00              
ATOM   3471  N   CYS B  75      44.887   3.336  47.040  1.00  0.00              
ATOM   3472  CA  CYS B  75      44.738   3.101  45.614  1.00  0.00              
ATOM   3473  CB  CYS B  75      45.649   4.058  44.862  1.00  0.00              
ATOM   3474  SG  CYS B  75      45.189   5.779  45.168  1.00  0.00              
ATOM   3475  C   CYS B  75      44.985   1.670  45.143  1.00  0.00              
ATOM   3476  O   CYS B  75      45.009   1.412  43.936  1.00  0.00              
ATOM   3477  N   GLU B  76      45.181   0.707  46.051  1.00  0.00              
ATOM   3478  CA  GLU B  76      45.268  -0.695  45.670  1.00  0.00              
ATOM   3479  CB  GLU B  76      45.731  -1.515  46.870  1.00  0.00              
ATOM   3480  CG  GLU B  76      46.164  -2.944  46.547  1.00  0.00              
ATOM   3481  CD  GLU B  76      46.533  -3.823  47.742  1.00  0.00              
ATOM   3482  OE1 GLU B  76      46.998  -3.317  48.766  1.00  0.00              
ATOM   3483  OE2 GLU B  76      46.383  -5.038  47.618  1.00  0.00              
ATOM   3484  C   GLU B  76      43.891  -1.172  45.213  1.00  0.00              
ATOM   3485  O   GLU B  76      42.870  -0.744  45.753  1.00  0.00              
ATOM   3486  N   SER B  77      43.850  -2.064  44.218  1.00  0.00              
ATOM   3487  CA  SER B  77      42.610  -2.656  43.726  1.00  0.00              
ATOM   3488  CB  SER B  77      42.967  -3.652  42.626  1.00  0.00              
ATOM   3489  OG  SER B  77      43.943  -4.589  43.084  1.00  0.00              
ATOM   3490  C   SER B  77      41.862  -3.363  44.852  1.00  0.00              
ATOM   3491  O   SER B  77      40.688  -3.129  45.138  1.00  0.00              
ATOM   3492  N   ASN B  78      42.619  -4.223  45.530  1.00  0.00              
ATOM   3493  CA  ASN B  78      42.160  -4.875  46.741  1.00  0.00              
ATOM   3494  CB  ASN B  78      42.843  -6.237  46.881  1.00  0.00              
ATOM   3495  CG  ASN B  78      42.479  -7.226  45.781  1.00  0.00              
ATOM   3496  OD1 ASN B  78      41.854  -8.251  46.033  1.00  0.00              
ATOM   3497  ND2 ASN B  78      42.832  -6.993  44.522  1.00  0.00              
ATOM   3498  C   ASN B  78      42.550  -3.926  47.867  1.00  0.00              
ATOM   3499  O   ASN B  78      43.561  -4.103  48.550  1.00  0.00              
ATOM   3500  N   SER B  79      41.785  -2.840  47.992  1.00  0.00              
ATOM   3501  CA  SER B  79      42.093  -1.797  48.958  1.00  0.00              
ATOM   3502  CB  SER B  79      41.298  -0.531  48.659  1.00  0.00              
ATOM   3503  OG  SER B  79      41.772   0.575  49.417  1.00  0.00              
ATOM   3504  C   SER B  79      41.847  -2.237  50.396  1.00  0.00              
ATOM   3505  O   SER B  79      40.748  -2.689  50.730  1.00  0.00              
ATOM   3506  N   PRO B  80      42.848  -2.140  51.283  1.00  0.00              
ATOM   3507  CD  PRO B  80      44.250  -1.910  50.937  1.00  0.00              
ATOM   3508  CA  PRO B  80      42.690  -2.405  52.709  1.00  0.00              
ATOM   3509  CB  PRO B  80      44.122  -2.623  53.154  1.00  0.00              
ATOM   3510  CG  PRO B  80      44.898  -1.668  52.285  1.00  0.00              
ATOM   3511  C   PRO B  80      42.032  -1.261  53.473  1.00  0.00              
ATOM   3512  O   PRO B  80      41.662  -1.424  54.635  1.00  0.00              
ATOM   3513  N   PHE B  81      41.866  -0.093  52.846  1.00  0.00              
ATOM   3514  CA  PHE B  81      41.430   1.101  53.549  1.00  0.00              
ATOM   3515  CB  PHE B  81      42.381   2.255  53.223  1.00  0.00              
ATOM   3516  CG  PHE B  81      43.781   2.115  53.811  1.00  0.00              
ATOM   3517  CD1 PHE B  81      44.832   2.762  53.197  1.00  0.00              
ATOM   3518  CD2 PHE B  81      44.010   1.381  54.961  1.00  0.00              
ATOM   3519  CE1 PHE B  81      46.096   2.695  53.739  1.00  0.00              
ATOM   3520  CE2 PHE B  81      45.279   1.311  55.489  1.00  0.00              
ATOM   3521  CZ  PHE B  81      46.321   1.974  54.886  1.00  0.00              
ATOM   3522  C   PHE B  81      39.992   1.484  53.225  1.00  0.00              
ATOM   3523  O   PHE B  81      39.469   1.045  52.196  1.00  0.00              
ATOM   3524  N   PRO B  82      39.275   2.237  54.074  1.00  0.00              
ATOM   3525  CD  PRO B  82      39.626   2.497  55.469  1.00  0.00              
ATOM   3526  CA  PRO B  82      37.959   2.773  53.751  1.00  0.00              
ATOM   3527  CB  PRO B  82      37.414   3.151  55.112  1.00  0.00              
ATOM   3528  CG  PRO B  82      38.628   3.550  55.906  1.00  0.00              
ATOM   3529  C   PRO B  82      38.057   3.942  52.777  1.00  0.00              
ATOM   3530  O   PRO B  82      38.873   4.854  52.932  1.00  0.00              
ATOM   3531  N   VAL B  83      37.226   3.899  51.738  1.00  0.00              
ATOM   3532  CA  VAL B  83      37.315   4.856  50.645  1.00  0.00              
ATOM   3533  CB  VAL B  83      37.486   4.123  49.284  1.00  0.00              
ATOM   3534  CG1 VAL B  83      38.820   3.389  49.226  1.00  0.00              
ATOM   3535  CG2 VAL B  83      36.342   3.157  48.995  1.00  0.00              
ATOM   3536  C   VAL B  83      36.139   5.829  50.609  1.00  0.00              
ATOM   3537  O   VAL B  83      35.226   5.773  51.440  1.00  0.00              
ATOM   3538  N   HIS B  84      36.158   6.755  49.650  1.00  0.00              
ATOM   3539  CA  HIS B  84      35.051   7.666  49.429  1.00  0.00              
ATOM   3540  CB  HIS B  84      35.419   9.064  49.919  1.00  0.00              
ATOM   3541  CG  HIS B  84      34.897   9.346  51.321  1.00  0.00              
ATOM   3542  ND1 HIS B  84      34.325   8.493  52.160  1.00  0.00              
ATOM   3543  CD2 HIS B  84      34.874  10.596  51.891  1.00  0.00              
ATOM   3544  NE2 HIS B  84      34.254  10.431  53.031  1.00  0.00              
ATOM   3545  CE1 HIS B  84      33.915   9.177  53.194  1.00  0.00              
ATOM   3546  C   HIS B  84      34.645   7.688  47.962  1.00  0.00              
ATOM   3547  O   HIS B  84      35.465   7.336  47.106  1.00  0.00              
ATOM   3548  N   PRO B  85      33.398   8.040  47.598  1.00  0.00              
ATOM   3549  CD  PRO B  85      32.259   8.117  48.511  1.00  0.00              
ATOM   3550  CA  PRO B  85      32.953   8.187  46.212  1.00  0.00              
ATOM   3551  CB  PRO B  85      31.497   8.583  46.371  1.00  0.00              
ATOM   3552  CG  PRO B  85      31.081   7.825  47.602  1.00  0.00              
ATOM   3553  C   PRO B  85      33.766   9.217  45.431  1.00  0.00              
ATOM   3554  O   PRO B  85      33.426  10.395  45.315  1.00  0.00              
ATOM   3555  N   GLY B  86      34.901   8.730  44.933  1.00  0.00              
ATOM   3556  CA  GLY B  86      35.832   9.545  44.178  1.00  0.00              
ATOM   3557  C   GLY B  86      37.261   9.038  44.293  1.00  0.00              
ATOM   3558  O   GLY B  86      38.040   9.236  43.359  1.00  0.00              
ATOM   3559  N   THR B  87      37.620   8.344  45.388  1.00  0.00              
ATOM   3560  CA  THR B  87      38.985   7.885  45.653  1.00  0.00              
ATOM   3561  CB  THR B  87      39.001   6.983  46.907  1.00  0.00              
ATOM   3562  OG1 THR B  87      38.280   7.690  47.911  1.00  0.00              
ATOM   3563  CG2 THR B  87      40.407   6.692  47.420  1.00  0.00              
ATOM   3564  C   THR B  87      39.665   7.185  44.478  1.00  0.00              
ATOM   3565  O   THR B  87      40.828   7.461  44.189  1.00  0.00              
ATOM   3566  N   ALA B  88      38.938   6.330  43.749  1.00  0.00              
ATOM   3567  CA  ALA B  88      39.453   5.694  42.541  1.00  0.00              
ATOM   3568  CB  ALA B  88      38.377   4.799  41.947  1.00  0.00              
ATOM   3569  C   ALA B  88      39.874   6.691  41.465  1.00  0.00              
ATOM   3570  O   ALA B  88      40.957   6.574  40.886  1.00  0.00              
ATOM   3571  N   GLU B  89      39.059   7.729  41.241  1.00  0.00              
ATOM   3572  CA  GLU B  89      39.371   8.743  40.247  1.00  0.00              
ATOM   3573  CB  GLU B  89      38.126   9.558  39.888  1.00  0.00              
ATOM   3574  CG  GLU B  89      38.303  10.587  38.763  1.00  0.00              
ATOM   3575  CD  GLU B  89      38.832  10.027  37.445  1.00  0.00              
ATOM   3576  OE1 GLU B  89      38.087   9.330  36.757  1.00  0.00              
ATOM   3577  OE2 GLU B  89      39.984  10.299  37.109  1.00  0.00              
ATOM   3578  C   GLU B  89      40.504   9.636  40.739  1.00  0.00              
ATOM   3579  O   GLU B  89      41.326  10.095  39.940  1.00  0.00              
ATOM   3580  N   CYS B  90      40.572   9.866  42.056  1.00  0.00              
ATOM   3581  CA  CYS B  90      41.732  10.498  42.662  1.00  0.00              
ATOM   3582  CB  CYS B  90      41.564  10.646  44.167  1.00  0.00              
ATOM   3583  SG  CYS B  90      40.071  11.529  44.688  1.00  0.00              
ATOM   3584  C   CYS B  90      42.986   9.680  42.380  1.00  0.00              
ATOM   3585  O   CYS B  90      43.998  10.233  41.958  1.00  0.00              
ATOM   3586  N   CYS B  91      42.923   8.353  42.531  1.00  0.00              
ATOM   3587  CA  CYS B  91      44.045   7.473  42.243  1.00  0.00              
ATOM   3588  CB  CYS B  91      43.698   6.040  42.591  1.00  0.00              
ATOM   3589  SG  CYS B  91      43.345   5.851  44.353  1.00  0.00              
ATOM   3590  C   CYS B  91      44.553   7.546  40.812  1.00  0.00              
ATOM   3591  O   CYS B  91      45.763   7.474  40.584  1.00  0.00              
ATOM   3592  N   THR B  92      43.664   7.714  39.829  1.00  0.00              
ATOM   3593  CA  THR B  92      44.084   7.959  38.456  1.00  0.00              
ATOM   3594  CB  THR B  92      42.915   7.713  37.483  1.00  0.00              
ATOM   3595  OG1 THR B  92      41.718   8.155  38.112  1.00  0.00              
ATOM   3596  CG2 THR B  92      42.806   6.244  37.113  1.00  0.00              
ATOM   3597  C   THR B  92      44.746   9.310  38.197  1.00  0.00              
ATOM   3598  O   THR B  92      45.360   9.513  37.149  1.00  0.00              
ATOM   3599  N   LYS B  93      44.640  10.259  39.130  1.00  0.00              
ATOM   3600  CA  LYS B  93      45.284  11.553  38.987  1.00  0.00              
ATOM   3601  CB  LYS B  93      44.271  12.669  39.253  1.00  0.00              
ATOM   3602  CG  LYS B  93      43.076  12.715  38.306  1.00  0.00              
ATOM   3603  CD  LYS B  93      43.513  12.963  36.870  1.00  0.00              
ATOM   3604  CE  LYS B  93      42.304  12.951  35.952  1.00  0.00              
ATOM   3605  NZ  LYS B  93      42.722  13.111  34.574  1.00  0.00              
ATOM   3606  C   LYS B  93      46.447  11.614  39.969  1.00  0.00              
ATOM   3607  O   LYS B  93      46.266  11.820  41.164  1.00  0.00              
ATOM   3608  N   GLU B  94      47.683  11.516  39.484  1.00  0.00              
ATOM   3609  CA  GLU B  94      48.810  11.145  40.331  1.00  0.00              
ATOM   3610  CB  GLU B  94      50.013  10.779  39.467  1.00  0.00              
ATOM   3611  CG  GLU B  94      49.981   9.364  38.881  1.00  0.00              
ATOM   3612  CD  GLU B  94      48.771   9.022  38.019  1.00  0.00              
ATOM   3613  OE1 GLU B  94      48.538   9.710  37.025  1.00  0.00              
ATOM   3614  OE2 GLU B  94      48.076   8.066  38.357  1.00  0.00              
ATOM   3615  C   GLU B  94      49.257  12.069  41.460  1.00  0.00              
ATOM   3616  O   GLU B  94      49.279  13.300  41.357  1.00  0.00              
ATOM   3617  N   GLY B  95      49.571  11.407  42.579  1.00  0.00              
ATOM   3618  CA  GLY B  95      50.310  11.992  43.691  1.00  0.00              
ATOM   3619  C   GLY B  95      49.640  13.195  44.332  1.00  0.00              
ATOM   3620  O   GLY B  95      48.749  13.075  45.172  1.00  0.00              
ATOM   3621  N   LEU B  96      50.065  14.375  43.881  1.00  0.00              
ATOM   3622  CA  LEU B  96      49.569  15.634  44.415  1.00  0.00              
ATOM   3623  CB  LEU B  96      50.432  16.793  43.930  1.00  0.00              
ATOM   3624  CG  LEU B  96      51.899  16.824  44.346  1.00  0.00              
ATOM   3625  CD1 LEU B  96      52.616  17.957  43.634  1.00  0.00              
ATOM   3626  CD2 LEU B  96      52.042  16.960  45.856  1.00  0.00              
ATOM   3627  C   LEU B  96      48.119  15.876  44.025  1.00  0.00              
ATOM   3628  O   LEU B  96      47.324  16.383  44.820  1.00  0.00              
ATOM   3629  N   GLU B  97      47.763  15.451  42.807  1.00  0.00              
ATOM   3630  CA  GLU B  97      46.406  15.602  42.305  1.00  0.00              
ATOM   3631  CB  GLU B  97      46.332  15.200  40.841  1.00  0.00              
ATOM   3632  CG  GLU B  97      47.327  15.864  39.897  1.00  0.00              
ATOM   3633  CD  GLU B  97      47.266  15.289  38.489  1.00  0.00              
ATOM   3634  OE1 GLU B  97      46.694  15.935  37.614  1.00  0.00              
ATOM   3635  OE2 GLU B  97      47.780  14.190  38.268  1.00  0.00              
ATOM   3636  C   GLU B  97      45.481  14.704  43.120  1.00  0.00              
ATOM   3637  O   GLU B  97      44.428  15.135  43.582  1.00  0.00              
ATOM   3638  N   ARG B  98      45.906  13.449  43.303  1.00  0.00              
ATOM   3639  CA  ARG B  98      45.306  12.485  44.216  1.00  0.00              
ATOM   3640  CB  ARG B  98      46.252  11.294  44.265  1.00  0.00              
ATOM   3641  CG  ARG B  98      45.840  10.030  44.996  1.00  0.00              
ATOM   3642  CD  ARG B  98      46.949   9.004  44.791  1.00  0.00              
ATOM   3643  NE  ARG B  98      47.089   8.648  43.384  1.00  0.00              
ATOM   3644  CZ  ARG B  98      48.248   8.308  42.823  1.00  0.00              
ATOM   3645  NH1 ARG B  98      48.235   7.866  41.573  1.00  0.00              
ATOM   3646  NH2 ARG B  98      49.403   8.468  43.462  1.00  0.00              
ATOM   3647  C   ARG B  98      45.074  13.038  45.615  1.00  0.00              
ATOM   3648  O   ARG B  98      43.960  12.957  46.136  1.00  0.00              
ATOM   3649  N   LYS B  99      46.115  13.629  46.212  1.00  0.00              
ATOM   3650  CA  LYS B  99      46.045  14.224  47.540  1.00  0.00              
ATOM   3651  CB  LYS B  99      47.428  14.762  47.897  1.00  0.00              
ATOM   3652  CG  LYS B  99      47.626  15.181  49.345  1.00  0.00              
ATOM   3653  CD  LYS B  99      49.050  15.686  49.522  1.00  0.00              
ATOM   3654  CE  LYS B  99      49.290  16.075  50.971  1.00  0.00              
ATOM   3655  NZ  LYS B  99      50.618  16.631  51.141  1.00  0.00              
ATOM   3656  C   LYS B  99      44.988  15.324  47.615  1.00  0.00              
ATOM   3657  O   LYS B  99      44.127  15.307  48.498  1.00  0.00              
ATOM   3658  N   LEU B 100      45.012  16.251  46.650  1.00  0.00              
ATOM   3659  CA  LEU B 100      44.039  17.335  46.567  1.00  0.00              
ATOM   3660  CB  LEU B 100      44.457  18.259  45.418  1.00  0.00              
ATOM   3661  CG  LEU B 100      43.839  19.642  45.197  1.00  0.00              
ATOM   3662  CD1 LEU B 100      44.836  20.520  44.461  1.00  0.00              
ATOM   3663  CD2 LEU B 100      42.517  19.597  44.443  1.00  0.00              
ATOM   3664  C   LEU B 100      42.621  16.798  46.378  1.00  0.00              
ATOM   3665  O   LEU B 100      41.680  17.234  47.045  1.00  0.00              
ATOM   3666  N   CYS B 101      42.475  15.815  45.487  1.00  0.00              
ATOM   3667  CA  CYS B 101      41.205  15.165  45.199  1.00  0.00              
ATOM   3668  CB  CYS B 101      41.437  14.144  44.094  1.00  0.00              
ATOM   3669  SG  CYS B 101      40.016  13.180  43.525  1.00  0.00              
ATOM   3670  C   CYS B 101      40.621  14.508  46.443  1.00  0.00              
ATOM   3671  O   CYS B 101      39.451  14.724  46.761  1.00  0.00              
ATOM   3672  N   MET B 102      41.435  13.763  47.202  1.00  0.00              
ATOM   3673  CA  MET B 102      40.989  13.177  48.458  1.00  0.00              
ATOM   3674  CB  MET B 102      42.016  12.220  49.041  1.00  0.00              
ATOM   3675  CG  MET B 102      42.194  10.953  48.220  1.00  0.00              
ATOM   3676  SD  MET B 102      43.345   9.799  49.005  1.00  0.00              
ATOM   3677  CE  MET B 102      44.849  10.677  48.696  1.00  0.00              
ATOM   3678  C   MET B 102      40.631  14.230  49.495  1.00  0.00              
ATOM   3679  O   MET B 102      39.618  14.097  50.180  1.00  0.00              
ATOM   3680  N   ALA B 103      41.418  15.308  49.591  1.00  0.00              
ATOM   3681  CA  ALA B 103      41.088  16.431  50.462  1.00  0.00              
ATOM   3682  CB  ALA B 103      42.199  17.468  50.401  1.00  0.00              
ATOM   3683  C   ALA B 103      39.782  17.127  50.083  1.00  0.00              
ATOM   3684  O   ALA B 103      39.112  17.717  50.931  1.00  0.00              
ATOM   3685  N   ALA B 104      39.410  17.071  48.801  1.00  0.00              
ATOM   3686  CA  ALA B 104      38.119  17.565  48.348  1.00  0.00              
ATOM   3687  CB  ALA B 104      38.215  17.916  46.869  1.00  0.00              
ATOM   3688  C   ALA B 104      36.961  16.583  48.523  1.00  0.00              
ATOM   3689  O   ALA B 104      35.801  16.962  48.338  1.00  0.00              
ATOM   3690  N   LEU B 105      37.218  15.318  48.879  1.00  0.00              
ATOM   3691  CA  LEU B 105      36.151  14.337  49.012  1.00  0.00              
ATOM   3692  CB  LEU B 105      36.679  12.911  48.916  1.00  0.00              
ATOM   3693  CG  LEU B 105      37.207  12.453  47.565  1.00  0.00              
ATOM   3694  CD1 LEU B 105      37.814  11.071  47.683  1.00  0.00              
ATOM   3695  CD2 LEU B 105      36.113  12.477  46.512  1.00  0.00              
ATOM   3696  C   LEU B 105      35.305  14.501  50.263  1.00  0.00              
ATOM   3697  O   LEU B 105      35.780  14.482  51.400  1.00  0.00              
ATOM   3698  N   LYS B 106      34.011  14.674  50.008  1.00  0.00              
ATOM   3699  CA  LYS B 106      33.035  14.922  51.054  1.00  0.00              
ATOM   3700  CB  LYS B 106      31.765  15.511  50.452  1.00  0.00              
ATOM   3701  CG  LYS B 106      31.955  16.836  49.734  1.00  0.00              
ATOM   3702  CD  LYS B 106      30.633  17.239  49.107  1.00  0.00              
ATOM   3703  CE  LYS B 106      30.788  18.541  48.343  1.00  0.00              
ATOM   3704  NZ  LYS B 106      29.530  18.907  47.723  1.00  0.00              
ATOM   3705  C   LYS B 106      32.651  13.665  51.820  1.00  0.00              
ATOM   3706  O   LYS B 106      32.427  12.603  51.231  1.00  0.00              
ATOM   3707  N   HIS B 107      32.576  13.804  53.148  1.00  0.00              
ATOM   3708  CA  HIS B 107      31.929  12.819  54.007  1.00  0.00              
ATOM   3709  CB  HIS B 107      31.959  13.302  55.469  1.00  0.00              
ATOM   3710  CG  HIS B 107      31.039  12.543  56.423  1.00  0.00              
ATOM   3711  ND1 HIS B 107      31.084  11.263  56.761  1.00  0.00              
ATOM   3712  CD2 HIS B 107      29.926  13.103  57.012  1.00  0.00              
ATOM   3713  NE2 HIS B 107      29.342  12.117  57.643  1.00  0.00              
ATOM   3714  CE1 HIS B 107      30.035  11.014  57.498  1.00  0.00              
ATOM   3715  C   HIS B 107      30.492  12.597  53.552  1.00  0.00              
ATOM   3716  O   HIS B 107      29.760  13.547  53.265  1.00  0.00              
ATOM   3717  N   GLN B 108      30.094  11.330  53.470  1.00  0.00              
ATOM   3718  CA  GLN B 108      28.738  10.987  53.085  1.00  0.00              
ATOM   3719  CB  GLN B 108      28.729   9.680  52.291  1.00  0.00              
ATOM   3720  CG  GLN B 108      29.626   9.680  51.053  1.00  0.00              
ATOM   3721  CD  GLN B 108      29.276  10.740  50.018  1.00  0.00              
ATOM   3722  OE1 GLN B 108      28.255  10.669  49.341  1.00  0.00              
ATOM   3723  NE2 GLN B 108      30.103  11.761  49.845  1.00  0.00              
ATOM   3724  C   GLN B 108      27.901  10.857  54.354  1.00  0.00              
ATOM   3725  O   GLN B 108      28.165   9.955  55.151  1.00  0.00              
ATOM   3726  N   PRO B 109      26.923  11.737  54.625  1.00  0.00              
ATOM   3727  CD  PRO B 109      26.631  12.928  53.835  1.00  0.00              
ATOM   3728  CA  PRO B 109      26.074  11.686  55.813  1.00  0.00              
ATOM   3729  CB  PRO B 109      25.143  12.864  55.607  1.00  0.00              
ATOM   3730  CG  PRO B 109      26.000  13.850  54.860  1.00  0.00              
ATOM   3731  C   PRO B 109      25.307  10.377  55.945  1.00  0.00              
ATOM   3732  O   PRO B 109      24.504  10.006  55.084  1.00  0.00              
ATOM   3733  N   GLN B 110      25.582   9.654  57.034  1.00  0.00              
ATOM   3734  CA  GLN B 110      24.935   8.378  57.281  1.00  0.00              
ATOM   3735  CB  GLN B 110      25.653   7.602  58.391  1.00  0.00              
ATOM   3736  CG  GLN B 110      25.047   6.246  58.772  1.00  0.00              
ATOM   3737  CD  GLN B 110      24.930   5.207  57.665  1.00  0.00              
ATOM   3738  OE1 GLN B 110      24.319   5.435  56.619  1.00  0.00              
ATOM   3739  NE2 GLN B 110      25.449   4.007  57.874  1.00  0.00              
ATOM   3740  C   GLN B 110      23.439   8.502  57.545  1.00  0.00              
ATOM   3741  O   GLN B 110      22.969   8.852  58.635  1.00  0.00              
ATOM   3742  N   GLU B 111      22.715   8.255  56.453  1.00  0.00              
ATOM   3743  CA  GLU B 111      21.263   8.221  56.462  1.00  0.00              
ATOM   3744  CB  GLU B 111      20.713   8.820  55.171  1.00  0.00              
ATOM   3745  CG  GLU B 111      21.094  10.291  54.978  1.00  0.00              
ATOM   3746  CD  GLU B 111      20.535  10.971  53.734  1.00  0.00              
ATOM   3747  OE1 GLU B 111      20.363  10.337  52.691  1.00  0.00              
ATOM   3748  OE2 GLU B 111      20.259  12.170  53.788  1.00  0.00              
ATOM   3749  C   GLU B 111      20.663   6.838  56.697  1.00  0.00              
ATOM   3750  O   GLU B 111      19.461   6.728  56.936  1.00  0.00              
ATOM   3751  N   PHE B 112      21.441   5.750  56.633  1.00  0.00              
ATOM   3752  CA  PHE B 112      20.922   4.422  56.946  1.00  0.00              
ATOM   3753  CB  PHE B 112      20.808   3.552  55.689  1.00  0.00              
ATOM   3754  CG  PHE B 112      19.608   3.911  54.824  1.00  0.00              
ATOM   3755  CD1 PHE B 112      19.770   4.710  53.708  1.00  0.00              
ATOM   3756  CD2 PHE B 112      18.353   3.445  55.169  1.00  0.00              
ATOM   3757  CE1 PHE B 112      18.670   5.049  52.947  1.00  0.00              
ATOM   3758  CE2 PHE B 112      17.260   3.788  54.401  1.00  0.00              
ATOM   3759  CZ  PHE B 112      17.417   4.590  53.292  1.00  0.00              
ATOM   3760  C   PHE B 112      21.740   3.733  58.037  1.00  0.00              
ATOM   3761  O   PHE B 112      22.611   2.904  57.755  1.00  0.00              
ATOM   3762  N   PRO B 113      21.509   4.059  59.319  1.00  0.00              
ATOM   3763  CD  PRO B 113      20.443   4.942  59.783  1.00  0.00              
ATOM   3764  CA  PRO B 113      22.295   3.561  60.441  1.00  0.00              
ATOM   3765  CB  PRO B 113      21.806   4.404  61.601  1.00  0.00              
ATOM   3766  CG  PRO B 113      20.359   4.603  61.253  1.00  0.00              
ATOM   3767  C   PRO B 113      22.195   2.064  60.715  1.00  0.00              
ATOM   3768  O   PRO B 113      21.232   1.549  61.285  1.00  0.00              
ATOM   3769  N   THR B 114      23.253   1.357  60.330  1.00  0.00              
ATOM   3770  CA  THR B 114      23.393  -0.074  60.565  1.00  0.00              
ATOM   3771  CB  THR B 114      24.450  -0.654  59.589  1.00  0.00              
ATOM   3772  OG1 THR B 114      25.677   0.048  59.788  1.00  0.00              
ATOM   3773  CG2 THR B 114      23.995  -0.567  58.140  1.00  0.00              
ATOM   3774  C   THR B 114      23.685  -0.472  62.020  1.00  0.00              
ATOM   3775  O   THR B 114      24.391  -1.450  62.293  1.00  0.00              
ATOM   3776  N   TYR B 115      23.092   0.225  62.994  1.00  0.00              
ATOM   3777  CA  TYR B 115      23.432   0.021  64.389  1.00  0.00              
ATOM   3778  CB  TYR B 115      23.631   1.371  65.097  1.00  0.00              
ATOM   3779  CG  TYR B 115      23.990   1.272  66.579  1.00  0.00              
ATOM   3780  CD1 TYR B 115      25.147   0.636  66.990  1.00  0.00              
ATOM   3781  CE1 TYR B 115      25.397   0.457  68.335  1.00  0.00              
ATOM   3782  CD2 TYR B 115      23.112   1.773  67.518  1.00  0.00              
ATOM   3783  CE2 TYR B 115      23.357   1.602  68.863  1.00  0.00              
ATOM   3784  CZ  TYR B 115      24.493   0.934  69.262  1.00  0.00              
ATOM   3785  OH  TYR B 115      24.727   0.746  70.609  1.00  0.00              
ATOM   3786  C   TYR B 115      22.392  -0.835  65.098  1.00  0.00              
ATOM   3787  O   TYR B 115      21.182  -0.624  64.984  1.00  0.00              
ATOM   3788  N   VAL B 116      22.905  -1.817  65.835  1.00  0.00              
ATOM   3789  CA  VAL B 116      22.102  -2.628  66.728  1.00  0.00              
ATOM   3790  CB  VAL B 116      21.704  -3.977  66.068  1.00  0.00              
ATOM   3791  CG1 VAL B 116      22.891  -4.870  65.717  1.00  0.00              
ATOM   3792  CG2 VAL B 116      20.695  -4.717  66.932  1.00  0.00              
ATOM   3793  C   VAL B 116      22.883  -2.806  68.025  1.00  0.00              
ATOM   3794  O   VAL B 116      24.091  -3.052  68.007  1.00  0.00              
ATOM   3795  N   GLU B 117      22.225  -2.602  69.166  1.00  0.00              
ATOM   3796  CA  GLU B 117      22.827  -2.955  70.441  1.00  0.00              
ATOM   3797  CB  GLU B 117      22.345  -2.031  71.555  1.00  0.00              
ATOM   3798  CG  GLU B 117      23.284  -2.113  72.760  1.00  0.00              
ATOM   3799  CD  GLU B 117      22.829  -1.469  74.062  1.00  0.00              
ATOM   3800  OE1 GLU B 117      23.347  -1.880  75.106  1.00  0.00              
ATOM   3801  OE2 GLU B 117      21.989  -0.567  74.052  1.00  0.00              
ATOM   3802  C   GLU B 117      22.481  -4.406  70.781  1.00  0.00              
ATOM   3803  O   GLU B 117      21.316  -4.792  70.646  1.00  0.00              
ATOM   3804  N   PRO B 118      23.442  -5.257  71.175  1.00  0.00              
ATOM   3805  CD  PRO B 118      24.867  -5.057  70.926  1.00  0.00              
ATOM   3806  CA  PRO B 118      23.192  -6.613  71.667  1.00  0.00              
ATOM   3807  CB  PRO B 118      24.586  -7.210  71.716  1.00  0.00              
ATOM   3808  CG  PRO B 118      25.338  -6.469  70.645  1.00  0.00              
ATOM   3809  C   PRO B 118      22.530  -6.674  73.043  1.00  0.00              
ATOM   3810  O   PRO B 118      22.362  -5.660  73.727  1.00  0.00              
ATOM   3811  N   THR B 119      22.150  -7.884  73.466  1.00  0.00              
ATOM   3812  CA  THR B 119      21.584  -8.099  74.792  1.00  0.00              
ATOM   3813  CB  THR B 119      20.724  -9.379  74.836  1.00  0.00              
ATOM   3814  OG1 THR B 119      21.540 -10.465  74.412  1.00  0.00              
ATOM   3815  CG2 THR B 119      19.506  -9.272  73.943  1.00  0.00              
ATOM   3816  C   THR B 119      22.669  -8.178  75.859  1.00  0.00              
ATOM   3817  O   THR B 119      23.812  -8.540  75.558  1.00  0.00              
ATOM   3818  N   ASN B 120      22.296  -7.872  77.111  1.00  0.00              
ATOM   3819  CA  ASN B 120      23.166  -7.936  78.291  1.00  0.00              
ATOM   3820  CB  ASN B 120      22.327  -8.038  79.571  1.00  0.00              
ATOM   3821  CG  ASN B 120      21.419  -6.850  79.858  1.00  0.00              
ATOM   3822  OD1 ASN B 120      20.994  -6.125  78.959  1.00  0.00              
ATOM   3823  ND2 ASN B 120      21.058  -6.615  81.111  1.00  0.00              
ATOM   3824  C   ASN B 120      24.172  -9.079  78.315  1.00  0.00              
ATOM   3825  O   ASN B 120      25.375  -8.875  78.499  1.00  0.00              
ATOM   3826  N   ASP B 121      23.670 -10.294  78.065  1.00  0.00              
ATOM   3827  CA  ASP B 121      24.506 -11.484  78.025  1.00  0.00              
ATOM   3828  CB  ASP B 121      23.671 -12.757  77.903  1.00  0.00              
ATOM   3829  CG  ASP B 121      24.516 -14.027  77.803  1.00  0.00              
ATOM   3830  OD1 ASP B 121      25.077 -14.451  78.812  1.00  0.00              
ATOM   3831  OD2 ASP B 121      24.601 -14.586  76.711  1.00  0.00              
ATOM   3832  C   ASP B 121      25.529 -11.444  76.902  1.00  0.00              
ATOM   3833  O   ASP B 121      26.679 -11.795  77.139  1.00  0.00              
ATOM   3834  N   GLU B 122      25.149 -11.012  75.695  1.00  0.00              
ATOM   3835  CA  GLU B 122      26.071 -10.988  74.564  1.00  0.00              
ATOM   3836  CB  GLU B 122      25.343 -10.651  73.275  1.00  0.00              
ATOM   3837  CG  GLU B 122      24.325 -11.689  72.833  1.00  0.00              
ATOM   3838  CD  GLU B 122      23.525 -11.235  71.623  1.00  0.00              
ATOM   3839  OE1 GLU B 122      22.610 -10.422  71.800  1.00  0.00              
ATOM   3840  OE2 GLU B 122      23.808 -11.683  70.515  1.00  0.00              
ATOM   3841  C   GLU B 122      27.172  -9.963  74.787  1.00  0.00              
ATOM   3842  O   GLU B 122      28.347 -10.229  74.526  1.00  0.00              
ATOM   3843  N   ILE B 123      26.761  -8.804  75.318  1.00  0.00              
ATOM   3844  CA  ILE B 123      27.663  -7.716  75.682  1.00  0.00              
ATOM   3845  CB  ILE B 123      26.834  -6.560  76.302  1.00  0.00              
ATOM   3846  CG2 ILE B 123      27.730  -5.434  76.788  1.00  0.00              
ATOM   3847  CG1 ILE B 123      25.813  -6.001  75.322  1.00  0.00              
ATOM   3848  CD1 ILE B 123      24.823  -5.007  75.956  1.00  0.00              
ATOM   3849  C   ILE B 123      28.727  -8.226  76.651  1.00  0.00              
ATOM   3850  O   ILE B 123      29.927  -8.147  76.370  1.00  0.00              
ATOM   3851  N   CYS B 124      28.277  -8.804  77.772  1.00  0.00              
ATOM   3852  CA  CYS B 124      29.189  -9.368  78.752  1.00  0.00              
ATOM   3853  CB  CYS B 124      28.459  -9.799  80.014  1.00  0.00              
ATOM   3854  SG  CYS B 124      27.791  -8.394  80.940  1.00  0.00              
ATOM   3855  C   CYS B 124      30.033 -10.518  78.229  1.00  0.00              
ATOM   3856  O   CYS B 124      31.238 -10.529  78.469  1.00  0.00              
ATOM   3857  N   GLU B 125      29.458 -11.466  77.479  1.00  0.00              
ATOM   3858  CA  GLU B 125      30.212 -12.594  76.952  1.00  0.00              
ATOM   3859  CB  GLU B 125      29.310 -13.643  76.307  1.00  0.00              
ATOM   3860  CG  GLU B 125      28.490 -14.453  77.309  1.00  0.00              
ATOM   3861  CD  GLU B 125      29.325 -15.215  78.328  1.00  0.00              
ATOM   3862  OE1 GLU B 125      29.948 -16.214  77.961  1.00  0.00              
ATOM   3863  OE2 GLU B 125      29.368 -14.806  79.487  1.00  0.00              
ATOM   3864  C   GLU B 125      31.313 -12.204  75.986  1.00  0.00              
ATOM   3865  O   GLU B 125      32.442 -12.662  76.150  1.00  0.00              
ATOM   3866  N   ALA B 126      31.030 -11.329  75.015  1.00  0.00              
ATOM   3867  CA  ALA B 126      32.046 -10.869  74.078  1.00  0.00              
ATOM   3868  CB  ALA B 126      31.426  -9.883  73.102  1.00  0.00              
ATOM   3869  C   ALA B 126      33.197 -10.170  74.796  1.00  0.00              
ATOM   3870  O   ALA B 126      34.370 -10.493  74.589  1.00  0.00              
ATOM   3871  N   PHE B 127      32.839  -9.271  75.720  1.00  0.00              
ATOM   3872  CA  PHE B 127      33.812  -8.545  76.520  1.00  0.00              
ATOM   3873  CB  PHE B 127      33.076  -7.481  77.320  1.00  0.00              
ATOM   3874  CG  PHE B 127      33.883  -6.225  77.613  1.00  0.00              
ATOM   3875  CD1 PHE B 127      34.017  -5.255  76.636  1.00  0.00              
ATOM   3876  CD2 PHE B 127      34.418  -6.020  78.871  1.00  0.00              
ATOM   3877  CE1 PHE B 127      34.661  -4.072  76.929  1.00  0.00              
ATOM   3878  CE2 PHE B 127      35.060  -4.832  79.154  1.00  0.00              
ATOM   3879  CZ  PHE B 127      35.178  -3.856  78.187  1.00  0.00              
ATOM   3880  C   PHE B 127      34.594  -9.464  77.458  1.00  0.00              
ATOM   3881  O   PHE B 127      35.767  -9.215  77.732  1.00  0.00              
ATOM   3882  N   ARG B 128      33.970 -10.535  77.960  1.00  0.00              
ATOM   3883  CA  ARG B 128      34.642 -11.519  78.799  1.00  0.00              
ATOM   3884  CB  ARG B 128      33.608 -12.438  79.451  1.00  0.00              
ATOM   3885  CG  ARG B 128      34.194 -13.449  80.429  1.00  0.00              
ATOM   3886  CD  ARG B 128      33.191 -14.524  80.844  1.00  0.00              
ATOM   3887  NE  ARG B 128      32.638 -15.299  79.736  1.00  0.00              
ATOM   3888  CZ  ARG B 128      33.344 -16.135  78.964  1.00  0.00              
ATOM   3889  NH1 ARG B 128      32.702 -16.810  78.021  1.00  0.00              
ATOM   3890  NH2 ARG B 128      34.654 -16.307  79.112  1.00  0.00              
ATOM   3891  C   ARG B 128      35.635 -12.351  77.994  1.00  0.00              
ATOM   3892  O   ARG B 128      36.752 -12.604  78.449  1.00  0.00              
ATOM   3893  N   LYS B 129      35.234 -12.788  76.796  1.00  0.00              
ATOM   3894  CA  LYS B 129      36.097 -13.571  75.922  1.00  0.00              
ATOM   3895  CB  LYS B 129      35.307 -14.109  74.735  1.00  0.00              
ATOM   3896  CG  LYS B 129      34.273 -15.138  75.166  1.00  0.00              
ATOM   3897  CD  LYS B 129      33.377 -15.524  74.005  1.00  0.00              
ATOM   3898  CE  LYS B 129      32.296 -16.468  74.504  1.00  0.00              
ATOM   3899  NZ  LYS B 129      31.420 -16.854  73.417  1.00  0.00              
ATOM   3900  C   LYS B 129      37.301 -12.774  75.442  1.00  0.00              
ATOM   3901  O   LYS B 129      38.419 -13.291  75.397  1.00  0.00              
ATOM   3902  N   ASP B 130      37.073 -11.513  75.065  1.00  0.00              
ATOM   3903  CA  ASP B 130      38.144 -10.557  74.824  1.00  0.00              
ATOM   3904  CB  ASP B 130      38.898 -10.823  73.509  1.00  0.00              
ATOM   3905  CG  ASP B 130      39.903  -9.729  73.174  1.00  0.00              
ATOM   3906  OD1 ASP B 130      39.685  -9.008  72.201  1.00  0.00              
ATOM   3907  OD2 ASP B 130      40.876  -9.554  73.906  1.00  0.00              
ATOM   3908  C   ASP B 130      37.581  -9.141  74.808  1.00  0.00              
ATOM   3909  O   ASP B 130      36.873  -8.795  73.862  1.00  0.00              
ATOM   3910  N   PRO B 131      37.914  -8.266  75.768  1.00  0.00              
ATOM   3911  CD  PRO B 131      38.852  -8.541  76.853  1.00  0.00              
ATOM   3912  CA  PRO B 131      37.397  -6.901  75.850  1.00  0.00              
ATOM   3913  CB  PRO B 131      38.105  -6.348  77.075  1.00  0.00              
ATOM   3914  CG  PRO B 131      39.375  -7.157  77.181  1.00  0.00              
ATOM   3915  C   PRO B 131      37.619  -6.038  74.613  1.00  0.00              
ATOM   3916  O   PRO B 131      36.729  -5.301  74.179  1.00  0.00              
ATOM   3917  N   LYS B 132      38.806  -6.197  74.014  1.00  0.00              
ATOM   3918  CA  LYS B 132      39.243  -5.392  72.883  1.00  0.00              
ATOM   3919  CB  LYS B 132      40.670  -5.755  72.465  1.00  0.00              
ATOM   3920  CG  LYS B 132      41.705  -5.805  73.587  1.00  0.00              
ATOM   3921  CD  LYS B 132      41.878  -4.473  74.302  1.00  0.00              
ATOM   3922  CE  LYS B 132      42.818  -4.673  75.478  1.00  0.00              
ATOM   3923  NZ  LYS B 132      43.008  -3.432  76.202  1.00  0.00              
ATOM   3924  C   LYS B 132      38.317  -5.523  71.684  1.00  0.00              
ATOM   3925  O   LYS B 132      37.921  -4.503  71.124  1.00  0.00              
ATOM   3926  N   GLU B 133      37.910  -6.744  71.304  1.00  0.00              
ATOM   3927  CA  GLU B 133      36.996  -6.922  70.184  1.00  0.00              
ATOM   3928  CB  GLU B 133      36.837  -8.396  69.756  1.00  0.00              
ATOM   3929  CG  GLU B 133      36.647  -9.509  70.795  1.00  0.00              
ATOM   3930  CD  GLU B 133      35.230  -9.839  71.251  1.00  0.00              
ATOM   3931  OE1 GLU B 133      34.778 -10.952  70.990  1.00  0.00              
ATOM   3932  OE2 GLU B 133      34.573  -8.995  71.856  1.00  0.00              
ATOM   3933  C   GLU B 133      35.657  -6.211  70.322  1.00  0.00              
ATOM   3934  O   GLU B 133      35.241  -5.527  69.387  1.00  0.00              
ATOM   3935  N   TYR B 134      34.999  -6.297  71.485  1.00  0.00              
ATOM   3936  CA  TYR B 134      33.731  -5.613  71.695  1.00  0.00              
ATOM   3937  CB  TYR B 134      33.054  -6.069  72.992  1.00  0.00              
ATOM   3938  CG  TYR B 134      31.585  -5.663  73.065  1.00  0.00              
ATOM   3939  CD1 TYR B 134      30.670  -6.267  72.223  1.00  0.00              
ATOM   3940  CE1 TYR B 134      29.354  -5.857  72.221  1.00  0.00              
ATOM   3941  CD2 TYR B 134      31.175  -4.667  73.932  1.00  0.00              
ATOM   3942  CE2 TYR B 134      29.857  -4.253  73.929  1.00  0.00              
ATOM   3943  CZ  TYR B 134      28.957  -4.845  73.067  1.00  0.00              
ATOM   3944  OH  TYR B 134      27.640  -4.430  73.030  1.00  0.00              
ATOM   3945  C   TYR B 134      33.937  -4.107  71.709  1.00  0.00              
ATOM   3946  O   TYR B 134      33.183  -3.373  71.068  1.00  0.00              
ATOM   3947  N   ALA B 135      34.987  -3.652  72.404  1.00  0.00              
ATOM   3948  CA  ALA B 135      35.330  -2.239  72.461  1.00  0.00              
ATOM   3949  CB  ALA B 135      36.613  -2.062  73.262  1.00  0.00              
ATOM   3950  C   ALA B 135      35.550  -1.632  71.082  1.00  0.00              
ATOM   3951  O   ALA B 135      34.914  -0.643  70.710  1.00  0.00              
ATOM   3952  N   ASN B 136      36.411  -2.273  70.290  1.00  0.00              
ATOM   3953  CA  ASN B 136      36.734  -1.806  68.954  1.00  0.00              
ATOM   3954  CB  ASN B 136      37.930  -2.555  68.370  1.00  0.00              
ATOM   3955  CG  ASN B 136      39.265  -2.263  69.047  1.00  0.00              
ATOM   3956  OD1 ASN B 136      40.098  -3.148  69.212  1.00  0.00              
ATOM   3957  ND2 ASN B 136      39.566  -1.036  69.456  1.00  0.00              
ATOM   3958  C   ASN B 136      35.555  -1.895  68.002  1.00  0.00              
ATOM   3959  O   ASN B 136      35.295  -0.946  67.260  1.00  0.00              
ATOM   3960  N   GLN B 137      34.800  -2.999  68.034  1.00  0.00              
ATOM   3961  CA  GLN B 137      33.649  -3.164  67.159  1.00  0.00              
ATOM   3962  CB  GLN B 137      33.151  -4.604  67.216  1.00  0.00              
ATOM   3963  CG  GLN B 137      32.496  -5.104  65.933  1.00  0.00              
ATOM   3964  CD  GLN B 137      30.975  -5.100  65.940  1.00  0.00              
ATOM   3965  OE1 GLN B 137      30.341  -6.132  66.138  1.00  0.00              
ATOM   3966  NE2 GLN B 137      30.319  -3.969  65.735  1.00  0.00              
ATOM   3967  C   GLN B 137      32.537  -2.179  67.499  1.00  0.00              
ATOM   3968  O   GLN B 137      31.817  -1.742  66.598  1.00  0.00              
ATOM   3969  N   PHE B 138      32.382  -1.808  68.776  1.00  0.00              
ATOM   3970  CA  PHE B 138      31.455  -0.753  69.158  1.00  0.00              
ATOM   3971  CB  PHE B 138      31.263  -0.720  70.678  1.00  0.00              
ATOM   3972  CG  PHE B 138      30.183   0.254  71.131  1.00  0.00              
ATOM   3973  CD1 PHE B 138      28.851  -0.050  70.917  1.00  0.00              
ATOM   3974  CD2 PHE B 138      30.536   1.456  71.716  1.00  0.00              
ATOM   3975  CE1 PHE B 138      27.880   0.862  71.269  1.00  0.00              
ATOM   3976  CE2 PHE B 138      29.555   2.363  72.057  1.00  0.00              
ATOM   3977  CZ  PHE B 138      28.229   2.068  71.832  1.00  0.00              
ATOM   3978  C   PHE B 138      31.938   0.602  68.651  1.00  0.00              
ATOM   3979  O   PHE B 138      31.186   1.306  67.971  1.00  0.00              
ATOM   3980  N   MET B 139      33.196   0.962  68.944  1.00  0.00              
ATOM   3981  CA  MET B 139      33.768   2.235  68.509  1.00  0.00              
ATOM   3982  CB  MET B 139      35.156   2.459  69.097  1.00  0.00              
ATOM   3983  CG  MET B 139      35.180   2.637  70.606  1.00  0.00              
ATOM   3984  SD  MET B 139      36.811   3.130  71.216  1.00  0.00              
ATOM   3985  CE  MET B 139      37.571   1.541  71.386  1.00  0.00              
ATOM   3986  C   MET B 139      33.840   2.403  66.996  1.00  0.00              
ATOM   3987  O   MET B 139      33.966   3.515  66.485  1.00  0.00              
ATOM   3988  N   TRP B 140      33.819   1.282  66.275  1.00  0.00              
ATOM   3989  CA  TRP B 140      33.476   1.285  64.867  1.00  0.00              
ATOM   3990  CB  TRP B 140      33.925  -0.046  64.244  1.00  0.00              
ATOM   3991  CG  TRP B 140      33.447  -0.295  62.818  1.00  0.00              
ATOM   3992  CD2 TRP B 140      32.497  -1.195  62.426  1.00  0.00              
ATOM   3993  CE2 TRP B 140      32.382  -0.946  61.101  1.00  0.00              
ATOM   3994  CE3 TRP B 140      31.891  -2.268  63.033  1.00  0.00              
ATOM   3995  CD1 TRP B 140      33.889   0.453  61.745  1.00  0.00              
ATOM   3996  NE1 TRP B 140      33.210   0.024  60.698  1.00  0.00              
ATOM   3997  CZ2 TRP B 140      31.642  -1.721  60.247  1.00  0.00              
ATOM   3998  CZ3 TRP B 140      31.124  -3.068  62.200  1.00  0.00              
ATOM   3999  CH2 TRP B 140      31.000  -2.800  60.838  1.00  0.00              
ATOM   4000  C   TRP B 140      31.977   1.548  64.708  1.00  0.00              
ATOM   4001  O   TRP B 140      31.587   2.687  64.450  1.00  0.00              
ATOM   4002  N   GLU B 141      31.124   0.545  64.983  1.00  0.00              
ATOM   4003  CA  GLU B 141      29.732   0.513  64.537  1.00  0.00              
ATOM   4004  CB  GLU B 141      29.028  -0.739  65.057  1.00  0.00              
ATOM   4005  CG  GLU B 141      27.719  -1.066  64.331  1.00  0.00              
ATOM   4006  CD  GLU B 141      26.992  -2.300  64.849  1.00  0.00              
ATOM   4007  OE1 GLU B 141      27.582  -3.382  64.853  1.00  0.00              
ATOM   4008  OE2 GLU B 141      25.838  -2.177  65.257  1.00  0.00              
ATOM   4009  C   GLU B 141      28.914   1.742  64.901  1.00  0.00              
ATOM   4010  O   GLU B 141      28.180   2.278  64.061  1.00  0.00              
ATOM   4011  N   TYR B 142      29.086   2.208  66.140  1.00  0.00              
ATOM   4012  CA  TYR B 142      28.385   3.381  66.630  1.00  0.00              
ATOM   4013  CB  TYR B 142      28.699   3.561  68.114  1.00  0.00              
ATOM   4014  CG  TYR B 142      27.744   4.488  68.850  1.00  0.00              
ATOM   4015  CD1 TYR B 142      26.478   4.043  69.176  1.00  0.00              
ATOM   4016  CE1 TYR B 142      25.608   4.867  69.859  1.00  0.00              
ATOM   4017  CD2 TYR B 142      28.147   5.760  69.203  1.00  0.00              
ATOM   4018  CE2 TYR B 142      27.280   6.588  69.884  1.00  0.00              
ATOM   4019  CZ  TYR B 142      26.020   6.133  70.211  1.00  0.00              
ATOM   4020  OH  TYR B 142      25.162   6.946  70.925  1.00  0.00              
ATOM   4021  C   TYR B 142      28.830   4.597  65.825  1.00  0.00              
ATOM   4022  O   TYR B 142      28.012   5.270  65.197  1.00  0.00              
ATOM   4023  N   SER B 143      30.141   4.832  65.748  1.00  0.00              
ATOM   4024  CA  SER B 143      30.666   6.013  65.092  1.00  0.00              
ATOM   4025  CB  SER B 143      32.112   6.204  65.499  1.00  0.00              
ATOM   4026  OG  SER B 143      32.174   6.331  66.914  1.00  0.00              
ATOM   4027  C   SER B 143      30.494   6.014  63.579  1.00  0.00              
ATOM   4028  O   SER B 143      30.278   7.081  63.008  1.00  0.00              
ATOM   4029  N   THR B 144      30.536   4.858  62.900  1.00  0.00              
ATOM   4030  CA  THR B 144      30.170   4.772  61.488  1.00  0.00              
ATOM   4031  CB  THR B 144      30.355   3.347  60.921  1.00  0.00              
ATOM   4032  OG1 THR B 144      30.091   2.422  61.970  1.00  0.00              
ATOM   4033  CG2 THR B 144      31.723   3.128  60.307  1.00  0.00              
ATOM   4034  C   THR B 144      28.738   5.209  61.229  1.00  0.00              
ATOM   4035  O   THR B 144      28.424   5.894  60.254  1.00  0.00              
ATOM   4036  N   ASN B 145      27.857   4.818  62.149  1.00  0.00              
ATOM   4037  CA  ASN B 145      26.442   5.040  61.946  1.00  0.00              
ATOM   4038  CB  ASN B 145      25.656   3.866  62.484  1.00  0.00              
ATOM   4039  CG  ASN B 145      25.878   2.657  61.591  1.00  0.00              
ATOM   4040  OD1 ASN B 145      25.622   2.695  60.384  1.00  0.00              
ATOM   4041  ND2 ASN B 145      26.384   1.547  62.104  1.00  0.00              
ATOM   4042  C   ASN B 145      25.935   6.367  62.468  1.00  0.00              
ATOM   4043  O   ASN B 145      24.899   6.867  62.031  1.00  0.00              
ATOM   4044  N   TYR B 146      26.675   6.960  63.401  1.00  0.00              
ATOM   4045  CA  TYR B 146      26.380   8.304  63.856  1.00  0.00              
ATOM   4046  CB  TYR B 146      26.117   8.298  65.367  1.00  0.00              
ATOM   4047  CG  TYR B 146      24.955   7.383  65.729  1.00  0.00              
ATOM   4048  CD1 TYR B 146      25.206   6.169  66.334  1.00  0.00              
ATOM   4049  CE1 TYR B 146      24.193   5.248  66.489  1.00  0.00              
ATOM   4050  CD2 TYR B 146      23.671   7.707  65.340  1.00  0.00              
ATOM   4051  CE2 TYR B 146      22.656   6.787  65.490  1.00  0.00              
ATOM   4052  CZ  TYR B 146      22.926   5.559  66.050  1.00  0.00              
ATOM   4053  OH  TYR B 146      21.922   4.620  66.167  1.00  0.00              
ATOM   4054  C   TYR B 146      27.502   9.243  63.428  1.00  0.00              
ATOM   4055  O   TYR B 146      28.070  10.008  64.209  1.00  0.00              
ATOM   4056  N   GLY B 147      27.764   9.204  62.117  1.00  0.00              
ATOM   4057  CA  GLY B 147      28.865   9.926  61.490  1.00  0.00              
ATOM   4058  C   GLY B 147      28.776  11.438  61.639  1.00  0.00              
ATOM   4059  O   GLY B 147      29.761  12.108  61.941  1.00  0.00              
ATOM   4060  N   GLN B 148      27.574  11.986  61.454  1.00  0.00              
ATOM   4061  CA  GLN B 148      27.341  13.411  61.624  1.00  0.00              
ATOM   4062  CB  GLN B 148      26.275  13.895  60.644  1.00  0.00              
ATOM   4063  CG  GLN B 148      26.836  14.349  59.302  1.00  0.00              
ATOM   4064  CD  GLN B 148      27.663  15.626  59.391  1.00  0.00              
ATOM   4065  OE1 GLN B 148      28.889  15.608  59.364  1.00  0.00              
ATOM   4066  NE2 GLN B 148      27.044  16.796  59.482  1.00  0.00              
ATOM   4067  C   GLN B 148      26.975  13.811  63.048  1.00  0.00              
ATOM   4068  O   GLN B 148      26.648  14.971  63.306  1.00  0.00              
ATOM   4069  N   ALA B 149      26.997  12.874  64.002  1.00  0.00              
ATOM   4070  CA  ALA B 149      26.826  13.228  65.402  1.00  0.00              
ATOM   4071  CB  ALA B 149      26.487  11.993  66.221  1.00  0.00              
ATOM   4072  C   ALA B 149      28.151  13.782  65.914  1.00  0.00              
ATOM   4073  O   ALA B 149      29.202  13.312  65.469  1.00  0.00              
ATOM   4074  N   PRO B 150      28.176  14.783  66.808  1.00  0.00              
ATOM   4075  CD  PRO B 150      26.992  15.468  67.318  1.00  0.00              
ATOM   4076  CA  PRO B 150      29.397  15.382  67.340  1.00  0.00              
ATOM   4077  CB  PRO B 150      28.868  16.279  68.436  1.00  0.00              
ATOM   4078  CG  PRO B 150      27.546  16.752  67.902  1.00  0.00              
ATOM   4079  C   PRO B 150      30.407  14.383  67.889  1.00  0.00              
ATOM   4080  O   PRO B 150      30.077  13.520  68.709  1.00  0.00              
ATOM   4081  N   LEU B 151      31.643  14.506  67.389  1.00  0.00              
ATOM   4082  CA  LEU B 151      32.801  13.762  67.878  1.00  0.00              
ATOM   4083  CB  LEU B 151      34.073  14.391  67.302  1.00  0.00              
ATOM   4084  CG  LEU B 151      35.457  13.829  67.630  1.00  0.00              
ATOM   4085  CD1 LEU B 151      35.614  12.387  67.172  1.00  0.00              
ATOM   4086  CD2 LEU B 151      36.522  14.690  66.977  1.00  0.00              
ATOM   4087  C   LEU B 151      32.880  13.695  69.400  1.00  0.00              
ATOM   4088  O   LEU B 151      33.139  12.631  69.964  1.00  0.00              
ATOM   4089  N   SER B 152      32.596  14.828  70.050  1.00  0.00              
ATOM   4090  CA  SER B 152      32.434  14.917  71.493  1.00  0.00              
ATOM   4091  CB  SER B 152      31.907  16.309  71.810  1.00  0.00              
ATOM   4092  OG  SER B 152      30.747  16.593  71.030  1.00  0.00              
ATOM   4093  C   SER B 152      31.486  13.861  72.049  1.00  0.00              
ATOM   4094  O   SER B 152      31.898  12.999  72.828  1.00  0.00              
ATOM   4095  N   LEU B 153      30.234  13.896  71.573  1.00  0.00              
ATOM   4096  CA  LEU B 153      29.195  12.960  71.980  1.00  0.00              
ATOM   4097  CB  LEU B 153      27.877  13.239  71.270  1.00  0.00              
ATOM   4098  CG  LEU B 153      27.112  14.490  71.654  1.00  0.00              
ATOM   4099  CD1 LEU B 153      25.849  14.609  70.825  1.00  0.00              
ATOM   4100  CD2 LEU B 153      26.766  14.461  73.131  1.00  0.00              
ATOM   4101  C   LEU B 153      29.571  11.508  71.763  1.00  0.00              
ATOM   4102  O   LEU B 153      29.410  10.685  72.669  1.00  0.00              
ATOM   4103  N   LEU B 154      30.128  11.218  70.582  1.00  0.00              
ATOM   4104  CA  LEU B 154      30.599   9.882  70.251  1.00  0.00              
ATOM   4105  CB  LEU B 154      31.154   9.847  68.830  1.00  0.00              
ATOM   4106  CG  LEU B 154      30.207  10.106  67.666  1.00  0.00              
ATOM   4107  CD1 LEU B 154      30.986  10.197  66.371  1.00  0.00              
ATOM   4108  CD2 LEU B 154      29.158   9.016  67.562  1.00  0.00              
ATOM   4109  C   LEU B 154      31.648   9.383  71.235  1.00  0.00              
ATOM   4110  O   LEU B 154      31.439   8.353  71.876  1.00  0.00              
ATOM   4111  N   VAL B 155      32.731  10.146  71.433  1.00  0.00              
ATOM   4112  CA  VAL B 155      33.816   9.754  72.329  1.00  0.00              
ATOM   4113  CB  VAL B 155      35.040  10.692  72.132  1.00  0.00              
ATOM   4114  CG1 VAL B 155      36.214  10.353  73.042  1.00  0.00              
ATOM   4115  CG2 VAL B 155      35.550  10.590  70.703  1.00  0.00              
ATOM   4116  C   VAL B 155      33.361   9.691  73.788  1.00  0.00              
ATOM   4117  O   VAL B 155      33.864   8.870  74.564  1.00  0.00              
ATOM   4118  N   SER B 156      32.415  10.540  74.208  1.00  0.00              
ATOM   4119  CA  SER B 156      31.822  10.399  75.527  1.00  0.00              
ATOM   4120  CB  SER B 156      31.023  11.636  75.934  1.00  0.00              
ATOM   4121  OG  SER B 156      30.101  12.108  74.961  1.00  0.00              
ATOM   4122  C   SER B 156      30.964   9.151  75.653  1.00  0.00              
ATOM   4123  O   SER B 156      31.037   8.454  76.669  1.00  0.00              
ATOM   4124  N   TYR B 157      30.179   8.823  74.617  1.00  0.00              
ATOM   4125  CA  TYR B 157      29.273   7.691  74.693  1.00  0.00              
ATOM   4126  CB  TYR B 157      28.245   7.677  73.562  1.00  0.00              
ATOM   4127  CG  TYR B 157      27.100   6.704  73.828  1.00  0.00              
ATOM   4128  CD1 TYR B 157      25.983   7.146  74.504  1.00  0.00              
ATOM   4129  CE1 TYR B 157      24.945   6.277  74.756  1.00  0.00              
ATOM   4130  CD2 TYR B 157      27.176   5.387  73.410  1.00  0.00              
ATOM   4131  CE2 TYR B 157      26.138   4.514  73.660  1.00  0.00              
ATOM   4132  CZ  TYR B 157      25.021   4.973  74.320  1.00  0.00              
ATOM   4133  OH  TYR B 157      23.960   4.118  74.536  1.00  0.00              
ATOM   4134  C   TYR B 157      30.052   6.390  74.685  1.00  0.00              
ATOM   4135  O   TYR B 157      29.770   5.535  75.519  1.00  0.00              
ATOM   4136  N   THR B 158      31.035   6.225  73.794  1.00  0.00              
ATOM   4137  CA  THR B 158      31.819   4.999  73.714  1.00  0.00              
ATOM   4138  CB  THR B 158      32.853   5.106  72.582  1.00  0.00              
ATOM   4139  OG1 THR B 158      33.566   6.316  72.821  1.00  0.00              
ATOM   4140  CG2 THR B 158      32.208   5.120  71.203  1.00  0.00              
ATOM   4141  C   THR B 158      32.501   4.697  75.041  1.00  0.00              
ATOM   4142  O   THR B 158      32.422   3.588  75.568  1.00  0.00              
ATOM   4143  N   LYS B 159      33.111   5.747  75.600  1.00  0.00              
ATOM   4144  CA  LYS B 159      33.738   5.711  76.912  1.00  0.00              
ATOM   4145  CB  LYS B 159      34.264   7.107  77.197  1.00  0.00              
ATOM   4146  CG  LYS B 159      35.276   7.240  78.320  1.00  0.00              
ATOM   4147  CD  LYS B 159      35.697   8.694  78.543  1.00  0.00              
ATOM   4148  CE  LYS B 159      36.433   9.349  77.370  1.00  0.00              
ATOM   4149  NZ  LYS B 159      35.535   9.953  76.398  1.00  0.00              
ATOM   4150  C   LYS B 159      32.753   5.283  77.997  1.00  0.00              
ATOM   4151  O   LYS B 159      33.006   4.320  78.725  1.00  0.00              
ATOM   4152  N   SER B 160      31.596   5.952  78.069  1.00  0.00              
ATOM   4153  CA  SER B 160      30.581   5.653  79.072  1.00  0.00              
ATOM   4154  CB  SER B 160      29.442   6.662  78.995  1.00  0.00              
ATOM   4155  OG  SER B 160      29.900   7.996  79.173  1.00  0.00              
ATOM   4156  C   SER B 160      30.014   4.246  78.935  1.00  0.00              
ATOM   4157  O   SER B 160      29.838   3.537  79.926  1.00  0.00              
ATOM   4158  N   TYR B 161      29.784   3.815  77.692  1.00  0.00              
ATOM   4159  CA  TYR B 161      29.247   2.501  77.388  1.00  0.00              
ATOM   4160  CB  TYR B 161      28.943   2.401  75.892  1.00  0.00              
ATOM   4161  CG  TYR B 161      28.243   1.115  75.474  1.00  0.00              
ATOM   4162  CD1 TYR B 161      26.876   0.999  75.624  1.00  0.00              
ATOM   4163  CE1 TYR B 161      26.249  -0.184  75.297  1.00  0.00              
ATOM   4164  CD2 TYR B 161      28.980   0.062  74.966  1.00  0.00              
ATOM   4165  CE2 TYR B 161      28.355  -1.120  74.637  1.00  0.00              
ATOM   4166  CZ  TYR B 161      26.996  -1.240  74.821  1.00  0.00              
ATOM   4167  OH  TYR B 161      26.383  -2.442  74.534  1.00  0.00              
ATOM   4168  C   TYR B 161      30.239   1.424  77.801  1.00  0.00              
ATOM   4169  O   TYR B 161      29.868   0.481  78.497  1.00  0.00              
ATOM   4170  N   LEU B 162      31.509   1.553  77.412  1.00  0.00              
ATOM   4171  CA  LEU B 162      32.513   0.562  77.768  1.00  0.00              
ATOM   4172  CB  LEU B 162      33.780   0.763  76.951  1.00  0.00              
ATOM   4173  CG  LEU B 162      33.630   0.617  75.440  1.00  0.00              
ATOM   4174  CD1 LEU B 162      34.917   1.017  74.743  1.00  0.00              
ATOM   4175  CD2 LEU B 162      33.178  -0.784  75.059  1.00  0.00              
ATOM   4176  C   LEU B 162      32.811   0.534  79.259  1.00  0.00              
ATOM   4177  O   LEU B 162      33.076  -0.531  79.820  1.00  0.00              
ATOM   4178  N   SER B 163      32.722   1.693  79.923  1.00  0.00              
ATOM   4179  CA  SER B 163      32.775   1.753  81.377  1.00  0.00              
ATOM   4180  CB  SER B 163      32.774   3.205  81.850  1.00  0.00              
ATOM   4181  OG  SER B 163      33.146   3.348  83.216  1.00  0.00              
ATOM   4182  C   SER B 163      31.590   1.002  81.979  1.00  0.00              
ATOM   4183  O   SER B 163      31.774   0.250  82.936  1.00  0.00              
ATOM   4184  N   MET B 164      30.386   1.175  81.416  1.00  0.00              
ATOM   4185  CA  MET B 164      29.195   0.443  81.828  1.00  0.00              
ATOM   4186  CB  MET B 164      27.983   0.952  81.041  1.00  0.00              
ATOM   4187  CG  MET B 164      26.663   0.233  81.283  1.00  0.00              
ATOM   4188  SD  MET B 164      25.281   1.008  80.409  1.00  0.00              
ATOM   4189  CE  MET B 164      25.316   0.074  78.907  1.00  0.00              
ATOM   4190  C   MET B 164      29.359  -1.060  81.652  1.00  0.00              
ATOM   4191  O   MET B 164      28.987  -1.827  82.536  1.00  0.00              
ATOM   4192  N   VAL B 165      29.928  -1.510  80.530  1.00  0.00              
ATOM   4193  CA  VAL B 165      30.190  -2.930  80.319  1.00  0.00              
ATOM   4194  CB  VAL B 165      30.727  -3.215  78.898  1.00  0.00              
ATOM   4195  CG1 VAL B 165      30.803  -4.712  78.665  1.00  0.00              
ATOM   4196  CG2 VAL B 165      29.848  -2.610  77.817  1.00  0.00              
ATOM   4197  C   VAL B 165      31.174  -3.432  81.373  1.00  0.00              
ATOM   4198  O   VAL B 165      30.933  -4.453  82.020  1.00  0.00              
ATOM   4199  N   GLY B 166      32.256  -2.673  81.582  1.00  0.00              
ATOM   4200  CA  GLY B 166      33.273  -2.988  82.574  1.00  0.00              
ATOM   4201  C   GLY B 166      32.708  -3.156  83.978  1.00  0.00              
ATOM   4202  O   GLY B 166      32.969  -4.169  84.630  1.00  0.00              
ATOM   4203  N   SER B 167      31.908  -2.196  84.452  1.00  0.00              
ATOM   4204  CA  SER B 167      31.298  -2.282  85.769  1.00  0.00              
ATOM   4205  CB  SER B 167      30.688  -0.935  86.143  1.00  0.00              
ATOM   4206  OG  SER B 167      29.837  -0.480  85.100  1.00  0.00              
ATOM   4207  C   SER B 167      30.237  -3.372  85.821  1.00  0.00              
ATOM   4208  O   SER B 167      30.357  -4.338  86.580  1.00  0.00              
ATOM   4209  N   CYS B 168      29.216  -3.259  84.966  1.00  0.00              
ATOM   4210  CA  CYS B 168      28.088  -4.174  84.980  1.00  0.00              
ATOM   4211  CB  CYS B 168      27.048  -3.785  83.946  1.00  0.00              
ATOM   4212  SG  CYS B 168      26.424  -2.097  84.155  1.00  0.00              
ATOM   4213  C   CYS B 168      28.462  -5.637  84.824  1.00  0.00              
ATOM   4214  O   CYS B 168      28.022  -6.455  85.632  1.00  0.00              
ATOM   4215  N   CYS B 169      29.336  -5.991  83.880  1.00  0.00              
ATOM   4216  CA  CYS B 169      29.741  -7.380  83.724  1.00  0.00              
ATOM   4217  CB  CYS B 169      30.386  -7.602  82.365  1.00  0.00              
ATOM   4218  SG  CYS B 169      29.316  -7.069  81.003  1.00  0.00              
ATOM   4219  C   CYS B 169      30.646  -7.901  84.839  1.00  0.00              
ATOM   4220  O   CYS B 169      30.911  -9.102  84.898  1.00  0.00              
ATOM   4221  N   THR B 170      31.152  -7.041  85.734  1.00  0.00              
ATOM   4222  CA  THR B 170      31.850  -7.519  86.920  1.00  0.00              
ATOM   4223  CB  THR B 170      33.225  -6.839  87.103  1.00  0.00              
ATOM   4224  OG1 THR B 170      33.029  -5.431  87.110  1.00  0.00              
ATOM   4225  CG2 THR B 170      34.215  -7.246  86.021  1.00  0.00              
ATOM   4226  C   THR B 170      31.013  -7.409  88.192  1.00  0.00              
ATOM   4227  O   THR B 170      31.356  -7.995  89.221  1.00  0.00              
ATOM   4228  N   SER B 171      29.910  -6.651  88.151  1.00  0.00              
ATOM   4229  CA  SER B 171      29.036  -6.494  89.304  1.00  0.00              
ATOM   4230  CB  SER B 171      28.057  -5.343  89.063  1.00  0.00              
ATOM   4231  OG  SER B 171      27.047  -5.624  88.102  1.00  0.00              
ATOM   4232  C   SER B 171      28.275  -7.765  89.671  1.00  0.00              
ATOM   4233  O   SER B 171      28.072  -8.653  88.840  1.00  0.00              
ATOM   4234  N   ALA B 172      27.808  -7.827  90.924  1.00  0.00              
ATOM   4235  CA  ALA B 172      27.057  -8.965  91.445  1.00  0.00              
ATOM   4236  CB  ALA B 172      26.649  -8.671  92.880  1.00  0.00              
ATOM   4237  C   ALA B 172      25.790  -9.333  90.677  1.00  0.00              
ATOM   4238  O   ALA B 172      25.349 -10.483  90.706  1.00  0.00              
ATOM   4239  N   SER B 173      25.180  -8.359  89.997  1.00  0.00              
ATOM   4240  CA  SER B 173      24.058  -8.621  89.117  1.00  0.00              
ATOM   4241  CB  SER B 173      22.736  -8.509  89.876  1.00  0.00              
ATOM   4242  OG  SER B 173      21.612  -8.840  89.070  1.00  0.00              
ATOM   4243  C   SER B 173      24.140  -7.622  87.967  1.00  0.00              
ATOM   4244  O   SER B 173      23.772  -6.452  88.129  1.00  0.00              
ATOM   4245  N   PRO B 174      24.629  -8.044  86.787  1.00  0.00              
ATOM   4246  CD  PRO B 174      25.074  -9.409  86.513  1.00  0.00              
ATOM   4247  CA  PRO B 174      24.835  -7.196  85.616  1.00  0.00              
ATOM   4248  CB  PRO B 174      25.175  -8.197  84.531  1.00  0.00              
ATOM   4249  CG  PRO B 174      25.954  -9.238  85.288  1.00  0.00              
ATOM   4250  C   PRO B 174      23.649  -6.327  85.234  1.00  0.00              
ATOM   4251  O   PRO B 174      23.793  -5.112  85.109  1.00  0.00              
ATOM   4252  N   THR B 175      22.461  -6.919  85.098  1.00  0.00              
ATOM   4253  CA  THR B 175      21.251  -6.200  84.724  1.00  0.00              
ATOM   4254  CB  THR B 175      20.137  -7.240  84.492  1.00  0.00              
ATOM   4255  OG1 THR B 175      20.712  -8.167  83.572  1.00  0.00              
ATOM   4256  CG2 THR B 175      18.862  -6.669  83.883  1.00  0.00              
ATOM   4257  C   THR B 175      20.841  -5.092  85.696  1.00  0.00              
ATOM   4258  O   THR B 175      20.258  -4.096  85.265  1.00  0.00              
ATOM   4259  N   VAL B 176      21.179  -5.195  86.990  1.00  0.00              
ATOM   4260  CA  VAL B 176      20.914  -4.132  87.960  1.00  0.00              
ATOM   4261  CB  VAL B 176      21.298  -4.622  89.382  1.00  0.00              
ATOM   4262  CG1 VAL B 176      21.320  -3.518  90.429  1.00  0.00              
ATOM   4263  CG2 VAL B 176      20.308  -5.672  89.845  1.00  0.00              
ATOM   4264  C   VAL B 176      21.686  -2.870  87.576  1.00  0.00              
ATOM   4265  O   VAL B 176      21.138  -1.762  87.513  1.00  0.00              
ATOM   4266  N   CYS B 177      22.968  -3.095  87.283  1.00  0.00              
ATOM   4267  CA  CYS B 177      23.888  -2.055  86.859  1.00  0.00              
ATOM   4268  CB  CYS B 177      25.282  -2.662  86.873  1.00  0.00              
ATOM   4269  SG  CYS B 177      26.604  -1.681  86.125  1.00  0.00              
ATOM   4270  C   CYS B 177      23.515  -1.515  85.482  1.00  0.00              
ATOM   4271  O   CYS B 177      23.426  -0.299  85.290  1.00  0.00              
ATOM   4272  N   PHE B 178      23.249  -2.415  84.524  1.00  0.00              
ATOM   4273  CA  PHE B 178      22.778  -2.048  83.196  1.00  0.00              
ATOM   4274  CB  PHE B 178      22.503  -3.270  82.318  1.00  0.00              
ATOM   4275  CG  PHE B 178      23.726  -3.857  81.625  1.00  0.00              
ATOM   4276  CD1 PHE B 178      24.096  -5.166  81.866  1.00  0.00              
ATOM   4277  CD2 PHE B 178      24.445  -3.097  80.721  1.00  0.00              
ATOM   4278  CE1 PHE B 178      25.173  -5.712  81.199  1.00  0.00              
ATOM   4279  CE2 PHE B 178      25.521  -3.651  80.058  1.00  0.00              
ATOM   4280  CZ  PHE B 178      25.887  -4.958  80.295  1.00  0.00              
ATOM   4281  C   PHE B 178      21.530  -1.186  83.235  1.00  0.00              
ATOM   4282  O   PHE B 178      21.461  -0.206  82.500  1.00  0.00              
ATOM   4283  N   LEU B 179      20.561  -1.497  84.106  1.00  0.00              
ATOM   4284  CA  LEU B 179      19.362  -0.686  84.257  1.00  0.00              
ATOM   4285  CB  LEU B 179      18.428  -1.295  85.301  1.00  0.00              
ATOM   4286  CG  LEU B 179      17.064  -0.649  85.534  1.00  0.00              
ATOM   4287  CD1 LEU B 179      16.180  -0.769  84.301  1.00  0.00              
ATOM   4288  CD2 LEU B 179      16.384  -1.293  86.725  1.00  0.00              
ATOM   4289  C   LEU B 179      19.690   0.756  84.628  1.00  0.00              
ATOM   4290  O   LEU B 179      19.338   1.667  83.875  1.00  0.00              
ATOM   4291  N   LYS B 180      20.410   0.985  85.737  1.00  0.00              
ATOM   4292  CA  LYS B 180      20.702   2.348  86.169  1.00  0.00              
ATOM   4293  CB  LYS B 180      21.353   2.414  87.557  1.00  0.00              
ATOM   4294  CG  LYS B 180      22.759   1.832  87.702  1.00  0.00              
ATOM   4295  CD  LYS B 180      23.377   2.119  89.063  1.00  0.00              
ATOM   4296  CE  LYS B 180      23.601   3.604  89.349  1.00  0.00              
ATOM   4297  NZ  LYS B 180      24.578   4.213  88.464  1.00  0.00              
ATOM   4298  C   LYS B 180      21.556   3.100  85.158  1.00  0.00              
ATOM   4299  O   LYS B 180      21.264   4.248  84.814  1.00  0.00              
ATOM   4300  N   GLU B 181      22.577   2.425  84.620  1.00  0.00              
ATOM   4301  CA  GLU B 181      23.470   3.063  83.679  1.00  0.00              
ATOM   4302  CB  GLU B 181      24.800   2.342  83.576  1.00  0.00              
ATOM   4303  CG  GLU B 181      25.589   2.500  84.873  1.00  0.00              
ATOM   4304  CD  GLU B 181      27.072   2.188  84.763  1.00  0.00              
ATOM   4305  OE1 GLU B 181      27.777   2.883  84.033  1.00  0.00              
ATOM   4306  OE2 GLU B 181      27.540   1.264  85.429  1.00  0.00              
ATOM   4307  C   GLU B 181      22.844   3.342  82.325  1.00  0.00              
ATOM   4308  O   GLU B 181      23.140   4.376  81.733  1.00  0.00              
ATOM   4309  N   ARG B 182      21.939   2.497  81.829  1.00  0.00              
ATOM   4310  CA  ARG B 182      21.167   2.829  80.640  1.00  0.00              
ATOM   4311  CB  ARG B 182      20.455   1.607  80.090  1.00  0.00              
ATOM   4312  CG  ARG B 182      21.432   0.706  79.358  1.00  0.00              
ATOM   4313  CD  ARG B 182      20.811  -0.654  79.139  1.00  0.00              
ATOM   4314  NE  ARG B 182      21.601  -1.442  78.208  1.00  0.00              
ATOM   4315  CZ  ARG B 182      21.503  -2.769  78.128  1.00  0.00              
ATOM   4316  NH1 ARG B 182      22.220  -3.401  77.214  1.00  0.00              
ATOM   4317  NH2 ARG B 182      20.702  -3.465  78.927  1.00  0.00              
ATOM   4318  C   ARG B 182      20.180   3.957  80.892  1.00  0.00              
ATOM   4319  O   ARG B 182      20.013   4.822  80.031  1.00  0.00              
ATOM   4320  N   LEU B 183      19.547   3.999  82.072  1.00  0.00              
ATOM   4321  CA  LEU B 183      18.692   5.121  82.441  1.00  0.00              
ATOM   4322  CB  LEU B 183      17.954   4.859  83.751  1.00  0.00              
ATOM   4323  CG  LEU B 183      16.846   3.811  83.778  1.00  0.00              
ATOM   4324  CD1 LEU B 183      16.371   3.594  85.205  1.00  0.00              
ATOM   4325  CD2 LEU B 183      15.684   4.211  82.882  1.00  0.00              
ATOM   4326  C   LEU B 183      19.438   6.447  82.533  1.00  0.00              
ATOM   4327  O   LEU B 183      18.908   7.480  82.123  1.00  0.00              
ATOM   4328  N   GLN B 184      20.669   6.459  83.057  1.00  0.00              
ATOM   4329  CA  GLN B 184      21.471   7.675  83.041  1.00  0.00              
ATOM   4330  CB  GLN B 184      22.515   7.676  84.167  1.00  0.00              
ATOM   4331  CG  GLN B 184      23.601   6.612  84.108  1.00  0.00              
ATOM   4332  CD  GLN B 184      24.382   6.444  85.402  1.00  0.00              
ATOM   4333  OE1 GLN B 184      24.248   5.452  86.120  1.00  0.00              
ATOM   4334  NE2 GLN B 184      25.240   7.393  85.751  1.00  0.00              
ATOM   4335  C   GLN B 184      22.080   7.978  81.673  1.00  0.00              
ATOM   4336  O   GLN B 184      22.242   9.145  81.310  1.00  0.00              
ATOM   4337  N   LEU B 185      22.407   6.951  80.879  1.00  0.00              
ATOM   4338  CA  LEU B 185      22.864   7.144  79.508  1.00  0.00              
ATOM   4339  CB  LEU B 185      23.482   5.873  78.926  1.00  0.00              
ATOM   4340  CG  LEU B 185      25.002   5.710  78.899  1.00  0.00              
ATOM   4341  CD1 LEU B 185      25.637   5.855  80.274  1.00  0.00              
ATOM   4342  CD2 LEU B 185      25.355   4.360  78.297  1.00  0.00              
ATOM   4343  C   LEU B 185      21.789   7.651  78.561  1.00  0.00              
ATOM   4344  O   LEU B 185      22.122   8.366  77.617  1.00  0.00              
ATOM   4345  N   LYS B 186      20.515   7.315  78.816  1.00  0.00              
ATOM   4346  CA  LYS B 186      19.347   7.728  78.035  1.00  0.00              
ATOM   4347  CB  LYS B 186      18.108   7.655  78.930  1.00  0.00              
ATOM   4348  CG  LYS B 186      16.782   8.004  78.268  1.00  0.00              
ATOM   4349  CD  LYS B 186      15.723   8.228  79.337  1.00  0.00              
ATOM   4350  CE  LYS B 186      14.437   8.787  78.742  1.00  0.00              
ATOM   4351  NZ  LYS B 186      14.653  10.084  78.125  1.00  0.00              
ATOM   4352  C   LYS B 186      19.419   9.098  77.367  1.00  0.00              
ATOM   4353  O   LYS B 186      19.240   9.208  76.153  1.00  0.00              
ATOM   4354  N   HIS B 187      19.742  10.136  78.146  1.00  0.00              
ATOM   4355  CA  HIS B 187      19.843  11.496  77.634  1.00  0.00              
ATOM   4356  CB  HIS B 187      20.091  12.458  78.793  1.00  0.00              
ATOM   4357  CG  HIS B 187      19.932  13.929  78.428  1.00  0.00              
ATOM   4358  ND1 HIS B 187      20.713  14.676  77.659  1.00  0.00              
ATOM   4359  CD2 HIS B 187      18.909  14.719  78.897  1.00  0.00              
ATOM   4360  NE2 HIS B 187      19.137  15.902  78.389  1.00  0.00              
ATOM   4361  CE1 HIS B 187      20.220  15.885  77.650  1.00  0.00              
ATOM   4362  C   HIS B 187      20.955  11.622  76.597  1.00  0.00              
ATOM   4363  O   HIS B 187      20.744  12.185  75.524  1.00  0.00              
ATOM   4364  N   LEU B 188      22.131  11.056  76.891  1.00  0.00              
ATOM   4365  CA  LEU B 188      23.296  11.136  76.018  1.00  0.00              
ATOM   4366  CB  LEU B 188      24.512  10.605  76.781  1.00  0.00              
ATOM   4367  CG  LEU B 188      25.911  10.648  76.173  1.00  0.00              
ATOM   4368  CD1 LEU B 188      26.382  12.080  75.986  1.00  0.00              
ATOM   4369  CD2 LEU B 188      26.886   9.911  77.074  1.00  0.00              
ATOM   4370  C   LEU B 188      23.069  10.321  74.748  1.00  0.00              
ATOM   4371  O   LEU B 188      23.439  10.728  73.644  1.00  0.00              
ATOM   4372  N   SER B 189      22.418   9.169  74.923  1.00  0.00              
ATOM   4373  CA  SER B 189      22.063   8.259  73.848  1.00  0.00              
ATOM   4374  CB  SER B 189      21.411   7.039  74.483  1.00  0.00              
ATOM   4375  OG  SER B 189      21.841   5.794  73.946  1.00  0.00              
ATOM   4376  C   SER B 189      21.116   8.945  72.871  1.00  0.00              
ATOM   4377  O   SER B 189      21.471   9.136  71.704  1.00  0.00              
ATOM   4378  N   LEU B 190      19.954   9.399  73.370  1.00  0.00              
ATOM   4379  CA  LEU B 190      18.970  10.113  72.566  1.00  0.00              
ATOM   4380  CB  LEU B 190      17.765  10.539  73.399  1.00  0.00              
ATOM   4381  CG  LEU B 190      16.728   9.495  73.793  1.00  0.00              
ATOM   4382  CD1 LEU B 190      15.756  10.079  74.801  1.00  0.00              
ATOM   4383  CD2 LEU B 190      15.977   8.988  72.571  1.00  0.00              
ATOM   4384  C   LEU B 190      19.555  11.331  71.874  1.00  0.00              
ATOM   4385  O   LEU B 190      19.339  11.519  70.674  1.00  0.00              
ATOM   4386  N   LEU B 191      20.345  12.114  72.619  1.00  0.00              
ATOM   4387  CA  LEU B 191      21.086  13.241  72.075  1.00  0.00              
ATOM   4388  CB  LEU B 191      21.924  13.865  73.188  1.00  0.00              
ATOM   4389  CG  LEU B 191      22.779  15.108  72.995  1.00  0.00              
ATOM   4390  CD1 LEU B 191      21.986  16.286  72.461  1.00  0.00              
ATOM   4391  CD2 LEU B 191      23.402  15.466  74.330  1.00  0.00              
ATOM   4392  C   LEU B 191      21.959  12.833  70.896  1.00  0.00              
ATOM   4393  O   LEU B 191      21.808  13.413  69.825  1.00  0.00              
ATOM   4394  N   THR B 192      22.795  11.795  71.021  1.00  0.00              
ATOM   4395  CA  THR B 192      23.677  11.385  69.933  1.00  0.00              
ATOM   4396  CB  THR B 192      24.646  10.281  70.402  1.00  0.00              
ATOM   4397  OG1 THR B 192      25.310  10.775  71.560  1.00  0.00              
ATOM   4398  CG2 THR B 192      25.698   9.949  69.354  1.00  0.00              
ATOM   4399  C   THR B 192      22.888  10.939  68.701  1.00  0.00              
ATOM   4400  O   THR B 192      23.175  11.373  67.579  1.00  0.00              
ATOM   4401  N   THR B 193      21.846  10.119  68.902  1.00  0.00              
ATOM   4402  CA  THR B 193      20.995   9.677  67.805  1.00  0.00              
ATOM   4403  CB  THR B 193      19.987   8.610  68.283  1.00  0.00              
ATOM   4404  OG1 THR B 193      19.427   9.028  69.522  1.00  0.00              
ATOM   4405  CG2 THR B 193      20.658   7.263  68.469  1.00  0.00              
ATOM   4406  C   THR B 193      20.275  10.812  67.084  1.00  0.00              
ATOM   4407  O   THR B 193      20.176  10.827  65.857  1.00  0.00              
ATOM   4408  N   LEU B 194      19.812  11.795  67.858  1.00  0.00              
ATOM   4409  CA  LEU B 194      19.041  12.911  67.337  1.00  0.00              
ATOM   4410  CB  LEU B 194      18.386  13.578  68.537  1.00  0.00              
ATOM   4411  CG  LEU B 194      17.297  14.624  68.442  1.00  0.00              
ATOM   4412  CD1 LEU B 194      16.096  14.122  67.660  1.00  0.00              
ATOM   4413  CD2 LEU B 194      16.876  14.956  69.861  1.00  0.00              
ATOM   4414  C   LEU B 194      19.951  13.875  66.583  1.00  0.00              
ATOM   4415  O   LEU B 194      19.665  14.272  65.448  1.00  0.00              
ATOM   4416  N   SER B 195      21.084  14.212  67.211  1.00  0.00              
ATOM   4417  CA  SER B 195      22.082  15.086  66.625  1.00  0.00              
ATOM   4418  CB  SER B 195      23.215  15.350  67.602  1.00  0.00              
ATOM   4419  OG  SER B 195      22.733  16.031  68.752  1.00  0.00              
ATOM   4420  C   SER B 195      22.628  14.605  65.293  1.00  0.00              
ATOM   4421  O   SER B 195      22.786  15.440  64.403  1.00  0.00              
ATOM   4422  N   ASN B 196      22.871  13.299  65.089  1.00  0.00              
ATOM   4423  CA  ASN B 196      23.280  12.812  63.774  1.00  0.00              
ATOM   4424  CB  ASN B 196      23.506  11.299  63.741  1.00  0.00              
ATOM   4425  CG  ASN B 196      23.983  10.778  62.383  1.00  0.00              
ATOM   4426  OD1 ASN B 196      25.174  10.804  62.085  1.00  0.00              
ATOM   4427  ND2 ASN B 196      23.127  10.305  61.487  1.00  0.00              
ATOM   4428  C   ASN B 196      22.287  13.190  62.685  1.00  0.00              
ATOM   4429  O   ASN B 196      22.699  13.689  61.636  1.00  0.00              
ATOM   4430  N   ARG B 197      20.981  13.011  62.908  1.00  0.00              
ATOM   4431  CA  ARG B 197      20.015  13.329  61.873  1.00  0.00              
ATOM   4432  CB  ARG B 197      18.672  12.655  62.100  1.00  0.00              
ATOM   4433  CG  ARG B 197      17.859  12.537  60.809  1.00  0.00              
ATOM   4434  CD  ARG B 197      18.613  11.843  59.675  1.00  0.00              
ATOM   4435  NE  ARG B 197      19.022  10.486  60.006  1.00  0.00              
ATOM   4436  CZ  ARG B 197      20.217  10.008  59.657  1.00  0.00              
ATOM   4437  NH1 ARG B 197      20.514   8.734  59.864  1.00  0.00              
ATOM   4438  NH2 ARG B 197      21.167  10.768  59.128  1.00  0.00              
ATOM   4439  C   ARG B 197      19.834  14.817  61.642  1.00  0.00              
ATOM   4440  O   ARG B 197      19.788  15.247  60.486  1.00  0.00              
ATOM   4441  N   VAL B 198      19.742  15.637  62.692  1.00  0.00              
ATOM   4442  CA  VAL B 198      19.632  17.077  62.483  1.00  0.00              
ATOM   4443  CB  VAL B 198      19.166  17.844  63.743  1.00  0.00              
ATOM   4444  CG1 VAL B 198      17.729  17.463  64.062  1.00  0.00              
ATOM   4445  CG2 VAL B 198      20.033  17.597  64.966  1.00  0.00              
ATOM   4446  C   VAL B 198      20.889  17.671  61.846  1.00  0.00              
ATOM   4447  O   VAL B 198      20.803  18.500  60.936  1.00  0.00              
ATOM   4448  N   CYS B 199      22.071  17.196  62.251  1.00  0.00              
ATOM   4449  CA  CYS B 199      23.315  17.607  61.619  1.00  0.00              
ATOM   4450  CB  CYS B 199      24.506  17.286  62.506  1.00  0.00              
ATOM   4451  SG  CYS B 199      24.376  18.032  64.151  1.00  0.00              
ATOM   4452  C   CYS B 199      23.526  17.012  60.231  1.00  0.00              
ATOM   4453  O   CYS B 199      24.255  17.600  59.427  1.00  0.00              
ATOM   4454  N   SER B 200      22.943  15.856  59.888  1.00  0.00              
ATOM   4455  CA  SER B 200      22.984  15.385  58.508  1.00  0.00              
ATOM   4456  CB  SER B 200      22.788  13.878  58.362  1.00  0.00              
ATOM   4457  OG  SER B 200      21.680  13.354  59.073  1.00  0.00              
ATOM   4458  C   SER B 200      22.038  16.149  57.598  1.00  0.00              
ATOM   4459  O   SER B 200      22.387  16.401  56.447  1.00  0.00              
ATOM   4460  N   GLN B 201      20.860  16.555  58.094  1.00  0.00              
ATOM   4461  CA  GLN B 201      20.004  17.506  57.388  1.00  0.00              
ATOM   4462  CB  GLN B 201      18.747  17.807  58.197  1.00  0.00              
ATOM   4463  CG  GLN B 201      17.722  16.690  58.118  1.00  0.00              
ATOM   4464  CD  GLN B 201      16.692  16.718  59.232  1.00  0.00              
ATOM   4465  OE1 GLN B 201      15.655  17.381  59.187  1.00  0.00              
ATOM   4466  NE2 GLN B 201      16.977  15.974  60.286  1.00  0.00              
ATOM   4467  C   GLN B 201      20.746  18.804  57.097  1.00  0.00              
ATOM   4468  O   GLN B 201      20.779  19.273  55.956  1.00  0.00              
ATOM   4469  N   TYR B 202      21.403  19.337  58.135  1.00  0.00              
ATOM   4470  CA  TYR B 202      22.263  20.504  58.008  1.00  0.00              
ATOM   4471  CB  TYR B 202      22.873  20.828  59.373  1.00  0.00              
ATOM   4472  CG  TYR B 202      23.622  22.152  59.429  1.00  0.00              
ATOM   4473  CD1 TYR B 202      22.914  23.332  59.531  1.00  0.00              
ATOM   4474  CE1 TYR B 202      23.584  24.535  59.545  1.00  0.00              
ATOM   4475  CD2 TYR B 202      25.002  22.168  59.359  1.00  0.00              
ATOM   4476  CE2 TYR B 202      25.674  23.371  59.354  1.00  0.00              
ATOM   4477  CZ  TYR B 202      24.957  24.543  59.438  1.00  0.00              
ATOM   4478  OH  TYR B 202      25.624  25.748  59.382  1.00  0.00              
ATOM   4479  C   TYR B 202      23.358  20.322  56.961  1.00  0.00              
ATOM   4480  O   TYR B 202      23.527  21.178  56.092  1.00  0.00              
ATOM   4481  N   ALA B 203      24.100  19.211  57.021  1.00  0.00              
ATOM   4482  CA  ALA B 203      25.166  18.937  56.065  1.00  0.00              
ATOM   4483  CB  ALA B 203      25.903  17.671  56.466  1.00  0.00              
ATOM   4484  C   ALA B 203      24.688  18.739  54.633  1.00  0.00              
ATOM   4485  O   ALA B 203      25.307  19.235  53.692  1.00  0.00              
ATOM   4486  N   ALA B 204      23.575  18.022  54.458  1.00  0.00              
ATOM   4487  CA  ALA B 204      23.032  17.740  53.138  1.00  0.00              
ATOM   4488  CB  ALA B 204      21.937  16.694  53.255  1.00  0.00              
ATOM   4489  C   ALA B 204      22.419  18.961  52.470  1.00  0.00              
ATOM   4490  O   ALA B 204      22.511  19.124  51.253  1.00  0.00              
ATOM   4491  N   TYR B 205      21.768  19.819  53.258  1.00  0.00              
ATOM   4492  CA  TYR B 205      21.148  21.013  52.717  1.00  0.00              
ATOM   4493  CB  TYR B 205      19.847  21.303  53.457  1.00  0.00              
ATOM   4494  CG  TYR B 205      18.677  20.395  53.095  1.00  0.00              
ATOM   4495  CD1 TYR B 205      17.678  20.187  54.025  1.00  0.00              
ATOM   4496  CE1 TYR B 205      16.558  19.459  53.682  1.00  0.00              
ATOM   4497  CD2 TYR B 205      18.570  19.837  51.832  1.00  0.00              
ATOM   4498  CE2 TYR B 205      17.453  19.107  51.485  1.00  0.00              
ATOM   4499  CZ  TYR B 205      16.449  18.936  52.411  1.00  0.00              
ATOM   4500  OH  TYR B 205      15.319  18.233  52.055  1.00  0.00              
ATOM   4501  C   TYR B 205      22.015  22.262  52.686  1.00  0.00              
ATOM   4502  O   TYR B 205      21.939  23.051  51.743  1.00  0.00              
ATOM   4503  N   GLY B 206      22.862  22.462  53.697  1.00  0.00              
ATOM   4504  CA  GLY B 206      23.574  23.721  53.860  1.00  0.00              
ATOM   4505  C   GLY B 206      22.720  24.709  54.642  1.00  0.00              
ATOM   4506  O   GLY B 206      21.493  24.721  54.511  1.00  0.00              
ATOM   4507  N   GLU B 207      23.368  25.582  55.426  1.00  0.00              
ATOM   4508  CA  GLU B 207      22.713  26.422  56.427  1.00  0.00              
ATOM   4509  CB  GLU B 207      23.704  27.456  56.974  1.00  0.00              
ATOM   4510  CG  GLU B 207      23.157  28.289  58.135  1.00  0.00              
ATOM   4511  CD  GLU B 207      24.217  28.971  58.981  1.00  0.00              
ATOM   4512  OE1 GLU B 207      24.575  28.408  60.020  1.00  0.00              
ATOM   4513  OE2 GLU B 207      24.681  30.046  58.607  1.00  0.00              
ATOM   4514  C   GLU B 207      21.389  27.079  56.048  1.00  0.00              
ATOM   4515  O   GLU B 207      20.394  26.848  56.734  1.00  0.00              
ATOM   4516  N   LYS B 208      21.333  27.839  54.948  1.00  0.00              
ATOM   4517  CA  LYS B 208      20.102  28.500  54.528  1.00  0.00              
ATOM   4518  CB  LYS B 208      20.362  29.396  53.316  1.00  0.00              
ATOM   4519  CG  LYS B 208      19.162  30.259  52.936  1.00  0.00              
ATOM   4520  CD  LYS B 208      19.429  31.069  51.679  1.00  0.00              
ATOM   4521  CE  LYS B 208      18.182  31.865  51.328  1.00  0.00              
ATOM   4522  NZ  LYS B 208      18.397  32.659  50.134  1.00  0.00              
ATOM   4523  C   LYS B 208      18.993  27.501  54.210  1.00  0.00              
ATOM   4524  O   LYS B 208      17.850  27.676  54.634  1.00  0.00              
ATOM   4525  N   LYS B 209      19.328  26.404  53.526  1.00  0.00              
ATOM   4526  CA  LYS B 209      18.323  25.444  53.101  1.00  0.00              
ATOM   4527  CB  LYS B 209      18.878  24.622  51.950  1.00  0.00              
ATOM   4528  CG  LYS B 209      17.835  23.857  51.152  1.00  0.00              
ATOM   4529  CD  LYS B 209      18.549  23.176  50.002  1.00  0.00              
ATOM   4530  CE  LYS B 209      17.561  22.555  49.034  1.00  0.00              
ATOM   4531  NZ  LYS B 209      18.256  22.141  47.831  1.00  0.00              
ATOM   4532  C   LYS B 209      17.897  24.568  54.275  1.00  0.00              
ATOM   4533  O   LYS B 209      16.751  24.126  54.341  1.00  0.00              
ATOM   4534  N   SER B 210      18.791  24.330  55.242  1.00  0.00              
ATOM   4535  CA  SER B 210      18.440  23.642  56.476  1.00  0.00              
ATOM   4536  CB  SER B 210      19.698  23.265  57.250  1.00  0.00              
ATOM   4537  OG  SER B 210      19.442  22.341  58.302  1.00  0.00              
ATOM   4538  C   SER B 210      17.547  24.527  57.338  1.00  0.00              
ATOM   4539  O   SER B 210      16.616  24.032  57.973  1.00  0.00              
ATOM   4540  N   ARG B 211      17.818  25.835  57.370  1.00  0.00              
ATOM   4541  CA  ARG B 211      16.982  26.820  58.042  1.00  0.00              
ATOM   4542  CB  ARG B 211      17.666  28.172  57.888  1.00  0.00              
ATOM   4543  CG  ARG B 211      17.020  29.404  58.484  1.00  0.00              
ATOM   4544  CD  ARG B 211      17.892  30.565  58.026  1.00  0.00              
ATOM   4545  NE  ARG B 211      17.290  31.858  58.303  1.00  0.00              
ATOM   4546  CZ  ARG B 211      16.318  32.379  57.552  1.00  0.00              
ATOM   4547  NH1 ARG B 211      15.779  33.527  57.937  1.00  0.00              
ATOM   4548  NH2 ARG B 211      15.915  31.803  56.423  1.00  0.00              
ATOM   4549  C   ARG B 211      15.583  26.830  57.437  1.00  0.00              
ATOM   4550  O   ARG B 211      14.584  26.764  58.156  1.00  0.00              
ATOM   4551  N   LEU B 212      15.516  26.864  56.100  1.00  0.00              
ATOM   4552  CA  LEU B 212      14.264  26.707  55.379  1.00  0.00              
ATOM   4553  CB  LEU B 212      14.461  26.880  53.876  1.00  0.00              
ATOM   4554  CG  LEU B 212      14.246  28.254  53.242  1.00  0.00              
ATOM   4555  CD1 LEU B 212      15.096  29.346  53.875  1.00  0.00              
ATOM   4556  CD2 LEU B 212      14.522  28.163  51.752  1.00  0.00              
ATOM   4557  C   LEU B 212      13.573  25.385  55.669  1.00  0.00              
ATOM   4558  O   LEU B 212      12.379  25.396  55.949  1.00  0.00              
ATOM   4559  N   SER B 213      14.279  24.248  55.668  1.00  0.00              
ATOM   4560  CA  SER B 213      13.707  22.953  56.029  1.00  0.00              
ATOM   4561  CB  SER B 213      14.765  21.858  55.896  1.00  0.00              
ATOM   4562  OG  SER B 213      14.303  20.540  56.180  1.00  0.00              
ATOM   4563  C   SER B 213      13.136  22.956  57.442  1.00  0.00              
ATOM   4564  O   SER B 213      12.044  22.433  57.670  1.00  0.00              
ATOM   4565  N   ASN B 214      13.850  23.565  58.394  1.00  0.00              
ATOM   4566  CA  ASN B 214      13.367  23.710  59.761  1.00  0.00              
ATOM   4567  CB  ASN B 214      14.439  24.329  60.662  1.00  0.00              
ATOM   4568  CG  ASN B 214      15.587  23.383  61.003  1.00  0.00              
ATOM   4569  OD1 ASN B 214      15.388  22.204  61.280  1.00  0.00              
ATOM   4570  ND2 ASN B 214      16.836  23.829  61.022  1.00  0.00              
ATOM   4571  C   ASN B 214      12.091  24.539  59.810  1.00  0.00              
ATOM   4572  O   ASN B 214      11.118  24.161  60.465  1.00  0.00              
ATOM   4573  N   LEU B 215      12.068  25.645  59.058  1.00  0.00              
ATOM   4574  CA  LEU B 215      10.884  26.481  58.912  1.00  0.00              
ATOM   4575  CB  LEU B 215      11.246  27.697  58.063  1.00  0.00              
ATOM   4576  CG  LEU B 215      10.256  28.835  57.863  1.00  0.00              
ATOM   4577  CD1 LEU B 215       9.976  29.550  59.172  1.00  0.00              
ATOM   4578  CD2 LEU B 215      10.826  29.822  56.866  1.00  0.00              
ATOM   4579  C   LEU B 215       9.714  25.720  58.290  1.00  0.00              
ATOM   4580  O   LEU B 215       8.584  25.843  58.763  1.00  0.00              
ATOM   4581  N   ILE B 216       9.973  24.905  57.259  1.00  0.00              
ATOM   4582  CA  ILE B 216       8.965  24.067  56.616  1.00  0.00              
ATOM   4583  CB  ILE B 216       9.557  23.344  55.373  1.00  0.00              
ATOM   4584  CG2 ILE B 216       8.581  22.322  54.794  1.00  0.00              
ATOM   4585  CG1 ILE B 216       9.951  24.340  54.290  1.00  0.00              
ATOM   4586  CD1 ILE B 216      10.766  23.745  53.125  1.00  0.00              
ATOM   4587  C   ILE B 216       8.393  23.067  57.614  1.00  0.00              
ATOM   4588  O   ILE B 216       7.172  22.948  57.732  1.00  0.00              
ATOM   4589  N   LYS B 217       9.261  22.372  58.360  1.00  0.00              
ATOM   4590  CA  LYS B 217       8.823  21.439  59.389  1.00  0.00              
ATOM   4591  CB  LYS B 217       9.997  20.736  60.065  1.00  0.00              
ATOM   4592  CG  LYS B 217      10.624  19.723  59.125  1.00  0.00              
ATOM   4593  CD  LYS B 217      11.679  18.853  59.784  1.00  0.00              
ATOM   4594  CE  LYS B 217      12.058  17.832  58.730  1.00  0.00              
ATOM   4595  NZ  LYS B 217      13.015  16.845  59.186  1.00  0.00              
ATOM   4596  C   LYS B 217       7.941  22.112  60.426  1.00  0.00              
ATOM   4597  O   LYS B 217       6.822  21.660  60.659  1.00  0.00              
ATOM   4598  N   LEU B 218       8.389  23.241  60.984  1.00  0.00              
ATOM   4599  CA  LEU B 218       7.589  24.005  61.932  1.00  0.00              
ATOM   4600  CB  LEU B 218       8.389  25.189  62.459  1.00  0.00              
ATOM   4601  CG  LEU B 218       9.638  24.898  63.283  1.00  0.00              
ATOM   4602  CD1 LEU B 218      10.445  26.166  63.474  1.00  0.00              
ATOM   4603  CD2 LEU B 218       9.290  24.253  64.615  1.00  0.00              
ATOM   4604  C   LEU B 218       6.262  24.485  61.352  1.00  0.00              
ATOM   4605  O   LEU B 218       5.236  24.425  62.029  1.00  0.00              
ATOM   4606  N   ALA B 219       6.259  24.912  60.085  1.00  0.00              
ATOM   4607  CA  ALA B 219       5.045  25.321  59.390  1.00  0.00              
ATOM   4608  CB  ALA B 219       5.396  25.838  58.006  1.00  0.00              
ATOM   4609  C   ALA B 219       4.052  24.189  59.180  1.00  0.00              
ATOM   4610  O   ALA B 219       2.847  24.375  59.341  1.00  0.00              
ATOM   4611  N   GLN B 220       4.534  22.999  58.815  1.00  0.00              
ATOM   4612  CA  GLN B 220       3.643  21.877  58.568  1.00  0.00              
ATOM   4613  CB  GLN B 220       4.268  20.872  57.604  1.00  0.00              
ATOM   4614  CG  GLN B 220       4.539  21.550  56.266  1.00  0.00              
ATOM   4615  CD  GLN B 220       4.848  20.641  55.088  1.00  0.00              
ATOM   4616  OE1 GLN B 220       5.661  19.718  55.141  1.00  0.00              
ATOM   4617  NE2 GLN B 220       4.191  20.918  53.970  1.00  0.00              
ATOM   4618  C   GLN B 220       3.170  21.213  59.852  1.00  0.00              
ATOM   4619  O   GLN B 220       2.036  20.740  59.935  1.00  0.00              
ATOM   4620  N   LYS B 221       4.026  21.181  60.876  1.00  0.00              
ATOM   4621  CA  LYS B 221       3.645  20.701  62.197  1.00  0.00              
ATOM   4622  CB  LYS B 221       4.881  20.460  63.055  1.00  0.00              
ATOM   4623  CG  LYS B 221       5.728  19.299  62.555  1.00  0.00              
ATOM   4624  CD  LYS B 221       7.047  19.244  63.305  1.00  0.00              
ATOM   4625  CE  LYS B 221       7.849  18.042  62.834  1.00  0.00              
ATOM   4626  NZ  LYS B 221       9.019  17.862  63.668  1.00  0.00              
ATOM   4627  C   LYS B 221       2.705  21.669  62.903  1.00  0.00              
ATOM   4628  O   LYS B 221       1.778  21.244  63.596  1.00  0.00              
ATOM   4629  N   VAL B 222       2.923  22.983  62.763  1.00  0.00              
ATOM   4630  CA  VAL B 222       2.011  23.977  63.314  1.00  0.00              
ATOM   4631  CB  VAL B 222       2.606  24.708  64.550  1.00  0.00              
ATOM   4632  CG1 VAL B 222       1.526  25.541  65.211  1.00  0.00              
ATOM   4633  CG2 VAL B 222       3.186  23.776  65.596  1.00  0.00              
ATOM   4634  C   VAL B 222       1.592  24.989  62.240  1.00  0.00              
ATOM   4635  O   VAL B 222       2.173  26.074  62.137  1.00  0.00              
ATOM   4636  N   PRO B 223       0.566  24.708  61.419  1.00  0.00              
ATOM   4637  CD  PRO B 223      -0.079  23.406  61.293  1.00  0.00              
ATOM   4638  CA  PRO B 223       0.025  25.654  60.447  1.00  0.00              
ATOM   4639  CB  PRO B 223      -0.935  24.798  59.647  1.00  0.00              
ATOM   4640  CG  PRO B 223      -1.394  23.744  60.620  1.00  0.00              
ATOM   4641  C   PRO B 223      -0.655  26.862  61.084  1.00  0.00              
ATOM   4642  O   PRO B 223      -0.673  27.954  60.519  1.00  0.00              
ATOM   4643  N   THR B 224      -1.170  26.690  62.303  1.00  0.00              
ATOM   4644  CA  THR B 224      -1.877  27.720  63.049  1.00  0.00              
ATOM   4645  CB  THR B 224      -2.644  27.022  64.191  1.00  0.00              
ATOM   4646  OG1 THR B 224      -1.796  25.990  64.695  1.00  0.00              
ATOM   4647  CG2 THR B 224      -3.965  26.441  63.711  1.00  0.00              
ATOM   4648  C   THR B 224      -1.031  28.871  63.590  1.00  0.00              
ATOM   4649  O   THR B 224      -1.557  29.811  64.191  1.00  0.00              
ATOM   4650  N   ALA B 225       0.289  28.818  63.398  1.00  0.00              
ATOM   4651  CA  ALA B 225       1.189  29.850  63.885  1.00  0.00              
ATOM   4652  CB  ALA B 225       2.568  29.225  64.020  1.00  0.00              
ATOM   4653  C   ALA B 225       1.305  31.052  62.950  1.00  0.00              
ATOM   4654  O   ALA B 225       0.569  31.187  61.966  1.00  0.00              
ATOM   4655  N   ASP B 226       2.218  31.974  63.264  1.00  0.00              
ATOM   4656  CA  ASP B 226       2.642  32.981  62.303  1.00  0.00              
ATOM   4657  CB  ASP B 226       2.112  34.371  62.671  1.00  0.00              
ATOM   4658  CG  ASP B 226       1.978  35.359  61.508  1.00  0.00              
ATOM   4659  OD1 ASP B 226       2.634  35.206  60.470  1.00  0.00              
ATOM   4660  OD2 ASP B 226       1.196  36.297  61.640  1.00  0.00              
ATOM   4661  C   ASP B 226       4.166  32.984  62.293  1.00  0.00              
ATOM   4662  O   ASP B 226       4.793  32.484  63.234  1.00  0.00              
ATOM   4663  N   LEU B 227       4.780  33.557  61.250  1.00  0.00              
ATOM   4664  CA  LEU B 227       6.228  33.630  61.073  1.00  0.00              
ATOM   4665  CB  LEU B 227       6.543  34.558  59.902  1.00  0.00              
ATOM   4666  CG  LEU B 227       7.968  34.587  59.363  1.00  0.00              
ATOM   4667  CD1 LEU B 227       8.283  33.290  58.634  1.00  0.00              
ATOM   4668  CD2 LEU B 227       8.166  35.768  58.432  1.00  0.00              
ATOM   4669  C   LEU B 227       7.003  34.092  62.304  1.00  0.00              
ATOM   4670  O   LEU B 227       8.074  33.576  62.615  1.00  0.00              
ATOM   4671  N   GLU B 228       6.402  35.011  63.062  1.00  0.00              
ATOM   4672  CA  GLU B 228       6.997  35.578  64.266  1.00  0.00              
ATOM   4673  CB  GLU B 228       6.129  36.727  64.786  1.00  0.00              
ATOM   4674  CG  GLU B 228       6.062  37.999  63.919  1.00  0.00              
ATOM   4675  CD  GLU B 228       5.458  37.863  62.522  1.00  0.00              
ATOM   4676  OE1 GLU B 228       5.937  38.526  61.607  1.00  0.00              
ATOM   4677  OE2 GLU B 228       4.527  37.070  62.339  1.00  0.00              
ATOM   4678  C   GLU B 228       7.204  34.549  65.376  1.00  0.00              
ATOM   4679  O   GLU B 228       7.999  34.754  66.291  1.00  0.00              
ATOM   4680  N   ASP B 229       6.476  33.430  65.308  1.00  0.00              
ATOM   4681  CA  ASP B 229       6.687  32.317  66.221  1.00  0.00              
ATOM   4682  CB  ASP B 229       5.441  31.455  66.413  1.00  0.00              
ATOM   4683  CG  ASP B 229       4.209  32.156  66.954  1.00  0.00              
ATOM   4684  OD1 ASP B 229       4.288  32.838  67.975  1.00  0.00              
ATOM   4685  OD2 ASP B 229       3.148  32.007  66.340  1.00  0.00              
ATOM   4686  C   ASP B 229       7.760  31.408  65.650  1.00  0.00              
ATOM   4687  O   ASP B 229       8.776  31.143  66.292  1.00  0.00              
ATOM   4688  N   VAL B 230       7.535  30.949  64.415  1.00  0.00              
ATOM   4689  CA  VAL B 230       8.345  29.891  63.828  1.00  0.00              
ATOM   4690  CB  VAL B 230       7.601  29.165  62.680  1.00  0.00              
ATOM   4691  CG1 VAL B 230       6.389  28.428  63.223  1.00  0.00              
ATOM   4692  CG2 VAL B 230       7.161  30.109  61.575  1.00  0.00              
ATOM   4693  C   VAL B 230       9.752  30.293  63.403  1.00  0.00              
ATOM   4694  O   VAL B 230      10.710  29.576  63.697  1.00  0.00              
ATOM   4695  N   LEU B 231       9.921  31.449  62.751  1.00  0.00              
ATOM   4696  CA  LEU B 231      11.224  31.875  62.259  1.00  0.00              
ATOM   4697  CB  LEU B 231      11.117  33.111  61.358  1.00  0.00              
ATOM   4698  CG  LEU B 231      12.367  33.614  60.639  1.00  0.00              
ATOM   4699  CD1 LEU B 231      12.915  32.551  59.698  1.00  0.00              
ATOM   4700  CD2 LEU B 231      12.059  34.895  59.887  1.00  0.00              
ATOM   4701  C   LEU B 231      12.282  32.066  63.346  1.00  0.00              
ATOM   4702  O   LEU B 231      13.390  31.585  63.112  1.00  0.00              
ATOM   4703  N   PRO B 232      12.073  32.687  64.527  1.00  0.00              
ATOM   4704  CD  PRO B 232      10.941  33.553  64.852  1.00  0.00              
ATOM   4705  CA  PRO B 232      13.047  32.709  65.620  1.00  0.00              
ATOM   4706  CB  PRO B 232      12.276  33.366  66.743  1.00  0.00              
ATOM   4707  CG  PRO B 232      11.461  34.390  66.004  1.00  0.00              
ATOM   4708  C   PRO B 232      13.530  31.319  66.018  1.00  0.00              
ATOM   4709  O   PRO B 232      14.717  31.114  66.276  1.00  0.00              
ATOM   4710  N   LEU B 233      12.618  30.341  66.003  1.00  0.00              
ATOM   4711  CA  LEU B 233      12.955  28.966  66.332  1.00  0.00              
ATOM   4712  CB  LEU B 233      11.692  28.137  66.524  1.00  0.00              
ATOM   4713  CG  LEU B 233      10.625  28.682  67.458  1.00  0.00              
ATOM   4714  CD1 LEU B 233       9.421  27.767  67.475  1.00  0.00              
ATOM   4715  CD2 LEU B 233      11.177  28.885  68.851  1.00  0.00              
ATOM   4716  C   LEU B 233      13.805  28.353  65.232  1.00  0.00              
ATOM   4717  O   LEU B 233      14.841  27.751  65.516  1.00  0.00              
ATOM   4718  N   ALA B 234      13.399  28.553  63.971  1.00  0.00              
ATOM   4719  CA  ALA B 234      14.155  28.097  62.811  1.00  0.00              
ATOM   4720  CB  ALA B 234      13.438  28.501  61.532  1.00  0.00              
ATOM   4721  C   ALA B 234      15.562  28.678  62.757  1.00  0.00              
ATOM   4722  O   ALA B 234      16.513  27.975  62.409  1.00  0.00              
ATOM   4723  N   GLU B 235      15.717  29.956  63.126  1.00  0.00              
ATOM   4724  CA  GLU B 235      17.028  30.570  63.288  1.00  0.00              
ATOM   4725  CB  GLU B 235      16.912  32.045  63.678  1.00  0.00              
ATOM   4726  CG  GLU B 235      16.229  32.991  62.690  1.00  0.00              
ATOM   4727  CD  GLU B 235      16.960  33.333  61.395  1.00  0.00              
ATOM   4728  OE1 GLU B 235      16.380  34.059  60.589  1.00  0.00              
ATOM   4729  OE2 GLU B 235      18.096  32.908  61.173  1.00  0.00              
ATOM   4730  C   GLU B 235      17.812  29.867  64.387  1.00  0.00              
ATOM   4731  O   GLU B 235      18.928  29.391  64.168  1.00  0.00              
ATOM   4732  N   ASP B 236      17.201  29.779  65.574  1.00  0.00              
ATOM   4733  CA  ASP B 236      17.848  29.234  66.758  1.00  0.00              
ATOM   4734  CB  ASP B 236      16.901  29.323  67.952  1.00  0.00              
ATOM   4735  CG  ASP B 236      17.444  28.757  69.256  1.00  0.00              
ATOM   4736  OD1 ASP B 236      18.415  29.279  69.800  1.00  0.00              
ATOM   4737  OD2 ASP B 236      16.858  27.794  69.749  1.00  0.00              
ATOM   4738  C   ASP B 236      18.355  27.813  66.570  1.00  0.00              
ATOM   4739  O   ASP B 236      19.530  27.570  66.830  1.00  0.00              
ATOM   4740  N   ILE B 237      17.525  26.886  66.078  1.00  0.00              
ATOM   4741  CA  ILE B 237      17.957  25.512  65.846  1.00  0.00              
ATOM   4742  CB  ILE B 237      16.758  24.575  65.520  1.00  0.00              
ATOM   4743  CG2 ILE B 237      16.003  25.018  64.273  1.00  0.00              
ATOM   4744  CG1 ILE B 237      17.187  23.110  65.433  1.00  0.00              
ATOM   4745  CD1 ILE B 237      16.046  22.103  65.181  1.00  0.00              
ATOM   4746  C   ILE B 237      19.074  25.411  64.807  1.00  0.00              
ATOM   4747  O   ILE B 237      20.062  24.712  65.039  1.00  0.00              
ATOM   4748  N   THR B 238      18.987  26.142  63.689  1.00  0.00              
ATOM   4749  CA  THR B 238      20.015  26.082  62.657  1.00  0.00              
ATOM   4750  CB  THR B 238      19.533  26.798  61.383  1.00  0.00              
ATOM   4751  OG1 THR B 238      18.236  26.275  61.109  1.00  0.00              
ATOM   4752  CG2 THR B 238      20.431  26.531  60.187  1.00  0.00              
ATOM   4753  C   THR B 238      21.347  26.640  63.160  1.00  0.00              
ATOM   4754  O   THR B 238      22.411  26.095  62.854  1.00  0.00              
ATOM   4755  N   ASN B 239      21.296  27.699  63.978  1.00  0.00              
ATOM   4756  CA  ASN B 239      22.489  28.230  64.628  1.00  0.00              
ATOM   4757  CB  ASN B 239      22.220  29.577  65.289  1.00  0.00              
ATOM   4758  CG  ASN B 239      22.013  30.714  64.299  1.00  0.00              
ATOM   4759  OD1 ASN B 239      22.855  31.016  63.458  1.00  0.00              
ATOM   4760  ND2 ASN B 239      20.873  31.386  64.350  1.00  0.00              
ATOM   4761  C   ASN B 239      23.071  27.271  65.657  1.00  0.00              
ATOM   4762  O   ASN B 239      24.289  27.146  65.778  1.00  0.00              
ATOM   4763  N   ILE B 240      22.210  26.569  66.405  1.00  0.00              
ATOM   4764  CA  ILE B 240      22.624  25.488  67.298  1.00  0.00              
ATOM   4765  CB  ILE B 240      21.362  24.943  68.022  1.00  0.00              
ATOM   4766  CG2 ILE B 240      21.497  23.514  68.543  1.00  0.00              
ATOM   4767  CG1 ILE B 240      20.943  25.920  69.113  1.00  0.00              
ATOM   4768  CD1 ILE B 240      19.597  25.595  69.786  1.00  0.00              
ATOM   4769  C   ILE B 240      23.388  24.407  66.535  1.00  0.00              
ATOM   4770  O   ILE B 240      24.421  23.914  66.997  1.00  0.00              
ATOM   4771  N   LEU B 241      22.887  24.060  65.345  1.00  0.00              
ATOM   4772  CA  LEU B 241      23.560  23.118  64.467  1.00  0.00              
ATOM   4773  CB  LEU B 241      22.704  22.826  63.238  1.00  0.00              
ATOM   4774  CG  LEU B 241      21.348  22.173  63.473  1.00  0.00              
ATOM   4775  CD1 LEU B 241      20.531  22.100  62.195  1.00  0.00              
ATOM   4776  CD2 LEU B 241      21.528  20.801  64.086  1.00  0.00              
ATOM   4777  C   LEU B 241      24.951  23.584  64.063  1.00  0.00              
ATOM   4778  O   LEU B 241      25.925  22.877  64.335  1.00  0.00              
ATOM   4779  N   SER B 242      25.097  24.784  63.488  1.00  0.00              
ATOM   4780  CA  SER B 242      26.412  25.298  63.125  1.00  0.00              
ATOM   4781  CB  SER B 242      26.282  26.595  62.342  1.00  0.00              
ATOM   4782  OG  SER B 242      25.143  27.354  62.719  1.00  0.00              
ATOM   4783  C   SER B 242      27.378  25.486  64.286  1.00  0.00              
ATOM   4784  O   SER B 242      28.586  25.302  64.134  1.00  0.00              
ATOM   4785  N   LYS B 243      26.847  25.841  65.458  1.00  0.00              
ATOM   4786  CA  LYS B 243      27.649  25.961  66.662  1.00  0.00              
ATOM   4787  CB  LYS B 243      26.834  26.708  67.718  1.00  0.00              
ATOM   4788  CG  LYS B 243      27.572  27.081  68.993  1.00  0.00              
ATOM   4789  CD  LYS B 243      26.673  27.950  69.861  1.00  0.00              
ATOM   4790  CE  LYS B 243      27.387  28.340  71.146  1.00  0.00              
ATOM   4791  NZ  LYS B 243      27.493  27.211  72.051  1.00  0.00              
ATOM   4792  C   LYS B 243      28.121  24.609  67.191  1.00  0.00              
ATOM   4793  O   LYS B 243      29.299  24.445  67.513  1.00  0.00              
ATOM   4794  N   CYS B 244      27.242  23.606  67.263  1.00  0.00              
ATOM   4795  CA  CYS B 244      27.567  22.411  68.025  1.00  0.00              
ATOM   4796  CB  CYS B 244      26.554  22.257  69.149  1.00  0.00              
ATOM   4797  SG  CYS B 244      26.411  23.796  70.095  1.00  0.00              
ATOM   4798  C   CYS B 244      27.758  21.097  67.279  1.00  0.00              
ATOM   4799  O   CYS B 244      28.390  20.189  67.832  1.00  0.00              
ATOM   4800  N   CYS B 245      27.282  20.959  66.031  1.00  0.00              
ATOM   4801  CA  CYS B 245      27.375  19.701  65.286  1.00  0.00              
ATOM   4802  CB  CYS B 245      26.777  19.817  63.892  1.00  0.00              
ATOM   4803  SG  CYS B 245      24.973  19.942  63.882  1.00  0.00              
ATOM   4804  C   CYS B 245      28.768  19.108  65.138  1.00  0.00              
ATOM   4805  O   CYS B 245      28.940  17.892  65.182  1.00  0.00              
ATOM   4806  N   GLU B 246      29.794  19.941  64.964  1.00  0.00              
ATOM   4807  CA  GLU B 246      31.154  19.439  64.925  1.00  0.00              
ATOM   4808  CB  GLU B 246      31.838  19.834  63.612  1.00  0.00              
ATOM   4809  CG  GLU B 246      31.319  19.065  62.393  1.00  0.00              
ATOM   4810  CD  GLU B 246      31.526  17.555  62.473  1.00  0.00              
ATOM   4811  OE1 GLU B 246      32.661  17.093  62.338  1.00  0.00              
ATOM   4812  OE2 GLU B 246      30.560  16.826  62.692  1.00  0.00              
ATOM   4813  C   GLU B 246      31.963  19.820  66.158  1.00  0.00              
ATOM   4814  O   GLU B 246      33.128  20.220  66.083  1.00  0.00              
ATOM   4815  N   SER B 247      31.334  19.699  67.330  1.00  0.00              
ATOM   4816  CA  SER B 247      32.055  19.873  68.577  1.00  0.00              
ATOM   4817  CB  SER B 247      31.093  20.092  69.742  1.00  0.00              
ATOM   4818  OG  SER B 247      30.086  19.093  69.840  1.00  0.00              
ATOM   4819  C   SER B 247      32.978  18.686  68.821  1.00  0.00              
ATOM   4820  O   SER B 247      32.548  17.536  68.949  1.00  0.00              
ATOM   4821  N   ALA B 248      34.278  18.977  68.796  1.00  0.00              
ATOM   4822  CA  ALA B 248      35.299  17.979  69.074  1.00  0.00              
ATOM   4823  CB  ALA B 248      36.662  18.527  68.679  1.00  0.00              
ATOM   4824  C   ALA B 248      35.369  17.565  70.538  1.00  0.00              
ATOM   4825  O   ALA B 248      35.459  16.379  70.851  1.00  0.00              
ATOM   4826  N   SER B 249      35.321  18.538  71.450  1.00  0.00              
ATOM   4827  CA  SER B 249      35.420  18.268  72.873  1.00  0.00              
ATOM   4828  CB  SER B 249      36.724  18.879  73.376  1.00  0.00              
ATOM   4829  OG  SER B 249      36.803  20.248  72.983  1.00  0.00              
ATOM   4830  C   SER B 249      34.219  18.803  73.647  1.00  0.00              
ATOM   4831  O   SER B 249      33.364  18.041  74.104  1.00  0.00              
ATOM   4832  N   GLU B 250      34.111  20.128  73.791  1.00  0.00              
ATOM   4833  CA  GLU B 250      33.014  20.731  74.527  1.00  0.00              
ATOM   4834  CB  GLU B 250      33.401  22.151  74.956  1.00  0.00              
ATOM   4835  CG  GLU B 250      32.443  22.846  75.930  1.00  0.00              
ATOM   4836  CD  GLU B 250      32.267  22.143  77.270  1.00  0.00              
ATOM   4837  OE1 GLU B 250      33.190  22.163  78.082  1.00  0.00              
ATOM   4838  OE2 GLU B 250      31.196  21.574  77.493  1.00  0.00              
ATOM   4839  C   GLU B 250      31.726  20.704  73.711  1.00  0.00              
ATOM   4840  O   GLU B 250      31.428  21.597  72.911  1.00  0.00              
ATOM   4841  N   ASP B 251      30.967  19.620  73.885  1.00  0.00              
ATOM   4842  CA  ASP B 251      29.653  19.521  73.270  1.00  0.00              
ATOM   4843  CB  ASP B 251      29.057  18.116  73.364  1.00  0.00              
ATOM   4844  CG  ASP B 251      27.703  18.043  72.668  1.00  0.00              
ATOM   4845  OD1 ASP B 251      26.680  17.954  73.348  1.00  0.00              
ATOM   4846  OD2 ASP B 251      27.651  18.140  71.443  1.00  0.00              
ATOM   4847  C   ASP B 251      28.661  20.517  73.848  1.00  0.00              
ATOM   4848  O   ASP B 251      28.092  20.310  74.922  1.00  0.00              
ATOM   4849  N   CYS B 252      28.448  21.615  73.129  1.00  0.00              
ATOM   4850  CA  CYS B 252      27.401  22.550  73.502  1.00  0.00              
ATOM   4851  CB  CYS B 252      27.650  23.920  72.898  1.00  0.00              
ATOM   4852  SG  CYS B 252      28.126  23.946  71.151  1.00  0.00              
ATOM   4853  C   CYS B 252      25.971  22.090  73.248  1.00  0.00              
ATOM   4854  O   CYS B 252      25.052  22.566  73.917  1.00  0.00              
ATOM   4855  N   MET B 253      25.758  21.131  72.334  1.00  0.00              
ATOM   4856  CA  MET B 253      24.430  20.645  71.956  1.00  0.00              
ATOM   4857  CB  MET B 253      24.587  19.493  70.966  1.00  0.00              
ATOM   4858  CG  MET B 253      23.339  19.098  70.195  1.00  0.00              
ATOM   4859  SD  MET B 253      22.790  20.376  69.038  1.00  0.00              
ATOM   4860  CE  MET B 253      23.629  19.835  67.575  1.00  0.00              
ATOM   4861  C   MET B 253      23.570  20.210  73.142  1.00  0.00              
ATOM   4862  O   MET B 253      22.375  20.510  73.202  1.00  0.00              
ATOM   4863  N   ALA B 254      24.214  19.554  74.116  1.00  0.00              
ATOM   4864  CA  ALA B 254      23.601  19.186  75.386  1.00  0.00              
ATOM   4865  CB  ALA B 254      24.669  18.587  76.287  1.00  0.00              
ATOM   4866  C   ALA B 254      22.950  20.325  76.165  1.00  0.00              
ATOM   4867  O   ALA B 254      21.981  20.105  76.890  1.00  0.00              
ATOM   4868  N   LYS B 255      23.476  21.546  76.045  1.00  0.00              
ATOM   4869  CA  LYS B 255      22.867  22.713  76.670  1.00  0.00              
ATOM   4870  CB  LYS B 255      23.911  23.749  77.108  1.00  0.00              
ATOM   4871  CG  LYS B 255      25.065  23.266  77.986  1.00  0.00              
ATOM   4872  CD  LYS B 255      26.223  22.814  77.110  1.00  0.00              
ATOM   4873  CE  LYS B 255      27.421  22.332  77.906  1.00  0.00              
ATOM   4874  NZ  LYS B 255      28.490  21.999  76.984  1.00  0.00              
ATOM   4875  C   LYS B 255      21.910  23.379  75.688  1.00  0.00              
ATOM   4876  O   LYS B 255      20.818  23.827  76.050  1.00  0.00              
ATOM   4877  N   GLU B 256      22.324  23.414  74.415  1.00  0.00              
ATOM   4878  CA  GLU B 256      21.585  24.088  73.359  1.00  0.00              
ATOM   4879  CB  GLU B 256      22.320  24.005  72.030  1.00  0.00              
ATOM   4880  CG  GLU B 256      23.708  24.625  71.917  1.00  0.00              
ATOM   4881  CD  GLU B 256      23.858  26.104  72.240  1.00  0.00              
ATOM   4882  OE1 GLU B 256      23.015  26.910  71.850  1.00  0.00              
ATOM   4883  OE2 GLU B 256      24.858  26.447  72.876  1.00  0.00              
ATOM   4884  C   GLU B 256      20.178  23.554  73.139  1.00  0.00              
ATOM   4885  O   GLU B 256      19.231  24.340  73.117  1.00  0.00              
ATOM   4886  N   LEU B 257      20.004  22.236  72.988  1.00  0.00              
ATOM   4887  CA  LEU B 257      18.680  21.679  72.738  1.00  0.00              
ATOM   4888  CB  LEU B 257      18.736  20.221  72.276  1.00  0.00              
ATOM   4889  CG  LEU B 257      19.417  19.918  70.945  1.00  0.00              
ATOM   4890  CD1 LEU B 257      19.354  18.429  70.662  1.00  0.00              
ATOM   4891  CD2 LEU B 257      18.776  20.692  69.802  1.00  0.00              
ATOM   4892  C   LEU B 257      17.666  21.885  73.863  1.00  0.00              
ATOM   4893  O   LEU B 257      16.527  22.219  73.535  1.00  0.00              
ATOM   4894  N   PRO B 258      17.970  21.752  75.170  1.00  0.00              
ATOM   4895  CD  PRO B 258      19.023  20.896  75.711  1.00  0.00              
ATOM   4896  CA  PRO B 258      17.109  22.214  76.258  1.00  0.00              
ATOM   4897  CB  PRO B 258      17.949  21.949  77.486  1.00  0.00              
ATOM   4898  CG  PRO B 258      18.571  20.627  77.134  1.00  0.00              
ATOM   4899  C   PRO B 258      16.703  23.679  76.144  1.00  0.00              
ATOM   4900  O   PRO B 258      15.520  24.010  76.289  1.00  0.00              
ATOM   4901  N   GLU B 259      17.661  24.565  75.839  1.00  0.00              
ATOM   4902  CA  GLU B 259      17.358  25.967  75.586  1.00  0.00              
ATOM   4903  CB  GLU B 259      18.668  26.750  75.427  1.00  0.00              
ATOM   4904  CG  GLU B 259      18.583  28.236  75.059  1.00  0.00              
ATOM   4905  CD  GLU B 259      17.674  29.101  75.927  1.00  0.00              
ATOM   4906  OE1 GLU B 259      17.836  29.120  77.147  1.00  0.00              
ATOM   4907  OE2 GLU B 259      16.809  29.771  75.360  1.00  0.00              
ATOM   4908  C   GLU B 259      16.430  26.147  74.386  1.00  0.00              
ATOM   4909  O   GLU B 259      15.527  26.988  74.426  1.00  0.00              
ATOM   4910  N   HIS B 260      16.623  25.347  73.333  1.00  0.00              
ATOM   4911  CA  HIS B 260      15.733  25.358  72.186  1.00  0.00              
ATOM   4912  CB  HIS B 260      16.238  24.445  71.070  1.00  0.00              
ATOM   4913  CG  HIS B 260      15.417  24.563  69.793  1.00  0.00              
ATOM   4914  ND1 HIS B 260      15.006  25.678  69.210  1.00  0.00              
ATOM   4915  CD2 HIS B 260      14.932  23.498  69.075  1.00  0.00              
ATOM   4916  NE2 HIS B 260      14.242  24.039  68.103  1.00  0.00              
ATOM   4917  CE1 HIS B 260      14.280  25.347  68.180  1.00  0.00              
ATOM   4918  C   HIS B 260      14.326  24.954  72.593  1.00  0.00              
ATOM   4919  O   HIS B 260      13.387  25.671  72.255  1.00  0.00              
ATOM   4920  N   THR B 261      14.141  23.863  73.349  1.00  0.00              
ATOM   4921  CA  THR B 261      12.816  23.456  73.798  1.00  0.00              
ATOM   4922  CB  THR B 261      12.835  22.090  74.495  1.00  0.00              
ATOM   4923  OG1 THR B 261      14.022  21.988  75.270  1.00  0.00              
ATOM   4924  CG2 THR B 261      12.768  20.984  73.467  1.00  0.00              
ATOM   4925  C   THR B 261      12.048  24.473  74.629  1.00  0.00              
ATOM   4926  O   THR B 261      10.820  24.532  74.539  1.00  0.00              
ATOM   4927  N   VAL B 262      12.760  25.303  75.405  1.00  0.00              
ATOM   4928  CA  VAL B 262      12.141  26.410  76.129  1.00  0.00              
ATOM   4929  CB  VAL B 262      13.186  27.155  77.000  1.00  0.00              
ATOM   4930  CG1 VAL B 262      12.576  28.339  77.741  1.00  0.00              
ATOM   4931  CG2 VAL B 262      13.798  26.214  78.026  1.00  0.00              
ATOM   4932  C   VAL B 262      11.473  27.355  75.132  1.00  0.00              
ATOM   4933  O   VAL B 262      10.263  27.589  75.202  1.00  0.00              
ATOM   4934  N   LYS B 263      12.247  27.832  74.149  1.00  0.00              
ATOM   4935  CA  LYS B 263      11.730  28.716  73.112  1.00  0.00              
ATOM   4936  CB  LYS B 263      12.836  29.131  72.151  1.00  0.00              
ATOM   4937  CG  LYS B 263      13.983  29.948  72.713  1.00  0.00              
ATOM   4938  CD  LYS B 263      14.829  30.350  71.515  1.00  0.00
[truncated: 120,880 more chars]
