# Supplementary material for: RaTrav: a tool for calculating mean first-passage times on biochemical networks
Source: BMC Syst Biol. 2013 Nov 21;7:130. doi: 10.1186/1752-0509-7-130 (PMC4222613; doi:10.1186/1752-0509-7-130)
Supplement: Additional file 1 — RaTrav examples file. File containing RaTrav input and output data for the two case studies presented. [file 1752-0509-7-130-S1.zip › SupplementaryFiles/Example1/22c.pdb]

ATOM      1  N   GLU A   1      11.418  -6.471 102.431  1.00  0.00              
ATOM      2  CA  GLU A   1      11.758  -7.850 102.735  1.00  0.00              
ATOM      3  CB  GLU A   1      11.854  -7.998 104.254  1.00  0.00              
ATOM      4  CG  GLU A   1      12.450  -9.308 104.770  1.00  0.00              
ATOM      5  CD  GLU A   1      13.897  -9.559 104.360  1.00  0.00              
ATOM      6  OE1 GLU A   1      14.776  -8.808 104.787  1.00  0.00              
ATOM      7  OE2 GLU A   1      14.151 -10.515 103.629  1.00  0.00              
ATOM      8  C   GLU A   1      10.718  -8.807 102.160  1.00  0.00              
ATOM      9  O   GLU A   1      10.986  -9.974 101.887  1.00  0.00              
ATOM     10  N   THR A   2       9.523  -8.266 101.957  1.00  0.00              
ATOM     11  CA  THR A   2       8.414  -9.001 101.385  1.00  0.00              
ATOM     12  CB  THR A   2       7.099  -8.300 101.772  1.00  0.00              
ATOM     13  OG1 THR A   2       7.352  -6.896 101.826  1.00  0.00              
ATOM     14  CG2 THR A   2       6.565  -8.811 103.100  1.00  0.00              
ATOM     15  C   THR A   2       8.544  -9.184  99.878  1.00  0.00              
ATOM     16  O   THR A   2       9.047  -8.317  99.157  1.00  0.00              
ATOM     17  N   THR A   3       8.094 -10.343  99.397  1.00  0.00              
ATOM     18  CA  THR A   3       8.187 -10.704  97.992  1.00  0.00              
ATOM     19  CB  THR A   3       7.808 -12.189  97.850  1.00  0.00              
ATOM     20  OG1 THR A   3       6.625 -12.367  98.625  1.00  0.00              
ATOM     21  CG2 THR A   3       8.915 -13.122  98.314  1.00  0.00              
ATOM     22  C   THR A   3       7.301  -9.824  97.120  1.00  0.00              
ATOM     23  O   THR A   3       6.073  -9.940  97.159  1.00  0.00              
ATOM     24  N   ALA A   4       7.934  -8.923  96.368  1.00  0.00              
ATOM     25  CA  ALA A   4       7.240  -7.992  95.490  1.00  0.00              
ATOM     26  CB  ALA A   4       8.263  -7.226  94.664  1.00  0.00              
ATOM     27  C   ALA A   4       6.241  -8.621  94.526  1.00  0.00              
ATOM     28  O   ALA A   4       6.558  -9.558  93.791  1.00  0.00              
ATOM     29  N   LEU A   5       5.013  -8.103  94.547  1.00  0.00              
ATOM     30  CA  LEU A   5       3.932  -8.626  93.728  1.00  0.00              
ATOM     31  CB  LEU A   5       2.586  -8.130  94.243  1.00  0.00              
ATOM     32  CG  LEU A   5       2.097  -8.600  95.601  1.00  0.00              
ATOM     33  CD1 LEU A   5       0.888  -7.801  96.044  1.00  0.00              
ATOM     34  CD2 LEU A   5       1.769 -10.076  95.565  1.00  0.00              
ATOM     35  C   LEU A   5       4.087  -8.172  92.288  1.00  0.00              
ATOM     36  O   LEU A   5       4.344  -6.997  92.030  1.00  0.00              
ATOM     37  N   VAL A   6       3.956  -9.087  91.331  1.00  0.00              
ATOM     38  CA  VAL A   6       3.952  -8.716  89.926  1.00  0.00              
ATOM     39  CB  VAL A   6       5.086  -9.408  89.134  1.00  0.00              
ATOM     40  CG1 VAL A   6       5.113  -8.912  87.695  1.00  0.00              
ATOM     41  CG2 VAL A   6       6.445  -9.149  89.764  1.00  0.00              
ATOM     42  C   VAL A   6       2.584  -9.112  89.394  1.00  0.00              
ATOM     43  O   VAL A   6       2.205 -10.290  89.417  1.00  0.00              
ATOM     44  N   CYS A   7       1.824  -8.116  88.939  1.00  0.00              
ATOM     45  CA  CYS A   7       0.483  -8.357  88.443  1.00  0.00              
ATOM     46  CB  CYS A   7      -0.524  -7.751  89.413  1.00  0.00              
ATOM     47  SG  CYS A   7      -2.249  -8.109  89.001  1.00  0.00              
ATOM     48  C   CYS A   7       0.301  -7.820  87.029  1.00  0.00              
ATOM     49  O   CYS A   7       0.152  -6.618  86.776  1.00  0.00              
ATOM     50  N   ASP A   8       0.329  -8.762  86.087  1.00  0.00              
ATOM     51  CA  ASP A   8       0.156  -8.464  84.678  1.00  0.00              
ATOM     52  CB  ASP A   8       0.933  -9.451  83.810  1.00  0.00              
ATOM     53  CG  ASP A   8       0.928  -9.204  82.303  1.00  0.00              
ATOM     54  OD1 ASP A   8       1.359 -10.102  81.582  1.00  0.00              
ATOM     55  OD2 ASP A   8       0.557  -8.123  81.834  1.00  0.00              
ATOM     56  C   ASP A   8      -1.313  -8.454  84.293  1.00  0.00              
ATOM     57  O   ASP A   8      -1.931  -9.479  84.011  1.00  0.00              
ATOM     58  N   ASN A   9      -1.836  -7.236  84.267  1.00  0.00              
ATOM     59  CA  ASN A   9      -3.235  -6.979  83.975  1.00  0.00              
ATOM     60  CB  ASN A   9      -3.689  -5.713  84.705  1.00  0.00              
ATOM     61  CG  ASN A   9      -3.688  -5.810  86.225  1.00  0.00              
ATOM     62  OD1 ASN A   9      -4.726  -5.710  86.872  1.00  0.00              
ATOM     63  ND2 ASN A   9      -2.557  -5.979  86.895  1.00  0.00              
ATOM     64  C   ASN A   9      -3.404  -6.774  82.476  1.00  0.00              
ATOM     65  O   ASN A   9      -2.659  -5.996  81.874  1.00  0.00              
ATOM     66  N   GLY A  10      -4.342  -7.474  81.835  1.00  0.00              
ATOM     67  CA  GLY A  10      -4.668  -7.221  80.439  1.00  0.00              
ATOM     68  C   GLY A  10      -6.141  -7.485  80.173  1.00  0.00              
ATOM     69  O   GLY A  10      -6.789  -8.208  80.933  1.00  0.00              
ATOM     70  N   SER A  11      -6.673  -6.942  79.069  1.00  0.00              
ATOM     71  CA  SER A  11      -8.089  -7.006  78.706  1.00  0.00              
ATOM     72  CB  SER A  11      -8.246  -6.545  77.264  1.00  0.00              
ATOM     73  OG  SER A  11      -7.503  -5.363  76.991  1.00  0.00              
ATOM     74  C   SER A  11      -8.799  -8.348  78.843  1.00  0.00              
ATOM     75  O   SER A  11     -10.006  -8.411  79.084  1.00  0.00              
ATOM     76  N   GLY A  12      -8.065  -9.445  78.654  1.00  0.00              
ATOM     77  CA  GLY A  12      -8.639 -10.773  78.759  1.00  0.00              
ATOM     78  C   GLY A  12      -8.228 -11.505  80.023  1.00  0.00              
ATOM     79  O   GLY A  12      -9.001 -12.310  80.541  1.00  0.00              
ATOM     80  N   LEU A  13      -7.044 -11.222  80.571  1.00  0.00              
ATOM     81  CA  LEU A  13      -6.434 -12.082  81.574  1.00  0.00              
ATOM     82  CB  LEU A  13      -5.512 -13.121  80.932  1.00  0.00              
ATOM     83  CG  LEU A  13      -6.075 -14.283  80.122  1.00  0.00              
ATOM     84  CD1 LEU A  13      -4.965 -14.973  79.355  1.00  0.00              
ATOM     85  CD2 LEU A  13      -6.806 -15.272  81.014  1.00  0.00              
ATOM     86  C   LEU A  13      -5.605 -11.268  82.550  1.00  0.00              
ATOM     87  O   LEU A  13      -4.992 -10.258  82.190  1.00  0.00              
ATOM     88  N   VAL A  14      -5.626 -11.699  83.808  1.00  0.00              
ATOM     89  CA  VAL A  14      -4.707 -11.200  84.811  1.00  0.00              
ATOM     90  CB  VAL A  14      -5.454 -10.680  86.063  1.00  0.00              
ATOM     91  CG1 VAL A  14      -4.482 -10.181  87.126  1.00  0.00              
ATOM     92  CG2 VAL A  14      -6.384  -9.534  85.697  1.00  0.00              
ATOM     93  C   VAL A  14      -3.780 -12.357  85.155  1.00  0.00              
ATOM     94  O   VAL A  14      -4.215 -13.436  85.571  1.00  0.00              
ATOM     95  N   LYS A  15      -2.492 -12.129  84.901  1.00  0.00              
ATOM     96  CA  LYS A  15      -1.436 -13.039  85.311  1.00  0.00              
ATOM     97  CB  LYS A  15      -0.345 -13.172  84.245  1.00  0.00              
ATOM     98  CG  LYS A  15      -0.786 -13.695  82.883  1.00  0.00              
ATOM     99  CD  LYS A  15      -1.085 -12.559  81.912  1.00  0.00              
ATOM    100  CE  LYS A  15      -1.619 -13.072  80.581  1.00  0.00              
ATOM    101  NZ  LYS A  15      -0.675 -13.921  79.877  1.00  0.00              
ATOM    102  C   LYS A  15      -0.818 -12.462  86.577  1.00  0.00              
ATOM    103  O   LYS A  15      -0.588 -11.254  86.656  1.00  0.00              
ATOM    104  N   ALA A  16      -0.522 -13.278  87.585  1.00  0.00              
ATOM    105  CA  ALA A  16      -0.063 -12.774  88.867  1.00  0.00              
ATOM    106  CB  ALA A  16      -1.259 -12.609  89.786  1.00  0.00              
ATOM    107  C   ALA A  16       0.906 -13.714  89.561  1.00  0.00              
ATOM    108  O   ALA A  16       0.835 -14.939  89.415  1.00  0.00              
ATOM    109  N   GLY A  17       1.830 -13.123  90.316  1.00  0.00              
ATOM    110  CA  GLY A  17       2.781 -13.881  91.110  1.00  0.00              
ATOM    111  C   GLY A  17       3.744 -12.941  91.812  1.00  0.00              
ATOM    112  O   GLY A  17       3.406 -11.795  92.116  1.00  0.00              
ATOM    113  N   PHE A  18       4.966 -13.417  92.035  1.00  0.00              
ATOM    114  CA  PHE A  18       5.961 -12.677  92.790  1.00  0.00              
ATOM    115  CB  PHE A  18       6.310 -13.399  94.094  1.00  0.00              
ATOM    116  CG  PHE A  18       5.129 -13.659  95.020  1.00  0.00              
ATOM    117  CD1 PHE A  18       4.537 -14.907  95.037  1.00  0.00              
ATOM    118  CD2 PHE A  18       4.657 -12.660  95.849  1.00  0.00              
ATOM    119  CE1 PHE A  18       3.474 -15.154  95.880  1.00  0.00              
ATOM    120  CE2 PHE A  18       3.600 -12.920  96.697  1.00  0.00              
ATOM    121  CZ  PHE A  18       3.005 -14.162  96.712  1.00  0.00              
ATOM    122  C   PHE A  18       7.233 -12.529  91.969  1.00  0.00              
ATOM    123  O   PHE A  18       7.565 -13.375  91.130  1.00  0.00              
ATOM    124  N   ALA A  19       7.948 -11.435  92.230  1.00  0.00              
ATOM    125  CA  ALA A  19       9.227 -11.147  91.601  1.00  0.00              
ATOM    126  CB  ALA A  19       9.783  -9.853  92.166  1.00  0.00              
ATOM    127  C   ALA A  19      10.248 -12.241  91.867  1.00  0.00              
ATOM    128  O   ALA A  19      10.471 -12.659  93.006  1.00  0.00              
ATOM    129  N   GLY A  20      10.836 -12.733  90.782  1.00  0.00              
ATOM    130  CA  GLY A  20      11.739 -13.866  90.853  1.00  0.00              
ATOM    131  C   GLY A  20      11.091 -15.140  90.330  1.00  0.00              
ATOM    132  O   GLY A  20      11.795 -16.114  90.057  1.00  0.00              
ATOM    133  N   ASP A  21       9.760 -15.190  90.170  1.00  0.00              
ATOM    134  CA  ASP A  21       9.122 -16.369  89.588  1.00  0.00              
ATOM    135  CB  ASP A  21       7.613 -16.427  89.803  1.00  0.00              
ATOM    136  CG  ASP A  21       7.117 -16.749  91.201  1.00  0.00              
ATOM    137  OD1 ASP A  21       7.582 -17.710  91.816  1.00  0.00              
ATOM    138  OD2 ASP A  21       6.222 -16.055  91.689  1.00  0.00              
ATOM    139  C   ASP A  21       9.351 -16.402  88.088  1.00  0.00              
ATOM    140  O   ASP A  21       9.275 -15.374  87.413  1.00  0.00              
ATOM    141  N   ASP A  22       9.616 -17.591  87.547  1.00  0.00              
ATOM    142  CA  ASP A  22       9.789 -17.762  86.106  1.00  0.00              
ATOM    143  CB  ASP A  22      10.563 -19.053  85.795  1.00  0.00              
ATOM    144  CG  ASP A  22       9.767 -20.338  85.999  1.00  0.00              
ATOM    145  OD1 ASP A  22       9.265 -20.543  87.106  1.00  0.00              
ATOM    146  OD2 ASP A  22       9.646 -21.121  85.060  1.00  0.00              
ATOM    147  C   ASP A  22       8.463 -17.791  85.349  1.00  0.00              
ATOM    148  O   ASP A  22       8.437 -17.686  84.125  1.00  0.00              
ATOM    149  N   ALA A  23       7.357 -17.976  86.070  1.00  0.00              
ATOM    150  CA  ALA A  23       6.038 -18.120  85.482  1.00  0.00              
ATOM    151  CB  ALA A  23       5.750 -19.603  85.273  1.00  0.00              
ATOM    152  C   ALA A  23       5.017 -17.590  86.484  1.00  0.00              
ATOM    153  O   ALA A  23       5.291 -17.633  87.689  1.00  0.00              
ATOM    154  N   PRO A  24       3.867 -17.035  86.068  1.00  0.00              
ATOM    155  CD  PRO A  24       3.562 -16.681  84.685  1.00  0.00              
ATOM    156  CA  PRO A  24       2.803 -16.604  86.969  1.00  0.00              
ATOM    157  CB  PRO A  24       1.846 -15.874  86.050  1.00  0.00              
ATOM    158  CG  PRO A  24       2.055 -16.536  84.714  1.00  0.00              
ATOM    159  C   PRO A  24       2.127 -17.749  87.710  1.00  0.00              
ATOM    160  O   PRO A  24       1.902 -18.833  87.168  1.00  0.00              
ATOM    161  N   ARG A  25       1.799 -17.487  88.973  1.00  0.00              
ATOM    162  CA  ARG A  25       1.186 -18.482  89.834  1.00  0.00              
ATOM    163  CB  ARG A  25       1.558 -18.159  91.274  1.00  0.00              
ATOM    164  CG  ARG A  25       1.169 -19.202  92.317  1.00  0.00              
ATOM    165  CD  ARG A  25       1.965 -19.019  93.609  1.00  0.00              
ATOM    166  NE  ARG A  25       3.334 -19.511  93.484  1.00  0.00              
ATOM    167  CZ  ARG A  25       4.384 -18.727  93.220  1.00  0.00              
ATOM    168  NH1 ARG A  25       5.579 -19.284  93.075  1.00  0.00              
ATOM    169  NH2 ARG A  25       4.251 -17.410  93.117  1.00  0.00              
ATOM    170  C   ARG A  25      -0.324 -18.498  89.630  1.00  0.00              
ATOM    171  O   ARG A  25      -0.958 -19.554  89.631  1.00  0.00              
ATOM    172  N   ALA A  26      -0.914 -17.318  89.439  1.00  0.00              
ATOM    173  CA  ALA A  26      -2.336 -17.214  89.172  1.00  0.00              
ATOM    174  CB  ALA A  26      -2.972 -16.271  90.179  1.00  0.00              
ATOM    175  C   ALA A  26      -2.533 -16.618  87.789  1.00  0.00              
ATOM    176  O   ALA A  26      -1.927 -15.600  87.457  1.00  0.00              
ATOM    177  N   VAL A  27      -3.326 -17.274  86.943  1.00  0.00              
ATOM    178  CA  VAL A  27      -3.734 -16.710  85.665  1.00  0.00              
ATOM    179  CB  VAL A  27      -3.108 -17.431  84.439  1.00  0.00              
ATOM    180  CG1 VAL A  27      -3.481 -16.703  83.153  1.00  0.00              
ATOM    181  CG2 VAL A  27      -1.594 -17.544  84.521  1.00  0.00              
ATOM    182  C   VAL A  27      -5.240 -16.909  85.654  1.00  0.00              
ATOM    183  O   VAL A  27      -5.708 -18.043  85.779  1.00  0.00              
ATOM    184  N   PHE A  28      -6.014 -15.829  85.551  1.00  0.00              
ATOM    185  CA  PHE A  28      -7.464 -15.943  85.496  1.00  0.00              
ATOM    186  CB  PHE A  28      -8.082 -15.921  86.911  1.00  0.00              
ATOM    187  CG  PHE A  28      -7.954 -14.631  87.709  1.00  0.00              
ATOM    188  CD1 PHE A  28      -9.045 -13.790  87.809  1.00  0.00              
ATOM    189  CD2 PHE A  28      -6.774 -14.324  88.358  1.00  0.00              
ATOM    190  CE1 PHE A  28      -8.961 -12.645  88.568  1.00  0.00              
ATOM    191  CE2 PHE A  28      -6.700 -13.176  89.117  1.00  0.00              
ATOM    192  CZ  PHE A  28      -7.791 -12.342  89.224  1.00  0.00              
ATOM    193  C   PHE A  28      -8.062 -14.865  84.597  1.00  0.00              
ATOM    194  O   PHE A  28      -7.448 -13.803  84.459  1.00  0.00              
ATOM    195  N   PRO A  29      -9.211 -15.074  83.932  1.00  0.00              
ATOM    196  CD  PRO A  29      -9.901 -16.355  83.829  1.00  0.00              
ATOM    197  CA  PRO A  29      -9.864 -14.073  83.094  1.00  0.00              
ATOM    198  CB  PRO A  29     -11.043 -14.830  82.506  1.00  0.00              
ATOM    199  CG  PRO A  29     -11.317 -15.927  83.503  1.00  0.00              
ATOM    200  C   PRO A  29     -10.291 -12.793  83.799  1.00  0.00              
ATOM    201  O   PRO A  29     -10.811 -12.810  84.918  1.00  0.00              
ATOM    202  N   SER A  30     -10.080 -11.664  83.122  1.00  0.00              
ATOM    203  CA  SER A  30     -10.431 -10.346  83.632  1.00  0.00              
ATOM    204  CB  SER A  30      -9.643  -9.297  82.851  1.00  0.00              
ATOM    205  OG  SER A  30      -8.254  -9.588  82.871  1.00  0.00              
ATOM    206  C   SER A  30     -11.932 -10.062  83.558  1.00  0.00              
ATOM    207  O   SER A  30     -12.396  -9.118  82.913  1.00  0.00              
ATOM    208  N   ILE A  31     -12.717 -10.893  84.243  1.00  0.00              
ATOM    209  CA  ILE A  31     -14.163 -10.765  84.255  1.00  0.00              
ATOM    210  CB  ILE A  31     -14.901 -11.939  83.558  1.00  0.00              
ATOM    211  CG2 ILE A  31     -14.801 -11.793  82.049  1.00  0.00              
ATOM    212  CG1 ILE A  31     -14.468 -13.319  84.054  1.00  0.00              
ATOM    213  CD1 ILE A  31     -15.300 -14.498  83.511  1.00  0.00              
ATOM    214  C   ILE A  31     -14.668 -10.645  85.679  1.00  0.00              
ATOM    215  O   ILE A  31     -14.070 -11.158  86.627  1.00  0.00              
ATOM    216  N   VAL A  32     -15.765  -9.916  85.821  1.00  0.00              
ATOM    217  CA  VAL A  32     -16.580  -9.971  87.024  1.00  0.00              
ATOM    218  CB  VAL A  32     -16.629  -8.633  87.797  1.00  0.00              
ATOM    219  CG1 VAL A  32     -15.293  -8.330  88.455  1.00  0.00              
ATOM    220  CG2 VAL A  32     -17.030  -7.485  86.888  1.00  0.00              
ATOM    221  C   VAL A  32     -17.973 -10.383  86.575  1.00  0.00              
ATOM    222  O   VAL A  32     -18.349 -10.136  85.426  1.00  0.00              
ATOM    223  N   GLY A  33     -18.758 -11.014  87.440  1.00  0.00              
ATOM    224  CA  GLY A  33     -20.084 -11.457  87.065  1.00  0.00              
ATOM    225  C   GLY A  33     -21.077 -11.210  88.177  1.00  0.00              
ATOM    226  O   GLY A  33     -20.972 -11.775  89.267  1.00  0.00              
ATOM    227  N   ARG A  34     -22.027 -10.323  87.902  1.00  0.00              
ATOM    228  CA  ARG A  34     -23.146 -10.109  88.805  1.00  0.00              
ATOM    229  CB  ARG A  34     -23.620  -8.662  88.749  1.00  0.00              
ATOM    230  CG  ARG A  34     -22.668  -7.719  89.452  1.00  0.00              
ATOM    231  CD  ARG A  34     -23.126  -6.272  89.356  1.00  0.00              
ATOM    232  NE  ARG A  34     -22.247  -5.411  90.134  1.00  0.00              
ATOM    233  CZ  ARG A  34     -21.042  -5.019  89.713  1.00  0.00              
ATOM    234  NH1 ARG A  34     -20.278  -4.338  90.557  1.00  0.00              
ATOM    235  NH2 ARG A  34     -20.625  -5.247  88.469  1.00  0.00              
ATOM    236  C   ARG A  34     -24.275 -11.019  88.353  1.00  0.00              
ATOM    237  O   ARG A  34     -24.440 -11.171  87.140  1.00  0.00              
ATOM    238  N   PRO A  35     -25.062 -11.670  89.223  1.00  0.00              
ATOM    239  CD  PRO A  35     -24.807 -11.787  90.654  1.00  0.00              
ATOM    240  CA  PRO A  35     -26.257 -12.415  88.830  1.00  0.00              
ATOM    241  CB  PRO A  35     -26.812 -12.898  90.159  1.00  0.00              
ATOM    242  CG  PRO A  35     -26.210 -11.977  91.196  1.00  0.00              
ATOM    243  C   PRO A  35     -27.235 -11.543  88.049  1.00  0.00              
ATOM    244  O   PRO A  35     -27.347 -10.346  88.319  1.00  0.00              
ATOM    245  N   ARG A  36     -27.907 -12.124  87.051  1.00  0.00              
ATOM    246  CA  ARG A  36     -28.784 -11.390  86.139  1.00  0.00              
ATOM    247  CB  ARG A  36     -29.673 -12.351  85.360  1.00  0.00              
ATOM    248  CG  ARG A  36     -28.931 -13.267  84.408  1.00  0.00              
ATOM    249  CD  ARG A  36     -29.920 -14.231  83.783  1.00  0.00              
ATOM    250  NE  ARG A  36     -29.236 -15.315  83.097  1.00  0.00              
ATOM    251  CZ  ARG A  36     -29.879 -16.219  82.356  1.00  0.00              
ATOM    252  NH1 ARG A  36     -29.182 -17.218  81.838  1.00  0.00              
ATOM    253  NH2 ARG A  36     -31.186 -16.134  82.124  1.00  0.00              
ATOM    254  C   ARG A  36     -29.680 -10.294  86.708  1.00  0.00              
ATOM    255  O   ARG A  36     -30.228 -10.394  87.808  1.00  0.00              
ATOM    256  N   HIS A  37     -29.748  -9.199  85.944  1.00  0.00              
ATOM    257  CA  HIS A  37     -30.728  -8.129  86.116  1.00  0.00              
ATOM    258  CB  HIS A  37     -32.128  -8.616  85.709  1.00  0.00              
ATOM    259  CG  HIS A  37     -32.220  -9.046  84.254  1.00  0.00              
ATOM    260  ND1 HIS A  37     -32.318 -10.287  83.802  1.00  0.00              
ATOM    261  CD2 HIS A  37     -32.187  -8.189  83.179  1.00  0.00              
ATOM    262  NE2 HIS A  37     -32.258  -8.972  82.133  1.00  0.00              
ATOM    263  CE1 HIS A  37     -32.337 -10.228  82.498  1.00  0.00              
ATOM    264  C   HIS A  37     -30.780  -7.403  87.460  1.00  0.00              
ATOM    265  O   HIS A  37     -31.827  -6.894  87.869  1.00  0.00              
ATOM    266  N   GLN A  38     -29.631  -7.275  88.134  1.00  0.00              
ATOM    267  CA  GLN A  38     -29.534  -6.576  89.417  1.00  0.00              
ATOM    268  CB  GLN A  38     -28.089  -6.533  89.902  1.00  0.00              
ATOM    269  CG  GLN A  38     -27.431  -7.882  90.148  1.00  0.00              
ATOM    270  CD  GLN A  38     -28.198  -8.791  91.097  1.00  0.00              
ATOM    271  OE1 GLN A  38     -28.111  -8.666  92.314  1.00  0.00              
ATOM    272  NE2 GLN A  38     -28.958  -9.748  90.579  1.00  0.00              
ATOM    273  C   GLN A  38     -30.085  -5.154  89.429  1.00  0.00              
ATOM    274  O   GLN A  38     -30.750  -4.734  90.375  1.00  0.00              
ATOM    275  N   GLY A  39     -29.847  -4.419  88.338  1.00  0.00              
ATOM    276  CA  GLY A  39     -30.362  -3.065  88.175  1.00  0.00              
ATOM    277  C   GLY A  39     -31.881  -2.998  88.049  1.00  0.00              
ATOM    278  O   GLY A  39     -32.476  -1.940  88.246  1.00  0.00              
ATOM    279  N   VAL A  40     -32.525  -4.114  87.692  1.00  0.00              
ATOM    280  CA  VAL A  40     -33.977  -4.189  87.638  1.00  0.00              
ATOM    281  CB  VAL A  40     -34.435  -5.174  86.532  1.00  0.00              
ATOM    282  CG1 VAL A  40     -35.953  -5.223  86.420  1.00  0.00              
ATOM    283  CG2 VAL A  40     -33.842  -4.798  85.181  1.00  0.00              
ATOM    284  C   VAL A  40     -34.460  -4.641  89.012  1.00  0.00              
ATOM    285  O   VAL A  40     -35.341  -4.025  89.615  1.00  0.00              
ATOM    286  N   MET A  41     -33.863  -5.709  89.548  1.00  0.00              
ATOM    287  CA  MET A  41     -34.250  -6.246  90.843  1.00  0.00              
ATOM    288  CB  MET A  41     -33.947  -7.741  90.901  1.00  0.00              
ATOM    289  CG  MET A  41     -34.799  -8.571  89.954  1.00  0.00              
ATOM    290  SD  MET A  41     -34.579 -10.349  90.212  1.00  0.00              
ATOM    291  CE  MET A  41     -33.187 -10.630  89.158  1.00  0.00              
ATOM    292  C   MET A  41     -33.607  -5.491  92.005  1.00  0.00              
ATOM    293  O   MET A  41     -32.819  -6.016  92.801  1.00  0.00              
ATOM    294  N   VAL A  42     -34.002  -4.219  92.112  1.00  0.00              
ATOM    295  CA  VAL A  42     -33.458  -3.299  93.100  1.00  0.00              
ATOM    296  CB  VAL A  42     -33.980  -1.858  92.858  1.00  0.00              
ATOM    297  CG1 VAL A  42     -33.374  -0.868  93.846  1.00  0.00              
ATOM    298  CG2 VAL A  42     -33.662  -1.392  91.445  1.00  0.00              
ATOM    299  C   VAL A  42     -33.779  -3.779  94.511  1.00  0.00              
ATOM    300  O   VAL A  42     -34.923  -3.781  94.965  1.00  0.00              
ATOM    301  N   GLY A  43     -32.726  -4.259  95.170  1.00  0.00              
ATOM    302  CA  GLY A  43     -32.821  -4.703  96.549  1.00  0.00              
ATOM    303  C   GLY A  43     -33.119  -6.189  96.682  1.00  0.00              
ATOM    304  O   GLY A  43     -33.386  -6.664  97.789  1.00  0.00              
ATOM    305  N   MET A  44     -33.076  -6.972  95.597  1.00  0.00              
ATOM    306  CA  MET A  44     -33.253  -8.414  95.702  1.00  0.00              
ATOM    307  CB  MET A  44     -33.695  -8.998  94.360  1.00  0.00              
ATOM    308  CG  MET A  44     -34.111 -10.467  94.377  1.00  0.00              
ATOM    309  SD  MET A  44     -35.541 -10.810  95.435  1.00  0.00              
ATOM    310  CE  MET A  44     -34.770 -11.765  96.711  1.00  0.00              
ATOM    311  C   MET A  44     -31.957  -9.044  96.207  1.00  0.00              
ATOM    312  O   MET A  44     -31.115  -9.549  95.462  1.00  0.00              
ATOM    313  N   GLY A  45     -31.793  -8.957  97.527  1.00  0.00              
ATOM    314  CA  GLY A  45     -30.607  -9.467  98.188  1.00  0.00              
ATOM    315  C   GLY A  45     -29.453  -8.491  98.024  1.00  0.00              
ATOM    316  O   GLY A  45     -29.565  -7.312  98.367  1.00  0.00              
ATOM    317  N   GLN A  46     -28.341  -8.970  97.469  1.00  0.00              
ATOM    318  CA  GLN A  46     -27.131  -8.176  97.325  1.00  0.00              
ATOM    319  CB  GLN A  46     -26.092  -8.538  98.388  1.00  0.00              
ATOM    320  CG  GLN A  46     -26.447  -8.178  99.825  1.00  0.00              
ATOM    321  CD  GLN A  46     -25.397  -8.627 100.828  1.00  0.00              
ATOM    322  OE1 GLN A  46     -25.196  -9.814 101.067  1.00  0.00              
ATOM    323  NE2 GLN A  46     -24.685  -7.704 101.458  1.00  0.00              
ATOM    324  C   GLN A  46     -26.521  -8.473  95.967  1.00  0.00              
ATOM    325  O   GLN A  46     -26.592  -9.606  95.484  1.00  0.00              
ATOM    326  N   LYS A  47     -25.890  -7.468  95.353  1.00  0.00              
ATOM    327  CA  LYS A  47     -25.182  -7.642  94.091  1.00  0.00              
ATOM    328  CB  LYS A  47     -24.935  -6.286  93.428  1.00  0.00              
ATOM    329  CG  LYS A  47     -26.203  -5.514  93.103  1.00  0.00              
ATOM    330  CD  LYS A  47     -25.845  -4.199  92.436  1.00  0.00              
ATOM    331  CE  LYS A  47     -27.113  -3.437  92.096  1.00  0.00              
ATOM    332  NZ  LYS A  47     -26.788  -2.171  91.469  1.00  0.00              
ATOM    333  C   LYS A  47     -23.866  -8.382  94.323  1.00  0.00              
ATOM    334  O   LYS A  47     -22.764  -7.826  94.289  1.00  0.00              
ATOM    335  N   ASP A  48     -23.993  -9.681  94.593  1.00  0.00              
ATOM    336  CA  ASP A  48     -22.865 -10.524  94.953  1.00  0.00              
ATOM    337  CB  ASP A  48     -23.391 -11.746  95.721  1.00  0.00              
ATOM    338  CG  ASP A  48     -22.345 -12.764  96.169  1.00  0.00              
ATOM    339  OD1 ASP A  48     -21.229 -12.384  96.530  1.00  0.00              
ATOM    340  OD2 ASP A  48     -22.667 -13.952  96.190  1.00  0.00              
ATOM    341  C   ASP A  48     -22.027 -10.917  93.740  1.00  0.00              
ATOM    342  O   ASP A  48     -22.095 -12.039  93.238  1.00  0.00              
ATOM    343  N   SER A  49     -21.243  -9.953  93.261  1.00  0.00              
ATOM    344  CA  SER A  49     -20.378 -10.143  92.112  1.00  0.00              
ATOM    345  CB  SER A  49     -19.896  -8.787  91.610  1.00  0.00              
ATOM    346  OG  SER A  49     -19.688  -7.860  92.670  1.00  0.00              
ATOM    347  C   SER A  49     -19.216 -11.103  92.316  1.00  0.00              
ATOM    348  O   SER A  49     -18.365 -10.940  93.193  1.00  0.00              
ATOM    349  N   TYR A  50     -19.225 -12.140  91.483  1.00  0.00              
ATOM    350  CA  TYR A  50     -18.191 -13.161  91.493  1.00  0.00              
ATOM    351  CB  TYR A  50     -18.776 -14.492  91.027  1.00  0.00              
ATOM    352  CG  TYR A  50     -20.027 -14.903  91.788  1.00  0.00              
ATOM    353  CD1 TYR A  50     -21.262 -14.747  91.190  1.00  0.00              
ATOM    354  CE1 TYR A  50     -22.413 -15.002  91.903  1.00  0.00              
ATOM    355  CD2 TYR A  50     -19.934 -15.359  93.087  1.00  0.00              
ATOM    356  CE2 TYR A  50     -21.083 -15.613  93.805  1.00  0.00              
ATOM    357  CZ  TYR A  50     -22.313 -15.413  93.213  1.00  0.00              
ATOM    358  OH  TYR A  50     -23.463 -15.583  93.956  1.00  0.00              
ATOM    359  C   TYR A  50     -17.062 -12.737  90.564  1.00  0.00              
ATOM    360  O   TYR A  50     -17.312 -12.066  89.560  1.00  0.00              
ATOM    361  N   VAL A  51     -15.808 -13.091  90.850  1.00  0.00              
ATOM    362  CA  VAL A  51     -14.688 -12.615  90.045  1.00  0.00              
ATOM    363  CB  VAL A  51     -13.690 -11.810  90.918  1.00  0.00              
ATOM    364  CG1 VAL A  51     -12.654 -11.116  90.051  1.00  0.00              
ATOM    365  CG2 VAL A  51     -14.372 -10.765  91.793  1.00  0.00              
ATOM    366  C   VAL A  51     -13.976 -13.758  89.324  1.00  0.00              
ATOM    367  O   VAL A  51     -13.904 -14.884  89.823  1.00  0.00              
ATOM    368  N   GLY A  52     -13.498 -13.491  88.106  1.00  0.00              
ATOM    369  CA  GLY A  52     -12.607 -14.371  87.360  1.00  0.00              
ATOM    370  C   GLY A  52     -13.154 -15.770  87.140  1.00  0.00              
ATOM    371  O   GLY A  52     -14.256 -15.959  86.625  1.00  0.00              
ATOM    372  N   ASP A  53     -12.384 -16.764  87.589  1.00  0.00              
ATOM    373  CA  ASP A  53     -12.807 -18.159  87.528  1.00  0.00              
ATOM    374  CB  ASP A  53     -11.692 -19.108  87.945  1.00  0.00              
ATOM    375  CG  ASP A  53     -10.813 -19.530  86.779  1.00  0.00              
ATOM    376  OD1 ASP A  53     -10.025 -18.706  86.318  1.00  0.00              
ATOM    377  OD2 ASP A  53     -10.915 -20.675  86.345  1.00  0.00              
ATOM    378  C   ASP A  53     -14.046 -18.468  88.349  1.00  0.00              
ATOM    379  O   ASP A  53     -14.849 -19.318  87.969  1.00  0.00              
ATOM    380  N   GLU A  54     -14.235 -17.742  89.455  1.00  0.00              
ATOM    381  CA  GLU A  54     -15.408 -17.891  90.303  1.00  0.00              
ATOM    382  CB  GLU A  54     -15.146 -17.099  91.578  1.00  0.00              
ATOM    383  CG  GLU A  54     -16.229 -17.043  92.643  1.00  0.00              
ATOM    384  CD  GLU A  54     -15.922 -15.998  93.706  1.00  0.00              
ATOM    385  OE1 GLU A  54     -15.867 -14.813  93.365  1.00  0.00              
ATOM    386  OE2 GLU A  54     -15.740 -16.367  94.864  1.00  0.00              
ATOM    387  C   GLU A  54     -16.641 -17.380  89.558  1.00  0.00              
ATOM    388  O   GLU A  54     -17.727 -17.950  89.673  1.00  0.00              
ATOM    389  N   ALA A  55     -16.469 -16.311  88.767  1.00  0.00              
ATOM    390  CA  ALA A  55     -17.521 -15.829  87.882  1.00  0.00              
ATOM    391  CB  ALA A  55     -17.118 -14.512  87.235  1.00  0.00              
ATOM    392  C   ALA A  55     -17.801 -16.824  86.766  1.00  0.00              
ATOM    393  O   ALA A  55     -18.945 -17.223  86.546  1.00  0.00              
ATOM    394  N   GLN A  56     -16.743 -17.287  86.094  1.00  0.00              
ATOM    395  CA  GLN A  56     -16.855 -18.257  85.014  1.00  0.00              
ATOM    396  CB  GLN A  56     -15.466 -18.499  84.434  1.00  0.00              
ATOM    397  CG  GLN A  56     -15.445 -19.333  83.162  1.00  0.00              
ATOM    398  CD  GLN A  56     -14.145 -19.234  82.378  1.00  0.00              
ATOM    399  OE1 GLN A  56     -13.045 -19.110  82.914  1.00  0.00              
ATOM    400  NE2 GLN A  56     -14.253 -19.287  81.059  1.00  0.00              
ATOM    401  C   GLN A  56     -17.529 -19.555  85.456  1.00  0.00              
ATOM    402  O   GLN A  56     -18.335 -20.122  84.717  1.00  0.00              
ATOM    403  N   SER A  57     -17.281 -19.995  86.693  1.00  0.00              
ATOM    404  CA  SER A  57     -17.946 -21.161  87.257  1.00  0.00              
ATOM    405  CB  SER A  57     -17.334 -21.499  88.616  1.00  0.00              
ATOM    406  OG  SER A  57     -17.771 -22.758  89.117  1.00  0.00              
ATOM    407  C   SER A  57     -19.459 -21.004  87.409  1.00  0.00              
ATOM    408  O   SER A  57     -20.145 -22.006  87.623  1.00  0.00              
ATOM    409  N   LYS A  58     -20.008 -19.785  87.357  1.00  0.00              
ATOM    410  CA  LYS A  58     -21.451 -19.584  87.397  1.00  0.00              
ATOM    411  CB  LYS A  58     -21.842 -18.819  88.662  1.00  0.00              
ATOM    412  CG  LYS A  58     -21.504 -19.533  89.960  1.00  0.00              
ATOM    413  CD  LYS A  58     -21.977 -18.711  91.144  1.00  0.00              
ATOM    414  CE  LYS A  58     -21.503 -19.319  92.456  1.00  0.00              
ATOM    415  NZ  LYS A  58     -20.058 -19.245  92.569  1.00  0.00              
ATOM    416  C   LYS A  58     -21.961 -18.836  86.167  1.00  0.00              
ATOM    417  O   LYS A  58     -23.134 -18.454  86.103  1.00  0.00              
ATOM    418  N   ARG A  59     -21.100 -18.698  85.147  1.00  0.00              
ATOM    419  CA  ARG A  59     -21.294 -17.835  83.982  1.00  0.00              
ATOM    420  CB  ARG A  59     -20.311 -18.266  82.896  1.00  0.00              
ATOM    421  CG  ARG A  59     -20.259 -17.329  81.698  1.00  0.00              
ATOM    422  CD  ARG A  59     -19.887 -18.049  80.404  1.00  0.00              
ATOM    423  NE  ARG A  59     -20.754 -19.179  80.072  1.00  0.00              
ATOM    424  CZ  ARG A  59     -22.058 -19.091  79.788  1.00  0.00              
ATOM    425  NH1 ARG A  59     -22.693 -20.192  79.415  1.00  0.00              
ATOM    426  NH2 ARG A  59     -22.739 -17.947  79.880  1.00  0.00              
ATOM    427  C   ARG A  59     -22.698 -17.761  83.384  1.00  0.00              
ATOM    428  O   ARG A  59     -23.186 -16.678  83.050  1.00  0.00              
ATOM    429  N   GLY A  60     -23.373 -18.911  83.296  1.00  0.00              
ATOM    430  CA  GLY A  60     -24.693 -19.027  82.689  1.00  0.00              
ATOM    431  C   GLY A  60     -25.747 -18.103  83.286  1.00  0.00              
ATOM    432  O   GLY A  60     -26.643 -17.649  82.573  1.00  0.00              
ATOM    433  N   ILE A  61     -25.656 -17.799  84.584  1.00  0.00              
ATOM    434  CA  ILE A  61     -26.622 -16.917  85.230  1.00  0.00              
ATOM    435  CB  ILE A  61     -27.182 -17.545  86.532  1.00  0.00              
ATOM    436  CG2 ILE A  61     -28.092 -18.714  86.175  1.00  0.00              
ATOM    437  CG1 ILE A  61     -26.091 -17.927  87.535  1.00  0.00              
ATOM    438  CD1 ILE A  61     -26.600 -18.372  88.919  1.00  0.00              
ATOM    439  C   ILE A  61     -26.069 -15.520  85.502  1.00  0.00              
ATOM    440  O   ILE A  61     -26.684 -14.718  86.216  1.00  0.00              
ATOM    441  N   LEU A  62     -24.909 -15.187  84.930  1.00  0.00              
ATOM    442  CA  LEU A  62     -24.234 -13.960  85.304  1.00  0.00              
ATOM    443  CB  LEU A  62     -22.840 -14.236  85.856  1.00  0.00              
ATOM    444  CG  LEU A  62     -22.647 -15.172  87.039  1.00  0.00              
ATOM    445  CD1 LEU A  62     -21.198 -15.128  87.457  1.00  0.00              
ATOM    446  CD2 LEU A  62     -23.507 -14.797  88.228  1.00  0.00              
ATOM    447  C   LEU A  62     -24.111 -12.930  84.198  1.00  0.00              
ATOM    448  O   LEU A  62     -23.619 -13.189  83.097  1.00  0.00              
ATOM    449  N   THR A  63     -24.572 -11.725  84.515  1.00  0.00              
ATOM    450  CA  THR A  63     -24.226 -10.546  83.745  1.00  0.00              
ATOM    451  CB  THR A  63     -25.185  -9.374  84.060  1.00  0.00              
ATOM    452  OG1 THR A  63     -25.709  -9.552  85.374  1.00  0.00              
ATOM    453  CG2 THR A  63     -26.321  -9.319  83.053  1.00  0.00              
ATOM    454  C   THR A  63     -22.761 -10.202  84.006  1.00  0.00              
ATOM    455  O   THR A  63     -22.382  -9.613  85.025  1.00  0.00              
ATOM    456  N   LEU A  64     -21.937 -10.726  83.096  1.00  0.00              
ATOM    457  CA  LEU A  64     -20.500 -10.501  83.108  1.00  0.00              
ATOM    458  CB  LEU A  64     -19.780 -11.538  82.251  1.00  0.00              
ATOM    459  CG  LEU A  64     -19.854 -13.025  82.567  1.00  0.00              
ATOM    460  CD1 LEU A  64     -19.115 -13.787  81.484  1.00  0.00              
ATOM    461  CD2 LEU A  64     -19.257 -13.351  83.926  1.00  0.00              
ATOM    462  C   LEU A  64     -20.087  -9.124  82.609  1.00  0.00              
ATOM    463  O   LEU A  64     -20.764  -8.509  81.783  1.00  0.00              
ATOM    464  N   LYS A  65     -18.950  -8.645  83.113  1.00  0.00              
ATOM    465  CA  LYS A  65     -18.323  -7.417  82.654  1.00  0.00              
ATOM    466  CB  LYS A  65     -18.505  -6.280  83.652  1.00  0.00              
ATOM    467  CG  LYS A  65     -19.893  -5.715  83.887  1.00  0.00              
ATOM    468  CD  LYS A  65     -19.707  -4.673  84.972  1.00  0.00              
ATOM    469  CE  LYS A  65     -20.964  -3.879  85.267  1.00  0.00              
ATOM    470  NZ  LYS A  65     -20.687  -2.944  86.341  1.00  0.00              
ATOM    471  C   LYS A  65     -16.823  -7.648  82.558  1.00  0.00              
ATOM    472  O   LYS A  65     -16.248  -8.369  83.380  1.00  0.00              
ATOM    473  N   TYR A  66     -16.179  -7.049  81.554  1.00  0.00              
ATOM    474  CA  TYR A  66     -14.728  -6.933  81.529  1.00  0.00              
ATOM    475  CB  TYR A  66     -14.157  -7.064  80.115  1.00  0.00              
ATOM    476  CG  TYR A  66     -14.323  -8.410  79.424  1.00  0.00              
ATOM    477  CD1 TYR A  66     -15.383  -8.614  78.562  1.00  0.00              
ATOM    478  CE1 TYR A  66     -15.445  -9.762  77.799  1.00  0.00              
ATOM    479  CD2 TYR A  66     -13.355  -9.385  79.573  1.00  0.00              
ATOM    480  CE2 TYR A  66     -13.414 -10.537  78.815  1.00  0.00              
ATOM    481  CZ  TYR A  66     -14.445 -10.704  77.913  1.00  0.00              
ATOM    482  OH  TYR A  66     -14.457 -11.810  77.086  1.00  0.00              
ATOM    483  C   TYR A  66     -14.387  -5.538  82.051  1.00  0.00              
ATOM    484  O   TYR A  66     -14.754  -4.553  81.404  1.00  0.00              
ATOM    485  N   PRO A  67     -13.747  -5.364  83.216  1.00  0.00              
ATOM    486  CD  PRO A  67     -13.693  -6.362  84.275  1.00  0.00              
ATOM    487  CA  PRO A  67     -13.303  -4.064  83.722  1.00  0.00              
ATOM    488  CB  PRO A  67     -12.935  -4.360  85.159  1.00  0.00              
ATOM    489  CG  PRO A  67     -13.850  -5.501  85.509  1.00  0.00              
ATOM    490  C   PRO A  67     -12.125  -3.457  82.969  1.00  0.00              
ATOM    491  O   PRO A  67     -11.949  -2.237  82.955  1.00  0.00              
ATOM    492  N   ILE A  68     -11.285  -4.302  82.364  1.00  0.00              
ATOM    493  CA  ILE A  68     -10.172  -3.836  81.552  1.00  0.00              
ATOM    494  CB  ILE A  68      -8.891  -4.667  81.797  1.00  0.00              
ATOM    495  CG2 ILE A  68      -7.721  -3.951  81.127  1.00  0.00              
ATOM    496  CG1 ILE A  68      -8.589  -4.888  83.274  1.00  0.00              
ATOM    497  CD1 ILE A  68      -7.462  -5.904  83.546  1.00  0.00              
ATOM    498  C   ILE A  68     -10.632  -4.012  80.113  1.00  0.00              
ATOM    499  O   ILE A  68     -10.800  -5.138  79.638  1.00  0.00              
ATOM    500  N   GLU A  69     -10.883  -2.913  79.405  1.00  0.00              
ATOM    501  CA  GLU A  69     -11.358  -2.986  78.035  1.00  0.00              
ATOM    502  CB  GLU A  69     -12.759  -2.395  77.924  1.00  0.00              
ATOM    503  CG  GLU A  69     -13.764  -3.295  78.635  1.00  0.00              
ATOM    504  CD  GLU A  69     -15.172  -2.742  78.769  1.00  0.00              
ATOM    505  OE1 GLU A  69     -16.088  -3.327  78.195  1.00  0.00              
ATOM    506  OE2 GLU A  69     -15.353  -1.723  79.441  1.00  0.00              
ATOM    507  C   GLU A  69     -10.382  -2.298  77.100  1.00  0.00              
ATOM    508  O   GLU A  69     -10.055  -1.119  77.248  1.00  0.00              
ATOM    509  N   HIS A  70      -9.874  -3.089  76.149  1.00  0.00              
ATOM    510  CA  HIS A  70      -8.881  -2.651  75.174  1.00  0.00              
ATOM    511  CB  HIS A  70      -9.521  -1.778  74.093  1.00  0.00              
ATOM    512  CG  HIS A  70     -10.476  -2.540  73.189  1.00  0.00              
ATOM    513  ND1 HIS A  70     -11.778  -2.340  73.066  1.00  0.00              
ATOM    514  CD2 HIS A  70     -10.108  -3.563  72.346  1.00  0.00              
ATOM    515  NE2 HIS A  70     -11.221  -3.923  71.762  1.00  0.00              
ATOM    516  CE1 HIS A  70     -12.224  -3.196  72.188  1.00  0.00              
ATOM    517  C   HIS A  70      -7.639  -1.999  75.779  1.00  0.00              
ATOM    518  O   HIS A  70      -7.105  -0.992  75.302  1.00  0.00              
ATOM    519  N   GLY A  71      -7.186  -2.590  76.887  1.00  0.00              
ATOM    520  CA  GLY A  71      -6.058  -2.069  77.637  1.00  0.00              
ATOM    521  C   GLY A  71      -6.467  -1.074  78.714  1.00  0.00              
ATOM    522  O   GLY A  71      -5.867  -1.050  79.789  1.00  0.00              
ATOM    523  N   ILE A  72      -7.507  -0.271  78.472  1.00  0.00              
ATOM    524  CA  ILE A  72      -7.868   0.811  79.373  1.00  0.00              
ATOM    525  CB  ILE A  72      -8.487   1.984  78.572  1.00  0.00              
ATOM    526  CG2 ILE A  72      -8.833   3.148  79.502  1.00  0.00              
ATOM    527  CG1 ILE A  72      -7.532   2.453  77.473  1.00  0.00              
ATOM    528  CD1 ILE A  72      -8.121   3.478  76.483  1.00  0.00              
ATOM    529  C   ILE A  72      -8.822   0.280  80.433  1.00  0.00              
ATOM    530  O   ILE A  72      -9.808  -0.400  80.133  1.00  0.00              
ATOM    531  N   ILE A  73      -8.526   0.561  81.701  1.00  0.00              
ATOM    532  CA  ILE A  73      -9.392   0.115  82.780  1.00  0.00              
ATOM    533  CB  ILE A  73      -8.596  -0.085  84.080  1.00  0.00              
ATOM    534  CG2 ILE A  73      -9.544  -0.589  85.159  1.00  0.00              
ATOM    535  CG1 ILE A  73      -7.438  -1.060  83.881  1.00  0.00              
ATOM    536  CD1 ILE A  73      -6.492  -1.222  85.086  1.00  0.00              
ATOM    537  C   ILE A  73     -10.549   1.090  82.963  1.00  0.00              
ATOM    538  O   ILE A  73     -10.357   2.263  83.300  1.00  0.00              
ATOM    539  N   THR A  74     -11.756   0.582  82.719  1.00  0.00              
ATOM    540  CA  THR A  74     -12.968   1.377  82.775  1.00  0.00              
ATOM    541  CB  THR A  74     -13.876   0.979  81.593  1.00  0.00              
ATOM    542  OG1 THR A  74     -14.029  -0.434  81.684  1.00  0.00              
ATOM    543  CG2 THR A  74     -13.294   1.370  80.241  1.00  0.00              
ATOM    544  C   THR A  74     -13.705   1.239  84.104  1.00  0.00              
ATOM    545  O   THR A  74     -13.806   2.194  84.877  1.00  0.00              
ATOM    546  N   ASN A  75     -14.220   0.045  84.417  1.00  0.00              
ATOM    547  CA  ASN A  75     -15.057  -0.147  85.597  1.00  0.00              
ATOM    548  CB  ASN A  75     -16.045  -1.304  85.355  1.00  0.00              
ATOM    549  CG  ASN A  75     -17.255  -1.334  86.290  1.00  0.00              
ATOM    550  OD1 ASN A  75     -18.397  -1.458  85.856  1.00  0.00              
ATOM    551  ND2 ASN A  75     -17.116  -1.263  87.607  1.00  0.00              
ATOM    552  C   ASN A  75     -14.220  -0.348  86.863  1.00  0.00              
ATOM    553  O   ASN A  75     -14.227  -1.412  87.494  1.00  0.00              
ATOM    554  N   TRP A  76     -13.552   0.730  87.285  1.00  0.00              
ATOM    555  CA  TRP A  76     -12.616   0.732  88.406  1.00  0.00              
ATOM    556  CB  TRP A  76     -12.167   2.152  88.717  1.00  0.00              
ATOM    557  CG  TRP A  76     -11.043   2.590  87.791  1.00  0.00              
ATOM    558  CD2 TRP A  76      -9.703   2.458  88.022  1.00  0.00              
ATOM    559  CE2 TRP A  76      -9.169   2.922  86.860  1.00  0.00              
ATOM    560  CE3 TRP A  76      -8.993   1.649  88.877  1.00  0.00              
ATOM    561  CD1 TRP A  76     -11.287   3.125  86.546  1.00  0.00              
ATOM    562  NE1 TRP A  76     -10.111   3.293  85.983  1.00  0.00              
ATOM    563  CZ2 TRP A  76      -7.888   2.636  86.466  1.00  0.00              
ATOM    564  CZ3 TRP A  76      -7.690   1.363  88.510  1.00  0.00              
ATOM    565  CH2 TRP A  76      -7.147   1.850  87.328  1.00  0.00              
ATOM    566  C   TRP A  76     -12.963   0.012  89.702  1.00  0.00              
ATOM    567  O   TRP A  76     -12.114  -0.693  90.247  1.00  0.00              
ATOM    568  N   ASP A  77     -14.196   0.117  90.208  1.00  0.00              
ATOM    569  CA  ASP A  77     -14.598  -0.644  91.391  1.00  0.00              
ATOM    570  CB  ASP A  77     -15.963  -0.220  91.908  1.00  0.00              
ATOM    571  CG  ASP A  77     -15.889   1.051  92.739  1.00  0.00              
ATOM    572  OD1 ASP A  77     -15.956   0.964  93.963  1.00  0.00              
ATOM    573  OD2 ASP A  77     -15.774   2.123  92.145  1.00  0.00              
ATOM    574  C   ASP A  77     -14.561  -2.153  91.215  1.00  0.00              
ATOM    575  O   ASP A  77     -14.244  -2.912  92.131  1.00  0.00              
ATOM    576  N   ASP A  78     -14.811  -2.586  89.982  1.00  0.00              
ATOM    577  CA  ASP A  78     -14.783  -3.999  89.651  1.00  0.00              
ATOM    578  CB  ASP A  78     -15.710  -4.312  88.486  1.00  0.00              
ATOM    579  CG  ASP A  78     -17.203  -4.167  88.760  1.00  0.00              
ATOM    580  OD1 ASP A  78     -17.621  -3.673  89.811  1.00  0.00              
ATOM    581  OD2 ASP A  78     -17.994  -4.520  87.891  1.00  0.00              
ATOM    582  C   ASP A  78     -13.363  -4.435  89.340  1.00  0.00              
ATOM    583  O   ASP A  78     -13.015  -5.602  89.509  1.00  0.00              
ATOM    584  N   MET A  79     -12.518  -3.496  88.897  1.00  0.00              
ATOM    585  CA  MET A  79     -11.078  -3.716  88.850  1.00  0.00              
ATOM    586  CB  MET A  79     -10.380  -2.513  88.238  1.00  0.00              
ATOM    587  CG  MET A  79      -8.903  -2.718  87.941  1.00  0.00              
ATOM    588  SD  MET A  79      -8.638  -3.818  86.530  1.00  0.00              
ATOM    589  CE  MET A  79      -7.935  -5.217  87.352  1.00  0.00              
ATOM    590  C   MET A  79     -10.535  -3.948  90.257  1.00  0.00              
ATOM    591  O   MET A  79      -9.698  -4.825  90.466  1.00  0.00              
ATOM    592  N   GLU A  80     -11.021  -3.175  91.237  1.00  0.00              
ATOM    593  CA  GLU A  80     -10.717  -3.410  92.644  1.00  0.00              
ATOM    594  CB  GLU A  80     -11.389  -2.374  93.532  1.00  0.00              
ATOM    595  CG  GLU A  80     -10.909  -0.955  93.280  1.00  0.00              
ATOM    596  CD  GLU A  80     -11.659   0.095  94.083  1.00  0.00              
ATOM    597  OE1 GLU A  80     -11.391   0.233  95.275  1.00  0.00              
ATOM    598  OE2 GLU A  80     -12.508   0.780  93.511  1.00  0.00              
ATOM    599  C   GLU A  80     -11.152  -4.801  93.085  1.00  0.00              
ATOM    600  O   GLU A  80     -10.397  -5.495  93.767  1.00  0.00              
ATOM    601  N   LYS A  81     -12.357  -5.228  92.686  1.00  0.00              
ATOM    602  CA  LYS A  81     -12.795  -6.607  92.880  1.00  0.00              
ATOM    603  CB  LYS A  81     -14.202  -6.815  92.340  1.00  0.00              
ATOM    604  CG  LYS A  81     -15.265  -6.154  93.195  1.00  0.00              
ATOM    605  CD  LYS A  81     -16.255  -7.218  93.620  1.00  0.00              
ATOM    606  CE  LYS A  81     -17.248  -6.650  94.615  1.00  0.00              
ATOM    607  NZ  LYS A  81     -18.240  -7.656  94.939  1.00  0.00              
ATOM    608  C   LYS A  81     -11.860  -7.647  92.274  1.00  0.00              
ATOM    609  O   LYS A  81     -11.559  -8.656  92.919  1.00  0.00              
ATOM    610  N   ILE A  82     -11.368  -7.410  91.050  1.00  0.00              
ATOM    611  CA  ILE A  82     -10.357  -8.275  90.452  1.00  0.00              
ATOM    612  CB  ILE A  82     -10.045  -7.916  88.978  1.00  0.00              
ATOM    613  CG2 ILE A  82      -8.912  -8.785  88.430  1.00  0.00              
ATOM    614  CG1 ILE A  82     -11.279  -8.068  88.097  1.00  0.00              
ATOM    615  CD1 ILE A  82     -11.052  -7.694  86.621  1.00  0.00              
ATOM    616  C   ILE A  82      -9.093  -8.292  91.301  1.00  0.00              
ATOM    617  O   ILE A  82      -8.671  -9.373  91.700  1.00  0.00              
ATOM    618  N   TRP A  83      -8.514  -7.139  91.650  1.00  0.00              
ATOM    619  CA  TRP A  83      -7.316  -7.090  92.482  1.00  0.00              
ATOM    620  CB  TRP A  83      -6.840  -5.655  92.680  1.00  0.00              
ATOM    621  CG  TRP A  83      -6.295  -4.977  91.428  1.00  0.00              
ATOM    622  CD2 TRP A  83      -6.368  -3.645  91.129  1.00  0.00              
ATOM    623  CE2 TRP A  83      -5.714  -3.577  89.942  1.00  0.00              
ATOM    624  CE3 TRP A  83      -6.714  -2.528  91.848  1.00  0.00              
ATOM    625  CD1 TRP A  83      -5.623  -5.666  90.435  1.00  0.00              
ATOM    626  NE1 TRP A  83      -5.279  -4.772  89.529  1.00  0.00              
ATOM    627  CZ2 TRP A  83      -5.338  -2.395  89.357  1.00  0.00              
ATOM    628  CZ3 TRP A  83      -6.367  -1.315  91.273  1.00  0.00              
ATOM    629  CH2 TRP A  83      -5.693  -1.251  90.055  1.00  0.00              
ATOM    630  C   TRP A  83      -7.480  -7.764  93.837  1.00  0.00              
ATOM    631  O   TRP A  83      -6.559  -8.418  94.332  1.00  0.00              
ATOM    632  N   HIS A  84      -8.675  -7.647  94.424  1.00  0.00              
ATOM    633  CA  HIS A  84      -9.027  -8.354  95.645  1.00  0.00              
ATOM    634  CB  HIS A  84     -10.445  -7.969  96.064  1.00  0.00              
ATOM    635  CG  HIS A  84     -10.834  -8.425  97.462  1.00  0.00              
ATOM    636  ND1 HIS A  84     -10.479  -7.867  98.609  1.00  0.00              
ATOM    637  CD2 HIS A  84     -11.645  -9.502  97.735  1.00  0.00              
ATOM    638  NE2 HIS A  84     -11.731  -9.529  99.040  1.00  0.00              
ATOM    639  CE1 HIS A  84     -11.035  -8.552  99.570  1.00  0.00              
ATOM    640  C   HIS A  84      -8.912  -9.864  95.450  1.00  0.00              
ATOM    641  O   HIS A  84      -8.336 -10.557  96.289  1.00  0.00              
ATOM    642  N   HIS A  85      -9.416 -10.376  94.322  1.00  0.00              
ATOM    643  CA  HIS A  85      -9.284 -11.785  93.971  1.00  0.00              
ATOM    644  CB  HIS A  85     -10.064 -12.020  92.676  1.00  0.00              
ATOM    645  CG  HIS A  85     -10.484 -13.450  92.373  1.00  0.00              
ATOM    646  ND1 HIS A  85      -9.986 -14.261  91.452  1.00  0.00              
ATOM    647  CD2 HIS A  85     -11.541 -14.087  92.982  1.00  0.00              
ATOM    648  NE2 HIS A  85     -11.618 -15.253  92.392  1.00  0.00              
ATOM    649  CE1 HIS A  85     -10.693 -15.358  91.469  1.00  0.00              
ATOM    650  C   HIS A  85      -7.798 -12.123  93.808  1.00  0.00              
ATOM    651  O   HIS A  85      -7.262 -12.947  94.557  1.00  0.00              
ATOM    652  N   THR A  86      -7.112 -11.407  92.900  1.00  0.00              
ATOM    653  CA  THR A  86      -5.691 -11.557  92.599  1.00  0.00              
ATOM    654  CB  THR A  86      -5.216 -10.318  91.801  1.00  0.00              
ATOM    655  OG1 THR A  86      -6.098 -10.175  90.700  1.00  0.00              
ATOM    656  CG2 THR A  86      -3.788 -10.426  91.294  1.00  0.00              
ATOM    657  C   THR A  86      -4.814 -11.721  93.834  1.00  0.00              
ATOM    658  O   THR A  86      -4.085 -12.706  93.964  1.00  0.00              
ATOM    659  N   PHE A  87      -4.915 -10.772  94.764  1.00  0.00              
ATOM    660  CA  PHE A  87      -4.064 -10.789  95.936  1.00  0.00              
ATOM    661  CB  PHE A  87      -3.882  -9.377  96.491  1.00  0.00              
ATOM    662  CG  PHE A  87      -3.373  -8.357  95.476  1.00  0.00              
ATOM    663  CD1 PHE A  87      -3.949  -7.103  95.440  1.00  0.00              
ATOM    664  CD2 PHE A  87      -2.377  -8.684  94.571  1.00  0.00              
ATOM    665  CE1 PHE A  87      -3.548  -6.191  94.487  1.00  0.00              
ATOM    666  CE2 PHE A  87      -1.984  -7.765  93.620  1.00  0.00              
ATOM    667  CZ  PHE A  87      -2.571  -6.520  93.574  1.00  0.00              
ATOM    668  C   PHE A  87      -4.611 -11.722  97.002  1.00  0.00              
ATOM    669  O   PHE A  87      -3.939 -12.682  97.382  1.00  0.00              
ATOM    670  N   TYR A  88      -5.858 -11.518  97.435  1.00  0.00              
ATOM    671  CA  TYR A  88      -6.339 -12.158  98.647  1.00  0.00              
ATOM    672  CB  TYR A  88      -7.474 -11.361  99.288  1.00  0.00              
ATOM    673  CG  TYR A  88      -7.085  -9.945  99.698  1.00  0.00              
ATOM    674  CD1 TYR A  88      -7.313  -8.901  98.826  1.00  0.00              
ATOM    675  CE1 TYR A  88      -7.025  -7.607  99.197  1.00  0.00              
ATOM    676  CD2 TYR A  88      -6.541  -9.697 100.944  1.00  0.00              
ATOM    677  CE2 TYR A  88      -6.245  -8.401 101.321  1.00  0.00              
ATOM    678  CZ  TYR A  88      -6.494  -7.367 100.443  1.00  0.00              
ATOM    679  OH  TYR A  88      -6.198  -6.065 100.791  1.00  0.00              
ATOM    680  C   TYR A  88      -6.739 -13.618  98.504  1.00  0.00              
ATOM    681  O   TYR A  88      -6.517 -14.375  99.449  1.00  0.00              
ATOM    682  N   ASN A  89      -7.312 -14.082  97.383  1.00  0.00              
ATOM    683  CA  ASN A  89      -7.651 -15.500  97.293  1.00  0.00              
ATOM    684  CB  ASN A  89      -9.138 -15.758  96.976  1.00  0.00              
ATOM    685  CG  ASN A  89      -9.564 -15.726  95.513  1.00  0.00              
ATOM    686  OD1 ASN A  89      -8.970 -15.059  94.675  1.00  0.00              
ATOM    687  ND2 ASN A  89     -10.610 -16.441  95.127  1.00  0.00              
ATOM    688  C   ASN A  89      -6.743 -16.295  96.366  1.00  0.00              
ATOM    689  O   ASN A  89      -6.481 -17.472  96.626  1.00  0.00              
ATOM    690  N   GLU A  90      -6.282 -15.665  95.277  1.00  0.00              
ATOM    691  CA  GLU A  90      -5.365 -16.299  94.341  1.00  0.00              
ATOM    692  CB  GLU A  90      -5.379 -15.575  92.996  1.00  0.00              
ATOM    693  CG  GLU A  90      -6.730 -15.463  92.297  1.00  0.00              
ATOM    694  CD  GLU A  90      -7.321 -16.773  91.804  1.00  0.00              
ATOM    695  OE1 GLU A  90      -7.028 -17.147  90.669  1.00  0.00              
ATOM    696  OE2 GLU A  90      -8.094 -17.400  92.526  1.00  0.00              
ATOM    697  C   GLU A  90      -3.936 -16.368  94.864  1.00  0.00              
ATOM    698  O   GLU A  90      -3.388 -17.458  95.018  1.00  0.00              
ATOM    699  N   LEU A  91      -3.298 -15.222  95.130  1.00  0.00              
ATOM    700  CA  LEU A  91      -1.954 -15.217  95.694  1.00  0.00              
ATOM    701  CB  LEU A  91      -1.197 -13.967  95.262  1.00  0.00              
ATOM    702  CG  LEU A  91      -0.897 -13.811  93.777  1.00  0.00              
ATOM    703  CD1 LEU A  91      -0.259 -12.462  93.511  1.00  0.00              
ATOM    704  CD2 LEU A  91      -0.014 -14.944  93.280  1.00  0.00              
ATOM    705  C   LEU A  91      -1.920 -15.362  97.210  1.00  0.00              
ATOM    706  O   LEU A  91      -0.869 -15.600  97.805  1.00  0.00              
ATOM    707  N   ARG A  92      -3.091 -15.173  97.833  1.00  0.00              
ATOM    708  CA  ARG A  92      -3.355 -15.438  99.246  1.00  0.00              
ATOM    709  CB  ARG A  92      -3.179 -16.925  99.594  1.00  0.00              
ATOM    710  CG  ARG A  92      -3.992 -17.815  98.665  1.00  0.00              
ATOM    711  CD  ARG A  92      -4.102 -19.257  99.128  1.00  0.00              
ATOM    712  NE  ARG A  92      -4.931 -19.391 100.317  1.00  0.00              
ATOM    713  CZ  ARG A  92      -6.264 -19.291 100.301  1.00  0.00              
ATOM    714  NH1 ARG A  92      -6.912 -19.514 101.437  1.00  0.00              
ATOM    715  NH2 ARG A  92      -6.946 -18.938  99.209  1.00  0.00              
ATOM    716  C   ARG A  92      -2.579 -14.532 100.197  1.00  0.00              
ATOM    717  O   ARG A  92      -2.275 -14.869 101.343  1.00  0.00              
ATOM    718  N   VAL A  93      -2.296 -13.320  99.714  1.00  0.00              
ATOM    719  CA  VAL A  93      -1.474 -12.361 100.434  1.00  0.00              
ATOM    720  CB  VAL A  93      -0.068 -12.195  99.798  1.00  0.00              
ATOM    721  CG1 VAL A  93       0.784 -13.440  99.988  1.00  0.00              
ATOM    722  CG2 VAL A  93      -0.140 -11.824  98.322  1.00  0.00              
ATOM    723  C   VAL A  93      -2.161 -11.007 100.503  1.00  0.00              
ATOM    724  O   VAL A  93      -3.044 -10.693  99.700  1.00  0.00              
ATOM    725  N   ALA A  94      -1.758 -10.181 101.468  1.00  0.00              
ATOM    726  CA  ALA A  94      -2.275  -8.829 101.549  1.00  0.00              
ATOM    727  CB  ALA A  94      -2.415  -8.407 103.005  1.00  0.00              
ATOM    728  C   ALA A  94      -1.314  -7.866 100.861  1.00  0.00              
ATOM    729  O   ALA A  94      -0.116  -7.867 101.171  1.00  0.00              
ATOM    730  N   PRO A  95      -1.769  -7.024  99.918  1.00  0.00              
ATOM    731  CD  PRO A  95      -3.103  -7.069  99.337  1.00  0.00              
ATOM    732  CA  PRO A  95      -0.970  -5.976  99.288  1.00  0.00              
ATOM    733  CB  PRO A  95      -1.940  -5.349  98.306  1.00  0.00              
ATOM    734  CG  PRO A  95      -3.297  -5.637  98.886  1.00  0.00              
ATOM    735  C   PRO A  95      -0.412  -4.972 100.290  1.00  0.00              
ATOM    736  O   PRO A  95       0.647  -4.388 100.070  1.00  0.00              
ATOM    737  N   GLU A  96      -1.081  -4.835 101.443  1.00  0.00              
ATOM    738  CA  GLU A  96      -0.578  -4.085 102.589  1.00  0.00              
ATOM    739  CB  GLU A  96      -1.534  -4.196 103.778  1.00  0.00              
ATOM    740  CG  GLU A  96      -2.883  -3.471 103.680  1.00  0.00              
ATOM    741  CD  GLU A  96      -4.013  -4.113 102.877  1.00  0.00              
ATOM    742  OE1 GLU A  96      -5.089  -3.528 102.816  1.00  0.00              
ATOM    743  OE2 GLU A  96      -3.851  -5.220 102.340  1.00  0.00              
ATOM    744  C   GLU A  96       0.813  -4.500 103.063  1.00  0.00              
ATOM    745  O   GLU A  96       1.517  -3.730 103.716  1.00  0.00              
ATOM    746  N   GLU A  97       1.229  -5.731 102.752  1.00  0.00              
ATOM    747  CA  GLU A  97       2.558  -6.204 103.101  1.00  0.00              
ATOM    748  CB  GLU A  97       2.507  -7.698 103.391  1.00  0.00              
ATOM    749  CG  GLU A  97       1.445  -8.169 104.377  1.00  0.00              
ATOM    750  CD  GLU A  97       1.249  -9.678 104.340  1.00  0.00              
ATOM    751  OE1 GLU A  97       0.531 -10.161 103.459  1.00  0.00              
ATOM    752  OE2 GLU A  97       1.811 -10.369 105.186  1.00  0.00              
ATOM    753  C   GLU A  97       3.550  -5.991 101.960  1.00  0.00              
ATOM    754  O   GLU A  97       4.759  -5.919 102.191  1.00  0.00              
ATOM    755  N   HIS A  98       3.085  -5.851 100.715  1.00  0.00              
ATOM    756  CA  HIS A  98       3.917  -6.166  99.564  1.00  0.00              
ATOM    757  CB  HIS A  98       3.334  -7.361  98.819  1.00  0.00              
ATOM    758  CG  HIS A  98       3.329  -8.661  99.608  1.00  0.00              
ATOM    759  ND1 HIS A  98       2.352  -9.156 100.352  1.00  0.00              
ATOM    760  CD2 HIS A  98       4.393  -9.527  99.659  1.00  0.00              
ATOM    761  NE2 HIS A  98       4.002 -10.499 100.438  1.00  0.00              
ATOM    762  CE1 HIS A  98       2.779 -10.284 100.852  1.00  0.00              
ATOM    763  C   HIS A  98       4.137  -5.037  98.563  1.00  0.00              
ATOM    764  O   HIS A  98       3.176  -4.389  98.133  1.00  0.00              
ATOM    765  N   PRO A  99       5.387  -4.761  98.152  1.00  0.00              
ATOM    766  CD  PRO A  99       6.603  -5.227  98.812  1.00  0.00              
ATOM    767  CA  PRO A  99       5.709  -3.846  97.057  1.00  0.00              
ATOM    768  CB  PRO A  99       7.222  -3.902  97.004  1.00  0.00              
ATOM    769  CG  PRO A  99       7.604  -4.149  98.439  1.00  0.00              
ATOM    770  C   PRO A  99       5.076  -4.344  95.763  1.00  0.00              
ATOM    771  O   PRO A  99       5.375  -5.443  95.294  1.00  0.00              
ATOM    772  N   THR A 100       4.162  -3.569  95.187  1.00  0.00              
ATOM    773  CA  THR A 100       3.358  -4.068  94.084  1.00  0.00              
ATOM    774  CB  THR A 100       1.872  -3.883  94.446  1.00  0.00              
ATOM    775  OG1 THR A 100       1.678  -4.555  95.689  1.00  0.00              
ATOM    776  CG2 THR A 100       0.932  -4.483  93.408  1.00  0.00              
ATOM    777  C   THR A 100       3.717  -3.437  92.742  1.00  0.00              
ATOM    778  O   THR A 100       3.863  -2.219  92.622  1.00  0.00              
ATOM    779  N   LEU A 101       3.888  -4.271  91.717  1.00  0.00              
ATOM    780  CA  LEU A 101       4.119  -3.808  90.363  1.00  0.00              
ATOM    781  CB  LEU A 101       5.379  -4.447  89.783  1.00  0.00              
ATOM    782  CG  LEU A 101       5.870  -3.977  88.416  1.00  0.00              
ATOM    783  CD1 LEU A 101       6.244  -2.507  88.451  1.00  0.00              
ATOM    784  CD2 LEU A 101       7.070  -4.790  87.982  1.00  0.00              
ATOM    785  C   LEU A 101       2.915  -4.157  89.502  1.00  0.00              
ATOM    786  O   LEU A 101       2.515  -5.321  89.381  1.00  0.00              
ATOM    787  N   LEU A 102       2.325  -3.119  88.914  1.00  0.00              
ATOM    788  CA  LEU A 102       1.176  -3.285  88.041  1.00  0.00              
ATOM    789  CB  LEU A 102       0.013  -2.441  88.540  1.00  0.00              
ATOM    790  CG  LEU A 102      -0.635  -2.857  89.853  1.00  0.00              
ATOM    791  CD1 LEU A 102      -1.497  -1.740  90.384  1.00  0.00              
ATOM    792  CD2 LEU A 102      -1.449  -4.128  89.692  1.00  0.00              
ATOM    793  C   LEU A 102       1.530  -2.908  86.614  1.00  0.00              
ATOM    794  O   LEU A 102       2.213  -1.911  86.364  1.00  0.00              
ATOM    795  N   THR A 103       1.089  -3.724  85.660  1.00  0.00              
ATOM    796  CA  THR A 103       1.433  -3.503  84.267  1.00  0.00              
ATOM    797  CB  THR A 103       1.496  -4.858  83.548  1.00  0.00              
ATOM    798  OG1 THR A 103       0.199  -5.440  83.654  1.00  0.00              
ATOM    799  CG2 THR A 103       2.559  -5.770  84.142  1.00  0.00              
ATOM    800  C   THR A 103       0.497  -2.546  83.539  1.00  0.00              
ATOM    801  O   THR A 103      -0.677  -2.868  83.327  1.00  0.00              
ATOM    802  N   GLU A 104       0.989  -1.376  83.138  1.00  0.00              
ATOM    803  CA  GLU A 104       0.208  -0.468  82.319  1.00  0.00              
ATOM    804  CB  GLU A 104       0.665   0.977  82.509  1.00  0.00              
ATOM    805  CG  GLU A 104      -0.201   1.958  81.727  1.00  0.00              
ATOM    806  CD  GLU A 104      -0.010   3.432  82.030  1.00  0.00              
ATOM    807  OE1 GLU A 104       1.110   3.943  81.945  1.00  0.00              
ATOM    808  OE2 GLU A 104      -1.009   4.068  82.358  1.00  0.00              
ATOM    809  C   GLU A 104       0.311  -0.856  80.852  1.00  0.00              
ATOM    810  O   GLU A 104       1.401  -1.058  80.310  1.00  0.00              
ATOM    811  N   ALA A 105      -0.854  -0.978  80.216  1.00  0.00              
ATOM    812  CA  ALA A 105      -0.930  -1.099  78.770  1.00  0.00              
ATOM    813  CB  ALA A 105      -2.384  -1.281  78.362  1.00  0.00              
ATOM    814  C   ALA A 105      -0.414   0.168  78.090  1.00  0.00              
ATOM    815  O   ALA A 105      -0.666   1.270  78.592  1.00  0.00              
ATOM    816  N   PRO A 106       0.337   0.088  76.979  1.00  0.00              
ATOM    817  CD  PRO A 106       0.870  -1.151  76.421  1.00  0.00              
ATOM    818  CA  PRO A 106       0.794   1.252  76.222  1.00  0.00              
ATOM    819  CB  PRO A 106       1.454   0.622  75.018  1.00  0.00              
ATOM    820  CG  PRO A 106       2.028  -0.656  75.577  1.00  0.00              
ATOM    821  C   PRO A 106      -0.363   2.165  75.832  1.00  0.00              
ATOM    822  O   PRO A 106      -1.480   1.710  75.588  1.00  0.00              
ATOM    823  N   LEU A 107      -0.113   3.477  75.861  1.00  0.00              
ATOM    824  CA  LEU A 107      -1.114   4.510  75.601  1.00  0.00              
ATOM    825  CB  LEU A 107      -1.630   4.456  74.151  1.00  0.00              
ATOM    826  CG  LEU A 107      -0.650   4.653  72.999  1.00  0.00              
ATOM    827  CD1 LEU A 107      -1.354   4.412  71.677  1.00  0.00              
ATOM    828  CD2 LEU A 107      -0.022   6.038  73.027  1.00  0.00              
ATOM    829  C   LEU A 107      -2.285   4.613  76.583  1.00  0.00              
ATOM    830  O   LEU A 107      -3.185   5.432  76.375  1.00  0.00              
ATOM    831  N   ASN A 108      -2.321   3.828  77.672  1.00  0.00              
ATOM    832  CA  ASN A 108      -3.321   4.010  78.722  1.00  0.00              
ATOM    833  CB  ASN A 108      -3.247   2.862  79.728  1.00  0.00              
ATOM    834  CG  ASN A 108      -4.280   2.932  80.843  1.00  0.00              
ATOM    835  OD1 ASN A 108      -5.459   2.653  80.642  1.00  0.00              
ATOM    836  ND2 ASN A 108      -3.905   3.333  82.049  1.00  0.00              
ATOM    837  C   ASN A 108      -3.109   5.355  79.423  1.00  0.00              
ATOM    838  O   ASN A 108      -1.979   5.655  79.815  1.00  0.00              
ATOM    839  N   PRO A 109      -4.140   6.203  79.580  1.00  0.00              
ATOM    840  CD  PRO A 109      -5.502   5.942  79.123  1.00  0.00              
ATOM    841  CA  PRO A 109      -4.030   7.560  80.112  1.00  0.00              
ATOM    842  CB  PRO A 109      -5.465   8.047  80.087  1.00  0.00              
ATOM    843  CG  PRO A 109      -6.046   7.337  78.896  1.00  0.00              
ATOM    844  C   PRO A 109      -3.422   7.755  81.495  1.00  0.00              
ATOM    845  O   PRO A 109      -3.677   7.007  82.443  1.00  0.00              
ATOM    846  N   LYS A 110      -2.671   8.858  81.592  1.00  0.00              
ATOM    847  CA  LYS A 110      -2.010   9.300  82.817  1.00  0.00              
ATOM    848  CB  LYS A 110      -1.403  10.685  82.616  1.00  0.00              
ATOM    849  CG  LYS A 110      -0.348  10.769  81.525  1.00  0.00              
ATOM    850  CD  LYS A 110       0.211  12.179  81.477  1.00  0.00              
ATOM    851  CE  LYS A 110       1.355  12.253  80.481  1.00  0.00              
ATOM    852  NZ  LYS A 110       1.926  13.585  80.479  1.00  0.00              
ATOM    853  C   LYS A 110      -2.938   9.358  84.023  1.00  0.00              
ATOM    854  O   LYS A 110      -2.611   8.862  85.100  1.00  0.00              
ATOM    855  N   ALA A 111      -4.132   9.931  83.833  1.00  0.00              
ATOM    856  CA  ALA A 111      -5.152   9.993  84.872  1.00  0.00              
ATOM    857  CB  ALA A 111      -6.365  10.737  84.338  1.00  0.00              
ATOM    858  C   ALA A 111      -5.625   8.620  85.340  1.00  0.00              
ATOM    859  O   ALA A 111      -5.877   8.411  86.526  1.00  0.00              
ATOM    860  N   ASN A 112      -5.688   7.654  84.418  1.00  0.00              
ATOM    861  CA  ASN A 112      -6.127   6.297  84.720  1.00  0.00              
ATOM    862  CB  ASN A 112      -6.354   5.569  83.396  1.00  0.00              
ATOM    863  CG  ASN A 112      -6.947   4.175  83.507  1.00  0.00              
ATOM    864  OD1 ASN A 112      -6.243   3.188  83.705  1.00  0.00              
ATOM    865  ND2 ASN A 112      -8.257   4.047  83.356  1.00  0.00              
ATOM    866  C   ASN A 112      -5.056   5.614  85.568  1.00  0.00              
ATOM    867  O   ASN A 112      -5.353   4.988  86.587  1.00  0.00              
ATOM    868  N   ARG A 113      -3.789   5.806  85.182  1.00  0.00              
ATOM    869  CA  ARG A 113      -2.637   5.380  85.970  1.00  0.00              
ATOM    870  CB  ARG A 113      -1.379   5.748  85.196  1.00  0.00              
ATOM    871  CG  ARG A 113      -0.052   5.391  85.847  1.00  0.00              
ATOM    872  CD  ARG A 113       1.101   5.681  84.900  1.00  0.00              
ATOM    873  NE  ARG A 113       1.209   7.090  84.553  1.00  0.00              
ATOM    874  CZ  ARG A 113       1.592   7.498  83.342  1.00  0.00              
ATOM    875  NH1 ARG A 113       1.731   8.797  83.123  1.00  0.00              
ATOM    876  NH2 ARG A 113       1.805   6.647  82.342  1.00  0.00              
ATOM    877  C   ARG A 113      -2.613   6.017  87.360  1.00  0.00              
ATOM    878  O   ARG A 113      -2.306   5.362  88.361  1.00  0.00              
ATOM    879  N   GLU A 114      -2.946   7.306  87.443  1.00  0.00              
ATOM    880  CA  GLU A 114      -3.054   7.992  88.720  1.00  0.00              
ATOM    881  CB  GLU A 114      -3.199   9.489  88.517  1.00  0.00              
ATOM    882  CG  GLU A 114      -1.902  10.086  87.992  1.00  0.00              
ATOM    883  CD  GLU A 114      -1.982  11.575  87.712  1.00  0.00              
ATOM    884  OE1 GLU A 114      -1.695  12.359  88.617  1.00  0.00              
ATOM    885  OE2 GLU A 114      -2.320  11.951  86.590  1.00  0.00              
ATOM    886  C   GLU A 114      -4.177   7.452  89.591  1.00  0.00              
ATOM    887  O   GLU A 114      -3.989   7.317  90.799  1.00  0.00              
ATOM    888  N   LYS A 115      -5.329   7.102  89.010  1.00  0.00              
ATOM    889  CA  LYS A 115      -6.391   6.430  89.748  1.00  0.00              
ATOM    890  CB  LYS A 115      -7.675   6.348  88.927  1.00  0.00              
ATOM    891  CG  LYS A 115      -8.403   7.685  88.861  1.00  0.00              
ATOM    892  CD  LYS A 115      -8.861   8.084  90.259  1.00  0.00              
ATOM    893  CE  LYS A 115      -9.404   9.500  90.284  1.00  0.00              
ATOM    894  NZ  LYS A 115      -9.758   9.852  91.645  1.00  0.00              
ATOM    895  C   LYS A 115      -5.992   5.052  90.250  1.00  0.00              
ATOM    896  O   LYS A 115      -6.312   4.689  91.383  1.00  0.00              
ATOM    897  N   MET A 116      -5.261   4.294  89.426  1.00  0.00              
ATOM    898  CA  MET A 116      -4.638   3.039  89.835  1.00  0.00              
ATOM    899  CB  MET A 116      -3.800   2.519  88.668  1.00  0.00              
ATOM    900  CG  MET A 116      -3.084   1.201  88.892  1.00  0.00              
ATOM    901  SD  MET A 116      -2.017   0.751  87.501  1.00  0.00              
ATOM    902  CE  MET A 116      -3.102  -0.333  86.619  1.00  0.00              
ATOM    903  C   MET A 116      -3.770   3.232  91.075  1.00  0.00              
ATOM    904  O   MET A 116      -3.950   2.556  92.090  1.00  0.00              
ATOM    905  N   THR A 117      -2.873   4.220  91.000  1.00  0.00              
ATOM    906  CA  THR A 117      -1.974   4.569  92.093  1.00  0.00              
ATOM    907  CB  THR A 117      -1.031   5.691  91.595  1.00  0.00              
ATOM    908  OG1 THR A 117      -0.400   5.173  90.427  1.00  0.00              
ATOM    909  CG2 THR A 117       0.039   6.100  92.593  1.00  0.00              
ATOM    910  C   THR A 117      -2.746   4.958  93.356  1.00  0.00              
ATOM    911  O   THR A 117      -2.507   4.416  94.439  1.00  0.00              
ATOM    912  N   GLN A 118      -3.739   5.841  93.197  1.00  0.00              
ATOM    913  CA  GLN A 118      -4.586   6.295  94.289  1.00  0.00              
ATOM    914  CB  GLN A 118      -5.558   7.357  93.763  1.00  0.00              
ATOM    915  CG  GLN A 118      -6.578   7.860  94.775  1.00  0.00              
ATOM    916  CD  GLN A 118      -7.105   9.256  94.490  1.00  0.00              
ATOM    917  OE1 GLN A 118      -7.827   9.511  93.528  1.00  0.00              
ATOM    918  NE2 GLN A 118      -6.762  10.208  95.346  1.00  0.00              
ATOM    919  C   GLN A 118      -5.316   5.159  94.996  1.00  0.00              
ATOM    920  O   GLN A 118      -5.304   5.087  96.226  1.00  0.00              
ATOM    921  N   ILE A 119      -5.924   4.247  94.234  1.00  0.00              
ATOM    922  CA  ILE A 119      -6.611   3.098  94.807  1.00  0.00              
ATOM    923  CB  ILE A 119      -7.475   2.429  93.709  1.00  0.00              
ATOM    924  CG2 ILE A 119      -7.934   1.023  94.078  1.00  0.00              
ATOM    925  CG1 ILE A 119      -8.664   3.338  93.402  1.00  0.00              
ATOM    926  CD1 ILE A 119      -9.565   2.893  92.234  1.00  0.00              
ATOM    927  C   ILE A 119      -5.646   2.139  95.498  1.00  0.00              
ATOM    928  O   ILE A 119      -5.920   1.673  96.609  1.00  0.00              
ATOM    929  N   MET A 120      -4.490   1.856  94.893  1.00  0.00              
ATOM    930  CA  MET A 120      -3.526   0.953  95.507  1.00  0.00              
ATOM    931  CB  MET A 120      -2.391   0.622  94.556  1.00  0.00              
ATOM    932  CG  MET A 120      -2.868  -0.214  93.382  1.00  0.00              
ATOM    933  SD  MET A 120      -3.743  -1.716  93.885  1.00  0.00              
ATOM    934  CE  MET A 120      -2.348  -2.738  94.251  1.00  0.00              
ATOM    935  C   MET A 120      -2.971   1.450  96.832  1.00  0.00              
ATOM    936  O   MET A 120      -2.789   0.666  97.767  1.00  0.00              
ATOM    937  N   PHE A 121      -2.715   2.753  96.940  1.00  0.00              
ATOM    938  CA  PHE A 121      -2.285   3.315  98.208  1.00  0.00              
ATOM    939  CB  PHE A 121      -1.474   4.577  97.992  1.00  0.00              
ATOM    940  CG  PHE A 121      -0.113   4.281  97.383  1.00  0.00              
ATOM    941  CD1 PHE A 121       0.115   4.531  96.046  1.00  0.00              
ATOM    942  CD2 PHE A 121       0.893   3.764  98.172  1.00  0.00              
ATOM    943  CE1 PHE A 121       1.354   4.274  95.502  1.00  0.00              
ATOM    944  CE2 PHE A 121       2.128   3.505  97.619  1.00  0.00              
ATOM    945  CZ  PHE A 121       2.359   3.765  96.289  1.00  0.00              
ATOM    946  C   PHE A 121      -3.408   3.559  99.202  1.00  0.00              
ATOM    947  O   PHE A 121      -3.296   3.150 100.354  1.00  0.00              
ATOM    948  N   GLU A 122      -4.515   4.183  98.800  1.00  0.00              
ATOM    949  CA  GLU A 122      -5.585   4.505  99.734  1.00  0.00              
ATOM    950  CB  GLU A 122      -6.388   5.694  99.231  1.00  0.00              
ATOM    951  CG  GLU A 122      -5.573   6.983  99.287  1.00  0.00              
ATOM    952  CD  GLU A 122      -6.241   8.194  98.655  1.00  0.00              
ATOM    953  OE1 GLU A 122      -7.394   8.492  98.964  1.00  0.00              
ATOM    954  OE2 GLU A 122      -5.593   8.859  97.841  1.00  0.00              
ATOM    955  C   GLU A 122      -6.509   3.347 100.080  1.00  0.00              
ATOM    956  O   GLU A 122      -6.917   3.206 101.235  1.00  0.00              
ATOM    957  N   THR A 123      -6.866   2.507  99.107  1.00  0.00              
ATOM    958  CA  THR A 123      -7.732   1.367  99.365  1.00  0.00              
ATOM    959  CB  THR A 123      -8.642   1.111  98.147  1.00  0.00              
ATOM    960  OG1 THR A 123      -9.205   2.376  97.812  1.00  0.00              
ATOM    961  CG2 THR A 123      -9.743   0.100  98.431  1.00  0.00              
ATOM    962  C   THR A 123      -6.889   0.144  99.708  1.00  0.00              
ATOM    963  O   THR A 123      -6.959  -0.358 100.830  1.00  0.00              
ATOM    964  N   PHE A 124      -6.037  -0.327  98.789  1.00  0.00              
ATOM    965  CA  PHE A 124      -5.269  -1.547  99.017  1.00  0.00              
ATOM    966  CB  PHE A 124      -4.829  -2.160  97.690  1.00  0.00              
ATOM    967  CG  PHE A 124      -5.988  -2.805  96.946  1.00  0.00              
ATOM    968  CD1 PHE A 124      -6.328  -4.117  97.216  1.00  0.00              
ATOM    969  CD2 PHE A 124      -6.723  -2.070  96.035  1.00  0.00              
ATOM    970  CE1 PHE A 124      -7.418  -4.685  96.591  1.00  0.00              
ATOM    971  CE2 PHE A 124      -7.814  -2.647  95.419  1.00  0.00              
ATOM    972  CZ  PHE A 124      -8.164  -3.949  95.699  1.00  0.00              
ATOM    973  C   PHE A 124      -4.083  -1.403  99.963  1.00  0.00              
ATOM    974  O   PHE A 124      -3.514  -2.393 100.431  1.00  0.00              
ATOM    975  N   ASN A 125      -3.691  -0.149 100.213  1.00  0.00              
ATOM    976  CA  ASN A 125      -2.713   0.227 101.226  1.00  0.00              
ATOM    977  CB  ASN A 125      -3.299   0.145 102.636  1.00  0.00              
ATOM    978  CG  ASN A 125      -4.193   1.334 102.934  1.00  0.00              
ATOM    979  OD1 ASN A 125      -3.756   2.338 103.494  1.00  0.00              
ATOM    980  ND2 ASN A 125      -5.468   1.270 102.578  1.00  0.00              
ATOM    981  C   ASN A 125      -1.352  -0.437 101.117  1.00  0.00              
ATOM    982  O   ASN A 125      -0.754  -0.908 102.086  1.00  0.00              
ATOM    983  N   VAL A 126      -0.872  -0.459  99.873  1.00  0.00              
ATOM    984  CA  VAL A 126       0.452  -0.983  99.577  1.00  0.00              
ATOM    985  CB  VAL A 126       0.678  -1.156  98.054  1.00  0.00              
ATOM    986  CG1 VAL A 126      -0.263  -2.201  97.494  1.00  0.00              
ATOM    987  CG2 VAL A 126       0.482   0.135  97.284  1.00  0.00              
ATOM    988  C   VAL A 126       1.552  -0.118 100.193  1.00  0.00              
ATOM    989  O   VAL A 126       1.453   1.112 100.150  1.00  0.00              
ATOM    990  N   PRO A 127       2.610  -0.683 100.792  1.00  0.00              
ATOM    991  CD  PRO A 127       2.752  -2.106 101.078  1.00  0.00              
ATOM    992  CA  PRO A 127       3.737   0.076 101.322  1.00  0.00              
ATOM    993  CB  PRO A 127       4.539  -0.980 102.062  1.00  0.00              
ATOM    994  CG  PRO A 127       4.242  -2.258 101.319  1.00  0.00              
ATOM    995  C   PRO A 127       4.543   0.760 100.223  1.00  0.00              
ATOM    996  O   PRO A 127       5.061   1.860 100.416  1.00  0.00              
ATOM    997  N   ALA A 128       4.617   0.108  99.058  1.00  0.00              
ATOM    998  CA  ALA A 128       5.344   0.598  97.905  1.00  0.00              
ATOM    999  CB  ALA A 128       6.767   0.068  97.947  1.00  0.00              
ATOM   1000  C   ALA A 128       4.679   0.044  96.652  1.00  0.00              
ATOM   1001  O   ALA A 128       4.186  -1.089  96.666  1.00  0.00              
ATOM   1002  N   MET A 129       4.630   0.815  95.565  1.00  0.00              
ATOM   1003  CA  MET A 129       3.989   0.380  94.333  1.00  0.00              
ATOM   1004  CB  MET A 129       2.502   0.721  94.405  1.00  0.00              
ATOM   1005  CG  MET A 129       1.530  -0.062  93.530  1.00  0.00              
ATOM   1006  SD  MET A 129       1.554   0.376  91.776  1.00  0.00              
ATOM   1007  CE  MET A 129       0.420   1.730  91.841  1.00  0.00              
ATOM   1008  C   MET A 129       4.631   1.086  93.148  1.00  0.00              
ATOM   1009  O   MET A 129       5.256   2.137  93.311  1.00  0.00              
ATOM   1010  N   TYR A 130       4.528   0.497  91.956  1.00  0.00              
ATOM   1011  CA  TYR A 130       4.925   1.155  90.722  1.00  0.00              
ATOM   1012  CB  TYR A 130       6.427   0.984  90.470  1.00  0.00              
ATOM   1013  CG  TYR A 130       6.980   1.786  89.299  1.00  0.00              
ATOM   1014  CD1 TYR A 130       7.582   1.120  88.251  1.00  0.00              
ATOM   1015  CE1 TYR A 130       8.092   1.826  87.184  1.00  0.00              
ATOM   1016  CD2 TYR A 130       6.884   3.165  89.282  1.00  0.00              
ATOM   1017  CE2 TYR A 130       7.392   3.876  88.216  1.00  0.00              
ATOM   1018  CZ  TYR A 130       7.995   3.199  87.176  1.00  0.00              
ATOM   1019  OH  TYR A 130       8.523   3.899  86.113  1.00  0.00              
ATOM   1020  C   TYR A 130       4.119   0.575  89.566  1.00  0.00              
ATOM   1021  O   TYR A 130       3.717  -0.592  89.569  1.00  0.00              
ATOM   1022  N   VAL A 131       3.863   1.425  88.573  1.00  0.00              
ATOM   1023  CA  VAL A 131       3.133   1.029  87.383  1.00  0.00              
ATOM   1024  CB  VAL A 131       2.008   2.041  87.059  1.00  0.00              
ATOM   1025  CG1 VAL A 131       1.088   1.462  86.004  1.00  0.00              
ATOM   1026  CG2 VAL A 131       1.181   2.434  88.274  1.00  0.00              
ATOM   1027  C   VAL A 131       4.162   1.005  86.259  1.00  0.00              
ATOM   1028  O   VAL A 131       4.857   2.001  86.047  1.00  0.00              
ATOM   1029  N   ALA A 132       4.298  -0.107  85.535  1.00  0.00              
ATOM   1030  CA  ALA A 132       5.296  -0.215  84.480  1.00  0.00              
ATOM   1031  CB  ALA A 132       6.340  -1.249  84.865  1.00  0.00              
ATOM   1032  C   ALA A 132       4.680  -0.648  83.159  1.00  0.00              
ATOM   1033  O   ALA A 132       3.757  -1.463  83.133  1.00  0.00              
ATOM   1034  N   ILE A 133       5.183  -0.108  82.046  1.00  0.00              
ATOM   1035  CA  ILE A 133       4.590  -0.341  80.736  1.00  0.00              
ATOM   1036  CB  ILE A 133       4.942   0.824  79.774  1.00  0.00              
ATOM   1037  CG2 ILE A 133       4.427   0.572  78.355  1.00  0.00              
ATOM   1038  CG1 ILE A 133       4.371   2.136  80.314  1.00  0.00              
ATOM   1039  CD1 ILE A 133       4.767   3.402  79.528  1.00  0.00              
ATOM   1040  C   ILE A 133       4.947  -1.709  80.160  1.00  0.00              
ATOM   1041  O   ILE A 133       6.118  -2.072  79.998  1.00  0.00              
ATOM   1042  N   GLN A 134       3.877  -2.429  79.807  1.00  0.00              
ATOM   1043  CA  GLN A 134       3.924  -3.803  79.318  1.00  0.00              
ATOM   1044  CB  GLN A 134       2.543  -4.224  78.809  1.00  0.00              
ATOM   1045  CG  GLN A 134       1.555  -4.325  79.963  1.00  0.00              
ATOM   1046  CD  GLN A 134       0.155  -4.814  79.628  1.00  0.00              
ATOM   1047  OE1 GLN A 134      -0.486  -4.374  78.677  1.00  0.00              
ATOM   1048  NE2 GLN A 134      -0.359  -5.750  80.413  1.00  0.00              
ATOM   1049  C   GLN A 134       4.981  -4.119  78.269  1.00  0.00              
ATOM   1050  O   GLN A 134       5.774  -5.050  78.425  1.00  0.00              
ATOM   1051  N   ALA A 135       5.032  -3.290  77.224  1.00  0.00              
ATOM   1052  CA  ALA A 135       6.002  -3.440  76.149  1.00  0.00              
ATOM   1053  CB  ALA A 135       5.768  -2.341  75.135  1.00  0.00              
ATOM   1054  C   ALA A 135       7.457  -3.346  76.600  1.00  0.00              
ATOM   1055  O   ALA A 135       8.313  -4.108  76.143  1.00  0.00              
ATOM   1056  N   VAL A 136       7.732  -2.439  77.546  1.00  0.00              
ATOM   1057  CA  VAL A 136       9.084  -2.222  78.052  1.00  0.00              
ATOM   1058  CB  VAL A 136       9.140  -0.952  78.937  1.00  0.00              
ATOM   1059  CG1 VAL A 136      10.541  -0.704  79.485  1.00  0.00              
ATOM   1060  CG2 VAL A 136       8.682   0.271  78.154  1.00  0.00              
ATOM   1061  C   VAL A 136       9.514  -3.459  78.831  1.00  0.00              
ATOM   1062  O   VAL A 136      10.628  -3.964  78.664  1.00  0.00              
ATOM   1063  N   LEU A 137       8.581  -3.973  79.641  1.00  0.00              
ATOM   1064  CA  LEU A 137       8.793  -5.202  80.390  1.00  0.00              
ATOM   1065  CB  LEU A 137       7.591  -5.496  81.277  1.00  0.00              
ATOM   1066  CG  LEU A 137       7.222  -4.469  82.341  1.00  0.00              
ATOM   1067  CD1 LEU A 137       5.928  -4.863  83.018  1.00  0.00              
ATOM   1068  CD2 LEU A 137       8.327  -4.315  83.370  1.00  0.00              
ATOM   1069  C   LEU A 137       9.079  -6.384  79.474  1.00  0.00              
ATOM   1070  O   LEU A 137      10.033  -7.121  79.719  1.00  0.00              
ATOM   1071  N   SER A 138       8.304  -6.567  78.398  1.00  0.00              
ATOM   1072  CA  SER A 138       8.612  -7.566  77.383  1.00  0.00              
ATOM   1073  CB  SER A 138       7.544  -7.560  76.305  1.00  0.00              
ATOM   1074  OG  SER A 138       6.311  -8.041  76.814  1.00  0.00              
ATOM   1075  C   SER A 138       9.983  -7.425  76.731  1.00  0.00              
ATOM   1076  O   SER A 138      10.696  -8.422  76.592  1.00  0.00              
ATOM   1077  N   LEU A 139      10.395  -6.207  76.357  1.00  0.00              
ATOM   1078  CA  LEU A 139      11.692  -6.005  75.722  1.00  0.00              
ATOM   1079  CB  LEU A 139      11.800  -4.582  75.190  1.00  0.00              
ATOM   1080  CG  LEU A 139      12.845  -4.320  74.116  1.00  0.00              
ATOM   1081  CD1 LEU A 139      12.486  -5.019  72.816  1.00  0.00              
ATOM   1082  CD2 LEU A 139      12.969  -2.841  73.850  1.00  0.00              
ATOM   1083  C   LEU A 139      12.846  -6.304  76.676  1.00  0.00              
ATOM   1084  O   LEU A 139      13.809  -6.992  76.325  1.00  0.00              
ATOM   1085  N   TYR A 140      12.750  -5.826  77.918  1.00  0.00              
ATOM   1086  CA  TYR A 140      13.735  -6.176  78.926  1.00  0.00              
ATOM   1087  CB  TYR A 140      13.749  -5.156  80.060  1.00  0.00              
ATOM   1088  CG  TYR A 140      14.667  -3.979  79.747  1.00  0.00              
ATOM   1089  CD1 TYR A 140      14.294  -3.007  78.837  1.00  0.00              
ATOM   1090  CE1 TYR A 140      15.173  -1.991  78.515  1.00  0.00              
ATOM   1091  CD2 TYR A 140      15.907  -3.914  80.352  1.00  0.00              
ATOM   1092  CE2 TYR A 140      16.785  -2.897  80.039  1.00  0.00              
ATOM   1093  CZ  TYR A 140      16.413  -1.944  79.117  1.00  0.00              
ATOM   1094  OH  TYR A 140      17.298  -0.925  78.812  1.00  0.00              
ATOM   1095  C   TYR A 140      13.645  -7.616  79.422  1.00  0.00              
ATOM   1096  O   TYR A 140      14.617  -8.137  79.970  1.00  0.00              
ATOM   1097  N   ALA A 141      12.513  -8.301  79.215  1.00  0.00              
ATOM   1098  CA  ALA A 141      12.441  -9.748  79.384  1.00  0.00              
ATOM   1099  CB  ALA A 141      11.006 -10.241  79.307  1.00  0.00              
ATOM   1100  C   ALA A 141      13.211 -10.489  78.300  1.00  0.00              
ATOM   1101  O   ALA A 141      13.852 -11.503  78.582  1.00  0.00              
ATOM   1102  N   SER A 142      13.164 -10.022  77.046  1.00  0.00              
ATOM   1103  CA  SER A 142      14.022 -10.577  76.009  1.00  0.00              
ATOM   1104  CB  SER A 142      13.391 -10.359  74.637  1.00  0.00              
ATOM   1105  OG  SER A 142      12.989  -9.014  74.428  1.00  0.00              
ATOM   1106  C   SER A 142      15.453 -10.043  76.064  1.00  0.00              
ATOM   1107  O   SER A 142      16.335 -10.493  75.328  1.00  0.00              
ATOM   1108  N   GLY A 143      15.689  -9.042  76.917  1.00  0.00              
ATOM   1109  CA  GLY A 143      17.028  -8.555  77.215  1.00  0.00              
ATOM   1110  C   GLY A 143      17.441  -7.383  76.338  1.00  0.00              
ATOM   1111  O   GLY A 143      18.566  -6.882  76.441  1.00  0.00              
ATOM   1112  N   ARG A 144      16.529  -6.936  75.472  1.00  0.00              
ATOM   1113  CA  ARG A 144      16.809  -5.867  74.533  1.00  0.00              
ATOM   1114  CB  ARG A 144      16.004  -6.031  73.246  1.00  0.00              
ATOM   1115  CG  ARG A 144      16.479  -7.049  72.221  1.00  0.00              
ATOM   1116  CD  ARG A 144      16.223  -8.500  72.588  1.00  0.00              
ATOM   1117  NE  ARG A 144      16.651  -9.357  71.496  1.00  0.00              
ATOM   1118  CZ  ARG A 144      16.912 -10.657  71.641  1.00  0.00              
ATOM   1119  NH1 ARG A 144      17.222 -11.353  70.556  1.00  0.00              
ATOM   1120  NH2 ARG A 144      16.899 -11.261  72.827  1.00  0.00              
ATOM   1121  C   ARG A 144      16.498  -4.507  75.140  1.00  0.00              
ATOM   1122  O   ARG A 144      15.856  -4.391  76.185  1.00  0.00              
ATOM   1123  N   THR A 145      16.938  -3.458  74.445  1.00  0.00              
ATOM   1124  CA  THR A 145      16.797  -2.103  74.948  1.00  0.00              
ATOM   1125  CB  THR A 145      18.172  -1.696  75.514  1.00  0.00              
ATOM   1126  OG1 THR A 145      17.993  -0.491  76.240  1.00  0.00              
ATOM   1127  CG2 THR A 145      19.278  -1.564  74.475  1.00  0.00              
ATOM   1128  C   THR A 145      16.243  -1.127  73.912  1.00  0.00              
ATOM   1129  O   THR A 145      15.417  -0.263  74.223  1.00  0.00              
ATOM   1130  N   THR A 146      16.666  -1.278  72.657  1.00  0.00              
ATOM   1131  CA  THR A 146      16.206  -0.433  71.576  1.00  0.00              
ATOM   1132  CB  THR A 146      17.360   0.468  71.096  1.00  0.00              
ATOM   1133  OG1 THR A 146      17.823   1.165  72.251  1.00  0.00              
ATOM   1134  CG2 THR A 146      16.910   1.476  70.049  1.00  0.00              
ATOM   1135  C   THR A 146      15.738  -1.393  70.493  1.00  0.00              
ATOM   1136  O   THR A 146      16.510  -2.213  69.989  1.00  0.00              
ATOM   1137  N   GLY A 147      14.450  -1.308  70.174  1.00  0.00              
ATOM   1138  CA  GLY A 147      13.807  -2.249  69.277  1.00  0.00              
ATOM   1139  C   GLY A 147      12.313  -1.986  69.230  1.00  0.00              
ATOM   1140  O   GLY A 147      11.829  -1.064  69.892  1.00  0.00              
ATOM   1141  N   ILE A 148      11.552  -2.762  68.463  1.00  0.00              
ATOM   1142  CA  ILE A 148      10.121  -2.529  68.380  1.00  0.00              
ATOM   1143  CB  ILE A 148       9.679  -1.984  66.992  1.00  0.00              
ATOM   1144  CG2 ILE A 148      10.167  -2.854  65.842  1.00  0.00              
ATOM   1145  CG1 ILE A 148       8.171  -1.754  66.943  1.00  0.00              
ATOM   1146  CD1 ILE A 148       7.686  -0.926  65.748  1.00  0.00              
ATOM   1147  C   ILE A 148       9.321  -3.730  68.855  1.00  0.00              
ATOM   1148  O   ILE A 148       9.413  -4.844  68.330  1.00  0.00              
ATOM   1149  N   VAL A 149       8.532  -3.468  69.891  1.00  0.00              
ATOM   1150  CA  VAL A 149       7.710  -4.486  70.511  1.00  0.00              
ATOM   1151  CB  VAL A 149       7.560  -4.216  72.023  1.00  0.00              
ATOM   1152  CG1 VAL A 149       6.750  -5.301  72.710  1.00  0.00              
ATOM   1153  CG2 VAL A 149       8.917  -4.160  72.687  1.00  0.00              
ATOM   1154  C   VAL A 149       6.351  -4.525  69.831  1.00  0.00              
ATOM   1155  O   VAL A 149       5.638  -3.522  69.756  1.00  0.00              
ATOM   1156  N   LEU A 150       6.004  -5.690  69.295  1.00  0.00              
ATOM   1157  CA  LEU A 150       4.647  -5.943  68.855  1.00  0.00              
ATOM   1158  CB  LEU A 150       4.647  -6.896  67.666  1.00  0.00              
ATOM   1159  CG  LEU A 150       3.312  -7.245  67.021  1.00  0.00              
ATOM   1160  CD1 LEU A 150       2.660  -6.017  66.406  1.00  0.00              
ATOM   1161  CD2 LEU A 150       3.522  -8.311  65.965  1.00  0.00              
ATOM   1162  C   LEU A 150       3.944  -6.562  70.053  1.00  0.00              
ATOM   1163  O   LEU A 150       4.260  -7.678  70.471  1.00  0.00              
ATOM   1164  N   ASP A 151       3.036  -5.810  70.667  1.00  0.00              
ATOM   1165  CA  ASP A 151       2.320  -6.275  71.841  1.00  0.00              
ATOM   1166  CB  ASP A 151       2.480  -5.256  72.977  1.00  0.00              
ATOM   1167  CG  ASP A 151       1.687  -5.568  74.242  1.00  0.00              
ATOM   1168  OD1 ASP A 151       1.733  -6.695  74.739  1.00  0.00              
ATOM   1169  OD2 ASP A 151       1.027  -4.660  74.746  1.00  0.00              
ATOM   1170  C   ASP A 151       0.858  -6.562  71.533  1.00  0.00              
ATOM   1171  O   ASP A 151      -0.004  -5.689  71.652  1.00  0.00              
ATOM   1172  N   SER A 152       0.587  -7.804  71.141  1.00  0.00              
ATOM   1173  CA  SER A 152      -0.747  -8.235  70.762  1.00  0.00              
ATOM   1174  CB  SER A 152      -0.689  -8.911  69.402  1.00  0.00              
ATOM   1175  OG  SER A 152      -0.472  -7.981  68.356  1.00  0.00              
ATOM   1176  C   SER A 152      -1.366  -9.171  71.792  1.00  0.00              
ATOM   1177  O   SER A 152      -1.038 -10.358  71.877  1.00  0.00              
ATOM   1178  N   GLY A 153      -2.283  -8.648  72.605  1.00  0.00              
ATOM   1179  CA  GLY A 153      -2.892  -9.426  73.672  1.00  0.00              
ATOM   1180  C   GLY A 153      -4.168 -10.133  73.237  1.00  0.00              
ATOM   1181  O   GLY A 153      -4.340 -10.555  72.088  1.00  0.00              
ATOM   1182  N   ASP A 154      -5.076 -10.295  74.202  1.00  0.00              
ATOM   1183  CA  ASP A 154      -6.415 -10.772  73.893  1.00  0.00              
ATOM   1184  CB  ASP A 154      -7.123 -11.363  75.112  1.00  0.00              
ATOM   1185  CG  ASP A 154      -8.550 -11.830  74.824  1.00  0.00              
ATOM   1186  OD1 ASP A 154      -8.746 -12.684  73.960  1.00  0.00              
ATOM   1187  OD2 ASP A 154      -9.460 -11.325  75.483  1.00  0.00              
ATOM   1188  C   ASP A 154      -7.262  -9.659  73.300  1.00  0.00              
ATOM   1189  O   ASP A 154      -7.987  -9.893  72.341  1.00  0.00              
ATOM   1190  N   GLY A 155      -7.175  -8.442  73.828  1.00  0.00              
ATOM   1191  CA  GLY A 155      -7.980  -7.352  73.312  1.00  0.00              
ATOM   1192  C   GLY A 155      -7.202  -6.052  73.312  1.00  0.00              
ATOM   1193  O   GLY A 155      -7.459  -5.197  74.153  1.00  0.00              
ATOM   1194  N   VAL A 156      -6.153  -6.024  72.474  1.00  0.00              
ATOM   1195  CA  VAL A 156      -5.488  -4.835  71.945  1.00  0.00              
ATOM   1196  CB  VAL A 156      -5.240  -3.672  72.957  1.00  0.00              
ATOM   1197  CG1 VAL A 156      -4.154  -3.950  73.993  1.00  0.00              
ATOM   1198  CG2 VAL A 156      -5.030  -2.371  72.204  1.00  0.00              
ATOM   1199  C   VAL A 156      -4.172  -5.278  71.299  1.00  0.00              
ATOM   1200  O   VAL A 156      -3.568  -6.268  71.718  1.00  0.00              
ATOM   1201  N   THR A 157      -3.775  -4.586  70.233  1.00  0.00              
ATOM   1202  CA  THR A 157      -2.427  -4.648  69.699  1.00  0.00              
ATOM   1203  CB  THR A 157      -2.438  -5.092  68.219  1.00  0.00              
ATOM   1204  OG1 THR A 157      -2.856  -6.451  68.228  1.00  0.00              
ATOM   1205  CG2 THR A 157      -1.104  -4.936  67.494  1.00  0.00              
ATOM   1206  C   THR A 157      -1.808  -3.262  69.826  1.00  0.00              
ATOM   1207  O   THR A 157      -2.405  -2.246  69.454  1.00  0.00              
ATOM   1208  N   HIS A 158      -0.599  -3.205  70.372  1.00  0.00              
ATOM   1209  CA  HIS A 158       0.176  -1.980  70.383  1.00  0.00              
ATOM   1210  CB  HIS A 158       0.435  -1.510  71.807  1.00  0.00              
ATOM   1211  CG  HIS A 158      -0.802  -0.983  72.516  1.00  0.00              
ATOM   1212  ND1 HIS A 158      -1.349  -1.463  73.622  1.00  0.00              
ATOM   1213  CD2 HIS A 158      -1.520   0.120  72.116  1.00  0.00              
ATOM   1214  NE2 HIS A 158      -2.465   0.247  73.009  1.00  0.00              
ATOM   1215  CE1 HIS A 158      -2.362  -0.696  73.917  1.00  0.00              
ATOM   1216  C   HIS A 158       1.493  -2.231  69.674  1.00  0.00              
ATOM   1217  O   HIS A 158       2.182  -3.214  69.953  1.00  0.00              
ATOM   1218  N   ASN A 159       1.841  -1.367  68.726  1.00  0.00              
ATOM   1219  CA  ASN A 159       3.100  -1.477  68.005  1.00  0.00              
ATOM   1220  CB  ASN A 159       2.910  -1.230  66.507  1.00  0.00              
ATOM   1221  CG  ASN A 159       1.892  -2.135  65.822  1.00  0.00              
ATOM   1222  OD1 ASN A 159       2.208  -2.896  64.910  1.00  0.00              
ATOM   1223  ND2 ASN A 159       0.607  -2.071  66.143  1.00  0.00              
ATOM   1224  C   ASN A 159       3.959  -0.385  68.620  1.00  0.00              
ATOM   1225  O   ASN A 159       3.750   0.807  68.382  1.00  0.00              
ATOM   1226  N   VAL A 160       4.887  -0.797  69.485  1.00  0.00              
ATOM   1227  CA  VAL A 160       5.609   0.127  70.347  1.00  0.00              
ATOM   1228  CB  VAL A 160       5.461  -0.287  71.834  1.00  0.00              
ATOM   1229  CG1 VAL A 160       6.041   0.774  72.755  1.00  0.00              
ATOM   1230  CG2 VAL A 160       4.021  -0.557  72.227  1.00  0.00              
ATOM   1231  C   VAL A 160       7.089   0.196  69.979  1.00  0.00              
ATOM   1232  O   VAL A 160       7.825  -0.765  70.218  1.00  0.00              
ATOM   1233  N   PRO A 161       7.582   1.281  69.373  1.00  0.00              
ATOM   1234  CD  PRO A 161       6.776   2.257  68.647  1.00  0.00              
ATOM   1235  CA  PRO A 161       9.009   1.522  69.189  1.00  0.00              
ATOM   1236  CB  PRO A 161       9.027   2.566  68.097  1.00  0.00              
ATOM   1237  CG  PRO A 161       7.768   3.357  68.342  1.00  0.00              
ATOM   1238  C   PRO A 161       9.671   1.995  70.479  1.00  0.00              
ATOM   1239  O   PRO A 161       9.190   2.907  71.160  1.00  0.00              
ATOM   1240  N   ILE A 162      10.769   1.345  70.855  1.00  0.00              
ATOM   1241  CA  ILE A 162      11.450   1.636  72.103  1.00  0.00              
ATOM   1242  CB  ILE A 162      11.274   0.446  73.085  1.00  0.00              
ATOM   1243  CG2 ILE A 162      12.071   0.660  74.360  1.00  0.00              
ATOM   1244  CG1 ILE A 162       9.806   0.216  73.439  1.00  0.00              
ATOM   1245  CD1 ILE A 162       9.517  -0.954  74.395  1.00  0.00              
ATOM   1246  C   ILE A 162      12.917   1.943  71.824  1.00  0.00              
ATOM   1247  O   ILE A 162      13.564   1.311  70.985  1.00  0.00              
ATOM   1248  N   TYR A 163      13.429   2.943  72.539  1.00  0.00              
ATOM   1249  CA  TYR A 163      14.809   3.375  72.461  1.00  0.00              
ATOM   1250  CB  TYR A 163      14.811   4.788  71.861  1.00  0.00              
ATOM   1251  CG  TYR A 163      16.140   5.426  71.452  1.00  0.00              
ATOM   1252  CD1 TYR A 163      17.360   4.798  71.626  1.00  0.00              
ATOM   1253  CE1 TYR A 163      18.528   5.434  71.260  1.00  0.00              
ATOM   1254  CD2 TYR A 163      16.100   6.686  70.889  1.00  0.00              
ATOM   1255  CE2 TYR A 163      17.264   7.323  70.512  1.00  0.00              
ATOM   1256  CZ  TYR A 163      18.471   6.698  70.715  1.00  0.00              
ATOM   1257  OH  TYR A 163      19.648   7.342  70.385  1.00  0.00              
ATOM   1258  C   TYR A 163      15.291   3.381  73.907  1.00  0.00              
ATOM   1259  O   TYR A 163      14.714   4.075  74.745  1.00  0.00              
ATOM   1260  N   GLU A 164      16.305   2.573  74.243  1.00  0.00              
ATOM   1261  CA  GLU A 164      16.922   2.543  75.571  1.00  0.00              
ATOM   1262  CB  GLU A 164      17.597   3.876  75.892  1.00  0.00              
ATOM   1263  CG  GLU A 164      18.806   4.261  75.054  1.00  0.00              
ATOM   1264  CD  GLU A 164      19.387   5.604  75.472  1.00  0.00              
ATOM   1265  OE1 GLU A 164      18.663   6.601  75.445  1.00  0.00              
ATOM   1266  OE2 GLU A 164      20.564   5.655  75.823  1.00  0.00              
ATOM   1267  C   GLU A 164      16.001   2.153  76.731  1.00  0.00              
ATOM   1268  O   GLU A 164      16.281   2.441  77.897  1.00  0.00              
ATOM   1269  N   GLY A 165      14.895   1.459  76.457  1.00  0.00              
ATOM   1270  CA  GLY A 165      13.870   1.240  77.469  1.00  0.00              
ATOM   1271  C   GLY A 165      12.753   2.279  77.427  1.00  0.00              
ATOM   1272  O   GLY A 165      11.648   2.025  77.905  1.00  0.00              
ATOM   1273  N   TYR A 166      12.993   3.454  76.842  1.00  0.00              
ATOM   1274  CA  TYR A 166      11.970   4.475  76.695  1.00  0.00              
ATOM   1275  CB  TYR A 166      12.647   5.855  76.644  1.00  0.00              
ATOM   1276  CG  TYR A 166      11.755   7.026  76.251  1.00  0.00              
ATOM   1277  CD1 TYR A 166      10.711   7.434  77.062  1.00  0.00              
ATOM   1278  CE1 TYR A 166       9.882   8.460  76.653  1.00  0.00              
ATOM   1279  CD2 TYR A 166      11.989   7.659  75.046  1.00  0.00              
ATOM   1280  CE2 TYR A 166      11.164   8.682  74.636  1.00  0.00              
ATOM   1281  CZ  TYR A 166      10.113   9.068  75.437  1.00  0.00              
ATOM   1282  OH  TYR A 166       9.282  10.078  74.998  1.00  0.00              
ATOM   1283  C   TYR A 166      11.127   4.206  75.452  1.00  0.00              
ATOM   1284  O   TYR A 166      11.622   4.186  74.324  1.00  0.00              
ATOM   1285  N   ALA A 167       9.834   3.964  75.662  1.00  0.00              
ATOM   1286  CA  ALA A 167       8.883   3.849  74.566  1.00  0.00              
ATOM   1287  CB  ALA A 167       7.561   3.332  75.108  1.00  0.00              
ATOM   1288  C   ALA A 167       8.623   5.211  73.933  1.00  0.00              
ATOM   1289  O   ALA A 167       8.478   6.201  74.649  1.00  0.00              
ATOM   1290  N   LEU A 168       8.579   5.294  72.601  1.00  0.00              
ATOM   1291  CA  LEU A 168       8.365   6.552  71.898  1.00  0.00              
ATOM   1292  CB  LEU A 168       9.119   6.523  70.566  1.00  0.00              
ATOM   1293  CG  LEU A 168      10.638   6.387  70.578  1.00  0.00              
ATOM   1294  CD1 LEU A 168      11.149   6.038  69.194  1.00  0.00              
ATOM   1295  CD2 LEU A 168      11.299   7.655  71.092  1.00  0.00              
ATOM   1296  C   LEU A 168       6.874   6.825  71.676  1.00  0.00              
ATOM   1297  O   LEU A 168       6.311   6.389  70.665  1.00  0.00              
ATOM   1298  N   PRO A 169       6.192   7.584  72.555  1.00  0.00              
ATOM   1299  CD  PRO A 169       6.808   8.527  73.485  1.00  0.00              
ATOM   1300  CA  PRO A 169       4.734   7.693  72.594  1.00  0.00              
ATOM   1301  CB  PRO A 169       4.483   8.619  73.769  1.00  0.00              
ATOM   1302  CG  PRO A 169       5.698   9.506  73.806  1.00  0.00              
ATOM   1303  C   PRO A 169       4.067   8.162  71.309  1.00  0.00              
ATOM   1304  O   PRO A 169       3.083   7.573  70.862  1.00  0.00              
ATOM   1305  N   HIS A 170       4.660   9.176  70.669  1.00  0.00              
ATOM   1306  CA  HIS A 170       4.201   9.689  69.385  1.00  0.00              
ATOM   1307  CB  HIS A 170       5.097  10.846  68.918  1.00  0.00              
ATOM   1308  CG  HIS A 170       6.596  10.555  68.927  1.00  0.00              
ATOM   1309  ND1 HIS A 170       7.414  10.668  69.963  1.00  0.00              
ATOM   1310  CD2 HIS A 170       7.323  10.113  67.845  1.00  0.00              
ATOM   1311  NE2 HIS A 170       8.539   9.967  68.303  1.00  0.00              
ATOM   1312  CE1 HIS A 170       8.601  10.298  69.568  1.00  0.00              
ATOM   1313  C   HIS A 170       4.090   8.640  68.285  1.00  0.00              
ATOM   1314  O   HIS A 170       3.216   8.731  67.421  1.00  0.00              
ATOM   1315  N   ALA A 171       4.948   7.619  68.323  1.00  0.00              
ATOM   1316  CA  ALA A 171       4.982   6.627  67.268  1.00  0.00              
ATOM   1317  CB  ALA A 171       6.430   6.410  66.854  1.00  0.00              
ATOM   1318  C   ALA A 171       4.356   5.289  67.650  1.00  0.00              
ATOM   1319  O   ALA A 171       4.418   4.336  66.867  1.00  0.00              
ATOM   1320  N   ILE A 172       3.723   5.165  68.824  1.00  0.00              
ATOM   1321  CA  ILE A 172       3.084   3.909  69.206  1.00  0.00              
ATOM   1322  CB  ILE A 172       2.799   3.826  70.728  1.00  0.00              
ATOM   1323  CG2 ILE A 172       2.107   2.504  71.072  1.00  0.00              
ATOM   1324  CG1 ILE A 172       4.080   3.964  71.543  1.00  0.00              
ATOM   1325  CD1 ILE A 172       3.869   4.027  73.072  1.00  0.00              
ATOM   1326  C   ILE A 172       1.809   3.716  68.390  1.00  0.00              
ATOM   1327  O   ILE A 172       0.812   4.420  68.574  1.00  0.00              
ATOM   1328  N   MET A 173       1.837   2.759  67.462  1.00  0.00              
ATOM   1329  CA  MET A 173       0.680   2.515  66.619  1.00  0.00              
ATOM   1330  CB  MET A 173       1.069   2.042  65.224  1.00  0.00              
ATOM   1331  CG  MET A 173       1.711   3.109  64.346  1.00  0.00              
ATOM   1332  SD  MET A 173       0.661   4.552  64.043  1.00  0.00              
ATOM   1333  CE  MET A 173       1.613   5.795  64.871  1.00  0.00              
ATOM   1334  C   MET A 173      -0.273   1.533  67.274  1.00  0.00              
ATOM   1335  O   MET A 173       0.022   0.349  67.456  1.00  0.00              
ATOM   1336  N   ARG A 174      -1.418   2.064  67.690  1.00  0.00              
ATOM   1337  CA  ARG A 174      -2.462   1.251  68.283  1.00  0.00              
ATOM   1338  CB  ARG A 174      -3.284   2.107  69.238  1.00  0.00              
ATOM   1339  CG  ARG A 174      -4.375   1.347  69.974  1.00  0.00              
ATOM   1340  CD  ARG A 174      -5.113   2.281  70.907  1.00  0.00              
ATOM   1341  NE  ARG A 174      -6.281   1.620  71.457  1.00  0.00              
ATOM   1342  CZ  ARG A 174      -6.282   1.018  72.646  1.00  0.00              
ATOM   1343  NH1 ARG A 174      -7.410   0.486  73.078  1.00  0.00              
ATOM   1344  NH2 ARG A 174      -5.185   0.851  73.378  1.00  0.00              
ATOM   1345  C   ARG A 174      -3.355   0.626  67.218  1.00  0.00              
ATOM   1346  O   ARG A 174      -3.743   1.264  66.239  1.00  0.00              
ATOM   1347  N   LEU A 175      -3.660  -0.652  67.427  1.00  0.00              
ATOM   1348  CA  LEU A 175      -4.616  -1.381  66.618  1.00  0.00              
ATOM   1349  CB  LEU A 175      -3.859  -2.318  65.671  1.00  0.00              
ATOM   1350  CG  LEU A 175      -4.615  -3.299  64.779  1.00  0.00              
ATOM   1351  CD1 LEU A 175      -5.508  -2.579  63.784  1.00  0.00              
ATOM   1352  CD2 LEU A 175      -3.630  -4.190  64.047  1.00  0.00              
ATOM   1353  C   LEU A 175      -5.449  -2.166  67.623  1.00  0.00              
ATOM   1354  O   LEU A 175      -4.956  -3.108  68.234  1.00  0.00              
ATOM   1355  N   ASP A 176      -6.718  -1.813  67.845  1.00  0.00              
ATOM   1356  CA  ASP A 176      -7.539  -2.483  68.859  1.00  0.00              
ATOM   1357  CB  ASP A 176      -8.860  -1.748  69.087  1.00  0.00              
ATOM   1358  CG  ASP A 176      -8.693  -0.409  69.790  1.00  0.00              
ATOM   1359  OD1 ASP A 176      -9.083  -0.279  70.951  1.00  0.00              
ATOM   1360  OD2 ASP A 176      -8.172   0.514  69.165  1.00  0.00              
ATOM   1361  C   ASP A 176      -7.815  -3.964  68.614  1.00  0.00              
ATOM   1362  O   ASP A 176      -8.159  -4.710  69.530  1.00  0.00              
ATOM   1363  N   LEU A 177      -7.634  -4.387  67.361  1.00  0.00              
ATOM   1364  CA  LEU A 177      -7.771  -5.770  66.932  1.00  0.00              
ATOM   1365  CB  LEU A 177      -7.550  -5.785  65.422  1.00  0.00              
ATOM   1366  CG  LEU A 177      -7.411  -7.067  64.617  1.00  0.00              
ATOM   1367  CD1 LEU A 177      -8.708  -7.848  64.554  1.00  0.00              
ATOM   1368  CD2 LEU A 177      -6.977  -6.699  63.216  1.00  0.00              
ATOM   1369  C   LEU A 177      -6.785  -6.711  67.619  1.00  0.00              
ATOM   1370  O   LEU A 177      -5.575  -6.473  67.617  1.00  0.00              
ATOM   1371  N   ALA A 178      -7.317  -7.773  68.231  1.00  0.00              
ATOM   1372  CA  ALA A 178      -6.522  -8.861  68.778  1.00  0.00              
ATOM   1373  CB  ALA A 178      -5.889  -8.404  70.086  1.00  0.00              
ATOM   1374  C   ALA A 178      -7.381 -10.107  69.019  1.00  0.00              
ATOM   1375  O   ALA A 178      -8.457 -10.232  68.419  1.00  0.00              
ATOM   1376  N   GLY A 179      -6.971 -11.015  69.920  1.00  0.00              
ATOM   1377  CA  GLY A 179      -7.506 -12.368  70.041  1.00  0.00              
ATOM   1378  C   GLY A 179      -9.017 -12.509  70.153  1.00  0.00              
ATOM   1379  O   GLY A 179      -9.600 -13.410  69.542  1.00  0.00              
ATOM   1380  N   ARG A 180      -9.647 -11.614  70.912  1.00  0.00              
ATOM   1381  CA  ARG A 180     -11.086 -11.579  71.125  1.00  0.00              
ATOM   1382  CB  ARG A 180     -11.379 -10.483  72.139  1.00  0.00              
ATOM   1383  CG  ARG A 180     -12.819 -10.378  72.627  1.00  0.00              
ATOM   1384  CD  ARG A 180     -12.921  -9.334  73.733  1.00  0.00              
ATOM   1385  NE  ARG A 180     -12.041  -9.684  74.836  1.00  0.00              
ATOM   1386  CZ  ARG A 180     -11.925  -8.971  75.951  1.00  0.00              
ATOM   1387  NH1 ARG A 180     -11.032  -9.389  76.827  1.00  0.00              
ATOM   1388  NH2 ARG A 180     -12.669  -7.901  76.207  1.00  0.00              
ATOM   1389  C   ARG A 180     -11.810 -11.285  69.821  1.00  0.00              
ATOM   1390  O   ARG A 180     -12.784 -11.951  69.461  1.00  0.00              
ATOM   1391  N   ASP A 181     -11.268 -10.323  69.065  1.00  0.00              
ATOM   1392  CA  ASP A 181     -11.864  -9.903  67.804  1.00  0.00              
ATOM   1393  CB  ASP A 181     -11.170  -8.685  67.206  1.00  0.00              
ATOM   1394  CG  ASP A 181     -11.113  -7.474  68.118  1.00  0.00              
ATOM   1395  OD1 ASP A 181     -10.230  -7.458  68.977  1.00  0.00              
ATOM   1396  OD2 ASP A 181     -11.920  -6.563  67.959  1.00  0.00              
ATOM   1397  C   ASP A 181     -11.744 -11.052  66.821  1.00  0.00              
ATOM   1398  O   ASP A 181     -12.701 -11.371  66.117  1.00  0.00              
ATOM   1399  N   LEU A 182     -10.582 -11.719  66.821  1.00  0.00              
ATOM   1400  CA  LEU A 182     -10.388 -12.930  66.036  1.00  0.00              
ATOM   1401  CB  LEU A 182      -8.955 -13.430  66.108  1.00  0.00              
ATOM   1402  CG  LEU A 182      -7.807 -12.557  65.634  1.00  0.00              
ATOM   1403  CD1 LEU A 182      -6.556 -13.407  65.625  1.00  0.00              
ATOM   1404  CD2 LEU A 182      -8.039 -12.008  64.238  1.00  0.00              
ATOM   1405  C   LEU A 182     -11.311 -14.069  66.448  1.00  0.00              
ATOM   1406  O   LEU A 182     -11.800 -14.794  65.588  1.00  0.00              
ATOM   1407  N   THR A 183     -11.594 -14.227  67.747  1.00  0.00              
ATOM   1408  CA  THR A 183     -12.546 -15.222  68.235  1.00  0.00              
ATOM   1409  CB  THR A 183     -12.554 -15.210  69.780  1.00  0.00              
ATOM   1410  OG1 THR A 183     -11.252 -15.591  70.192  1.00  0.00              
ATOM   1411  CG2 THR A 183     -13.570 -16.149  70.399  1.00  0.00              
ATOM   1412  C   THR A 183     -13.942 -14.934  67.687  1.00  0.00              
ATOM   1413  O   THR A 183     -14.635 -15.820  67.179  1.00  0.00              
ATOM   1414  N   ASP A 184     -14.326 -13.654  67.733  1.00  0.00              
ATOM   1415  CA  ASP A 184     -15.633 -13.208  67.265  1.00  0.00              
ATOM   1416  CB  ASP A 184     -15.871 -11.728  67.596  1.00  0.00              
ATOM   1417  CG  ASP A 184     -15.781 -11.329  69.069  1.00  0.00              
ATOM   1418  OD1 ASP A 184     -15.329 -10.216  69.337  1.00  0.00              
ATOM   1419  OD2 ASP A 184     -16.151 -12.106  69.956  1.00  0.00              
ATOM   1420  C   ASP A 184     -15.768 -13.427  65.762  1.00  0.00              
ATOM   1421  O   ASP A 184     -16.784 -13.914  65.262  1.00  0.00              
ATOM   1422  N   TYR A 185     -14.698 -13.097  65.037  1.00  0.00              
ATOM   1423  CA  TYR A 185     -14.573 -13.388  63.620  1.00  0.00              
ATOM   1424  CB  TYR A 185     -13.322 -12.672  63.108  1.00  0.00              
ATOM   1425  CG  TYR A 185     -12.861 -13.032  61.705  1.00  0.00              
ATOM   1426  CD1 TYR A 185     -13.535 -12.582  60.585  1.00  0.00              
ATOM   1427  CE1 TYR A 185     -13.078 -12.923  59.327  1.00  0.00              
ATOM   1428  CD2 TYR A 185     -11.745 -13.826  61.575  1.00  0.00              
ATOM   1429  CE2 TYR A 185     -11.297 -14.166  60.324  1.00  0.00              
ATOM   1430  CZ  TYR A 185     -11.946 -13.699  59.209  1.00  0.00              
ATOM   1431  OH  TYR A 185     -11.414 -13.988  57.968  1.00  0.00              
ATOM   1432  C   TYR A 185     -14.543 -14.887  63.324  1.00  0.00              
ATOM   1433  O   TYR A 185     -15.072 -15.316  62.298  1.00  0.00              
ATOM   1434  N   LEU A 186     -13.949 -15.714  64.190  1.00  0.00              
ATOM   1435  CA  LEU A 186     -13.947 -17.155  63.995  1.00  0.00              
ATOM   1436  CB  LEU A 186     -12.974 -17.846  64.949  1.00  0.00              
ATOM   1437  CG  LEU A 186     -12.605 -19.306  64.698  1.00  0.00              
ATOM   1438  CD1 LEU A 186     -11.933 -19.498  63.349  1.00  0.00              
ATOM   1439  CD2 LEU A 186     -11.669 -19.794  65.780  1.00  0.00              
ATOM   1440  C   LEU A 186     -15.360 -17.703  64.145  1.00  0.00              
ATOM   1441  O   LEU A 186     -15.742 -18.606  63.399  1.00  0.00              
ATOM   1442  N   MET A 187     -16.163 -17.136  65.060  1.00  0.00              
ATOM   1443  CA  MET A 187     -17.593 -17.425  65.104  1.00  0.00              
ATOM   1444  CB  MET A 187     -18.341 -16.680  66.206  1.00  0.00              
ATOM   1445  CG  MET A 187     -17.901 -16.942  67.633  1.00  0.00              
ATOM   1446  SD  MET A 187     -19.090 -16.295  68.835  1.00  0.00              
ATOM   1447  CE  MET A 187     -18.872 -14.552  68.614  1.00  0.00              
ATOM   1448  C   MET A 187     -18.245 -17.057  63.779  1.00  0.00              
ATOM   1449  O   MET A 187     -18.901 -17.903  63.181  1.00  0.00              
ATOM   1450  N   LYS A 188     -18.022 -15.824  63.299  1.00  0.00              
ATOM   1451  CA  LYS A 188     -18.518 -15.348  62.008  1.00  0.00              
ATOM   1452  CB  LYS A 188     -17.919 -13.962  61.739  1.00  0.00              
ATOM   1453  CG  LYS A 188     -18.189 -13.315  60.385  1.00  0.00              
ATOM   1454  CD  LYS A 188     -17.337 -12.061  60.250  1.00  0.00              
ATOM   1455  CE  LYS A 188     -17.547 -11.427  58.884  1.00  0.00              
ATOM   1456  NZ  LYS A 188     -16.736 -10.232  58.727  1.00  0.00              
ATOM   1457  C   LYS A 188     -18.226 -16.290  60.840  1.00  0.00              
ATOM   1458  O   LYS A 188     -19.136 -16.676  60.102  1.00  0.00              
ATOM   1459  N   ILE A 189     -16.969 -16.698  60.654  1.00  0.00              
ATOM   1460  CA  ILE A 189     -16.628 -17.585  59.550  1.00  0.00              
ATOM   1461  CB  ILE A 189     -15.132 -17.515  59.173  1.00  0.00              
ATOM   1462  CG2 ILE A 189     -14.883 -16.147  58.549  1.00  0.00              
ATOM   1463  CG1 ILE A 189     -14.172 -17.816  60.320  1.00  0.00              
ATOM   1464  CD1 ILE A 189     -12.674 -17.680  59.978  1.00  0.00              
ATOM   1465  C   ILE A 189     -17.128 -19.011  59.752  1.00  0.00              
ATOM   1466  O   ILE A 189     -17.602 -19.646  58.805  1.00  0.00              
ATOM   1467  N   LEU A 190     -17.103 -19.519  60.990  1.00  0.00              
ATOM   1468  CA  LEU A 190     -17.676 -20.825  61.270  1.00  0.00              
ATOM   1469  CB  LEU A 190     -17.209 -21.396  62.605  1.00  0.00              
ATOM   1470  CG  LEU A 190     -15.976 -22.302  62.576  1.00  0.00              
ATOM   1471  CD1 LEU A 190     -14.748 -21.604  62.023  1.00  0.00              
ATOM   1472  CD2 LEU A 190     -15.675 -22.829  63.963  1.00  0.00              
ATOM   1473  C   LEU A 190     -19.190 -20.878  61.143  1.00  0.00              
ATOM   1474  O   LEU A 190     -19.711 -21.921  60.749  1.00  0.00              
ATOM   1475  N   THR A 191     -19.928 -19.787  61.391  1.00  0.00              
ATOM   1476  CA  THR A 191     -21.349 -19.742  61.074  1.00  0.00              
ATOM   1477  CB  THR A 191     -22.068 -18.523  61.689  1.00  0.00              
ATOM   1478  OG1 THR A 191     -21.269 -17.362  61.505  1.00  0.00              
ATOM   1479  CG2 THR A 191     -22.327 -18.733  63.169  1.00  0.00              
ATOM   1480  C   THR A 191     -21.595 -19.827  59.576  1.00  0.00              
ATOM   1481  O   THR A 191     -22.562 -20.448  59.133  1.00  0.00              
ATOM   1482  N   GLU A 192     -20.687 -19.263  58.768  1.00  0.00              
ATOM   1483  CA  GLU A 192     -20.785 -19.391  57.319  1.00  0.00              
ATOM   1484  CB  GLU A 192     -19.861 -18.410  56.591  1.00  0.00              
ATOM   1485  CG  GLU A 192     -19.867 -16.959  57.088  1.00  0.00              
ATOM   1486  CD  GLU A 192     -21.232 -16.354  57.398  1.00  0.00              
ATOM   1487  OE1 GLU A 192     -21.874 -15.843  56.482  1.00  0.00              
ATOM   1488  OE2 GLU A 192     -21.649 -16.394  58.560  1.00  0.00              
ATOM   1489  C   GLU A 192     -20.494 -20.822  56.879  1.00  0.00              
ATOM   1490  O   GLU A 192     -21.013 -21.291  55.867  1.00  0.00              
ATOM   1491  N   ARG A 193     -19.676 -21.543  57.653  1.00  0.00              
ATOM   1492  CA  ARG A 193     -19.532 -22.982  57.489  1.00  0.00              
ATOM   1493  CB  ARG A 193     -18.057 -23.336  57.732  1.00  0.00              
ATOM   1494  CG  ARG A 193     -17.629 -24.713  57.236  1.00  0.00              
ATOM   1495  CD  ARG A 193     -16.147 -24.929  57.483  1.00  0.00              
ATOM   1496  NE  ARG A 193     -15.777 -26.312  57.234  1.00  0.00              
ATOM   1497  CZ  ARG A 193     -14.676 -26.674  56.575  1.00  0.00              
ATOM   1498  NH1 ARG A 193     -14.423 -27.973  56.462  1.00  0.00              
ATOM   1499  NH2 ARG A 193     -13.826 -25.781  56.074  1.00  0.00              
ATOM   1500  C   ARG A 193     -20.500 -23.738  58.417  1.00  0.00              
ATOM   1501  O   ARG A 193     -20.205 -24.817  58.936  1.00  0.00              
ATOM   1502  N   GLY A 194     -21.679 -23.170  58.709  1.00  0.00              
ATOM   1503  CA  GLY A 194     -22.741 -23.865  59.430  1.00  0.00              
ATOM   1504  C   GLY A 194     -22.605 -23.872  60.949  1.00  0.00              
ATOM   1505  O   GLY A 194     -23.606 -23.783  61.670  1.00  0.00              
ATOM   1506  N   TYR A 195     -21.379 -23.946  61.472  1.00  0.00              
ATOM   1507  CA  TYR A 195     -21.134 -24.198  62.884  1.00  0.00              
ATOM   1508  CB  TYR A 195     -19.676 -24.594  63.119  1.00  0.00              
ATOM   1509  CG  TYR A 195     -19.103 -25.637  62.168  1.00  0.00              
ATOM   1510  CD1 TYR A 195     -17.878 -25.383  61.593  1.00  0.00              
ATOM   1511  CE1 TYR A 195     -17.313 -26.303  60.742  1.00  0.00              
ATOM   1512  CD2 TYR A 195     -19.774 -26.814  61.880  1.00  0.00              
ATOM   1513  CE2 TYR A 195     -19.211 -27.738  61.019  1.00  0.00              
ATOM   1514  CZ  TYR A 195     -17.975 -27.479  60.466  1.00  0.00              
ATOM   1515  OH  TYR A 195     -17.362 -28.413  59.649  1.00  0.00              
ATOM   1516  C   TYR A 195     -21.491 -22.973  63.719  1.00  0.00              
ATOM   1517  O   TYR A 195     -20.715 -22.039  63.939  1.00  0.00              
ATOM   1518  N   SER A 196     -22.736 -22.996  64.182  1.00  0.00              
ATOM   1519  CA  SER A 196     -23.331 -21.856  64.850  1.00  0.00              
ATOM   1520  CB  SER A 196     -24.840 -21.944  64.661  1.00  0.00              
ATOM   1521  OG  SER A 196     -25.153 -21.927  63.271  1.00  0.00              
ATOM   1522  C   SER A 196     -22.915 -21.653  66.305  1.00  0.00              
ATOM   1523  O   SER A 196     -23.655 -21.919  67.256  1.00  0.00              
ATOM   1524  N   PHE A 197     -21.697 -21.135  66.485  1.00  0.00              
ATOM   1525  CA  PHE A 197     -21.146 -20.822  67.802  1.00  0.00              
ATOM   1526  CB  PHE A 197     -19.622 -20.714  67.695  1.00  0.00              
ATOM   1527  CG  PHE A 197     -18.921 -22.061  67.615  1.00  0.00              
ATOM   1528  CD1 PHE A 197     -18.810 -22.725  66.412  1.00  0.00              
ATOM   1529  CD2 PHE A 197     -18.402 -22.623  68.763  1.00  0.00              
ATOM   1530  CE1 PHE A 197     -18.196 -23.958  66.369  1.00  0.00              
ATOM   1531  CE2 PHE A 197     -17.786 -23.853  68.712  1.00  0.00              
ATOM   1532  CZ  PHE A 197     -17.687 -24.522  67.515  1.00  0.00              
ATOM   1533  C   PHE A 197     -21.729 -19.587  68.501  1.00  0.00              
ATOM   1534  O   PHE A 197     -21.038 -18.836  69.193  1.00  0.00              
ATOM   1535  N   VAL A 198     -23.048 -19.407  68.431  1.00  0.00              
ATOM   1536  CA  VAL A 198     -23.681 -18.135  68.766  1.00  0.00              
ATOM   1537  CB  VAL A 198     -24.895 -17.879  67.827  1.00  0.00              
ATOM   1538  CG1 VAL A 198     -24.413 -17.631  66.405  1.00  0.00              
ATOM   1539  CG2 VAL A 198     -25.905 -19.025  67.839  1.00  0.00              
ATOM   1540  C   VAL A 198     -24.022 -17.887  70.239  1.00  0.00              
ATOM   1541  O   VAL A 198     -25.112 -17.415  70.573  1.00  0.00              
ATOM   1542  N   THR A 199     -23.087 -18.170  71.152  1.00  0.00              
ATOM   1543  CA  THR A 199     -23.282 -17.929  72.580  1.00  0.00              
ATOM   1544  CB  THR A 199     -24.332 -18.889  73.224  1.00  0.00              
ATOM   1545  OG1 THR A 199     -24.536 -18.424  74.554  1.00  0.00              
ATOM   1546  CG2 THR A 199     -23.940 -20.361  73.235  1.00  0.00              
ATOM   1547  C   THR A 199     -21.944 -17.972  73.311  1.00  0.00              
ATOM   1548  O   THR A 199     -20.948 -18.454  72.772  1.00  0.00              
ATOM   1549  N   THR A 200     -21.940 -17.526  74.566  1.00  0.00              
ATOM   1550  CA  THR A 200     -20.744 -17.276  75.364  1.00  0.00              
ATOM   1551  CB  THR A 200     -21.193 -16.715  76.720  1.00  0.00              
ATOM   1552  OG1 THR A 200     -22.290 -17.539  77.103  1.00  0.00              
ATOM   1553  CG2 THR A 200     -21.607 -15.254  76.655  1.00  0.00              
ATOM   1554  C   THR A 200     -19.858 -18.497  75.576  1.00  0.00              
ATOM   1555  O   THR A 200     -18.654 -18.474  75.311  1.00  0.00              
ATOM   1556  N   ALA A 201     -20.483 -19.583  76.044  1.00  0.00              
ATOM   1557  CA  ALA A 201     -19.819 -20.870  76.206  1.00  0.00              
ATOM   1558  CB  ALA A 201     -20.836 -21.898  76.676  1.00  0.00              
ATOM   1559  C   ALA A 201     -19.209 -21.373  74.902  1.00  0.00              
ATOM   1560  O   ALA A 201     -18.057 -21.808  74.855  1.00  0.00              
ATOM   1561  N   GLU A 202     -19.976 -21.246  73.815  1.00  0.00              
ATOM   1562  CA  GLU A 202     -19.497 -21.592  72.488  1.00  0.00              
ATOM   1563  CB  GLU A 202     -20.647 -21.564  71.494  1.00  0.00              
ATOM   1564  CG  GLU A 202     -21.620 -22.737  71.583  1.00  0.00              
ATOM   1565  CD  GLU A 202     -21.069 -24.058  71.063  1.00  0.00              
ATOM   1566  OE1 GLU A 202     -21.114 -24.279  69.853  1.00  0.00              
ATOM   1567  OE2 GLU A 202     -20.608 -24.865  71.867  1.00  0.00              
ATOM   1568  C   GLU A 202     -18.375 -20.674  72.024  1.00  0.00              
ATOM   1569  O   GLU A 202     -17.450 -21.136  71.361  1.00  0.00              
ATOM   1570  N   ARG A 203     -18.405 -19.390  72.396  1.00  0.00              
ATOM   1571  CA  ARG A 203     -17.344 -18.449  72.070  1.00  0.00              
ATOM   1572  CB  ARG A 203     -17.736 -17.032  72.478  1.00  0.00              
ATOM   1573  CG  ARG A 203     -16.912 -15.984  71.750  1.00  0.00              
ATOM   1574  CD  ARG A 203     -17.197 -14.564  72.209  1.00  0.00              
ATOM   1575  NE  ARG A 203     -16.599 -14.279  73.502  1.00  0.00              
ATOM   1576  CZ  ARG A 203     -15.949 -13.142  73.757  1.00  0.00              
ATOM   1577  NH1 ARG A 203     -15.514 -12.953  74.998  1.00  0.00              
ATOM   1578  NH2 ARG A 203     -15.712 -12.237  72.807  1.00  0.00              
ATOM   1579  C   ARG A 203     -16.055 -18.861  72.774  1.00  0.00              
ATOM   1580  O   ARG A 203     -14.978 -18.827  72.179  1.00  0.00              
ATOM   1581  N   GLU A 204     -16.153 -19.299  74.034  1.00  0.00              
ATOM   1582  CA  GLU A 204     -15.021 -19.882  74.741  1.00  0.00              
ATOM   1583  CB  GLU A 204     -15.395 -20.178  76.187  1.00  0.00              
ATOM   1584  CG  GLU A 204     -15.500 -18.932  77.061  1.00  0.00              
ATOM   1585  CD  GLU A 204     -14.154 -18.299  77.389  1.00  0.00              
ATOM   1586  OE1 GLU A 204     -13.512 -18.742  78.346  1.00  0.00              
ATOM   1587  OE2 GLU A 204     -13.739 -17.362  76.706  1.00  0.00              
ATOM   1588  C   GLU A 204     -14.476 -21.137  74.071  1.00  0.00              
ATOM   1589  O   GLU A 204     -13.261 -21.288  73.931  1.00  0.00              
ATOM   1590  N   ILE A 205     -15.360 -22.036  73.620  1.00  0.00              
ATOM   1591  CA  ILE A 205     -14.938 -23.215  72.873  1.00  0.00              
ATOM   1592  CB  ILE A 205     -16.118 -24.202  72.665  1.00  0.00              
ATOM   1593  CG2 ILE A 205     -15.695 -25.411  71.831  1.00  0.00              
ATOM   1594  CG1 ILE A 205     -16.652 -24.678  74.014  1.00  0.00              
ATOM   1595  CD1 ILE A 205     -17.924 -25.547  73.955  1.00  0.00              
ATOM   1596  C   ILE A 205     -14.264 -22.828  71.557  1.00  0.00              
ATOM   1597  O   ILE A 205     -13.198 -23.359  71.245  1.00  0.00              
ATOM   1598  N   VAL A 206     -14.807 -21.872  70.795  1.00  0.00              
ATOM   1599  CA  VAL A 206     -14.205 -21.465  69.533  1.00  0.00              
ATOM   1600  CB  VAL A 206     -15.223 -20.683  68.662  1.00  0.00              
ATOM   1601  CG1 VAL A 206     -15.329 -19.201  68.967  1.00  0.00              
ATOM   1602  CG2 VAL A 206     -14.959 -20.930  67.193  1.00  0.00              
ATOM   1603  C   VAL A 206     -12.874 -20.741  69.738  1.00  0.00              
ATOM   1604  O   VAL A 206     -11.949 -20.888  68.937  1.00  0.00              
ATOM   1605  N   ARG A 207     -12.739 -19.998  70.843  1.00  0.00              
ATOM   1606  CA  ARG A 207     -11.465 -19.424  71.253  1.00  0.00              
ATOM   1607  CB  ARG A 207     -11.662 -18.578  72.499  1.00  0.00              
ATOM   1608  CG  ARG A 207     -10.500 -17.648  72.817  1.00  0.00              
ATOM   1609  CD  ARG A 207     -10.367 -17.522  74.322  1.00  0.00              
ATOM   1610  NE  ARG A 207      -9.917 -18.794  74.863  1.00  0.00              
ATOM   1611  CZ  ARG A 207     -10.246 -19.241  76.072  1.00  0.00              
ATOM   1612  NH1 ARG A 207      -9.719 -20.393  76.458  1.00  0.00              
ATOM   1613  NH2 ARG A 207     -11.088 -18.579  76.858  1.00  0.00              
ATOM   1614  C   ARG A 207     -10.464 -20.536  71.553  1.00  0.00              
ATOM   1615  O   ARG A 207      -9.303 -20.455  71.152  1.00  0.00              
ATOM   1616  N   ASP A 208     -10.896 -21.603  72.237  1.00  0.00              
ATOM   1617  CA  ASP A 208     -10.054 -22.775  72.451  1.00  0.00              
ATOM   1618  CB  ASP A 208     -10.730 -23.780  73.379  1.00  0.00              
ATOM   1619  CG  ASP A 208      -9.868 -24.999  73.680  1.00  0.00              
ATOM   1620  OD1 ASP A 208     -10.167 -26.084  73.167  1.00  0.00              
ATOM   1621  OD2 ASP A 208      -8.912 -24.877  74.443  1.00  0.00              
ATOM   1622  C   ASP A 208      -9.651 -23.464  71.152  1.00  0.00              
ATOM   1623  O   ASP A 208      -8.511 -23.913  71.029  1.00  0.00              
ATOM   1624  N   ILE A 209     -10.571 -23.546  70.183  1.00  0.00              
ATOM   1625  CA  ILE A 209     -10.274 -24.046  68.842  1.00  0.00              
ATOM   1626  CB  ILE A 209     -11.527 -24.000  67.928  1.00  0.00              
ATOM   1627  CG2 ILE A 209     -11.173 -24.405  66.504  1.00  0.00              
ATOM   1628  CG1 ILE A 209     -12.660 -24.863  68.458  1.00  0.00              
ATOM   1629  CD1 ILE A 209     -13.968 -24.812  67.646  1.00  0.00              
ATOM   1630  C   ILE A 209      -9.156 -23.220  68.218  1.00  0.00              
ATOM   1631  O   ILE A 209      -8.173 -23.771  67.722  1.00  0.00              
ATOM   1632  N   LYS A 210      -9.305 -21.893  68.270  1.00  0.00              
ATOM   1633  CA  LYS A 210      -8.307 -20.962  67.767  1.00  0.00              
ATOM   1634  CB  LYS A 210      -8.796 -19.548  68.048  1.00  0.00              
ATOM   1635  CG  LYS A 210      -8.034 -18.438  67.345  1.00  0.00              
ATOM   1636  CD  LYS A 210      -8.533 -17.063  67.759  1.00  0.00              
ATOM   1637  CE  LYS A 210      -8.312 -16.846  69.247  1.00  0.00              
ATOM   1638  NZ  LYS A 210      -7.835 -15.499  69.480  1.00  0.00              
ATOM   1639  C   LYS A 210      -6.949 -21.217  68.415  1.00  0.00              
ATOM   1640  O   LYS A 210      -5.970 -21.464  67.712  1.00  0.00              
ATOM   1641  N   GLU A 211      -6.908 -21.259  69.753  1.00  0.00              
ATOM   1642  CA  GLU A 211      -5.689 -21.536  70.508  1.00  0.00              
ATOM   1643  CB  GLU A 211      -5.984 -21.585  72.002  1.00  0.00              
ATOM   1644  CG  GLU A 211      -6.458 -20.273  72.612  1.00  0.00              
ATOM   1645  CD  GLU A 211      -6.807 -20.396  74.087  1.00  0.00              
ATOM   1646  OE1 GLU A 211      -6.047 -19.897  74.913  1.00  0.00              
ATOM   1647  OE2 GLU A 211      -7.838 -20.989  74.419  1.00  0.00              
ATOM   1648  C   GLU A 211      -4.994 -22.839  70.127  1.00  0.00              
ATOM   1649  O   GLU A 211      -3.765 -22.906  70.099  1.00  0.00              
ATOM   1650  N   LYS A 212      -5.773 -23.888  69.853  1.00  0.00              
ATOM   1651  CA  LYS A 212      -5.214 -25.168  69.450  1.00  0.00              
ATOM   1652  CB  LYS A 212      -6.186 -26.285  69.794  1.00  0.00              
ATOM   1653  CG  LYS A 212      -6.212 -26.589  71.279  1.00  0.00              
ATOM   1654  CD  LYS A 212      -7.356 -27.533  71.585  1.00  0.00              
ATOM   1655  CE  LYS A 212      -7.287 -27.952  73.041  1.00  0.00              
ATOM   1656  NZ  LYS A 212      -8.566 -28.492  73.455  1.00  0.00              
ATOM   1657  C   LYS A 212      -4.825 -25.273  67.983  1.00  0.00              
ATOM   1658  O   LYS A 212      -3.794 -25.859  67.650  1.00  0.00              
ATOM   1659  N   LEU A 213      -5.637 -24.715  67.085  1.00  0.00              
ATOM   1660  CA  LEU A 213      -5.488 -24.988  65.666  1.00  0.00              
ATOM   1661  CB  LEU A 213      -6.807 -25.483  65.073  1.00  0.00              
ATOM   1662  CG  LEU A 213      -7.424 -26.783  65.576  1.00  0.00              
ATOM   1663  CD1 LEU A 213      -8.718 -27.055  64.831  1.00  0.00              
ATOM   1664  CD2 LEU A 213      -6.469 -27.953  65.401  1.00  0.00              
ATOM   1665  C   LEU A 213      -4.968 -23.856  64.800  1.00  0.00              
ATOM   1666  O   LEU A 213      -4.314 -24.129  63.789  1.00  0.00              
ATOM   1667  N   CYS A 214      -5.221 -22.592  65.149  1.00  0.00              
ATOM   1668  CA  CYS A 214      -5.020 -21.514  64.195  1.00  0.00              
ATOM   1669  CB  CYS A 214      -5.842 -20.285  64.558  1.00  0.00              
ATOM   1670  SG  CYS A 214      -5.162 -19.290  65.908  1.00  0.00              
ATOM   1671  C   CYS A 214      -3.562 -21.128  64.001  1.00  0.00              
ATOM   1672  O   CYS A 214      -2.751 -21.156  64.930  1.00  0.00              
ATOM   1673  N   TYR A 215      -3.232 -20.753  62.767  1.00  0.00              
ATOM   1674  CA  TYR A 215      -1.869 -20.414  62.405  1.00  0.00              
ATOM   1675  CB  TYR A 215      -1.117 -21.632  61.839  1.00  0.00              
ATOM   1676  CG  TYR A 215      -1.749 -22.325  60.636  1.00  0.00              
ATOM   1677  CD1 TYR A 215      -1.298 -22.046  59.359  1.00  0.00              
ATOM   1678  CE1 TYR A 215      -1.850 -22.699  58.276  1.00  0.00              
ATOM   1679  CD2 TYR A 215      -2.751 -23.255  60.830  1.00  0.00              
ATOM   1680  CE2 TYR A 215      -3.303 -23.908  59.750  1.00  0.00              
ATOM   1681  CZ  TYR A 215      -2.850 -23.624  58.482  1.00  0.00              
ATOM   1682  OH  TYR A 215      -3.410 -24.278  57.403  1.00  0.00              
ATOM   1683  C   TYR A 215      -1.878 -19.271  61.408  1.00  0.00              
ATOM   1684  O   TYR A 215      -2.840 -19.101  60.658  1.00  0.00              
ATOM   1685  N   VAL A 216      -0.822 -18.463  61.390  1.00  0.00              
ATOM   1686  CA  VAL A 216      -0.745 -17.357  60.454  1.00  0.00              
ATOM   1687  CB  VAL A 216       0.139 -16.217  60.993  1.00  0.00              
ATOM   1688  CG1 VAL A 216       0.135 -15.041  60.031  1.00  0.00              
ATOM   1689  CG2 VAL A 216      -0.357 -15.739  62.348  1.00  0.00              
ATOM   1690  C   VAL A 216      -0.215 -17.902  59.137  1.00  0.00              
ATOM   1691  O   VAL A 216       0.846 -18.527  59.071  1.00  0.00              
ATOM   1692  N   ALA A 217      -1.008 -17.683  58.089  1.00  0.00              
ATOM   1693  CA  ALA A 217      -0.644 -18.094  56.745  1.00  0.00              
ATOM   1694  CB  ALA A 217      -1.766 -17.723  55.789  1.00  0.00              
ATOM   1695  C   ALA A 217       0.615 -17.401  56.247  1.00  0.00              
ATOM   1696  O   ALA A 217       0.700 -16.173  56.271  1.00  0.00              
ATOM   1697  N   LEU A 218       1.605 -18.175  55.798  1.00  0.00              
ATOM   1698  CA  LEU A 218       2.812 -17.621  55.198  1.00  0.00              
ATOM   1699  CB  LEU A 218       3.867 -18.717  55.046  1.00  0.00              
ATOM   1700  CG  LEU A 218       5.226 -18.392  54.427  1.00  0.00              
ATOM   1701  CD1 LEU A 218       5.955 -17.303  55.201  1.00  0.00              
ATOM   1702  CD2 LEU A 218       6.075 -19.648  54.365  1.00  0.00              
ATOM   1703  C   LEU A 218       2.472 -17.005  53.846  1.00  0.00              
ATOM   1704  O   LEU A 218       2.945 -15.924  53.490  1.00  0.00              
ATOM   1705  N   ASP A 219       1.649 -17.697  53.058  1.00  0.00              
ATOM   1706  CA  ASP A 219       1.079 -17.093  51.873  1.00  0.00              
ATOM   1707  CB  ASP A 219       1.765 -17.547  50.592  1.00  0.00              
ATOM   1708  CG  ASP A 219       1.395 -16.625  49.442  1.00  0.00              
ATOM   1709  OD1 ASP A 219       0.342 -16.819  48.823  1.00  0.00              
ATOM   1710  OD2 ASP A 219       2.156 -15.688  49.195  1.00  0.00              
ATOM   1711  C   ASP A 219      -0.390 -17.456  51.821  1.00  0.00              
ATOM   1712  O   ASP A 219      -0.763 -18.581  51.479  1.00  0.00              
ATOM   1713  N   PHE A 220      -1.206 -16.458  52.162  1.00  0.00              
ATOM   1714  CA  PHE A 220      -2.651 -16.604  52.231  1.00  0.00              
ATOM   1715  CB  PHE A 220      -3.280 -15.245  52.545  1.00  0.00              
ATOM   1716  CG  PHE A 220      -4.788 -15.267  52.772  1.00  0.00              
ATOM   1717  CD1 PHE A 220      -5.347 -16.122  53.706  1.00  0.00              
ATOM   1718  CD2 PHE A 220      -5.594 -14.414  52.044  1.00  0.00              
ATOM   1719  CE1 PHE A 220      -6.711 -16.117  53.909  1.00  0.00              
ATOM   1720  CE2 PHE A 220      -6.957 -14.417  52.256  1.00  0.00              
ATOM   1721  CZ  PHE A 220      -7.515 -15.264  53.188  1.00  0.00              
ATOM   1722  C   PHE A 220      -3.287 -17.206  50.985  1.00  0.00              
ATOM   1723  O   PHE A 220      -3.981 -18.215  51.088  1.00  0.00              
ATOM   1724  N   GLU A 221      -3.025 -16.638  49.804  1.00  0.00              
ATOM   1725  CA  GLU A 221      -3.699 -17.075  48.592  1.00  0.00              
ATOM   1726  CB  GLU A 221      -3.485 -16.058  47.474  1.00  0.00              
ATOM   1727  CG  GLU A 221      -4.461 -16.198  46.301  1.00  0.00              
ATOM   1728  CD  GLU A 221      -5.932 -16.050  46.680  1.00  0.00              
ATOM   1729  OE1 GLU A 221      -6.343 -14.947  47.040  1.00  0.00              
ATOM   1730  OE2 GLU A 221      -6.661 -17.038  46.617  1.00  0.00              
ATOM   1731  C   GLU A 221      -3.277 -18.473  48.156  1.00  0.00              
ATOM   1732  O   GLU A 221      -4.126 -19.278  47.769  1.00  0.00              
ATOM   1733  N   ASN A 222      -1.979 -18.786  48.244  1.00  0.00              
ATOM   1734  CA  ASN A 222      -1.484 -20.127  47.953  1.00  0.00              
ATOM   1735  CB  ASN A 222       0.041 -20.154  48.061  1.00  0.00              
ATOM   1736  CG  ASN A 222       0.677 -21.532  47.930  1.00  0.00              
ATOM   1737  OD1 ASN A 222       1.419 -21.961  48.808  1.00  0.00              
ATOM   1738  ND2 ASN A 222       0.438 -22.282  46.863  1.00  0.00              
ATOM   1739  C   ASN A 222      -2.109 -21.170  48.872  1.00  0.00              
ATOM   1740  O   ASN A 222      -2.632 -22.184  48.404  1.00  0.00              
ATOM   1741  N   GLU A 223      -2.106 -20.890  50.179  1.00  0.00              
ATOM   1742  CA  GLU A 223      -2.729 -21.777  51.146  1.00  0.00              
ATOM   1743  CB  GLU A 223      -2.403 -21.329  52.556  1.00  0.00              
ATOM   1744  CG  GLU A 223      -0.957 -21.654  52.901  1.00  0.00              
ATOM   1745  CD  GLU A 223      -0.477 -21.016  54.191  1.00  0.00              
ATOM   1746  OE1 GLU A 223      -1.037 -21.285  55.252  1.00  0.00              
ATOM   1747  OE2 GLU A 223       0.471 -20.227  54.140  1.00  0.00              
ATOM   1748  C   GLU A 223      -4.231 -21.916  50.953  1.00  0.00              
ATOM   1749  O   GLU A 223      -4.767 -23.022  51.064  1.00  0.00              
ATOM   1750  N   MET A 224      -4.916 -20.817  50.619  1.00  0.00              
ATOM   1751  CA  MET A 224      -6.338 -20.839  50.305  1.00  0.00              
ATOM   1752  CB  MET A 224      -6.859 -19.417  50.096  1.00  0.00              
ATOM   1753  CG  MET A 224      -8.362 -19.324  49.867  1.00  0.00              
ATOM   1754  SD  MET A 224      -8.970 -17.621  49.819  1.00  0.00              
ATOM   1755  CE  MET A 224      -9.783 -17.578  51.390  1.00  0.00              
ATOM   1756  C   MET A 224      -6.618 -21.712  49.089  1.00  0.00              
ATOM   1757  O   MET A 224      -7.575 -22.486  49.104  1.00  0.00              
ATOM   1758  N   ALA A 225      -5.770 -21.645  48.056  1.00  0.00              
ATOM   1759  CA  ALA A 225      -5.879 -22.533  46.907  1.00  0.00              
ATOM   1760  CB  ALA A 225      -4.781 -22.223  45.901  1.00  0.00              
ATOM   1761  C   ALA A 225      -5.763 -24.004  47.295  1.00  0.00              
ATOM   1762  O   ALA A 225      -6.566 -24.824  46.841  1.00  0.00              
ATOM   1763  N   THR A 226      -4.805 -24.364  48.157  1.00  0.00              
ATOM   1764  CA  THR A 226      -4.717 -25.723  48.677  1.00  0.00              
ATOM   1765  CB  THR A 226      -3.333 -25.984  49.295  1.00  0.00              
ATOM   1766  OG1 THR A 226      -2.957 -24.821  50.023  1.00  0.00              
ATOM   1767  CG2 THR A 226      -2.299 -26.297  48.227  1.00  0.00              
ATOM   1768  C   THR A 226      -5.831 -26.123  49.642  1.00  0.00              
ATOM   1769  O   THR A 226      -6.175 -27.300  49.747  1.00  0.00              
ATOM   1770  N   ALA A 227      -6.416 -25.162  50.363  1.00  0.00              
ATOM   1771  CA  ALA A 227      -7.551 -25.439  51.233  1.00  0.00              
ATOM   1772  CB  ALA A 227      -7.744 -24.290  52.203  1.00  0.00              
ATOM   1773  C   ALA A 227      -8.847 -25.612  50.452  1.00  0.00              
ATOM   1774  O   ALA A 227      -9.745 -26.340  50.874  1.00  0.00              
ATOM   1775  N   ALA A 228      -8.966 -24.922  49.313  1.00  0.00              
ATOM   1776  CA  ALA A 228     -10.063 -25.135  48.380  1.00  0.00              
ATOM   1777  CB  ALA A 228     -10.079 -24.021  47.345  1.00  0.00              
ATOM   1778  C   ALA A 228      -9.880 -26.454  47.642  1.00  0.00              
ATOM   1779  O   ALA A 228     -10.823 -27.227  47.468  1.00  0.00              
ATOM   1780  N   SER A 229      -8.646 -26.750  47.227  1.00  0.00              
ATOM   1781  CA  SER A 229      -8.326 -28.025  46.603  1.00  0.00              
ATOM   1782  CB  SER A 229      -7.136 -27.836  45.662  1.00  0.00              
ATOM   1783  OG  SER A 229      -7.284 -26.683  44.842  1.00  0.00              
ATOM   1784  C   SER A 229      -8.004 -29.026  47.713  1.00  0.00              
ATOM   1785  O   SER A 229      -6.918 -29.607  47.785  1.00  0.00              
ATOM   1786  N   SER A 230      -8.984 -29.244  48.593  1.00  0.00              
ATOM   1787  CA  SER A 230      -8.789 -29.931  49.857  1.00  0.00              
ATOM   1788  CB  SER A 230     -10.000 -29.646  50.742  1.00  0.00              
ATOM   1789  OG  SER A 230     -11.207 -29.622  49.989  1.00  0.00              
ATOM   1790  C   SER A 230      -8.436 -31.415  49.821  1.00  0.00              
ATOM   1791  O   SER A 230      -9.251 -32.312  50.040  1.00  0.00              
ATOM   1792  N   SER A 231      -7.164 -31.669  49.521  1.00  0.00              
ATOM   1793  CA  SER A 231      -6.573 -32.989  49.651  1.00  0.00              
ATOM   1794  CB  SER A 231      -5.239 -32.975  48.909  1.00  0.00              
ATOM   1795  OG  SER A 231      -4.421 -31.887  49.339  1.00  0.00              
ATOM   1796  C   SER A 231      -6.337 -33.334  51.116  1.00  0.00              
ATOM   1797  O   SER A 231      -6.573 -34.446  51.588  1.00  0.00              
ATOM   1798  N   SER A 232      -5.855 -32.314  51.827  1.00  0.00              
ATOM   1799  CA  SER A 232      -5.305 -32.485  53.158  1.00  0.00              
ATOM   1800  CB  SER A 232      -3.846 -32.920  53.013  1.00  0.00              
ATOM   1801  OG  SER A 232      -3.202 -32.269  51.915  1.00  0.00              
ATOM   1802  C   SER A 232      -5.401 -31.271  54.072  1.00  0.00              
ATOM   1803  O   SER A 232      -5.473 -31.431  55.291  1.00  0.00              
ATOM   1804  N   LEU A 233      -5.426 -30.041  53.544  1.00  0.00              
ATOM   1805  CA  LEU A 233      -5.348 -28.853  54.381  1.00  0.00              
ATOM   1806  CB  LEU A 233      -4.757 -27.695  53.566  1.00  0.00              
ATOM   1807  CG  LEU A 233      -4.254 -26.459  54.308  1.00  0.00              
ATOM   1808  CD1 LEU A 233      -3.074 -26.810  55.202  1.00  0.00              
ATOM   1809  CD2 LEU A 233      -3.838 -25.386  53.321  1.00  0.00              
ATOM   1810  C   LEU A 233      -6.664 -28.466  55.059  1.00  0.00              
ATOM   1811  O   LEU A 233      -7.367 -27.536  54.656  1.00  0.00              
ATOM   1812  N   GLU A 234      -7.012 -29.244  56.089  1.00  0.00              
ATOM   1813  CA  GLU A 234      -8.090 -28.938  57.018  1.00  0.00              
ATOM   1814  CB  GLU A 234      -9.475 -29.031  56.371  1.00  0.00              
ATOM   1815  CG  GLU A 234      -9.990 -30.328  55.764  1.00  0.00              
ATOM   1816  CD  GLU A 234     -11.305 -30.119  55.022  1.00  0.00              
ATOM   1817  OE1 GLU A 234     -11.378 -30.475  53.848  1.00  0.00              
ATOM   1818  OE2 GLU A 234     -12.258 -29.585  55.604  1.00  0.00              
ATOM   1819  C   GLU A 234      -8.010 -29.856  58.229  1.00  0.00              
ATOM   1820  O   GLU A 234      -7.448 -30.949  58.130  1.00  0.00              
ATOM   1821  N   LYS A 235      -8.545 -29.448  59.382  1.00  0.00              
ATOM   1822  CA  LYS A 235      -8.473 -30.284  60.567  1.00  0.00              
ATOM   1823  CB  LYS A 235      -7.438 -29.735  61.560  1.00  0.00              
ATOM   1824  CG  LYS A 235      -7.112 -30.647  62.747  1.00  0.00              
ATOM   1825  CD  LYS A 235      -6.682 -32.035  62.281  1.00  0.00              
ATOM   1826  CE  LYS A 235      -6.803 -33.028  63.422  1.00  0.00              
ATOM   1827  NZ  LYS A 235      -7.120 -34.346  62.901  1.00  0.00              
ATOM   1828  C   LYS A 235      -9.826 -30.514  61.226  1.00  0.00              
ATOM   1829  O   LYS A 235     -10.711 -29.659  61.263  1.00  0.00              
ATOM   1830  N   SER A 236      -9.954 -31.746  61.707  1.00  0.00              
ATOM   1831  CA  SER A 236     -11.115 -32.239  62.415  1.00  0.00              
ATOM   1832  CB  SER A 236     -11.095 -33.754  62.216  1.00  0.00              
ATOM   1833  OG  SER A 236      -9.812 -34.271  62.577  1.00  0.00              
ATOM   1834  C   SER A 236     -11.054 -31.890  63.902  1.00  0.00              
ATOM   1835  O   SER A 236     -10.288 -32.515  64.644  1.00  0.00              
ATOM   1836  N   TYR A 237     -11.821 -30.911  64.380  1.00  0.00              
ATOM   1837  CA  TYR A 237     -11.866 -30.629  65.807  1.00  0.00              
ATOM   1838  CB  TYR A 237     -11.951 -29.119  66.074  1.00  0.00              
ATOM   1839  CG  TYR A 237     -11.931 -28.725  67.551  1.00  0.00              
ATOM   1840  CD1 TYR A 237     -10.730 -28.491  68.197  1.00  0.00              
ATOM   1841  CE1 TYR A 237     -10.720 -28.135  69.534  1.00  0.00              
ATOM   1842  CD2 TYR A 237     -13.119 -28.602  68.247  1.00  0.00              
ATOM   1843  CE2 TYR A 237     -13.113 -28.264  69.583  1.00  0.00              
ATOM   1844  CZ  TYR A 237     -11.915 -28.023  70.215  1.00  0.00              
ATOM   1845  OH  TYR A 237     -11.934 -27.655  71.545  1.00  0.00              
ATOM   1846  C   TYR A 237     -13.084 -31.343  66.372  1.00  0.00              
ATOM   1847  O   TYR A 237     -14.202 -31.138  65.900  1.00  0.00              
ATOM   1848  N   GLU A 238     -12.906 -32.195  67.381  1.00  0.00              
ATOM   1849  CA  GLU A 238     -14.056 -32.780  68.044  1.00  0.00              
ATOM   1850  CB  GLU A 238     -13.756 -34.167  68.599  1.00  0.00              
ATOM   1851  CG  GLU A 238     -15.047 -34.862  69.028  1.00  0.00              
ATOM   1852  CD  GLU A 238     -14.869 -36.227  69.670  1.00  0.00              
ATOM   1853  OE1 GLU A 238     -14.391 -37.145  69.003  1.00  0.00              
ATOM   1854  OE2 GLU A 238     -15.221 -36.369  70.839  1.00  0.00              
ATOM   1855  C   GLU A 238     -14.515 -31.851  69.157  1.00  0.00              
ATOM   1856  O   GLU A 238     -13.796 -31.606  70.129  1.00  0.00              
ATOM   1857  N   LEU A 239     -15.707 -31.285  68.979  1.00  0.00              
ATOM   1858  CA  LEU A 239     -16.388 -30.568  70.045  1.00  0.00              
ATOM   1859  CB  LEU A 239     -17.670 -29.922  69.526  1.00  0.00              
ATOM   1860  CG  LEU A 239     -17.592 -28.833  68.469  1.00  0.00              
ATOM   1861  CD1 LEU A 239     -18.989 -28.363  68.105  1.00  0.00              
ATOM   1862  CD2 LEU A 239     -16.768 -27.664  68.970  1.00  0.00              
ATOM   1863  C   LEU A 239     -16.741 -31.531  71.175  1.00  0.00              
ATOM   1864  O   LEU A 239     -17.180 -32.648  70.885  1.00  0.00              
ATOM   1865  N   PRO A 240     -16.611 -31.161  72.462  1.00  0.00              
ATOM   1866  CD  PRO A 240     -16.149 -29.843  72.894  1.00  0.00              
ATOM   1867  CA  PRO A 240     -16.845 -32.027  73.624  1.00  0.00              
ATOM   1868  CB  PRO A 240     -16.778 -31.049  74.777  1.00  0.00              
ATOM   1869  CG  PRO A 240     -15.714 -30.086  74.325  1.00  0.00              
ATOM   1870  C   PRO A 240     -18.131 -32.850  73.668  1.00  0.00              
ATOM   1871  O   PRO A 240     -18.215 -33.852  74.377  1.00  0.00              
ATOM   1872  N   ASP A 241     -19.146 -32.459  72.892  1.00  0.00              
ATOM   1873  CA  ASP A 241     -20.387 -33.215  72.780  1.00  0.00              
ATOM   1874  CB  ASP A 241     -21.564 -32.250  72.543  1.00  0.00              
ATOM   1875  CG  ASP A 241     -21.664 -31.683  71.128  1.00  0.00              
ATOM   1876  OD1 ASP A 241     -20.637 -31.292  70.565  1.00  0.00              
ATOM   1877  OD2 ASP A 241     -22.765 -31.622  70.584  1.00  0.00              
ATOM   1878  C   ASP A 241     -20.330 -34.254  71.655  1.00  0.00              
ATOM   1879  O   ASP A 241     -21.367 -34.727  71.192  1.00  0.00              
ATOM   1880  N   GLY A 242     -19.141 -34.569  71.135  1.00  0.00              
ATOM   1881  CA  GLY A 242     -18.987 -35.584  70.107  1.00  0.00              
ATOM   1882  C   GLY A 242     -18.889 -35.017  68.696  1.00  0.00              
ATOM   1883  O   GLY A 242     -18.448 -35.725  67.787  1.00  0.00              
ATOM   1884  N   GLN A 243     -19.247 -33.749  68.463  1.00  0.00              
ATOM   1885  CA  GLN A 243     -19.293 -33.215  67.108  1.00  0.00              
ATOM   1886  CB  GLN A 243     -20.124 -31.940  67.029  1.00  0.00              
ATOM   1887  CG  GLN A 243     -21.622 -32.145  67.172  1.00  0.00              
ATOM   1888  CD  GLN A 243     -22.410 -30.860  66.965  1.00  0.00              
ATOM   1889  OE1 GLN A 243     -22.325 -30.209  65.927  1.00  0.00              
ATOM   1890  NE2 GLN A 243     -23.212 -30.433  67.928  1.00  0.00              
ATOM   1891  C   GLN A 243     -17.920 -32.971  66.496  1.00  0.00              
ATOM   1892  O   GLN A 243     -17.270 -31.952  66.734  1.00  0.00              
ATOM   1893  N   VAL A 244     -17.449 -33.954  65.727  1.00  0.00              
ATOM   1894  CA  VAL A 244     -16.221 -33.809  64.956  1.00  0.00              
ATOM   1895  CB  VAL A 244     -15.700 -35.178  64.446  1.00  0.00              
ATOM   1896  CG1 VAL A 244     -14.309 -35.024  63.850  1.00  0.00              
ATOM   1897  CG2 VAL A 244     -15.660 -36.234  65.541  1.00  0.00              
ATOM   1898  C   VAL A 244     -16.465 -32.842  63.797  1.00  0.00              
ATOM   1899  O   VAL A 244     -16.940 -33.217  62.722  1.00  0.00              
ATOM   1900  N   ILE A 245     -16.184 -31.563  64.040  1.00  0.00              
ATOM   1901  CA  ILE A 245     -16.359 -30.533  63.028  1.00  0.00              
ATOM   1902  CB  ILE A 245     -16.784 -29.175  63.642  1.00  0.00              
ATOM   1903  CG2 ILE A 245     -18.148 -29.347  64.300  1.00  0.00              
ATOM   1904  CG1 ILE A 245     -15.769 -28.565  64.604  1.00  0.00              
ATOM   1905  CD1 ILE A 245     -16.090 -27.118  65.023  1.00  0.00              
ATOM   1906  C   ILE A 245     -15.121 -30.381  62.152  1.00  0.00              
ATOM   1907  O   ILE A 245     -13.988 -30.574  62.602  1.00  0.00              
ATOM   1908  N   THR A 246     -15.326 -30.034  60.881  1.00  0.00              
ATOM   1909  CA  THR A 246     -14.217 -29.894  59.948  1.00  0.00              
ATOM   1910  CB  THR A 246     -14.555 -30.509  58.567  1.00  0.00              
ATOM   1911  OG1 THR A 246     -15.678 -29.825  58.006  1.00  0.00              
ATOM   1912  CG2 THR A 246     -14.813 -32.005  58.658  1.00  0.00              
ATOM   1913  C   THR A 246     -13.876 -28.415  59.836  1.00  0.00              
ATOM   1914  O   THR A 246     -14.782 -27.596  59.684  1.00  0.00              
ATOM   1915  N   ILE A 247     -12.617 -28.006  59.973  1.00  0.00              
ATOM   1916  CA  ILE A 247     -12.261 -26.600  59.845  1.00  0.00              
ATOM   1917  CB  ILE A 247     -11.842 -26.030  61.222  1.00  0.00              
ATOM   1918  CG2 ILE A 247     -11.484 -24.554  61.101  1.00  0.00              
ATOM   1919  CG1 ILE A 247     -12.969 -26.180  62.240  1.00  0.00              
ATOM   1920  CD1 ILE A 247     -12.545 -26.008  63.700  1.00  0.00              
ATOM   1921  C   ILE A 247     -11.150 -26.509  58.811  1.00  0.00              
ATOM   1922  O   ILE A 247     -10.058 -27.051  58.999  1.00  0.00              
ATOM   1923  N   GLY A 248     -11.462 -25.867  57.685  1.00  0.00              
ATOM   1924  CA  GLY A 248     -10.522 -25.736  56.585  1.00  0.00              
ATOM   1925  C   GLY A 248      -9.732 -24.445  56.635  1.00  0.00              
ATOM   1926  O   GLY A 248      -9.029 -24.145  57.602  1.00  0.00              
ATOM   1927  N   ASN A 249      -9.937 -23.640  55.585  1.00  0.00              
ATOM   1928  CA  ASN A 249      -9.208 -22.392  55.374  1.00  0.00              
ATOM   1929  CB  ASN A 249      -9.708 -21.664  54.113  1.00  0.00              
ATOM   1930  CG  ASN A 249     -11.123 -21.097  54.171  1.00  0.00              
ATOM   1931  OD1 ASN A 249     -11.908 -21.384  55.075  1.00  0.00              
ATOM   1932  ND2 ASN A 249     -11.521 -20.248  53.236  1.00  0.00              
ATOM   1933  C   ASN A 249      -9.230 -21.444  56.567  1.00  0.00              
ATOM   1934  O   ASN A 249      -8.265 -20.728  56.841  1.00  0.00              
ATOM   1935  N   GLU A 250     -10.346 -21.522  57.302  1.00  0.00              
ATOM   1936  CA  GLU A 250     -10.596 -20.795  58.538  1.00  0.00              
ATOM   1937  CB  GLU A 250     -11.829 -21.357  59.249  1.00  0.00              
ATOM   1938  CG  GLU A 250     -13.201 -21.218  58.565  1.00  0.00              
ATOM   1939  CD  GLU A 250     -13.577 -22.201  57.458  1.00  0.00              
ATOM   1940  OE1 GLU A 250     -12.940 -23.253  57.313  1.00  0.00              
ATOM   1941  OE2 GLU A 250     -14.527 -21.924  56.727  1.00  0.00              
ATOM   1942  C   GLU A 250      -9.426 -20.780  59.517  1.00  0.00              
ATOM   1943  O   GLU A 250      -9.170 -19.763  60.165  1.00  0.00              
ATOM   1944  N   ARG A 251      -8.671 -21.886  59.575  1.00  0.00              
ATOM   1945  CA  ARG A 251      -7.503 -22.009  60.439  1.00  0.00              
ATOM   1946  CB  ARG A 251      -6.884 -23.388  60.291  1.00  0.00              
ATOM   1947  CG  ARG A 251      -7.738 -24.537  60.805  1.00  0.00              
ATOM   1948  CD  ARG A 251      -6.949 -25.836  60.754  1.00  0.00              
ATOM   1949  NE  ARG A 251      -5.786 -25.751  61.624  1.00  0.00              
ATOM   1950  CZ  ARG A 251      -4.802 -26.647  61.639  1.00  0.00              
ATOM   1951  NH1 ARG A 251      -3.788 -26.415  62.456  1.00  0.00              
ATOM   1952  NH2 ARG A 251      -4.817 -27.728  60.866  1.00  0.00              
ATOM   1953  C   ARG A 251      -6.412 -20.967  60.213  1.00  0.00              
ATOM   1954  O   ARG A 251      -5.705 -20.592  61.150  1.00  0.00              
ATOM   1955  N   PHE A 252      -6.244 -20.506  58.971  1.00  0.00              
ATOM   1956  CA  PHE A 252      -5.332 -19.407  58.688  1.00  0.00              
ATOM   1957  CB  PHE A 252      -4.319 -19.768  57.595  1.00  0.00              
ATOM   1958  CG  PHE A 252      -4.891 -20.323  56.298  1.00  0.00              
ATOM   1959  CD1 PHE A 252      -5.289 -19.468  55.289  1.00  0.00              
ATOM   1960  CD2 PHE A 252      -5.001 -21.689  56.136  1.00  0.00              
ATOM   1961  CE1 PHE A 252      -5.813 -19.986  54.125  1.00  0.00              
ATOM   1962  CE2 PHE A 252      -5.519 -22.199  54.967  1.00  0.00              
ATOM   1963  CZ  PHE A 252      -5.929 -21.348  53.966  1.00  0.00              
ATOM   1964  C   PHE A 252      -6.050 -18.099  58.384  1.00  0.00              
ATOM   1965  O   PHE A 252      -5.568 -17.007  58.694  1.00  0.00              
ATOM   1966  N   ARG A 253      -7.244 -18.226  57.800  1.00  0.00              
ATOM   1967  CA  ARG A 253      -8.141 -17.117  57.502  1.00  0.00              
ATOM   1968  CB  ARG A 253      -9.350 -17.719  56.797  1.00  0.00              
ATOM   1969  CG  ARG A 253     -10.560 -16.887  56.415  1.00  0.00              
ATOM   1970  CD  ARG A 253     -11.521 -17.901  55.820  1.00  0.00              
ATOM   1971  NE  ARG A 253     -12.869 -17.396  55.636  1.00  0.00              
ATOM   1972  CZ  ARG A 253     -13.919 -18.213  55.515  1.00  0.00              
ATOM   1973  NH1 ARG A 253     -15.127 -17.681  55.418  1.00  0.00              
ATOM   1974  NH2 ARG A 253     -13.784 -19.536  55.454  1.00  0.00              
ATOM   1975  C   ARG A 253      -8.544 -16.317  58.737  1.00  0.00              
ATOM   1976  O   ARG A 253      -8.836 -15.124  58.624  1.00  0.00              
ATOM   1977  N   CYS A 254      -8.581 -16.953  59.916  1.00  0.00              
ATOM   1978  CA  CYS A 254      -8.759 -16.232  61.167  1.00  0.00              
ATOM   1979  CB  CYS A 254      -9.263 -17.157  62.279  1.00  0.00              
ATOM   1980  SG  CYS A 254      -9.472 -16.348  63.884  1.00  0.00              
ATOM   1981  C   CYS A 254      -7.553 -15.384  61.577  1.00  0.00              
ATOM   1982  O   CYS A 254      -7.732 -14.165  61.634  1.00  0.00              
ATOM   1983  N   PRO A 255      -6.312 -15.856  61.833  1.00  0.00              
ATOM   1984  CD  PRO A 255      -5.928 -17.258  61.974  1.00  0.00              
ATOM   1985  CA  PRO A 255      -5.161 -15.001  62.131  1.00  0.00              
ATOM   1986  CB  PRO A 255      -4.035 -15.987  62.302  1.00  0.00              
ATOM   1987  CG  PRO A 255      -4.727 -17.178  62.889  1.00  0.00              
ATOM   1988  C   PRO A 255      -4.839 -13.994  61.035  1.00  0.00              
ATOM   1989  O   PRO A 255      -4.312 -12.915  61.311  1.00  0.00              
ATOM   1990  N   GLU A 256      -5.183 -14.323  59.783  1.00  0.00              
ATOM   1991  CA  GLU A 256      -5.051 -13.409  58.659  1.00  0.00              
ATOM   1992  CB  GLU A 256      -5.647 -14.040  57.407  1.00  0.00              
ATOM   1993  CG  GLU A 256      -5.348 -13.305  56.102  1.00  0.00              
ATOM   1994  CD  GLU A 256      -3.875 -13.196  55.736  1.00  0.00              
ATOM   1995  OE1 GLU A 256      -3.146 -14.183  55.845  1.00  0.00              
ATOM   1996  OE2 GLU A 256      -3.442 -12.124  55.304  1.00  0.00              
ATOM   1997  C   GLU A 256      -5.677 -12.039  58.887  1.00  0.00              
ATOM   1998  O   GLU A 256      -5.142 -11.052  58.378  1.00  0.00              
ATOM   1999  N   THR A 257      -6.760 -11.925  59.662  1.00  0.00              
ATOM   2000  CA  THR A 257      -7.365 -10.633  59.953  1.00  0.00              
ATOM   2001  CB  THR A 257      -8.675 -10.839  60.721  1.00  0.00              
ATOM   2002  OG1 THR A 257      -9.356 -11.850  59.993  1.00  0.00              
ATOM   2003  CG2 THR A 257      -9.545  -9.594  60.766  1.00  0.00              
ATOM   2004  C   THR A 257      -6.423  -9.679  60.687  1.00  0.00              
ATOM   2005  O   THR A 257      -6.544  -8.464  60.539  1.00  0.00              
ATOM   2006  N   LEU A 258      -5.425 -10.189  61.422  1.00  0.00              
ATOM   2007  CA  LEU A 258      -4.395  -9.342  62.019  1.00  0.00              
ATOM   2008  CB  LEU A 258      -3.463 -10.167  62.897  1.00  0.00              
ATOM   2009  CG  LEU A 258      -4.014 -10.870  64.128  1.00  0.00              
ATOM   2010  CD1 LEU A 258      -2.955 -11.801  64.695  1.00  0.00              
ATOM   2011  CD2 LEU A 258      -4.494  -9.873  65.173  1.00  0.00              
ATOM   2012  C   LEU A 258      -3.556  -8.623  60.967  1.00  0.00              
ATOM   2013  O   LEU A 258      -2.966  -7.573  61.223  1.00  0.00              
ATOM   2014  N   PHE A 259      -3.482  -9.209  59.771  1.00  0.00              
ATOM   2015  CA  PHE A 259      -2.792  -8.610  58.643  1.00  0.00              
ATOM   2016  CB  PHE A 259      -2.025  -9.688  57.869  1.00  0.00              
ATOM   2017  CG  PHE A 259      -0.833 -10.238  58.645  1.00  0.00              
ATOM   2018  CD1 PHE A 259       0.443  -9.829  58.311  1.00  0.00              
ATOM   2019  CD2 PHE A 259      -1.022 -11.085  59.723  1.00  0.00              
ATOM   2020  CE1 PHE A 259       1.518 -10.226  59.079  1.00  0.00              
ATOM   2021  CE2 PHE A 259       0.057 -11.472  60.489  1.00  0.00              
ATOM   2022  CZ  PHE A 259       1.326 -11.040  60.173  1.00  0.00              
ATOM   2023  C   PHE A 259      -3.762  -7.860  57.739  1.00  0.00              
ATOM   2024  O   PHE A 259      -3.411  -6.820  57.183  1.00  0.00              
ATOM   2025  N   GLN A 260      -4.993  -8.365  57.588  1.00  0.00              
ATOM   2026  CA  GLN A 260      -6.030  -7.718  56.796  1.00  0.00              
ATOM   2027  CB  GLN A 260      -6.362  -8.560  55.563  1.00  0.00              
ATOM   2028  CG  GLN A 260      -5.241  -8.729  54.549  1.00  0.00              
ATOM   2029  CD  GLN A 260      -5.634  -9.616  53.379  1.00  0.00              
ATOM   2030  OE1 GLN A 260      -6.546  -9.318  52.612  1.00  0.00              
ATOM   2031  NE2 GLN A 260      -4.963 -10.742  53.189  1.00  0.00              
ATOM   2032  C   GLN A 260      -7.295  -7.482  57.631  1.00  0.00              
ATOM   2033  O   GLN A 260      -8.217  -8.308  57.627  1.00  0.00              
ATOM   2034  N   PRO A 261      -7.412  -6.358  58.364  1.00  0.00              
ATOM   2035  CD  PRO A 261      -6.378  -5.336  58.489  1.00  0.00              
ATOM   2036  CA  PRO A 261      -8.554  -6.035  59.229  1.00  0.00              
ATOM   2037  CB  PRO A 261      -8.126  -4.730  59.863  1.00  0.00              
ATOM   2038  CG  PRO A 261      -6.628  -4.830  59.892  1.00  0.00              
ATOM   2039  C   PRO A 261      -9.905  -5.911  58.525  1.00  0.00              
ATOM   2040  O   PRO A 261     -10.980  -5.984  59.137  1.00  0.00              
ATOM   2041  N   SER A 262      -9.838  -5.762  57.201  1.00  0.00              
ATOM   2042  CA  SER A 262     -10.975  -5.767  56.298  1.00  0.00              
ATOM   2043  CB  SER A 262     -10.431  -5.690  54.877  1.00  0.00              
ATOM   2044  OG  SER A 262      -9.282  -6.525  54.747  1.00  0.00              
ATOM   2045  C   SER A 262     -11.877  -6.986  56.448  1.00  0.00              
ATOM   2046  O   SER A 262     -13.081  -6.898  56.217  1.00  0.00              
ATOM   2047  N   PHE A 263     -11.320  -8.128  56.867  1.00  0.00              
ATOM   2048  CA  PHE A 263     -12.109  -9.326  57.129  1.00  0.00              
ATOM   2049  CB  PHE A 263     -11.196 -10.518  57.369  1.00  0.00              
ATOM   2050  CG  PHE A 263     -10.421 -10.982  56.146  1.00  0.00              
ATOM   2051  CD1 PHE A 263      -9.080 -11.284  56.272  1.00  0.00              
ATOM   2052  CD2 PHE A 263     -11.049 -11.112  54.920  1.00  0.00              
ATOM   2053  CE1 PHE A 263      -8.373 -11.706  55.168  1.00  0.00              
ATOM   2054  CE2 PHE A 263     -10.330 -11.534  53.822  1.00  0.00              
ATOM   2055  CZ  PHE A 263      -8.992 -11.829  53.945  1.00  0.00              
ATOM   2056  C   PHE A 263     -13.116  -9.211  58.269  1.00  0.00              
ATOM   2057  O   PHE A 263     -14.092  -9.966  58.328  1.00  0.00              
ATOM   2058  N   ILE A 264     -12.889  -8.300  59.218  1.00  0.00              
ATOM   2059  CA  ILE A 264     -13.947  -7.908  60.140  1.00  0.00              
ATOM   2060  CB  ILE A 264     -13.379  -7.617  61.551  1.00  0.00              
ATOM   2061  CG2 ILE A 264     -14.391  -6.926  62.467  1.00  0.00              
ATOM   2062  CG1 ILE A 264     -12.912  -8.925  62.174  1.00  0.00              
ATOM   2063  CD1 ILE A 264     -12.227  -8.793  63.545  1.00  0.00              
ATOM   2064  C   ILE A 264     -14.678  -6.711  59.543  1.00  0.00              
ATOM   2065  O   ILE A 264     -15.908  -6.646  59.537  1.00  0.00              
ATOM   2066  N   GLY A 265     -13.894  -5.774  59.010  1.00  0.00              
ATOM   2067  CA  GLY A 265     -14.426  -4.539  58.463  1.00  0.00              
ATOM   2068  C   GLY A 265     -13.649  -3.320  58.937  1.00  0.00              
ATOM   2069  O   GLY A 265     -14.058  -2.183  58.694  1.00  0.00              
ATOM   2070  N   MET A 266     -12.513  -3.516  59.614  1.00  0.00              
ATOM   2071  CA  MET A 266     -11.737  -2.399  60.123  1.00  0.00              
ATOM   2072  CB  MET A 266     -10.832  -2.831  61.271  1.00  0.00              
ATOM   2073  CG  MET A 266     -11.550  -3.331  62.515  1.00  0.00              
ATOM   2074  SD  MET A 266     -10.395  -3.968  63.756  1.00  0.00              
ATOM   2075  CE  MET A 266      -9.947  -2.462  64.574  1.00  0.00              
ATOM   2076  C   MET A 266     -10.892  -1.818  59.001  1.00  0.00              
ATOM   2077  O   MET A 266     -10.192  -2.535  58.285  1.00  0.00              
ATOM   2078  N   GLU A 267     -10.982  -0.498  58.836  1.00  0.00              
ATOM   2079  CA  GLU A 267     -10.172   0.222  57.860  1.00  0.00              
ATOM   2080  CB  GLU A 267     -10.846   1.541  57.505  1.00  0.00              
ATOM   2081  CG  GLU A 267     -12.204   1.375  56.836  1.00  0.00              
ATOM   2082  CD  GLU A 267     -12.875   2.698  56.502  1.00  0.00              
ATOM   2083  OE1 GLU A 267     -13.497   3.283  57.388  1.00  0.00              
ATOM   2084  OE2 GLU A 267     -12.774   3.140  55.359  1.00  0.00              
ATOM   2085  C   GLU A 267      -8.743   0.490  58.326  1.00  0.00              
ATOM   2086  O   GLU A 267      -7.916   1.023  57.584  1.00  0.00              
ATOM   2087  N   SER A 268      -8.452   0.157  59.584  1.00  0.00              
ATOM   2088  CA  SER A 268      -7.129   0.296  60.168  1.00  0.00              
ATOM   2089  CB  SER A 268      -7.249  -0.042  61.645  1.00  0.00              
ATOM   2090  OG  SER A 268      -8.368   0.619  62.224  1.00  0.00              
ATOM   2091  C   SER A 268      -6.106  -0.627  59.513  1.00  0.00              
ATOM   2092  O   SER A 268      -6.441  -1.707  59.025  1.00  0.00              
ATOM   2093  N   ALA A 269      -4.844  -0.194  59.487  1.00  0.00              
ATOM   2094  CA  ALA A 269      -3.761  -1.011  58.961  1.00  0.00              
ATOM   2095  CB  ALA A 269      -2.509  -0.158  58.842  1.00  0.00              
ATOM   2096  C   ALA A 269      -3.445  -2.183  59.883  1.00  0.00              
ATOM   2097  O   ALA A 269      -3.499  -2.055  61.107  1.00  0.00              
ATOM   2098  N   GLY A 270      -3.136  -3.339  59.296  1.00  0.00              
ATOM   2099  CA  GLY A 270      -2.808  -4.532  60.056  1.00  0.00              
ATOM   2100  C   GLY A 270      -1.394  -4.509  60.614  1.00  0.00              
ATOM   2101  O   GLY A 270      -0.528  -3.762  60.148  1.00  0.00              
ATOM   2102  N   ILE A 271      -1.180  -5.429  61.561  1.00  0.00              
ATOM   2103  CA  ILE A 271       0.033  -5.577  62.362  1.00  0.00              
ATOM   2104  CB  ILE A 271      -0.017  -7.010  62.971  1.00  0.00              
ATOM   2105  CG2 ILE A 271       1.315  -7.744  63.095  1.00  0.00              
ATOM   2106  CG1 ILE A 271      -0.784  -6.936  64.286  1.00  0.00              
ATOM   2107  CD1 ILE A 271      -0.924  -8.262  65.059  1.00  0.00              
ATOM   2108  C   ILE A 271       1.375  -5.197  61.732  1.00  0.00              
ATOM   2109  O   ILE A 271       2.106  -4.351  62.258  1.00  0.00              
ATOM   2110  N   HIS A 272       1.659  -5.788  60.568  1.00  0.00              
ATOM   2111  CA  HIS A 272       2.873  -5.511  59.815  1.00  0.00              
ATOM   2112  CB  HIS A 272       2.977  -6.453  58.611  1.00  0.00              
ATOM   2113  CG  HIS A 272       1.841  -6.370  57.595  1.00  0.00              
ATOM   2114  ND1 HIS A 272       0.564  -6.694  57.749  1.00  0.00              
ATOM   2115  CD2 HIS A 272       2.013  -5.934  56.303  1.00  0.00              
ATOM   2116  NE2 HIS A 272       0.829  -6.018  55.757  1.00  0.00              
ATOM   2117  CE1 HIS A 272      -0.046  -6.471  56.617  1.00  0.00              
ATOM   2118  C   HIS A 272       2.994  -4.056  59.382  1.00  0.00              
ATOM   2119  O   HIS A 272       4.038  -3.428  59.564  1.00  0.00              
ATOM   2120  N   GLU A 273       1.891  -3.495  58.879  1.00  0.00              
ATOM   2121  CA  GLU A 273       1.860  -2.125  58.394  1.00  0.00              
ATOM   2122  CB  GLU A 273       0.578  -1.849  57.638  1.00  0.00              
ATOM   2123  CG  GLU A 273       0.405  -2.706  56.402  1.00  0.00              
ATOM   2124  CD  GLU A 273      -1.047  -2.853  55.982  1.00  0.00              
ATOM   2125  OE1 GLU A 273      -1.836  -3.425  56.732  1.00  0.00              
ATOM   2126  OE2 GLU A 273      -1.395  -2.390  54.899  1.00  0.00              
ATOM   2127  C   GLU A 273       1.940  -1.172  59.568  1.00  0.00              
ATOM   2128  O   GLU A 273       2.637  -0.166  59.479  1.00  0.00              
ATOM   2129  N   THR A 274       1.262  -1.462  60.683  1.00  0.00              
ATOM   2130  CA  THR A 274       1.382  -0.633  61.870  1.00  0.00              
ATOM   2131  CB  THR A 274       0.311  -1.001  62.910  1.00  0.00              
ATOM   2132  OG1 THR A 274       0.216  -2.420  62.953  1.00  0.00              
ATOM   2133  CG2 THR A 274      -1.031  -0.361  62.603  1.00  0.00              
ATOM   2134  C   THR A 274       2.791  -0.632  62.453  1.00  0.00              
ATOM   2135  O   THR A 274       3.293   0.430  62.827  1.00  0.00              
ATOM   2136  N   THR A 275       3.464  -1.792  62.459  1.00  0.00              
ATOM   2137  CA  THR A 275       4.854  -1.892  62.898  1.00  0.00              
ATOM   2138  CB  THR A 275       5.279  -3.381  62.922  1.00  0.00              
ATOM   2139  OG1 THR A 275       4.470  -4.007  63.910  1.00  0.00              
ATOM   2140  CG2 THR A 275       6.745  -3.605  63.270  1.00  0.00              
ATOM   2141  C   THR A 275       5.751  -1.049  61.990  1.00  0.00              
ATOM   2142  O   THR A 275       6.561  -0.242  62.457  1.00  0.00              
ATOM   2143  N   TYR A 276       5.557  -1.197  60.675  1.00  0.00              
ATOM   2144  CA  TYR A 276       6.227  -0.394  59.663  1.00  0.00              
ATOM   2145  CB  TYR A 276       5.710  -0.842  58.295  1.00  0.00              
ATOM   2146  CG  TYR A 276       6.300  -0.162  57.068  1.00  0.00              
ATOM   2147  CD1 TYR A 276       7.619  -0.376  56.714  1.00  0.00              
ATOM   2148  CE1 TYR A 276       8.096   0.120  55.519  1.00  0.00              
ATOM   2149  CD2 TYR A 276       5.476   0.597  56.259  1.00  0.00              
ATOM   2150  CE2 TYR A 276       5.951   1.097  55.064  1.00  0.00              
ATOM   2151  CZ  TYR A 276       7.250   0.829  54.691  1.00  0.00              
ATOM   2152  OH  TYR A 276       7.703   1.257  53.460  1.00  0.00              
ATOM   2153  C   TYR A 276       5.992   1.099  59.880  1.00  0.00              
ATOM   2154  O   TYR A 276       6.943   1.877  59.849  1.00  0.00              
ATOM   2155  N   ASN A 277       4.748   1.503  60.153  1.00  0.00              
ATOM   2156  CA  ASN A 277       4.399   2.903  60.367  1.00  0.00              
ATOM   2157  CB  ASN A 277       2.891   3.111  60.474  1.00  0.00              
ATOM   2158  CG  ASN A 277       2.131   2.924  59.168  1.00  0.00              
ATOM   2159  OD1 ASN A 277       2.519   3.398  58.104  1.00  0.00              
ATOM   2160  ND2 ASN A 277       1.008   2.219  59.201  1.00  0.00              
ATOM   2161  C   ASN A 277       5.064   3.494  61.598  1.00  0.00              
ATOM   2162  O   ASN A 277       5.570   4.616  61.542  1.00  0.00              
ATOM   2163  N   SER A 278       5.092   2.746  62.709  1.00  0.00              
ATOM   2164  CA  SER A 278       5.855   3.135  63.888  1.00  0.00              
ATOM   2165  CB  SER A 278       5.778   2.044  64.939  1.00  0.00              
ATOM   2166  OG  SER A 278       4.475   1.919  65.481  1.00  0.00              
ATOM   2167  C   SER A 278       7.315   3.414  63.563  1.00  0.00              
ATOM   2168  O   SER A 278       7.830   4.487  63.881  1.00  0.00              
ATOM   2169  N   ILE A 279       7.961   2.477  62.857  1.00  0.00              
ATOM   2170  CA  ILE A 279       9.345   2.646  62.431  1.00  0.00              
ATOM   2171  CB  ILE A 279       9.847   1.340  61.769  1.00  0.00              
ATOM   2172  CG2 ILE A 279      11.257   1.494  61.216  1.00  0.00              
ATOM   2173  CG1 ILE A 279       9.825   0.207  62.790  1.00  0.00              
ATOM   2174  CD1 ILE A 279      10.009  -1.209  62.216  1.00  0.00              
ATOM   2175  C   ILE A 279       9.492   3.876  61.535  1.00  0.00              
ATOM   2176  O   ILE A 279      10.337   4.726  61.807  1.00  0.00              
ATOM   2177  N   MET A 280       8.614   4.035  60.539  1.00  0.00              
ATOM   2178  CA  MET A 280       8.621   5.185  59.640  1.00  0.00              
ATOM   2179  CB  MET A 280       7.604   5.015  58.515  1.00  0.00              
ATOM   2180  CG  MET A 280       7.923   3.926  57.498  1.00  0.00              
ATOM   2181  SD  MET A 280       9.486   4.176  56.619  1.00  0.00              
ATOM   2182  CE  MET A 280      10.414   2.829  57.294  1.00  0.00              
ATOM   2183  C   MET A 280       8.396   6.541  60.299  1.00  0.00              
ATOM   2184  O   MET A 280       8.852   7.566  59.782  1.00  0.00              
ATOM   2185  N   LYS A 281       7.677   6.572  61.425  1.00  0.00              
ATOM   2186  CA  LYS A 281       7.515   7.797  62.195  1.00  0.00              
ATOM   2187  CB  LYS A 281       6.160   7.768  62.896  1.00  0.00              
ATOM   2188  CG  LYS A 281       5.669   9.138  63.341  1.00  0.00              
ATOM   2189  CD  LYS A 281       4.332   9.008  64.043  1.00  0.00              
ATOM   2190  CE  LYS A 281       3.842  10.379  64.473  1.00  0.00              
ATOM   2191  NZ  LYS A 281       2.623  10.243  65.246  1.00  0.00              
ATOM   2192  C   LYS A 281       8.650   7.988  63.204  1.00  0.00              
ATOM   2193  O   LYS A 281       8.842   9.077  63.750  1.00  0.00              
ATOM   2194  N   CYS A 282       9.423   6.938  63.494  1.00  0.00              
ATOM   2195  CA  CYS A 282      10.578   7.056  64.369  1.00  0.00              
ATOM   2196  CB  CYS A 282      10.973   5.690  64.898  1.00  0.00              
ATOM   2197  SG  CYS A 282       9.764   5.035  66.068  1.00  0.00              
ATOM   2198  C   CYS A 282      11.790   7.706  63.717  1.00  0.00              
ATOM   2199  O   CYS A 282      11.834   7.962  62.511  1.00  0.00              
ATOM   2200  N   ASP A 283      12.798   7.991  64.542  1.00  0.00              
ATOM   2201  CA  ASP A 283      14.074   8.486  64.060  1.00  0.00              
ATOM   2202  CB  ASP A 283      14.958   8.871  65.257  1.00  0.00              
ATOM   2203  CG  ASP A 283      16.448   8.997  64.957  1.00  0.00              
ATOM   2204  OD1 ASP A 283      16.834   9.693  64.019  1.00  0.00              
ATOM   2205  OD2 ASP A 283      17.235   8.356  65.647  1.00  0.00              
ATOM   2206  C   ASP A 283      14.790   7.513  63.132  1.00  0.00              
ATOM   2207  O   ASP A 283      15.155   6.416  63.550  1.00  0.00              
ATOM   2208  N   ILE A 284      15.047   7.974  61.898  1.00  0.00              
ATOM   2209  CA  ILE A 284      15.796   7.229  60.884  1.00  0.00              
ATOM   2210  CB  ILE A 284      16.125   8.135  59.659  1.00  0.00              
ATOM   2211  CG2 ILE A 284      17.087   7.467  58.671  1.00  0.00              
ATOM   2212  CG1 ILE A 284      14.844   8.538  58.936  1.00  0.00              
ATOM   2213  CD1 ILE A 284      15.016   9.532  57.768  1.00  0.00              
ATOM   2214  C   ILE A 284      17.053   6.570  61.439  1.00  0.00              
ATOM   2215  O   ILE A 284      17.309   5.379  61.255  1.00  0.00              
ATOM   2216  N   ASP A 285      17.794   7.353  62.218  1.00  0.00              
ATOM   2217  CA  ASP A 285      19.052   6.895  62.776  1.00  0.00              
ATOM   2218  CB  ASP A 285      19.844   8.069  63.303  1.00  0.00              
ATOM   2219  CG  ASP A 285      20.302   8.989  62.187  1.00  0.00              
ATOM   2220  OD1 ASP A 285      21.464   8.922  61.795  1.00  0.00              
ATOM   2221  OD2 ASP A 285      19.472   9.738  61.674  1.00  0.00              
ATOM   2222  C   ASP A 285      19.009   5.769  63.797  1.00  0.00              
ATOM   2223  O   ASP A 285      20.063   5.244  64.152  1.00  0.00              
ATOM   2224  N   ILE A 286      17.829   5.365  64.283  1.00  0.00              
ATOM   2225  CA  ILE A 286      17.724   4.171  65.114  1.00  0.00              
ATOM   2226  CB  ILE A 286      17.054   4.443  66.484  1.00  0.00              
ATOM   2227  CG2 ILE A 286      17.991   5.279  67.337  1.00  0.00              
ATOM   2228  CG1 ILE A 286      15.652   5.039  66.372  1.00  0.00              
ATOM   2229  CD1 ILE A 286      14.870   5.147  67.693  1.00  0.00              
ATOM   2230  C   ILE A 286      17.011   3.019  64.414  1.00  0.00              
ATOM   2231  O   ILE A 286      16.848   1.940  64.996  1.00  0.00              
ATOM   2232  N   ARG A 287      16.606   3.195  63.150  1.00  0.00              
ATOM   2233  CA  ARG A 287      15.738   2.231  62.486  1.00  0.00              
ATOM   2234  CB  ARG A 287      15.260   2.720  61.129  1.00  0.00              
ATOM   2235  CG  ARG A 287      14.261   3.839  61.330  1.00  0.00              
ATOM   2236  CD  ARG A 287      13.720   4.388  60.027  1.00  0.00              
ATOM   2237  NE  ARG A 287      12.960   5.584  60.344  1.00  0.00              
ATOM   2238  CZ  ARG A 287      12.112   6.174  59.507  1.00  0.00              
ATOM   2239  NH1 ARG A 287      11.457   7.233  59.957  1.00  0.00              
ATOM   2240  NH2 ARG A 287      11.938   5.753  58.260  1.00  0.00              
ATOM   2241  C   ARG A 287      16.258   0.810  62.379  1.00  0.00              
ATOM   2242  O   ARG A 287      15.466  -0.118  62.529  1.00  0.00              
ATOM   2243  N   LYS A 288      17.562   0.593  62.174  1.00  0.00              
ATOM   2244  CA  LYS A 288      18.111  -0.756  62.195  1.00  0.00              
ATOM   2245  CB  LYS A 288      19.554  -0.776  61.702  1.00  0.00              
ATOM   2246  CG  LYS A 288      20.147  -2.180  61.634  1.00  0.00              
ATOM   2247  CD  LYS A 288      21.589  -2.098  61.204  1.00  0.00              
ATOM   2248  CE  LYS A 288      22.346  -3.361  61.564  1.00  0.00              
ATOM   2249  NZ  LYS A 288      23.756  -3.185  61.271  1.00  0.00              
ATOM   2250  C   LYS A 288      18.006  -1.381  63.584  1.00  0.00              
ATOM   2251  O   LYS A 288      17.705  -2.568  63.693  1.00  0.00              
ATOM   2252  N   ASP A 289      18.183  -0.599  64.659  1.00  0.00              
ATOM   2253  CA  ASP A 289      18.022  -1.100  66.025  1.00  0.00              
ATOM   2254  CB  ASP A 289      18.233  -0.023  67.080  1.00  0.00              
ATOM   2255  CG  ASP A 289      19.611   0.599  67.158  1.00  0.00              
ATOM   2256  OD1 ASP A 289      20.400   0.172  68.004  1.00  0.00              
ATOM   2257  OD2 ASP A 289      19.878   1.529  66.401  1.00  0.00              
ATOM   2258  C   ASP A 289      16.607  -1.616  66.237  1.00  0.00              
ATOM   2259  O   ASP A 289      16.393  -2.657  66.859  1.00  0.00              
ATOM   2260  N   LEU A 290      15.642  -0.863  65.698  1.00  0.00              
ATOM   2261  CA  LEU A 290      14.241  -1.252  65.728  1.00  0.00              
ATOM   2262  CB  LEU A 290      13.358  -0.112  65.226  1.00  0.00              
ATOM   2263  CG  LEU A 290      13.446   1.255  65.900  1.00  0.00              
ATOM   2264  CD1 LEU A 290      12.626   2.262  65.118  1.00  0.00              
ATOM   2265  CD2 LEU A 290      12.999   1.211  67.351  1.00  0.00              
ATOM   2266  C   LEU A 290      13.991  -2.509  64.901  1.00  0.00              
ATOM   2267  O   LEU A 290      13.508  -3.509  65.431  1.00  0.00              
ATOM   2268  N   TYR A 291      14.368  -2.482  63.616  1.00  0.00              
ATOM   2269  CA  TYR A 291      14.184  -3.594  62.691  1.00  0.00              
ATOM   2270  CB  TYR A 291      14.768  -3.269  61.318  1.00  0.00              
ATOM   2271  CG  TYR A 291      13.895  -2.421  60.406  1.00  0.00              
ATOM   2272  CD1 TYR A 291      12.618  -2.834  60.081  1.00  0.00              
ATOM   2273  CE1 TYR A 291      11.863  -2.102  59.189  1.00  0.00              
ATOM   2274  CD2 TYR A 291      14.410  -1.266  59.854  1.00  0.00              
ATOM   2275  CE2 TYR A 291      13.658  -0.528  58.966  1.00  0.00              
ATOM   2276  CZ  TYR A 291      12.390  -0.955  58.640  1.00  0.00              
ATOM   2277  OH  TYR A 291      11.631  -0.219  57.754  1.00  0.00              
ATOM   2278  C   TYR A 291      14.792  -4.908  63.152  1.00  0.00              
ATOM   2279  O   TYR A 291      14.146  -5.952  63.067  1.00  0.00              
ATOM   2280  N   ALA A 292      16.030  -4.866  63.646  1.00  0.00              
ATOM   2281  CA  ALA A 292      16.717  -6.049  64.142  1.00  0.00              
ATOM   2282  CB  ALA A 292      18.184  -5.726  64.380  1.00  0.00              
ATOM   2283  C   ALA A 292      16.153  -6.596  65.444  1.00  0.00              
ATOM   2284  O   ALA A 292      16.424  -7.741  65.809  1.00  0.00              
ATOM   2285  N   ASN A 293      15.367  -5.798  66.171  1.00  0.00              
ATOM   2286  CA  ASN A 293      14.798  -6.249  67.426  1.00  0.00              
ATOM   2287  CB  ASN A 293      15.412  -5.497  68.613  1.00  0.00              
ATOM   2288  CG  ASN A 293      16.919  -5.635  68.758  1.00  0.00              
ATOM   2289  OD1 ASN A 293      17.458  -6.705  69.032  1.00  0.00              
ATOM   2290  ND2 ASN A 293      17.654  -4.546  68.588  1.00  0.00              
ATOM   2291  C   ASN A 293      13.286  -6.068  67.391  1.00  0.00              
ATOM   2292  O   ASN A 293      12.691  -5.374  68.225  1.00  0.00              
ATOM   2293  N   ASN A 294      12.620  -6.677  66.402  1.00  0.00              
ATOM   2294  CA  ASN A 294      11.167  -6.631  66.384  1.00  0.00              
ATOM   2295  CB  ASN A 294      10.591  -6.618  64.968  1.00  0.00              
ATOM   2296  CG  ASN A 294       9.070  -6.468  64.899  1.00  0.00              
ATOM   2297  OD1 ASN A 294       8.443  -6.927  63.949  1.00  0.00              
ATOM   2298  ND2 ASN A 294       8.366  -5.837  65.833  1.00  0.00              
ATOM   2299  C   ASN A 294      10.613  -7.773  67.222  1.00  0.00              
ATOM   2300  O   ASN A 294      10.308  -8.864  66.739  1.00  0.00              
ATOM   2301  N   VAL A 295      10.512  -7.495  68.519  1.00  0.00              
ATOM   2302  CA  VAL A 295      10.158  -8.508  69.500  1.00  0.00              
ATOM   2303  CB  VAL A 295      10.845  -8.206  70.855  1.00  0.00              
ATOM   2304  CG1 VAL A 295      10.455  -9.207  71.935  1.00  0.00              
ATOM   2305  CG2 VAL A 295      12.359  -8.237  70.695  1.00  0.00              
ATOM   2306  C   VAL A 295       8.646  -8.592  69.639  1.00  0.00              
ATOM   2307  O   VAL A 295       7.973  -7.598  69.917  1.00  0.00              
ATOM   2308  N   MET A 296       8.094  -9.780  69.411  1.00  0.00              
ATOM   2309  CA  MET A 296       6.673 -10.009  69.612  1.00  0.00              
ATOM   2310  CB  MET A 296       6.184 -11.101  68.681  1.00  0.00              
ATOM   2311  CG  MET A 296       6.199 -10.646  67.232  1.00  0.00              
ATOM   2312  SD  MET A 296       5.409 -11.838  66.128  1.00  0.00              
ATOM   2313  CE  MET A 296       6.859 -12.768  65.740  1.00  0.00              
ATOM   2314  C   MET A 296       6.332 -10.347  71.057  1.00  0.00              
ATOM   2315  O   MET A 296       7.152 -10.915  71.780  1.00  0.00              
ATOM   2316  N   SER A 297       5.118 -10.005  71.495  1.00  0.00              
ATOM   2317  CA  SER A 297       4.690 -10.207  72.869  1.00  0.00              
ATOM   2318  CB  SER A 297       5.254  -9.090  73.740  1.00  0.00              
ATOM   2319  OG  SER A 297       4.913  -7.805  73.240  1.00  0.00              
ATOM   2320  C   SER A 297       3.171 -10.218  72.967  1.00  0.00              
ATOM   2321  O   SER A 297       2.480  -9.573  72.175  1.00  0.00              
ATOM   2322  N   GLY A 298       2.649 -10.951  73.947  1.00  0.00              
ATOM   2323  CA  GLY A 298       1.218 -11.078  74.139  1.00  0.00              
ATOM   2324  C   GLY A 298       0.674 -12.395  73.601  1.00  0.00              
ATOM   2325  O   GLY A 298       1.408 -13.317  73.225  1.00  0.00              
ATOM   2326  N   GLY A 299      -0.655 -12.429  73.518  1.00  0.00              
ATOM   2327  CA  GLY A 299      -1.402 -13.643  73.244  1.00  0.00              
ATOM   2328  C   GLY A 299      -1.491 -13.945  71.758  1.00  0.00              
ATOM   2329  O   GLY A 299      -1.124 -15.039  71.325  1.00  0.00              
ATOM   2330  N   THR A 300      -1.925 -12.977  70.942  1.00  0.00              
ATOM   2331  CA  THR A 300      -2.159 -13.220  69.520  1.00  0.00              
ATOM   2332  CB  THR A 300      -2.879 -12.044  68.830  1.00  0.00              
ATOM   2333  OG1 THR A 300      -2.989 -10.956  69.741  1.00  0.00              
ATOM   2334  CG2 THR A 300      -4.251 -12.457  68.358  1.00  0.00              
ATOM   2335  C   THR A 300      -0.872 -13.562  68.775  1.00  0.00              
ATOM   2336  O   THR A 300      -0.840 -14.357  67.835  1.00  0.00              
ATOM   2337  N   THR A 301       0.225 -13.003  69.278  1.00  0.00              
ATOM   2338  CA  THR A 301       1.566 -13.289  68.802  1.00  0.00              
ATOM   2339  CB  THR A 301       2.520 -12.305  69.488  1.00  0.00              
ATOM   2340  OG1 THR A 301       2.080 -12.171  70.836  1.00  0.00              
ATOM   2341  CG2 THR A 301       2.488 -10.948  68.805  1.00  0.00              
ATOM   2342  C   THR A 301       2.054 -14.726  68.962  1.00  0.00              
ATOM   2343  O   THR A 301       3.090 -15.085  68.401  1.00  0.00              
ATOM   2344  N   MET A 302       1.344 -15.575  69.715  1.00  0.00              
ATOM   2345  CA  MET A 302       1.739 -16.967  69.889  1.00  0.00              
ATOM   2346  CB  MET A 302       1.032 -17.583  71.093  1.00  0.00              
ATOM   2347  CG  MET A 302       1.473 -17.014  72.436  1.00  0.00              
ATOM   2348  SD  MET A 302       3.207 -17.362  72.824  1.00  0.00              
ATOM   2349  CE  MET A 302       3.018 -18.753  73.900  1.00  0.00              
ATOM   2350  C   MET A 302       1.522 -17.855  68.667  1.00  0.00              
ATOM   2351  O   MET A 302       2.127 -18.925  68.569  1.00  0.00              
ATOM   2352  N   TYR A 303       0.691 -17.424  67.709  1.00  0.00              
ATOM   2353  CA  TYR A 303       0.277 -18.275  66.597  1.00  0.00              
ATOM   2354  CB  TYR A 303      -0.821 -17.605  65.764  1.00  0.00              
ATOM   2355  CG  TYR A 303      -2.085 -17.216  66.523  1.00  0.00              
ATOM   2356  CD1 TYR A 303      -2.817 -16.138  66.071  1.00  0.00              
ATOM   2357  CE1 TYR A 303      -3.916 -15.705  66.781  1.00  0.00              
ATOM   2358  CD2 TYR A 303      -2.479 -17.890  67.667  1.00  0.00              
ATOM   2359  CE2 TYR A 303      -3.573 -17.456  68.383  1.00  0.00              
ATOM   2360  CZ  TYR A 303      -4.273 -16.354  67.942  1.00  0.00              
ATOM   2361  OH  TYR A 303      -5.338 -15.886  68.684  1.00  0.00              
ATOM   2362  C   TYR A 303       1.402 -18.718  65.664  1.00  0.00              
ATOM   2363  O   TYR A 303       2.193 -17.884  65.213  1.00  0.00              
ATOM   2364  N   PRO A 304       1.521 -20.018  65.343  1.00  0.00              
ATOM   2365  CD  PRO A 304       0.687 -21.089  65.881  1.00  0.00              
ATOM   2366  CA  PRO A 304       2.541 -20.555  64.444  1.00  0.00              
ATOM   2367  CB  PRO A 304       2.144 -22.011  64.321  1.00  0.00              
ATOM   2368  CG  PRO A 304       1.555 -22.315  65.673  1.00  0.00              
ATOM   2369  C   PRO A 304       2.554 -19.869  63.084  1.00  0.00              
ATOM   2370  O   PRO A 304       1.507 -19.585  62.501  1.00  0.00              
ATOM   2371  N   GLY A 305       3.752 -19.544  62.599  1.00  0.00              
ATOM   2372  CA  GLY A 305       3.895 -18.892  61.309  1.00  0.00              
ATOM   2373  C   GLY A 305       4.066 -17.383  61.408  1.00  0.00              
ATOM   2374  O   GLY A 305       4.697 -16.797  60.522  1.00  0.00              
ATOM   2375  N   ILE A 306       3.580 -16.737  62.484  1.00  0.00              
ATOM   2376  CA  ILE A 306       3.566 -15.278  62.588  1.00  0.00              
ATOM   2377  CB  ILE A 306       2.895 -14.803  63.911  1.00  0.00              
ATOM   2378  CG2 ILE A 306       3.741 -15.124  65.142  1.00  0.00              
ATOM   2379  CG1 ILE A 306       2.544 -13.317  63.846  1.00  0.00              
ATOM   2380  CD1 ILE A 306       1.642 -12.806  64.987  1.00  0.00              
ATOM   2381  C   ILE A 306       4.912 -14.601  62.347  1.00  0.00              
ATOM   2382  O   ILE A 306       4.976 -13.615  61.617  1.00  0.00              
ATOM   2383  N   ALA A 307       6.002 -15.161  62.885  1.00  0.00              
ATOM   2384  CA  ALA A 307       7.345 -14.643  62.659  1.00  0.00              
ATOM   2385  CB  ALA A 307       8.351 -15.501  63.411  1.00  0.00              
ATOM   2386  C   ALA A 307       7.740 -14.658  61.190  1.00  0.00              
ATOM   2387  O   ALA A 307       8.272 -13.682  60.663  1.00  0.00              
ATOM   2388  N   ASP A 308       7.385 -15.753  60.511  1.00  0.00              
ATOM   2389  CA  ASP A 308       7.782 -15.991  59.129  1.00  0.00              
ATOM   2390  CB  ASP A 308       7.441 -17.415  58.686  1.00  0.00              
ATOM   2391  CG  ASP A 308       8.039 -18.513  59.548  1.00  0.00              
ATOM   2392  OD1 ASP A 308       8.972 -19.177  59.103  1.00  0.00              
ATOM   2393  OD2 ASP A 308       7.560 -18.698  60.670  1.00  0.00              
ATOM   2394  C   ASP A 308       7.037 -15.024  58.226  1.00  0.00              
ATOM   2395  O   ASP A 308       7.629 -14.353  57.380  1.00  0.00              
ATOM   2396  N   ARG A 309       5.721 -14.935  58.449  1.00  0.00              
ATOM   2397  CA  ARG A 309       4.868 -14.029  57.701  1.00  0.00              
ATOM   2398  CB  ARG A 309       3.409 -14.322  58.034  1.00  0.00              
ATOM   2399  CG  ARG A 309       2.385 -13.408  57.375  1.00  0.00              
ATOM   2400  CD  ARG A 309       2.392 -13.461  55.851  1.00  0.00              
ATOM   2401  NE  ARG A 309       1.454 -12.483  55.326  1.00  0.00              
ATOM   2402  CZ  ARG A 309       0.135 -12.672  55.306  1.00  0.00              
ATOM   2403  NH1 ARG A 309      -0.635 -11.642  54.985  1.00  0.00              
ATOM   2404  NH2 ARG A 309      -0.397 -13.859  55.574  1.00  0.00              
ATOM   2405  C   ARG A 309       5.222 -12.568  57.954  1.00  0.00              
ATOM   2406  O   ARG A 309       5.360 -11.807  56.997  1.00  0.00              
ATOM   2407  N   MET A 310       5.400 -12.161  59.217  1.00  0.00              
ATOM   2408  CA  MET A 310       5.839 -10.811  59.551  1.00  0.00              
ATOM   2409  CB  MET A 310       6.006 -10.641  61.055  1.00  0.00              
ATOM   2410  CG  MET A 310       4.737 -10.261  61.796  1.00  0.00              
ATOM   2411  SD  MET A 310       4.169  -8.606  61.338  1.00  0.00              
ATOM   2412  CE  MET A 310       5.171  -7.645  62.438  1.00  0.00              
ATOM   2413  C   MET A 310       7.145 -10.435  58.873  1.00  0.00              
ATOM   2414  O   MET A 310       7.249  -9.359  58.278  1.00  0.00              
ATOM   2415  N   GLN A 311       8.128 -11.343  58.938  1.00  0.00              
ATOM   2416  CA  GLN A 311       9.418 -11.160  58.289  1.00  0.00              
ATOM   2417  CB  GLN A 311      10.297 -12.379  58.562  1.00  0.00              
ATOM   2418  CG  GLN A 311      11.765 -12.271  58.170  1.00  0.00              
ATOM   2419  CD  GLN A 311      12.587 -11.276  58.979  1.00  0.00              
ATOM   2420  OE1 GLN A 311      12.570 -11.232  60.210  1.00  0.00              
ATOM   2421  NE2 GLN A 311      13.347 -10.441  58.288  1.00  0.00              
ATOM   2422  C   GLN A 311       9.236 -10.938  56.793  1.00  0.00              
ATOM   2423  O   GLN A 311       9.706  -9.925  56.279  1.00  0.00              
ATOM   2424  N   LYS A 312       8.492 -11.833  56.125  1.00  0.00              
ATOM   2425  CA  LYS A 312       8.174 -11.725  54.704  1.00  0.00              
ATOM   2426  CB  LYS A 312       7.258 -12.890  54.312  1.00  0.00              
ATOM   2427  CG  LYS A 312       6.723 -12.890  52.883  1.00  0.00              
ATOM   2428  CD  LYS A 312       5.792 -14.074  52.692  1.00  0.00              
ATOM   2429  CE  LYS A 312       5.036 -13.968  51.377  1.00  0.00              
ATOM   2430  NZ  LYS A 312       4.179 -15.126  51.213  1.00  0.00              
ATOM   2431  C   LYS A 312       7.535 -10.386  54.339  1.00  0.00              
ATOM   2432  O   LYS A 312       8.029  -9.673  53.457  1.00  0.00              
ATOM   2433  N   GLU A 313       6.464 -10.029  55.060  1.00  0.00              
ATOM   2434  CA  GLU A 313       5.750  -8.779  54.850  1.00  0.00              
ATOM   2435  CB  GLU A 313       4.587  -8.647  55.831  1.00  0.00              
ATOM   2436  CG  GLU A 313       3.394  -9.568  55.572  1.00  0.00              
ATOM   2437  CD  GLU A 313       2.349  -9.105  54.557  1.00  0.00              
ATOM   2438  OE1 GLU A 313       2.682  -8.445  53.572  1.00  0.00              
ATOM   2439  OE2 GLU A 313       1.176  -9.430  54.759  1.00  0.00              
ATOM   2440  C   GLU A 313       6.660  -7.570  54.983  1.00  0.00              
ATOM   2441  O   GLU A 313       6.760  -6.773  54.050  1.00  0.00              
ATOM   2442  N   ILE A 314       7.391  -7.446  56.095  1.00  0.00              
ATOM   2443  CA  ILE A 314       8.252  -6.291  56.290  1.00  0.00              
ATOM   2444  CB  ILE A 314       8.631  -6.102  57.780  1.00  0.00              
ATOM   2445  CG2 ILE A 314       9.582  -4.925  57.992  1.00  0.00              
ATOM   2446  CG1 ILE A 314       7.340  -5.860  58.569  1.00  0.00              
ATOM   2447  CD1 ILE A 314       7.495  -5.606  60.079  1.00  0.00              
ATOM   2448  C   ILE A 314       9.421  -6.279  55.306  1.00  0.00              
ATOM   2449  O   ILE A 314       9.780  -5.200  54.835  1.00  0.00              
ATOM   2450  N   THR A 315       9.988  -7.416  54.881  1.00  0.00              
ATOM   2451  CA  THR A 315      10.945  -7.408  53.776  1.00  0.00              
ATOM   2452  CB  THR A 315      11.704  -8.744  53.632  1.00  0.00              
ATOM   2453  OG1 THR A 315      10.779  -9.822  53.700  1.00  0.00              
ATOM   2454  CG2 THR A 315      12.765  -8.891  54.709  1.00  0.00              
ATOM   2455  C   THR A 315      10.349  -6.983  52.436  1.00  0.00              
ATOM   2456  O   THR A 315      11.068  -6.538  51.542  1.00  0.00              
ATOM   2457  N   ALA A 316       9.030  -7.128  52.266  1.00  0.00              
ATOM   2458  CA  ALA A 316       8.347  -6.593  51.097  1.00  0.00              
ATOM   2459  CB  ALA A 316       7.135  -7.460  50.788  1.00  0.00              
ATOM   2460  C   ALA A 316       7.863  -5.157  51.288  1.00  0.00              
ATOM   2461  O   ALA A 316       7.446  -4.500  50.330  1.00  0.00              
ATOM   2462  N   LEU A 317       7.850  -4.655  52.526  1.00  0.00              
ATOM   2463  CA  LEU A 317       7.496  -3.268  52.793  1.00  0.00              
ATOM   2464  CB  LEU A 317       6.711  -3.153  54.097  1.00  0.00              
ATOM   2465  CG  LEU A 317       5.392  -3.894  54.295  1.00  0.00              
ATOM   2466  CD1 LEU A 317       4.908  -3.702  55.719  1.00  0.00              
ATOM   2467  CD2 LEU A 317       4.329  -3.456  53.305  1.00  0.00              
ATOM   2468  C   LEU A 317       8.698  -2.333  52.873  1.00  0.00              
ATOM   2469  O   LEU A 317       8.633  -1.173  52.462  1.00  0.00              
ATOM   2470  N   ALA A 318       9.813  -2.812  53.421  1.00  0.00              
ATOM   2471  CA  ALA A 318      10.956  -1.969  53.725  1.00  0.00              
ATOM   2472  CB  ALA A 318      11.371  -2.250  55.160  1.00  0.00              
ATOM   2473  C   ALA A 318      12.156  -2.262  52.831  1.00  0.00              
ATOM   2474  O   ALA A 318      12.258  -3.374  52.308  1.00  0.00              
ATOM   2475  N   PRO A 319      13.083  -1.316  52.597  1.00  0.00              
ATOM   2476  CD  PRO A 319      12.921   0.108  52.874  1.00  0.00              
ATOM   2477  CA  PRO A 319      14.335  -1.559  51.886  1.00  0.00              
ATOM   2478  CB  PRO A 319      15.006  -0.193  51.880  1.00  0.00              
ATOM   2479  CG  PRO A 319      14.362   0.556  53.021  1.00  0.00              
ATOM   2480  C   PRO A 319      15.211  -2.638  52.514  1.00  0.00              
ATOM   2481  O   PRO A 319      15.632  -2.568  53.673  1.00  0.00              
ATOM   2482  N   SER A 320      15.529  -3.633  51.685  1.00  0.00              
ATOM   2483  CA  SER A 320      16.258  -4.828  52.086  1.00  0.00              
ATOM   2484  CB  SER A 320      16.226  -5.797  50.910  1.00  0.00              
ATOM   2485  OG  SER A 320      16.386  -5.104  49.674  1.00  0.00              
ATOM   2486  C   SER A 320      17.684  -4.639  52.599  1.00  0.00              
ATOM   2487  O   SER A 320      18.332  -5.584  53.052  1.00  0.00              
ATOM   2488  N   THR A 321      18.191  -3.407  52.531  1.00  0.00              
ATOM   2489  CA  THR A 321      19.458  -3.027  53.129  1.00  0.00              
ATOM   2490  CB  THR A 321      19.865  -1.651  52.569  1.00  0.00              
ATOM   2491  OG1 THR A 321      18.674  -0.869  52.486  1.00  0.00              
ATOM   2492  CG2 THR A 321      20.530  -1.765  51.207  1.00  0.00              
ATOM   2493  C   THR A 321      19.414  -3.003  54.654  1.00  0.00              
ATOM   2494  O   THR A 321      20.438  -3.174  55.319  1.00  0.00              
ATOM   2495  N   MET A 322      18.226  -2.786  55.227  1.00  0.00              
ATOM   2496  CA  MET A 322      18.079  -2.737  56.672  1.00  0.00              
ATOM   2497  CB  MET A 322      16.883  -1.876  57.063  1.00  0.00              
ATOM   2498  CG  MET A 322      16.970  -0.435  56.569  1.00  0.00              
ATOM   2499  SD  MET A 322      18.473   0.421  57.107  1.00  0.00              
ATOM   2500  CE  MET A 322      17.856   1.254  58.541  1.00  0.00              
ATOM   2501  C   MET A 322      17.927  -4.137  57.250  1.00  0.00              
ATOM   2502  O   MET A 322      17.126  -4.943  56.770  1.00  0.00              
ATOM   2503  N   LYS A 323      18.706  -4.448  58.289  1.00  0.00              
ATOM   2504  CA  LYS A 323      18.652  -5.758  58.918  1.00  0.00              
ATOM   2505  CB  LYS A 323      19.901  -5.989  59.767  1.00  0.00              
ATOM   2506  CG  LYS A 323      20.013  -7.406  60.326  1.00  0.00              
ATOM   2507  CD  LYS A 323      21.320  -7.633  61.075  1.00  0.00              
ATOM   2508  CE  LYS A 323      22.514  -7.614  60.128  1.00  0.00              
ATOM   2509  NZ  LYS A 323      23.737  -7.907  60.849  1.00  0.00              
ATOM   2510  C   LYS A 323      17.374  -5.918  59.736  1.00  0.00              
ATOM   2511  O   LYS A 323      17.258  -5.479  60.880  1.00  0.00              
ATOM   2512  N   ILE A 324      16.376  -6.495  59.073  1.00  0.00              
ATOM   2513  CA  ILE A 324      15.103  -6.818  59.699  1.00  0.00              
ATOM   2514  CB  ILE A 324      13.979  -6.785  58.633  1.00  0.00              
ATOM   2515  CG2 ILE A 324      12.622  -6.998  59.300  1.00  0.00              
ATOM   2516  CG1 ILE A 324      13.977  -5.469  57.858  1.00  0.00              
ATOM   2517  CD1 ILE A 324      13.120  -5.459  56.580  1.00  0.00              
ATOM   2518  C   ILE A 324      15.200  -8.194  60.349  1.00  0.00              
ATOM   2519  O   ILE A 324      15.512  -9.178  59.673  1.00  0.00              
ATOM   2520  N   LYS A 325      14.932  -8.284  61.651  1.00  0.00              
ATOM   2521  CA  LYS A 325      14.916  -9.546  62.370  1.00  0.00              
ATOM   2522  CB  LYS A 325      16.233  -9.741  63.119  1.00  0.00              
ATOM   2523  CG  LYS A 325      16.349 -11.054  63.880  1.00  0.00              
ATOM   2524  CD  LYS A 325      17.651 -11.068  64.661  1.00  0.00              
ATOM   2525  CE  LYS A 325      17.746 -12.333  65.497  1.00  0.00              
ATOM   2526  NZ  LYS A 325      18.984 -12.342  66.250  1.00  0.00              
ATOM   2527  C   LYS A 325      13.733  -9.516  63.330  1.00  0.00              
ATOM   2528  O   LYS A 325      13.689  -8.765  64.312  1.00  0.00              
ATOM   2529  N   ILE A 326      12.724 -10.315  62.988  1.00  0.00              
ATOM   2530  CA  ILE A 326      11.514 -10.379  63.790  1.00  0.00              
ATOM   2531  CB  ILE A 326      10.275 -10.312  62.874  1.00  0.00              
ATOM   2532  CG2 ILE A 326       8.977 -10.375  63.675  1.00  0.00              
ATOM   2533  CG1 ILE A 326      10.363  -9.008  62.078  1.00  0.00              
ATOM   2534  CD1 ILE A 326       9.240  -8.698  61.088  1.00  0.00              
ATOM   2535  C   ILE A 326      11.551 -11.579  64.726  1.00  0.00              
ATOM   2536  O   ILE A 326      11.540 -12.746  64.329  1.00  0.00              
ATOM   2537  N   ILE A 327      11.607 -11.239  66.010  1.00  0.00              
ATOM   2538  CA  ILE A 327      11.905 -12.183  67.071  1.00  0.00              
ATOM   2539  CB  ILE A 327      12.888 -11.515  68.070  1.00  0.00              
ATOM   2540  CG2 ILE A 327      13.287 -12.494  69.173  1.00  0.00              
ATOM   2541  CG1 ILE A 327      14.135 -10.984  67.364  1.00  0.00              
ATOM   2542  CD1 ILE A 327      15.025 -10.062  68.219  1.00  0.00              
ATOM   2543  C   ILE A 327      10.614 -12.591  67.771  1.00  0.00              
ATOM   2544  O   ILE A 327       9.846 -11.748  68.242  1.00  0.00              
ATOM   2545  N   ALA A 328      10.363 -13.898  67.838  1.00  0.00              
ATOM   2546  CA  ALA A 328       9.270 -14.428  68.636  1.00  0.00              
ATOM   2547  CB  ALA A 328       8.449 -15.403  67.799  1.00  0.00              
ATOM   2548  C   ALA A 328       9.835 -15.175  69.843  1.00  0.00              
ATOM   2549  O   ALA A 328      10.347 -16.287  69.688  1.00  0.00              
ATOM   2550  N   PRO A 329       9.849 -14.601  71.055  1.00  0.00              
ATOM   2551  CD  PRO A 329       9.631 -13.180  71.312  1.00  0.00              
ATOM   2552  CA  PRO A 329      10.274 -15.300  72.263  1.00  0.00              
ATOM   2553  CB  PRO A 329      10.472 -14.164  73.254  1.00  0.00              
ATOM   2554  CG  PRO A 329       9.484 -13.113  72.821  1.00  0.00              
ATOM   2555  C   PRO A 329       9.254 -16.341  72.728  1.00  0.00              
ATOM   2556  O   PRO A 329       8.079 -16.007  72.893  1.00  0.00              
ATOM   2557  N   PRO A 330       9.620 -17.606  72.995  1.00  0.00              
ATOM   2558  CD  PRO A 330      10.992 -18.097  72.908  1.00  0.00              
ATOM   2559  CA  PRO A 330       8.704 -18.689  73.379  1.00  0.00              
ATOM   2560  CB  PRO A 330       9.658 -19.796  73.771  1.00  0.00              
ATOM   2561  CG  PRO A 330      10.802 -19.598  72.814  1.00  0.00              
ATOM   2562  C   PRO A 330       7.693 -18.415  74.493  1.00  0.00              
ATOM   2563  O   PRO A 330       6.674 -19.094  74.609  1.00  0.00              
ATOM   2564  N   GLU A 331       7.953 -17.390  75.305  1.00  0.00              
ATOM   2565  CA  GLU A 331       7.078 -17.015  76.399  1.00  0.00              
ATOM   2566  CB  GLU A 331       7.875 -16.889  77.712  1.00  0.00              
ATOM   2567  CG  GLU A 331       9.049 -15.901  77.771  1.00  0.00              
ATOM   2568  CD  GLU A 331      10.355 -16.416  77.185  1.00  0.00              
ATOM   2569  OE1 GLU A 331      10.525 -16.324  75.967  1.00  0.00              
ATOM   2570  OE2 GLU A 331      11.190 -16.914  77.935  1.00  0.00              
ATOM   2571  C   GLU A 331       6.265 -15.751  76.114  1.00  0.00              
ATOM   2572  O   GLU A 331       5.818 -15.089  77.053  1.00  0.00              
ATOM   2573  N   ARG A 332       6.049 -15.403  74.834  1.00  0.00              
ATOM   2574  CA  ARG A 332       5.256 -14.248  74.401  1.00  0.00              
ATOM   2575  CB  ARG A 332       4.774 -14.453  72.970  1.00  0.00              
ATOM   2576  CG  ARG A 332       5.763 -14.010  71.907  1.00  0.00              
ATOM   2577  CD  ARG A 332       5.560 -14.778  70.612  1.00  0.00              
ATOM   2578  NE  ARG A 332       6.059 -16.137  70.751  1.00  0.00              
ATOM   2579  CZ  ARG A 332       5.725 -17.136  69.933  1.00  0.00              
ATOM   2580  NH1 ARG A 332       6.258 -18.328  70.156  1.00  0.00              
ATOM   2581  NH2 ARG A 332       4.878 -16.977  68.921  1.00  0.00              
ATOM   2582  C   ARG A 332       4.068 -13.840  75.265  1.00  0.00              
ATOM   2583  O   ARG A 332       4.007 -12.699  75.728  1.00  0.00              
ATOM   2584  N   LYS A 333       3.172 -14.787  75.556  1.00  0.00              
ATOM   2585  CA  LYS A 333       1.993 -14.562  76.385  1.00  0.00              
ATOM   2586  CB  LYS A 333       1.216 -15.874  76.447  1.00  0.00              
ATOM   2587  CG  LYS A 333      -0.174 -15.771  77.048  1.00  0.00              
ATOM   2588  CD  LYS A 333      -0.657 -17.153  77.433  1.00  0.00              
ATOM   2589  CE  LYS A 333      -1.921 -17.022  78.262  1.00  0.00              
ATOM   2590  NZ  LYS A 333      -2.193 -18.259  78.969  1.00  0.00              
ATOM   2591  C   LYS A 333       2.297 -14.070  77.804  1.00  0.00              
ATOM   2592  O   LYS A 333       1.519 -13.324  78.407  1.00  0.00              
ATOM   2593  N   TYR A 334       3.434 -14.494  78.360  1.00  0.00              
ATOM   2594  CA  TYR A 334       3.811 -14.135  79.719  1.00  0.00              
ATOM   2595  CB  TYR A 334       4.119 -15.396  80.530  1.00  0.00              
ATOM   2596  CG  TYR A 334       2.973 -16.398  80.597  1.00  0.00              
ATOM   2597  CD1 TYR A 334       1.733 -16.015  81.074  1.00  0.00              
ATOM   2598  CE1 TYR A 334       0.691 -16.918  81.091  1.00  0.00              
ATOM   2599  CD2 TYR A 334       3.178 -17.691  80.158  1.00  0.00              
ATOM   2600  CE2 TYR A 334       2.138 -18.598  80.176  1.00  0.00              
ATOM   2601  CZ  TYR A 334       0.898 -18.199  80.628  1.00  0.00              
ATOM   2602  OH  TYR A 334      -0.160 -19.089  80.601  1.00  0.00              
ATOM   2603  C   TYR A 334       5.001 -13.184  79.789  1.00  0.00              
ATOM   2604  O   TYR A 334       5.355 -12.728  80.879  1.00  0.00              
ATOM   2605  N   SER A 335       5.616 -12.854  78.643  1.00  0.00              
ATOM   2606  CA  SER A 335       6.809 -12.010  78.558  1.00  0.00              
ATOM   2607  CB  SER A 335       7.061 -11.617  77.105  1.00  0.00              
ATOM   2608  OG  SER A 335       5.973 -10.871  76.564  1.00  0.00              
ATOM   2609  C   SER A 335       6.797 -10.749  79.414  1.00  0.00              
ATOM   2610  O   SER A 335       7.759 -10.447  80.120  1.00  0.00              
ATOM   2611  N   VAL A 336       5.664 -10.042  79.358  1.00  0.00              
ATOM   2612  CA  VAL A 336       5.393  -8.873  80.186  1.00  0.00              
ATOM   2613  CB  VAL A 336       3.944  -8.388  79.949  1.00  0.00              
ATOM   2614  CG1 VAL A 336       3.675  -7.151  80.780  1.00  0.00              
ATOM   2615  CG2 VAL A 336       3.625  -8.103  78.490  1.00  0.00              
ATOM   2616  C   VAL A 336       5.582  -9.183  81.669  1.00  0.00              
ATOM   2617  O   VAL A 336       6.332  -8.503  82.375  1.00  0.00              
ATOM   2618  N   TRP A 337       4.918 -10.250  82.128  1.00  0.00              
ATOM   2619  CA  TRP A 337       4.935 -10.637  83.528  1.00  0.00              
ATOM   2620  CB  TRP A 337       3.976 -11.816  83.751  1.00  0.00              
ATOM   2621  CG  TRP A 337       3.777 -12.163  85.220  1.00  0.00              
ATOM   2622  CD2 TRP A 337       4.456 -13.100  85.951  1.00  0.00              
ATOM   2623  CE2 TRP A 337       3.991 -12.863  87.207  1.00  0.00              
ATOM   2624  CE3 TRP A 337       5.635 -13.771  85.726  1.00  0.00              
ATOM   2625  CD1 TRP A 337       2.920 -11.433  86.014  1.00  0.00              
ATOM   2626  NE1 TRP A 337       3.088 -11.879  87.238  1.00  0.00              
ATOM   2627  CZ2 TRP A 337       4.675 -13.243  88.331  1.00  0.00              
ATOM   2628  CZ3 TRP A 337       6.322 -14.198  86.846  1.00  0.00              
ATOM   2629  CH2 TRP A 337       5.853 -13.932  88.125  1.00  0.00              
ATOM   2630  C   TRP A 337       6.352 -11.014  83.942  1.00  0.00              
ATOM   2631  O   TRP A 337       6.827 -10.598  84.999  1.00  0.00              
ATOM   2632  N   ILE A 338       7.037 -11.791  83.097  1.00  0.00              
ATOM   2633  CA  ILE A 338       8.398 -12.233  83.369  1.00  0.00              
ATOM   2634  CB  ILE A 338       8.816 -13.306  82.335  1.00  0.00              
ATOM   2635  CG2 ILE A 338      10.273 -13.734  82.507  1.00  0.00              
ATOM   2636  CG1 ILE A 338       7.890 -14.514  82.470  1.00  0.00              
ATOM   2637  CD1 ILE A 338       8.064 -15.608  81.403  1.00  0.00              
ATOM   2638  C   ILE A 338       9.361 -11.051  83.443  1.00  0.00              
ATOM   2639  O   ILE A 338      10.164 -10.972  84.374  1.00  0.00              
ATOM   2640  N   GLY A 339       9.251 -10.091  82.519  1.00  0.00              
ATOM   2641  CA  GLY A 339      10.023  -8.856  82.568  1.00  0.00              
ATOM   2642  C   GLY A 339       9.770  -8.083  83.852  1.00  0.00              
ATOM   2643  O   GLY A 339      10.699  -7.574  84.483  1.00  0.00              
ATOM   2644  N   GLY A 340       8.500  -8.035  84.263  1.00  0.00              
ATOM   2645  CA  GLY A 340       8.117  -7.488  85.554  1.00  0.00              
ATOM   2646  C   GLY A 340       8.800  -8.208  86.709  1.00  0.00              
ATOM   2647  O   GLY A 340       9.357  -7.567  87.597  1.00  0.00              
ATOM   2648  N   SER A 341       8.805  -9.542  86.683  1.00  0.00              
ATOM   2649  CA  SER A 341       9.431 -10.369  87.706  1.00  0.00              
ATOM   2650  CB  SER A 341       9.126 -11.826  87.380  1.00  0.00              
ATOM   2651  OG  SER A 341       9.506 -12.758  88.380  1.00  0.00              
ATOM   2652  C   SER A 341      10.937 -10.140  87.811  1.00  0.00              
ATOM   2653  O   SER A 341      11.502 -10.118  88.912  1.00  0.00              
ATOM   2654  N   ILE A 342      11.595  -9.949  86.659  1.00  0.00              
ATOM   2655  CA  ILE A 342      13.008  -9.594  86.619  1.00  0.00              
ATOM   2656  CB  ILE A 342      13.551  -9.621  85.164  1.00  0.00              
ATOM   2657  CG2 ILE A 342      15.014  -9.176  85.118  1.00  0.00              
ATOM   2658  CG1 ILE A 342      13.410 -11.009  84.545  1.00  0.00              
ATOM   2659  CD1 ILE A 342      13.688 -11.066  83.028  1.00  0.00              
ATOM   2660  C   ILE A 342      13.185  -8.222  87.261  1.00  0.00              
ATOM   2661  O   ILE A 342      13.766  -8.122  88.343  1.00  0.00              
ATOM   2662  N   LEU A 343      12.605  -7.178  86.657  1.00  0.00              
ATOM   2663  CA  LEU A 343      12.803  -5.809  87.111  1.00  0.00              
ATOM   2664  CB  LEU A 343      12.067  -4.826  86.202  1.00  0.00              
ATOM   2665  CG  LEU A 343      12.748  -4.333  84.921  1.00  0.00              
ATOM   2666  CD1 LEU A 343      13.129  -5.453  83.964  1.00  0.00              
ATOM   2667  CD2 LEU A 343      11.846  -3.341  84.215  1.00  0.00              
ATOM   2668  C   LEU A 343      12.439  -5.577  88.571  1.00  0.00              
ATOM   2669  O   LEU A 343      13.267  -5.083  89.338  1.00  0.00              
ATOM   2670  N   ALA A 344      11.256  -6.022  89.002  1.00  0.00              
ATOM   2671  CA  ALA A 344      10.807  -5.865  90.380  1.00  0.00              
ATOM   2672  CB  ALA A 344       9.404  -6.425  90.540  1.00  0.00              
ATOM   2673  C   ALA A 344      11.679  -6.520  91.444  1.00  0.00              
ATOM   2674  O   ALA A 344      11.552  -6.193  92.625  1.00  0.00              
ATOM   2675  N   SER A 345      12.577  -7.437  91.071  1.00  0.00              
ATOM   2676  CA  SER A 345      13.500  -8.007  92.036  1.00  0.00              
ATOM   2677  CB  SER A 345      13.731  -9.492  91.747  1.00  0.00              
ATOM   2678  OG  SER A 345      14.132  -9.799  90.417  1.00  0.00              
ATOM   2679  C   SER A 345      14.811  -7.235  92.167  1.00  0.00              
ATOM   2680  O   SER A 345      15.527  -7.388  93.158  1.00  0.00              
ATOM   2681  N   LEU A 346      15.136  -6.359  91.209  1.00  0.00              
ATOM   2682  CA  LEU A 346      16.428  -5.690  91.199  1.00  0.00              
ATOM   2683  CB  LEU A 346      16.910  -5.502  89.765  1.00  0.00              
ATOM   2684  CG  LEU A 346      17.342  -6.755  89.008  1.00  0.00              
ATOM   2685  CD1 LEU A 346      17.779  -6.400  87.601  1.00  0.00              
ATOM   2686  CD2 LEU A 346      18.484  -7.461  89.725  1.00  0.00              
ATOM   2687  C   LEU A 346      16.521  -4.395  91.996  1.00  0.00              
ATOM   2688  O   LEU A 346      15.590  -3.582  92.052  1.00  0.00              
ATOM   2689  N   SER A 347      17.694  -4.187  92.601  1.00  0.00              
ATOM   2690  CA  SER A 347      17.901  -3.152  93.602  1.00  0.00              
ATOM   2691  CB  SER A 347      19.203  -3.430  94.348  1.00  0.00              
ATOM   2692  OG  SER A 347      20.202  -3.958  93.485  1.00  0.00              
ATOM   2693  C   SER A 347      17.808  -1.701  93.142  1.00  0.00              
ATOM   2694  O   SER A 347      17.369  -0.836  93.909  1.00  0.00              
ATOM   2695  N   THR A 348      18.179  -1.390  91.897  1.00  0.00              
ATOM   2696  CA  THR A 348      17.933  -0.059  91.361  1.00  0.00              
ATOM   2697  CB  THR A 348      18.822   0.287  90.148  1.00  0.00              
ATOM   2698  OG1 THR A 348      18.925  -0.847  89.293  1.00  0.00              
ATOM   2699  CG2 THR A 348      20.202   0.740  90.593  1.00  0.00              
ATOM   2700  C   THR A 348      16.455   0.175  91.082  1.00  0.00              
ATOM   2701  O   THR A 348      15.929   1.251  91.371  1.00  0.00              
ATOM   2702  N   PHE A 349      15.738  -0.854  90.612  1.00  0.00              
ATOM   2703  CA  PHE A 349      14.303  -0.749  90.377  1.00  0.00              
ATOM   2704  CB  PHE A 349      13.782  -1.988  89.667  1.00  0.00              
ATOM   2705  CG  PHE A 349      12.406  -1.807  89.040  1.00  0.00              
ATOM   2706  CD1 PHE A 349      12.291  -1.174  87.817  1.00  0.00              
ATOM   2707  CD2 PHE A 349      11.281  -2.293  89.681  1.00  0.00              
ATOM   2708  CE1 PHE A 349      11.049  -1.041  87.233  1.00  0.00              
ATOM   2709  CE2 PHE A 349      10.045  -2.157  89.088  1.00  0.00              
ATOM   2710  CZ  PHE A 349       9.930  -1.536  87.864  1.00  0.00              
ATOM   2711  C   PHE A 349      13.539  -0.543  91.678  1.00  0.00              
ATOM   2712  O   PHE A 349      12.474   0.076  91.682  1.00  0.00              
ATOM   2713  N   GLN A 350      14.089  -1.014  92.805  1.00  0.00              
ATOM   2714  CA  GLN A 350      13.517  -0.720  94.114  1.00  0.00              
ATOM   2715  CB  GLN A 350      14.317  -1.349  95.256  1.00  0.00              
ATOM   2716  CG  GLN A 350      14.590  -2.850  95.165  1.00  0.00              
ATOM   2717  CD  GLN A 350      13.383  -3.725  94.869  1.00  0.00              
ATOM   2718  OE1 GLN A 350      12.538  -3.985  95.723  1.00  0.00              
ATOM   2719  NE2 GLN A 350      13.256  -4.207  93.643  1.00  0.00              
ATOM   2720  C   GLN A 350      13.366   0.776  94.377  1.00  0.00              
ATOM   2721  O   GLN A 350      12.433   1.196  95.059  1.00  0.00              
ATOM   2722  N   GLN A 351      14.223   1.614  93.778  1.00  0.00              
ATOM   2723  CA  GLN A 351      14.123   3.060  93.943  1.00  0.00              
ATOM   2724  CB  GLN A 351      15.417   3.764  93.516  1.00  0.00              
ATOM   2725  CG  GLN A 351      16.744   3.123  93.944  1.00  0.00              
ATOM   2726  CD  GLN A 351      16.846   2.719  95.408  1.00  0.00              
ATOM   2727  OE1 GLN A 351      16.813   3.541  96.318  1.00  0.00              
ATOM   2728  NE2 GLN A 351      16.983   1.429  95.689  1.00  0.00              
ATOM   2729  C   GLN A 351      12.942   3.635  93.159  1.00  0.00              
ATOM   2730  O   GLN A 351      12.464   4.738  93.440  1.00  0.00              
ATOM   2731  N   MET A 352      12.449   2.892  92.159  1.00  0.00              
ATOM   2732  CA  MET A 352      11.240   3.258  91.436  1.00  0.00              
ATOM   2733  CB  MET A 352      11.161   2.568  90.072  1.00  0.00              
ATOM   2734  CG  MET A 352      12.157   3.018  89.011  1.00  0.00              
ATOM   2735  SD  MET A 352      13.886   2.643  89.396  1.00  0.00              
ATOM   2736  CE  MET A 352      14.544   4.284  89.484  1.00  0.00              
ATOM   2737  C   MET A 352       9.975   2.932  92.221  1.00  0.00              
ATOM   2738  O   MET A 352       8.889   3.369  91.834  1.00  0.00              
ATOM   2739  N   TRP A 353      10.063   2.161  93.315  1.00  0.00              
ATOM   2740  CA  TRP A 353       8.899   1.918  94.152  1.00  0.00              
ATOM   2741  CB  TRP A 353       9.132   0.860  95.230  1.00  0.00              
ATOM   2742  CG  TRP A 353       9.401  -0.577  94.798  1.00  0.00              
ATOM   2743  CD2 TRP A 353       8.884  -1.289  93.744  1.00  0.00              
ATOM   2744  CE2 TRP A 353       9.473  -2.508  93.912  1.00  0.00              
ATOM   2745  CE3 TRP A 353       7.734  -1.153  93.006  1.00  0.00              
ATOM   2746  CD1 TRP A 353      10.259  -1.351  95.545  1.00  0.00              
ATOM   2747  NE1 TRP A 353      10.274  -2.536  94.979  1.00  0.00              
ATOM   2748  CZ2 TRP A 353       8.989  -3.666  93.358  1.00  0.00              
ATOM   2749  CZ3 TRP A 353       7.239  -2.300  92.409  1.00  0.00              
ATOM   2750  CH2 TRP A 353       7.854  -3.534  92.579  1.00  0.00              
ATOM   2751  C   TRP A 353       8.491   3.199  94.856  1.00  0.00              
ATOM   2752  O   TRP A 353       9.217   3.753  95.685  1.00  0.00              
ATOM   2753  N   ILE A 354       7.307   3.682  94.494  1.00  0.00              
ATOM   2754  CA  ILE A 354       6.705   4.815  95.173  1.00  0.00              
ATOM   2755  CB  ILE A 354       5.491   5.322  94.366  1.00  0.00              
ATOM   2756  CG2 ILE A 354       4.884   6.533  95.063  1.00  0.00              
ATOM   2757  CG1 ILE A 354       5.854   5.643  92.922  1.00  0.00              
ATOM   2758  CD1 ILE A 354       4.640   5.721  91.979  1.00  0.00              
ATOM   2759  C   ILE A 354       6.242   4.251  96.509  1.00  0.00              
ATOM   2760  O   ILE A 354       5.403   3.349  96.531  1.00  0.00              
ATOM   2761  N   THR A 355       6.820   4.685  97.626  1.00  0.00              
ATOM   2762  CA  THR A 355       6.294   4.307  98.928  1.00  0.00              
ATOM   2763  CB  THR A 355       7.332   4.567 100.033  1.00  0.00              
ATOM   2764  OG1 THR A 355       7.669   5.948  99.942  1.00  0.00              
ATOM   2765  CG2 THR A 355       8.550   3.665  99.915  1.00  0.00              
ATOM   2766  C   THR A 355       4.997   5.050  99.223  1.00  0.00              
ATOM   2767  O   THR A 355       4.708   6.063  98.576  1.00  0.00              
ATOM   2768  N   LYS A 356       4.194   4.593 100.193  1.00  0.00              
ATOM   2769  CA  LYS A 356       3.044   5.370 100.649  1.00  0.00              
ATOM   2770  CB  LYS A 356       2.226   4.603 101.689  1.00  0.00              
ATOM   2771  CG  LYS A 356       0.846   5.224 101.886  1.00  0.00              
ATOM   2772  CD  LYS A 356      -0.043   4.416 102.816  1.00  0.00              
ATOM   2773  CE  LYS A 356      -1.341   5.185 103.016  1.00  0.00              
ATOM   2774  NZ  LYS A 356      -2.239   4.498 103.927  1.00  0.00              
ATOM   2775  C   LYS A 356       3.485   6.736 101.172  1.00  0.00              
ATOM   2776  O   LYS A 356       2.806   7.739 100.970  1.00  0.00              
ATOM   2777  N   GLN A 357       4.669   6.777 101.792  1.00  0.00              
ATOM   2778  CA  GLN A 357       5.382   8.003 102.132  1.00  0.00              
ATOM   2779  CB  GLN A 357       6.725   7.555 102.736  1.00  0.00              
ATOM   2780  CG  GLN A 357       7.849   8.550 103.024  1.00  0.00              
ATOM   2781  CD  GLN A 357       8.804   8.789 101.860  1.00  0.00              
ATOM   2782  OE1 GLN A 357       9.308   7.864 101.220  1.00  0.00              
ATOM   2783  NE2 GLN A 357       9.062  10.044 101.524  1.00  0.00              
ATOM   2784  C   GLN A 357       5.533   8.940 100.930  1.00  0.00              
ATOM   2785  O   GLN A 357       4.982  10.046 100.922  1.00  0.00              
ATOM   2786  N   GLU A 358       6.226   8.490  99.876  1.00  0.00              
ATOM   2787  CA  GLU A 358       6.404   9.273  98.658  1.00  0.00              
ATOM   2788  CB  GLU A 358       7.275   8.499  97.677  1.00  0.00              
ATOM   2789  CG  GLU A 358       8.754   8.553  98.047  1.00  0.00              
ATOM   2790  CD  GLU A 358       9.607   7.462  97.418  1.00  0.00              
ATOM   2791  OE1 GLU A 358      10.453   7.765  96.576  1.00  0.00              
ATOM   2792  OE2 GLU A 358       9.433   6.299  97.778  1.00  0.00              
ATOM   2793  C   GLU A 358       5.087   9.686  98.010  1.00  0.00              
ATOM   2794  O   GLU A 358       4.942  10.821  97.554  1.00  0.00              
ATOM   2795  N   TYR A 359       4.099   8.788  98.024  1.00  0.00              
ATOM   2796  CA  TYR A 359       2.750   9.097  97.576  1.00  0.00              
ATOM   2797  CB  TYR A 359       1.888   7.832  97.635  1.00  0.00              
ATOM   2798  CG  TYR A 359       0.448   8.038  97.186  1.00  0.00              
ATOM   2799  CD1 TYR A 359       0.163   8.163  95.842  1.00  0.00              
ATOM   2800  CE1 TYR A 359      -1.127   8.425  95.439  1.00  0.00              
ATOM   2801  CD2 TYR A 359      -0.561   8.140  98.127  1.00  0.00              
ATOM   2802  CE2 TYR A 359      -1.851   8.413  97.726  1.00  0.00              
ATOM   2803  CZ  TYR A 359      -2.117   8.570  96.383  1.00  0.00              
ATOM   2804  OH  TYR A 359      -3.388   8.908  95.971  1.00  0.00              
ATOM   2805  C   TYR A 359       2.117  10.204  98.414  1.00  0.00              
ATOM   2806  O   TYR A 359       1.555  11.150  97.865  1.00  0.00              
ATOM   2807  N   ASP A 360       2.223  10.121  99.742  1.00  0.00              
ATOM   2808  CA  ASP A 360       1.558  11.061 100.637  1.00  0.00              
ATOM   2809  CB  ASP A 360       1.640  10.630 102.105  1.00  0.00              
ATOM   2810  CG  ASP A 360       0.861   9.376 102.491  1.00  0.00              
ATOM   2811  OD1 ASP A 360       1.272   8.709 103.441  1.00  0.00              
ATOM   2812  OD2 ASP A 360      -0.157   9.067 101.868  1.00  0.00              
ATOM   2813  C   ASP A 360       2.120  12.464 100.513  1.00  0.00              
ATOM   2814  O   ASP A 360       1.388  13.446 100.618  1.00  0.00              
ATOM   2815  N   GLU A 361       3.433  12.560 100.285  1.00  0.00              
ATOM   2816  CA  GLU A 361       4.054  13.852 100.052  1.00  0.00              
ATOM   2817  CB  GLU A 361       5.505  13.879 100.526  1.00  0.00              
ATOM   2818  CG  GLU A 361       5.695  13.827 102.042  1.00  0.00              
ATOM   2819  CD  GLU A 361       5.806  12.432 102.639  1.00  0.00              
ATOM   2820  OE1 GLU A 361       6.865  11.813 102.496  1.00  0.00              
ATOM   2821  OE2 GLU A 361       4.849  11.978 103.265  1.00  0.00              
ATOM   2822  C   GLU A 361       3.969  14.373  98.620  1.00  0.00              
ATOM   2823  O   GLU A 361       3.848  15.583  98.426  1.00  0.00              
ATOM   2824  N   ALA A 362       4.023  13.518  97.592  1.00  0.00              
ATOM   2825  CA  ALA A 362       4.086  14.003  96.217  1.00  0.00              
ATOM   2826  CB  ALA A 362       5.266  13.356  95.508  1.00  0.00              
ATOM   2827  C   ALA A 362       2.841  13.788  95.364  1.00  0.00              
ATOM   2828  O   ALA A 362       2.753  14.285  94.236  1.00  0.00              
ATOM   2829  N   GLY A 363       1.862  13.044  95.886  1.00  0.00              
ATOM   2830  CA  GLY A 363       0.607  12.788  95.194  1.00  0.00              
ATOM   2831  C   GLY A 363       0.732  11.755  94.075  1.00  0.00              
ATOM   2832  O   GLY A 363       1.845  11.363  93.717  1.00  0.00              
ATOM   2833  N   PRO A 364      -0.367  11.297  93.448  1.00  0.00              
ATOM   2834  CD  PRO A 364      -1.731  11.719  93.754  1.00  0.00              
ATOM   2835  CA  PRO A 364      -0.346  10.341  92.335  1.00  0.00              
ATOM   2836  CB  PRO A 364      -1.820  10.138  92.045  1.00  0.00              
ATOM   2837  CG  PRO A 364      -2.460  11.441  92.453  1.00  0.00              
ATOM   2838  C   PRO A 364       0.439  10.816  91.111  1.00  0.00              
ATOM   2839  O   PRO A 364       0.885  10.036  90.267  1.00  0.00              
ATOM   2840  N   SER A 365       0.628  12.134  91.049  1.00  0.00              
ATOM   2841  CA  SER A 365       1.533  12.811  90.140  1.00  0.00              
ATOM   2842  CB  SER A 365       1.572  14.282  90.554  1.00  0.00              
ATOM   2843  OG  SER A 365       1.226  14.464  91.928  1.00  0.00              
ATOM   2844  C   SER A 365       2.941  12.235  90.062  1.00  0.00              
ATOM   2845  O   SER A 365       3.525  12.194  88.975  1.00  0.00              
ATOM   2846  N   ILE A 366       3.460  11.714  91.184  1.00  0.00              
ATOM   2847  CA  ILE A 366       4.829  11.213  91.284  1.00  0.00              
ATOM   2848  CB  ILE A 366       5.078  10.668  92.714  1.00  0.00              
ATOM   2849  CG2 ILE A 366       4.223   9.433  92.982  1.00  0.00              
ATOM   2850  CG1 ILE A 366       6.562  10.405  92.969  1.00  0.00              
ATOM   2851  CD1 ILE A 366       6.928   9.978  94.398  1.00  0.00              
ATOM   2852  C   ILE A 366       5.266  10.209  90.215  1.00  0.00              
ATOM   2853  O   ILE A 366       6.447  10.170  89.864  1.00  0.00              
ATOM   2854  N   VAL A 367       4.340   9.438  89.626  1.00  0.00              
ATOM   2855  CA  VAL A 367       4.668   8.463  88.581  1.00  0.00              
ATOM   2856  CB  VAL A 367       3.410   7.705  88.082  1.00  0.00              
ATOM   2857  CG1 VAL A 367       3.828   6.498  87.252  1.00  0.00              
ATOM   2858  CG2 VAL A 367       2.506   7.231  89.211  1.00  0.00              
ATOM   2859  C   VAL A 367       5.375   9.135  87.399  1.00  0.00              
ATOM   2860  O   VAL A 367       6.295   8.582  86.799  1.00  0.00              
ATOM   2861  N   HIS A 368       5.008  10.390  87.126  1.00  0.00              
ATOM   2862  CA  HIS A 368       5.583  11.166  86.032  1.00  0.00              
ATOM   2863  CB  HIS A 368       4.695  12.375  85.748  1.00  0.00              
ATOM   2864  CG  HIS A 368       3.250  11.969  85.515  1.00  0.00              
ATOM   2865  ND1 HIS A 368       2.318  11.835  86.444  1.00  0.00              
ATOM   2866  CD2 HIS A 368       2.734  11.553  84.314  1.00  0.00              
ATOM   2867  NE2 HIS A 368       1.519  11.154  84.599  1.00  0.00              
ATOM   2868  CE1 HIS A 368       1.262  11.328  85.873  1.00  0.00              
ATOM   2869  C   HIS A 368       7.012  11.627  86.305  1.00  0.00              
ATOM   2870  O   HIS A 368       7.716  12.094  85.400  1.00  0.00              
ATOM   2871  N   ARG A 369       7.422  11.535  87.573  1.00  0.00              
ATOM   2872  CA  ARG A 369       8.791  11.782  87.992  1.00  0.00              
ATOM   2873  CB  ARG A 369       8.816  12.538  89.324  1.00  0.00              
ATOM   2874  CG  ARG A 369       8.034  13.857  89.411  1.00  0.00              
ATOM   2875  CD  ARG A 369       8.535  14.973  88.490  1.00  0.00              
ATOM   2876  NE  ARG A 369       8.240  14.692  87.094  1.00  0.00              
ATOM   2877  CZ  ARG A 369       7.338  15.358  86.377  1.00  0.00              
ATOM   2878  NH1 ARG A 369       7.034  14.866  85.186  1.00  0.00              
ATOM   2879  NH2 ARG A 369       6.771  16.475  86.820  1.00  0.00              
ATOM   2880  C   ARG A 369       9.552  10.471  88.132  1.00  0.00              
ATOM   2881  O   ARG A 369      10.745  10.401  87.831  1.00  0.00              
ATOM   2882  N   LYS A 370       8.876   9.406  88.578  1.00  0.00              
ATOM   2883  CA  LYS A 370       9.479   8.088  88.725  1.00  0.00              
ATOM   2884  CB  LYS A 370       8.594   7.196  89.598  1.00  0.00              
ATOM   2885  CG  LYS A 370       8.602   7.497  91.087  1.00  0.00              
ATOM   2886  CD  LYS A 370       9.939   7.143  91.716  1.00  0.00              
ATOM   2887  CE  LYS A 370       9.827   7.296  93.221  1.00  0.00              
ATOM   2888  NZ  LYS A 370      11.102   7.062  93.871  1.00  0.00              
ATOM   2889  C   LYS A 370       9.764   7.411  87.387  1.00  0.00              
ATOM   2890  O   LYS A 370       9.094   6.469  86.961  1.00  0.00              
ATOM   2891  N   CYS A 371      10.784   7.906  86.691  1.00  0.00              
ATOM   2892  CA  CYS A 371      11.208   7.313  85.431  1.00  0.00              
ATOM   2893  CB  CYS A 371      12.199   8.246  84.744  1.00  0.00              
ATOM   2894  SG  CYS A 371      12.547   7.797  83.026  1.00  0.00              
ATOM   2895  C   CYS A 371      11.821   5.930  85.642  1.00  0.00              
ATOM   2896  O   CYS A 371      12.638   5.774  86.557  1.00  0.00              
ATOM   2897  OXT CYS A 371      11.479   5.018  84.897  1.00  0.00              
TER    2898      CYS A 371
ATOM   2899  N   ASP B   1      52.165  24.038  60.577  1.00  0.00              
ATOM   2900  CA  ASP B   1      52.599  23.167  61.668  1.00  0.00              
ATOM   2901  CB  ASP B   1      54.078  23.440  62.007  1.00  0.00              
ATOM   2902  CG  ASP B   1      54.675  22.652  63.183  1.00  0.00              
ATOM   2903  OD1 ASP B   1      54.568  21.427  63.214  1.00  0.00              
ATOM   2904  OD2 ASP B   1      55.231  23.285  64.080  1.00  0.00              
ATOM   2905  C   ASP B   1      51.728  23.276  62.915  1.00  0.00              
ATOM   2906  O   ASP B   1      51.822  22.472  63.843  1.00  0.00              
ATOM   2907  N   TYR B   2      50.831  24.262  62.897  1.00  0.00              
ATOM   2908  CA  TYR B   2      49.885  24.491  63.986  1.00  0.00              
ATOM   2909  CB  TYR B   2      48.985  25.690  63.663  1.00  0.00              
ATOM   2910  CG  TYR B   2      48.003  26.053  64.773  1.00  0.00              
ATOM   2911  CD1 TYR B   2      48.467  26.565  65.971  1.00  0.00              
ATOM   2912  CE1 TYR B   2      47.580  26.841  66.991  1.00  0.00              
ATOM   2913  CD2 TYR B   2      46.650  25.838  64.587  1.00  0.00              
ATOM   2914  CE2 TYR B   2      45.761  26.111  65.606  1.00  0.00              
ATOM   2915  CZ  TYR B   2      46.235  26.608  66.802  1.00  0.00              
ATOM   2916  OH  TYR B   2      45.352  26.875  67.828  1.00  0.00              
ATOM   2917  C   TYR B   2      49.040  23.253  64.278  1.00  0.00              
ATOM   2918  O   TYR B   2      48.826  22.896  65.436  1.00  0.00              
ATOM   2919  N   GLU B   3      48.600  22.578  63.210  1.00  0.00              
ATOM   2920  CA  GLU B   3      47.860  21.329  63.310  1.00  0.00              
ATOM   2921  CB  GLU B   3      47.532  20.825  61.908  1.00  0.00              
ATOM   2922  CG  GLU B   3      46.584  19.629  61.877  1.00  0.00              
ATOM   2923  CD  GLU B   3      46.338  19.084  60.480  1.00  0.00              
ATOM   2924  OE1 GLU B   3      47.140  18.278  60.013  1.00  0.00              
ATOM   2925  OE2 GLU B   3      45.348  19.471  59.861  1.00  0.00              
ATOM   2926  C   GLU B   3      48.644  20.273  64.083  1.00  0.00              
ATOM   2927  O   GLU B   3      48.099  19.656  64.996  1.00  0.00              
ATOM   2928  N   LYS B   4      49.937  20.100  63.778  1.00  0.00              
ATOM   2929  CA  LYS B   4      50.765  19.116  64.463  1.00  0.00              
ATOM   2930  CB  LYS B   4      52.113  18.967  63.751  1.00  0.00              
ATOM   2931  CG  LYS B   4      53.074  17.903  64.291  1.00  0.00              
ATOM   2932  CD  LYS B   4      52.463  16.505  64.288  1.00  0.00              
ATOM   2933  CE  LYS B   4      53.499  15.464  64.683  1.00  0.00              
ATOM   2934  NZ  LYS B   4      52.857  14.184  64.908  1.00  0.00              
ATOM   2935  C   LYS B   4      50.940  19.497  65.928  1.00  0.00              
ATOM   2936  O   LYS B   4      50.831  18.637  66.800  1.00  0.00              
ATOM   2937  N   ASN B   5      51.134  20.790  66.219  1.00  0.00              
ATOM   2938  CA  ASN B   5      51.185  21.273  67.598  1.00  0.00              
ATOM   2939  CB  ASN B   5      51.449  22.773  67.671  1.00  0.00              
ATOM   2940  CG  ASN B   5      52.898  23.148  67.414  1.00  0.00              
ATOM   2941  OD1 ASN B   5      53.674  23.400  68.330  1.00  0.00              
ATOM   2942  ND2 ASN B   5      53.317  23.208  66.161  1.00  0.00              
ATOM   2943  C   ASN B   5      49.911  20.966  68.372  1.00  0.00              
ATOM   2944  O   ASN B   5      49.967  20.489  69.506  1.00  0.00              
ATOM   2945  N   LYS B   6      48.754  21.192  67.741  1.00  0.00              
ATOM   2946  CA  LYS B   6      47.459  20.876  68.327  1.00  0.00              
ATOM   2947  CB  LYS B   6      46.353  21.380  67.404  1.00  0.00              
ATOM   2948  CG  LYS B   6      44.948  21.261  67.973  1.00  0.00              
ATOM   2949  CD  LYS B   6      43.940  21.740  66.945  1.00  0.00              
ATOM   2950  CE  LYS B   6      42.536  21.599  67.506  1.00  0.00              
ATOM   2951  NZ  LYS B   6      41.556  22.032  66.530  1.00  0.00              
ATOM   2952  C   LYS B   6      47.314  19.377  68.575  1.00  0.00              
ATOM   2953  O   LYS B   6      46.869  18.966  69.645  1.00  0.00              
ATOM   2954  N   VAL B   7      47.725  18.543  67.614  1.00  0.00              
ATOM   2955  CA  VAL B   7      47.712  17.090  67.756  1.00  0.00              
ATOM   2956  CB  VAL B   7      48.114  16.466  66.393  1.00  0.00              
ATOM   2957  CG1 VAL B   7      48.383  14.975  66.445  1.00  0.00              
ATOM   2958  CG2 VAL B   7      46.981  16.675  65.400  1.00  0.00              
ATOM   2959  C   VAL B   7      48.588  16.629  68.923  1.00  0.00              
ATOM   2960  O   VAL B   7      48.151  15.832  69.759  1.00  0.00              
ATOM   2961  N   CYS B   8      49.808  17.170  69.025  1.00  0.00              
ATOM   2962  CA  CYS B   8      50.696  16.912  70.152  1.00  0.00              
ATOM   2963  CB  CYS B   8      52.025  17.635  69.973  1.00  0.00              
ATOM   2964  SG  CYS B   8      52.901  17.240  68.439  1.00  0.00              
ATOM   2965  C   CYS B   8      50.088  17.350  71.480  1.00  0.00              
ATOM   2966  O   CYS B   8      50.209  16.656  72.495  1.00  0.00              
ATOM   2967  N   LYS B   9      49.412  18.505  71.475  1.00  0.00              
ATOM   2968  CA  LYS B   9      48.711  19.013  72.645  1.00  0.00              
ATOM   2969  CB  LYS B   9      48.160  20.406  72.357  1.00  0.00              
ATOM   2970  CG  LYS B   9      47.562  21.117  73.560  1.00  0.00              
ATOM   2971  CD  LYS B   9      47.077  22.493  73.144  1.00  0.00              
ATOM   2972  CE  LYS B   9      46.513  23.224  74.350  1.00  0.00              
ATOM   2973  NZ  LYS B   9      46.072  24.552  73.973  1.00  0.00              
ATOM   2974  C   LYS B   9      47.593  18.064  73.056  1.00  0.00              
ATOM   2975  O   LYS B   9      47.476  17.740  74.235  1.00  0.00              
ATOM   2976  N   GLU B  10      46.795  17.558  72.108  1.00  0.00              
ATOM   2977  CA  GLU B  10      45.746  16.596  72.421  1.00  0.00              
ATOM   2978  CB  GLU B  10      44.890  16.275  71.198  1.00  0.00              
ATOM   2979  CG  GLU B  10      44.188  17.469  70.551  1.00  0.00              
ATOM   2980  CD  GLU B  10      43.343  18.311  71.498  1.00  0.00              
ATOM   2981  OE1 GLU B  10      42.268  17.860  71.894  1.00  0.00              
ATOM   2982  OE2 GLU B  10      43.762  19.419  71.832  1.00  0.00              
ATOM   2983  C   GLU B  10      46.308  15.308  73.007  1.00  0.00              
ATOM   2984  O   GLU B  10      45.805  14.821  74.017  1.00  0.00              
ATOM   2985  N   PHE B  11      47.384  14.782  72.413  1.00  0.00              
ATOM   2986  CA  PHE B  11      48.063  13.597  72.922  1.00  0.00              
ATOM   2987  CB  PHE B  11      49.258  13.304  72.023  1.00  0.00              
ATOM   2988  CG  PHE B  11      49.961  11.972  72.249  1.00  0.00              
ATOM   2989  CD1 PHE B  11      49.422  10.813  71.725  1.00  0.00              
ATOM   2990  CD2 PHE B  11      51.164  11.930  72.930  1.00  0.00              
ATOM   2991  CE1 PHE B  11      50.096   9.620  71.867  1.00  0.00              
ATOM   2992  CE2 PHE B  11      51.827  10.729  73.073  1.00  0.00              
ATOM   2993  CZ  PHE B  11      51.296   9.575  72.541  1.00  0.00              
ATOM   2994  C   PHE B  11      48.523  13.768  74.367  1.00  0.00              
ATOM   2995  O   PHE B  11      48.218  12.938  75.224  1.00  0.00              
ATOM   2996  N   SER B  12      49.234  14.862  74.650  1.00  0.00              
ATOM   2997  CA  SER B  12      49.767  15.102  75.982  1.00  0.00              
ATOM   2998  CB  SER B  12      50.856  16.169  75.930  1.00  0.00              
ATOM   2999  OG  SER B  12      50.460  17.328  75.208  1.00  0.00              
ATOM   3000  C   SER B  12      48.711  15.450  77.025  1.00  0.00              
ATOM   3001  O   SER B  12      48.708  14.890  78.121  1.00  0.00              
ATOM   3002  N   HIS B  13      47.791  16.358  76.687  1.00  0.00              
ATOM   3003  CA  HIS B  13      46.740  16.788  77.598  1.00  0.00              
ATOM   3004  CB  HIS B  13      46.047  18.033  77.036  1.00  0.00              
ATOM   3005  CG  HIS B  13      45.077  18.746  77.972  1.00  0.00              
ATOM   3006  ND1 HIS B  13      44.450  18.283  79.046  1.00  0.00              
ATOM   3007  CD2 HIS B  13      44.695  20.056  77.794  1.00  0.00              
ATOM   3008  NE2 HIS B  13      43.861  20.303  78.771  1.00  0.00              
ATOM   3009  CE1 HIS B  13      43.709  19.243  79.526  1.00  0.00              
ATOM   3010  C   HIS B  13      45.711  15.697  77.871  1.00  0.00              
ATOM   3011  O   HIS B  13      45.216  15.594  78.996  1.00  0.00              
ATOM   3012  N   LEU B  14      45.336  14.905  76.864  1.00  0.00              
ATOM   3013  CA  LEU B  14      44.350  13.856  77.071  1.00  0.00              
ATOM   3014  CB  LEU B  14      43.506  13.648  75.819  1.00  0.00              
ATOM   3015  CG  LEU B  14      42.652  14.797  75.300  1.00  0.00              
ATOM   3016  CD1 LEU B  14      42.053  14.422  73.958  1.00  0.00              
ATOM   3017  CD2 LEU B  14      41.566  15.176  76.294  1.00  0.00              
ATOM   3018  C   LEU B  14      44.952  12.529  77.500  1.00  0.00              
ATOM   3019  O   LEU B  14      44.303  11.759  78.210  1.00  0.00              
ATOM   3020  N   GLY B  15      46.186  12.231  77.088  1.00  0.00              
ATOM   3021  CA  GLY B  15      46.782  10.933  77.351  1.00  0.00              
ATOM   3022  C   GLY B  15      46.593  10.022  76.149  1.00  0.00              
ATOM   3023  O   GLY B  15      45.552  10.053  75.486  1.00  0.00              
ATOM   3024  N   LYS B  16      47.599   9.174  75.900  1.00  0.00              
ATOM   3025  CA  LYS B  16      47.687   8.328  74.713  1.00  0.00              
ATOM   3026  CB  LYS B  16      48.832   7.327  74.886  1.00  0.00              
ATOM   3027  CG  LYS B  16      49.083   6.429  73.679  1.00  0.00              
ATOM   3028  CD  LYS B  16      50.310   5.566  73.894  1.00  0.00              
ATOM   3029  CE  LYS B  16      50.489   4.646  72.699  1.00  0.00              
ATOM   3030  NZ  LYS B  16      51.725   3.898  72.821  1.00  0.00              
ATOM   3031  C   LYS B  16      46.401   7.615  74.309  1.00  0.00              
ATOM   3032  O   LYS B  16      45.872   7.892  73.235  1.00  0.00              
ATOM   3033  N   GLU B  17      45.844   6.770  75.186  1.00  0.00              
ATOM   3034  CA  GLU B  17      44.624   6.022  74.901  1.00  0.00              
ATOM   3035  CB  GLU B  17      44.318   5.096  76.076  1.00  0.00              
ATOM   3036  CG  GLU B  17      43.190   4.098  75.819  1.00  0.00              
ATOM   3037  CD  GLU B  17      42.794   3.278  77.036  1.00  0.00              
ATOM   3038  OE1 GLU B  17      42.172   3.824  77.945  1.00  0.00              
ATOM   3039  OE2 GLU B  17      43.101   2.085  77.077  1.00  0.00              
ATOM   3040  C   GLU B  17      43.424   6.927  74.620  1.00  0.00              
ATOM   3041  O   GLU B  17      42.545   6.601  73.816  1.00  0.00              
ATOM   3042  N   ASP B  18      43.393   8.100  75.258  1.00  0.00              
ATOM   3043  CA  ASP B  18      42.300   9.048  75.083  1.00  0.00              
ATOM   3044  CB  ASP B  18      42.319  10.137  76.151  1.00  0.00              
ATOM   3045  CG  ASP B  18      42.189   9.635  77.583  1.00  0.00              
ATOM   3046  OD1 ASP B  18      41.221   9.999  78.247  1.00  0.00              
ATOM   3047  OD2 ASP B  18      43.047   8.861  78.019  1.00  0.00              
ATOM   3048  C   ASP B  18      42.419   9.686  73.711  1.00  0.00              
ATOM   3049  O   ASP B  18      41.420   9.853  73.010  1.00  0.00              
ATOM   3050  N   PHE B  19      43.653   9.994  73.295  1.00  0.00              
ATOM   3051  CA  PHE B  19      43.927  10.451  71.942  1.00  0.00              
ATOM   3052  CB  PHE B  19      45.391  10.884  71.815  1.00  0.00              
ATOM   3053  CG  PHE B  19      45.764  11.429  70.441  1.00  0.00              
ATOM   3054  CD1 PHE B  19      45.303  12.668  70.038  1.00  0.00              
ATOM   3055  CD2 PHE B  19      46.535  10.664  69.586  1.00  0.00              
ATOM   3056  CE1 PHE B  19      45.600  13.127  68.772  1.00  0.00              
ATOM   3057  CE2 PHE B  19      46.824  11.131  68.322  1.00  0.00              
ATOM   3058  CZ  PHE B  19      46.354  12.358  67.913  1.00  0.00              
ATOM   3059  C   PHE B  19      43.588   9.368  70.920  1.00  0.00              
ATOM   3060  O   PHE B  19      43.027   9.684  69.869  1.00  0.00              
ATOM   3061  N   THR B  20      43.907   8.096  71.193  1.00  0.00              
ATOM   3062  CA  THR B  20      43.510   6.975  70.348  1.00  0.00              
ATOM   3063  CB  THR B  20      44.020   5.648  70.950  1.00  0.00              
ATOM   3064  OG1 THR B  20      45.380   5.860  71.302  1.00  0.00              
ATOM   3065  CG2 THR B  20      43.918   4.472  69.990  1.00  0.00              
ATOM   3066  C   THR B  20      41.993   6.928  70.195  1.00  0.00              
ATOM   3067  O   THR B  20      41.482   6.809  69.082  1.00  0.00              
ATOM   3068  N   SER B  21      41.266   7.088  71.306  1.00  0.00              
ATOM   3069  CA  SER B  21      39.810   7.091  71.300  1.00  0.00              
ATOM   3070  CB  SER B  21      39.294   7.155  72.732  1.00  0.00              
ATOM   3071  OG  SER B  21      39.791   6.073  73.512  1.00  0.00              
ATOM   3072  C   SER B  21      39.241   8.244  70.479  1.00  0.00              
ATOM   3073  O   SER B  21      38.373   8.039  69.627  1.00  0.00              
ATOM   3074  N   LEU B  22      39.778   9.455  70.686  1.00  0.00              
ATOM   3075  CA  LEU B  22      39.396  10.638  69.925  1.00  0.00              
ATOM   3076  CB  LEU B  22      40.195  11.846  70.417  1.00  0.00              
ATOM   3077  CG  LEU B  22      39.933  13.221  69.808  1.00  0.00              
ATOM   3078  CD1 LEU B  22      38.557  13.738  70.200  1.00  0.00              
ATOM   3079  CD2 LEU B  22      41.003  14.200  70.256  1.00  0.00              
ATOM   3080  C   LEU B  22      39.636  10.439  68.433  1.00  0.00              
ATOM   3081  O   LEU B  22      38.752  10.691  67.614  1.00  0.00              
ATOM   3082  N   SER B  23      40.822   9.934  68.083  1.00  0.00              
ATOM   3083  CA  SER B  23      41.184   9.686  66.697  1.00  0.00              
ATOM   3084  CB  SER B  23      42.657   9.314  66.591  1.00  0.00              
ATOM   3085  OG  SER B  23      43.497  10.297  67.181  1.00  0.00              
ATOM   3086  C   SER B  23      40.321   8.593  66.079  1.00  0.00              
ATOM   3087  O   SER B  23      39.961   8.684  64.906  1.00  0.00              
ATOM   3088  N   LEU B  24      39.943   7.571  66.857  1.00  0.00              
ATOM   3089  CA  LEU B  24      39.059   6.513  66.391  1.00  0.00              
ATOM   3090  CB  LEU B  24      38.943   5.427  67.456  1.00  0.00              
ATOM   3091  CG  LEU B  24      38.251   4.108  67.139  1.00  0.00              
ATOM   3092  CD1 LEU B  24      39.009   3.315  66.086  1.00  0.00              
ATOM   3093  CD2 LEU B  24      38.171   3.286  68.405  1.00  0.00              
ATOM   3094  C   LEU B  24      37.690   7.067  66.031  1.00  0.00              
ATOM   3095  O   LEU B  24      37.199   6.821  64.927  1.00  0.00              
ATOM   3096  N   VAL B  25      37.102   7.859  66.938  1.00  0.00              
ATOM   3097  CA  VAL B  25      35.836   8.542  66.687  1.00  0.00              
ATOM   3098  CB  VAL B  25      35.415   9.341  67.950  1.00  0.00              
ATOM   3099  CG1 VAL B  25      34.190  10.217  67.720  1.00  0.00              
ATOM   3100  CG2 VAL B  25      35.097   8.384  69.088  1.00  0.00              
ATOM   3101  C   VAL B  25      35.932   9.442  65.456  1.00  0.00              
ATOM   3102  O   VAL B  25      35.089   9.376  64.559  1.00  0.00              
ATOM   3103  N   LEU B  26      37.001  10.243  65.390  1.00  0.00              
ATOM   3104  CA  LEU B  26      37.250  11.158  64.287  1.00  0.00              
ATOM   3105  CB  LEU B  26      38.537  11.931  64.561  1.00  0.00              
ATOM   3106  CG  LEU B  26      38.941  13.083  63.654  1.00  0.00              
ATOM   3107  CD1 LEU B  26      37.963  14.243  63.780  1.00  0.00              
ATOM   3108  CD2 LEU B  26      40.344  13.543  64.005  1.00  0.00              
ATOM   3109  C   LEU B  26      37.338  10.450  62.939  1.00  0.00              
ATOM   3110  O   LEU B  26      36.575  10.765  62.026  1.00  0.00              
ATOM   3111  N   TYR B  27      38.222   9.461  62.790  1.00  0.00              
ATOM   3112  CA  TYR B  27      38.354   8.752  61.527  1.00  0.00              
ATOM   3113  CB  TYR B  27      39.636   7.928  61.478  1.00  0.00              
ATOM   3114  CG  TYR B  27      40.876   8.811  61.401  1.00  0.00              
ATOM   3115  CD1 TYR B  27      41.844   8.727  62.380  1.00  0.00              
ATOM   3116  CE1 TYR B  27      42.938   9.565  62.346  1.00  0.00              
ATOM   3117  CD2 TYR B  27      41.015   9.719  60.367  1.00  0.00              
ATOM   3118  CE2 TYR B  27      42.109  10.557  60.326  1.00  0.00              
ATOM   3119  CZ  TYR B  27      43.058  10.478  61.321  1.00  0.00              
ATOM   3120  OH  TYR B  27      44.144  11.329  61.297  1.00  0.00              
ATOM   3121  C   TYR B  27      37.140   7.914  61.166  1.00  0.00              
ATOM   3122  O   TYR B  27      36.815   7.783  59.985  1.00  0.00              
ATOM   3123  N   SER B  28      36.424   7.384  62.163  1.00  0.00              
ATOM   3124  CA  SER B  28      35.161   6.714  61.899  1.00  0.00              
ATOM   3125  CB  SER B  28      34.659   5.980  63.133  1.00  0.00              
ATOM   3126  OG  SER B  28      35.601   5.011  63.572  1.00  0.00              
ATOM   3127  C   SER B  28      34.100   7.682  61.385  1.00  0.00              
ATOM   3128  O   SER B  28      33.410   7.363  60.415  1.00  0.00              
ATOM   3129  N   ARG B  29      33.973   8.884  61.968  1.00  0.00              
ATOM   3130  CA  ARG B  29      33.003   9.858  61.481  1.00  0.00              
ATOM   3131  CB  ARG B  29      32.752  10.989  62.496  1.00  0.00              
ATOM   3132  CG  ARG B  29      33.784  12.109  62.601  1.00  0.00              
ATOM   3133  CD  ARG B  29      33.540  13.041  63.782  1.00  0.00              
ATOM   3134  NE  ARG B  29      32.250  13.715  63.736  1.00  0.00              
ATOM   3135  CZ  ARG B  29      32.049  14.894  63.146  1.00  0.00              
ATOM   3136  NH1 ARG B  29      30.822  15.391  63.165  1.00  0.00              
ATOM   3137  NH2 ARG B  29      33.038  15.574  62.572  1.00  0.00              
ATOM   3138  C   ARG B  29      33.385  10.399  60.107  1.00  0.00              
ATOM   3139  O   ARG B  29      32.518  10.652  59.274  1.00  0.00              
ATOM   3140  N   LYS B  30      34.688  10.555  59.841  1.00  0.00              
ATOM   3141  CA  LYS B  30      35.171  10.936  58.521  1.00  0.00              
ATOM   3142  CB  LYS B  30      36.665  11.220  58.543  1.00  0.00              
ATOM   3143  CG  LYS B  30      37.068  12.502  59.244  1.00  0.00              
ATOM   3144  CD  LYS B  30      38.583  12.564  59.255  1.00  0.00              
ATOM   3145  CE  LYS B  30      39.057  13.856  59.892  1.00  0.00              
ATOM   3146  NZ  LYS B  30      40.502  13.857  59.999  1.00  0.00              
ATOM   3147  C   LYS B  30      34.902   9.880  57.460  1.00  0.00              
ATOM   3148  O   LYS B  30      34.395  10.204  56.382  1.00  0.00              
ATOM   3149  N   PHE B  31      35.215   8.614  57.750  1.00  0.00              
ATOM   3150  CA  PHE B  31      35.091   7.544  56.773  1.00  0.00              
ATOM   3151  CB  PHE B  31      36.432   6.803  56.629  1.00  0.00              
ATOM   3152  CG  PHE B  31      37.639   7.654  56.253  1.00  0.00              
ATOM   3153  CD1 PHE B  31      38.465   8.158  57.240  1.00  0.00              
ATOM   3154  CD2 PHE B  31      37.925   7.897  54.926  1.00  0.00              
ATOM   3155  CE1 PHE B  31      39.571   8.906  56.894  1.00  0.00              
ATOM   3156  CE2 PHE B  31      39.032   8.648  54.588  1.00  0.00              
ATOM   3157  CZ  PHE B  31      39.855   9.153  55.570  1.00  0.00              
ATOM   3158  C   PHE B  31      33.986   6.554  57.156  1.00  0.00              
ATOM   3159  O   PHE B  31      34.288   5.475  57.676  1.00  0.00              
ATOM   3160  N   PRO B  32      32.692   6.808  56.881  1.00  0.00              
ATOM   3161  CD  PRO B  32      32.212   7.913  56.056  1.00  0.00              
ATOM   3162  CA  PRO B  32      31.578   5.945  57.286  1.00  0.00              
ATOM   3163  CB  PRO B  32      30.366   6.700  56.772  1.00  0.00              
ATOM   3164  CG  PRO B  32      30.878   7.407  55.546  1.00  0.00              
ATOM   3165  C   PRO B  32      31.632   4.517  56.745  1.00  0.00              
ATOM   3166  O   PRO B  32      31.138   3.574  57.363  1.00  0.00              
ATOM   3167  N   SER B  33      32.245   4.355  55.571  1.00  0.00              
ATOM   3168  CA  SER B  33      32.427   3.060  54.940  1.00  0.00              
ATOM   3169  CB  SER B  33      32.546   3.293  53.441  1.00  0.00              
ATOM   3170  OG  SER B  33      31.536   4.190  52.993  1.00  0.00              
ATOM   3171  C   SER B  33      33.652   2.294  55.436  1.00  0.00              
ATOM   3172  O   SER B  33      33.839   1.130  55.077  1.00  0.00              
ATOM   3173  N   GLY B  34      34.508   2.911  56.259  1.00  0.00              
ATOM   3174  CA  GLY B  34      35.747   2.282  56.687  1.00  0.00              
ATOM   3175  C   GLY B  34      35.486   1.209  57.729  1.00  0.00              
ATOM   3176  O   GLY B  34      34.856   1.474  58.755  1.00  0.00              
ATOM   3177  N   THR B  35      35.954  -0.014  57.474  1.00  0.00              
ATOM   3178  CA  THR B  35      35.754  -1.101  58.422  1.00  0.00              
ATOM   3179  CB  THR B  35      35.902  -2.494  57.769  1.00  0.00              
ATOM   3180  OG1 THR B  35      37.217  -2.608  57.244  1.00  0.00              
ATOM   3181  CG2 THR B  35      34.859  -2.726  56.687  1.00  0.00              
ATOM   3182  C   THR B  35      36.661  -0.961  59.639  1.00  0.00              
ATOM   3183  O   THR B  35      37.703  -0.299  59.579  1.00  0.00              
ATOM   3184  N   PHE B  36      36.253  -1.613  60.736  1.00  0.00              
ATOM   3185  CA  PHE B  36      36.923  -1.547  62.028  1.00  0.00              
ATOM   3186  CB  PHE B  36      36.374  -2.652  62.941  1.00  0.00              
ATOM   3187  CG  PHE B  36      36.953  -2.668  64.352  1.00  0.00              
ATOM   3188  CD1 PHE B  36      37.606  -3.798  64.803  1.00  0.00              
ATOM   3189  CD2 PHE B  36      36.852  -1.554  65.164  1.00  0.00              
ATOM   3190  CE1 PHE B  36      38.172  -3.805  66.061  1.00  0.00              
ATOM   3191  CE2 PHE B  36      37.426  -1.570  66.417  1.00  0.00              
ATOM   3192  CZ  PHE B  36      38.085  -2.692  66.867  1.00  0.00              
ATOM   3193  C   PHE B  36      38.443  -1.590  61.971  1.00  0.00              
ATOM   3194  O   PHE B  36      39.084  -0.604  62.326  1.00  0.00              
ATOM   3195  N   GLU B  37      39.031  -2.674  61.453  1.00  0.00              
ATOM   3196  CA  GLU B  37      40.478  -2.802  61.421  1.00  0.00              
ATOM   3197  CB  GLU B  37      40.887  -4.226  61.039  1.00  0.00              
ATOM   3198  CG  GLU B  37      42.368  -4.561  61.270  1.00  0.00              
ATOM   3199  CD  GLU B  37      42.865  -4.340  62.697  1.00  0.00              
ATOM   3200  OE1 GLU B  37      43.702  -3.457  62.905  1.00  0.00              
ATOM   3201  OE2 GLU B  37      42.422  -5.050  63.598  1.00  0.00              
ATOM   3202  C   GLU B  37      41.156  -1.765  60.531  1.00  0.00              
ATOM   3203  O   GLU B  37      42.277  -1.360  60.839  1.00  0.00              
ATOM   3204  N   GLN B  38      40.490  -1.283  59.473  1.00  0.00              
ATOM   3205  CA  GLN B  38      41.037  -0.214  58.645  1.00  0.00              
ATOM   3206  CB  GLN B  38      40.130   0.106  57.465  1.00  0.00              
ATOM   3207  CG  GLN B  38      40.097  -0.903  56.334  1.00  0.00              
ATOM   3208  CD  GLN B  38      39.109  -0.494  55.253  1.00  0.00              
ATOM   3209  OE1 GLN B  38      37.898  -0.661  55.402  1.00  0.00              
ATOM   3210  NE2 GLN B  38      39.544   0.083  54.142  1.00  0.00              
ATOM   3211  C   GLN B  38      41.205   1.055  59.467  1.00  0.00              
ATOM   3212  O   GLN B  38      42.272   1.677  59.487  1.00  0.00              
ATOM   3213  N   VAL B  39      40.135   1.409  60.189  1.00  0.00              
ATOM   3214  CA  VAL B  39      40.140   2.586  61.044  1.00  0.00              
ATOM   3215  CB  VAL B  39      38.729   2.878  61.611  1.00  0.00              
ATOM   3216  CG1 VAL B  39      38.715   4.164  62.424  1.00  0.00              
ATOM   3217  CG2 VAL B  39      37.710   3.023  60.488  1.00  0.00              
ATOM   3218  C   VAL B  39      41.177   2.387  62.146  1.00  0.00              
ATOM   3219  O   VAL B  39      42.037   3.245  62.333  1.00  0.00              
ATOM   3220  N   SER B  40      41.169   1.238  62.830  1.00  0.00              
ATOM   3221  CA  SER B  40      42.168   0.900  63.834  1.00  0.00              
ATOM   3222  CB  SER B  40      41.877  -0.480  64.408  1.00  0.00              
ATOM   3223  OG  SER B  40      40.553  -0.561  64.917  1.00  0.00              
ATOM   3224  C   SER B  40      43.610   0.943  63.339  1.00  0.00              
ATOM   3225  O   SER B  40      44.500   1.296  64.118  1.00  0.00              
ATOM   3226  N   GLN B  41      43.894   0.590  62.079  1.00  0.00              
ATOM   3227  CA  GLN B  41      45.230   0.757  61.522  1.00  0.00              
ATOM   3228  CB  GLN B  41      45.397   0.029  60.190  1.00  0.00              
ATOM   3229  CG  GLN B  41      45.518  -1.485  60.314  1.00  0.00              
ATOM   3230  CD  GLN B  41      46.703  -1.939  61.154  1.00  0.00              
ATOM   3231  OE1 GLN B  41      47.864  -1.771  60.793  1.00  0.00              
ATOM   3232  NE2 GLN B  41      46.461  -2.532  62.316  1.00  0.00              
ATOM   3233  C   GLN B  41      45.610   2.217  61.355  1.00  0.00              
ATOM   3234  O   GLN B  41      46.676   2.636  61.814  1.00  0.00              
ATOM   3235  N   LEU B  42      44.718   3.012  60.747  1.00  0.00              
ATOM   3236  CA  LEU B  42      44.976   4.431  60.545  1.00  0.00              
ATOM   3237  CB  LEU B  42      43.857   5.079  59.729  1.00  0.00              
ATOM   3238  CG  LEU B  42      44.033   6.523  59.258  1.00  0.00              
ATOM   3239  CD1 LEU B  42      45.268   6.681  58.382  1.00  0.00              
ATOM   3240  CD2 LEU B  42      42.807   6.972  58.491  1.00  0.00              
ATOM   3241  C   LEU B  42      45.173   5.162  61.864  1.00  0.00              
ATOM   3242  O   LEU B  42      46.161   5.874  62.035  1.00  0.00              
ATOM   3243  N   VAL B  43      44.273   4.929  62.822  1.00  0.00              
ATOM   3244  CA  VAL B  43      44.348   5.515  64.154  1.00  0.00              
ATOM   3245  CB  VAL B  43      43.114   5.086  64.978  1.00  0.00              
ATOM   3246  CG1 VAL B  43      43.159   5.568  66.419  1.00  0.00              
ATOM   3247  CG2 VAL B  43      41.868   5.657  64.331  1.00  0.00              
ATOM   3248  C   VAL B  43      45.647   5.144  64.859  1.00  0.00              
ATOM   3249  O   VAL B  43      46.349   6.028  65.349  1.00  0.00              
ATOM   3250  N   LYS B  44      45.997   3.851  64.869  1.00  0.00              
ATOM   3251  CA  LYS B  44      47.225   3.350  65.481  1.00  0.00              
ATOM   3252  CB  LYS B  44      47.313   1.870  65.156  1.00  0.00              
ATOM   3253  CG  LYS B  44      48.303   1.008  65.913  1.00  0.00              
ATOM   3254  CD  LYS B  44      48.288  -0.435  65.397  1.00  0.00              
ATOM   3255  CE  LYS B  44      46.983  -1.211  65.621  1.00  0.00              
ATOM   3256  NZ  LYS B  44      45.971  -0.955  64.608  1.00  0.00              
ATOM   3257  C   LYS B  44      48.453   4.063  64.926  1.00  0.00              
ATOM   3258  O   LYS B  44      49.320   4.549  65.661  1.00  0.00              
ATOM   3259  N   GLU B  45      48.494   4.172  63.597  1.00  0.00              
ATOM   3260  CA  GLU B  45      49.599   4.836  62.939  1.00  0.00              
ATOM   3261  CB  GLU B  45      49.679   4.402  61.484  1.00  0.00              
ATOM   3262  CG  GLU B  45      50.073   2.925  61.484  1.00  0.00              
ATOM   3263  CD  GLU B  45      50.162   2.255  60.126  1.00  0.00              
ATOM   3264  OE1 GLU B  45      51.194   2.375  59.462  1.00  0.00              
ATOM   3265  OE2 GLU B  45      49.216   1.576  59.725  1.00  0.00              
ATOM   3266  C   GLU B  45      49.617   6.345  63.144  1.00  0.00              
ATOM   3267  O   GLU B  45      50.700   6.899  63.340  1.00  0.00              
ATOM   3268  N   VAL B  46      48.465   7.023  63.201  1.00  0.00              
ATOM   3269  CA  VAL B  46      48.398   8.439  63.564  1.00  0.00              
ATOM   3270  CB  VAL B  46      46.971   8.996  63.324  1.00  0.00              
ATOM   3271  CG1 VAL B  46      46.770  10.416  63.845  1.00  0.00              
ATOM   3272  CG2 VAL B  46      46.707   9.019  61.826  1.00  0.00              
ATOM   3273  C   VAL B  46      48.888   8.672  64.993  1.00  0.00              
ATOM   3274  O   VAL B  46      49.605   9.641  65.273  1.00  0.00              
ATOM   3275  N   VAL B  47      48.554   7.755  65.906  1.00  0.00              
ATOM   3276  CA  VAL B  47      49.099   7.776  67.256  1.00  0.00              
ATOM   3277  CB  VAL B  47      48.430   6.701  68.149  1.00  0.00              
ATOM   3278  CG1 VAL B  47      49.036   6.627  69.544  1.00  0.00              
ATOM   3279  CG2 VAL B  47      46.955   7.031  68.308  1.00  0.00              
ATOM   3280  C   VAL B  47      50.618   7.642  67.209  1.00  0.00              
ATOM   3281  O   VAL B  47      51.294   8.411  67.890  1.00  0.00              
ATOM   3282  N   SER B  48      51.200   6.752  66.392  1.00  0.00              
ATOM   3283  CA  SER B  48      52.654   6.692  66.260  1.00  0.00              
ATOM   3284  CB  SER B  48      53.102   5.427  65.525  1.00  0.00              
ATOM   3285  OG  SER B  48      52.968   5.486  64.109  1.00  0.00              
ATOM   3286  C   SER B  48      53.271   7.929  65.605  1.00  0.00              
ATOM   3287  O   SER B  48      54.420   8.279  65.898  1.00  0.00              
ATOM   3288  N   LEU B  49      52.547   8.607  64.700  1.00  0.00              
ATOM   3289  CA  LEU B  49      52.996   9.878  64.131  1.00  0.00              
ATOM   3290  CB  LEU B  49      52.015  10.448  63.108  1.00  0.00              
ATOM   3291  CG  LEU B  49      51.546   9.672  61.890  1.00  0.00              
ATOM   3292  CD1 LEU B  49      50.535  10.510  61.133  1.00  0.00              
ATOM   3293  CD2 LEU B  49      52.689   9.282  60.980  1.00  0.00              
ATOM   3294  C   LEU B  49      53.129  10.924  65.224  1.00  0.00              
ATOM   3295  O   LEU B  49      54.057  11.737  65.247  1.00  0.00              
ATOM   3296  N   THR B  50      52.172  10.902  66.150  1.00  0.00              
ATOM   3297  CA  THR B  50      52.163  11.848  67.247  1.00  0.00              
ATOM   3298  CB  THR B  50      50.765  11.891  67.876  1.00  0.00              
ATOM   3299  OG1 THR B  50      49.836  12.012  66.802  1.00  0.00              
ATOM   3300  CG2 THR B  50      50.623  13.108  68.764  1.00  0.00              
ATOM   3301  C   THR B  50      53.250  11.488  68.256  1.00  0.00              
ATOM   3302  O   THR B  50      54.158  12.280  68.505  1.00  0.00              
ATOM   3303  N   GLU B  51      53.215  10.255  68.767  1.00  0.00              
ATOM   3304  CA  GLU B  51      54.155   9.742  69.754  1.00  0.00              
ATOM   3305  CB  GLU B  51      53.826   8.270  69.986  1.00  0.00              
ATOM   3306  CG  GLU B  51      54.625   7.547  71.065  1.00  0.00              
ATOM   3307  CD  GLU B  51      54.245   6.083  71.220  1.00  0.00              
ATOM   3308  OE1 GLU B  51      54.337   5.329  70.251  1.00  0.00              
ATOM   3309  OE2 GLU B  51      53.853   5.686  72.319  1.00  0.00              
ATOM   3310  C   GLU B  51      55.617   9.910  69.356  1.00  0.00              
ATOM   3311  O   GLU B  51      56.438  10.323  70.177  1.00  0.00              
ATOM   3312  N   ALA B  52      55.957   9.599  68.101  1.00  0.00              
ATOM   3313  CA  ALA B  52      57.311   9.823  67.625  1.00  0.00              
ATOM   3314  CB  ALA B  52      57.571   9.008  66.367  1.00  0.00              
ATOM   3315  C   ALA B  52      57.571  11.288  67.304  1.00  0.00              
ATOM   3316  O   ALA B  52      58.468  11.903  67.880  1.00  0.00              
ATOM   3317  N   CYS B  53      56.769  11.911  66.438  1.00  0.00              
ATOM   3318  CA  CYS B  53      57.147  13.205  65.896  1.00  0.00              
ATOM   3319  CB  CYS B  53      56.638  13.319  64.474  1.00  0.00              
ATOM   3320  SG  CYS B  53      57.310  11.928  63.528  1.00  0.00              
ATOM   3321  C   CYS B  53      56.816  14.421  66.750  1.00  0.00              
ATOM   3322  O   CYS B  53      57.165  15.548  66.399  1.00  0.00              
ATOM   3323  N   CYS B  54      56.160  14.214  67.894  1.00  0.00              
ATOM   3324  CA  CYS B  54      56.071  15.248  68.913  1.00  0.00              
ATOM   3325  CB  CYS B  54      54.743  15.164  69.650  1.00  0.00              
ATOM   3326  SG  CYS B  54      53.290  15.265  68.576  1.00  0.00              
ATOM   3327  C   CYS B  54      57.201  15.154  69.935  1.00  0.00              
ATOM   3328  O   CYS B  54      57.298  16.004  70.824  1.00  0.00              
ATOM   3329  N   ALA B  55      58.071  14.137  69.859  1.00  0.00              
ATOM   3330  CA  ALA B  55      59.120  13.957  70.852  1.00  0.00              
ATOM   3331  CB  ALA B  55      59.730  12.568  70.728  1.00  0.00              
ATOM   3332  C   ALA B  55      60.257  14.966  70.750  1.00  0.00              
ATOM   3333  O   ALA B  55      60.557  15.515  69.685  1.00  0.00              
ATOM   3334  N   GLU B  56      60.907  15.200  71.894  1.00  0.00              
ATOM   3335  CA  GLU B  56      62.018  16.132  71.989  1.00  0.00              
ATOM   3336  CB  GLU B  56      62.434  16.261  73.453  1.00  0.00              
ATOM   3337  CG  GLU B  56      63.454  17.359  73.734  1.00  0.00              
ATOM   3338  CD  GLU B  56      63.877  17.426  75.193  1.00  0.00              
ATOM   3339  OE1 GLU B  56      64.891  16.824  75.543  1.00  0.00              
ATOM   3340  OE2 GLU B  56      63.192  18.083  75.976  1.00  0.00              
ATOM   3341  C   GLU B  56      63.182  15.660  71.123  1.00  0.00              
ATOM   3342  O   GLU B  56      63.860  14.675  71.419  1.00  0.00              
ATOM   3343  N   GLY B  57      63.356  16.363  70.006  1.00  0.00              
ATOM   3344  CA  GLY B  57      64.421  16.060  69.065  1.00  0.00              
ATOM   3345  C   GLY B  57      63.940  15.258  67.863  1.00  0.00              
ATOM   3346  O   GLY B  57      64.756  14.713  67.117  1.00  0.00              
ATOM   3347  N   ALA B  58      62.624  15.155  67.652  1.00  0.00              
ATOM   3348  CA  ALA B  58      62.088  14.534  66.450  1.00  0.00              
ATOM   3349  CB  ALA B  58      60.593  14.347  66.597  1.00  0.00              
ATOM   3350  C   ALA B  58      62.320  15.385  65.207  1.00  0.00              
ATOM   3351  O   ALA B  58      62.328  16.617  65.263  1.00  0.00              
ATOM   3352  N   ASP B  59      62.507  14.719  64.066  1.00  0.00              
ATOM   3353  CA  ASP B  59      62.830  15.399  62.819  1.00  0.00              
ATOM   3354  CB  ASP B  59      63.397  14.398  61.807  1.00  0.00              
ATOM   3355  CG  ASP B  59      63.849  15.054  60.508  1.00  0.00              
ATOM   3356  OD1 ASP B  59      63.027  15.215  59.605  1.00  0.00              
ATOM   3357  OD2 ASP B  59      65.015  15.424  60.410  1.00  0.00              
ATOM   3358  C   ASP B  59      61.635  16.139  62.216  1.00  0.00              
ATOM   3359  O   ASP B  59      60.649  15.492  61.854  1.00  0.00              
ATOM   3360  N   PRO B  60      61.699  17.466  62.014  1.00  0.00              
ATOM   3361  CD  PRO B  60      62.863  18.293  62.322  1.00  0.00              
ATOM   3362  CA  PRO B  60      60.603  18.296  61.508  1.00  0.00              
ATOM   3363  CB  PRO B  60      61.252  19.656  61.363  1.00  0.00              
ATOM   3364  CG  PRO B  60      62.254  19.671  62.485  1.00  0.00              
ATOM   3365  C   PRO B  60      59.951  17.864  60.199  1.00  0.00              
ATOM   3366  O   PRO B  60      58.771  18.129  59.981  1.00  0.00              
ATOM   3367  N   ASP B  61      60.667  17.164  59.311  1.00  0.00              
ATOM   3368  CA  ASP B  61      60.093  16.726  58.042  1.00  0.00              
ATOM   3369  CB  ASP B  61      61.142  16.135  57.103  1.00  0.00              
ATOM   3370  CG  ASP B  61      62.182  17.135  56.628  1.00  0.00              
ATOM   3371  OD1 ASP B  61      62.215  17.431  55.436  1.00  0.00              
ATOM   3372  OD2 ASP B  61      62.955  17.621  57.456  1.00  0.00              
ATOM   3373  C   ASP B  61      58.978  15.711  58.219  1.00  0.00              
ATOM   3374  O   ASP B  61      58.074  15.648  57.386  1.00  0.00              
ATOM   3375  N   CYS B  62      58.996  14.968  59.338  1.00  0.00              
ATOM   3376  CA  CYS B  62      58.041  13.904  59.634  1.00  0.00              
ATOM   3377  CB  CYS B  62      58.171  13.487  61.092  1.00  0.00              
ATOM   3378  SG  CYS B  62      56.846  12.371  61.618  1.00  0.00              
ATOM   3379  C   CYS B  62      56.576  14.186  59.330  1.00  0.00              
ATOM   3380  O   CYS B  62      55.915  13.365  58.690  1.00  0.00              
ATOM   3381  N   TYR B  63      56.064  15.361  59.716  1.00  0.00              
ATOM   3382  CA  TYR B  63      54.666  15.691  59.467  1.00  0.00              
ATOM   3383  CB  TYR B  63      54.183  16.865  60.330  1.00  0.00              
ATOM   3384  CG  TYR B  63      55.074  18.099  60.394  1.00  0.00              
ATOM   3385  CD1 TYR B  63      55.080  19.019  59.363  1.00  0.00              
ATOM   3386  CE1 TYR B  63      55.814  20.181  59.482  1.00  0.00              
ATOM   3387  CD2 TYR B  63      55.828  18.323  61.530  1.00  0.00              
ATOM   3388  CE2 TYR B  63      56.561  19.484  61.654  1.00  0.00              
ATOM   3389  CZ  TYR B  63      56.536  20.411  60.634  1.00  0.00              
ATOM   3390  OH  TYR B  63      57.220  21.602  60.784  1.00  0.00              
ATOM   3391  C   TYR B  63      54.279  15.862  58.000  1.00  0.00              
ATOM   3392  O   TYR B  63      53.097  15.966  57.662  1.00  0.00              
ATOM   3393  N   ASP B  64      55.267  15.902  57.103  1.00  0.00              
ATOM   3394  CA  ASP B  64      55.015  15.699  55.686  1.00  0.00              
ATOM   3395  CB  ASP B  64      55.683  16.773  54.832  1.00  0.00              
ATOM   3396  CG  ASP B  64      55.421  16.592  53.340  1.00  0.00              
ATOM   3397  OD1 ASP B  64      54.309  16.887  52.892  1.00  0.00              
ATOM   3398  OD2 ASP B  64      56.334  16.177  52.629  1.00  0.00              
ATOM   3399  C   ASP B  64      55.476  14.319  55.226  1.00  0.00              
ATOM   3400  O   ASP B  64      54.782  13.675  54.443  1.00  0.00              
ATOM   3401  N   THR B  65      56.645  13.853  55.672  1.00  0.00              
ATOM   3402  CA  THR B  65      57.211  12.585  55.229  1.00  0.00              
ATOM   3403  CB  THR B  65      58.680  12.491  55.689  1.00  0.00              
ATOM   3404  OG1 THR B  65      59.281  13.729  55.324  1.00  0.00              
ATOM   3405  CG2 THR B  65      59.436  11.343  55.034  1.00  0.00              
ATOM   3406  C   THR B  65      56.415  11.367  55.689  1.00  0.00              
ATOM   3407  O   THR B  65      55.944  10.592  54.854  1.00  0.00              
ATOM   3408  N   ARG B  66      56.215  11.183  56.999  1.00  0.00              
ATOM   3409  CA  ARG B  66      55.518  10.012  57.517  1.00  0.00              
ATOM   3410  CB  ARG B  66      55.667   9.874  59.026  1.00  0.00              
ATOM   3411  CG  ARG B  66      57.038   9.405  59.495  1.00  0.00              
ATOM   3412  CD  ARG B  66      57.002   9.024  60.975  1.00  0.00              
ATOM   3413  NE  ARG B  66      56.148   7.868  61.213  1.00  0.00              
ATOM   3414  CZ  ARG B  66      55.594   7.591  62.397  1.00  0.00              
ATOM   3415  NH1 ARG B  66      54.793   6.534  62.467  1.00  0.00              
ATOM   3416  NH2 ARG B  66      55.826   8.340  63.475  1.00  0.00              
ATOM   3417  C   ARG B  66      54.043  10.003  57.146  1.00  0.00              
ATOM   3418  O   ARG B  66      53.468   8.945  56.883  1.00  0.00              
ATOM   3419  N   THR B  67      53.423  11.183  57.074  1.00  0.00              
ATOM   3420  CA  THR B  67      52.062  11.310  56.578  1.00  0.00              
ATOM   3421  CB  THR B  67      51.540  12.731  56.823  1.00  0.00              
ATOM   3422  OG1 THR B  67      52.604  13.591  56.443  1.00  0.00              
ATOM   3423  CG2 THR B  67      51.153  12.969  58.273  1.00  0.00              
ATOM   3424  C   THR B  67      51.971  10.918  55.108  1.00  0.00              
ATOM   3425  O   THR B  67      51.103  10.123  54.746  1.00  0.00              
ATOM   3426  N   SER B  68      52.887  11.405  54.258  1.00  0.00              
ATOM   3427  CA  SER B  68      52.944  10.970  52.868  1.00  0.00              
ATOM   3428  CB  SER B  68      53.939  11.801  52.061  1.00  0.00              
ATOM   3429  OG  SER B  68      53.798  11.602  50.657  1.00  0.00              
ATOM   3430  C   SER B  68      53.282   9.488  52.728  1.00  0.00              
ATOM   3431  O   SER B  68      52.878   8.862  51.743  1.00  0.00              
ATOM   3432  N   ALA B  69      54.027   8.899  53.672  1.00  0.00              
ATOM   3433  CA  ALA B  69      54.225   7.457  53.709  1.00  0.00              
ATOM   3434  CB  ALA B  69      55.227   7.085  54.792  1.00  0.00              
ATOM   3435  C   ALA B  69      52.917   6.736  54.005  1.00  0.00              
ATOM   3436  O   ALA B  69      52.618   5.715  53.382  1.00  0.00              
ATOM   3437  N   LEU B  70      52.096   7.270  54.919  1.00  0.00              
ATOM   3438  CA  LEU B  70      50.759   6.736  55.135  1.00  0.00              
ATOM   3439  CB  LEU B  70      50.088   7.326  56.373  1.00  0.00              
ATOM   3440  CG  LEU B  70      50.721   7.140  57.747  1.00  0.00              
ATOM   3441  CD1 LEU B  70      49.730   7.593  58.803  1.00  0.00              
ATOM   3442  CD2 LEU B  70      51.103   5.692  58.012  1.00  0.00              
ATOM   3443  C   LEU B  70      49.856   6.929  53.924  1.00  0.00              
ATOM   3444  O   LEU B  70      49.004   6.082  53.652  1.00  0.00              
ATOM   3445  N   SER B  71      50.017   8.018  53.164  1.00  0.00              
ATOM   3446  CA  SER B  71      49.356   8.175  51.875  1.00  0.00              
ATOM   3447  CB  SER B  71      49.687   9.533  51.281  1.00  0.00              
ATOM   3448  OG  SER B  71      49.448  10.570  52.222  1.00  0.00              
ATOM   3449  C   SER B  71      49.769   7.079  50.899  1.00  0.00              
ATOM   3450  O   SER B  71      48.912   6.443  50.285  1.00  0.00              
ATOM   3451  N   ALA B  72      51.073   6.796  50.790  1.00  0.00              
ATOM   3452  CA  ALA B  72      51.563   5.700  49.962  1.00  0.00              
ATOM   3453  CB  ALA B  72      53.081   5.643  50.034  1.00  0.00              
ATOM   3454  C   ALA B  72      51.019   4.344  50.404  1.00  0.00              
ATOM   3455  O   ALA B  72      50.664   3.508  49.572  1.00  0.00              
ATOM   3456  N   LYS B  73      50.902   4.131  51.719  1.00  0.00              
ATOM   3457  CA  LYS B  73      50.284   2.930  52.261  1.00  0.00              
ATOM   3458  CB  LYS B  73      50.542   2.863  53.759  1.00  0.00              
ATOM   3459  CG  LYS B  73      50.478   1.453  54.319  1.00  0.00              
ATOM   3460  CD  LYS B  73      50.656   1.491  55.825  1.00  0.00              
ATOM   3461  CE  LYS B  73      50.702   0.080  56.382  1.00  0.00              
ATOM   3462  NZ  LYS B  73      50.687   0.111  57.830  1.00  0.00              
ATOM   3463  C   LYS B  73      48.783   2.892  51.965  1.00  0.00              
ATOM   3464  O   LYS B  73      48.232   1.828  51.683  1.00  0.00              
ATOM   3465  N   SER B  74      48.102   4.047  51.969  1.00  0.00              
ATOM   3466  CA  SER B  74      46.704   4.138  51.551  1.00  0.00              
ATOM   3467  CB  SER B  74      46.163   5.553  51.732  1.00  0.00              
ATOM   3468  OG  SER B  74      46.257   6.025  53.068  1.00  0.00              
ATOM   3469  C   SER B  74      46.551   3.752  50.085  1.00  0.00              
ATOM   3470  O   SER B  74      45.566   3.125  49.691  1.00  0.00              
ATOM   3471  N   CYS B  75      47.559   4.103  49.283  1.00  0.00              
ATOM   3472  CA  CYS B  75      47.626   3.729  47.881  1.00  0.00              
ATOM   3473  CB  CYS B  75      48.573   4.679  47.164  1.00  0.00              
ATOM   3474  SG  CYS B  75      47.976   6.383  47.240  1.00  0.00              
ATOM   3475  C   CYS B  75      48.024   2.284  47.592  1.00  0.00              
ATOM   3476  O   CYS B  75      48.227   1.918  46.431  1.00  0.00              
ATOM   3477  N   GLU B  76      48.158   1.426  48.612  1.00  0.00              
ATOM   3478  CA  GLU B  76      48.383   0.005  48.391  1.00  0.00              
ATOM   3479  CB  GLU B  76      48.726  -0.661  49.719  1.00  0.00              
ATOM   3480  CG  GLU B  76      49.286  -2.078  49.608  1.00  0.00              
ATOM   3481  CD  GLU B  76      49.534  -2.808  50.927  1.00  0.00              
ATOM   3482  OE1 GLU B  76      49.829  -2.174  51.943  1.00  0.00              
ATOM   3483  OE2 GLU B  76      49.467  -4.037  50.915  1.00  0.00              
ATOM   3484  C   GLU B  76      47.113  -0.615  47.811  1.00  0.00              
ATOM   3485  O   GLU B  76      46.004  -0.219  48.171  1.00  0.00              
ATOM   3486  N   SER B  77      47.262  -1.595  46.914  1.00  0.00              
ATOM   3487  CA  SER B  77      46.138  -2.318  46.327  1.00  0.00              
ATOM   3488  CB  SER B  77      46.697  -3.376  45.380  1.00  0.00              
ATOM   3489  OG  SER B  77      47.656  -4.200  46.046  1.00  0.00              
ATOM   3490  C   SER B  77      45.291  -2.978  47.410  1.00  0.00              
ATOM   3491  O   SER B  77      44.074  -2.816  47.511  1.00  0.00              
ATOM   3492  N   ASN B  78      46.002  -3.708  48.266  1.00  0.00              
ATOM   3493  CA  ASN B  78      45.423  -4.280  49.466  1.00  0.00              
ATOM   3494  CB  ASN B  78      46.166  -5.567  49.830  1.00  0.00              
ATOM   3495  CG  ASN B  78      46.011  -6.680  48.803  1.00  0.00              
ATOM   3496  OD1 ASN B  78      45.424  -7.721  49.080  1.00  0.00              
ATOM   3497  ND2 ASN B  78      46.509  -6.541  47.578  1.00  0.00              
ATOM   3498  C   ASN B  78      45.588  -3.206  50.532  1.00  0.00              
ATOM   3499  O   ASN B  78      46.504  -3.238  51.356  1.00  0.00              
ATOM   3500  N   SER B  79      44.738  -2.181  50.448  1.00  0.00              
ATOM   3501  CA  SER B  79      44.843  -1.030  51.330  1.00  0.00              
ATOM   3502  CB  SER B  79      44.010   0.133  50.802  1.00  0.00              
ATOM   3503  OG  SER B  79      44.308   1.342  51.488  1.00  0.00              
ATOM   3504  C   SER B  79      44.437  -1.349  52.764  1.00  0.00              
ATOM   3505  O   SER B  79      43.334  -1.848  53.003  1.00  0.00              
ATOM   3506  N   PRO B  80      45.303  -1.093  53.755  1.00  0.00              
ATOM   3507  CD  PRO B  80      46.720  -0.785  53.565  1.00  0.00              
ATOM   3508  CA  PRO B  80      44.976  -1.234  55.169  1.00  0.00              
ATOM   3509  CB  PRO B  80      46.347  -1.294  55.811  1.00  0.00              
ATOM   3510  CG  PRO B  80      47.166  -0.366  54.952  1.00  0.00              
ATOM   3511  C   PRO B  80      44.147  -0.079  55.721  1.00  0.00              
ATOM   3512  O   PRO B  80      43.643  -0.158  56.840  1.00  0.00              
ATOM   3513  N   PHE B  81      43.983   1.006  54.958  1.00  0.00              
ATOM   3514  CA  PHE B  81      43.383   2.224  55.472  1.00  0.00              
ATOM   3515  CB  PHE B  81      44.297   3.410  55.159  1.00  0.00              
ATOM   3516  CG  PHE B  81      45.608   3.429  55.939  1.00  0.00              
ATOM   3517  CD1 PHE B  81      46.697   4.081  55.402  1.00  0.00              
ATOM   3518  CD2 PHE B  81      45.713   2.835  57.184  1.00  0.00              
ATOM   3519  CE1 PHE B  81      47.874   4.159  56.111  1.00  0.00              
ATOM   3520  CE2 PHE B  81      46.898   2.909  57.881  1.00  0.00              
ATOM   3521  CZ  PHE B  81      47.976   3.577  57.352  1.00  0.00              
ATOM   3522  C   PHE B  81      41.982   2.469  54.927  1.00  0.00              
ATOM   3523  O   PHE B  81      41.635   1.908  53.883  1.00  0.00              
ATOM   3524  N   PRO B  82      41.109   3.236  55.599  1.00  0.00              
ATOM   3525  CD  PRO B  82      41.250   3.645  56.995  1.00  0.00              
ATOM   3526  CA  PRO B  82      39.815   3.634  55.060  1.00  0.00              
ATOM   3527  CB  PRO B  82      39.065   4.088  56.295  1.00  0.00              
ATOM   3528  CG  PRO B  82      40.131   4.647  57.198  1.00  0.00              
ATOM   3529  C   PRO B  82      39.966   4.716  53.995  1.00  0.00              
ATOM   3530  O   PRO B  82      40.624   5.740  54.189  1.00  0.00              
ATOM   3531  N   VAL B  83      39.371   4.457  52.834  1.00  0.00              
ATOM   3532  CA  VAL B  83      39.526   5.332  51.683  1.00  0.00              
ATOM   3533  CB  VAL B  83      39.909   4.515  50.419  1.00  0.00              
ATOM   3534  CG1 VAL B  83      41.286   3.885  50.586  1.00  0.00              
ATOM   3535  CG2 VAL B  83      38.877   3.446  50.076  1.00  0.00              
ATOM   3536  C   VAL B  83      38.307   6.216  51.431  1.00  0.00              
ATOM   3537  O   VAL B  83      37.289   6.134  52.125  1.00  0.00              
ATOM   3538  N   HIS B  84      38.409   7.095  50.435  1.00  0.00              
ATOM   3539  CA  HIS B  84      37.289   7.912  50.011  1.00  0.00              
ATOM   3540  CB  HIS B  84      37.532   9.369  50.393  1.00  0.00              
ATOM   3541  CG  HIS B  84      36.774   9.776  51.648  1.00  0.00              
ATOM   3542  ND1 HIS B  84      36.054   9.002  52.448  1.00  0.00              
ATOM   3543  CD2 HIS B  84      36.676  11.073  52.094  1.00  0.00              
ATOM   3544  NE2 HIS B  84      35.871  11.010  53.123  1.00  0.00              
ATOM   3545  CE1 HIS B  84      35.487   9.776  53.334  1.00  0.00              
ATOM   3546  C   HIS B  84      37.051   7.767  48.513  1.00  0.00              
ATOM   3547  O   HIS B  84      37.980   7.383  47.793  1.00  0.00              
ATOM   3548  N   PRO B  85      35.839   8.009  47.981  1.00  0.00              
ATOM   3549  CD  PRO B  85      34.602   8.124  48.752  1.00  0.00              
ATOM   3550  CA  PRO B  85      35.548   7.987  46.547  1.00  0.00              
ATOM   3551  CB  PRO B  85      34.067   8.319  46.504  1.00  0.00              
ATOM   3552  CG  PRO B  85      33.547   7.675  47.760  1.00  0.00              
ATOM   3553  C   PRO B  85      36.400   8.970  45.748  1.00  0.00              
ATOM   3554  O   PRO B  85      36.025  10.110  45.467  1.00  0.00              
ATOM   3555  N   GLY B  86      37.605   8.499  45.431  1.00  0.00              
ATOM   3556  CA  GLY B  86      38.575   9.281  44.689  1.00  0.00              
ATOM   3557  C   GLY B  86      40.009   8.901  45.028  1.00  0.00              
ATOM   3558  O   GLY B  86      40.884   9.058  44.174  1.00  0.00              
ATOM   3559  N   THR B  87      40.274   8.358  46.230  1.00  0.00              
ATOM   3560  CA  THR B  87      41.623   8.045  46.704  1.00  0.00              
ATOM   3561  CB  THR B  87      41.546   7.286  48.048  1.00  0.00              
ATOM   3562  OG1 THR B  87      40.665   8.040  48.875  1.00  0.00              
ATOM   3563  CG2 THR B  87      42.895   7.161  48.749  1.00  0.00              
ATOM   3564  C   THR B  87      42.497   7.286  45.707  1.00  0.00              
ATOM   3565  O   THR B  87      43.669   7.622  45.541  1.00  0.00              
ATOM   3566  N   ALA B  88      41.932   6.310  44.988  1.00  0.00              
ATOM   3567  CA  ALA B  88      42.647   5.599  43.932  1.00  0.00              
ATOM   3568  CB  ALA B  88      41.723   4.565  43.308  1.00  0.00              
ATOM   3569  C   ALA B  88      43.141   6.515  42.815  1.00  0.00              
ATOM   3570  O   ALA B  88      44.299   6.431  42.398  1.00  0.00              
ATOM   3571  N   GLU B  89      42.293   7.452  42.373  1.00  0.00              
ATOM   3572  CA  GLU B  89      42.668   8.386  41.323  1.00  0.00              
ATOM   3573  CB  GLU B  89      41.432   9.058  40.722  1.00  0.00              
ATOM   3574  CG  GLU B  89      41.690   9.984  39.526  1.00  0.00              
ATOM   3575  CD  GLU B  89      42.432   9.346  38.355  1.00  0.00              
ATOM   3576  OE1 GLU B  89      41.842   8.517  37.662  1.00  0.00              
ATOM   3577  OE2 GLU B  89      43.594   9.688  38.136  1.00  0.00              
ATOM   3578  C   GLU B  89      43.661   9.413  41.858  1.00  0.00              
ATOM   3579  O   GLU B  89      44.549   9.859  41.126  1.00  0.00              
ATOM   3580  N   CYS B  90      43.533   9.774  43.140  1.00  0.00              
ATOM   3581  CA  CYS B  90      44.555  10.556  43.816  1.00  0.00              
ATOM   3582  CB  CYS B  90      44.176  10.838  45.263  1.00  0.00              
ATOM   3583  SG  CYS B  90      42.571  11.646  45.488  1.00  0.00              
ATOM   3584  C   CYS B  90      45.889   9.820  43.785  1.00  0.00              
ATOM   3585  O   CYS B  90      46.907  10.408  43.434  1.00  0.00              
ATOM   3586  N   CYS B  91      45.897   8.514  44.074  1.00  0.00              
ATOM   3587  CA  CYS B  91      47.105   7.704  44.033  1.00  0.00              
ATOM   3588  CB  CYS B  91      46.812   6.290  44.491  1.00  0.00              
ATOM   3589  SG  CYS B  91      46.248   6.250  46.208  1.00  0.00              
ATOM   3590  C   CYS B  91      47.802   7.672  42.682  1.00  0.00              
ATOM   3591  O   CYS B  91      49.033   7.673  42.625  1.00  0.00              
ATOM   3592  N   THR B  92      47.047   7.667  41.578  1.00  0.00              
ATOM   3593  CA  THR B  92      47.637   7.806  40.254  1.00  0.00              
ATOM   3594  CB  THR B  92      46.629   7.389  39.166  1.00  0.00              
ATOM   3595  OG1 THR B  92      45.332   7.797  39.585  1.00  0.00              
ATOM   3596  CG2 THR B  92      46.661   5.889  38.932  1.00  0.00              
ATOM   3597  C   THR B  92      48.253   9.169  39.945  1.00  0.00              
ATOM   3598  O   THR B  92      49.018   9.306  38.990  1.00  0.00              
ATOM   3599  N   LYS B  93      47.940  10.200  40.733  1.00  0.00              
ATOM   3600  CA  LYS B  93      48.520  11.517  40.539  1.00  0.00              
ATOM   3601  CB  LYS B  93      47.415  12.577  40.542  1.00  0.00              
ATOM   3602  CG  LYS B  93      46.360  12.434  39.449  1.00  0.00              
ATOM   3603  CD  LYS B  93      46.971  12.567  38.062  1.00  0.00              
ATOM   3604  CE  LYS B  93      45.898  12.374  37.006  1.00  0.00              
ATOM   3605  NZ  LYS B  93      46.483  12.430  35.681  1.00  0.00              
ATOM   3606  C   LYS B  93      49.525  11.761  41.657  1.00  0.00              
ATOM   3607  O   LYS B  93      49.164  12.087  42.783  1.00  0.00              
ATOM   3608  N   GLU B  94      50.821  11.686  41.360  1.00  0.00              
ATOM   3609  CA  GLU B  94      51.834  11.487  42.390  1.00  0.00              
ATOM   3610  CB  GLU B  94      53.170  11.124  41.747  1.00  0.00              
ATOM   3611  CG  GLU B  94      53.305   9.660  41.318  1.00  0.00              
ATOM   3612  CD  GLU B  94      52.261   9.150  40.331  1.00  0.00              
ATOM   3613  OE1 GLU B  94      52.147   9.717  39.245  1.00  0.00              
ATOM   3614  OE2 GLU B  94      51.575   8.186  40.665  1.00  0.00              
ATOM   3615  C   GLU B  94      52.061  12.545  43.465  1.00  0.00              
ATOM   3616  O   GLU B  94      52.016  13.760  43.239  1.00  0.00              
ATOM   3617  N   GLY B  95      52.266  12.018  44.677  1.00  0.00              
ATOM   3618  CA  GLY B  95      52.802  12.757  45.812  1.00  0.00              
ATOM   3619  C   GLY B  95      51.977  13.962  46.231  1.00  0.00              
ATOM   3620  O   GLY B  95      50.992  13.858  46.963  1.00  0.00              
ATOM   3621  N   LEU B  96      52.382  15.118  45.708  1.00  0.00              
ATOM   3622  CA  LEU B  96      51.752  16.385  46.043  1.00  0.00              
ATOM   3623  CB  LEU B  96      52.608  17.546  45.551  1.00  0.00              
ATOM   3624  CG  LEU B  96      54.010  17.705  46.129  1.00  0.00              
ATOM   3625  CD1 LEU B  96      54.753  18.806  45.394  1.00  0.00              
ATOM   3626  CD2 LEU B  96      53.961  17.991  47.624  1.00  0.00              
ATOM   3627  C   LEU B  96      50.356  16.488  45.451  1.00  0.00              
ATOM   3628  O   LEU B  96      49.433  17.005  46.083  1.00  0.00              
ATOM   3629  N   GLU B  97      50.193  15.931  44.245  1.00  0.00              
ATOM   3630  CA  GLU B  97      48.910  15.940  43.557  1.00  0.00              
ATOM   3631  CB  GLU B  97      49.059  15.399  42.145  1.00  0.00              
ATOM   3632  CG  GLU B  97      50.140  16.033  41.278  1.00  0.00              
ATOM   3633  CD  GLU B  97      50.314  15.313  39.949  1.00  0.00              
ATOM   3634  OE1 GLU B  97      49.808  15.803  38.942  1.00  0.00              
ATOM   3635  OE2 GLU B  97      50.946  14.254  39.920  1.00  0.00              
ATOM   3636  C   GLU B  97      47.938  15.056  44.332  1.00  0.00              
ATOM   3637  O   GLU B  97      46.808  15.450  44.611  1.00  0.00              
ATOM   3638  N   ARG B  98      48.409  13.857  44.692  1.00  0.00              
ATOM   3639  CA  ARG B  98      47.753  12.937  45.611  1.00  0.00              
ATOM   3640  CB  ARG B  98      48.759  11.832  45.898  1.00  0.00              
ATOM   3641  CG  ARG B  98      48.342  10.614  46.700  1.00  0.00              
ATOM   3642  CD  ARG B  98      49.538   9.672  46.751  1.00  0.00              
ATOM   3643  NE  ARG B  98      49.896   9.190  45.423  1.00  0.00              
ATOM   3644  CZ  ARG B  98      51.140   8.884  45.060  1.00  0.00              
ATOM   3645  NH1 ARG B  98      51.328   8.318  43.878  1.00  0.00              
ATOM   3646  NH2 ARG B  98      52.184   9.202  45.820  1.00  0.00              
ATOM   3647  C   ARG B  98      47.297  13.595  46.906  1.00  0.00              
ATOM   3648  O   ARG B  98      46.129  13.478  47.282  1.00  0.00              
ATOM   3649  N   LYS B  99      48.207  14.314  47.571  1.00  0.00              
ATOM   3650  CA  LYS B  99      47.917  15.022  48.811  1.00  0.00              
ATOM   3651  CB  LYS B  99      49.202  15.692  49.292  1.00  0.00              
ATOM   3652  CG  LYS B  99      49.169  16.265  50.699  1.00  0.00              
ATOM   3653  CD  LYS B  99      50.518  16.897  51.007  1.00  0.00              
ATOM   3654  CE  LYS B  99      50.527  17.444  52.424  1.00  0.00              
ATOM   3655  NZ  LYS B  99      51.778  18.122  52.705  1.00  0.00              
ATOM   3656  C   LYS B  99      46.795  16.043  48.636  1.00  0.00              
ATOM   3657  O   LYS B  99      45.823  16.043  49.394  1.00  0.00              
ATOM   3658  N   LEU B 100      46.896  16.878  47.594  1.00  0.00              
ATOM   3659  CA  LEU B 100      45.881  17.877  47.276  1.00  0.00              
ATOM   3660  CB  LEU B 100      46.398  18.717  46.101  1.00  0.00              
ATOM   3661  CG  LEU B 100      45.733  20.022  45.656  1.00  0.00              
ATOM   3662  CD1 LEU B 100      46.766  20.897  44.970  1.00  0.00              
ATOM   3663  CD2 LEU B 100      44.534  19.805  44.742  1.00  0.00              
ATOM   3664  C   LEU B 100      44.536  17.224  46.960  1.00  0.00              
ATOM   3665  O   LEU B 100      43.489  17.648  47.452  1.00  0.00              
ATOM   3666  N   CYS B 101      44.574  16.155  46.161  1.00  0.00              
ATOM   3667  CA  CYS B 101      43.398  15.389  45.777  1.00  0.00              
ATOM   3668  CB  CYS B 101      43.842  14.291  44.821  1.00  0.00              
ATOM   3669  SG  CYS B 101      42.575  13.176  44.170  1.00  0.00              
ATOM   3670  C   CYS B 101      42.691  14.809  46.994  1.00  0.00              
ATOM   3671  O   CYS B 101      41.478  14.969  47.135  1.00  0.00              
ATOM   3672  N   MET B 102      43.436  14.196  47.923  1.00  0.00              
ATOM   3673  CA  MET B 102      42.858  13.697  49.163  1.00  0.00              
ATOM   3674  CB  MET B 102      43.851  12.874  49.967  1.00  0.00              
ATOM   3675  CG  MET B 102      44.209  11.551  49.310  1.00  0.00              
ATOM   3676  SD  MET B 102      45.306  10.557  50.349  1.00  0.00              
ATOM   3677  CE  MET B 102      46.790  11.496  50.139  1.00  0.00              
ATOM   3678  C   MET B 102      42.298  14.810  50.033  1.00  0.00              
ATOM   3679  O   MET B 102      41.210  14.666  50.590  1.00  0.00              
ATOM   3680  N   ALA B 103      42.997  15.948  50.122  1.00  0.00              
ATOM   3681  CA  ALA B 103      42.484  17.118  50.825  1.00  0.00              
ATOM   3682  CB  ALA B 103      43.528  18.225  50.804  1.00  0.00              
ATOM   3683  C   ALA B 103      41.202  17.678  50.213  1.00  0.00              
ATOM   3684  O   ALA B 103      40.392  18.298  50.902  1.00  0.00              
ATOM   3685  N   ALA B 104      41.007  17.473  48.907  1.00  0.00              
ATOM   3686  CA  ALA B 104      39.761  17.827  48.245  1.00  0.00              
ATOM   3687  CB  ALA B 104      40.035  18.049  46.764  1.00  0.00              
ATOM   3688  C   ALA B 104      38.651  16.783  48.367  1.00  0.00              
ATOM   3689  O   ALA B 104      37.508  17.058  47.992  1.00  0.00              
ATOM   3690  N   LEU B 105      38.930  15.579  48.882  1.00  0.00              
ATOM   3691  CA  LEU B 105      37.917  14.537  48.966  1.00  0.00              
ATOM   3692  CB  LEU B 105      38.542  13.152  49.070  1.00  0.00              
ATOM   3693  CG  LEU B 105      39.289  12.631  47.851  1.00  0.00              
ATOM   3694  CD1 LEU B 105      39.955  11.311  48.171  1.00  0.00              
ATOM   3695  CD2 LEU B 105      38.364  12.498  46.653  1.00  0.00              
ATOM   3696  C   LEU B 105      36.902  14.739  50.079  1.00  0.00              
ATOM   3697  O   LEU B 105      37.228  14.937  51.250  1.00  0.00              
ATOM   3698  N   LYS B 106      35.638  14.680  49.668  1.00  0.00              
ATOM   3699  CA  LYS B 106      34.520  14.964  50.551  1.00  0.00              
ATOM   3700  CB  LYS B 106      33.317  15.419  49.735  1.00  0.00              
ATOM   3701  CG  LYS B 106      33.544  16.686  48.927  1.00  0.00              
ATOM   3702  CD  LYS B 106      32.304  16.969  48.100  1.00  0.00              
ATOM   3703  CE  LYS B 106      32.515  18.208  47.248  1.00  0.00              
ATOM   3704  NZ  LYS B 106      31.338  18.466  46.441  1.00  0.00              
ATOM   3705  C   LYS B 106      34.099  13.770  51.392  1.00  0.00              
ATOM   3706  O   LYS B 106      34.014  12.638  50.903  1.00  0.00              
ATOM   3707  N   HIS B 107      33.831  14.043  52.673  1.00  0.00              
ATOM   3708  CA  HIS B 107      33.119  13.118  53.546  1.00  0.00              
ATOM   3709  CB  HIS B 107      32.939  13.754  54.937  1.00  0.00              
ATOM   3710  CG  HIS B 107      31.938  13.050  55.851  1.00  0.00              
ATOM   3711  ND1 HIS B 107      31.992  11.816  56.328  1.00  0.00              
ATOM   3712  CD2 HIS B 107      30.737  13.606  56.235  1.00  0.00              
ATOM   3713  NE2 HIS B 107      30.119  12.660  56.893  1.00  0.00              
ATOM   3714  CE1 HIS B 107      30.869  11.587  56.954  1.00  0.00              
ATOM   3715  C   HIS B 107      31.763  12.769  52.943  1.00  0.00              
ATOM   3716  O   HIS B 107      31.049  13.635  52.433  1.00  0.00              
ATOM   3717  N   GLN B 108      31.412  11.485  52.993  1.00  0.00              
ATOM   3718  CA  GLN B 108      30.128  11.030  52.492  1.00  0.00              
ATOM   3719  CB  GLN B 108      30.276   9.661  51.826  1.00  0.00              
ATOM   3720  CG  GLN B 108      31.324   9.594  50.714  1.00  0.00              
ATOM   3721  CD  GLN B 108      31.069  10.538  49.547  1.00  0.00              
ATOM   3722  OE1 GLN B 108      30.133  10.368  48.771  1.00  0.00              
ATOM   3723  NE2 GLN B 108      31.887  11.565  49.366  1.00  0.00              
ATOM   3724  C   GLN B 108      29.161  10.960  53.671  1.00  0.00              
ATOM   3725  O   GLN B 108      29.364  10.128  54.558  1.00  0.00              
ATOM   3726  N   PRO B 109      28.134  11.819  53.770  1.00  0.00              
ATOM   3727  CD  PRO B 109      27.893  12.936  52.863  1.00  0.00              
ATOM   3728  CA  PRO B 109      27.167  11.828  54.866  1.00  0.00              
ATOM   3729  CB  PRO B 109      26.232  12.956  54.479  1.00  0.00              
ATOM   3730  CG  PRO B 109      27.134  13.910  53.743  1.00  0.00              
ATOM   3731  C   PRO B 109      26.419  10.510  55.025  1.00  0.00              
ATOM   3732  O   PRO B 109      25.753  10.031  54.102  1.00  0.00              
ATOM   3733  N   GLN B 110      26.545   9.904  56.208  1.00  0.00              
ATOM   3734  CA  GLN B 110      25.897   8.631  56.477  1.00  0.00              
ATOM   3735  CB  GLN B 110      26.477   7.964  57.728  1.00  0.00              
ATOM   3736  CG  GLN B 110      25.852   6.617  58.116  1.00  0.00              
ATOM   3737  CD  GLN B 110      25.936   5.500  57.086  1.00  0.00              
ATOM   3738  OE1 GLN B 110      25.457   5.618  55.957  1.00  0.00              
ATOM   3739  NE2 GLN B 110      26.484   4.352  57.454  1.00  0.00              
ATOM   3740  C   GLN B 110      24.377   8.722  56.532  1.00  0.00              
ATOM   3741  O   GLN B 110      23.753   9.129  57.520  1.00  0.00              
ATOM   3742  N   GLU B 111      23.806   8.356  55.387  1.00  0.00              
ATOM   3743  CA  GLU B 111      22.366   8.281  55.219  1.00  0.00              
ATOM   3744  CB  GLU B 111      21.993   8.642  53.783  1.00  0.00              
ATOM   3745  CG  GLU B 111      22.424  10.061  53.401  1.00  0.00              
ATOM   3746  CD  GLU B 111      22.036  10.528  52.004  1.00  0.00              
ATOM   3747  OE1 GLU B 111      22.102   9.761  51.042  1.00  0.00              
ATOM   3748  OE2 GLU B 111      21.657  11.691  51.855  1.00  0.00              
ATOM   3749  C   GLU B 111      21.757   6.937  55.610  1.00  0.00              
ATOM   3750  O   GLU B 111      20.540   6.841  55.774  1.00  0.00              
ATOM   3751  N   PHE B 112      22.555   5.872  55.765  1.00  0.00              
ATOM   3752  CA  PHE B 112      22.027   4.569  56.160  1.00  0.00              
ATOM   3753  CB  PHE B 112      22.164   3.550  55.023  1.00  0.00              
ATOM   3754  CG  PHE B 112      21.212   3.815  53.864  1.00  0.00              
ATOM   3755  CD1 PHE B 112      21.658   4.482  52.739  1.00  0.00              
ATOM   3756  CD2 PHE B 112      19.896   3.399  53.950  1.00  0.00              
ATOM   3757  CE1 PHE B 112      20.780   4.740  51.706  1.00  0.00              
ATOM   3758  CE2 PHE B 112      19.027   3.661  52.911  1.00  0.00              
ATOM   3759  CZ  PHE B 112      19.467   4.331  51.791  1.00  0.00              
ATOM   3760  C   PHE B 112      22.648   4.049  57.456  1.00  0.00              
ATOM   3761  O   PHE B 112      23.641   3.313  57.437  1.00  0.00              
ATOM   3762  N   PRO B 113      22.104   4.408  58.629  1.00  0.00              
ATOM   3763  CD  PRO B 113      20.875   5.185  58.767  1.00  0.00              
ATOM   3764  CA  PRO B 113      22.665   4.069  59.934  1.00  0.00              
ATOM   3765  CB  PRO B 113      21.837   4.924  60.872  1.00  0.00              
ATOM   3766  CG  PRO B 113      20.486   4.936  60.203  1.00  0.00              
ATOM   3767  C   PRO B 113      22.666   2.588  60.315  1.00  0.00              
ATOM   3768  O   PRO B 113      21.729   2.049  60.905  1.00  0.00              
ATOM   3769  N   THR B 114      23.772   1.912  60.004  1.00  0.00              
ATOM   3770  CA  THR B 114      23.963   0.501  60.323  1.00  0.00              
ATOM   3771  CB  THR B 114      25.068  -0.102  59.415  1.00  0.00              
ATOM   3772  OG1 THR B 114      26.271   0.635  59.619  1.00  0.00              
ATOM   3773  CG2 THR B 114      24.664  -0.099  57.948  1.00  0.00              
ATOM   3774  C   THR B 114      24.197   0.156  61.803  1.00  0.00              
ATOM   3775  O   THR B 114      24.865  -0.831  62.136  1.00  0.00              
ATOM   3776  N   TYR B 115      23.583   0.894  62.729  1.00  0.00              
ATOM   3777  CA  TYR B 115      23.847   0.723  64.147  1.00  0.00              
ATOM   3778  CB  TYR B 115      23.885   2.095  64.829  1.00  0.00              
ATOM   3779  CG  TYR B 115      24.069   2.089  66.346  1.00  0.00              
ATOM   3780  CD1 TYR B 115      25.258   1.672  66.913  1.00  0.00              
ATOM   3781  CE1 TYR B 115      25.384   1.613  68.287  1.00  0.00              
ATOM   3782  CD2 TYR B 115      23.020   2.480  67.156  1.00  0.00              
ATOM   3783  CE2 TYR B 115      23.143   2.430  68.528  1.00  0.00              
ATOM   3784  CZ  TYR B 115      24.323   1.989  69.084  1.00  0.00              
ATOM   3785  OH  TYR B 115      24.438   1.932  70.460  1.00  0.00              
ATOM   3786  C   TYR B 115      22.824  -0.193  64.800  1.00  0.00              
ATOM   3787  O   TYR B 115      21.620  -0.125  64.538  1.00  0.00              
ATOM   3788  N   VAL B 116      23.340  -1.076  65.656  1.00  0.00              
ATOM   3789  CA  VAL B 116      22.510  -1.895  66.514  1.00  0.00              
ATOM   3790  CB  VAL B 116      22.139  -3.257  65.853  1.00  0.00              
ATOM   3791  CG1 VAL B 116      23.350  -4.130  65.538  1.00  0.00              
ATOM   3792  CG2 VAL B 116      21.112  -3.996  66.705  1.00  0.00              
ATOM   3793  C   VAL B 116      23.212  -2.034  67.863  1.00  0.00              
ATOM   3794  O   VAL B 116      24.399  -2.357  67.938  1.00  0.00              
ATOM   3795  N   GLU B 117      22.505  -1.696  68.944  1.00  0.00              
ATOM   3796  CA  GLU B 117      23.014  -1.940  70.285  1.00  0.00              
ATOM   3797  CB  GLU B 117      22.394  -0.969  71.293  1.00  0.00              
ATOM   3798  CG  GLU B 117      23.175  -0.946  72.609  1.00  0.00              
ATOM   3799  CD  GLU B 117      22.603  -0.122  73.756  1.00  0.00              
ATOM   3800  OE1 GLU B 117      22.943  -0.440  74.903  1.00  0.00              
ATOM   3801  OE2 GLU B 117      21.851   0.826  73.530  1.00  0.00              
ATOM   3802  C   GLU B 117      22.694  -3.385  70.676  1.00  0.00              
ATOM   3803  O   GLU B 117      21.557  -3.822  70.475  1.00  0.00              
ATOM   3804  N   PRO B 118      23.650  -4.177  71.189  1.00  0.00              
ATOM   3805  CD  PRO B 118      25.078  -3.877  71.131  1.00  0.00              
ATOM   3806  CA  PRO B 118      23.427  -5.537  71.687  1.00  0.00              
ATOM   3807  CB  PRO B 118      24.836  -6.010  71.990  1.00  0.00              
ATOM   3808  CG  PRO B 118      25.692  -5.255  71.010  1.00  0.00              
ATOM   3809  C   PRO B 118      22.552  -5.625  72.937  1.00  0.00              
ATOM   3810  O   PRO B 118      22.168  -4.608  73.522  1.00  0.00              
ATOM   3811  N   THR B 119      22.230  -6.847  73.375  1.00  0.00              
ATOM   3812  CA  THR B 119      21.493  -7.037  74.615  1.00  0.00              
ATOM   3813  CB  THR B 119      20.886  -8.450  74.707  1.00  0.00              
ATOM   3814  OG1 THR B 119      21.924  -9.406  74.524  1.00  0.00              
ATOM   3815  CG2 THR B 119      19.782  -8.649  73.698  1.00  0.00              
ATOM   3816  C   THR B 119      22.384  -6.784  75.822  1.00  0.00              
ATOM   3817  O   THR B 119      23.602  -6.981  75.741  1.00  0.00              
ATOM   3818  N   ASN B 120      21.786  -6.395  76.957  1.00  0.00              
ATOM   3819  CA  ASN B 120      22.520  -6.096  78.189  1.00  0.00              
ATOM   3820  CB  ASN B 120      21.551  -5.884  79.351  1.00  0.00              
ATOM   3821  CG  ASN B 120      20.713  -4.618  79.235  1.00  0.00              
ATOM   3822  OD1 ASN B 120      20.307  -4.196  78.151  1.00  0.00              
ATOM   3823  ND2 ASN B 120      20.419  -3.952  80.341  1.00  0.00              
ATOM   3824  C   ASN B 120      23.557  -7.138  78.587  1.00  0.00              
ATOM   3825  O   ASN B 120      24.681  -6.813  78.980  1.00  0.00              
ATOM   3826  N   ASP B 121      23.190  -8.413  78.405  1.00  0.00              
ATOM   3827  CA  ASP B 121      24.101  -9.517  78.656  1.00  0.00              
ATOM   3828  CB  ASP B 121      23.387 -10.865  78.596  1.00  0.00              
ATOM   3829  CG  ASP B 121      24.324 -12.046  78.842  1.00  0.00              
ATOM   3830  OD1 ASP B 121      24.728 -12.260  79.984  1.00  0.00              
ATOM   3831  OD2 ASP B 121      24.640 -12.751  77.885  1.00  0.00              
ATOM   3832  C   ASP B 121      25.275  -9.529  77.690  1.00  0.00              
ATOM   3833  O   ASP B 121      26.402  -9.731  78.134  1.00  0.00              
ATOM   3834  N   GLU B 122      25.052  -9.312  76.389  1.00  0.00              
ATOM   3835  CA  GLU B 122      26.141  -9.313  75.419  1.00  0.00              
ATOM   3836  CB  GLU B 122      25.612  -9.215  74.003  1.00  0.00              
ATOM   3837  CG  GLU B 122      24.892 -10.471  73.554  1.00  0.00              
ATOM   3838  CD  GLU B 122      24.251 -10.312  72.187  1.00  0.00              
ATOM   3839  OE1 GLU B 122      23.228  -9.627  72.089  1.00  0.00              
ATOM   3840  OE2 GLU B 122      24.764 -10.866  71.221  1.00  0.00              
ATOM   3841  C   GLU B 122      27.119  -8.176  75.660  1.00  0.00              
ATOM   3842  O   GLU B 122      28.335  -8.364  75.580  1.00  0.00              
ATOM   3843  N   ILE B 123      26.561  -7.007  75.998  1.00  0.00              
ATOM   3844  CA  ILE B 123      27.332  -5.827  76.369  1.00  0.00              
ATOM   3845  CB  ILE B 123      26.355  -4.685  76.738  1.00  0.00              
ATOM   3846  CG2 ILE B 123      27.101  -3.449  77.213  1.00  0.00              
ATOM   3847  CG1 ILE B 123      25.462  -4.318  75.564  1.00  0.00              
ATOM   3848  CD1 ILE B 123      24.297  -3.390  75.944  1.00  0.00              
ATOM   3849  C   ILE B 123      28.275  -6.152  77.526  1.00  0.00              
ATOM   3850  O   ILE B 123      29.494  -5.993  77.401  1.00  0.00              
ATOM   3851  N   CYS B 124      27.715  -6.658  78.633  1.00  0.00              
ATOM   3852  CA  CYS B 124      28.524  -7.061  79.772  1.00  0.00              
ATOM   3853  CB  CYS B 124      27.670  -7.482  80.957  1.00  0.00              
ATOM   3854  SG  CYS B 124      26.772  -6.095  81.694  1.00  0.00              
ATOM   3855  C   CYS B 124      29.526  -8.158  79.458  1.00  0.00              
ATOM   3856  O   CYS B 124      30.687  -8.036  79.842  1.00  0.00              
ATOM   3857  N   GLU B 125      29.131  -9.208  78.729  1.00  0.00              
ATOM   3858  CA  GLU B 125      30.036 -10.295  78.390  1.00  0.00              
ATOM   3859  CB  GLU B 125      29.306 -11.453  77.718  1.00  0.00              
ATOM   3860  CG  GLU B 125      28.412 -12.245  78.671  1.00  0.00              
ATOM   3861  CD  GLU B 125      29.152 -12.849  79.857  1.00  0.00              
ATOM   3862  OE1 GLU B 125      29.901 -13.811  79.666  1.00  0.00              
ATOM   3863  OE2 GLU B 125      28.996 -12.351  80.970  1.00  0.00              
ATOM   3864  C   GLU B 125      31.229  -9.876  77.552  1.00  0.00              
ATOM   3865  O   GLU B 125      32.357 -10.214  77.905  1.00  0.00              
ATOM   3866  N   ALA B 126      31.016  -9.103  76.482  1.00  0.00              
ATOM   3867  CA  ALA B 126      32.114  -8.620  75.654  1.00  0.00              
ATOM   3868  CB  ALA B 126      31.557  -7.781  74.517  1.00  0.00              
ATOM   3869  C   ALA B 126      33.084  -7.758  76.456  1.00  0.00              
ATOM   3870  O   ALA B 126      34.298  -7.982  76.442  1.00  0.00              
ATOM   3871  N   PHE B 127      32.522  -6.827  77.237  1.00  0.00              
ATOM   3872  CA  PHE B 127      33.305  -5.947  78.090  1.00  0.00              
ATOM   3873  CB  PHE B 127      32.373  -4.902  78.685  1.00  0.00              
ATOM   3874  CG  PHE B 127      33.014  -3.548  78.950  1.00  0.00              
ATOM   3875  CD1 PHE B 127      33.197  -2.663  77.904  1.00  0.00              
ATOM   3876  CD2 PHE B 127      33.350  -3.177  80.239  1.00  0.00              
ATOM   3877  CE1 PHE B 127      33.692  -1.400  78.153  1.00  0.00              
ATOM   3878  CE2 PHE B 127      33.844  -1.911  80.477  1.00  0.00              
ATOM   3879  CZ  PHE B 127      34.012  -1.021  79.438  1.00  0.00              
ATOM   3880  C   PHE B 127      34.027  -6.706  79.202  1.00  0.00              
ATOM   3881  O   PHE B 127      35.112  -6.306  79.623  1.00  0.00              
ATOM   3882  N   ARG B 128      33.448  -7.807  79.693  1.00  0.00              
ATOM   3883  CA  ARG B 128      34.084  -8.656  80.692  1.00  0.00              
ATOM   3884  CB  ARG B 128      33.056  -9.623  81.281  1.00  0.00              
ATOM   3885  CG  ARG B 128      33.589 -10.507  82.401  1.00  0.00              
ATOM   3886  CD  ARG B 128      32.619 -11.625  82.783  1.00  0.00              
ATOM   3887  NE  ARG B 128      32.269 -12.524  81.686  1.00  0.00              
ATOM   3888  CZ  ARG B 128      33.123 -13.367  81.093  1.00  0.00              
ATOM   3889  NH1 ARG B 128      32.658 -14.163  80.140  1.00  0.00              
ATOM   3890  NH2 ARG B 128      34.409 -13.429  81.425  1.00  0.00              
ATOM   3891  C   ARG B 128      35.248  -9.440  80.095  1.00  0.00              
ATOM   3892  O   ARG B 128      36.317  -9.531  80.701  1.00  0.00              
ATOM   3893  N   LYS B 129      35.048 -10.018  78.906  1.00  0.00              
ATOM   3894  CA  LYS B 129      36.084 -10.786  78.226  1.00  0.00              
ATOM   3895  CB  LYS B 129      35.507 -11.491  77.005  1.00  0.00              
ATOM   3896  CG  LYS B 129      34.511 -12.573  77.392  1.00  0.00              
ATOM   3897  CD  LYS B 129      33.811 -13.124  76.166  1.00  0.00              
ATOM   3898  CE  LYS B 129      32.744 -14.114  76.604  1.00  0.00              
ATOM   3899  NZ  LYS B 129      32.049 -14.650  75.451  1.00  0.00              
ATOM   3900  C   LYS B 129      37.272  -9.923  77.827  1.00  0.00              
ATOM   3901  O   LYS B 129      38.424 -10.333  77.978  1.00  0.00              
ATOM   3902  N   ASP B 130      36.992  -8.727  77.301  1.00  0.00              
ATOM   3903  CA  ASP B 130      38.003  -7.700  77.098  1.00  0.00              
ATOM   3904  CB  ASP B 130      38.950  -8.014  75.923  1.00  0.00              
ATOM   3905  CG  ASP B 130      39.883  -6.857  75.589  1.00  0.00              
ATOM   3906  OD1 ASP B 130      39.783  -6.321  74.486  1.00  0.00              
ATOM   3907  OD2 ASP B 130      40.674  -6.448  76.438  1.00  0.00              
ATOM   3908  C   ASP B 130      37.337  -6.350  76.865  1.00  0.00              
ATOM   3909  O   ASP B 130      36.782  -6.139  75.786  1.00  0.00              
ATOM   3910  N   PRO B 131      37.427  -5.381  77.788  1.00  0.00              
ATOM   3911  CD  PRO B 131      38.207  -5.478  79.019  1.00  0.00              
ATOM   3912  CA  PRO B 131      36.793  -4.069  77.668  1.00  0.00              
ATOM   3913  CB  PRO B 131      37.253  -3.357  78.929  1.00  0.00              
ATOM   3914  CG  PRO B 131      38.554  -4.029  79.293  1.00  0.00              
ATOM   3915  C   PRO B 131      37.139  -3.289  76.405  1.00  0.00              
ATOM   3916  O   PRO B 131      36.276  -2.656  75.790  1.00  0.00              
ATOM   3917  N   LYS B 132      38.407  -3.404  75.992  1.00  0.00              
ATOM   3918  CA  LYS B 132      38.946  -2.674  74.854  1.00  0.00              
ATOM   3919  CB  LYS B 132      40.438  -2.961  74.667  1.00  0.00              
ATOM   3920  CG  LYS B 132      41.308  -2.833  75.916  1.00  0.00              
ATOM   3921  CD  LYS B 132      41.295  -1.436  76.517  1.00  0.00              
ATOM   3922  CE  LYS B 132      42.066  -1.469  77.826  1.00  0.00              
ATOM   3923  NZ  LYS B 132      42.082  -0.160  78.446  1.00  0.00              
ATOM   3924  C   LYS B 132      38.208  -2.988  73.561  1.00  0.00              
ATOM   3925  O   LYS B 132      37.806  -2.056  72.867  1.00  0.00              
ATOM   3926  N   GLU B 133      37.963  -4.267  73.239  1.00  0.00              
ATOM   3927  CA  GLU B 133      37.243  -4.614  72.020  1.00  0.00              
ATOM   3928  CB  GLU B 133      37.275  -6.125  71.707  1.00  0.00              
ATOM   3929  CG  GLU B 133      36.980  -7.172  72.789  1.00  0.00              
ATOM   3930  CD  GLU B 133      35.524  -7.548  73.038  1.00  0.00              
ATOM   3931  OE1 GLU B 133      35.128  -8.644  72.650  1.00  0.00              
ATOM   3932  OE2 GLU B 133      34.784  -6.755  73.613  1.00  0.00              
ATOM   3933  C   GLU B 133      35.842  -4.029  71.914  1.00  0.00              
ATOM   3934  O   GLU B 133      35.492  -3.483  70.868  1.00  0.00              
ATOM   3935  N   TYR B 134      35.052  -4.073  72.994  1.00  0.00              
ATOM   3936  CA  TYR B 134      33.717  -3.496  72.984  1.00  0.00              
ATOM   3937  CB  TYR B 134      32.925  -3.897  74.232  1.00  0.00              
ATOM   3938  CG  TYR B 134      31.432  -3.616  74.096  1.00  0.00              
ATOM   3939  CD1 TYR B 134      30.678  -4.355  73.205  1.00  0.00              
ATOM   3940  CE1 TYR B 134      29.346  -4.056  73.008  1.00  0.00              
ATOM   3941  CD2 TYR B 134      30.844  -2.596  74.821  1.00  0.00              
ATOM   3942  CE2 TYR B 134      29.512  -2.293  74.624  1.00  0.00              
ATOM   3943  CZ  TYR B 134      28.775  -3.019  73.712  1.00  0.00              
ATOM   3944  OH  TYR B 134      27.448  -2.714  73.484  1.00  0.00              
ATOM   3945  C   TYR B 134      33.794  -1.982  72.872  1.00  0.00              
ATOM   3946  O   TYR B 134      33.079  -1.386  72.065  1.00  0.00              
ATOM   3947  N   ALA B 135      34.694  -1.364  73.647  1.00  0.00              
ATOM   3948  CA  ALA B 135      34.904   0.075  73.604  1.00  0.00              
ATOM   3949  CB  ALA B 135      36.046   0.447  74.541  1.00  0.00              
ATOM   3950  C   ALA B 135      35.265   0.574  72.211  1.00  0.00              
ATOM   3951  O   ALA B 135      34.620   1.473  71.667  1.00  0.00              
ATOM   3952  N   ASN B 136      36.266  -0.065  71.603  1.00  0.00              
ATOM   3953  CA  ASN B 136      36.737   0.306  70.281  1.00  0.00              
ATOM   3954  CB  ASN B 136      38.049  -0.397  69.936  1.00  0.00              
ATOM   3955  CG  ASN B 136      39.254   0.046  70.757  1.00  0.00              
ATOM   3956  OD1 ASN B 136      40.117  -0.759  71.097  1.00  0.00              
ATOM   3957  ND2 ASN B 136      39.412   1.316  71.109  1.00  0.00              
ATOM   3958  C   ASN B 136      35.708   0.038  69.197  1.00  0.00              
ATOM   3959  O   ASN B 136      35.476   0.899  68.347  1.00  0.00              
ATOM   3960  N   GLN B 137      35.046  -1.125  69.230  1.00  0.00              
ATOM   3961  CA  GLN B 137      34.041  -1.461  68.232  1.00  0.00              
ATOM   3962  CB  GLN B 137      33.667  -2.937  68.347  1.00  0.00              
ATOM   3963  CG  GLN B 137      33.132  -3.573  67.069  1.00  0.00              
ATOM   3964  CD  GLN B 137      31.617  -3.699  66.999  1.00  0.00              
ATOM   3965  OE1 GLN B 137      31.055  -4.753  67.282  1.00  0.00              
ATOM   3966  NE2 GLN B 137      30.891  -2.655  66.633  1.00  0.00              
ATOM   3967  C   GLN B 137      32.816  -0.562  68.346  1.00  0.00              
ATOM   3968  O   GLN B 137      32.188  -0.259  67.328  1.00  0.00              
ATOM   3969  N   PHE B 138      32.462  -0.117  69.559  1.00  0.00              
ATOM   3970  CA  PHE B 138      31.412   0.875  69.738  1.00  0.00              
ATOM   3971  CB  PHE B 138      31.050   1.025  71.220  1.00  0.00              
ATOM   3972  CG  PHE B 138      29.867   1.950  71.477  1.00  0.00              
ATOM   3973  CD1 PHE B 138      28.588   1.539  71.152  1.00  0.00              
ATOM   3974  CD2 PHE B 138      30.079   3.211  72.004  1.00  0.00              
ATOM   3975  CE1 PHE B 138      27.528   2.401  71.339  1.00  0.00              
ATOM   3976  CE2 PHE B 138      29.011   4.065  72.180  1.00  0.00              
ATOM   3977  CZ  PHE B 138      27.738   3.663  71.846  1.00  0.00              
ATOM   3978  C   PHE B 138      31.842   2.216  69.153  1.00  0.00              
ATOM   3979  O   PHE B 138      31.131   2.768  68.310  1.00  0.00              
ATOM   3980  N   MET B 139      33.013   2.728  69.557  1.00  0.00              
ATOM   3981  CA  MET B 139      33.520   4.007  69.062  1.00  0.00              
ATOM   3982  CB  MET B 139      34.817   4.406  69.755  1.00  0.00              
ATOM   3983  CG  MET B 139      34.662   4.733  71.231  1.00  0.00              
ATOM   3984  SD  MET B 139      36.170   5.428  71.952  1.00  0.00              
ATOM   3985  CE  MET B 139      36.998   3.938  72.426  1.00  0.00              
ATOM   3986  C   MET B 139      33.732   4.051  67.554  1.00  0.00              
ATOM   3987  O   MET B 139      33.725   5.120  66.947  1.00  0.00              
ATOM   3988  N   TRP B 140      33.960   2.883  66.949  1.00  0.00              
ATOM   3989  CA  TRP B 140      33.821   2.723  65.515  1.00  0.00              
ATOM   3990  CB  TRP B 140      34.458   1.389  65.097  1.00  0.00              
ATOM   3991  CG  TRP B 140      34.218   0.977  63.650  1.00  0.00              
ATOM   3992  CD2 TRP B 140      33.396  -0.025  63.217  1.00  0.00              
ATOM   3993  CE2 TRP B 140      33.471   0.093  61.871  1.00  0.00              
ATOM   3994  CE3 TRP B 140      32.781  -1.087  63.835  1.00  0.00              
ATOM   3995  CD1 TRP B 140      34.771   1.656  62.583  1.00  0.00              
ATOM   3996  NE1 TRP B 140      34.289   1.083  61.497  1.00  0.00              
ATOM   3997  CZ2 TRP B 140      32.930  -0.818  61.001  1.00  0.00              
ATOM   3998  CZ3 TRP B 140      32.212  -2.022  62.984  1.00  0.00              
ATOM   3999  CH2 TRP B 140      32.282  -1.890  61.598  1.00  0.00              
ATOM   4000  C   TRP B 140      32.346   2.829  65.119  1.00  0.00              
ATOM   4001  O   TRP B 140      31.920   3.890  64.661  1.00  0.00              
ATOM   4002  N   GLU B 141      31.538   1.793  65.401  1.00  0.00              
ATOM   4003  CA  GLU B 141      30.214   1.597  64.807  1.00  0.00              
ATOM   4004  CB  GLU B 141      29.538   0.368  65.413  1.00  0.00              
ATOM   4005  CG  GLU B 141      28.321  -0.137  64.630  1.00  0.00              
ATOM   4006  CD  GLU B 141      27.564  -1.282  65.292  1.00  0.00              
ATOM   4007  OE1 GLU B 141      28.172  -2.292  65.628  1.00  0.00              
ATOM   4008  OE2 GLU B 141      26.348  -1.148  65.472  1.00  0.00              
ATOM   4009  C   GLU B 141      29.279   2.791  64.932  1.00  0.00              
ATOM   4010  O   GLU B 141      28.587   3.165  63.976  1.00  0.00              
ATOM   4011  N   TYR B 142      29.311   3.396  66.121  1.00  0.00              
ATOM   4012  CA  TYR B 142      28.510   4.564  66.432  1.00  0.00              
ATOM   4013  CB  TYR B 142      28.698   4.891  67.914  1.00  0.00              
ATOM   4014  CG  TYR B 142      27.615   5.774  68.510  1.00  0.00              
ATOM   4015  CD1 TYR B 142      26.373   5.238  68.792  1.00  0.00              
ATOM   4016  CE1 TYR B 142      25.381   6.033  69.324  1.00  0.00              
ATOM   4017  CD2 TYR B 142      27.876   7.103  68.773  1.00  0.00              
ATOM   4018  CE2 TYR B 142      26.888   7.902  69.305  1.00  0.00              
ATOM   4019  CZ  TYR B 142      25.647   7.362  69.573  1.00  0.00              
ATOM   4020  OH  TYR B 142      24.661   8.157  70.119  1.00  0.00              
ATOM   4021  C   TYR B 142      28.961   5.720  65.544  1.00  0.00              
ATOM   4022  O   TYR B 142      28.184   6.221  64.728  1.00  0.00              
ATOM   4023  N   SER B 143      30.240   6.095  65.607  1.00  0.00              
ATOM   4024  CA  SER B 143      30.731   7.245  64.870  1.00  0.00              
ATOM   4025  CB  SER B 143      32.099   7.633  65.392  1.00  0.00              
ATOM   4026  OG  SER B 143      31.981   7.951  66.774  1.00  0.00              
ATOM   4027  C   SER B 143      30.726   7.070  63.357  1.00  0.00              
ATOM   4028  O   SER B 143      30.483   8.044  62.649  1.00  0.00              
ATOM   4029  N   THR B 144      30.928   5.856  62.825  1.00  0.00              
ATOM   4030  CA  THR B 144      30.725   5.589  61.404  1.00  0.00              
ATOM   4031  CB  THR B 144      31.103   4.142  61.025  1.00  0.00              
ATOM   4032  OG1 THR B 144      30.724   3.292  62.102  1.00  0.00              
ATOM   4033  CG2 THR B 144      32.574   3.991  60.689  1.00  0.00              
ATOM   4034  C   THR B 144      29.297   5.854  60.954  1.00  0.00              
ATOM   4035  O   THR B 144      29.041   6.327  59.846  1.00  0.00              
ATOM   4036  N   ASN B 145      28.346   5.556  61.840  1.00  0.00              
ATOM   4037  CA  ASN B 145      26.948   5.707  61.494  1.00  0.00              
ATOM   4038  CB  ASN B 145      26.129   4.587  62.092  1.00  0.00              
ATOM   4039  CG  ASN B 145      26.379   3.320  61.300  1.00  0.00              
ATOM   4040  OD1 ASN B 145      26.131   3.270  60.092  1.00  0.00              
ATOM   4041  ND2 ASN B 145      26.902   2.262  61.900  1.00  0.00              
ATOM   4042  C   ASN B 145      26.360   7.063  61.806  1.00  0.00              
ATOM   4043  O   ASN B 145      25.339   7.453  61.237  1.00  0.00              
ATOM   4044  N   TYR B 146      26.998   7.806  62.707  1.00  0.00              
ATOM   4045  CA  TYR B 146      26.582   9.168  62.979  1.00  0.00              
ATOM   4046  CB  TYR B 146      26.159   9.307  64.447  1.00  0.00              
ATOM   4047  CG  TYR B 146      25.101   8.284  64.832  1.00  0.00              
ATOM   4048  CD1 TYR B 146      25.439   7.264  65.694  1.00  0.00              
ATOM   4049  CE1 TYR B 146      24.588   6.198  65.874  1.00  0.00              
ATOM   4050  CD2 TYR B 146      23.867   8.281  64.211  1.00  0.00              
ATOM   4051  CE2 TYR B 146      23.015   7.213  64.389  1.00  0.00              
ATOM   4052  CZ  TYR B 146      23.386   6.175  65.212  1.00  0.00              
ATOM   4053  OH  TYR B 146      22.551   5.094  65.395  1.00  0.00              
ATOM   4054  C   TYR B 146      27.688  10.132  62.570  1.00  0.00              
ATOM   4055  O   TYR B 146      28.126  11.007  63.319  1.00  0.00              
ATOM   4056  N   GLY B 147      28.090   9.978  61.303  1.00  0.00              
ATOM   4057  CA  GLY B 147      29.208  10.707  60.718  1.00  0.00              
ATOM   4058  C   GLY B 147      29.011  12.216  60.706  1.00  0.00              
ATOM   4059  O   GLY B 147      29.940  12.984  60.950  1.00  0.00              
ATOM   4060  N   GLN B 148      27.779  12.648  60.437  1.00  0.00              
ATOM   4061  CA  GLN B 148      27.434  14.058  60.471  1.00  0.00              
ATOM   4062  CB  GLN B 148      26.488  14.395  59.322  1.00  0.00              
ATOM   4063  CG  GLN B 148      27.213  14.820  58.051  1.00  0.00              
ATOM   4064  CD  GLN B 148      27.910  16.169  58.176  1.00  0.00              
ATOM   4065  OE1 GLN B 148      29.122  16.265  58.340  1.00  0.00              
ATOM   4066  NE2 GLN B 148      27.187  17.277  58.088  1.00  0.00              
ATOM   4067  C   GLN B 148      26.857  14.524  61.801  1.00  0.00              
ATOM   4068  O   GLN B 148      26.388  15.658  61.914  1.00  0.00              
ATOM   4069  N   ALA B 149      26.861  13.678  62.835  1.00  0.00              
ATOM   4070  CA  ALA B 149      26.468  14.121  64.164  1.00  0.00              
ATOM   4071  CB  ALA B 149      26.087  12.933  65.032  1.00  0.00              
ATOM   4072  C   ALA B 149      27.675  14.800  64.801  1.00  0.00              
ATOM   4073  O   ALA B 149      28.801  14.361  64.549  1.00  0.00              
ATOM   4074  N   PRO B 150      27.522  15.871  65.595  1.00  0.00              
ATOM   4075  CD  PRO B 150      26.240  16.495  65.908  1.00  0.00              
ATOM   4076  CA  PRO B 150      28.623  16.600  66.217  1.00  0.00              
ATOM   4077  CB  PRO B 150      27.903  17.552  67.145  1.00  0.00              
ATOM   4078  CG  PRO B 150      26.629  17.869  66.416  1.00  0.00              
ATOM   4079  C   PRO B 150      29.609  15.730  66.982  1.00  0.00              
ATOM   4080  O   PRO B 150      29.229  14.921  67.836  1.00  0.00              
ATOM   4081  N   LEU B 151      30.889  15.898  66.628  1.00  0.00              
ATOM   4082  CA  LEU B 151      32.019  15.286  67.321  1.00  0.00              
ATOM   4083  CB  LEU B 151      33.308  15.961  66.845  1.00  0.00              
ATOM   4084  CG  LEU B 151      34.675  15.534  67.382  1.00  0.00              
ATOM   4085  CD1 LEU B 151      34.979  14.076  67.074  1.00  0.00              
ATOM   4086  CD2 LEU B 151      35.752  16.417  66.779  1.00  0.00              
ATOM   4087  C   LEU B 151      31.910  15.355  68.840  1.00  0.00              
ATOM   4088  O   LEU B 151      32.141  14.360  69.528  1.00  0.00              
ATOM   4089  N   SER B 152      31.499  16.526  69.339  1.00  0.00              
ATOM   4090  CA  SER B 152      31.157  16.741  70.737  1.00  0.00              
ATOM   4091  CB  SER B 152      30.507  18.113  70.839  1.00  0.00              
ATOM   4092  OG  SER B 152      29.447  18.240  69.891  1.00  0.00              
ATOM   4093  C   SER B 152      30.218  15.675  71.291  1.00  0.00              
ATOM   4094  O   SER B 152      30.579  14.920  72.196  1.00  0.00              
ATOM   4095  N   LEU B 153      29.036  15.582  70.667  1.00  0.00              
ATOM   4096  CA  LEU B 153      28.015  14.615  71.033  1.00  0.00              
ATOM   4097  CB  LEU B 153      26.783  14.765  70.159  1.00  0.00              
ATOM   4098  CG  LEU B 153      25.911  15.983  70.385  1.00  0.00              
ATOM   4099  CD1 LEU B 153      24.779  16.007  69.379  1.00  0.00              
ATOM   4100  CD2 LEU B 153      25.363  15.988  71.802  1.00  0.00              
ATOM   4101  C   LEU B 153      28.490  13.176  70.989  1.00  0.00              
ATOM   4102  O   LEU B 153      28.280  12.432  71.952  1.00  0.00              
ATOM   4103  N   LEU B 154      29.181  12.809  69.903  1.00  0.00              
ATOM   4104  CA  LEU B 154      29.757  11.479  69.766  1.00  0.00              
ATOM   4105  CB  LEU B 154      30.505  11.354  68.447  1.00  0.00              
ATOM   4106  CG  LEU B 154      29.705  11.476  67.164  1.00  0.00              
ATOM   4107  CD1 LEU B 154      30.643  11.549  65.982  1.00  0.00              
ATOM   4108  CD2 LEU B 154      28.747  10.312  67.013  1.00  0.00              
ATOM   4109  C   LEU B 154      30.695  11.142  70.915  1.00  0.00              
ATOM   4110  O   LEU B 154      30.475  10.155  71.619  1.00  0.00              
ATOM   4111  N   VAL B 155      31.687  12.001  71.172  1.00  0.00              
ATOM   4112  CA  VAL B 155      32.668  11.754  72.223  1.00  0.00              
ATOM   4113  CB  VAL B 155      33.873  12.722  72.089  1.00  0.00              
ATOM   4114  CG1 VAL B 155      34.925  12.510  73.171  1.00  0.00              
ATOM   4115  CG2 VAL B 155      34.568  12.508  70.754  1.00  0.00              
ATOM   4116  C   VAL B 155      32.045  11.796  73.619  1.00  0.00              
ATOM   4117  O   VAL B 155      32.508  11.102  74.531  1.00  0.00              
ATOM   4118  N   SER B 156      30.998  12.598  73.838  1.00  0.00              
ATOM   4119  CA  SER B 156      30.271  12.547  75.095  1.00  0.00              
ATOM   4120  CB  SER B 156      29.373  13.766  75.288  1.00  0.00              
ATOM   4121  OG  SER B 156      28.568  14.110  74.168  1.00  0.00              
ATOM   4122  C   SER B 156      29.470  11.267  75.259  1.00  0.00              
ATOM   4123  O   SER B 156      29.455  10.685  76.347  1.00  0.00              
ATOM   4124  N   TYR B 157      28.832  10.790  74.184  1.00  0.00              
ATOM   4125  CA  TYR B 157      28.003   9.603  74.272  1.00  0.00              
ATOM   4126  CB  TYR B 157      27.115   9.408  73.046  1.00  0.00              
ATOM   4127  CG  TYR B 157      26.025   8.371  73.298  1.00  0.00              
ATOM   4128  CD1 TYR B 157      24.847   8.762  73.897  1.00  0.00              
ATOM   4129  CE1 TYR B 157      23.854   7.835  74.123  1.00  0.00              
ATOM   4130  CD2 TYR B 157      26.210   7.046  72.943  1.00  0.00              
ATOM   4131  CE2 TYR B 157      25.214   6.116  73.165  1.00  0.00              
ATOM   4132  CZ  TYR B 157      24.031   6.525  73.736  1.00  0.00              
ATOM   4133  OH  TYR B 157      23.001   5.621  73.902  1.00  0.00              
ATOM   4134  C   TYR B 157      28.865   8.373  74.480  1.00  0.00              
ATOM   4135  O   TYR B 157      28.548   7.588  75.369  1.00  0.00              
ATOM   4136  N   THR B 158      29.950   8.186  73.719  1.00  0.00              
ATOM   4137  CA  THR B 158      30.796   7.005  73.857  1.00  0.00              
ATOM   4138  CB  THR B 158      31.932   7.029  72.817  1.00  0.00              
ATOM   4139  OG1 THR B 158      32.624   8.260  72.996  1.00  0.00              
ATOM   4140  CG2 THR B 158      31.409   6.895  71.392  1.00  0.00              
ATOM   4141  C   THR B 158      31.345   6.869  75.274  1.00  0.00              
ATOM   4142  O   THR B 158      31.251   5.816  75.905  1.00  0.00              
ATOM   4143  N   LYS B 159      31.848   7.999  75.782  1.00  0.00              
ATOM   4144  CA  LYS B 159      32.309   8.142  77.157  1.00  0.00              
ATOM   4145  CB  LYS B 159      32.704   9.598  77.365  1.00  0.00              
ATOM   4146  CG  LYS B 159      33.545   9.911  78.592  1.00  0.00              
ATOM   4147  CD  LYS B 159      33.824  11.408  78.750  1.00  0.00              
ATOM   4148  CE  LYS B 159      34.609  12.062  77.609  1.00  0.00              
ATOM   4149  NZ  LYS B 159      33.754  12.498  76.518  1.00  0.00              
ATOM   4150  C   LYS B 159      31.228   7.746  78.161  1.00  0.00              
ATOM   4151  O   LYS B 159      31.453   6.885  79.017  1.00  0.00              
ATOM   4152  N   SER B 160      30.027   8.326  78.021  1.00  0.00              
ATOM   4153  CA  SER B 160      28.917   8.052  78.927  1.00  0.00              
ATOM   4154  CB  SER B 160      27.725   8.944  78.603  1.00  0.00              
ATOM   4155  OG  SER B 160      28.037  10.326  78.714  1.00  0.00              
ATOM   4156  C   SER B 160      28.469   6.596  78.883  1.00  0.00              
ATOM   4157  O   SER B 160      28.260   5.962  79.919  1.00  0.00              
ATOM   4158  N   TYR B 161      28.382   6.046  77.669  1.00  0.00              
ATOM   4159  CA  TYR B 161      27.953   4.679  77.434  1.00  0.00              
ATOM   4160  CB  TYR B 161      27.865   4.423  75.926  1.00  0.00              
ATOM   4161  CG  TYR B 161      27.347   3.041  75.556  1.00  0.00              
ATOM   4162  CD1 TYR B 161      25.994   2.781  75.616  1.00  0.00              
ATOM   4163  CE1 TYR B 161      25.531   1.509  75.364  1.00  0.00              
ATOM   4164  CD2 TYR B 161      28.235   2.043  75.201  1.00  0.00              
ATOM   4165  CE2 TYR B 161      27.773   0.772  74.943  1.00  0.00              
ATOM   4166  CZ  TYR B 161      26.426   0.512  75.044  1.00  0.00              
ATOM   4167  OH  TYR B 161      25.968  -0.773  74.834  1.00  0.00              
ATOM   4168  C   TYR B 161      28.922   3.703  78.084  1.00  0.00              
ATOM   4169  O   TYR B 161      28.506   2.828  78.844  1.00  0.00              
ATOM   4170  N   LEU B 162      30.221   3.862  77.822  1.00  0.00              
ATOM   4171  CA  LEU B 162      31.221   2.971  78.388  1.00  0.00              
ATOM   4172  CB  LEU B 162      32.569   3.188  77.717  1.00  0.00              
ATOM   4173  CG  LEU B 162      32.617   2.923  76.215  1.00  0.00              
ATOM   4174  CD1 LEU B 162      33.944   3.383  75.641  1.00  0.00              
ATOM   4175  CD2 LEU B 162      32.320   1.465  75.895  1.00  0.00              
ATOM   4176  C   LEU B 162      31.326   3.086  79.902  1.00  0.00              
ATOM   4177  O   LEU B 162      31.553   2.084  80.583  1.00  0.00              
ATOM   4178  N   SER B 163      31.110   4.291  80.446  1.00  0.00              
ATOM   4179  CA  SER B 163      30.994   4.472  81.887  1.00  0.00              
ATOM   4180  CB  SER B 163      30.859   5.956  82.221  1.00  0.00              
ATOM   4181  OG  SER B 163      31.071   6.243  83.598  1.00  0.00              
ATOM   4182  C   SER B 163      29.797   3.696  82.433  1.00  0.00              
ATOM   4183  O   SER B 163      29.922   3.020  83.456  1.00  0.00              
ATOM   4184  N   MET B 164      28.649   3.762  81.745  1.00  0.00              
ATOM   4185  CA  MET B 164      27.455   3.009  82.107  1.00  0.00              
ATOM   4186  CB  MET B 164      26.316   3.401  81.164  1.00  0.00              
ATOM   4187  CG  MET B 164      25.008   2.641  81.329  1.00  0.00              
ATOM   4188  SD  MET B 164      23.732   3.223  80.187  1.00  0.00              
ATOM   4189  CE  MET B 164      24.167   2.248  78.777  1.00  0.00              
ATOM   4190  C   MET B 164      27.685   1.502  82.074  1.00  0.00              
ATOM   4191  O   MET B 164      27.216   0.779  82.953  1.00  0.00              
ATOM   4192  N   VAL B 165      28.413   1.005  81.069  1.00  0.00              
ATOM   4193  CA  VAL B 165      28.766  -0.409  81.006  1.00  0.00              
ATOM   4194  CB  VAL B 165      29.468  -0.771  79.677  1.00  0.00              
ATOM   4195  CG1 VAL B 165      29.678  -2.272  79.584  1.00  0.00              
ATOM   4196  CG2 VAL B 165      28.659  -0.328  78.471  1.00  0.00              
ATOM   4197  C   VAL B 165      29.644  -0.778  82.198  1.00  0.00              
ATOM   4198  O   VAL B 165      29.365  -1.749  82.905  1.00  0.00              
ATOM   4199  N   GLY B 166      30.674   0.040  82.448  1.00  0.00              
ATOM   4200  CA  GLY B 166      31.597  -0.152  83.556  1.00  0.00              
ATOM   4201  C   GLY B 166      30.901  -0.240  84.908  1.00  0.00              
ATOM   4202  O   GLY B 166      31.156  -1.172  85.674  1.00  0.00              
ATOM   4203  N   SER B 167      30.000   0.702  85.206  1.00  0.00              
ATOM   4204  CA  SER B 167      29.245   0.672  86.448  1.00  0.00              
ATOM   4205  CB  SER B 167      28.501   1.992  86.640  1.00  0.00              
ATOM   4206  OG  SER B 167      27.727   2.309  85.490  1.00  0.00              
ATOM   4207  C   SER B 167      28.263  -0.492  86.472  1.00  0.00              
ATOM   4208  O   SER B 167      28.370  -1.401  87.300  1.00  0.00              
ATOM   4209  N   CYS B 168      27.331  -0.514  85.517  1.00  0.00              
ATOM   4210  CA  CYS B 168      26.255  -1.487  85.525  1.00  0.00              
ATOM   4211  CB  CYS B 168      25.249  -1.178  84.444  1.00  0.00              
ATOM   4212  SG  CYS B 168      24.548   0.467  84.711  1.00  0.00              
ATOM   4213  C   CYS B 168      26.678  -2.942  85.475  1.00  0.00              
ATOM   4214  O   CYS B 168      26.159  -3.739  86.262  1.00  0.00              
ATOM   4215  N   CYS B 169      27.666  -3.309  84.654  1.00  0.00              
ATOM   4216  CA  CYS B 169      28.155  -4.681  84.637  1.00  0.00              
ATOM   4217  CB  CYS B 169      29.024  -4.939  83.416  1.00  0.00              
ATOM   4218  SG  CYS B 169      28.151  -4.626  81.861  1.00  0.00              
ATOM   4219  C   CYS B 169      28.905  -5.089  85.903  1.00  0.00              
ATOM   4220  O   CYS B 169      29.168  -6.276  86.102  1.00  0.00              
ATOM   4221  N   THR B 170      29.273  -4.145  86.778  1.00  0.00              
ATOM   4222  CA  THR B 170      29.825  -4.499  88.077  1.00  0.00              
ATOM   4223  CB  THR B 170      31.160  -3.762  88.348  1.00  0.00              
ATOM   4224  OG1 THR B 170      30.947  -2.365  88.193  1.00  0.00              
ATOM   4225  CG2 THR B 170      32.276  -4.246  87.433  1.00  0.00              
ATOM   4226  C   THR B 170      28.829  -4.293  89.217  1.00  0.00              
ATOM   4227  O   THR B 170      29.119  -4.608  90.374  1.00  0.00              
ATOM   4228  N   SER B 171      27.630  -3.780  88.915  1.00  0.00              
ATOM   4229  CA  SER B 171      26.644  -3.481  89.941  1.00  0.00              
ATOM   4230  CB  SER B 171      25.642  -2.441  89.429  1.00  0.00              
ATOM   4231  OG  SER B 171      24.678  -2.974  88.524  1.00  0.00              
ATOM   4232  C   SER B 171      25.888  -4.716  90.419  1.00  0.00              
ATOM   4233  O   SER B 171      25.873  -5.765  89.772  1.00  0.00              
ATOM   4234  N   ALA B 172      25.196  -4.561  91.549  1.00  0.00              
ATOM   4235  CA  ALA B 172      24.278  -5.577  92.040  1.00  0.00              
ATOM   4236  CB  ALA B 172      24.049  -5.341  93.527  1.00  0.00              
ATOM   4237  C   ALA B 172      22.916  -5.576  91.343  1.00  0.00              
ATOM   4238  O   ALA B 172      22.036  -6.361  91.701  1.00  0.00              
ATOM   4239  N   SER B 173      22.705  -4.727  90.328  1.00  0.00              
ATOM   4240  CA  SER B 173      21.406  -4.609  89.679  1.00  0.00              
ATOM   4241  CB  SER B 173      20.650  -3.507  90.421  1.00  0.00              
ATOM   4242  OG  SER B 173      19.268  -3.393  90.109  1.00  0.00              
ATOM   4243  C   SER B 173      21.570  -4.303  88.183  1.00  0.00              
ATOM   4244  O   SER B 173      20.894  -3.413  87.652  1.00  0.00              
ATOM   4245  N   PRO B 174      22.394  -5.069  87.437  1.00  0.00              
ATOM   4246  CD  PRO B 174      22.724  -6.462  87.728  1.00  0.00              
ATOM   4247  CA  PRO B 174      22.912  -4.712  86.113  1.00  0.00              
ATOM   4248  CB  PRO B 174      23.613  -5.976  85.653  1.00  0.00              
ATOM   4249  CG  PRO B 174      24.001  -6.654  86.937  1.00  0.00              
ATOM   4250  C   PRO B 174      21.910  -4.234  85.073  1.00  0.00              
ATOM   4251  O   PRO B 174      22.035  -3.121  84.559  1.00  0.00              
ATOM   4252  N   THR B 175      20.888  -5.049  84.799  1.00  0.00              
ATOM   4253  CA  THR B 175      19.860  -4.762  83.809  1.00  0.00              
ATOM   4254  CB  THR B 175      18.830  -5.912  83.824  1.00  0.00              
ATOM   4255  OG1 THR B 175      19.570  -7.110  84.047  1.00  0.00              
ATOM   4256  CG2 THR B 175      18.059  -6.014  82.516  1.00  0.00              
ATOM   4257  C   THR B 175      19.164  -3.424  84.044  1.00  0.00              
ATOM   4258  O   THR B 175      19.054  -2.595  83.137  1.00  0.00              
ATOM   4259  N   VAL B 176      18.746  -3.187  85.291  1.00  0.00              
ATOM   4260  CA  VAL B 176      18.019  -1.974  85.625  1.00  0.00              
ATOM   4261  CB  VAL B 176      17.069  -2.202  86.824  1.00  0.00              
ATOM   4262  CG1 VAL B 176      16.244  -0.962  87.131  1.00  0.00              
ATOM   4263  CG2 VAL B 176      16.090  -3.321  86.511  1.00  0.00              
ATOM   4264  C   VAL B 176      18.983  -0.811  85.841  1.00  0.00              
ATOM   4265  O   VAL B 176      18.606   0.346  85.669  1.00  0.00              
ATOM   4266  N   CYS B 177      20.244  -1.076  86.200  1.00  0.00              
ATOM   4267  CA  CYS B 177      21.281  -0.050  86.221  1.00  0.00              
ATOM   4268  CB  CYS B 177      22.585  -0.644  86.729  1.00  0.00              
ATOM   4269  SG  CYS B 177      24.018   0.460  86.663  1.00  0.00              
ATOM   4270  C   CYS B 177      21.465   0.522  84.821  1.00  0.00              
ATOM   4271  O   CYS B 177      21.438   1.743  84.640  1.00  0.00              
ATOM   4272  N   PHE B 178      21.609  -0.366  83.824  1.00  0.00              
ATOM   4273  CA  PHE B 178      21.602   0.029  82.423  1.00  0.00              
ATOM   4274  CB  PHE B 178      21.663  -1.168  81.484  1.00  0.00              
ATOM   4275  CG  PHE B 178      23.046  -1.742  81.229  1.00  0.00              
ATOM   4276  CD1 PHE B 178      23.363  -3.007  81.681  1.00  0.00              
ATOM   4277  CD2 PHE B 178      23.967  -1.017  80.498  1.00  0.00              
ATOM   4278  CE1 PHE B 178      24.597  -3.547  81.391  1.00  0.00              
ATOM   4279  CE2 PHE B 178      25.199  -1.565  80.212  1.00  0.00              
ATOM   4280  CZ  PHE B 178      25.515  -2.829  80.657  1.00  0.00              
ATOM   4281  C   PHE B 178      20.351   0.819  82.095  1.00  0.00              
ATOM   4282  O   PHE B 178      20.466   1.952  81.641  1.00  0.00              
ATOM   4283  N   LEU B 179      19.169   0.261  82.388  1.00  0.00              
ATOM   4284  CA  LEU B 179      17.895   0.933  82.167  1.00  0.00              
ATOM   4285  CB  LEU B 179      16.762   0.067  82.719  1.00  0.00              
ATOM   4286  CG  LEU B 179      15.303   0.512  82.648  1.00  0.00              
ATOM   4287  CD1 LEU B 179      14.837   0.723  81.216  1.00  0.00              
ATOM   4288  CD2 LEU B 179      14.430  -0.525  83.328  1.00  0.00              
ATOM   4289  C   LEU B 179      17.822   2.351  82.728  1.00  0.00              
ATOM   4290  O   LEU B 179      17.533   3.269  81.961  1.00  0.00              
ATOM   4291  N   LYS B 180      18.127   2.596  84.011  1.00  0.00              
ATOM   4292  CA  LYS B 180      18.043   3.943  84.567  1.00  0.00              
ATOM   4293  CB  LYS B 180      18.188   3.976  86.094  1.00  0.00              
ATOM   4294  CG  LYS B 180      19.548   3.588  86.670  1.00  0.00              
ATOM   4295  CD  LYS B 180      19.675   3.953  88.141  1.00  0.00              
ATOM   4296  CE  LYS B 180      19.642   5.458  88.418  1.00  0.00              
ATOM   4297  NZ  LYS B 180      20.754   6.177  87.817  1.00  0.00              
ATOM   4298  C   LYS B 180      19.046   4.890  83.921  1.00  0.00              
ATOM   4299  O   LYS B 180      18.698   6.018  83.558  1.00  0.00              
ATOM   4300  N   GLU B 181      20.281   4.416  83.702  1.00  0.00              
ATOM   4301  CA  GLU B 181      21.288   5.235  83.053  1.00  0.00              
ATOM   4302  CB  GLU B 181      22.681   4.658  83.215  1.00  0.00              
ATOM   4303  CG  GLU B 181      23.187   4.741  84.654  1.00  0.00              
ATOM   4304  CD  GLU B 181      24.679   4.479  84.810  1.00  0.00              
ATOM   4305  OE1 GLU B 181      25.477   5.201  84.212  1.00  0.00              
ATOM   4306  OE2 GLU B 181      25.064   3.571  85.548  1.00  0.00              
ATOM   4307  C   GLU B 181      20.966   5.529  81.594  1.00  0.00              
ATOM   4308  O   GLU B 181      21.266   6.608  81.090  1.00  0.00              
ATOM   4309  N   ARG B 182      20.286   4.605  80.920  1.00  0.00              
ATOM   4310  CA  ARG B 182      19.772   4.830  79.580  1.00  0.00              
ATOM   4311  CB  ARG B 182      19.316   3.514  78.994  1.00  0.00              
ATOM   4312  CG  ARG B 182      20.460   2.655  78.502  1.00  0.00              
ATOM   4313  CD  ARG B 182      19.941   1.247  78.328  1.00  0.00              
ATOM   4314  NE  ARG B 182      20.944   0.370  77.750  1.00  0.00              
ATOM   4315  CZ  ARG B 182      20.836  -0.956  77.786  1.00  0.00              
ATOM   4316  NH1 ARG B 182      21.739  -1.692  77.164  1.00  0.00              
ATOM   4317  NH2 ARG B 182      19.806  -1.575  78.354  1.00  0.00              
ATOM   4318  C   ARG B 182      18.625   5.830  79.572  1.00  0.00              
ATOM   4319  O   ARG B 182      18.563   6.702  78.705  1.00  0.00              
ATOM   4320  N   LEU B 183      17.728   5.741  80.559  1.00  0.00              
ATOM   4321  CA  LEU B 183      16.646   6.703  80.714  1.00  0.00              
ATOM   4322  CB  LEU B 183      15.662   6.235  81.781  1.00  0.00              
ATOM   4323  CG  LEU B 183      14.858   4.967  81.508  1.00  0.00              
ATOM   4324  CD1 LEU B 183      14.178   4.495  82.778  1.00  0.00              
ATOM   4325  CD2 LEU B 183      13.860   5.166  80.380  1.00  0.00              
ATOM   4326  C   LEU B 183      17.136   8.108  81.040  1.00  0.00              
ATOM   4327  O   LEU B 183      16.489   9.088  80.670  1.00  0.00              
ATOM   4328  N   GLN B 184      18.269   8.247  81.738  1.00  0.00              
ATOM   4329  CA  GLN B 184      18.891   9.556  81.882  1.00  0.00              
ATOM   4330  CB  GLN B 184      19.631   9.682  83.221  1.00  0.00              
ATOM   4331  CG  GLN B 184      20.804   8.743  83.446  1.00  0.00              
ATOM   4332  CD  GLN B 184      21.232   8.602  84.899  1.00  0.00              
ATOM   4333  OE1 GLN B 184      20.978   7.593  85.561  1.00  0.00              
ATOM   4334  NE2 GLN B 184      21.910   9.597  85.452  1.00  0.00              
ATOM   4335  C   GLN B 184      19.749   9.956  80.680  1.00  0.00              
ATOM   4336  O   GLN B 184      19.923  11.145  80.408  1.00  0.00              
ATOM   4337  N   LEU B 185      20.295   8.991  79.928  1.00  0.00              
ATOM   4338  CA  LEU B 185      20.964   9.265  78.660  1.00  0.00              
ATOM   4339  CB  LEU B 185      21.775   8.058  78.192  1.00  0.00              
ATOM   4340  CG  LEU B 185      23.293   8.041  78.359  1.00  0.00              
ATOM   4341  CD1 LEU B 185      23.732   8.295  79.794  1.00  0.00              
ATOM   4342  CD2 LEU B 185      23.837   6.709  77.871  1.00  0.00              
ATOM   4343  C   LEU B 185      20.035   9.702  77.533  1.00  0.00              
ATOM   4344  O   LEU B 185      20.487  10.385  76.612  1.00  0.00              
ATOM   4345  N   LYS B 186      18.756   9.297  77.603  1.00  0.00              
ATOM   4346  CA  LYS B 186      17.662   9.664  76.698  1.00  0.00              
ATOM   4347  CB  LYS B 186      16.386   9.877  77.519  1.00  0.00              
ATOM   4348  CG  LYS B 186      15.120  10.196  76.727  1.00  0.00              
ATOM   4349  CD  LYS B 186      14.092  10.862  77.634  1.00  0.00              
ATOM   4350  CE  LYS B 186      12.808  11.166  76.873  1.00  0.00              
ATOM   4351  NZ  LYS B 186      12.980  12.186  75.853  1.00  0.00              
ATOM   4352  C   LYS B 186      17.868  10.867  75.785  1.00  0.00              
ATOM   4353  O   LYS B 186      17.936  10.718  74.565  1.00  0.00              
ATOM   4354  N   HIS B 187      18.026  12.052  76.387  1.00  0.00              
ATOM   4355  CA  HIS B 187      18.165  13.297  75.649  1.00  0.00              
ATOM   4356  CB  HIS B 187      18.171  14.470  76.625  1.00  0.00              
ATOM   4357  CG  HIS B 187      18.048  15.833  75.957  1.00  0.00              
ATOM   4358  ND1 HIS B 187      18.975  16.497  75.281  1.00  0.00              
ATOM   4359  CD2 HIS B 187      16.903  16.594  75.986  1.00  0.00              
ATOM   4360  NE2 HIS B 187      17.209  17.680  75.326  1.00  0.00              
ATOM   4361  CE1 HIS B 187      18.450  17.631  74.907  1.00  0.00              
ATOM   4362  C   HIS B 187      19.433  13.309  74.806  1.00  0.00              
ATOM   4363  O   HIS B 187      19.382  13.640  73.623  1.00  0.00              
ATOM   4364  N   LEU B 188      20.563  12.898  75.395  1.00  0.00              
ATOM   4365  CA  LEU B 188      21.853  12.888  74.717  1.00  0.00              
ATOM   4366  CB  LEU B 188      22.951  12.517  75.719  1.00  0.00              
ATOM   4367  CG  LEU B 188      24.409  12.395  75.274  1.00  0.00              
ATOM   4368  CD1 LEU B 188      24.967  13.733  74.823  1.00  0.00              
ATOM   4369  CD2 LEU B 188      25.252  11.846  76.412  1.00  0.00              
ATOM   4370  C   LEU B 188      21.834  11.887  73.568  1.00  0.00              
ATOM   4371  O   LEU B 188      22.328  12.170  72.474  1.00  0.00              
ATOM   4372  N   SER B 189      21.223  10.726  73.818  1.00  0.00              
ATOM   4373  CA  SER B 189      21.095   9.674  72.826  1.00  0.00              
ATOM   4374  CB  SER B 189      20.455   8.460  73.478  1.00  0.00              
ATOM   4375  OG  SER B 189      20.864   7.216  72.919  1.00  0.00              
ATOM   4376  C   SER B 189      20.253  10.164  71.657  1.00  0.00              
ATOM   4377  O   SER B 189      20.771  10.262  70.543  1.00  0.00              
ATOM   4378  N   LEU B 190      18.991  10.541  71.928  1.00  0.00              
ATOM   4379  CA  LEU B 190      18.066  11.059  70.928  1.00  0.00              
ATOM   4380  CB  LEU B 190      16.785  11.582  71.573  1.00  0.00              
ATOM   4381  CG  LEU B 190      15.642  10.622  71.873  1.00  0.00              
ATOM   4382  CD1 LEU B 190      14.649  11.256  72.830  1.00  0.00              
ATOM   4383  CD2 LEU B 190      14.946  10.214  70.585  1.00  0.00              
ATOM   4384  C   LEU B 190      18.681  12.155  70.080  1.00  0.00              
ATOM   4385  O   LEU B 190      18.691  12.041  68.853  1.00  0.00              
ATOM   4386  N   LEU B 191      19.274  13.145  70.756  1.00  0.00              
ATOM   4387  CA  LEU B 191      19.998  14.231  70.118  1.00  0.00              
ATOM   4388  CB  LEU B 191      20.576  15.129  71.205  1.00  0.00              
ATOM   4389  CG  LEU B 191      21.384  16.379  70.912  1.00  0.00              
ATOM   4390  CD1 LEU B 191      20.619  17.378  70.066  1.00  0.00              
ATOM   4391  CD2 LEU B 191      21.776  17.006  72.234  1.00  0.00              
ATOM   4392  C   LEU B 191      21.094  13.732  69.189  1.00  0.00              
ATOM   4393  O   LEU B 191      21.044  14.057  68.005  1.00  0.00              
ATOM   4394  N   THR B 192      22.026  12.886  69.649  1.00  0.00              
ATOM   4395  CA  THR B 192      23.136  12.440  68.812  1.00  0.00              
ATOM   4396  CB  THR B 192      24.146  11.595  69.614  1.00  0.00              
ATOM   4397  OG1 THR B 192      24.510  12.363  70.753  1.00  0.00              
ATOM   4398  CG2 THR B 192      25.409  11.295  68.818  1.00  0.00              
ATOM   4399  C   THR B 192      22.642  11.672  67.587  1.00  0.00              
ATOM   4400  O   THR B 192      23.112  11.902  66.469  1.00  0.00              
ATOM   4401  N   THR B 193      21.651  10.793  67.776  1.00  0.00              
ATOM   4402  CA  THR B 193      21.033  10.108  66.654  1.00  0.00              
ATOM   4403  CB  THR B 193      20.135   8.951  67.143  1.00  0.00              
ATOM   4404  OG1 THR B 193      19.433   9.342  68.323  1.00  0.00              
ATOM   4405  CG2 THR B 193      20.972   7.719  67.426  1.00  0.00              
ATOM   4406  C   THR B 193      20.314  11.036  65.677  1.00  0.00              
ATOM   4407  O   THR B 193      20.470  10.912  64.462  1.00  0.00              
ATOM   4408  N   LEU B 194      19.585  12.026  66.191  1.00  0.00              
ATOM   4409  CA  LEU B 194      18.778  12.923  65.377  1.00  0.00              
ATOM   4410  CB  LEU B 194      17.860  13.678  66.326  1.00  0.00              
ATOM   4411  CG  LEU B 194      16.721  14.554  65.854  1.00  0.00              
ATOM   4412  CD1 LEU B 194      15.701  13.751  65.074  1.00  0.00              
ATOM   4413  CD2 LEU B 194      16.055  15.150  67.077  1.00  0.00              
ATOM   4414  C   LEU B 194      19.638  13.893  64.574  1.00  0.00              
ATOM   4415  O   LEU B 194      19.412  14.111  63.378  1.00  0.00              
ATOM   4416  N   SER B 195      20.660  14.453  65.232  1.00  0.00              
ATOM   4417  CA  SER B 195      21.566  15.412  64.627  1.00  0.00              
ATOM   4418  CB  SER B 195      22.586  15.894  65.642  1.00  0.00              
ATOM   4419  OG  SER B 195      21.955  16.606  66.697  1.00  0.00              
ATOM   4420  C   SER B 195      22.261  14.923  63.368  1.00  0.00              
ATOM   4421  O   SER B 195      22.437  15.714  62.441  1.00  0.00              
ATOM   4422  N   ASN B 196      22.601  13.629  63.276  1.00  0.00              
ATOM   4423  CA  ASN B 196      23.144  13.079  62.039  1.00  0.00              
ATOM   4424  CB  ASN B 196      23.479  11.595  62.171  1.00  0.00              
ATOM   4425  CG  ASN B 196      24.165  11.017  60.936  1.00  0.00              
ATOM   4426  OD1 ASN B 196      25.339  11.282  60.674  1.00  0.00              
ATOM   4427  ND2 ASN B 196      23.497  10.206  60.130  1.00  0.00              
ATOM   4428  C   ASN B 196      22.195  13.280  60.864  1.00  0.00              
ATOM   4429  O   ASN B 196      22.642  13.656  59.780  1.00  0.00              
ATOM   4430  N   ARG B 197      20.882  13.116  61.057  1.00  0.00              
ATOM   4431  CA  ARG B 197      19.959  13.239  59.944  1.00  0.00              
ATOM   4432  CB  ARG B 197      18.627  12.561  60.236  1.00  0.00              
ATOM   4433  CG  ARG B 197      17.899  12.084  58.975  1.00  0.00              
ATOM   4434  CD  ARG B 197      18.797  11.318  57.991  1.00  0.00              
ATOM   4435  NE  ARG B 197      19.481  10.178  58.587  1.00  0.00              
ATOM   4436  CZ  ARG B 197      20.749   9.881  58.294  1.00  0.00              
ATOM   4437  NH1 ARG B 197      21.296   8.765  58.751  1.00  0.00              
ATOM   4438  NH2 ARG B 197      21.544  10.688  57.603  1.00  0.00              
ATOM   4439  C   ARG B 197      19.780  14.682  59.500  1.00  0.00              
ATOM   4440  O   ARG B 197      19.945  14.977  58.314  1.00  0.00              
ATOM   4441  N   VAL B 198      19.519  15.603  60.432  1.00  0.00              
ATOM   4442  CA  VAL B 198      19.412  17.018  60.083  1.00  0.00              
ATOM   4443  CB  VAL B 198      18.890  17.900  61.247  1.00  0.00              
ATOM   4444  CG1 VAL B 198      17.422  17.627  61.501  1.00  0.00              
ATOM   4445  CG2 VAL B 198      19.650  17.707  62.549  1.00  0.00              
ATOM   4446  C   VAL B 198      20.701  17.586  59.489  1.00  0.00              
ATOM   4447  O   VAL B 198      20.674  18.268  58.461  1.00  0.00              
ATOM   4448  N   CYS B 199      21.855  17.261  60.080  1.00  0.00              
ATOM   4449  CA  CYS B 199      23.131  17.721  59.558  1.00  0.00              
ATOM   4450  CB  CYS B 199      24.218  17.616  60.614  1.00  0.00              
ATOM   4451  SG  CYS B 199      23.817  18.503  62.142  1.00  0.00              
ATOM   4452  C   CYS B 199      23.570  17.010  58.283  1.00  0.00              
ATOM   4453  O   CYS B 199      24.353  17.578  57.517  1.00  0.00              
ATOM   4454  N   SER B 200      23.119  15.778  58.004  1.00  0.00              
ATOM   4455  CA  SER B 200      23.372  15.167  56.703  1.00  0.00              
ATOM   4456  CB  SER B 200      23.154  13.654  56.680  1.00  0.00              
ATOM   4457  OG  SER B 200      21.877  13.246  57.146  1.00  0.00              
ATOM   4458  C   SER B 200      22.566  15.834  55.602  1.00  0.00              
ATOM   4459  O   SER B 200      23.111  16.094  54.530  1.00  0.00              
ATOM   4460  N   GLN B 201      21.290  16.153  55.862  1.00  0.00              
ATOM   4461  CA  GLN B 201      20.493  16.962  54.943  1.00  0.00              
ATOM   4462  CB  GLN B 201      19.080  17.178  55.476  1.00  0.00              
ATOM   4463  CG  GLN B 201      18.239  15.910  55.442  1.00  0.00              
ATOM   4464  CD  GLN B 201      16.824  16.045  55.987  1.00  0.00              
ATOM   4465  OE1 GLN B 201      16.287  17.125  56.241  1.00  0.00              
ATOM   4466  NE2 GLN B 201      16.135  14.926  56.156  1.00  0.00              
ATOM   4467  C   GLN B 201      21.143  18.310  54.658  1.00  0.00              
ATOM   4468  O   GLN B 201      21.296  18.702  53.498  1.00  0.00              
ATOM   4469  N   TYR B 202      21.583  18.983  55.729  1.00  0.00              
ATOM   4470  CA  TYR B 202      22.333  20.226  55.622  1.00  0.00              
ATOM   4471  CB  TYR B 202      22.704  20.724  57.022  1.00  0.00              
ATOM   4472  CG  TYR B 202      23.339  22.108  57.048  1.00  0.00              
ATOM   4473  CD1 TYR B 202      22.547  23.227  56.884  1.00  0.00              
ATOM   4474  CE1 TYR B 202      23.123  24.478  56.856  1.00  0.00              
ATOM   4475  CD2 TYR B 202      24.705  22.238  57.207  1.00  0.00              
ATOM   4476  CE2 TYR B 202      25.287  23.487  57.162  1.00  0.00              
ATOM   4477  CZ  TYR B 202      24.489  24.595  56.977  1.00  0.00              
ATOM   4478  OH  TYR B 202      25.072  25.840  56.880  1.00  0.00              
ATOM   4479  C   TYR B 202      23.584  20.091  54.759  1.00  0.00              
ATOM   4480  O   TYR B 202      23.794  20.895  53.850  1.00  0.00              
ATOM   4481  N   ALA B 203      24.416  19.078  55.021  1.00  0.00              
ATOM   4482  CA  ALA B 203      25.636  18.859  54.255  1.00  0.00              
ATOM   4483  CB  ALA B 203      26.431  17.719  54.867  1.00  0.00              
ATOM   4484  C   ALA B 203      25.388  18.497  52.797  1.00  0.00              
ATOM   4485  O   ALA B 203      26.098  18.960  51.905  1.00  0.00              
ATOM   4486  N   ALA B 204      24.367  17.674  52.547  1.00  0.00              
ATOM   4487  CA  ALA B 204      24.029  17.238  51.203  1.00  0.00              
ATOM   4488  CB  ALA B 204      22.993  16.132  51.281  1.00  0.00              
ATOM   4489  C   ALA B 204      23.443  18.347  50.341  1.00  0.00              
ATOM   4490  O   ALA B 204      23.688  18.401  49.136  1.00  0.00              
ATOM   4491  N   TYR B 205      22.645  19.229  50.947  1.00  0.00              
ATOM   4492  CA  TYR B 205      22.049  20.330  50.214  1.00  0.00              
ATOM   4493  CB  TYR B 205      20.642  20.598  50.731  1.00  0.00              
ATOM   4494  CG  TYR B 205      19.583  19.610  50.255  1.00  0.00              
ATOM   4495  CD1 TYR B 205      18.472  19.389  51.042  1.00  0.00              
ATOM   4496  CE1 TYR B 205      17.451  18.585  50.580  1.00  0.00              
ATOM   4497  CD2 TYR B 205      19.690  18.992  49.021  1.00  0.00              
ATOM   4498  CE2 TYR B 205      18.673  18.187  48.555  1.00  0.00              
ATOM   4499  CZ  TYR B 205      17.555  18.002  49.335  1.00  0.00              
ATOM   4500  OH  TYR B 205      16.525  17.222  48.858  1.00  0.00              
ATOM   4501  C   TYR B 205      22.842  21.627  50.180  1.00  0.00              
ATOM   4502  O   TYR B 205      22.872  22.313  49.157  1.00  0.00              
ATOM   4503  N   GLY B 206      23.504  21.985  51.282  1.00  0.00              
ATOM   4504  CA  GLY B 206      24.112  23.299  51.415  1.00  0.00              
ATOM   4505  C   GLY B 206      23.094  24.298  51.948  1.00  0.00              
ATOM   4506  O   GLY B 206      21.906  24.221  51.624  1.00  0.00              
ATOM   4507  N   GLU B 207      23.567  25.278  52.730  1.00  0.00              
ATOM   4508  CA  GLU B 207      22.725  26.162  53.534  1.00  0.00              
ATOM   4509  CB  GLU B 207      23.567  27.309  54.102  1.00  0.00              
ATOM   4510  CG  GLU B 207      22.813  28.216  55.076  1.00  0.00              
ATOM   4511  CD  GLU B 207      23.703  28.997  56.027  1.00  0.00              
ATOM   4512  OE1 GLU B 207      23.907  28.518  57.146  1.00  0.00              
ATOM   4513  OE2 GLU B 207      24.188  30.063  55.655  1.00  0.00              
ATOM   4514  C   GLU B 207      21.432  26.682  52.912  1.00  0.00              
ATOM   4515  O   GLU B 207      20.365  26.437  53.473  1.00  0.00              
ATOM   4516  N   LYS B 208      21.485  27.338  51.747  1.00  0.00              
ATOM   4517  CA  LYS B 208      20.288  27.868  51.103  1.00  0.00              
ATOM   4518  CB  LYS B 208      20.663  28.672  49.858  1.00  0.00              
ATOM   4519  CG  LYS B 208      19.481  29.410  49.235  1.00  0.00              
ATOM   4520  CD  LYS B 208      19.880  30.126  47.958  1.00  0.00              
ATOM   4521  CE  LYS B 208      18.654  30.801  47.363  1.00  0.00              
ATOM   4522  NZ  LYS B 208      18.995  31.500  46.139  1.00  0.00              
ATOM   4523  C   LYS B 208      19.299  26.764  50.734  1.00  0.00              
ATOM   4524  O   LYS B 208      18.099  26.885  50.984  1.00  0.00              
ATOM   4525  N   LYS B 209      19.798  25.644  50.206  1.00  0.00              
ATOM   4526  CA  LYS B 209      18.929  24.577  49.740  1.00  0.00              
ATOM   4527  CB  LYS B 209      19.700  23.703  48.764  1.00  0.00              
ATOM   4528  CG  LYS B 209      18.832  22.813  47.890  1.00  0.00              
ATOM   4529  CD  LYS B 209      19.740  22.121  46.893  1.00  0.00              
ATOM   4530  CE  LYS B 209      18.932  21.372  45.853  1.00  0.00              
ATOM   4531  NZ  LYS B 209      19.802  20.946  44.774  1.00  0.00              
ATOM   4532  C   LYS B 209      18.393  23.777  50.923  1.00  0.00              
ATOM   4533  O   LYS B 209      17.277  23.261  50.875  1.00  0.00              
ATOM   4534  N   SER B 210      19.153  23.693  52.020  1.00  0.00              
ATOM   4535  CA  SER B 210      18.676  23.090  53.256  1.00  0.00              
ATOM   4536  CB  SER B 210      19.835  22.874  54.221  1.00  0.00              
ATOM   4537  OG  SER B 210      19.491  22.035  55.318  1.00  0.00              
ATOM   4538  C   SER B 210      17.618  23.975  53.907  1.00  0.00              
ATOM   4539  O   SER B 210      16.647  23.465  54.465  1.00  0.00              
ATOM   4540  N   ARG B 211      17.792  25.298  53.843  1.00  0.00              
ATOM   4541  CA  ARG B 211      16.807  26.269  54.303  1.00  0.00              
ATOM   4542  CB  ARG B 211      17.413  27.652  54.104  1.00  0.00              
ATOM   4543  CG  ARG B 211      16.609  28.879  54.477  1.00  0.00              
ATOM   4544  CD  ARG B 211      17.458  30.060  54.023  1.00  0.00              
ATOM   4545  NE  ARG B 211      16.741  31.322  54.096  1.00  0.00              
ATOM   4546  CZ  ARG B 211      15.855  31.705  53.176  1.00  0.00              
ATOM   4547  NH1 ARG B 211      15.191  32.834  53.381  1.00  0.00              
ATOM   4548  NH2 ARG B 211      15.657  31.014  52.057  1.00  0.00              
ATOM   4549  C   ARG B 211      15.506  26.110  53.524  1.00  0.00              
ATOM   4550  O   ARG B 211      14.425  26.019  54.112  1.00  0.00              
ATOM   4551  N   LEU B 212      15.620  26.024  52.193  1.00  0.00              
ATOM   4552  CA  LEU B 212      14.491  25.702  51.335  1.00  0.00              
ATOM   4553  CB  LEU B 212      14.878  25.756  49.860  1.00  0.00              
ATOM   4554  CG  LEU B 212      14.674  27.052  49.075  1.00  0.00              
ATOM   4555  CD1 LEU B 212      15.375  28.250  49.701  1.00  0.00              
ATOM   4556  CD2 LEU B 212      15.145  26.850  47.646  1.00  0.00              
ATOM   4557  C   LEU B 212      13.859  24.357  51.663  1.00  0.00              
ATOM   4558  O   LEU B 212      12.641  24.296  51.794  1.00  0.00              
ATOM   4559  N   SER B 213      14.638  23.286  51.857  1.00  0.00              
ATOM   4560  CA  SER B 213      14.119  21.984  52.268  1.00  0.00              
ATOM   4561  CB  SER B 213      15.266  20.980  52.389  1.00  0.00              
ATOM   4562  OG  SER B 213      14.871  19.657  52.742  1.00  0.00              
ATOM   4563  C   SER B 213      13.353  22.062  53.583  1.00  0.00              
ATOM   4564  O   SER B 213      12.273  21.483  53.707  1.00  0.00              
ATOM   4565  N   ASN B 214      13.886  22.800  54.563  1.00  0.00              
ATOM   4566  CA  ASN B 214      13.207  23.021  55.833  1.00  0.00              
ATOM   4567  CB  ASN B 214      14.098  23.803  56.802  1.00  0.00              
ATOM   4568  CG  ASN B 214      15.245  22.985  57.388  1.00  0.00              
ATOM   4569  OD1 ASN B 214      15.080  21.829  57.767  1.00  0.00              
ATOM   4570  ND2 ASN B 214      16.452  23.520  57.516  1.00  0.00              
ATOM   4571  C   ASN B 214      11.879  23.738  55.638  1.00  0.00              
ATOM   4572  O   ASN B 214      10.856  23.332  56.192  1.00  0.00              
ATOM   4573  N   LEU B 215      11.878  24.772  54.789  1.00  0.00              
ATOM   4574  CA  LEU B 215      10.667  25.488  54.411  1.00  0.00              
ATOM   4575  CB  LEU B 215      11.054  26.646  53.495  1.00  0.00              
ATOM   4576  CG  LEU B 215      10.030  27.686  53.068  1.00  0.00              
ATOM   4577  CD1 LEU B 215       9.561  28.502  54.258  1.00  0.00              
ATOM   4578  CD2 LEU B 215      10.656  28.614  52.046  1.00  0.00              
ATOM   4579  C   LEU B 215       9.648  24.577  53.725  1.00  0.00              
ATOM   4580  O   LEU B 215       8.459  24.637  54.039  1.00  0.00              
ATOM   4581  N   ILE B 216      10.106  23.705  52.818  1.00  0.00              
ATOM   4582  CA  ILE B 216       9.261  22.731  52.133  1.00  0.00              
ATOM   4583  CB  ILE B 216      10.070  21.967  51.048  1.00  0.00              
ATOM   4584  CG2 ILE B 216       9.258  20.829  50.435  1.00  0.00              
ATOM   4585  CG1 ILE B 216      10.540  22.908  49.945  1.00  0.00              
ATOM   4586  CD1 ILE B 216      11.548  22.296  48.953  1.00  0.00              
ATOM   4587  C   ILE B 216       8.631  21.769  53.134  1.00  0.00              
ATOM   4588  O   ILE B 216       7.420  21.545  53.092  1.00  0.00              
ATOM   4589  N   LYS B 217       9.433  21.222  54.057  1.00  0.00              
ATOM   4590  CA  LYS B 217       8.926  20.346  55.105  1.00  0.00              
ATOM   4591  CB  LYS B 217      10.044  19.834  56.010  1.00  0.00              
ATOM   4592  CG  LYS B 217      10.924  18.840  55.277  1.00  0.00              
ATOM   4593  CD  LYS B 217      11.981  18.205  56.162  1.00  0.00              
ATOM   4594  CE  LYS B 217      12.687  17.209  55.265  1.00  0.00              
ATOM   4595  NZ  LYS B 217      13.695  16.419  55.940  1.00  0.00              
ATOM   4596  C   LYS B 217       7.852  21.026  55.935  1.00  0.00              
ATOM   4597  O   LYS B 217       6.739  20.510  56.042  1.00  0.00              
ATOM   4598  N   LEU B 218       8.142  22.229  56.441  1.00  0.00              
ATOM   4599  CA  LEU B 218       7.168  23.007  57.196  1.00  0.00              
ATOM   4600  CB  LEU B 218       7.800  24.302  57.693  1.00  0.00              
ATOM   4601  CG  LEU B 218       8.952  24.204  58.688  1.00  0.00              
ATOM   4602  CD1 LEU B 218       9.608  25.559  58.863  1.00  0.00              
ATOM   4603  CD2 LEU B 218       8.494  23.633  60.019  1.00  0.00              
ATOM   4604  C   LEU B 218       5.900  23.312  56.406  1.00  0.00              
ATOM   4605  O   LEU B 218       4.801  23.239  56.954  1.00  0.00              
ATOM   4606  N   ALA B 219       6.032  23.602  55.107  1.00  0.00              
ATOM   4607  CA  ALA B 219       4.891  23.815  54.228  1.00  0.00              
ATOM   4608  CB  ALA B 219       5.375  24.229  52.849  1.00  0.00              
ATOM   4609  C   ALA B 219       4.034  22.574  54.027  1.00  0.00              
ATOM   4610  O   ALA B 219       2.807  22.653  54.052  1.00  0.00              
ATOM   4611  N   GLN B 220       4.654  21.408  53.831  1.00  0.00              
ATOM   4612  CA  GLN B 220       3.897  20.190  53.579  1.00  0.00              
ATOM   4613  CB  GLN B 220       4.726  19.179  52.788  1.00  0.00              
ATOM   4614  CG  GLN B 220       5.118  19.793  51.449  1.00  0.00              
ATOM   4615  CD  GLN B 220       5.669  18.851  50.391  1.00  0.00              
ATOM   4616  OE1 GLN B 220       6.537  18.008  50.620  1.00  0.00              
ATOM   4617  NE2 GLN B 220       5.164  19.011  49.176  1.00  0.00              
ATOM   4618  C   GLN B 220       3.309  19.581  54.845  1.00  0.00              
ATOM   4619  O   GLN B 220       2.273  18.915  54.811  1.00  0.00              
ATOM   4620  N   LYS B 221       3.965  19.810  55.984  1.00  0.00              
ATOM   4621  CA  LYS B 221       3.420  19.437  57.281  1.00  0.00              
ATOM   4622  CB  LYS B 221       4.526  19.386  58.321  1.00  0.00              
ATOM   4623  CG  LYS B 221       5.530  18.281  58.048  1.00  0.00              
ATOM   4624  CD  LYS B 221       6.748  18.497  58.920  1.00  0.00              
ATOM   4625  CE  LYS B 221       7.772  17.414  58.647  1.00  0.00              
ATOM   4626  NZ  LYS B 221       8.887  17.574  59.553  1.00  0.00              
ATOM   4627  C   LYS B 221       2.337  20.404  57.738  1.00  0.00              
ATOM   4628  O   LYS B 221       1.344  19.990  58.339  1.00  0.00              
ATOM   4629  N   VAL B 222       2.503  21.709  57.489  1.00  0.00              
ATOM   4630  CA  VAL B 222       1.488  22.695  57.837  1.00  0.00              
ATOM   4631  CB  VAL B 222       1.902  23.559  59.063  1.00  0.00              
ATOM   4632  CG1 VAL B 222       0.714  24.381  59.524  1.00  0.00              
ATOM   4633  CG2 VAL B 222       2.407  22.755  60.247  1.00  0.00              
ATOM   4634  C   VAL B 222       1.159  23.586  56.633  1.00  0.00              
ATOM   4635  O   VAL B 222       1.681  24.700  56.511  1.00  0.00              
ATOM   4636  N   PRO B 223       0.277  23.168  55.710  1.00  0.00              
ATOM   4637  CD  PRO B 223      -0.255  21.813  55.603  1.00  0.00              
ATOM   4638  CA  PRO B 223      -0.185  23.998  54.600  1.00  0.00              
ATOM   4639  CB  PRO B 223      -0.965  23.016  53.750  1.00  0.00              
ATOM   4640  CG  PRO B 223      -1.483  22.001  54.736  1.00  0.00              
ATOM   4641  C   PRO B 223      -1.025  25.192  55.040  1.00  0.00              
ATOM   4642  O   PRO B 223      -1.050  26.229  54.380  1.00  0.00              
ATOM   4643  N   THR B 224      -1.675  25.076  56.201  1.00  0.00              
ATOM   4644  CA  THR B 224      -2.538  26.102  56.766  1.00  0.00              
ATOM   4645  CB  THR B 224      -3.379  25.442  57.878  1.00  0.00              
ATOM   4646  OG1 THR B 224      -2.521  24.536  58.571  1.00  0.00              
ATOM   4647  CG2 THR B 224      -4.585  24.708  57.313  1.00  0.00              
ATOM   4648  C   THR B 224      -1.847  27.362  57.285  1.00  0.00              
ATOM   4649  O   THR B 224      -2.507  28.312  57.711  1.00  0.00              
ATOM   4650  N   ALA B 225      -0.512  27.389  57.270  1.00  0.00              
ATOM   4651  CA  ALA B 225       0.249  28.531  57.748  1.00  0.00              
ATOM   4652  CB  ALA B 225       1.637  28.031  58.114  1.00  0.00              
ATOM   4653  C   ALA B 225       0.407  29.642  56.712  1.00  0.00              
ATOM   4654  O   ALA B 225      -0.193  29.622  55.632  1.00  0.00              
ATOM   4655  N   ASP B 226       1.203  30.662  57.041  1.00  0.00              
ATOM   4656  CA  ASP B 226       1.678  31.610  56.045  1.00  0.00              
ATOM   4657  CB  ASP B 226       1.001  32.975  56.202  1.00  0.00              
ATOM   4658  CG  ASP B 226       0.952  33.840  54.940  1.00  0.00              
ATOM   4659  OD1 ASP B 226       1.771  33.668  54.026  1.00  0.00              
ATOM   4660  OD2 ASP B 226       0.076  34.696  54.862  1.00  0.00              
ATOM   4661  C   ASP B 226       3.186  31.743  56.233  1.00  0.00              
ATOM   4662  O   ASP B 226       3.710  31.386  57.294  1.00  0.00              
ATOM   4663  N   LEU B 227       3.899  32.272  55.229  1.00  0.00              
ATOM   4664  CA  LEU B 227       5.349  32.445  55.240  1.00  0.00              
ATOM   4665  CB  LEU B 227       5.765  33.285  54.035  1.00  0.00              
ATOM   4666  CG  LEU B 227       7.248  33.366  53.692  1.00  0.00              
ATOM   4667  CD1 LEU B 227       7.732  32.035  53.138  1.00  0.00              
ATOM   4668  CD2 LEU B 227       7.508  34.475  52.690  1.00  0.00              
ATOM   4669  C   LEU B 227       5.914  33.076  56.510  1.00  0.00              
ATOM   4670  O   LEU B 227       6.967  32.682  57.006  1.00  0.00              
ATOM   4671  N   GLU B 228       5.149  34.002  57.091  1.00  0.00              
ATOM   4672  CA  GLU B 228       5.531  34.720  58.301  1.00  0.00              
ATOM   4673  CB  GLU B 228       4.514  35.827  58.593  1.00  0.00              
ATOM   4674  CG  GLU B 228       4.463  37.009  57.607  1.00  0.00              
ATOM   4675  CD  GLU B 228       4.060  36.703  56.165  1.00  0.00              
ATOM   4676  OE1 GLU B 228       4.593  37.334  55.258  1.00  0.00              
ATOM   4677  OE2 GLU B 228       3.231  35.812  55.944  1.00  0.00              
ATOM   4678  C   GLU B 228       5.661  33.809  59.521  1.00  0.00              
ATOM   4679  O   GLU B 228       6.317  34.153  60.503  1.00  0.00              
ATOM   4680  N   ASP B 229       5.024  32.635  59.468  1.00  0.00              
ATOM   4681  CA  ASP B 229       5.182  31.625  60.502  1.00  0.00              
ATOM   4682  CB  ASP B 229       3.982  30.685  60.609  1.00  0.00              
ATOM   4683  CG  ASP B 229       2.642  31.329  60.909  1.00  0.00              
ATOM   4684  OD1 ASP B 229       2.529  32.101  61.861  1.00  0.00              
ATOM   4685  OD2 ASP B 229       1.691  31.041  60.176  1.00  0.00              
ATOM   4686  C   ASP B 229       6.382  30.760  60.166  1.00  0.00              
ATOM   4687  O   ASP B 229       7.319  30.638  60.956  1.00  0.00              
ATOM   4688  N   VAL B 230       6.359  30.175  58.965  1.00  0.00              
ATOM   4689  CA  VAL B 230       7.314  29.141  58.591  1.00  0.00              
ATOM   4690  CB  VAL B 230       6.790  28.268  57.425  1.00  0.00              
ATOM   4691  CG1 VAL B 230       5.571  27.478  57.867  1.00  0.00              
ATOM   4692  CG2 VAL B 230       6.438  29.083  56.193  1.00  0.00              
ATOM   4693  C   VAL B 230       8.736  29.619  58.323  1.00  0.00              
ATOM   4694  O   VAL B 230       9.690  29.006  58.808  1.00  0.00              
ATOM   4695  N   LEU B 231       8.917  30.727  57.597  1.00  0.00              
ATOM   4696  CA  LEU B 231      10.243  31.208  57.236  1.00  0.00              
ATOM   4697  CB  LEU B 231      10.177  32.350  56.217  1.00  0.00              
ATOM   4698  CG  LEU B 231      11.475  32.876  55.610  1.00  0.00              
ATOM   4699  CD1 LEU B 231      12.200  31.776  54.847  1.00  0.00              
ATOM   4700  CD2 LEU B 231      11.190  34.062  54.708  1.00  0.00              
ATOM   4701  C   LEU B 231      11.137  31.570  58.422  1.00  0.00              
ATOM   4702  O   LEU B 231      12.296  31.158  58.372  1.00  0.00              
ATOM   4703  N   PRO B 232      10.738  32.269  59.506  1.00  0.00              
ATOM   4704  CD  PRO B 232       9.513  33.061  59.612  1.00  0.00              
ATOM   4705  CA  PRO B 232      11.561  32.461  60.702  1.00  0.00              
ATOM   4706  CB  PRO B 232      10.609  33.146  61.658  1.00  0.00              
ATOM   4707  CG  PRO B 232       9.821  34.032  60.735  1.00  0.00              
ATOM   4708  C   PRO B 232      12.086  31.154  61.283  1.00  0.00              
ATOM   4709  O   PRO B 232      13.242  31.065  61.701  1.00  0.00              
ATOM   4710  N   LEU B 233      11.250  30.111  61.247  1.00  0.00              
ATOM   4711  CA  LEU B 233      11.629  28.798  61.744  1.00  0.00              
ATOM   4712  CB  LEU B 233      10.407  27.896  61.856  1.00  0.00              
ATOM   4713  CG  LEU B 233       9.179  28.450  62.560  1.00  0.00              
ATOM   4714  CD1 LEU B 233       8.051  27.444  62.526  1.00  0.00              
ATOM   4715  CD2 LEU B 233       9.506  28.863  63.978  1.00  0.00              
ATOM   4716  C   LEU B 233      12.650  28.165  60.812  1.00  0.00              
ATOM   4717  O   LEU B 233      13.687  27.682  61.266  1.00  0.00              
ATOM   4718  N   ALA B 234      12.381  28.221  59.501  1.00  0.00              
ATOM   4719  CA  ALA B 234      13.297  27.729  58.479  1.00  0.00              
ATOM   4720  CB  ALA B 234      12.702  27.954  57.098  1.00  0.00              
ATOM   4721  C   ALA B 234      14.657  28.413  58.514  1.00  0.00              
ATOM   4722  O   ALA B 234      15.680  27.770  58.274  1.00  0.00              
ATOM   4723  N   GLU B 235      14.694  29.714  58.828  1.00  0.00              
ATOM   4724  CA  GLU B 235      15.943  30.417  59.088  1.00  0.00              
ATOM   4725  CB  GLU B 235      15.706  31.907  59.348  1.00  0.00              
ATOM   4726  CG  GLU B 235      15.073  32.739  58.232  1.00  0.00              
ATOM   4727  CD  GLU B 235      15.901  33.015  56.981  1.00  0.00              
ATOM   4728  OE1 GLU B 235      15.343  33.586  56.043  1.00  0.00              
ATOM   4729  OE2 GLU B 235      17.088  32.693  56.920  1.00  0.00              
ATOM   4730  C   GLU B 235      16.620  29.837  60.322  1.00  0.00              
ATOM   4731  O   GLU B 235      17.752  29.354  60.262  1.00  0.00              
ATOM   4732  N   ASP B 236      15.883  29.845  61.440  1.00  0.00              
ATOM   4733  CA  ASP B 236      16.408  29.462  62.742  1.00  0.00              
ATOM   4734  CB  ASP B 236      15.324  29.610  63.807  1.00  0.00              
ATOM   4735  CG  ASP B 236      15.748  29.232  65.219  1.00  0.00              
ATOM   4736  OD1 ASP B 236      16.645  29.858  65.781  1.00  0.00              
ATOM   4737  OD2 ASP B 236      15.146  28.312  65.772  1.00  0.00              
ATOM   4738  C   ASP B 236      17.009  28.067  62.778  1.00  0.00              
ATOM   4739  O   ASP B 236      18.144  27.928  63.223  1.00  0.00              
ATOM   4740  N   ILE B 237      16.305  27.044  62.282  1.00  0.00              
ATOM   4741  CA  ILE B 237      16.837  25.685  62.252  1.00  0.00              
ATOM   4742  CB  ILE B 237      15.746  24.647  61.860  1.00  0.00              
ATOM   4743  CG2 ILE B 237      15.150  24.931  60.486  1.00  0.00              
ATOM   4744  CG1 ILE B 237      16.256  23.210  61.975  1.00  0.00              
ATOM   4745  CD1 ILE B 237      15.208  22.116  61.682  1.00  0.00              
ATOM   4746  C   ILE B 237      18.092  25.565  61.389  1.00  0.00              
ATOM   4747  O   ILE B 237      19.077  24.964  61.820  1.00  0.00              
ATOM   4748  N   THR B 238      18.116  26.181  60.203  1.00  0.00              
ATOM   4749  CA  THR B 238      19.271  26.105  59.317  1.00  0.00              
ATOM   4750  CB  THR B 238      18.905  26.691  57.942  1.00  0.00              
ATOM   4751  OG1 THR B 238      17.693  26.049  57.557  1.00  0.00              
ATOM   4752  CG2 THR B 238      19.962  26.421  56.887  1.00  0.00              
ATOM   4753  C   THR B 238      20.489  26.798  59.931  1.00  0.00              
ATOM   4754  O   THR B 238      21.615  26.307  59.822  1.00  0.00              
ATOM   4755  N   ASN B 239      20.256  27.917  60.628  1.00  0.00              
ATOM   4756  CA  ASN B 239      21.308  28.605  61.367  1.00  0.00              
ATOM   4757  CB  ASN B 239      20.843  29.974  61.855  1.00  0.00              
ATOM   4758  CG  ASN B 239      20.591  30.977  60.738  1.00  0.00              
ATOM   4759  OD1 ASN B 239      21.364  31.124  59.795  1.00  0.00              
ATOM   4760  ND2 ASN B 239      19.490  31.712  60.798  1.00  0.00              
ATOM   4761  C   ASN B 239      21.813  27.791  62.551  1.00  0.00              
ATOM   4762  O   ASN B 239      23.010  27.771  62.835  1.00  0.00              
ATOM   4763  N   ILE B 240      20.907  27.097  63.252  1.00  0.00              
ATOM   4764  CA  ILE B 240      21.266  26.141  64.296  1.00  0.00              
ATOM   4765  CB  ILE B 240      19.954  25.584  64.912  1.00  0.00              
ATOM   4766  CG2 ILE B 240      20.094  24.219  65.584  1.00  0.00              
ATOM   4767  CG1 ILE B 240      19.349  26.630  65.839  1.00  0.00              
ATOM   4768  CD1 ILE B 240      17.949  26.284  66.376  1.00  0.00              
ATOM   4769  C   ILE B 240      22.183  25.048  63.751  1.00  0.00              
ATOM   4770  O   ILE B 240      23.180  24.682  64.379  1.00  0.00              
ATOM   4771  N   LEU B 241      21.854  24.547  62.556  1.00  0.00              
ATOM   4772  CA  LEU B 241      22.680  23.564  61.874  1.00  0.00              
ATOM   4773  CB  LEU B 241      21.996  23.090  60.596  1.00  0.00              
ATOM   4774  CG  LEU B 241      20.669  22.355  60.752  1.00  0.00              
ATOM   4775  CD1 LEU B 241      19.992  22.127  59.412  1.00  0.00              
ATOM   4776  CD2 LEU B 241      20.875  21.051  61.492  1.00  0.00              
ATOM   4777  C   LEU B 241      24.084  24.077  61.586  1.00  0.00              
ATOM   4778  O   LEU B 241      25.054  23.454  62.026  1.00  0.00              
ATOM   4779  N   SER B 242      24.236  25.230  60.924  1.00  0.00              
ATOM   4780  CA  SER B 242      25.557  25.794  60.672  1.00  0.00              
ATOM   4781  CB  SER B 242      25.456  27.006  59.762  1.00  0.00              
ATOM   4782  OG  SER B 242      24.265  27.750  59.972  1.00  0.00              
ATOM   4783  C   SER B 242      26.354  26.145  61.920  1.00  0.00              
ATOM   4784  O   SER B 242      27.577  25.997  61.947  1.00  0.00              
ATOM   4785  N   LYS B 243      25.660  26.601  62.965  1.00  0.00              
ATOM   4786  CA  LYS B 243      26.289  26.892  64.241  1.00  0.00              
ATOM   4787  CB  LYS B 243      25.299  27.677  65.101  1.00  0.00              
ATOM   4788  CG  LYS B 243      25.833  28.228  66.413  1.00  0.00              
ATOM   4789  CD  LYS B 243      24.771  29.107  67.058  1.00  0.00              
ATOM   4790  CE  LYS B 243      25.277  29.677  68.375  1.00  0.00              
ATOM   4791  NZ  LYS B 243      25.330  28.655  69.402  1.00  0.00              
ATOM   4792  C   LYS B 243      26.764  25.634  64.965  1.00  0.00              
ATOM   4793  O   LYS B 243      27.888  25.596  65.469  1.00  0.00              
ATOM   4794  N   CYS B 244      25.953  24.573  65.009  1.00  0.00              
ATOM   4795  CA  CYS B 244      26.240  23.479  65.921  1.00  0.00              
ATOM   4796  CB  CYS B 244      25.095  23.358  66.914  1.00  0.00              
ATOM   4797  SG  CYS B 244      24.717  24.964  67.662  1.00  0.00              
ATOM   4798  C   CYS B 244      26.607  22.118  65.344  1.00  0.00              
ATOM   4799  O   CYS B 244      27.224  21.320  66.060  1.00  0.00              
ATOM   4800  N   CYS B 245      26.300  21.819  64.070  1.00  0.00              
ATOM   4801  CA  CYS B 245      26.562  20.502  63.483  1.00  0.00              
ATOM   4802  CB  CYS B 245      26.133  20.426  62.025  1.00  0.00              
ATOM   4803  SG  CYS B 245      24.342  20.418  61.775  1.00  0.00              
ATOM   4804  C   CYS B 245      27.998  20.006  63.563  1.00  0.00              
ATOM   4805  O   CYS B 245      28.241  18.816  63.754  1.00  0.00              
ATOM   4806  N   GLU B 246      28.983  20.894  63.422  1.00  0.00              
ATOM   4807  CA  GLU B 246      30.368  20.493  63.585  1.00  0.00              
ATOM   4808  CB  GLU B 246      31.172  20.819  62.322  1.00  0.00              
ATOM   4809  CG  GLU B 246      30.843  19.914  61.130  1.00  0.00              
ATOM   4810  CD  GLU B 246      31.138  18.436  61.370  1.00  0.00              
ATOM   4811  OE1 GLU B 246      32.308  18.047  61.376  1.00  0.00              
ATOM   4812  OE2 GLU B 246      30.205  17.662  61.577  1.00  0.00              
ATOM   4813  C   GLU B 246      31.000  21.048  64.855  1.00  0.00              
ATOM   4814  O   GLU B 246      32.142  21.515  64.873  1.00  0.00              
ATOM   4815  N   SER B 247      30.242  21.001  65.954  1.00  0.00              
ATOM   4816  CA  SER B 247      30.790  21.358  67.249  1.00  0.00              
ATOM   4817  CB  SER B 247      29.678  21.622  68.260  1.00  0.00              
ATOM   4818  OG  SER B 247      28.739  20.558  68.350  1.00  0.00              
ATOM   4819  C   SER B 247      31.750  20.281  67.738  1.00  0.00              
ATOM   4820  O   SER B 247      31.383  19.122  67.953  1.00  0.00              
ATOM   4821  N   ALA B 248      33.021  20.670  67.834  1.00  0.00              
ATOM   4822  CA  ALA B 248      34.062  19.793  68.347  1.00  0.00              
ATOM   4823  CB  ALA B 248      35.424  20.404  68.057  1.00  0.00              
ATOM   4824  C   ALA B 248      33.972  19.543  69.847  1.00  0.00              
ATOM   4825  O   ALA B 248      34.106  18.408  70.300  1.00  0.00              
ATOM   4826  N   SER B 249      33.739  20.597  70.631  1.00  0.00              
ATOM   4827  CA  SER B 249      33.672  20.483  72.077  1.00  0.00              
ATOM   4828  CB  SER B 249      34.856  21.246  72.663  1.00  0.00              
ATOM   4829  OG  SER B 249      34.889  22.571  72.136  1.00  0.00              
ATOM   4830  C   SER B 249      32.348  20.991  72.638  1.00  0.00              
ATOM   4831  O   SER B 249      31.497  20.210  73.070  1.00  0.00              
ATOM   4832  N   GLU B 250      32.130  22.310  72.625  1.00  0.00              
ATOM   4833  CA  GLU B 250      30.909  22.888  73.156  1.00  0.00              
ATOM   4834  CB  GLU B 250      31.139  24.368  73.485  1.00  0.00              
ATOM   4835  CG  GLU B 250      30.018  25.068  74.260  1.00  0.00              
ATOM   4836  CD  GLU B 250      29.720  24.476  75.632  1.00  0.00              
ATOM   4837  OE1 GLU B 250      30.529  24.639  76.544  1.00  0.00              
ATOM   4838  OE2 GLU B 250      28.668  23.851  75.781  1.00  0.00              
ATOM   4839  C   GLU B 250      29.743  22.683  72.193  1.00  0.00              
ATOM   4840  O   GLU B 250      29.491  23.475  71.280  1.00  0.00              
ATOM   4841  N   ASP B 251      29.045  21.561  72.376  1.00  0.00              
ATOM   4842  CA  ASP B 251      27.832  21.304  71.617  1.00  0.00              
ATOM   4843  CB  ASP B 251      27.328  19.867  71.765  1.00  0.00              
ATOM   4844  CG  ASP B 251      26.076  19.634  70.927  1.00  0.00              
ATOM   4845  OD1 ASP B 251      24.989  19.503  71.491  1.00  0.00              
ATOM   4846  OD2 ASP B 251      26.162  19.648  69.700  1.00  0.00              
ATOM   4847  C   ASP B 251      26.706  22.261  71.971  1.00  0.00              
ATOM   4848  O   ASP B 251      26.027  22.107  72.987  1.00  0.00              
ATOM   4849  N   CYS B 252      26.500  23.261  71.120  1.00  0.00              
ATOM   4850  CA  CYS B 252      25.349  24.133  71.271  1.00  0.00              
ATOM   4851  CB  CYS B 252      25.571  25.459  70.566  1.00  0.00              
ATOM   4852  SG  CYS B 252      26.265  25.365  68.897  1.00  0.00              
ATOM   4853  C   CYS B 252      24.000  23.532  70.897  1.00  0.00              
ATOM   4854  O   CYS B 252      22.973  23.986  71.404  1.00  0.00              
ATOM   4855  N   MET B 253      23.971  22.481  70.062  1.00  0.00              
ATOM   4856  CA  MET B 253      22.738  21.860  69.576  1.00  0.00              
ATOM   4857  CB  MET B 253      23.096  20.642  68.727  1.00  0.00              
ATOM   4858  CG  MET B 253      21.994  20.099  67.832  1.00  0.00              
ATOM   4859  SD  MET B 253      21.540  21.237  66.501  1.00  0.00              
ATOM   4860  CE  MET B 253      22.592  20.624  65.216  1.00  0.00              
ATOM   4861  C   MET B 253      21.767  21.463  70.687  1.00  0.00              
ATOM   4862  O   MET B 253      20.555  21.662  70.570  1.00  0.00              
ATOM   4863  N   ALA B 254      22.327  20.958  71.793  1.00  0.00              
ATOM   4864  CA  ALA B 254      21.588  20.664  73.015  1.00  0.00              
ATOM   4865  CB  ALA B 254      22.578  20.266  74.099  1.00  0.00              
ATOM   4866  C   ALA B 254      20.750  21.806  73.579  1.00  0.00              
ATOM   4867  O   ALA B 254      19.698  21.570  74.171  1.00  0.00              
ATOM   4868  N   LYS B 255      21.208  23.050  73.419  1.00  0.00              
ATOM   4869  CA  LYS B 255      20.444  24.214  73.848  1.00  0.00              
ATOM   4870  CB  LYS B 255      21.350  25.364  74.306  1.00  0.00              
ATOM   4871  CG  LYS B 255      22.416  25.054  75.357  1.00  0.00              
ATOM   4872  CD  LYS B 255      23.706  24.625  74.674  1.00  0.00              
ATOM   4873  CE  LYS B 255      24.824  24.320  75.652  1.00  0.00              
ATOM   4874  NZ  LYS B 255      26.025  24.000  74.905  1.00  0.00              
ATOM   4875  C   LYS B 255      19.579  24.709  72.695  1.00  0.00              
ATOM   4876  O   LYS B 255      18.420  25.094  72.872  1.00  0.00              
ATOM   4877  N   GLU B 256      20.156  24.667  71.486  1.00  0.00              
ATOM   4878  CA  GLU B 256      19.519  25.185  70.287  1.00  0.00              
ATOM   4879  CB  GLU B 256      20.431  25.056  69.078  1.00  0.00              
ATOM   4880  CG  GLU B 256      21.771  25.783  69.086  1.00  0.00              
ATOM   4881  CD  GLU B 256      21.767  27.293  69.283  1.00  0.00              
ATOM   4882  OE1 GLU B 256      20.906  27.985  68.742  1.00  0.00              
ATOM   4883  OE2 GLU B 256      22.665  27.775  69.977  1.00  0.00              
ATOM   4884  C   GLU B 256      18.197  24.521  69.939  1.00  0.00              
ATOM   4885  O   GLU B 256      17.211  25.223  69.715  1.00  0.00              
ATOM   4886  N   LEU B 257      18.133  23.184  69.898  1.00  0.00              
ATOM   4887  CA  LEU B 257      16.897  22.505  69.530  1.00  0.00              
ATOM   4888  CB  LEU B 257      17.110  21.021  69.224  1.00  0.00              
ATOM   4889  CG  LEU B 257      17.969  20.658  68.017  1.00  0.00              
ATOM   4890  CD1 LEU B 257      18.038  19.150  67.871  1.00  0.00              
ATOM   4891  CD2 LEU B 257      17.423  21.278  66.738  1.00  0.00              
ATOM   4892  C   LEU B 257      15.719  22.729  70.478  1.00  0.00              
ATOM   4893  O   LEU B 257      14.623  22.946  69.960  1.00  0.00              
ATOM   4894  N   PRO B 258      15.833  22.734  71.821  1.00  0.00              
ATOM   4895  CD  PRO B 258      16.856  22.025  72.587  1.00  0.00              
ATOM   4896  CA  PRO B 258      14.789  23.214  72.726  1.00  0.00              
ATOM   4897  CB  PRO B 258      15.448  23.115  74.082  1.00  0.00              
ATOM   4898  CG  PRO B 258      16.213  21.829  73.947  1.00  0.00              
ATOM   4899  C   PRO B 258      14.317  24.631  72.418  1.00  0.00              
ATOM   4900  O   PRO B 258      13.108  24.886  72.355  1.00  0.00              
ATOM   4901  N   GLU B 259      15.255  25.556  72.173  1.00  0.00              
ATOM   4902  CA  GLU B 259      14.913  26.907  71.753  1.00  0.00              
ATOM   4903  CB  GLU B 259      16.184  27.765  71.710  1.00  0.00              
ATOM   4904  CG  GLU B 259      16.068  29.207  71.200  1.00  0.00              
ATOM   4905  CD  GLU B 259      14.994  30.075  71.852  1.00  0.00              
ATOM   4906  OE1 GLU B 259      14.978  30.206  73.075  1.00  0.00              
ATOM   4907  OE2 GLU B 259      14.182  30.632  71.112  1.00  0.00              
ATOM   4908  C   GLU B 259      14.164  26.924  70.422  1.00  0.00              
ATOM   4909  O   GLU B 259      13.221  27.703  70.254  1.00  0.00              
ATOM   4910  N   HIS B 260      14.551  26.052  69.486  1.00  0.00              
ATOM   4911  CA  HIS B 260      13.836  25.909  68.231  1.00  0.00              
ATOM   4912  CB  HIS B 260      14.549  24.966  67.266  1.00  0.00              
ATOM   4913  CG  HIS B 260      13.907  24.956  65.886  1.00  0.00              
ATOM   4914  ND1 HIS B 260      13.533  26.009  65.176  1.00  0.00              
ATOM   4915  CD2 HIS B 260      13.564  23.824  65.189  1.00  0.00              
ATOM   4916  NE2 HIS B 260      12.986  24.265  64.101  1.00  0.00              
ATOM   4917  CE1 HIS B 260      12.962  25.576  64.089  1.00  0.00              
ATOM   4918  C   HIS B 260      12.419  25.422  68.482  1.00  0.00              
ATOM   4919  O   HIS B 260      11.490  26.038  67.966  1.00  0.00              
ATOM   4920  N   THR B 261      12.207  24.376  69.293  1.00  0.00              
ATOM   4921  CA  THR B 261      10.865  23.893  69.588  1.00  0.00              
ATOM   4922  CB  THR B 261      10.880  22.586  70.399  1.00  0.00              
ATOM   4923  OG1 THR B 261      11.906  22.664  71.380  1.00  0.00              
ATOM   4924  CG2 THR B 261      11.116  21.404  69.483  1.00  0.00              
ATOM   4925  C   THR B 261       9.922  24.913  70.209  1.00  0.00              
ATOM   4926  O   THR B 261       8.721  24.879  69.939  1.00  0.00              
ATOM   4927  N   VAL B 262      10.459  25.855  71.000  1.00  0.00              
ATOM   4928  CA  VAL B 262       9.676  26.972  71.521  1.00  0.00              
ATOM   4929  CB  VAL B 262      10.534  27.857  72.463  1.00  0.00              
ATOM   4930  CG1 VAL B 262       9.761  29.062  72.986  1.00  0.00              
ATOM   4931  CG2 VAL B 262      11.019  27.050  73.657  1.00  0.00              
ATOM   4932  C   VAL B 262       9.103  27.785  70.361  1.00  0.00              
ATOM   4933  O   VAL B 262       7.883  27.934  70.245  1.00  0.00              
ATOM   4934  N   LYS B 263       9.974  28.249  69.454  1.00  0.00              
ATOM   4935  CA  LYS B 263       9.549  29.023  68.292  1.00  0.00              
ATOM   4936  CB  LYS B 263      10.744  29.453  67.455  1.00  0.00              
ATOM   4937  CG  LYS B 263      11.752  30.386  68.096  1.00  0.00              
ATOM   4938  CD  LYS B 263      12.721  30.760  66.987  1.00  0.00
[truncated: 120,880 more chars]
