# Supplementary material for: RaTrav: a tool for calculating mean first-passage times on biochemical networks
Source: BMC Syst Biol. 2013 Nov 21;7:130. doi: 10.1186/1752-0509-7-130 (PMC4222613; doi:10.1186/1752-0509-7-130)
Supplement: Additional file 1 — RaTrav examples file. File containing RaTrav input and output data for the two case studies presented. [file 1752-0509-7-130-S1.zip › SupplementaryFiles/Example1/59d.pdb]

ATOM      1  N   GLU A   1      11.418  -6.580 102.416  1.00  0.00              
ATOM      2  CA  GLU A   1      11.751  -7.964 102.706  1.00  0.00              
ATOM      3  CB  GLU A   1      11.857  -8.124 104.222  1.00  0.00              
ATOM      4  CG  GLU A   1      12.455  -9.439 104.723  1.00  0.00              
ATOM      5  CD  GLU A   1      13.899  -9.688 104.300  1.00  0.00              
ATOM      6  OE1 GLU A   1      14.782  -8.944 104.729  1.00  0.00              
ATOM      7  OE2 GLU A   1      14.145 -10.637 103.557  1.00  0.00              
ATOM      8  C   GLU A   1      10.700  -8.910 102.131  1.00  0.00              
ATOM      9  O   GLU A   1      10.957 -10.080 101.856  1.00  0.00              
ATOM     10  N   THR A   2       9.509  -8.359 101.929  1.00  0.00              
ATOM     11  CA  THR A   2       8.393  -9.085 101.361  1.00  0.00              
ATOM     12  CB  THR A   2       7.085  -8.376 101.754  1.00  0.00              
ATOM     13  OG1 THR A   2       7.344  -6.974 101.798  1.00  0.00              
ATOM     14  CG2 THR A   2       6.557  -8.878 103.088  1.00  0.00              
ATOM     15  C   THR A   2       8.515  -9.271  99.854  1.00  0.00              
ATOM     16  O   THR A   2       9.019  -8.408  99.128  1.00  0.00              
ATOM     17  N   THR A   3       8.056 -10.427  99.376  1.00  0.00              
ATOM     18  CA  THR A   3       8.136 -10.788  97.971  1.00  0.00              
ATOM     19  CB  THR A   3       7.760 -12.274  97.831  1.00  0.00              
ATOM     20  OG1 THR A   3       6.582 -12.455  98.613  1.00  0.00              
ATOM     21  CG2 THR A   3       8.871 -13.205  98.290  1.00  0.00              
ATOM     22  C   THR A   3       7.240  -9.909  97.109  1.00  0.00              
ATOM     23  O   THR A   3       6.014 -10.041  97.143  1.00  0.00              
ATOM     24  N   ALA A   4       7.864  -8.988  96.373  1.00  0.00              
ATOM     25  CA  ALA A   4       7.161  -8.054  95.505  1.00  0.00              
ATOM     26  CB  ALA A   4       8.176  -7.269  94.687  1.00  0.00              
ATOM     27  C   ALA A   4       6.165  -8.678  94.534  1.00  0.00              
ATOM     28  O   ALA A   4       6.484  -9.616  93.801  1.00  0.00              
ATOM     29  N   LEU A   5       4.939  -8.156  94.547  1.00  0.00              
ATOM     30  CA  LEU A   5       3.859  -8.679  93.727  1.00  0.00              
ATOM     31  CB  LEU A   5       2.513  -8.190  94.248  1.00  0.00              
ATOM     32  CG  LEU A   5       2.037  -8.668  95.607  1.00  0.00              
ATOM     33  CD1 LEU A   5       0.823  -7.882  96.061  1.00  0.00              
ATOM     34  CD2 LEU A   5       1.725 -10.146  95.567  1.00  0.00              
ATOM     35  C   LEU A   5       4.009  -8.220  92.289  1.00  0.00              
ATOM     36  O   LEU A   5       4.278  -7.046  92.035  1.00  0.00              
ATOM     37  N   VAL A   6       3.858  -9.128  91.328  1.00  0.00              
ATOM     38  CA  VAL A   6       3.865  -8.755  89.924  1.00  0.00              
ATOM     39  CB  VAL A   6       5.004  -9.452  89.142  1.00  0.00              
ATOM     40  CG1 VAL A   6       5.055  -8.947  87.707  1.00  0.00              
ATOM     41  CG2 VAL A   6       6.355  -9.217  89.797  1.00  0.00              
ATOM     42  C   VAL A   6       2.502  -9.151  89.378  1.00  0.00              
ATOM     43  O   VAL A   6       2.119 -10.328  89.410  1.00  0.00              
ATOM     44  N   CYS A   7       1.751  -8.161  88.895  1.00  0.00              
ATOM     45  CA  CYS A   7       0.413  -8.403  88.390  1.00  0.00              
ATOM     46  CB  CYS A   7      -0.598  -7.818  89.369  1.00  0.00              
ATOM     47  SG  CYS A   7      -2.324  -8.152  88.938  1.00  0.00              
ATOM     48  C   CYS A   7       0.226  -7.844  86.985  1.00  0.00              
ATOM     49  O   CYS A   7       0.073  -6.638  86.752  1.00  0.00              
ATOM     50  N   ASP A   8       0.255  -8.766  86.024  1.00  0.00              
ATOM     51  CA  ASP A   8       0.068  -8.438  84.623  1.00  0.00              
ATOM     52  CB  ASP A   8       0.846  -9.400  83.729  1.00  0.00              
ATOM     53  CG  ASP A   8       0.793  -9.143  82.224  1.00  0.00              
ATOM     54  OD1 ASP A   8       1.168 -10.049  81.484  1.00  0.00              
ATOM     55  OD2 ASP A   8       0.438  -8.047  81.777  1.00  0.00              
ATOM     56  C   ASP A   8      -1.402  -8.427  84.247  1.00  0.00              
ATOM     57  O   ASP A   8      -2.025  -9.452  83.971  1.00  0.00              
ATOM     58  N   ASN A   9      -1.919  -7.207  84.218  1.00  0.00              
ATOM     59  CA  ASN A   9      -3.318  -6.947  83.932  1.00  0.00              
ATOM     60  CB  ASN A   9      -3.788  -5.701  84.686  1.00  0.00              
ATOM     61  CG  ASN A   9      -3.756  -5.798  86.207  1.00  0.00              
ATOM     62  OD1 ASN A   9      -4.779  -5.666  86.872  1.00  0.00              
ATOM     63  ND2 ASN A   9      -2.623  -5.989  86.866  1.00  0.00              
ATOM     64  C   ASN A   9      -3.490  -6.710  82.439  1.00  0.00              
ATOM     65  O   ASN A   9      -2.774  -5.896  81.849  1.00  0.00              
ATOM     66  N   GLY A  10      -4.405  -7.435  81.797  1.00  0.00              
ATOM     67  CA  GLY A  10      -4.741  -7.179  80.403  1.00  0.00              
ATOM     68  C   GLY A  10      -6.212  -7.437  80.121  1.00  0.00              
ATOM     69  O   GLY A  10      -6.869  -8.170  80.864  1.00  0.00              
ATOM     70  N   SER A  11      -6.728  -6.881  79.016  1.00  0.00              
ATOM     71  CA  SER A  11      -8.138  -6.952  78.636  1.00  0.00              
ATOM     72  CB  SER A  11      -8.272  -6.502  77.190  1.00  0.00              
ATOM     73  OG  SER A  11      -7.506  -5.336  76.914  1.00  0.00              
ATOM     74  C   SER A  11      -8.830  -8.307  78.779  1.00  0.00              
ATOM     75  O   SER A  11     -10.031  -8.387  79.046  1.00  0.00              
ATOM     76  N   GLY A  12      -8.088  -9.400  78.586  1.00  0.00              
ATOM     77  CA  GLY A  12      -8.659 -10.731  78.691  1.00  0.00              
ATOM     78  C   GLY A  12      -8.271 -11.466  79.962  1.00  0.00              
ATOM     79  O   GLY A  12      -9.061 -12.251  80.487  1.00  0.00              
ATOM     80  N   LEU A  13      -7.078 -11.205  80.499  1.00  0.00              
ATOM     81  CA  LEU A  13      -6.478 -12.062  81.509  1.00  0.00              
ATOM     82  CB  LEU A  13      -5.561 -13.112  80.875  1.00  0.00              
ATOM     83  CG  LEU A  13      -6.130 -14.266  80.055  1.00  0.00              
ATOM     84  CD1 LEU A  13      -5.025 -14.962  79.285  1.00  0.00              
ATOM     85  CD2 LEU A  13      -6.873 -15.253  80.938  1.00  0.00              
ATOM     86  C   LEU A  13      -5.646 -11.244  82.481  1.00  0.00              
ATOM     87  O   LEU A  13      -5.039 -10.229  82.125  1.00  0.00              
ATOM     88  N   VAL A  14      -5.665 -11.689  83.735  1.00  0.00              
ATOM     89  CA  VAL A  14      -4.754 -11.192  84.747  1.00  0.00              
ATOM     90  CB  VAL A  14      -5.509 -10.679  85.999  1.00  0.00              
ATOM     91  CG1 VAL A  14      -4.545 -10.170  87.063  1.00  0.00              
ATOM     92  CG2 VAL A  14      -6.451  -9.543  85.633  1.00  0.00              
ATOM     93  C   VAL A  14      -3.826 -12.350  85.091  1.00  0.00              
ATOM     94  O   VAL A  14      -4.263 -13.431  85.498  1.00  0.00              
ATOM     95  N   LYS A  15      -2.536 -12.122  84.847  1.00  0.00              
ATOM     96  CA  LYS A  15      -1.484 -13.038  85.254  1.00  0.00              
ATOM     97  CB  LYS A  15      -0.396 -13.177  84.184  1.00  0.00              
ATOM     98  CG  LYS A  15      -0.840 -13.708  82.825  1.00  0.00              
ATOM     99  CD  LYS A  15      -1.158 -12.578  81.852  1.00  0.00              
ATOM    100  CE  LYS A  15      -1.698 -13.092  80.523  1.00  0.00              
ATOM    101  NZ  LYS A  15      -0.754 -13.930  79.806  1.00  0.00              
ATOM    102  C   LYS A  15      -0.862 -12.470  86.522  1.00  0.00              
ATOM    103  O   LYS A  15      -0.634 -11.262  86.609  1.00  0.00              
ATOM    104  N   ALA A  16      -0.564 -13.294  87.524  1.00  0.00              
ATOM    105  CA  ALA A  16      -0.108 -12.800  88.811  1.00  0.00              
ATOM    106  CB  ALA A  16      -1.307 -12.643  89.728  1.00  0.00              
ATOM    107  C   ALA A  16       0.862 -13.742  89.501  1.00  0.00              
ATOM    108  O   ALA A  16       0.800 -14.966  89.340  1.00  0.00              
ATOM    109  N   GLY A  17       1.778 -13.156  90.270  1.00  0.00              
ATOM    110  CA  GLY A  17       2.729 -13.917  91.060  1.00  0.00              
ATOM    111  C   GLY A  17       3.684 -12.981  91.781  1.00  0.00              
ATOM    112  O   GLY A  17       3.335 -11.844  92.106  1.00  0.00              
ATOM    113  N   PHE A  18       4.911 -13.450  91.997  1.00  0.00              
ATOM    114  CA  PHE A  18       5.898 -12.718  92.772  1.00  0.00              
ATOM    115  CB  PHE A  18       6.237 -13.459  94.068  1.00  0.00              
ATOM    116  CG  PHE A  18       5.053 -13.726  94.988  1.00  0.00              
ATOM    117  CD1 PHE A  18       4.444 -14.966  94.975  1.00  0.00              
ATOM    118  CD2 PHE A  18       4.597 -12.742  95.842  1.00  0.00              
ATOM    119  CE1 PHE A  18       3.380 -15.220  95.815  1.00  0.00              
ATOM    120  CE2 PHE A  18       3.539 -13.009  96.688  1.00  0.00              
ATOM    121  CZ  PHE A  18       2.927 -14.243  96.673  1.00  0.00              
ATOM    122  C   PHE A  18       7.177 -12.550  91.966  1.00  0.00              
ATOM    123  O   PHE A  18       7.497 -13.354  91.082  1.00  0.00              
ATOM    124  N   ALA A  19       7.915 -11.490  92.299  1.00  0.00              
ATOM    125  CA  ALA A  19       9.200 -11.179  91.693  1.00  0.00              
ATOM    126  CB  ALA A  19       9.801  -9.968  92.382  1.00  0.00              
ATOM    127  C   ALA A  19      10.199 -12.315  91.835  1.00  0.00              
ATOM    128  O   ALA A  19      10.427 -12.847  92.923  1.00  0.00              
ATOM    129  N   GLY A  20      10.752 -12.718  90.696  1.00  0.00              
ATOM    130  CA  GLY A  20      11.688 -13.824  90.659  1.00  0.00              
ATOM    131  C   GLY A  20      11.031 -15.106  90.167  1.00  0.00              
ATOM    132  O   GLY A  20      11.731 -16.076  89.872  1.00  0.00              
ATOM    133  N   ASP A  21       9.695 -15.163  90.060  1.00  0.00              
ATOM    134  CA  ASP A  21       9.048 -16.333  89.477  1.00  0.00              
ATOM    135  CB  ASP A  21       7.543 -16.395  89.716  1.00  0.00              
ATOM    136  CG  ASP A  21       7.074 -16.754  91.114  1.00  0.00              
ATOM    137  OD1 ASP A  21       7.542 -17.739  91.690  1.00  0.00              
ATOM    138  OD2 ASP A  21       6.196 -16.067  91.640  1.00  0.00              
ATOM    139  C   ASP A  21       9.253 -16.333  87.974  1.00  0.00              
ATOM    140  O   ASP A  21       9.128 -15.296  87.318  1.00  0.00              
ATOM    141  N   ASP A  22       9.562 -17.503  87.416  1.00  0.00              
ATOM    142  CA  ASP A  22       9.723 -17.652  85.972  1.00  0.00              
ATOM    143  CB  ASP A  22      10.592 -18.877  85.643  1.00  0.00              
ATOM    144  CG  ASP A  22       9.900 -20.222  85.845  1.00  0.00              
ATOM    145  OD1 ASP A  22       9.418 -20.469  86.954  1.00  0.00              
ATOM    146  OD2 ASP A  22       9.840 -21.010  84.905  1.00  0.00              
ATOM    147  C   ASP A  22       8.391 -17.784  85.237  1.00  0.00              
ATOM    148  O   ASP A  22       8.350 -17.772  84.010  1.00  0.00              
ATOM    149  N   ALA A  23       7.298 -17.958  85.980  1.00  0.00              
ATOM    150  CA  ALA A  23       5.978 -18.177  85.416  1.00  0.00              
ATOM    151  CB  ALA A  23       5.739 -19.677  85.281  1.00  0.00              
ATOM    152  C   ALA A  23       4.954 -17.637  86.409  1.00  0.00              
ATOM    153  O   ALA A  23       5.231 -17.651  87.614  1.00  0.00              
ATOM    154  N   PRO A  24       3.801 -17.099  85.981  1.00  0.00              
ATOM    155  CD  PRO A  24       3.493 -16.778  84.591  1.00  0.00              
ATOM    156  CA  PRO A  24       2.734 -16.656  86.874  1.00  0.00              
ATOM    157  CB  PRO A  24       1.776 -15.945  85.941  1.00  0.00              
ATOM    158  CG  PRO A  24       1.986 -16.632  84.617  1.00  0.00              
ATOM    159  C   PRO A  24       2.063 -17.793  87.633  1.00  0.00              
ATOM    160  O   PRO A  24       1.837 -18.883  87.104  1.00  0.00              
ATOM    161  N   ARG A  25       1.744 -17.518  88.895  1.00  0.00              
ATOM    162  CA  ARG A  25       1.130 -18.505  89.765  1.00  0.00              
ATOM    163  CB  ARG A  25       1.511 -18.179  91.202  1.00  0.00              
ATOM    164  CG  ARG A  25       1.123 -19.221  92.245  1.00  0.00              
ATOM    165  CD  ARG A  25       1.942 -19.059  93.525  1.00  0.00              
ATOM    166  NE  ARG A  25       3.305 -19.557  93.368  1.00  0.00              
ATOM    167  CZ  ARG A  25       4.356 -18.774  93.109  1.00  0.00              
ATOM    168  NH1 ARG A  25       5.546 -19.334  92.934  1.00  0.00              
ATOM    169  NH2 ARG A  25       4.228 -17.454  93.037  1.00  0.00              
ATOM    170  C   ARG A  25      -0.381 -18.513  89.569  1.00  0.00              
ATOM    171  O   ARG A  25      -1.021 -19.565  89.582  1.00  0.00              
ATOM    172  N   ALA A  26      -0.965 -17.331  89.370  1.00  0.00              
ATOM    173  CA  ALA A  26      -2.388 -17.222  89.111  1.00  0.00              
ATOM    174  CB  ALA A  26      -3.016 -16.279  90.124  1.00  0.00              
ATOM    175  C   ALA A  26      -2.591 -16.622  87.731  1.00  0.00              
ATOM    176  O   ALA A  26      -1.981 -15.606  87.397  1.00  0.00              
ATOM    177  N   VAL A  27      -3.391 -17.273  86.889  1.00  0.00              
ATOM    178  CA  VAL A  27      -3.799 -16.708  85.611  1.00  0.00              
ATOM    179  CB  VAL A  27      -3.183 -17.435  84.384  1.00  0.00              
ATOM    180  CG1 VAL A  27      -3.550 -16.702  83.099  1.00  0.00              
ATOM    181  CG2 VAL A  27      -1.670 -17.565  84.462  1.00  0.00              
ATOM    182  C   VAL A  27      -5.307 -16.899  85.605  1.00  0.00              
ATOM    183  O   VAL A  27      -5.780 -18.030  85.738  1.00  0.00              
ATOM    184  N   PHE A  28      -6.075 -15.815  85.495  1.00  0.00              
ATOM    185  CA  PHE A  28      -7.525 -15.920  85.440  1.00  0.00              
ATOM    186  CB  PHE A  28      -8.143 -15.893  86.856  1.00  0.00              
ATOM    187  CG  PHE A  28      -7.999 -14.608  87.657  1.00  0.00              
ATOM    188  CD1 PHE A  28      -9.082 -13.757  87.764  1.00  0.00              
ATOM    189  CD2 PHE A  28      -6.815 -14.313  88.305  1.00  0.00              
ATOM    190  CE1 PHE A  28      -8.986 -12.616  88.527  1.00  0.00              
ATOM    191  CE2 PHE A  28      -6.729 -13.170  89.069  1.00  0.00              
ATOM    192  CZ  PHE A  28      -7.812 -12.326  89.182  1.00  0.00              
ATOM    193  C   PHE A  28      -8.114 -14.837  84.541  1.00  0.00              
ATOM    194  O   PHE A  28      -7.490 -13.781  84.406  1.00  0.00              
ATOM    195  N   PRO A  29      -9.263 -15.032  83.873  1.00  0.00              
ATOM    196  CD  PRO A  29      -9.970 -16.305  83.769  1.00  0.00              
ATOM    197  CA  PRO A  29      -9.902 -14.022  83.034  1.00  0.00              
ATOM    198  CB  PRO A  29     -11.079 -14.769  82.429  1.00  0.00              
ATOM    199  CG  PRO A  29     -11.377 -15.861  83.425  1.00  0.00              
ATOM    200  C   PRO A  29     -10.331 -12.745  83.744  1.00  0.00              
ATOM    201  O   PRO A  29     -10.836 -12.765  84.870  1.00  0.00              
ATOM    202  N   SER A  30     -10.142 -11.614  83.063  1.00  0.00              
ATOM    203  CA  SER A  30     -10.484 -10.298  83.583  1.00  0.00              
ATOM    204  CB  SER A  30      -9.696  -9.250  82.801  1.00  0.00              
ATOM    205  OG  SER A  30      -8.309  -9.552  82.820  1.00  0.00              
ATOM    206  C   SER A  30     -11.984 -10.006  83.527  1.00  0.00              
ATOM    207  O   SER A  30     -12.450  -9.041  82.916  1.00  0.00              
ATOM    208  N   ILE A  31     -12.762 -10.857  84.195  1.00  0.00              
ATOM    209  CA  ILE A  31     -14.207 -10.732  84.216  1.00  0.00              
ATOM    210  CB  ILE A  31     -14.948 -11.905  83.522  1.00  0.00              
ATOM    211  CG2 ILE A  31     -14.865 -11.751  82.013  1.00  0.00              
ATOM    212  CG1 ILE A  31     -14.505 -13.285  84.009  1.00  0.00              
ATOM    213  CD1 ILE A  31     -15.337 -14.463  83.465  1.00  0.00              
ATOM    214  C   ILE A  31     -14.706 -10.615  85.642  1.00  0.00              
ATOM    215  O   ILE A  31     -14.110 -11.139  86.586  1.00  0.00              
ATOM    216  N   VAL A  32     -15.798  -9.881  85.791  1.00  0.00              
ATOM    217  CA  VAL A  32     -16.602  -9.927  87.001  1.00  0.00              
ATOM    218  CB  VAL A  32     -16.636  -8.587  87.769  1.00  0.00              
ATOM    219  CG1 VAL A  32     -15.301  -8.304  88.439  1.00  0.00              
ATOM    220  CG2 VAL A  32     -17.006  -7.435  86.852  1.00  0.00              
ATOM    221  C   VAL A  32     -18.002 -10.333  86.567  1.00  0.00              
ATOM    222  O   VAL A  32     -18.398 -10.061  85.431  1.00  0.00              
ATOM    223  N   GLY A  33     -18.772 -10.986  87.429  1.00  0.00              
ATOM    224  CA  GLY A  33     -20.097 -11.435  87.062  1.00  0.00              
ATOM    225  C   GLY A  33     -21.077 -11.209  88.190  1.00  0.00              
ATOM    226  O   GLY A  33     -20.958 -11.791  89.269  1.00  0.00              
ATOM    227  N   ARG A  34     -22.031 -10.318  87.941  1.00  0.00              
ATOM    228  CA  ARG A  34     -23.139 -10.123  88.860  1.00  0.00              
ATOM    229  CB  ARG A  34     -23.612  -8.675  88.846  1.00  0.00              
ATOM    230  CG  ARG A  34     -22.645  -7.753  89.556  1.00  0.00              
ATOM    231  CD  ARG A  34     -23.108  -6.306  89.508  1.00  0.00              
ATOM    232  NE  ARG A  34     -22.207  -5.460  90.277  1.00  0.00              
ATOM    233  CZ  ARG A  34     -21.019  -5.051  89.823  1.00  0.00              
ATOM    234  NH1 ARG A  34     -20.240  -4.361  90.647  1.00  0.00              
ATOM    235  NH2 ARG A  34     -20.628  -5.285  88.571  1.00  0.00              
ATOM    236  C   ARG A  34     -24.276 -11.017  88.396  1.00  0.00              
ATOM    237  O   ARG A  34     -24.454 -11.135  87.180  1.00  0.00              
ATOM    238  N   PRO A  35     -25.054 -11.689  89.257  1.00  0.00              
ATOM    239  CD  PRO A  35     -24.783 -11.847  90.681  1.00  0.00              
ATOM    240  CA  PRO A  35     -26.252 -12.424  88.856  1.00  0.00              
ATOM    241  CB  PRO A  35     -26.793 -12.945  90.177  1.00  0.00              
ATOM    242  CG  PRO A  35     -26.178 -12.055  91.234  1.00  0.00              
ATOM    243  C   PRO A  35     -27.242 -11.538  88.107  1.00  0.00              
ATOM    244  O   PRO A  35     -27.338 -10.341  88.387  1.00  0.00              
ATOM    245  N   ARG A  36     -27.944 -12.108  87.123  1.00  0.00              
ATOM    246  CA  ARG A  36     -28.851 -11.363  86.250  1.00  0.00              
ATOM    247  CB  ARG A  36     -29.745 -12.319  85.470  1.00  0.00              
ATOM    248  CG  ARG A  36     -29.010 -13.213  84.490  1.00  0.00              
ATOM    249  CD  ARG A  36     -29.998 -14.179  83.865  1.00  0.00              
ATOM    250  NE  ARG A  36     -29.311 -15.240  83.148  1.00  0.00              
ATOM    251  CZ  ARG A  36     -29.951 -16.134  82.393  1.00  0.00              
ATOM    252  NH1 ARG A  36     -29.248 -17.113  81.845  1.00  0.00              
ATOM    253  NH2 ARG A  36     -31.261 -16.058  82.176  1.00  0.00              
ATOM    254  C   ARG A  36     -29.749 -10.300  86.878  1.00  0.00              
ATOM    255  O   ARG A  36     -30.238 -10.431  88.002  1.00  0.00              
ATOM    256  N   HIS A  37     -29.885  -9.197  86.136  1.00  0.00              
ATOM    257  CA  HIS A  37     -30.884  -8.157  86.371  1.00  0.00              
ATOM    258  CB  HIS A  37     -32.284  -8.672  86.001  1.00  0.00              
ATOM    259  CG  HIS A  37     -32.416  -9.067  84.539  1.00  0.00              
ATOM    260  ND1 HIS A  37     -32.501 -10.297  84.057  1.00  0.00              
ATOM    261  CD2 HIS A  37     -32.439  -8.182  83.487  1.00  0.00              
ATOM    262  NE2 HIS A  37     -32.527  -8.938  82.423  1.00  0.00              
ATOM    263  CE1 HIS A  37     -32.565 -10.206  82.757  1.00  0.00              
ATOM    264  C   HIS A  37     -30.907  -7.465  87.734  1.00  0.00              
ATOM    265  O   HIS A  37     -31.954  -6.995  88.190  1.00  0.00              
ATOM    266  N   GLN A  38     -29.741  -7.323  88.375  1.00  0.00              
ATOM    267  CA  GLN A  38     -29.623  -6.663  89.677  1.00  0.00              
ATOM    268  CB  GLN A  38     -28.165  -6.593  90.119  1.00  0.00              
ATOM    269  CG  GLN A  38     -27.460  -7.930  90.291  1.00  0.00              
ATOM    270  CD  GLN A  38     -28.168  -8.897  91.228  1.00  0.00              
ATOM    271  OE1 GLN A  38     -28.034  -8.822  92.446  1.00  0.00              
ATOM    272  NE2 GLN A  38     -28.927  -9.850  90.702  1.00  0.00              
ATOM    273  C   GLN A  38     -30.216  -5.260  89.755  1.00  0.00              
ATOM    274  O   GLN A  38     -30.869  -4.895  90.731  1.00  0.00              
ATOM    275  N   GLY A  39     -30.027  -4.479  88.686  1.00  0.00              
ATOM    276  CA  GLY A  39     -30.586  -3.137  88.586  1.00  0.00              
ATOM    277  C   GLY A  39     -32.109  -3.112  88.502  1.00  0.00              
ATOM    278  O   GLY A  39     -32.730  -2.080  88.754  1.00  0.00              
ATOM    279  N   VAL A  40     -32.729  -4.233  88.120  1.00  0.00              
ATOM    280  CA  VAL A  40     -34.179  -4.350  88.097  1.00  0.00              
ATOM    281  CB  VAL A  40     -34.635  -5.308  86.968  1.00  0.00              
ATOM    282  CG1 VAL A  40     -36.153  -5.395  86.885  1.00  0.00              
ATOM    283  CG2 VAL A  40     -34.081  -4.871  85.618  1.00  0.00              
ATOM    284  C   VAL A  40     -34.618  -4.863  89.465  1.00  0.00              
ATOM    285  O   VAL A  40     -35.513  -4.303  90.102  1.00  0.00              
ATOM    286  N   MET A  41     -33.970  -5.923  89.956  1.00  0.00              
ATOM    287  CA  MET A  41     -34.307  -6.512  91.243  1.00  0.00              
ATOM    288  CB  MET A  41     -33.939  -7.993  91.252  1.00  0.00              
ATOM    289  CG  MET A  41     -34.790  -8.837  90.316  1.00  0.00              
ATOM    290  SD  MET A  41     -34.487 -10.609  90.521  1.00  0.00              
ATOM    291  CE  MET A  41     -33.168 -10.818  89.361  1.00  0.00              
ATOM    292  C   MET A  41     -33.678  -5.763  92.417  1.00  0.00              
ATOM    293  O   MET A  41     -32.856  -6.276  93.187  1.00  0.00              
ATOM    294  N   VAL A  42     -34.125  -4.513  92.566  1.00  0.00              
ATOM    295  CA  VAL A  42     -33.604  -3.597  93.571  1.00  0.00              
ATOM    296  CB  VAL A  42     -34.184  -2.172  93.372  1.00  0.00              
ATOM    297  CG1 VAL A  42     -33.604  -1.185  94.379  1.00  0.00              
ATOM    298  CG2 VAL A  42     -33.898  -1.658  91.969  1.00  0.00              
ATOM    299  C   VAL A  42     -33.890  -4.127  94.972  1.00  0.00              
ATOM    300  O   VAL A  42     -35.028  -4.180  95.440  1.00  0.00              
ATOM    301  N   GLY A  43     -32.812  -4.588  95.602  1.00  0.00              
ATOM    302  CA  GLY A  43     -32.872  -5.072  96.969  1.00  0.00              
ATOM    303  C   GLY A  43     -33.113  -6.572  97.064  1.00  0.00              
ATOM    304  O   GLY A  43     -33.359  -7.085  98.158  1.00  0.00              
ATOM    305  N   MET A  44     -33.041  -7.324  95.957  1.00  0.00              
ATOM    306  CA  MET A  44     -33.160  -8.774  96.024  1.00  0.00              
ATOM    307  CB  MET A  44     -33.579  -9.337  94.667  1.00  0.00              
ATOM    308  CG  MET A  44     -33.938 -10.821  94.641  1.00  0.00              
ATOM    309  SD  MET A  44     -35.348 -11.250  95.693  1.00  0.00              
ATOM    310  CE  MET A  44     -34.535 -12.213  96.936  1.00  0.00              
ATOM    311  C   MET A  44     -31.839  -9.365  96.512  1.00  0.00              
ATOM    312  O   MET A  44     -30.982  -9.824  95.754  1.00  0.00              
ATOM    313  N   GLY A  45     -31.672  -9.299  97.833  1.00  0.00              
ATOM    314  CA  GLY A  45     -30.465  -9.777  98.480  1.00  0.00              
ATOM    315  C   GLY A  45     -29.342  -8.767  98.307  1.00  0.00              
ATOM    316  O   GLY A  45     -29.465  -7.606  98.700  1.00  0.00              
ATOM    317  N   GLN A  46     -28.245  -9.199  97.686  1.00  0.00              
ATOM    318  CA  GLN A  46     -27.056  -8.377  97.526  1.00  0.00              
ATOM    319  CB  GLN A  46     -25.978  -8.740  98.550  1.00  0.00              
ATOM    320  CG  GLN A  46     -26.295  -8.423 100.006  1.00  0.00              
ATOM    321  CD  GLN A  46     -25.203  -8.870 100.964  1.00  0.00              
ATOM    322  OE1 GLN A  46     -24.952 -10.057 101.152  1.00  0.00              
ATOM    323  NE2 GLN A  46     -24.510  -7.944 101.612  1.00  0.00              
ATOM    324  C   GLN A  46     -26.480  -8.634  96.145  1.00  0.00              
ATOM    325  O   GLN A  46     -26.552  -9.757  95.637  1.00  0.00              
ATOM    326  N   LYS A  47     -25.877  -7.607  95.539  1.00  0.00              
ATOM    327  CA  LYS A  47     -25.195  -7.746  94.258  1.00  0.00              
ATOM    328  CB  LYS A  47     -24.967  -6.373  93.624  1.00  0.00              
ATOM    329  CG  LYS A  47     -26.247  -5.606  93.339  1.00  0.00              
ATOM    330  CD  LYS A  47     -25.908  -4.273  92.699  1.00  0.00              
ATOM    331  CE  LYS A  47     -27.186  -3.511  92.397  1.00  0.00              
ATOM    332  NZ  LYS A  47     -26.876  -2.232  91.791  1.00  0.00              
ATOM    333  C   LYS A  47     -23.871  -8.483  94.447  1.00  0.00              
ATOM    334  O   LYS A  47     -22.775  -7.916  94.440  1.00  0.00              
ATOM    335  N   ASP A  48     -23.988  -9.794  94.652  1.00  0.00              
ATOM    336  CA  ASP A  48     -22.851 -10.642  94.968  1.00  0.00              
ATOM    337  CB  ASP A  48     -23.358 -11.897  95.692  1.00  0.00              
ATOM    338  CG  ASP A  48     -22.299 -12.908  96.126  1.00  0.00              
ATOM    339  OD1 ASP A  48     -21.167 -12.529  96.434  1.00  0.00              
ATOM    340  OD2 ASP A  48     -22.626 -14.093  96.192  1.00  0.00              
ATOM    341  C   ASP A  48     -22.014 -10.979  93.739  1.00  0.00              
ATOM    342  O   ASP A  48     -22.079 -12.080  93.190  1.00  0.00              
ATOM    343  N   SER A  49     -21.234  -9.992  93.300  1.00  0.00              
ATOM    344  CA  SER A  49     -20.358 -10.134  92.153  1.00  0.00              
ATOM    345  CB  SER A  49     -19.870  -8.757  91.714  1.00  0.00              
ATOM    346  OG  SER A  49     -19.683  -7.869  92.809  1.00  0.00              
ATOM    347  C   SER A  49     -19.198 -11.100  92.334  1.00  0.00              
ATOM    348  O   SER A  49     -18.333 -10.948  93.200  1.00  0.00              
ATOM    349  N   TYR A  50     -19.226 -12.132  91.495  1.00  0.00              
ATOM    350  CA  TYR A  50     -18.190 -13.152  91.473  1.00  0.00              
ATOM    351  CB  TYR A  50     -18.777 -14.476  90.990  1.00  0.00              
ATOM    352  CG  TYR A  50     -20.009 -14.914  91.765  1.00  0.00              
ATOM    353  CD1 TYR A  50     -21.254 -14.764  91.189  1.00  0.00              
ATOM    354  CE1 TYR A  50     -22.391 -15.058  91.910  1.00  0.00              
ATOM    355  CD2 TYR A  50     -19.889 -15.397  93.052  1.00  0.00              
ATOM    356  CE2 TYR A  50     -21.023 -15.690  93.779  1.00  0.00              
ATOM    357  CZ  TYR A  50     -22.265 -15.499  93.208  1.00  0.00              
ATOM    358  OH  TYR A  50     -23.401 -15.710  93.961  1.00  0.00              
ATOM    359  C   TYR A  50     -17.070 -12.712  90.540  1.00  0.00              
ATOM    360  O   TYR A  50     -17.325 -12.010  89.559  1.00  0.00              
ATOM    361  N   VAL A  51     -15.816 -13.088  90.799  1.00  0.00              
ATOM    362  CA  VAL A  51     -14.703 -12.606  89.989  1.00  0.00              
ATOM    363  CB  VAL A  51     -13.698 -11.804  90.858  1.00  0.00              
ATOM    364  CG1 VAL A  51     -12.668 -11.109  89.986  1.00  0.00              
ATOM    365  CG2 VAL A  51     -14.372 -10.760  91.740  1.00  0.00              
ATOM    366  C   VAL A  51     -13.998 -13.750  89.261  1.00  0.00              
ATOM    367  O   VAL A  51     -13.934 -14.878  89.754  1.00  0.00              
ATOM    368  N   GLY A  52     -13.520 -13.481  88.042  1.00  0.00              
ATOM    369  CA  GLY A  52     -12.634 -14.364  87.294  1.00  0.00              
ATOM    370  C   GLY A  52     -13.188 -15.760  87.070  1.00  0.00              
ATOM    371  O   GLY A  52     -14.297 -15.941  86.566  1.00  0.00              
ATOM    372  N   ASP A  53     -12.416 -16.760  87.504  1.00  0.00              
ATOM    373  CA  ASP A  53     -12.842 -18.154  87.434  1.00  0.00              
ATOM    374  CB  ASP A  53     -11.727 -19.107  87.838  1.00  0.00              
ATOM    375  CG  ASP A  53     -10.847 -19.514  86.668  1.00  0.00              
ATOM    376  OD1 ASP A  53     -10.059 -18.684  86.217  1.00  0.00              
ATOM    377  OD2 ASP A  53     -10.947 -20.654  86.221  1.00  0.00              
ATOM    378  C   ASP A  53     -14.076 -18.466  88.262  1.00  0.00              
ATOM    379  O   ASP A  53     -14.885 -19.311  87.882  1.00  0.00              
ATOM    380  N   GLU A  54     -14.254 -17.747  89.374  1.00  0.00              
ATOM    381  CA  GLU A  54     -15.420 -17.898  90.232  1.00  0.00              
ATOM    382  CB  GLU A  54     -15.144 -17.110  91.506  1.00  0.00              
ATOM    383  CG  GLU A  54     -16.214 -17.051  92.584  1.00  0.00              
ATOM    384  CD  GLU A  54     -15.888 -16.007  93.641  1.00  0.00              
ATOM    385  OE1 GLU A  54     -15.853 -14.820  93.303  1.00  0.00              
ATOM    386  OE2 GLU A  54     -15.671 -16.378  94.792  1.00  0.00              
ATOM    387  C   GLU A  54     -16.659 -17.384  89.499  1.00  0.00              
ATOM    388  O   GLU A  54     -17.743 -17.957  89.617  1.00  0.00              
ATOM    389  N   ALA A  55     -16.494 -16.309  88.715  1.00  0.00              
ATOM    390  CA  ALA A  55     -17.554 -15.821  87.843  1.00  0.00              
ATOM    391  CB  ALA A  55     -17.160 -14.494  87.209  1.00  0.00              
ATOM    392  C   ALA A  55     -17.841 -16.805  86.718  1.00  0.00              
ATOM    393  O   ALA A  55     -18.987 -17.200  86.499  1.00  0.00              
ATOM    394  N   GLN A  56     -16.787 -17.260  86.036  1.00  0.00              
ATOM    395  CA  GLN A  56     -16.903 -18.221  84.949  1.00  0.00              
ATOM    396  CB  GLN A  56     -15.515 -18.461  84.366  1.00  0.00              
ATOM    397  CG  GLN A  56     -15.491 -19.300  83.097  1.00  0.00              
ATOM    398  CD  GLN A  56     -14.190 -19.198  82.315  1.00  0.00              
ATOM    399  OE1 GLN A  56     -13.090 -19.088  82.853  1.00  0.00              
ATOM    400  NE2 GLN A  56     -14.301 -19.229  80.996  1.00  0.00              
ATOM    401  C   GLN A  56     -17.578 -19.522  85.380  1.00  0.00              
ATOM    402  O   GLN A  56     -18.387 -20.082  84.639  1.00  0.00              
ATOM    403  N   SER A  57     -17.326 -19.972  86.613  1.00  0.00              
ATOM    404  CA  SER A  57     -17.989 -21.142  87.170  1.00  0.00              
ATOM    405  CB  SER A  57     -17.380 -21.483  88.530  1.00  0.00              
ATOM    406  OG  SER A  57     -17.813 -22.745  89.026  1.00  0.00              
ATOM    407  C   SER A  57     -19.503 -20.992  87.318  1.00  0.00              
ATOM    408  O   SER A  57     -20.186 -21.998  87.523  1.00  0.00              
ATOM    409  N   LYS A  58     -20.056 -19.775  87.272  1.00  0.00              
ATOM    410  CA  LYS A  58     -21.499 -19.579  87.310  1.00  0.00              
ATOM    411  CB  LYS A  58     -21.898 -18.834  88.585  1.00  0.00              
ATOM    412  CG  LYS A  58     -21.567 -19.569  89.873  1.00  0.00              
ATOM    413  CD  LYS A  58     -22.037 -18.762  91.069  1.00  0.00              
ATOM    414  CE  LYS A  58     -21.567 -19.395  92.371  1.00  0.00              
ATOM    415  NZ  LYS A  58     -20.121 -19.334  92.486  1.00  0.00              
ATOM    416  C   LYS A  58     -22.007 -18.814  86.090  1.00  0.00              
ATOM    417  O   LYS A  58     -23.177 -18.422  86.034  1.00  0.00              
ATOM    418  N   ARG A  59     -21.147 -18.673  85.069  1.00  0.00              
ATOM    419  CA  ARG A  59     -21.337 -17.796  83.914  1.00  0.00              
ATOM    420  CB  ARG A  59     -20.367 -18.230  82.817  1.00  0.00              
ATOM    421  CG  ARG A  59     -20.305 -17.279  81.631  1.00  0.00              
ATOM    422  CD  ARG A  59     -19.945 -17.985  80.326  1.00  0.00              
ATOM    423  NE  ARG A  59     -20.827 -19.098  79.978  1.00  0.00              
ATOM    424  CZ  ARG A  59     -22.130 -18.989  79.694  1.00  0.00              
ATOM    425  NH1 ARG A  59     -22.777 -20.075  79.300  1.00  0.00              
ATOM    426  NH2 ARG A  59     -22.799 -17.841  79.812  1.00  0.00              
ATOM    427  C   ARG A  59     -22.744 -17.695  83.325  1.00  0.00              
ATOM    428  O   ARG A  59     -23.222 -16.602  83.015  1.00  0.00              
ATOM    429  N   GLY A  60     -23.431 -18.837  83.218  1.00  0.00              
ATOM    430  CA  GLY A  60     -24.756 -18.927  82.618  1.00  0.00              
ATOM    431  C   GLY A  60     -25.799 -18.007  83.241  1.00  0.00              
ATOM    432  O   GLY A  60     -26.695 -17.530  82.542  1.00  0.00              
ATOM    433  N   ILE A  61     -25.701 -17.731  84.544  1.00  0.00              
ATOM    434  CA  ILE A  61     -26.658 -16.856  85.212  1.00  0.00              
ATOM    435  CB  ILE A  61     -27.217 -17.502  86.505  1.00  0.00              
ATOM    436  CG2 ILE A  61     -28.141 -18.655  86.132  1.00  0.00              
ATOM    437  CG1 ILE A  61     -26.125 -17.913  87.495  1.00  0.00              
ATOM    438  CD1 ILE A  61     -26.633 -18.378  88.874  1.00  0.00              
ATOM    439  C   ILE A  61     -26.097 -15.467  85.505  1.00  0.00              
ATOM    440  O   ILE A  61     -26.708 -14.671  86.229  1.00  0.00              
ATOM    441  N   LEU A  62     -24.932 -15.135  84.941  1.00  0.00              
ATOM    442  CA  LEU A  62     -24.250 -13.917  85.332  1.00  0.00              
ATOM    443  CB  LEU A  62     -22.859 -14.208  85.883  1.00  0.00              
ATOM    444  CG  LEU A  62     -22.670 -15.168  87.048  1.00  0.00              
ATOM    445  CD1 LEU A  62     -21.224 -15.125  87.475  1.00  0.00              
ATOM    446  CD2 LEU A  62     -23.536 -14.822  88.242  1.00  0.00              
ATOM    447  C   LEU A  62     -24.121 -12.881  84.234  1.00  0.00              
ATOM    448  O   LEU A  62     -23.622 -13.133  83.134  1.00  0.00              
ATOM    449  N   THR A  63     -24.584 -11.677  84.554  1.00  0.00              
ATOM    450  CA  THR A  63     -24.242 -10.494  83.787  1.00  0.00              
ATOM    451  CB  THR A  63     -25.199  -9.324  84.112  1.00  0.00              
ATOM    452  OG1 THR A  63     -25.736  -9.519  85.418  1.00  0.00              
ATOM    453  CG2 THR A  63     -26.326  -9.250  83.095  1.00  0.00              
ATOM    454  C   THR A  63     -22.776 -10.151  84.037  1.00  0.00              
ATOM    455  O   THR A  63     -22.387  -9.572  85.058  1.00  0.00              
ATOM    456  N   LEU A  64     -21.963 -10.665  83.112  1.00  0.00              
ATOM    457  CA  LEU A  64     -20.527 -10.440  83.107  1.00  0.00              
ATOM    458  CB  LEU A  64     -19.819 -11.475  82.236  1.00  0.00              
ATOM    459  CG  LEU A  64     -19.894 -12.963  82.550  1.00  0.00              
ATOM    460  CD1 LEU A  64     -19.177 -13.727  81.453  1.00  0.00              
ATOM    461  CD2 LEU A  64     -19.276 -13.295  83.898  1.00  0.00              
ATOM    462  C   LEU A  64     -20.119  -9.061  82.609  1.00  0.00              
ATOM    463  O   LEU A  64     -20.799  -8.447  81.784  1.00  0.00              
ATOM    464  N   LYS A  65     -18.983  -8.579  83.113  1.00  0.00              
ATOM    465  CA  LYS A  65     -18.358  -7.349  82.654  1.00  0.00              
ATOM    466  CB  LYS A  65     -18.542  -6.213  83.651  1.00  0.00              
ATOM    467  CG  LYS A  65     -19.926  -5.634  83.869  1.00  0.00              
ATOM    468  CD  LYS A  65     -19.739  -4.586  84.949  1.00  0.00              
ATOM    469  CE  LYS A  65     -20.986  -3.767  85.211  1.00  0.00              
ATOM    470  NZ  LYS A  65     -20.703  -2.809  86.262  1.00  0.00              
ATOM    471  C   LYS A  65     -16.858  -7.575  82.555  1.00  0.00              
ATOM    472  O   LYS A  65     -16.278  -8.301  83.369  1.00  0.00              
ATOM    473  N   TYR A  66     -16.222  -6.964  81.553  1.00  0.00              
ATOM    474  CA  TYR A  66     -14.773  -6.835  81.523  1.00  0.00              
ATOM    475  CB  TYR A  66     -14.208  -6.966  80.105  1.00  0.00              
ATOM    476  CG  TYR A  66     -14.330  -8.332  79.443  1.00  0.00              
ATOM    477  CD1 TYR A  66     -15.406  -8.604  78.619  1.00  0.00              
ATOM    478  CE1 TYR A  66     -15.446  -9.781  77.899  1.00  0.00              
ATOM    479  CD2 TYR A  66     -13.318  -9.262  79.589  1.00  0.00              
ATOM    480  CE2 TYR A  66     -13.356 -10.442  78.872  1.00  0.00              
ATOM    481  CZ  TYR A  66     -14.410 -10.683  78.014  1.00  0.00              
ATOM    482  OH  TYR A  66     -14.419 -11.826  77.234  1.00  0.00              
ATOM    483  C   TYR A  66     -14.433  -5.440  82.048  1.00  0.00              
ATOM    484  O   TYR A  66     -14.821  -4.452  81.418  1.00  0.00              
ATOM    485  N   PRO A  67     -13.773  -5.274  83.202  1.00  0.00              
ATOM    486  CD  PRO A  67     -13.709  -6.276  84.257  1.00  0.00              
ATOM    487  CA  PRO A  67     -13.317  -3.977  83.708  1.00  0.00              
ATOM    488  CB  PRO A  67     -12.940  -4.279  85.142  1.00  0.00              
ATOM    489  CG  PRO A  67     -13.854  -5.420  85.495  1.00  0.00              
ATOM    490  C   PRO A  67     -12.138  -3.384  82.947  1.00  0.00              
ATOM    491  O   PRO A  67     -11.952  -2.165  82.926  1.00  0.00              
ATOM    492  N   ILE A  68     -11.308  -4.240  82.345  1.00  0.00              
ATOM    493  CA  ILE A  68     -10.196  -3.789  81.525  1.00  0.00              
ATOM    494  CB  ILE A  68      -8.923  -4.633  81.763  1.00  0.00              
ATOM    495  CG2 ILE A  68      -7.749  -3.933  81.083  1.00  0.00              
ATOM    496  CG1 ILE A  68      -8.613  -4.848  83.239  1.00  0.00              
ATOM    497  CD1 ILE A  68      -7.498  -5.877  83.511  1.00  0.00              
ATOM    498  C   ILE A  68     -10.665  -3.954  80.087  1.00  0.00              
ATOM    499  O   ILE A  68     -10.830  -5.075  79.600  1.00  0.00              
ATOM    500  N   GLU A  69     -10.926  -2.848  79.396  1.00  0.00              
ATOM    501  CA  GLU A  69     -11.414  -2.908  78.031  1.00  0.00              
ATOM    502  CB  GLU A  69     -12.810  -2.302  77.936  1.00  0.00              
ATOM    503  CG  GLU A  69     -13.816  -3.195  78.656  1.00  0.00              
ATOM    504  CD  GLU A  69     -15.220  -2.633  78.798  1.00  0.00              
ATOM    505  OE1 GLU A  69     -16.143  -3.213  78.228  1.00  0.00              
ATOM    506  OE2 GLU A  69     -15.392  -1.613  79.470  1.00  0.00              
ATOM    507  C   GLU A  69     -10.439  -2.227  77.091  1.00  0.00              
ATOM    508  O   GLU A  69     -10.107  -1.049  77.232  1.00  0.00              
ATOM    509  N   HIS A  70      -9.939  -3.028  76.143  1.00  0.00              
ATOM    510  CA  HIS A  70      -8.945  -2.603  75.162  1.00  0.00              
ATOM    511  CB  HIS A  70      -9.579  -1.721  74.084  1.00  0.00              
ATOM    512  CG  HIS A  70     -10.571  -2.460  73.201  1.00  0.00              
ATOM    513  ND1 HIS A  70     -11.874  -2.241  73.120  1.00  0.00              
ATOM    514  CD2 HIS A  70     -10.243  -3.474  72.331  1.00  0.00              
ATOM    515  NE2 HIS A  70     -11.377  -3.808  71.773  1.00  0.00              
ATOM    516  CE1 HIS A  70     -12.357  -3.075  72.240  1.00  0.00              
ATOM    517  C   HIS A  70      -7.699  -1.959  75.766  1.00  0.00              
ATOM    518  O   HIS A  70      -7.176  -0.940  75.304  1.00  0.00              
ATOM    519  N   GLY A  71      -7.230  -2.569  76.856  1.00  0.00              
ATOM    520  CA  GLY A  71      -6.101  -2.053  77.608  1.00  0.00              
ATOM    521  C   GLY A  71      -6.503  -1.051  78.683  1.00  0.00              
ATOM    522  O   GLY A  71      -5.895  -1.024  79.754  1.00  0.00              
ATOM    523  N   ILE A  72      -7.538  -0.241  78.445  1.00  0.00              
ATOM    524  CA  ILE A  72      -7.880   0.847  79.348  1.00  0.00              
ATOM    525  CB  ILE A  72      -8.490   2.030  78.555  1.00  0.00              
ATOM    526  CG2 ILE A  72      -8.813   3.194  79.493  1.00  0.00              
ATOM    527  CG1 ILE A  72      -7.536   2.497  77.452  1.00  0.00              
ATOM    528  CD1 ILE A  72      -8.115   3.544  76.480  1.00  0.00              
ATOM    529  C   ILE A  72      -8.826   0.330  80.423  1.00  0.00              
ATOM    530  O   ILE A  72      -9.815  -0.353  80.137  1.00  0.00              
ATOM    531  N   ILE A  73      -8.522   0.622  81.687  1.00  0.00              
ATOM    532  CA  ILE A  73      -9.384   0.184  82.773  1.00  0.00              
ATOM    533  CB  ILE A  73      -8.586  -0.040  84.069  1.00  0.00              
ATOM    534  CG2 ILE A  73      -9.539  -0.537  85.148  1.00  0.00              
ATOM    535  CG1 ILE A  73      -7.450  -1.037  83.855  1.00  0.00              
ATOM    536  CD1 ILE A  73      -6.511  -1.239  85.058  1.00  0.00              
ATOM    537  C   ILE A  73     -10.530   1.169  82.970  1.00  0.00              
ATOM    538  O   ILE A  73     -10.327   2.341  83.310  1.00  0.00              
ATOM    539  N   THR A  74     -11.739   0.664  82.733  1.00  0.00              
ATOM    540  CA  THR A  74     -12.951   1.460  82.794  1.00  0.00              
ATOM    541  CB  THR A  74     -13.852   1.074  81.604  1.00  0.00              
ATOM    542  OG1 THR A  74     -14.002  -0.340  81.683  1.00  0.00              
ATOM    543  CG2 THR A  74     -13.265   1.476  80.257  1.00  0.00              
ATOM    544  C   THR A  74     -13.693   1.306  84.118  1.00  0.00              
ATOM    545  O   THR A  74     -13.803   2.254  84.898  1.00  0.00              
ATOM    546  N   ASN A  75     -14.204   0.107  84.418  1.00  0.00              
ATOM    547  CA  ASN A  75     -15.045  -0.096  85.593  1.00  0.00              
ATOM    548  CB  ASN A  75     -16.032  -1.251  85.340  1.00  0.00              
ATOM    549  CG  ASN A  75     -17.247  -1.278  86.267  1.00  0.00              
ATOM    550  OD1 ASN A  75     -18.389  -1.374  85.822  1.00  0.00              
ATOM    551  ND2 ASN A  75     -17.115  -1.230  87.586  1.00  0.00              
ATOM    552  C   ASN A  75     -14.217  -0.306  86.863  1.00  0.00              
ATOM    553  O   ASN A  75     -14.228  -1.374  87.488  1.00  0.00              
ATOM    554  N   TRP A  76     -13.554   0.770  87.295  1.00  0.00              
ATOM    555  CA  TRP A  76     -12.622   0.768  88.420  1.00  0.00              
ATOM    556  CB  TRP A  76     -12.178   2.187  88.741  1.00  0.00              
ATOM    557  CG  TRP A  76     -11.062   2.638  87.812  1.00  0.00              
ATOM    558  CD2 TRP A  76      -9.720   2.496  88.026  1.00  0.00              
ATOM    559  CE2 TRP A  76      -9.196   2.982  86.868  1.00  0.00              
ATOM    560  CE3 TRP A  76      -9.004   1.665  88.856  1.00  0.00              
ATOM    561  CD1 TRP A  76     -11.316   3.201  86.581  1.00  0.00              
ATOM    562  NE1 TRP A  76     -10.145   3.375  86.009  1.00  0.00              
ATOM    563  CZ2 TRP A  76      -7.920   2.701  86.455  1.00  0.00              
ATOM    564  CZ3 TRP A  76      -7.707   1.383  88.469  1.00  0.00              
ATOM    565  CH2 TRP A  76      -7.173   1.893  87.292  1.00  0.00              
ATOM    566  C   TRP A  76     -12.974   0.039  89.708  1.00  0.00              
ATOM    567  O   TRP A  76     -12.129  -0.677  90.246  1.00  0.00              
ATOM    568  N   ASP A  77     -14.206   0.147  90.216  1.00  0.00              
ATOM    569  CA  ASP A  77     -14.611  -0.620  91.394  1.00  0.00              
ATOM    570  CB  ASP A  77     -15.974  -0.193  91.914  1.00  0.00              
ATOM    571  CG  ASP A  77     -15.894   1.071  92.755  1.00  0.00              
ATOM    572  OD1 ASP A  77     -15.952   0.974  93.978  1.00  0.00              
ATOM    573  OD2 ASP A  77     -15.784   2.149  92.168  1.00  0.00              
ATOM    574  C   ASP A  77     -14.579  -2.128  91.211  1.00  0.00              
ATOM    575  O   ASP A  77     -14.266  -2.891  92.125  1.00  0.00              
ATOM    576  N   ASP A  78     -14.827  -2.555  89.976  1.00  0.00              
ATOM    577  CA  ASP A  78     -14.807  -3.968  89.640  1.00  0.00              
ATOM    578  CB  ASP A  78     -15.737  -4.271  88.473  1.00  0.00              
ATOM    579  CG  ASP A  78     -17.230  -4.128  88.752  1.00  0.00              
ATOM    580  OD1 ASP A  78     -17.641  -3.610  89.794  1.00  0.00              
ATOM    581  OD2 ASP A  78     -18.026  -4.506  87.899  1.00  0.00              
ATOM    582  C   ASP A  78     -13.389  -4.409  89.328  1.00  0.00              
ATOM    583  O   ASP A  78     -13.044  -5.577  89.497  1.00  0.00              
ATOM    584  N   MET A  79     -12.542  -3.472  88.885  1.00  0.00              
ATOM    585  CA  MET A  79     -11.104  -3.695  88.832  1.00  0.00              
ATOM    586  CB  MET A  79     -10.409  -2.489  88.222  1.00  0.00              
ATOM    587  CG  MET A  79      -8.935  -2.692  87.915  1.00  0.00              
ATOM    588  SD  MET A  79      -8.677  -3.791  86.502  1.00  0.00              
ATOM    589  CE  MET A  79      -7.975  -5.190  87.323  1.00  0.00              
ATOM    590  C   MET A  79     -10.557  -3.932  90.237  1.00  0.00              
ATOM    591  O   MET A  79      -9.721  -4.813  90.442  1.00  0.00              
ATOM    592  N   GLU A  80     -11.038  -3.162  91.221  1.00  0.00              
ATOM    593  CA  GLU A  80     -10.731  -3.401  92.627  1.00  0.00              
ATOM    594  CB  GLU A  80     -11.401  -2.366  93.518  1.00  0.00              
ATOM    595  CG  GLU A  80     -10.921  -0.947  93.266  1.00  0.00              
ATOM    596  CD  GLU A  80     -11.666   0.105  94.072  1.00  0.00              
ATOM    597  OE1 GLU A  80     -11.401   0.236  95.265  1.00  0.00              
ATOM    598  OE2 GLU A  80     -12.509   0.797  93.500  1.00  0.00              
ATOM    599  C   GLU A  80     -11.163  -4.793  93.067  1.00  0.00              
ATOM    600  O   GLU A  80     -10.408  -5.487  93.748  1.00  0.00              
ATOM    601  N   LYS A  81     -12.368  -5.220  92.667  1.00  0.00              
ATOM    602  CA  LYS A  81     -12.808  -6.599  92.860  1.00  0.00              
ATOM    603  CB  LYS A  81     -14.217  -6.799  92.317  1.00  0.00              
ATOM    604  CG  LYS A  81     -15.283  -6.135  93.167  1.00  0.00              
ATOM    605  CD  LYS A  81     -16.234  -7.213  93.656  1.00  0.00              
ATOM    606  CE  LYS A  81     -17.225  -6.631  94.648  1.00  0.00              
ATOM    607  NZ  LYS A  81     -18.188  -7.644  95.029  1.00  0.00              
ATOM    608  C   LYS A  81     -11.874  -7.638  92.248  1.00  0.00              
ATOM    609  O   LYS A  81     -11.568  -8.646  92.891  1.00  0.00              
ATOM    610  N   ILE A  82     -11.388  -7.399  91.021  1.00  0.00              
ATOM    611  CA  ILE A  82     -10.378  -8.261  90.417  1.00  0.00              
ATOM    612  CB  ILE A  82     -10.068  -7.893  88.945  1.00  0.00              
ATOM    613  CG2 ILE A  82      -8.935  -8.756  88.390  1.00  0.00              
ATOM    614  CG1 ILE A  82     -11.304  -8.040  88.065  1.00  0.00              
ATOM    615  CD1 ILE A  82     -11.080  -7.658  86.590  1.00  0.00              
ATOM    616  C   ILE A  82      -9.113  -8.285  91.264  1.00  0.00              
ATOM    617  O   ILE A  82      -8.688  -9.368  91.653  1.00  0.00              
ATOM    618  N   TRP A  83      -8.535  -7.132  91.619  1.00  0.00              
ATOM    619  CA  TRP A  83      -7.338  -7.087  92.452  1.00  0.00              
ATOM    620  CB  TRP A  83      -6.865  -5.654  92.660  1.00  0.00              
ATOM    621  CG  TRP A  83      -6.330  -4.964  91.411  1.00  0.00              
ATOM    622  CD2 TRP A  83      -6.420  -3.632  91.120  1.00  0.00              
ATOM    623  CE2 TRP A  83      -5.767  -3.549  89.933  1.00  0.00              
ATOM    624  CE3 TRP A  83      -6.786  -2.523  91.841  1.00  0.00              
ATOM    625  CD1 TRP A  83      -5.650  -5.639  90.414  1.00  0.00              
ATOM    626  NE1 TRP A  83      -5.318  -4.735  89.514  1.00  0.00              
ATOM    627  CZ2 TRP A  83      -5.412  -2.360  89.350  1.00  0.00              
ATOM    628  CZ3 TRP A  83      -6.461  -1.303  91.268  1.00  0.00              
ATOM    629  CH2 TRP A  83      -5.787  -1.225  90.051  1.00  0.00              
ATOM    630  C   TRP A  83      -7.504  -7.767  93.804  1.00  0.00              
ATOM    631  O   TRP A  83      -6.584  -8.424  94.296  1.00  0.00              
ATOM    632  N   HIS A  84      -8.697  -7.648  94.394  1.00  0.00              
ATOM    633  CA  HIS A  84      -9.048  -8.355  95.616  1.00  0.00              
ATOM    634  CB  HIS A  84     -10.463  -7.968  96.039  1.00  0.00              
ATOM    635  CG  HIS A  84     -10.848  -8.421  97.439  1.00  0.00              
ATOM    636  ND1 HIS A  84     -10.488  -7.862  98.584  1.00  0.00              
ATOM    637  CD2 HIS A  84     -11.661  -9.496  97.717  1.00  0.00              
ATOM    638  NE2 HIS A  84     -11.744  -9.520  99.022  1.00  0.00              
ATOM    639  CE1 HIS A  84     -11.044  -8.544  99.548  1.00  0.00              
ATOM    640  C   HIS A  84      -8.937  -9.865  95.417  1.00  0.00              
ATOM    641  O   HIS A  84      -8.364 -10.562  96.255  1.00  0.00              
ATOM    642  N   HIS A  85      -9.441 -10.372  94.286  1.00  0.00              
ATOM    643  CA  HIS A  85      -9.312 -11.780  93.931  1.00  0.00              
ATOM    644  CB  HIS A  85     -10.093 -12.009  92.636  1.00  0.00              
ATOM    645  CG  HIS A  85     -10.519 -13.437  92.331  1.00  0.00              
ATOM    646  ND1 HIS A  85     -10.030 -14.246  91.404  1.00  0.00              
ATOM    647  CD2 HIS A  85     -11.574 -14.072  92.945  1.00  0.00              
ATOM    648  NE2 HIS A  85     -11.660 -15.236  92.352  1.00  0.00              
ATOM    649  CE1 HIS A  85     -10.742 -15.341  91.423  1.00  0.00              
ATOM    650  C   HIS A  85      -7.828 -12.121  93.769  1.00  0.00              
ATOM    651  O   HIS A  85      -7.295 -12.951  94.514  1.00  0.00              
ATOM    652  N   THR A  86      -7.138 -11.404  92.865  1.00  0.00              
ATOM    653  CA  THR A  86      -5.716 -11.558  92.565  1.00  0.00              
ATOM    654  CB  THR A  86      -5.234 -10.321  91.769  1.00  0.00              
ATOM    655  OG1 THR A  86      -6.114 -10.172  90.667  1.00  0.00              
ATOM    656  CG2 THR A  86      -3.806 -10.437  91.264  1.00  0.00              
ATOM    657  C   THR A  86      -4.843 -11.725  93.802  1.00  0.00              
ATOM    658  O   THR A  86      -4.117 -12.712  93.934  1.00  0.00              
ATOM    659  N   PHE A  87      -4.944 -10.776  94.733  1.00  0.00              
ATOM    660  CA  PHE A  87      -4.095 -10.794  95.906  1.00  0.00              
ATOM    661  CB  PHE A  87      -3.920  -9.382  96.466  1.00  0.00              
ATOM    662  CG  PHE A  87      -3.416  -8.356  95.455  1.00  0.00              
ATOM    663  CD1 PHE A  87      -3.989  -7.100  95.433  1.00  0.00              
ATOM    664  CD2 PHE A  87      -2.425  -8.676  94.543  1.00  0.00              
ATOM    665  CE1 PHE A  87      -3.590  -6.180  94.487  1.00  0.00              
ATOM    666  CE2 PHE A  87      -2.034  -7.749  93.598  1.00  0.00              
ATOM    667  CZ  PHE A  87      -2.618  -6.503  93.567  1.00  0.00              
ATOM    668  C   PHE A  87      -4.640 -11.731  96.969  1.00  0.00              
ATOM    669  O   PHE A  87      -3.965 -12.688  97.350  1.00  0.00              
ATOM    670  N   TYR A  88      -5.889 -11.534  97.398  1.00  0.00              
ATOM    671  CA  TYR A  88      -6.371 -12.178  98.608  1.00  0.00              
ATOM    672  CB  TYR A  88      -7.504 -11.380  99.252  1.00  0.00              
ATOM    673  CG  TYR A  88      -7.109  -9.968  99.668  1.00  0.00              
ATOM    674  CD1 TYR A  88      -7.333  -8.919  98.801  1.00  0.00              
ATOM    675  CE1 TYR A  88      -7.038  -7.628  99.176  1.00  0.00              
ATOM    676  CD2 TYR A  88      -6.562  -9.728 100.915  1.00  0.00              
ATOM    677  CE2 TYR A  88      -6.259  -8.435 101.296  1.00  0.00              
ATOM    678  CZ  TYR A  88      -6.505  -7.395 100.423  1.00  0.00              
ATOM    679  OH  TYR A  88      -6.201  -6.096 100.775  1.00  0.00              
ATOM    680  C   TYR A  88      -6.773 -13.637  98.460  1.00  0.00              
ATOM    681  O   TYR A  88      -6.551 -14.397  99.403  1.00  0.00              
ATOM    682  N   ASN A  89      -7.348 -14.099  97.339  1.00  0.00              
ATOM    683  CA  ASN A  89      -7.687 -15.516  97.245  1.00  0.00              
ATOM    684  CB  ASN A  89      -9.175 -15.772  96.929  1.00  0.00              
ATOM    685  CG  ASN A  89      -9.603 -15.729  95.467  1.00  0.00              
ATOM    686  OD1 ASN A  89      -9.008 -15.058  94.633  1.00  0.00              
ATOM    687  ND2 ASN A  89     -10.651 -16.439  95.077  1.00  0.00              
ATOM    688  C   ASN A  89      -6.781 -16.310  96.316  1.00  0.00              
ATOM    689  O   ASN A  89      -6.520 -17.488  96.573  1.00  0.00              
ATOM    690  N   GLU A  90      -6.323 -15.677  95.228  1.00  0.00              
ATOM    691  CA  GLU A  90      -5.405 -16.307  94.289  1.00  0.00              
ATOM    692  CB  GLU A  90      -5.419 -15.577  92.947  1.00  0.00              
ATOM    693  CG  GLU A  90      -6.770 -15.456  92.250  1.00  0.00              
ATOM    694  CD  GLU A  90      -7.368 -16.761  91.750  1.00  0.00              
ATOM    695  OE1 GLU A  90      -7.084 -17.125  90.609  1.00  0.00              
ATOM    696  OE2 GLU A  90      -8.136 -17.393  92.473  1.00  0.00              
ATOM    697  C   GLU A  90      -3.976 -16.376  94.813  1.00  0.00              
ATOM    698  O   GLU A  90      -3.427 -17.467  94.961  1.00  0.00              
ATOM    699  N   LEU A  91      -3.338 -15.232  95.084  1.00  0.00              
ATOM    700  CA  LEU A  91      -1.993 -15.229  95.647  1.00  0.00              
ATOM    701  CB  LEU A  91      -1.233 -13.982  95.212  1.00  0.00              
ATOM    702  CG  LEU A  91      -0.936 -13.831  93.726  1.00  0.00              
ATOM    703  CD1 LEU A  91      -0.288 -12.487  93.455  1.00  0.00              
ATOM    704  CD2 LEU A  91      -0.062 -14.971  93.229  1.00  0.00              
ATOM    705  C   LEU A  91      -1.958 -15.372  97.163  1.00  0.00              
ATOM    706  O   LEU A  91      -0.906 -15.610  97.757  1.00  0.00              
ATOM    707  N   ARG A  92      -3.127 -15.185  97.787  1.00  0.00              
ATOM    708  CA  ARG A  92      -3.393 -15.460  99.198  1.00  0.00              
ATOM    709  CB  ARG A  92      -3.218 -16.950  99.533  1.00  0.00              
ATOM    710  CG  ARG A  92      -4.027 -17.831  98.592  1.00  0.00              
ATOM    711  CD  ARG A  92      -4.143 -19.277  99.040  1.00  0.00              
ATOM    712  NE  ARG A  92      -4.974 -19.419 100.227  1.00  0.00              
ATOM    713  CZ  ARG A  92      -6.307 -19.312 100.211  1.00  0.00              
ATOM    714  NH1 ARG A  92      -6.956 -19.544 101.345  1.00  0.00              
ATOM    715  NH2 ARG A  92      -6.988 -18.942  99.122  1.00  0.00              
ATOM    716  C   ARG A  92      -2.618 -14.563 100.158  1.00  0.00              
ATOM    717  O   ARG A  92      -2.313 -14.911 101.301  1.00  0.00              
ATOM    718  N   VAL A  93      -2.336 -13.347  99.686  1.00  0.00              
ATOM    719  CA  VAL A  93      -1.511 -12.394 100.413  1.00  0.00              
ATOM    720  CB  VAL A  93      -0.104 -12.233  99.781  1.00  0.00              
ATOM    721  CG1 VAL A  93       0.745 -13.481  99.971  1.00  0.00              
ATOM    722  CG2 VAL A  93      -0.172 -11.862  98.305  1.00  0.00              
ATOM    723  C   VAL A  93      -2.192 -11.037 100.484  1.00  0.00              
ATOM    724  O   VAL A  93      -3.075 -10.719  99.682  1.00  0.00              
ATOM    725  N   ALA A  94      -1.784 -10.212 101.447  1.00  0.00              
ATOM    726  CA  ALA A  94      -2.294  -8.858 101.530  1.00  0.00              
ATOM    727  CB  ALA A  94      -2.434  -8.437 102.986  1.00  0.00              
ATOM    728  C   ALA A  94      -1.331  -7.897 100.843  1.00  0.00              
ATOM    729  O   ALA A  94      -0.133  -7.900 101.156  1.00  0.00              
ATOM    730  N   PRO A  95      -1.782  -7.054  99.900  1.00  0.00              
ATOM    731  CD  PRO A  95      -3.116  -7.091  99.320  1.00  0.00              
ATOM    732  CA  PRO A  95      -0.977  -6.010  99.268  1.00  0.00              
ATOM    733  CB  PRO A  95      -1.945  -5.381  98.285  1.00  0.00              
ATOM    734  CG  PRO A  95      -3.302  -5.659  98.868  1.00  0.00              
ATOM    735  C   PRO A  95      -0.413  -5.006 100.267  1.00  0.00              
ATOM    736  O   PRO A  95       0.646  -4.426 100.043  1.00  0.00              
ATOM    737  N   GLU A  96      -1.079  -4.865 101.420  1.00  0.00              
ATOM    738  CA  GLU A  96      -0.572  -4.111 102.562  1.00  0.00              
ATOM    739  CB  GLU A  96      -1.529  -4.212 103.752  1.00  0.00              
ATOM    740  CG  GLU A  96      -2.878  -3.485 103.647  1.00  0.00              
ATOM    741  CD  GLU A  96      -4.008  -4.137 102.851  1.00  0.00              
ATOM    742  OE1 GLU A  96      -5.088  -3.553 102.793  1.00  0.00              
ATOM    743  OE2 GLU A  96      -3.848  -5.243 102.320  1.00  0.00              
ATOM    744  C   GLU A  96       0.818  -4.533 103.037  1.00  0.00              
ATOM    745  O   GLU A  96       1.527  -3.764 103.685  1.00  0.00              
ATOM    746  N   GLU A  97       1.225  -5.767 102.730  1.00  0.00              
ATOM    747  CA  GLU A  97       2.552  -6.249 103.078  1.00  0.00              
ATOM    748  CB  GLU A  97       2.492  -7.742 103.371  1.00  0.00              
ATOM    749  CG  GLU A  97       1.427  -8.207 104.355  1.00  0.00              
ATOM    750  CD  GLU A  97       1.224  -9.715 104.319  1.00  0.00              
ATOM    751  OE1 GLU A  97       0.507 -10.196 103.436  1.00  0.00              
ATOM    752  OE2 GLU A  97       1.780 -10.408 105.167  1.00  0.00              
ATOM    753  C   GLU A  97       3.543  -6.045 101.934  1.00  0.00              
ATOM    754  O   GLU A  97       4.753  -5.983 102.161  1.00  0.00              
ATOM    755  N   HIS A  98       3.075  -5.905 100.690  1.00  0.00              
ATOM    756  CA  HIS A  98       3.903  -6.224  99.537  1.00  0.00              
ATOM    757  CB  HIS A  98       3.316  -7.422  98.798  1.00  0.00              
ATOM    758  CG  HIS A  98       3.304  -8.717  99.593  1.00  0.00              
ATOM    759  ND1 HIS A  98       2.321  -9.208 100.332  1.00  0.00              
ATOM    760  CD2 HIS A  98       4.367  -9.584  99.657  1.00  0.00              
ATOM    761  NE2 HIS A  98       3.969 -10.553 100.437  1.00  0.00              
ATOM    762  CE1 HIS A  98       2.743 -10.334 100.840  1.00  0.00              
ATOM    763  C   HIS A  98       4.111  -5.096  98.531  1.00  0.00              
ATOM    764  O   HIS A  98       3.143  -4.456  98.107  1.00  0.00              
ATOM    765  N   PRO A  99       5.356  -4.813  98.111  1.00  0.00              
ATOM    766  CD  PRO A  99       6.580  -5.276  98.759  1.00  0.00              
ATOM    767  CA  PRO A  99       5.664  -3.895  97.015  1.00  0.00              
ATOM    768  CB  PRO A  99       7.177  -3.944  96.948  1.00  0.00              
ATOM    769  CG  PRO A  99       7.573  -4.194  98.379  1.00  0.00              
ATOM    770  C   PRO A  99       5.022  -4.395  95.726  1.00  0.00              
ATOM    771  O   PRO A  99       5.321  -5.494  95.256  1.00  0.00              
ATOM    772  N   THR A 100       4.100  -3.624  95.156  1.00  0.00              
ATOM    773  CA  THR A 100       3.288  -4.130  94.062  1.00  0.00              
ATOM    774  CB  THR A 100       1.805  -3.947  94.438  1.00  0.00              
ATOM    775  OG1 THR A 100       1.623  -4.627  95.679  1.00  0.00              
ATOM    776  CG2 THR A 100       0.854  -4.539  93.405  1.00  0.00              
ATOM    777  C   THR A 100       3.634  -3.504  92.713  1.00  0.00              
ATOM    778  O   THR A 100       3.794  -2.289  92.590  1.00  0.00              
ATOM    779  N   LEU A 101       3.781  -4.340  91.688  1.00  0.00              
ATOM    780  CA  LEU A 101       4.008  -3.883  90.331  1.00  0.00              
ATOM    781  CB  LEU A 101       5.265  -4.530  89.752  1.00  0.00              
ATOM    782  CG  LEU A 101       5.740  -4.107  88.365  1.00  0.00              
ATOM    783  CD1 LEU A 101       6.052  -2.622  88.322  1.00  0.00              
ATOM    784  CD2 LEU A 101       6.972  -4.896  87.975  1.00  0.00              
ATOM    785  C   LEU A 101       2.799  -4.226  89.477  1.00  0.00              
ATOM    786  O   LEU A 101       2.385  -5.386  89.369  1.00  0.00              
ATOM    787  N   LEU A 102       2.220  -3.186  88.880  1.00  0.00              
ATOM    788  CA  LEU A 102       1.071  -3.342  88.006  1.00  0.00              
ATOM    789  CB  LEU A 102      -0.090  -2.498  88.511  1.00  0.00              
ATOM    790  CG  LEU A 102      -0.723  -2.898  89.836  1.00  0.00              
ATOM    791  CD1 LEU A 102      -1.606  -1.786  90.344  1.00  0.00              
ATOM    792  CD2 LEU A 102      -1.513  -4.188  89.709  1.00  0.00              
ATOM    793  C   LEU A 102       1.435  -2.938  86.588  1.00  0.00              
ATOM    794  O   LEU A 102       2.195  -1.991  86.369  1.00  0.00              
ATOM    795  N   THR A 103       0.921  -3.670  85.604  1.00  0.00              
ATOM    796  CA  THR A 103       1.276  -3.416  84.219  1.00  0.00              
ATOM    797  CB  THR A 103       1.308  -4.753  83.469  1.00  0.00              
ATOM    798  OG1 THR A 103       0.005  -5.317  83.587  1.00  0.00              
ATOM    799  CG2 THR A 103       2.367  -5.693  84.021  1.00  0.00              
ATOM    800  C   THR A 103       0.379  -2.415  83.501  1.00  0.00              
ATOM    801  O   THR A 103      -0.805  -2.691  83.283  1.00  0.00              
ATOM    802  N   GLU A 104       0.917  -1.259  83.116  1.00  0.00              
ATOM    803  CA  GLU A 104       0.192  -0.328  82.269  1.00  0.00              
ATOM    804  CB  GLU A 104       0.727   1.101  82.424  1.00  0.00              
ATOM    805  CG  GLU A 104       0.036   2.107  81.506  1.00  0.00              
ATOM    806  CD  GLU A 104       0.060   3.555  81.957  1.00  0.00              
ATOM    807  OE1 GLU A 104       1.109   4.203  81.889  1.00  0.00              
ATOM    808  OE2 GLU A 104      -0.992   4.027  82.383  1.00  0.00              
ATOM    809  C   GLU A 104       0.272  -0.774  80.816  1.00  0.00              
ATOM    810  O   GLU A 104       1.353  -1.003  80.267  1.00  0.00              
ATOM    811  N   ALA A 105      -0.901  -0.928  80.205  1.00  0.00              
ATOM    812  CA  ALA A 105      -0.995  -1.093  78.764  1.00  0.00              
ATOM    813  CB  ALA A 105      -2.452  -1.298  78.380  1.00  0.00              
ATOM    814  C   ALA A 105      -0.502   0.164  78.051  1.00  0.00              
ATOM    815  O   ALA A 105      -0.778   1.271  78.527  1.00  0.00              
ATOM    816  N   PRO A 106       0.253   0.078  76.943  1.00  0.00              
ATOM    817  CD  PRO A 106       0.775  -1.164  76.382  1.00  0.00              
ATOM    818  CA  PRO A 106       0.700   1.239  76.174  1.00  0.00              
ATOM    819  CB  PRO A 106       1.362   0.605  74.974  1.00  0.00              
ATOM    820  CG  PRO A 106       1.934  -0.672  75.536  1.00  0.00              
ATOM    821  C   PRO A 106      -0.472   2.133  75.783  1.00  0.00              
ATOM    822  O   PRO A 106      -1.577   1.659  75.520  1.00  0.00              
ATOM    823  N   LEU A 107      -0.249   3.449  75.842  1.00  0.00              
ATOM    824  CA  LEU A 107      -1.275   4.463  75.613  1.00  0.00              
ATOM    825  CB  LEU A 107      -1.788   4.445  74.162  1.00  0.00              
ATOM    826  CG  LEU A 107      -0.807   4.722  73.028  1.00  0.00              
ATOM    827  CD1 LEU A 107      -1.493   4.516  71.692  1.00  0.00              
ATOM    828  CD2 LEU A 107      -0.227   6.125  73.120  1.00  0.00              
ATOM    829  C   LEU A 107      -2.445   4.508  76.601  1.00  0.00              
ATOM    830  O   LEU A 107      -3.381   5.286  76.400  1.00  0.00              
ATOM    831  N   ASN A 108      -2.443   3.718  77.688  1.00  0.00              
ATOM    832  CA  ASN A 108      -3.412   3.897  78.767  1.00  0.00              
ATOM    833  CB  ASN A 108      -3.310   2.762  79.787  1.00  0.00              
ATOM    834  CG  ASN A 108      -4.312   2.855  80.929  1.00  0.00              
ATOM    835  OD1 ASN A 108      -5.499   2.585  80.764  1.00  0.00              
ATOM    836  ND2 ASN A 108      -3.900   3.268  82.119  1.00  0.00              
ATOM    837  C   ASN A 108      -3.155   5.245  79.443  1.00  0.00              
ATOM    838  O   ASN A 108      -2.011   5.517  79.818  1.00  0.00              
ATOM    839  N   PRO A 109      -4.160   6.124  79.593  1.00  0.00              
ATOM    840  CD  PRO A 109      -5.544   5.878  79.196  1.00  0.00              
ATOM    841  CA  PRO A 109      -4.004   7.491  80.086  1.00  0.00              
ATOM    842  CB  PRO A 109      -5.430   8.002  80.119  1.00  0.00              
ATOM    843  CG  PRO A 109      -6.075   7.278  78.968  1.00  0.00              
ATOM    844  C   PRO A 109      -3.327   7.688  81.436  1.00  0.00              
ATOM    845  O   PRO A 109      -3.587   6.981  82.413  1.00  0.00              
ATOM    846  N   LYS A 110      -2.504   8.740  81.475  1.00  0.00              
ATOM    847  CA  LYS A 110      -1.759   9.146  82.663  1.00  0.00              
ATOM    848  CB  LYS A 110      -0.985  10.437  82.375  1.00  0.00              
ATOM    849  CG  LYS A 110       0.017  10.346  81.221  1.00  0.00              
ATOM    850  CD  LYS A 110       0.901  11.585  81.203  1.00  0.00              
ATOM    851  CE  LYS A 110       2.003  11.522  80.149  1.00  0.00              
ATOM    852  NZ  LYS A 110       2.955  12.590  80.394  1.00  0.00              
ATOM    853  C   LYS A 110      -2.641   9.333  83.898  1.00  0.00              
ATOM    854  O   LYS A 110      -2.302   8.906  85.002  1.00  0.00              
ATOM    855  N   ALA A 111      -3.822   9.931  83.703  1.00  0.00              
ATOM    856  CA  ALA A 111      -4.822  10.067  84.756  1.00  0.00              
ATOM    857  CB  ALA A 111      -5.993  10.883  84.234  1.00  0.00              
ATOM    858  C   ALA A 111      -5.376   8.736  85.259  1.00  0.00              
ATOM    859  O   ALA A 111      -5.629   8.569  86.453  1.00  0.00              
ATOM    860  N   ASN A 112      -5.522   7.758  84.359  1.00  0.00              
ATOM    861  CA  ASN A 112      -6.030   6.433  84.699  1.00  0.00              
ATOM    862  CB  ASN A 112      -6.317   5.684  83.396  1.00  0.00              
ATOM    863  CG  ASN A 112      -6.928   4.301  83.543  1.00  0.00              
ATOM    864  OD1 ASN A 112      -6.235   3.313  83.770  1.00  0.00              
ATOM    865  ND2 ASN A 112      -8.240   4.179  83.396  1.00  0.00              
ATOM    866  C   ASN A 112      -4.991   5.711  85.555  1.00  0.00              
ATOM    867  O   ASN A 112      -5.313   5.094  86.572  1.00  0.00              
ATOM    868  N   ARG A 113      -3.719   5.860  85.168  1.00  0.00              
ATOM    869  CA  ARG A 113      -2.580   5.416  85.962  1.00  0.00              
ATOM    870  CB  ARG A 113      -1.313   5.759  85.193  1.00  0.00              
ATOM    871  CG  ARG A 113       0.000   5.349  85.838  1.00  0.00              
ATOM    872  CD  ARG A 113       1.161   5.691  84.920  1.00  0.00              
ATOM    873  NE  ARG A 113       1.298   7.123  84.695  1.00  0.00              
ATOM    874  CZ  ARG A 113       1.769   7.619  83.550  1.00  0.00              
ATOM    875  NH1 ARG A 113       1.963   8.927  83.454  1.00  0.00              
ATOM    876  NH2 ARG A 113       1.985   6.849  82.485  1.00  0.00              
ATOM    877  C   ARG A 113      -2.549   6.061  87.348  1.00  0.00              
ATOM    878  O   ARG A 113      -2.288   5.393  88.355  1.00  0.00              
ATOM    879  N   GLU A 114      -2.817   7.368  87.421  1.00  0.00              
ATOM    880  CA  GLU A 114      -2.948   8.057  88.697  1.00  0.00              
ATOM    881  CB  GLU A 114      -3.140   9.549  88.493  1.00  0.00              
ATOM    882  CG  GLU A 114      -1.895  10.209  87.925  1.00  0.00              
ATOM    883  CD  GLU A 114      -2.064  11.695  87.676  1.00  0.00              
ATOM    884  OE1 GLU A 114      -1.908  12.474  88.617  1.00  0.00              
ATOM    885  OE2 GLU A 114      -2.342  12.078  86.539  1.00  0.00              
ATOM    886  C   GLU A 114      -4.070   7.501  89.563  1.00  0.00              
ATOM    887  O   GLU A 114      -3.873   7.306  90.762  1.00  0.00              
ATOM    888  N   LYS A 115      -5.236   7.202  88.978  1.00  0.00              
ATOM    889  CA  LYS A 115      -6.318   6.547  89.704  1.00  0.00              
ATOM    890  CB  LYS A 115      -7.597   6.504  88.873  1.00  0.00              
ATOM    891  CG  LYS A 115      -8.294   7.858  88.812  1.00  0.00              
ATOM    892  CD  LYS A 115      -8.767   8.246  90.208  1.00  0.00              
ATOM    893  CE  LYS A 115      -9.305   9.663  90.246  1.00  0.00              
ATOM    894  NZ  LYS A 115      -9.668   9.999  91.609  1.00  0.00              
ATOM    895  C   LYS A 115      -5.970   5.156  90.212  1.00  0.00              
ATOM    896  O   LYS A 115      -6.313   4.802  91.343  1.00  0.00              
ATOM    897  N   MET A 116      -5.253   4.378  89.393  1.00  0.00              
ATOM    898  CA  MET A 116      -4.680   3.100  89.805  1.00  0.00              
ATOM    899  CB  MET A 116      -3.839   2.552  88.652  1.00  0.00              
ATOM    900  CG  MET A 116      -3.198   1.197  88.892  1.00  0.00              
ATOM    901  SD  MET A 116      -2.101   0.699  87.543  1.00  0.00              
ATOM    902  CE  MET A 116      -3.198  -0.329  86.612  1.00  0.00              
ATOM    903  C   MET A 116      -3.822   3.259  91.056  1.00  0.00              
ATOM    904  O   MET A 116      -4.023   2.575  92.062  1.00  0.00              
ATOM    905  N   THR A 117      -2.907   4.230  90.997  1.00  0.00              
ATOM    906  CA  THR A 117      -2.002   4.542  92.095  1.00  0.00              
ATOM    907  CB  THR A 117      -1.032   5.644  91.610  1.00  0.00              
ATOM    908  OG1 THR A 117      -0.406   5.112  90.446  1.00  0.00              
ATOM    909  CG2 THR A 117       0.029   6.043  92.621  1.00  0.00              
ATOM    910  C   THR A 117      -2.771   4.942  93.355  1.00  0.00              
ATOM    911  O   THR A 117      -2.547   4.395  94.439  1.00  0.00              
ATOM    912  N   GLN A 118      -3.746   5.841  93.189  1.00  0.00              
ATOM    913  CA  GLN A 118      -4.597   6.307  94.272  1.00  0.00              
ATOM    914  CB  GLN A 118      -5.552   7.374  93.729  1.00  0.00              
ATOM    915  CG  GLN A 118      -6.564   7.907  94.732  1.00  0.00              
ATOM    916  CD  GLN A 118      -7.032   9.322  94.445  1.00  0.00              
ATOM    917  OE1 GLN A 118      -7.738   9.606  93.479  1.00  0.00              
ATOM    918  NE2 GLN A 118      -6.658  10.263  95.300  1.00  0.00              
ATOM    919  C   GLN A 118      -5.342   5.179  94.975  1.00  0.00              
ATOM    920  O   GLN A 118      -5.335   5.107  96.206  1.00  0.00              
ATOM    921  N   ILE A 119      -5.954   4.271  94.212  1.00  0.00              
ATOM    922  CA  ILE A 119      -6.642   3.122  94.785  1.00  0.00              
ATOM    923  CB  ILE A 119      -7.506   2.455  93.687  1.00  0.00              
ATOM    924  CG2 ILE A 119      -7.982   1.059  94.071  1.00  0.00              
ATOM    925  CG1 ILE A 119      -8.683   3.373  93.362  1.00  0.00              
ATOM    926  CD1 ILE A 119      -9.591   2.918  92.204  1.00  0.00              
ATOM    927  C   ILE A 119      -5.679   2.159  95.476  1.00  0.00              
ATOM    928  O   ILE A 119      -5.949   1.697  96.589  1.00  0.00              
ATOM    929  N   MET A 120      -4.526   1.868  94.867  1.00  0.00              
ATOM    930  CA  MET A 120      -3.567   0.957  95.475  1.00  0.00              
ATOM    931  CB  MET A 120      -2.436   0.625  94.519  1.00  0.00              
ATOM    932  CG  MET A 120      -2.918  -0.198  93.338  1.00  0.00              
ATOM    933  SD  MET A 120      -3.796  -1.702  93.829  1.00  0.00              
ATOM    934  CE  MET A 120      -2.404  -2.723  94.210  1.00  0.00              
ATOM    935  C   MET A 120      -3.003   1.441  96.801  1.00  0.00              
ATOM    936  O   MET A 120      -2.815   0.650  97.729  1.00  0.00              
ATOM    937  N   PHE A 121      -2.746   2.743  96.918  1.00  0.00              
ATOM    938  CA  PHE A 121      -2.312   3.295  98.188  1.00  0.00              
ATOM    939  CB  PHE A 121      -1.487   4.550  97.979  1.00  0.00              
ATOM    940  CG  PHE A 121      -0.129   4.237  97.373  1.00  0.00              
ATOM    941  CD1 PHE A 121       0.098   4.460  96.031  1.00  0.00              
ATOM    942  CD2 PHE A 121       0.876   3.724  98.167  1.00  0.00              
ATOM    943  CE1 PHE A 121       1.330   4.175  95.487  1.00  0.00              
ATOM    944  CE2 PHE A 121       2.104   3.437  97.614  1.00  0.00              
ATOM    945  CZ  PHE A 121       2.332   3.667  96.277  1.00  0.00              
ATOM    946  C   PHE A 121      -3.435   3.544  99.180  1.00  0.00              
ATOM    947  O   PHE A 121      -3.334   3.120 100.327  1.00  0.00              
ATOM    948  N   GLU A 122      -4.534   4.187  98.779  1.00  0.00              
ATOM    949  CA  GLU A 122      -5.603   4.511  99.715  1.00  0.00              
ATOM    950  CB  GLU A 122      -6.411   5.693  99.206  1.00  0.00              
ATOM    951  CG  GLU A 122      -5.599   6.985  99.251  1.00  0.00              
ATOM    952  CD  GLU A 122      -6.260   8.188  98.596  1.00  0.00              
ATOM    953  OE1 GLU A 122      -7.428   8.471  98.862  1.00  0.00              
ATOM    954  OE2 GLU A 122      -5.591   8.862  97.808  1.00  0.00              
ATOM    955  C   GLU A 122      -6.520   3.349 100.068  1.00  0.00              
ATOM    956  O   GLU A 122      -6.912   3.201 101.227  1.00  0.00              
ATOM    957  N   THR A 123      -6.885   2.512  99.095  1.00  0.00              
ATOM    958  CA  THR A 123      -7.740   1.365  99.359  1.00  0.00              
ATOM    959  CB  THR A 123      -8.655   1.100  98.146  1.00  0.00              
ATOM    960  OG1 THR A 123      -9.226   2.360  97.808  1.00  0.00              
ATOM    961  CG2 THR A 123      -9.750   0.084  98.439  1.00  0.00              
ATOM    962  C   THR A 123      -6.886   0.148  99.698  1.00  0.00              
ATOM    963  O   THR A 123      -6.948  -0.354 100.821  1.00  0.00              
ATOM    964  N   PHE A 124      -6.035  -0.318  98.777  1.00  0.00              
ATOM    965  CA  PHE A 124      -5.266  -1.540  99.001  1.00  0.00              
ATOM    966  CB  PHE A 124      -4.833  -2.155  97.673  1.00  0.00              
ATOM    967  CG  PHE A 124      -5.998  -2.797  96.934  1.00  0.00              
ATOM    968  CD1 PHE A 124      -6.344  -4.106  97.212  1.00  0.00              
ATOM    969  CD2 PHE A 124      -6.730  -2.064  96.021  1.00  0.00              
ATOM    970  CE1 PHE A 124      -7.439  -4.672  96.593  1.00  0.00              
ATOM    971  CE2 PHE A 124      -7.825  -2.637  95.409  1.00  0.00              
ATOM    972  CZ  PHE A 124      -8.182  -3.936  95.697  1.00  0.00              
ATOM    973  C   PHE A 124      -4.077  -1.403  99.945  1.00  0.00              
ATOM    974  O   PHE A 124      -3.513  -2.397 100.410  1.00  0.00              
ATOM    975  N   ASN A 125      -3.676  -0.152 100.198  1.00  0.00              
ATOM    976  CA  ASN A 125      -2.694   0.214 101.211  1.00  0.00              
ATOM    977  CB  ASN A 125      -3.278   0.127 102.622  1.00  0.00              
ATOM    978  CG  ASN A 125      -4.166   1.319 102.928  1.00  0.00              
ATOM    979  OD1 ASN A 125      -3.726   2.311 103.508  1.00  0.00              
ATOM    980  ND2 ASN A 125      -5.439   1.270 102.560  1.00  0.00              
ATOM    981  C   ASN A 125      -1.336  -0.455 101.098  1.00  0.00              
ATOM    982  O   ASN A 125      -0.734  -0.927 102.065  1.00  0.00              
ATOM    983  N   VAL A 126      -0.861  -0.481  99.852  1.00  0.00              
ATOM    984  CA  VAL A 126       0.459  -1.012  99.548  1.00  0.00              
ATOM    985  CB  VAL A 126       0.669  -1.187  98.024  1.00  0.00              
ATOM    986  CG1 VAL A 126      -0.274  -2.236  97.476  1.00  0.00              
ATOM    987  CG2 VAL A 126       0.454   0.102  97.255  1.00  0.00              
ATOM    988  C   VAL A 126       1.572  -0.157 100.154  1.00  0.00              
ATOM    989  O   VAL A 126       1.484   1.073 100.112  1.00  0.00              
ATOM    990  N   PRO A 127       2.633  -0.731 100.743  1.00  0.00              
ATOM    991  CD  PRO A 127       2.765  -2.154 101.030  1.00  0.00              
ATOM    992  CA  PRO A 127       3.772   0.019 101.264  1.00  0.00              
ATOM    993  CB  PRO A 127       4.566  -1.043 102.004  1.00  0.00              
ATOM    994  CG  PRO A 127       4.254  -2.318 101.264  1.00  0.00              
ATOM    995  C   PRO A 127       4.581   0.693 100.161  1.00  0.00              
ATOM    996  O   PRO A 127       5.133   1.777 100.357  1.00  0.00              
ATOM    997  N   ALA A 128       4.623   0.052  98.989  1.00  0.00              
ATOM    998  CA  ALA A 128       5.337   0.542  97.827  1.00  0.00              
ATOM    999  CB  ALA A 128       6.761   0.010  97.845  1.00  0.00              
ATOM   1000  C   ALA A 128       4.653  -0.012  96.585  1.00  0.00              
ATOM   1001  O   ALA A 128       4.147  -1.139  96.613  1.00  0.00              
ATOM   1002  N   MET A 129       4.600   0.752  95.493  1.00  0.00              
ATOM   1003  CA  MET A 129       3.945   0.311  94.270  1.00  0.00              
ATOM   1004  CB  MET A 129       2.457   0.644  94.361  1.00  0.00              
ATOM   1005  CG  MET A 129       1.474  -0.145  93.504  1.00  0.00              
ATOM   1006  SD  MET A 129       1.470   0.284  91.748  1.00  0.00              
ATOM   1007  CE  MET A 129       0.395   1.685  91.834  1.00  0.00              
ATOM   1008  C   MET A 129       4.566   1.017  93.073  1.00  0.00              
ATOM   1009  O   MET A 129       5.183   2.075  93.223  1.00  0.00              
ATOM   1010  N   TYR A 130       4.449   0.420  91.886  1.00  0.00              
ATOM   1011  CA  TYR A 130       4.809   1.081  90.642  1.00  0.00              
ATOM   1012  CB  TYR A 130       6.310   0.947  90.352  1.00  0.00              
ATOM   1013  CG  TYR A 130       6.791   1.761  89.157  1.00  0.00              
ATOM   1014  CD1 TYR A 130       7.447   1.124  88.125  1.00  0.00              
ATOM   1015  CE1 TYR A 130       7.840   1.831  87.010  1.00  0.00              
ATOM   1016  CD2 TYR A 130       6.538   3.118  89.085  1.00  0.00              
ATOM   1017  CE2 TYR A 130       6.915   3.826  87.965  1.00  0.00              
ATOM   1018  CZ  TYR A 130       7.562   3.177  86.937  1.00  0.00              
ATOM   1019  OH  TYR A 130       7.936   3.884  85.815  1.00  0.00              
ATOM   1020  C   TYR A 130       3.989   0.499  89.497  1.00  0.00              
ATOM   1021  O   TYR A 130       3.600  -0.673  89.504  1.00  0.00              
ATOM   1022  N   VAL A 131       3.702   1.350  88.513  1.00  0.00              
ATOM   1023  CA  VAL A 131       2.974   0.947  87.322  1.00  0.00              
ATOM   1024  CB  VAL A 131       1.818   1.929  87.015  1.00  0.00              
ATOM   1025  CG1 VAL A 131       0.898   1.322  85.976  1.00  0.00              
ATOM   1026  CG2 VAL A 131       1.005   2.313  88.241  1.00  0.00              
ATOM   1027  C   VAL A 131       3.991   0.963  86.186  1.00  0.00              
ATOM   1028  O   VAL A 131       4.604   2.002  85.931  1.00  0.00              
ATOM   1029  N   ALA A 132       4.207  -0.159  85.497  1.00  0.00              
ATOM   1030  CA  ALA A 132       5.203  -0.230  84.436  1.00  0.00              
ATOM   1031  CB  ALA A 132       6.278  -1.235  84.809  1.00  0.00              
ATOM   1032  C   ALA A 132       4.600  -0.668  83.109  1.00  0.00              
ATOM   1033  O   ALA A 132       3.666  -1.471  83.079  1.00  0.00              
ATOM   1034  N   ILE A 133       5.128  -0.152  81.997  1.00  0.00              
ATOM   1035  CA  ILE A 133       4.533  -0.368  80.684  1.00  0.00              
ATOM   1036  CB  ILE A 133       4.908   0.796  79.728  1.00  0.00              
ATOM   1037  CG2 ILE A 133       4.347   0.578  78.322  1.00  0.00              
ATOM   1038  CG1 ILE A 133       4.402   2.125  80.291  1.00  0.00              
ATOM   1039  CD1 ILE A 133       4.844   3.381  79.512  1.00  0.00              
ATOM   1040  C   ILE A 133       4.861  -1.738  80.094  1.00  0.00              
ATOM   1041  O   ILE A 133       6.023  -2.120  79.922  1.00  0.00              
ATOM   1042  N   GLN A 134       3.779  -2.436  79.734  1.00  0.00              
ATOM   1043  CA  GLN A 134       3.801  -3.808  79.237  1.00  0.00              
ATOM   1044  CB  GLN A 134       2.412  -4.207  78.731  1.00  0.00              
ATOM   1045  CG  GLN A 134       1.426  -4.304  79.886  1.00  0.00              
ATOM   1046  CD  GLN A 134       0.021  -4.777  79.551  1.00  0.00              
ATOM   1047  OE1 GLN A 134      -0.603  -4.361  78.578  1.00  0.00              
ATOM   1048  NE2 GLN A 134      -0.518  -5.674  80.363  1.00  0.00              
ATOM   1049  C   GLN A 134       4.848  -4.146  78.185  1.00  0.00              
ATOM   1050  O   GLN A 134       5.632  -5.082  78.351  1.00  0.00              
ATOM   1051  N   ALA A 135       4.901  -3.338  77.123  1.00  0.00              
ATOM   1052  CA  ALA A 135       5.872  -3.517  76.052  1.00  0.00              
ATOM   1053  CB  ALA A 135       5.659  -2.431  75.016  1.00  0.00              
ATOM   1054  C   ALA A 135       7.325  -3.437  76.510  1.00  0.00              
ATOM   1055  O   ALA A 135       8.176  -4.214  76.067  1.00  0.00              
ATOM   1056  N   VAL A 136       7.604  -2.527  77.453  1.00  0.00              
ATOM   1057  CA  VAL A 136       8.954  -2.331  77.969  1.00  0.00              
ATOM   1058  CB  VAL A 136       9.048  -1.045  78.829  1.00  0.00              
ATOM   1059  CG1 VAL A 136      10.475  -0.787  79.294  1.00  0.00              
ATOM   1060  CG2 VAL A 136       8.557   0.172  78.057  1.00  0.00              
ATOM   1061  C   VAL A 136       9.340  -3.568  78.772  1.00  0.00              
ATOM   1062  O   VAL A 136      10.444  -4.096  78.631  1.00  0.00              
ATOM   1063  N   LEU A 137       8.390  -4.071  79.568  1.00  0.00              
ATOM   1064  CA  LEU A 137       8.586  -5.294  80.333  1.00  0.00              
ATOM   1065  CB  LEU A 137       7.380  -5.557  81.224  1.00  0.00              
ATOM   1066  CG  LEU A 137       7.014  -4.493  82.249  1.00  0.00              
ATOM   1067  CD1 LEU A 137       5.740  -4.872  82.967  1.00  0.00              
ATOM   1068  CD2 LEU A 137       8.132  -4.285  83.249  1.00  0.00              
ATOM   1069  C   LEU A 137       8.861  -6.499  79.443  1.00  0.00              
ATOM   1070  O   LEU A 137       9.769  -7.278  79.733  1.00  0.00              
ATOM   1071  N   SER A 138       8.123  -6.659  78.339  1.00  0.00              
ATOM   1072  CA  SER A 138       8.437  -7.670  77.338  1.00  0.00              
ATOM   1073  CB  SER A 138       7.405  -7.631  76.232  1.00  0.00              
ATOM   1074  OG  SER A 138       6.146  -8.069  76.717  1.00  0.00              
ATOM   1075  C   SER A 138       9.831  -7.561  76.731  1.00  0.00              
ATOM   1076  O   SER A 138      10.527  -8.571  76.605  1.00  0.00              
ATOM   1077  N   LEU A 139      10.276  -6.348  76.383  1.00  0.00              
ATOM   1078  CA  LEU A 139      11.617  -6.148  75.847  1.00  0.00              
ATOM   1079  CB  LEU A 139      11.762  -4.707  75.380  1.00  0.00              
ATOM   1080  CG  LEU A 139      12.930  -4.343  74.477  1.00  0.00              
ATOM   1081  CD1 LEU A 139      12.849  -5.057  73.138  1.00  0.00              
ATOM   1082  CD2 LEU A 139      12.941  -2.852  74.251  1.00  0.00              
ATOM   1083  C   LEU A 139      12.692  -6.486  76.879  1.00  0.00              
ATOM   1084  O   LEU A 139      13.717  -7.102  76.575  1.00  0.00              
ATOM   1085  N   TYR A 140      12.439  -6.115  78.135  1.00  0.00              
ATOM   1086  CA  TYR A 140      13.314  -6.491  79.232  1.00  0.00              
ATOM   1087  CB  TYR A 140      13.092  -5.570  80.430  1.00  0.00              
ATOM   1088  CG  TYR A 140      13.838  -4.244  80.288  1.00  0.00              
ATOM   1089  CD1 TYR A 140      13.556  -3.368  79.254  1.00  0.00              
ATOM   1090  CE1 TYR A 140      14.304  -2.219  79.090  1.00  0.00              
ATOM   1091  CD2 TYR A 140      14.846  -3.943  81.180  1.00  0.00              
ATOM   1092  CE2 TYR A 140      15.594  -2.795  81.026  1.00  0.00              
ATOM   1093  CZ  TYR A 140      15.326  -1.947  79.974  1.00  0.00              
ATOM   1094  OH  TYR A 140      16.098  -0.813  79.817  1.00  0.00              
ATOM   1095  C   TYR A 140      13.238  -7.967  79.607  1.00  0.00              
ATOM   1096  O   TYR A 140      14.186  -8.506  80.176  1.00  0.00              
ATOM   1097  N   ALA A 141      12.141  -8.659  79.271  1.00  0.00              
ATOM   1098  CA  ALA A 141      12.090 -10.115  79.343  1.00  0.00              
ATOM   1099  CB  ALA A 141      10.675 -10.621  79.122  1.00  0.00              
ATOM   1100  C   ALA A 141      12.956 -10.772  78.279  1.00  0.00              
ATOM   1101  O   ALA A 141      13.592 -11.793  78.540  1.00  0.00              
ATOM   1102  N   SER A 142      12.987 -10.224  77.058  1.00  0.00              
ATOM   1103  CA  SER A 142      13.952 -10.671  76.066  1.00  0.00              
ATOM   1104  CB  SER A 142      13.450 -10.360  74.660  1.00  0.00              
ATOM   1105  OG  SER A 142      12.973  -9.030  74.526  1.00  0.00              
ATOM   1106  C   SER A 142      15.353 -10.110  76.306  1.00  0.00              
ATOM   1107  O   SER A 142      16.321 -10.504  75.650  1.00  0.00              
ATOM   1108  N   GLY A 143      15.473  -9.142  77.216  1.00  0.00              
ATOM   1109  CA  GLY A 143      16.760  -8.690  77.712  1.00  0.00              
ATOM   1110  C   GLY A 143      17.152  -7.333  77.155  1.00  0.00              
ATOM   1111  O   GLY A 143      18.007  -6.650  77.726  1.00  0.00              
ATOM   1112  N   ARG A 144      16.504  -6.901  76.070  1.00  0.00              
ATOM   1113  CA  ARG A 144      16.958  -5.738  75.327  1.00  0.00              
ATOM   1114  CB  ARG A 144      16.479  -5.749  73.876  1.00  0.00              
ATOM   1115  CG  ARG A 144      17.026  -6.786  72.903  1.00  0.00              
ATOM   1116  CD  ARG A 144      16.428  -8.169  73.096  1.00  0.00              
ATOM   1117  NE  ARG A 144      16.666  -8.983  71.917  1.00  0.00              
ATOM   1118  CZ  ARG A 144      16.629 -10.316  71.930  1.00  0.00              
ATOM   1119  NH1 ARG A 144      16.762 -10.955  70.778  1.00  0.00              
ATOM   1120  NH2 ARG A 144      16.524 -11.020  73.053  1.00  0.00              
ATOM   1121  C   ARG A 144      16.479  -4.441  75.959  1.00  0.00              
ATOM   1122  O   ARG A 144      15.461  -4.392  76.651  1.00  0.00              
ATOM   1123  N   THR A 145      17.232  -3.369  75.720  1.00  0.00              
ATOM   1124  CA  THR A 145      16.782  -2.039  76.094  1.00  0.00              
ATOM   1125  CB  THR A 145      17.955  -1.319  76.812  1.00  0.00              
ATOM   1126  OG1 THR A 145      17.401  -0.212  77.512  1.00  0.00              
ATOM   1127  CG2 THR A 145      19.088  -0.886  75.887  1.00  0.00              
ATOM   1128  C   THR A 145      16.206  -1.282  74.890  1.00  0.00              
ATOM   1129  O   THR A 145      15.451  -0.319  75.044  1.00  0.00              
ATOM   1130  N   THR A 146      16.495  -1.740  73.668  1.00  0.00              
ATOM   1131  CA  THR A 146      16.078  -1.059  72.451  1.00  0.00              
ATOM   1132  CB  THR A 146      17.301  -0.408  71.776  1.00  0.00              
ATOM   1133  OG1 THR A 146      17.836   0.491  72.737  1.00  0.00              
ATOM   1134  CG2 THR A 146      16.966   0.358  70.503  1.00  0.00              
ATOM   1135  C   THR A 146      15.447  -2.082  71.519  1.00  0.00              
ATOM   1136  O   THR A 146      15.924  -3.215  71.420  1.00  0.00              
ATOM   1137  N   GLY A 147      14.356  -1.696  70.860  1.00  0.00              
ATOM   1138  CA  GLY A 147      13.725  -2.527  69.852  1.00  0.00              
ATOM   1139  C   GLY A 147      12.276  -2.129  69.654  1.00  0.00              
ATOM   1140  O   GLY A 147      11.752  -1.292  70.392  1.00  0.00              
ATOM   1141  N   ILE A 148      11.604  -2.695  68.653  1.00  0.00              
ATOM   1142  CA  ILE A 148      10.191  -2.419  68.480  1.00  0.00              
ATOM   1143  CB  ILE A 148       9.810  -1.890  67.069  1.00  0.00              
ATOM   1144  CG2 ILE A 148      10.344  -2.766  65.943  1.00  0.00              
ATOM   1145  CG1 ILE A 148       8.301  -1.666  66.975  1.00  0.00              
ATOM   1146  CD1 ILE A 148       7.817  -0.911  65.733  1.00  0.00              
ATOM   1147  C   ILE A 148       9.376  -3.622  68.926  1.00  0.00              
ATOM   1148  O   ILE A 148       9.433  -4.715  68.355  1.00  0.00              
ATOM   1149  N   VAL A 149       8.625  -3.394  69.996  1.00  0.00              
ATOM   1150  CA  VAL A 149       7.818  -4.436  70.593  1.00  0.00              
ATOM   1151  CB  VAL A 149       7.779  -4.288  72.126  1.00  0.00              
ATOM   1152  CG1 VAL A 149       6.986  -5.407  72.776  1.00  0.00              
ATOM   1153  CG2 VAL A 149       9.186  -4.334  72.685  1.00  0.00              
ATOM   1154  C   VAL A 149       6.423  -4.420  69.990  1.00  0.00              
ATOM   1155  O   VAL A 149       5.696  -3.426  70.048  1.00  0.00              
ATOM   1156  N   LEU A 150       6.073  -5.537  69.360  1.00  0.00              
ATOM   1157  CA  LEU A 150       4.714  -5.767  68.916  1.00  0.00              
ATOM   1158  CB  LEU A 150       4.716  -6.661  67.684  1.00  0.00              
ATOM   1159  CG  LEU A 150       3.381  -7.022  67.049  1.00  0.00              
ATOM   1160  CD1 LEU A 150       2.697  -5.795  66.467  1.00  0.00              
ATOM   1161  CD2 LEU A 150       3.607  -8.062  65.973  1.00  0.00              
ATOM   1162  C   LEU A 150       4.013  -6.453  70.079  1.00  0.00              
ATOM   1163  O   LEU A 150       4.364  -7.570  70.464  1.00  0.00              
ATOM   1164  N   ASP A 151       3.057  -5.762  70.688  1.00  0.00              
ATOM   1165  CA  ASP A 151       2.346  -6.280  71.842  1.00  0.00              
ATOM   1166  CB  ASP A 151       2.532  -5.333  73.033  1.00  0.00              
ATOM   1167  CG  ASP A 151       1.798  -5.725  74.313  1.00  0.00              
ATOM   1168  OD1 ASP A 151       1.701  -6.910  74.642  1.00  0.00              
ATOM   1169  OD2 ASP A 151       1.326  -4.816  74.998  1.00  0.00              
ATOM   1170  C   ASP A 151       0.877  -6.521  71.532  1.00  0.00              
ATOM   1171  O   ASP A 151       0.035  -5.631  71.668  1.00  0.00              
ATOM   1172  N   SER A 152       0.592  -7.750  71.112  1.00  0.00              
ATOM   1173  CA  SER A 152      -0.745  -8.163  70.728  1.00  0.00              
ATOM   1174  CB  SER A 152      -0.680  -8.830  69.364  1.00  0.00              
ATOM   1175  OG  SER A 152      -0.367  -7.896  68.345  1.00  0.00              
ATOM   1176  C   SER A 152      -1.373  -9.094  71.756  1.00  0.00              
ATOM   1177  O   SER A 152      -1.061 -10.286  71.844  1.00  0.00              
ATOM   1178  N   GLY A 153      -2.278  -8.551  72.568  1.00  0.00              
ATOM   1179  CA  GLY A 153      -2.907  -9.313  73.635  1.00  0.00              
ATOM   1180  C   GLY A 153      -4.174 -10.030  73.187  1.00  0.00              
ATOM   1181  O   GLY A 153      -4.334 -10.446  72.034  1.00  0.00              
ATOM   1182  N   ASP A 154      -5.088 -10.213  74.142  1.00  0.00              
ATOM   1183  CA  ASP A 154      -6.418 -10.710  73.816  1.00  0.00              
ATOM   1184  CB  ASP A 154      -7.126 -11.332  75.021  1.00  0.00              
ATOM   1185  CG  ASP A 154      -8.559 -11.782  74.730  1.00  0.00              
ATOM   1186  OD1 ASP A 154      -8.764 -12.625  73.857  1.00  0.00              
ATOM   1187  OD2 ASP A 154      -9.465 -11.275  75.394  1.00  0.00              
ATOM   1188  C   ASP A 154      -7.281  -9.607  73.227  1.00  0.00              
ATOM   1189  O   ASP A 154      -8.007  -9.851  72.272  1.00  0.00              
ATOM   1190  N   GLY A 155      -7.213  -8.390  73.759  1.00  0.00              
ATOM   1191  CA  GLY A 155      -8.031  -7.306  73.248  1.00  0.00              
ATOM   1192  C   GLY A 155      -7.255  -6.006  73.252  1.00  0.00              
ATOM   1193  O   GLY A 155      -7.506  -5.153  74.103  1.00  0.00              
ATOM   1194  N   VAL A 156      -6.211  -5.980  72.414  1.00  0.00              
ATOM   1195  CA  VAL A 156      -5.549  -4.793  71.873  1.00  0.00              
ATOM   1196  CB  VAL A 156      -5.327  -3.613  72.870  1.00  0.00              
ATOM   1197  CG1 VAL A 156      -4.234  -3.858  73.908  1.00  0.00              
ATOM   1198  CG2 VAL A 156      -5.154  -2.314  72.104  1.00  0.00              
ATOM   1199  C   VAL A 156      -4.220  -5.232  71.255  1.00  0.00              
ATOM   1200  O   VAL A 156      -3.628  -6.227  71.683  1.00  0.00              
ATOM   1201  N   THR A 157      -3.781  -4.529  70.214  1.00  0.00              
ATOM   1202  CA  THR A 157      -2.431  -4.615  69.688  1.00  0.00              
ATOM   1203  CB  THR A 157      -2.451  -5.063  68.208  1.00  0.00              
ATOM   1204  OG1 THR A 157      -2.816  -6.437  68.223  1.00  0.00              
ATOM   1205  CG2 THR A 157      -1.142  -4.856  67.451  1.00  0.00              
ATOM   1206  C   THR A 157      -1.805  -3.231  69.810  1.00  0.00              
ATOM   1207  O   THR A 157      -2.418  -2.213  69.475  1.00  0.00              
ATOM   1208  N   HIS A 158      -0.576  -3.175  70.313  1.00  0.00              
ATOM   1209  CA  HIS A 158       0.201  -1.950  70.282  1.00  0.00              
ATOM   1210  CB  HIS A 158       0.455  -1.425  71.687  1.00  0.00              
ATOM   1211  CG  HIS A 158      -0.789  -0.883  72.372  1.00  0.00              
ATOM   1212  ND1 HIS A 158      -1.431  -1.417  73.398  1.00  0.00              
ATOM   1213  CD2 HIS A 158      -1.427   0.282  72.016  1.00  0.00              
ATOM   1214  NE2 HIS A 158      -2.428   0.386  72.851  1.00  0.00              
ATOM   1215  CE1 HIS A 158      -2.429  -0.627  73.684  1.00  0.00              
ATOM   1216  C   HIS A 158       1.523  -2.217  69.590  1.00  0.00              
ATOM   1217  O   HIS A 158       2.162  -3.242  69.828  1.00  0.00              
ATOM   1218  N   ASN A 159       1.933  -1.317  68.702  1.00  0.00              
ATOM   1219  CA  ASN A 159       3.206  -1.441  68.009  1.00  0.00              
ATOM   1220  CB  ASN A 159       3.051  -1.199  66.499  1.00  0.00              
ATOM   1221  CG  ASN A 159       2.004  -2.053  65.784  1.00  0.00              
ATOM   1222  OD1 ASN A 159       2.288  -2.781  64.833  1.00  0.00              
ATOM   1223  ND2 ASN A 159       0.724  -1.981  66.120  1.00  0.00              
ATOM   1224  C   ASN A 159       4.046  -0.342  68.644  1.00  0.00              
ATOM   1225  O   ASN A 159       3.796   0.846  68.424  1.00  0.00              
ATOM   1226  N   VAL A 160       5.000  -0.721  69.500  1.00  0.00              
ATOM   1227  CA  VAL A 160       5.705   0.234  70.348  1.00  0.00              
ATOM   1228  CB  VAL A 160       5.497  -0.095  71.853  1.00  0.00              
ATOM   1229  CG1 VAL A 160       6.040   1.020  72.737  1.00  0.00              
ATOM   1230  CG2 VAL A 160       4.044  -0.357  72.208  1.00  0.00              
ATOM   1231  C   VAL A 160       7.202   0.259  70.044  1.00  0.00              
ATOM   1232  O   VAL A 160       7.895  -0.724  70.317  1.00  0.00              
ATOM   1233  N   PRO A 161       7.759   1.325  69.457  1.00  0.00              
ATOM   1234  CD  PRO A 161       7.022   2.307  68.669  1.00  0.00              
ATOM   1235  CA  PRO A 161       9.202   1.522  69.343  1.00  0.00              
ATOM   1236  CB  PRO A 161       9.308   2.564  68.249  1.00  0.00              
ATOM   1237  CG  PRO A 161       8.058   3.385  68.423  1.00  0.00              
ATOM   1238  C   PRO A 161       9.831   1.977  70.658  1.00  0.00              
ATOM   1239  O   PRO A 161       9.383   2.940  71.287  1.00  0.00              
ATOM   1240  N   ILE A 162      10.858   1.270  71.126  1.00  0.00              
ATOM   1241  CA  ILE A 162      11.518   1.599  72.380  1.00  0.00              
ATOM   1242  CB  ILE A 162      11.309   0.464  73.413  1.00  0.00              
ATOM   1243  CG2 ILE A 162      11.985   0.808  74.738  1.00  0.00              
ATOM   1244  CG1 ILE A 162       9.826   0.188  73.647  1.00  0.00              
ATOM   1245  CD1 ILE A 162       9.516  -1.063  74.479  1.00  0.00              
ATOM   1246  C   ILE A 162      12.996   1.826  72.097  1.00  0.00              
ATOM   1247  O   ILE A 162      13.648   1.031  71.415  1.00  0.00              
ATOM   1248  N   TYR A 163      13.528   2.930  72.615  1.00  0.00              
ATOM   1249  CA  TYR A 163      14.922   3.277  72.433  1.00  0.00              
ATOM   1250  CB  TYR A 163      15.000   4.572  71.623  1.00  0.00              
ATOM   1251  CG  TYR A 163      16.385   4.969  71.128  1.00  0.00              
ATOM   1252  CD1 TYR A 163      17.153   4.080  70.400  1.00  0.00              
ATOM   1253  CE1 TYR A 163      18.369   4.476  69.883  1.00  0.00              
ATOM   1254  CD2 TYR A 163      16.845   6.251  71.361  1.00  0.00              
ATOM   1255  CE2 TYR A 163      18.058   6.654  70.841  1.00  0.00              
ATOM   1256  CZ  TYR A 163      18.806   5.765  70.099  1.00  0.00              
ATOM   1257  OH  TYR A 163      20.006   6.170  69.548  1.00  0.00              
ATOM   1258  C   TYR A 163      15.531   3.442  73.818  1.00  0.00              
ATOM   1259  O   TYR A 163      15.224   4.392  74.541  1.00  0.00              
ATOM   1260  N   GLU A 164      16.360   2.461  74.198  1.00  0.00              
ATOM   1261  CA  GLU A 164      17.108   2.444  75.453  1.00  0.00              
ATOM   1262  CB  GLU A 164      18.320   3.363  75.363  1.00  0.00              
ATOM   1263  CG  GLU A 164      19.248   2.998  74.216  1.00  0.00              
ATOM   1264  CD  GLU A 164      20.189   4.121  73.834  1.00  0.00              
ATOM   1265  OE1 GLU A 164      19.721   5.111  73.281  1.00  0.00              
ATOM   1266  OE2 GLU A 164      21.384   3.982  74.094  1.00  0.00              
ATOM   1267  C   GLU A 164      16.262   2.725  76.691  1.00  0.00              
ATOM   1268  O   GLU A 164      16.401   3.733  77.388  1.00  0.00              
ATOM   1269  N   GLY A 165      15.310   1.824  76.929  1.00  0.00              
ATOM   1270  CA  GLY A 165      14.366   1.965  78.023  1.00  0.00              
ATOM   1271  C   GLY A 165      13.182   2.849  77.658  1.00  0.00              
ATOM   1272  O   GLY A 165      12.031   2.467  77.887  1.00  0.00              
ATOM   1273  N   TYR A 166      13.418   4.022  77.062  1.00  0.00              
ATOM   1274  CA  TYR A 166      12.340   4.956  76.796  1.00  0.00              
ATOM   1275  CB  TYR A 166      12.881   6.383  76.677  1.00  0.00              
ATOM   1276  CG  TYR A 166      11.788   7.437  76.804  1.00  0.00              
ATOM   1277  CD1 TYR A 166      11.134   7.596  78.011  1.00  0.00              
ATOM   1278  CE1 TYR A 166      10.105   8.505  78.124  1.00  0.00              
ATOM   1279  CD2 TYR A 166      11.430   8.206  75.714  1.00  0.00              
ATOM   1280  CE2 TYR A 166      10.400   9.117  75.824  1.00  0.00              
ATOM   1281  CZ  TYR A 166       9.740   9.254  77.028  1.00  0.00              
ATOM   1282  OH  TYR A 166       8.692  10.146  77.147  1.00  0.00              
ATOM   1283  C   TYR A 166      11.532   4.571  75.562  1.00  0.00              
ATOM   1284  O   TYR A 166      12.029   4.539  74.433  1.00  0.00              
ATOM   1285  N   ALA A 167      10.265   4.226  75.796  1.00  0.00              
ATOM   1286  CA  ALA A 167       9.308   4.027  74.717  1.00  0.00              
ATOM   1287  CB  ALA A 167       8.004   3.483  75.282  1.00  0.00              
ATOM   1288  C   ALA A 167       9.009   5.352  74.029  1.00  0.00              
ATOM   1289  O   ALA A 167       8.675   6.341  74.685  1.00  0.00              
ATOM   1290  N   LEU A 168       9.152   5.387  72.704  1.00  0.00              
ATOM   1291  CA  LEU A 168       9.015   6.615  71.936  1.00  0.00              
ATOM   1292  CB  LEU A 168       9.794   6.503  70.626  1.00  0.00              
ATOM   1293  CG  LEU A 168      11.296   6.244  70.693  1.00  0.00              
ATOM   1294  CD1 LEU A 168      11.858   6.082  69.293  1.00  0.00              
ATOM   1295  CD2 LEU A 168      12.019   7.359  71.433  1.00  0.00              
ATOM   1296  C   LEU A 168       7.552   6.971  71.684  1.00  0.00              
ATOM   1297  O   LEU A 168       6.921   6.441  70.762  1.00  0.00              
ATOM   1298  N   PRO A 169       6.990   7.924  72.448  1.00  0.00              
ATOM   1299  CD  PRO A 169       7.741   8.974  73.137  1.00  0.00              
ATOM   1300  CA  PRO A 169       5.551   8.167  72.545  1.00  0.00              
ATOM   1301  CB  PRO A 169       5.473   9.327  73.521  1.00  0.00              
ATOM   1302  CG  PRO A 169       6.737  10.104  73.259  1.00  0.00              
ATOM   1303  C   PRO A 169       4.821   8.461  71.240  1.00  0.00              
ATOM   1304  O   PRO A 169       3.684   8.032  71.038  1.00  0.00              
ATOM   1305  N   HIS A 170       5.509   9.147  70.324  1.00  0.00              
ATOM   1306  CA  HIS A 170       4.928   9.579  69.065  1.00  0.00              
ATOM   1307  CB  HIS A 170       5.892  10.527  68.338  1.00  0.00              
ATOM   1308  CG  HIS A 170       7.256   9.949  67.971  1.00  0.00              
ATOM   1309  ND1 HIS A 170       8.327   9.848  68.747  1.00  0.00              
ATOM   1310  CD2 HIS A 170       7.551   9.388  66.750  1.00  0.00              
ATOM   1311  NE2 HIS A 170       8.764   8.924  66.877  1.00  0.00              
ATOM   1312  CE1 HIS A 170       9.229   9.189  68.069  1.00  0.00              
ATOM   1313  C   HIS A 170       4.509   8.436  68.150  1.00  0.00              
ATOM   1314  O   HIS A 170       3.485   8.518  67.469  1.00  0.00              
ATOM   1315  N   ALA A 171       5.272   7.342  68.149  1.00  0.00              
ATOM   1316  CA  ALA A 171       5.077   6.307  67.152  1.00  0.00              
ATOM   1317  CB  ALA A 171       6.426   5.958  66.541  1.00  0.00              
ATOM   1318  C   ALA A 171       4.410   5.041  67.671  1.00  0.00              
ATOM   1319  O   ALA A 171       4.448   3.999  67.016  1.00  0.00              
ATOM   1320  N   ILE A 172       3.761   5.095  68.839  1.00  0.00              
ATOM   1321  CA  ILE A 172       3.080   3.922  69.372  1.00  0.00              
ATOM   1322  CB  ILE A 172       2.837   4.050  70.897  1.00  0.00              
ATOM   1323  CG2 ILE A 172       2.178   2.777  71.428  1.00  0.00              
ATOM   1324  CG1 ILE A 172       4.143   4.310  71.645  1.00  0.00              
ATOM   1325  CD1 ILE A 172       3.988   4.585  73.156  1.00  0.00              
ATOM   1326  C   ILE A 172       1.789   3.694  68.587  1.00  0.00              
ATOM   1327  O   ILE A 172       0.732   4.265  68.875  1.00  0.00              
ATOM   1328  N   MET A 173       1.889   2.873  67.541  1.00  0.00              
ATOM   1329  CA  MET A 173       0.739   2.587  66.699  1.00  0.00              
ATOM   1330  CB  MET A 173       1.153   2.126  65.305  1.00  0.00              
ATOM   1331  CG  MET A 173       1.791   3.207  64.437  1.00  0.00              
ATOM   1332  SD  MET A 173       0.710   4.621  64.101  1.00  0.00              
ATOM   1333  CE  MET A 173       1.595   5.891  64.962  1.00  0.00              
ATOM   1334  C   MET A 173      -0.206   1.583  67.337  1.00  0.00              
ATOM   1335  O   MET A 173       0.097   0.397  67.497  1.00  0.00              
ATOM   1336  N   ARG A 174      -1.355   2.100  67.762  1.00  0.00              
ATOM   1337  CA  ARG A 174      -2.414   1.278  68.320  1.00  0.00              
ATOM   1338  CB  ARG A 174      -3.279   2.137  69.239  1.00  0.00              
ATOM   1339  CG  ARG A 174      -4.392   1.387  69.954  1.00  0.00              
ATOM   1340  CD  ARG A 174      -5.162   2.336  70.849  1.00  0.00              
ATOM   1341  NE  ARG A 174      -6.319   1.667  71.415  1.00  0.00              
ATOM   1342  CZ  ARG A 174      -6.303   1.072  72.607  1.00  0.00              
ATOM   1343  NH1 ARG A 174      -7.409   0.487  73.030  1.00  0.00              
ATOM   1344  NH2 ARG A 174      -5.207   0.974  73.351  1.00  0.00              
ATOM   1345  C   ARG A 174      -3.265   0.649  67.224  1.00  0.00              
ATOM   1346  O   ARG A 174      -3.568   1.269  66.202  1.00  0.00              
ATOM   1347  N   LEU A 175      -3.637  -0.609  67.447  1.00  0.00              
ATOM   1348  CA  LEU A 175      -4.582  -1.319  66.608  1.00  0.00              
ATOM   1349  CB  LEU A 175      -3.818  -2.234  65.642  1.00  0.00              
ATOM   1350  CG  LEU A 175      -4.571  -3.166  64.696  1.00  0.00              
ATOM   1351  CD1 LEU A 175      -5.495  -2.399  63.768  1.00  0.00              
ATOM   1352  CD2 LEU A 175      -3.585  -3.984  63.883  1.00  0.00              
ATOM   1353  C   LEU A 175      -5.428  -2.128  67.580  1.00  0.00              
ATOM   1354  O   LEU A 175      -4.938  -3.070  68.194  1.00  0.00              
ATOM   1355  N   ASP A 176      -6.708  -1.797  67.770  1.00  0.00              
ATOM   1356  CA  ASP A 176      -7.537  -2.482  68.767  1.00  0.00              
ATOM   1357  CB  ASP A 176      -8.854  -1.745  69.003  1.00  0.00              
ATOM   1358  CG  ASP A 176      -8.676  -0.423  69.733  1.00  0.00              
ATOM   1359  OD1 ASP A 176      -9.062  -0.315  70.898  1.00  0.00              
ATOM   1360  OD2 ASP A 176      -8.150   0.510  69.126  1.00  0.00              
ATOM   1361  C   ASP A 176      -7.811  -3.957  68.494  1.00  0.00              
ATOM   1362  O   ASP A 176      -8.183  -4.716  69.388  1.00  0.00              
ATOM   1363  N   LEU A 177      -7.600  -4.361  67.240  1.00  0.00              
ATOM   1364  CA  LEU A 177      -7.720  -5.739  66.795  1.00  0.00              
ATOM   1365  CB  LEU A 177      -7.486  -5.745  65.287  1.00  0.00              
ATOM   1366  CG  LEU A 177      -7.384  -7.031  64.479  1.00  0.00              
ATOM   1367  CD1 LEU A 177      -8.695  -7.790  64.443  1.00  0.00              
ATOM   1368  CD2 LEU A 177      -6.969  -6.675  63.070  1.00  0.00              
ATOM   1369  C   LEU A 177      -6.739  -6.679  67.490  1.00  0.00              
ATOM   1370  O   LEU A 177      -5.524  -6.463  67.481  1.00  0.00              
ATOM   1371  N   ALA A 178      -7.293  -7.717  68.121  1.00  0.00              
ATOM   1372  CA  ALA A 178      -6.517  -8.805  68.692  1.00  0.00              
ATOM   1373  CB  ALA A 178      -5.913  -8.339  70.010  1.00  0.00              
ATOM   1374  C   ALA A 178      -7.384 -10.047  68.925  1.00  0.00              
ATOM   1375  O   ALA A 178      -8.455 -10.171  68.318  1.00  0.00              
ATOM   1376  N   GLY A 179      -6.985 -10.955  69.829  1.00  0.00              
ATOM   1377  CA  GLY A 179      -7.519 -12.307  69.938  1.00  0.00              
ATOM   1378  C   GLY A 179      -9.028 -12.453  70.064  1.00  0.00              
ATOM   1379  O   GLY A 179      -9.610 -13.369  69.474  1.00  0.00              
ATOM   1380  N   ARG A 180      -9.663 -11.552  70.813  1.00  0.00              
ATOM   1381  CA  ARG A 180     -11.103 -11.524  71.025  1.00  0.00              
ATOM   1382  CB  ARG A 180     -11.408 -10.432  72.039  1.00  0.00              
ATOM   1383  CG  ARG A 180     -12.850 -10.347  72.528  1.00  0.00              
ATOM   1384  CD  ARG A 180     -12.964  -9.311  73.641  1.00  0.00              
ATOM   1385  NE  ARG A 180     -12.084  -9.663  74.745  1.00  0.00              
ATOM   1386  CZ  ARG A 180     -11.976  -8.960  75.871  1.00  0.00              
ATOM   1387  NH1 ARG A 180     -11.079  -9.375  76.751  1.00  0.00              
ATOM   1388  NH2 ARG A 180     -12.732  -7.900  76.130  1.00  0.00              
ATOM   1389  C   ARG A 180     -11.828 -11.231  69.720  1.00  0.00              
ATOM   1390  O   ARG A 180     -12.813 -11.884  69.367  1.00  0.00              
ATOM   1391  N   ASP A 181     -11.274 -10.279  68.962  1.00  0.00              
ATOM   1392  CA  ASP A 181     -11.852  -9.869  67.690  1.00  0.00              
ATOM   1393  CB  ASP A 181     -11.139  -8.666  67.083  1.00  0.00              
ATOM   1394  CG  ASP A 181     -11.083  -7.438  67.971  1.00  0.00              
ATOM   1395  OD1 ASP A 181     -10.219  -7.417  68.850  1.00  0.00              
ATOM   1396  OD2 ASP A 181     -11.870  -6.516  67.775  1.00  0.00              
ATOM   1397  C   ASP A 181     -11.730 -11.032  66.723  1.00  0.00              
ATOM   1398  O   ASP A 181     -12.685 -11.359  66.020  1.00  0.00              
ATOM   1399  N   LEU A 182     -10.569 -11.700  66.735  1.00  0.00              
ATOM   1400  CA  LEU A 182     -10.374 -12.919  65.962  1.00  0.00              
ATOM   1401  CB  LEU A 182      -8.947 -13.434  66.063  1.00  0.00              
ATOM   1402  CG  LEU A 182      -7.783 -12.577  65.599  1.00  0.00              
ATOM   1403  CD1 LEU A 182      -6.535 -13.430  65.614  1.00  0.00              
ATOM   1404  CD2 LEU A 182      -7.991 -12.048  64.193  1.00  0.00              
ATOM   1405  C   LEU A 182     -11.319 -14.041  66.366  1.00  0.00              
ATOM   1406  O   LEU A 182     -11.825 -14.748  65.501  1.00  0.00              
ATOM   1407  N   THR A 183     -11.602 -14.200  67.665  1.00  0.00              
ATOM   1408  CA  THR A 183     -12.570 -15.179  68.154  1.00  0.00              
ATOM   1409  CB  THR A 183     -12.581 -15.160  69.698  1.00  0.00              
ATOM   1410  OG1 THR A 183     -11.281 -15.545  70.114  1.00  0.00              
ATOM   1411  CG2 THR A 183     -13.600 -16.092  70.321  1.00  0.00              
ATOM   1412  C   THR A 183     -13.963 -14.880  67.602  1.00  0.00              
ATOM   1413  O   THR A 183     -14.666 -15.764  67.107  1.00  0.00              
ATOM   1414  N   ASP A 184     -14.334 -13.595  67.631  1.00  0.00              
ATOM   1415  CA  ASP A 184     -15.638 -13.146  67.154  1.00  0.00              
ATOM   1416  CB  ASP A 184     -15.869 -11.661  67.465  1.00  0.00              
ATOM   1417  CG  ASP A 184     -15.809 -11.254  68.937  1.00  0.00              
ATOM   1418  OD1 ASP A 184     -15.343 -10.148  69.211  1.00  0.00              
ATOM   1419  OD2 ASP A 184     -16.221 -12.018  69.817  1.00  0.00              
ATOM   1420  C   ASP A 184     -15.777 -13.382  65.655  1.00  0.00              
ATOM   1421  O   ASP A 184     -16.795 -13.877  65.166  1.00  0.00              
ATOM   1422  N   TYR A 185     -14.709 -13.062  64.923  1.00  0.00              
ATOM   1423  CA  TYR A 185     -14.600 -13.361  63.506  1.00  0.00              
ATOM   1424  CB  TYR A 185     -13.355 -12.649  62.971  1.00  0.00              
ATOM   1425  CG  TYR A 185     -12.915 -13.026  61.566  1.00  0.00              
ATOM   1426  CD1 TYR A 185     -13.603 -12.589  60.449  1.00  0.00              
ATOM   1427  CE1 TYR A 185     -13.176 -12.962  59.189  1.00  0.00              
ATOM   1428  CD2 TYR A 185     -11.807 -13.830  61.430  1.00  0.00              
ATOM   1429  CE2 TYR A 185     -11.386 -14.199  60.177  1.00  0.00              
ATOM   1430  CZ  TYR A 185     -12.055 -13.756  59.066  1.00  0.00              
ATOM   1431  OH  TYR A 185     -11.559 -14.096  57.823  1.00  0.00              
ATOM   1432  C   TYR A 185     -14.576 -14.864  63.224  1.00  0.00              
ATOM   1433  O   TYR A 185     -15.116 -15.305  62.210  1.00  0.00              
ATOM   1434  N   LEU A 186     -13.974 -15.679  64.095  1.00  0.00              
ATOM   1435  CA  LEU A 186     -13.966 -17.123  63.920  1.00  0.00              
ATOM   1436  CB  LEU A 186     -12.982 -17.792  64.877  1.00  0.00              
ATOM   1437  CG  LEU A 186     -12.629 -19.263  64.673  1.00  0.00              
ATOM   1438  CD1 LEU A 186     -11.971 -19.509  63.326  1.00  0.00              
ATOM   1439  CD2 LEU A 186     -11.688 -19.718  65.766  1.00  0.00              
ATOM   1440  C   LEU A 186     -15.370 -17.685  64.087  1.00  0.00              
ATOM   1441  O   LEU A 186     -15.746 -18.600  63.351  1.00  0.00              
ATOM   1442  N   MET A 187     -16.172 -17.125  65.008  1.00  0.00              
ATOM   1443  CA  MET A 187     -17.599 -17.427  65.060  1.00  0.00              
ATOM   1444  CB  MET A 187     -18.354 -16.662  66.144  1.00  0.00              
ATOM   1445  CG  MET A 187     -17.935 -16.895  67.582  1.00  0.00              
ATOM   1446  SD  MET A 187     -19.156 -16.235  68.744  1.00  0.00              
ATOM   1447  CE  MET A 187     -18.910 -14.496  68.529  1.00  0.00              
ATOM   1448  C   MET A 187     -18.259 -17.090  63.730  1.00  0.00              
ATOM   1449  O   MET A 187     -18.921 -17.948  63.155  1.00  0.00              
ATOM   1450  N   LYS A 188     -18.033 -15.869  63.220  1.00  0.00              
ATOM   1451  CA  LYS A 188     -18.546 -15.415  61.928  1.00  0.00              
ATOM   1452  CB  LYS A 188     -17.982 -14.013  61.645  1.00  0.00              
ATOM   1453  CG  LYS A 188     -18.258 -13.359  60.292  1.00  0.00              
ATOM   1454  CD  LYS A 188     -17.427 -12.082  60.162  1.00  0.00              
ATOM   1455  CE  LYS A 188     -17.600 -11.474  58.774  1.00  0.00              
ATOM   1456  NZ  LYS A 188     -16.861 -10.232  58.599  1.00  0.00              
ATOM   1457  C   LYS A 188     -18.238 -16.368  60.772  1.00  0.00              
ATOM   1458  O   LYS A 188     -19.145 -16.795  60.053  1.00  0.00              
ATOM   1459  N   ILE A 189     -16.972 -16.745  60.572  1.00  0.00              
ATOM   1460  CA  ILE A 189     -16.629 -17.656  59.488  1.00  0.00              
ATOM   1461  CB  ILE A 189     -15.138 -17.581  59.096  1.00  0.00              
ATOM   1462  CG2 ILE A 189     -14.914 -16.233  58.421  1.00  0.00              
ATOM   1463  CG1 ILE A 189     -14.168 -17.827  60.247  1.00  0.00              
ATOM   1464  CD1 ILE A 189     -12.675 -17.703  59.882  1.00  0.00              
ATOM   1465  C   ILE A 189     -17.115 -19.082  59.718  1.00  0.00              
ATOM   1466  O   ILE A 189     -17.566 -19.743  58.777  1.00  0.00              
ATOM   1467  N   LEU A 190     -17.104 -19.565  60.965  1.00  0.00              
ATOM   1468  CA  LEU A 190     -17.687 -20.863  61.263  1.00  0.00              
ATOM   1469  CB  LEU A 190     -17.227 -21.415  62.608  1.00  0.00              
ATOM   1470  CG  LEU A 190     -15.992 -22.322  62.596  1.00  0.00              
ATOM   1471  CD1 LEU A 190     -14.769 -21.645  62.005  1.00  0.00              
ATOM   1472  CD2 LEU A 190     -15.678 -22.804  63.995  1.00  0.00              
ATOM   1473  C   LEU A 190     -19.200 -20.908  61.124  1.00  0.00              
ATOM   1474  O   LEU A 190     -19.721 -21.953  60.736  1.00  0.00              
ATOM   1475  N   THR A 191     -19.938 -19.812  61.352  1.00  0.00              
ATOM   1476  CA  THR A 191     -21.356 -19.770  61.023  1.00  0.00              
ATOM   1477  CB  THR A 191     -22.087 -18.550  61.624  1.00  0.00              
ATOM   1478  OG1 THR A 191     -21.299 -17.384  61.433  1.00  0.00              
ATOM   1479  CG2 THR A 191     -22.347 -18.748  63.105  1.00  0.00              
ATOM   1480  C   THR A 191     -21.589 -19.866  59.523  1.00  0.00              
ATOM   1481  O   THR A 191     -22.553 -20.490  59.076  1.00  0.00              
ATOM   1482  N   GLU A 192     -20.675 -19.307  58.718  1.00  0.00              
ATOM   1483  CA  GLU A 192     -20.763 -19.444  57.269  1.00  0.00              
ATOM   1484  CB  GLU A 192     -19.839 -18.464  56.540  1.00  0.00              
ATOM   1485  CG  GLU A 192     -19.846 -17.009  57.027  1.00  0.00              
ATOM   1486  CD  GLU A 192     -21.211 -16.400  57.331  1.00  0.00              
ATOM   1487  OE1 GLU A 192     -21.846 -15.883  56.413  1.00  0.00              
ATOM   1488  OE2 GLU A 192     -21.634 -16.440  58.491  1.00  0.00              
ATOM   1489  C   GLU A 192     -20.465 -20.876  56.838  1.00  0.00              
ATOM   1490  O   GLU A 192     -20.971 -21.349  55.822  1.00  0.00              
ATOM   1491  N   ARG A 193     -19.653 -21.592  57.623  1.00  0.00              
ATOM   1492  CA  ARG A 193     -19.507 -23.032  57.470  1.00  0.00              
ATOM   1493  CB  ARG A 193     -18.032 -23.383  57.715  1.00  0.00              
ATOM   1494  CG  ARG A 193     -17.604 -24.766  57.237  1.00  0.00              
ATOM   1495  CD  ARG A 193     -16.122 -24.983  57.483  1.00  0.00              
ATOM   1496  NE  ARG A 193     -15.756 -26.370  57.252  1.00  0.00              
ATOM   1497  CZ  ARG A 193     -14.645 -26.745  56.617  1.00  0.00              
ATOM   1498  NH1 ARG A 193     -14.393 -28.045  56.528  1.00  0.00              
ATOM   1499  NH2 ARG A 193     -13.786 -25.863  56.112  1.00  0.00              
ATOM   1500  C   ARG A 193     -20.476 -23.781  58.402  1.00  0.00              
ATOM   1501  O   ARG A 193     -20.177 -24.850  58.941  1.00  0.00              
ATOM   1502  N   GLY A 194     -21.660 -23.216  58.677  1.00  0.00              
ATOM   1503  CA  GLY A 194     -22.725 -23.908  59.395  1.00  0.00              
ATOM   1504  C   GLY A 194     -22.608 -23.893  60.916  1.00  0.00              
ATOM   1505  O   GLY A 194     -23.616 -23.783  61.625  1.00  0.00              
ATOM   1506  N   TYR A 195     -21.388 -23.972  61.452  1.00  0.00              
ATOM   1507  CA  TYR A 195     -21.158 -24.211  62.869  1.00  0.00              
ATOM   1508  CB  TYR A 195     -19.704 -24.608  63.123  1.00  0.00              
ATOM   1509  CG  TYR A 195     -19.118 -25.652  62.181  1.00  0.00              
ATOM   1510  CD1 TYR A 195     -17.881 -25.403  61.630  1.00  0.00              
ATOM   1511  CE1 TYR A 195     -17.305 -26.322  60.786  1.00  0.00              
ATOM   1512  CD2 TYR A 195     -19.790 -26.824  61.875  1.00  0.00              
ATOM   1513  CE2 TYR A 195     -19.216 -27.748  61.022  1.00  0.00              
ATOM   1514  CZ  TYR A 195     -17.968 -27.494  60.493  1.00  0.00              
ATOM   1515  OH  TYR A 195     -17.345 -28.429  59.684  1.00  0.00              
ATOM   1516  C   TYR A 195     -21.519 -22.976  63.687  1.00  0.00              
ATOM   1517  O   TYR A 195     -20.743 -22.039  63.898  1.00  0.00              
ATOM   1518  N   SER A 196     -22.765 -22.992  64.145  1.00  0.00              
ATOM   1519  CA  SER A 196     -23.361 -21.845  64.798  1.00  0.00              
ATOM   1520  CB  SER A 196     -24.870 -21.936  64.609  1.00  0.00              
ATOM   1521  OG  SER A 196     -25.183 -21.937  63.219  1.00  0.00              
ATOM   1522  C   SER A 196     -22.947 -21.625  66.251  1.00  0.00              
ATOM   1523  O   SER A 196     -23.689 -21.881  67.203  1.00  0.00              
ATOM   1524  N   PHE A 197     -21.730 -21.106  66.429  1.00  0.00              
ATOM   1525  CA  PHE A 197     -21.185 -20.775  67.744  1.00  0.00              
ATOM   1526  CB  PHE A 197     -19.661 -20.659  67.642  1.00  0.00              
ATOM   1527  CG  PHE A 197     -18.952 -22.002  67.578  1.00  0.00              
ATOM   1528  CD1 PHE A 197     -18.850 -22.686  66.384  1.00  0.00              
ATOM   1529  CD2 PHE A 197     -18.416 -22.542  68.728  1.00  0.00              
ATOM   1530  CE1 PHE A 197     -18.227 -23.914  66.354  1.00  0.00              
ATOM   1531  CE2 PHE A 197     -17.790 -23.768  68.690  1.00  0.00              
ATOM   1532  CZ  PHE A 197     -17.699 -24.455  67.502  1.00  0.00              
ATOM   1533  C   PHE A 197     -21.777 -19.536  68.427  1.00  0.00              
ATOM   1534  O   PHE A 197     -21.092 -18.771  69.109  1.00  0.00              
ATOM   1535  N   VAL A 198     -23.097 -19.362  68.353  1.00  0.00              
ATOM   1536  CA  VAL A 198     -23.735 -18.093  68.683  1.00  0.00              
ATOM   1537  CB  VAL A 198     -24.949 -17.847  67.742  1.00  0.00              
ATOM   1538  CG1 VAL A 198     -24.465 -17.617  66.318  1.00  0.00              
ATOM   1539  CG2 VAL A 198     -25.961 -18.991  67.762  1.00  0.00              
ATOM   1540  C   VAL A 198     -24.074 -17.840  70.156  1.00  0.00              
ATOM   1541  O   VAL A 198     -25.169 -17.381  70.491  1.00  0.00              
ATOM   1542  N   THR A 199     -23.137 -18.107  71.073  1.00  0.00              
ATOM   1543  CA  THR A 199     -23.333 -17.825  72.492  1.00  0.00              
ATOM   1544  CB  THR A 199     -24.353 -18.801  73.151  1.00  0.00              
ATOM   1545  OG1 THR A 199     -24.691 -18.208  74.400  1.00  0.00              
ATOM   1546  CG2 THR A 199     -23.852 -20.224  73.361  1.00  0.00              
ATOM   1547  C   THR A 199     -21.992 -17.824  73.221  1.00  0.00              
ATOM   1548  O   THR A 199     -20.977 -18.253  72.672  1.00  0.00              
ATOM   1549  N   THR A 200     -22.000 -17.403  74.486  1.00  0.00              
ATOM   1550  CA  THR A 200     -20.807 -17.162  75.290  1.00  0.00              
ATOM   1551  CB  THR A 200     -21.253 -16.579  76.640  1.00  0.00              
ATOM   1552  OG1 THR A 200     -22.377 -17.367  77.023  1.00  0.00              
ATOM   1553  CG2 THR A 200     -21.623 -15.106  76.558  1.00  0.00              
ATOM   1554  C   THR A 200     -19.932 -18.389  75.513  1.00  0.00              
ATOM   1555  O   THR A 200     -18.729 -18.371  75.241  1.00  0.00              
ATOM   1556  N   ALA A 201     -20.547 -19.473  75.999  1.00  0.00              
ATOM   1557  CA  ALA A 201     -19.868 -20.755  76.163  1.00  0.00              
ATOM   1558  CB  ALA A 201     -20.866 -21.795  76.647  1.00  0.00              
ATOM   1559  C   ALA A 201     -19.259 -21.260  74.859  1.00  0.00              
ATOM   1560  O   ALA A 201     -18.102 -21.683  74.811  1.00  0.00              
ATOM   1561  N   GLU A 202     -20.031 -21.149  73.773  1.00  0.00              
ATOM   1562  CA  GLU A 202     -19.551 -21.489  72.445  1.00  0.00              
ATOM   1563  CB  GLU A 202     -20.700 -21.451  71.450  1.00  0.00              
ATOM   1564  CG  GLU A 202     -21.666 -22.631  71.523  1.00  0.00              
ATOM   1565  CD  GLU A 202     -21.113 -23.935  70.962  1.00  0.00              
ATOM   1566  OE1 GLU A 202     -21.188 -24.134  69.751  1.00  0.00              
ATOM   1567  OE2 GLU A 202     -20.620 -24.751  71.739  1.00  0.00              
ATOM   1568  C   GLU A 202     -18.422 -20.579  71.982  1.00  0.00              
ATOM   1569  O   GLU A 202     -17.496 -21.048  71.324  1.00  0.00              
ATOM   1570  N   ARG A 203     -18.448 -19.293  72.347  1.00  0.00              
ATOM   1571  CA  ARG A 203     -17.375 -18.362  72.027  1.00  0.00              
ATOM   1572  CB  ARG A 203     -17.764 -16.941  72.420  1.00  0.00              
ATOM   1573  CG  ARG A 203     -16.953 -15.896  71.672  1.00  0.00              
ATOM   1574  CD  ARG A 203     -17.261 -14.475  72.112  1.00  0.00              
ATOM   1575  NE  ARG A 203     -16.666 -14.158  73.401  1.00  0.00              
ATOM   1576  CZ  ARG A 203     -16.008 -13.017  73.624  1.00  0.00              
ATOM   1577  NH1 ARG A 203     -15.552 -12.785  74.851  1.00  0.00              
ATOM   1578  NH2 ARG A 203     -15.787 -12.136  72.648  1.00  0.00              
ATOM   1579  C   ARG A 203     -16.094 -18.777  72.744  1.00  0.00              
ATOM   1580  O   ARG A 203     -15.015 -18.758  72.152  1.00  0.00              
ATOM   1581  N   GLU A 204     -16.198 -19.202  74.008  1.00  0.00              
ATOM   1582  CA  GLU A 204     -15.066 -19.778  74.724  1.00  0.00              
ATOM   1583  CB  GLU A 204     -15.442 -20.063  76.174  1.00  0.00              
ATOM   1584  CG  GLU A 204     -15.563 -18.811  77.039  1.00  0.00              
ATOM   1585  CD  GLU A 204     -14.227 -18.153  77.359  1.00  0.00              
ATOM   1586  OE1 GLU A 204     -13.567 -18.589  78.308  1.00  0.00              
ATOM   1587  OE2 GLU A 204     -13.839 -17.202  76.679  1.00  0.00              
ATOM   1588  C   GLU A 204     -14.522 -21.040  74.065  1.00  0.00              
ATOM   1589  O   GLU A 204     -13.306 -21.200  73.940  1.00  0.00              
ATOM   1590  N   ILE A 205     -15.407 -21.933  73.605  1.00  0.00              
ATOM   1591  CA  ILE A 205     -14.986 -23.119  72.867  1.00  0.00              
ATOM   1592  CB  ILE A 205     -16.168 -24.099  72.648  1.00  0.00              
ATOM   1593  CG2 ILE A 205     -15.734 -25.316  71.832  1.00  0.00              
ATOM   1594  CG1 ILE A 205     -16.729 -24.564  73.990  1.00  0.00              
ATOM   1595  CD1 ILE A 205     -18.007 -25.423  73.909  1.00  0.00              
ATOM   1596  C   ILE A 205     -14.302 -22.738  71.555  1.00  0.00              
ATOM   1597  O   ILE A 205     -13.229 -23.264  71.258  1.00  0.00              
ATOM   1598  N   VAL A 206     -14.846 -21.793  70.779  1.00  0.00              
ATOM   1599  CA  VAL A 206     -14.239 -21.392  69.518  1.00  0.00              
ATOM   1600  CB  VAL A 206     -15.252 -20.606  68.643  1.00  0.00              
ATOM   1601  CG1 VAL A 206     -15.339 -19.120  68.930  1.00  0.00              
ATOM   1602  CG2 VAL A 206     -14.997 -20.874  67.177  1.00  0.00              
ATOM   1603  C   VAL A 206     -12.906 -20.672  69.727  1.00  0.00              
ATOM   1604  O   VAL A 206     -11.979 -20.818  68.928  1.00  0.00              
ATOM   1605  N   ARG A 207     -12.773 -19.935  70.836  1.00  0.00              
ATOM   1606  CA  ARG A 207     -11.502 -19.354  71.245  1.00  0.00              
ATOM   1607  CB  ARG A 207     -11.702 -18.496  72.483  1.00  0.00              
ATOM   1608  CG  ARG A 207     -10.540 -17.561  72.785  1.00  0.00              
ATOM   1609  CD  ARG A 207     -10.409 -17.400  74.287  1.00  0.00              
ATOM   1610  NE  ARG A 207      -9.965 -18.661  74.858  1.00  0.00              
ATOM   1611  CZ  ARG A 207     -10.320 -19.091  76.066  1.00  0.00              
ATOM   1612  NH1 ARG A 207      -9.813 -20.244  76.474  1.00  0.00              
ATOM   1613  NH2 ARG A 207     -11.162 -18.407  76.832  1.00  0.00              
ATOM   1614  C   ARG A 207     -10.503 -20.464  71.559  1.00  0.00              
ATOM   1615  O   ARG A 207      -9.339 -20.385  71.166  1.00  0.00              
ATOM   1616  N   ASP A 208     -10.939 -21.527  72.245  1.00  0.00              
ATOM   1617  CA  ASP A 208     -10.094 -22.694  72.476  1.00  0.00              
ATOM   1618  CB  ASP A 208     -10.771 -23.679  73.423  1.00  0.00              
ATOM   1619  CG  ASP A 208      -9.920 -24.902  73.734  1.00  0.00              
ATOM   1620  OD1 ASP A 208     -10.233 -25.988  73.234  1.00  0.00              
ATOM   1621  OD2 ASP A 208      -8.959 -24.781  74.492  1.00  0.00              
ATOM   1622  C   ASP A 208      -9.689 -23.402  71.188  1.00  0.00              
ATOM   1623  O   ASP A 208      -8.555 -23.868  71.077  1.00  0.00              
ATOM   1624  N   ILE A 209     -10.603 -23.485  70.213  1.00  0.00              
ATOM   1625  CA  ILE A 209     -10.299 -23.988  68.875  1.00  0.00              
ATOM   1626  CB  ILE A 209     -11.545 -23.938  67.953  1.00  0.00              
ATOM   1627  CG2 ILE A 209     -11.182 -24.325  66.525  1.00  0.00              
ATOM   1628  CG1 ILE A 209     -12.683 -24.801  68.472  1.00  0.00              
ATOM   1629  CD1 ILE A 209     -13.982 -24.748  67.645  1.00  0.00              
ATOM   1630  C   ILE A 209      -9.175 -23.163  68.259  1.00  0.00              
ATOM   1631  O   ILE A 209      -8.190 -23.713  67.769  1.00  0.00              
ATOM   1632  N   LYS A 210      -9.324 -21.836  68.310  1.00  0.00              
ATOM   1633  CA  LYS A 210      -8.328 -20.905  67.804  1.00  0.00              
ATOM   1634  CB  LYS A 210      -8.824 -19.492  68.075  1.00  0.00              
ATOM   1635  CG  LYS A 210      -8.062 -18.383  67.372  1.00  0.00              
ATOM   1636  CD  LYS A 210      -8.560 -17.010  67.792  1.00  0.00              
ATOM   1637  CE  LYS A 210      -8.328 -16.795  69.278  1.00  0.00              
ATOM   1638  NZ  LYS A 210      -7.838 -15.452  69.505  1.00  0.00              
ATOM   1639  C   LYS A 210      -6.972 -21.154  68.459  1.00  0.00              
ATOM   1640  O   LYS A 210      -5.991 -21.412  67.761  1.00  0.00              
ATOM   1641  N   GLU A 211      -6.935 -21.178  69.797  1.00  0.00              
ATOM   1642  CA  GLU A 211      -5.721 -21.453  70.562  1.00  0.00              
ATOM   1643  CB  GLU A 211      -6.028 -21.493  72.055  1.00  0.00              
ATOM   1644  CG  GLU A 211      -6.510 -20.180  72.655  1.00  0.00              
ATOM   1645  CD  GLU A 211      -6.873 -20.296  74.128  1.00  0.00              
ATOM   1646  OE1 GLU A 211      -6.116 -19.802  74.960  1.00  0.00              
ATOM   1647  OE2 GLU A 211      -7.912 -20.878  74.452  1.00  0.00              
ATOM   1648  C   GLU A 211      -5.024 -22.759  70.194  1.00  0.00              
ATOM   1649  O   GLU A 211      -3.796 -22.824  70.164  1.00  0.00              
ATOM   1650  N   LYS A 212      -5.802 -23.813  69.932  1.00  0.00              
ATOM   1651  CA  LYS A 212      -5.240 -25.096  69.540  1.00  0.00              
ATOM   1652  CB  LYS A 212      -6.211 -26.213  69.891  1.00  0.00              
ATOM   1653  CG  LYS A 212      -6.239 -26.514  71.378  1.00  0.00              
ATOM   1654  CD  LYS A 212      -7.393 -27.445  71.681  1.00  0.00              
ATOM   1655  CE  LYS A 212      -7.344 -27.856  73.140  1.00  0.00              
ATOM   1656  NZ  LYS A 212      -8.637 -28.366  73.550  1.00  0.00              
ATOM   1657  C   LYS A 212      -4.849 -25.217  68.075  1.00  0.00              
ATOM   1658  O   LYS A 212      -3.820 -25.812  67.751  1.00  0.00              
ATOM   1659  N   LEU A 213      -5.654 -24.665  67.167  1.00  0.00              
ATOM   1660  CA  LEU A 213      -5.500 -24.956  65.752  1.00  0.00              
ATOM   1661  CB  LEU A 213      -6.813 -25.468  65.160  1.00  0.00              
ATOM   1662  CG  LEU A 213      -7.425 -26.765  65.676  1.00  0.00              
ATOM   1663  CD1 LEU A 213      -8.712 -27.058  64.924  1.00  0.00              
ATOM   1664  CD2 LEU A 213      -6.459 -27.930  65.524  1.00  0.00              
ATOM   1665  C   LEU A 213      -4.985 -23.832  64.871  1.00  0.00              
ATOM   1666  O   LEU A 213      -4.327 -24.114  63.865  1.00  0.00              
ATOM   1667  N   CYS A 214      -5.246 -22.565  65.205  1.00  0.00              
ATOM   1668  CA  CYS A 214      -5.044 -21.497  64.241  1.00  0.00              
ATOM   1669  CB  CYS A 214      -5.879 -20.272  64.584  1.00  0.00              
ATOM   1670  SG  CYS A 214      -5.214 -19.253  65.924  1.00  0.00              
ATOM   1671  C   CYS A 214      -3.586 -21.100  64.060  1.00  0.00              
ATOM   1672  O   CYS A 214      -2.780 -21.139  64.993  1.00  0.00              
ATOM   1673  N   TYR A 215      -3.253 -20.704  62.834  1.00  0.00              
ATOM   1674  CA  TYR A 215      -1.890 -20.348  62.485  1.00  0.00              
ATOM   1675  CB  TYR A 215      -1.116 -21.560  61.935  1.00  0.00              
ATOM   1676  CG  TYR A 215      -1.729 -22.273  60.734  1.00  0.00              
ATOM   1677  CD1 TYR A 215      -1.275 -21.997  59.457  1.00  0.00              
ATOM   1678  CE1 TYR A 215      -1.811 -22.666  58.376  1.00  0.00              
ATOM   1679  CD2 TYR A 215      -2.717 -23.218  60.929  1.00  0.00              
ATOM   1680  CE2 TYR A 215      -3.253 -23.887  59.852  1.00  0.00              
ATOM   1681  CZ  TYR A 215      -2.797 -23.605  58.584  1.00  0.00              
ATOM   1682  OH  TYR A 215      -3.341 -24.274  57.506  1.00  0.00              
ATOM   1683  C   TYR A 215      -1.902 -19.212  61.479  1.00  0.00              
ATOM   1684  O   TYR A 215      -2.871 -19.039  60.738  1.00  0.00              
ATOM   1685  N   VAL A 216      -0.839 -18.416  61.444  1.00  0.00              
ATOM   1686  CA  VAL A 216      -0.757 -17.323  60.493  1.00  0.00              
ATOM   1687  CB  VAL A 216       0.108 -16.169  61.033  1.00  0.00              
ATOM   1688  CG1 VAL A 216       0.138 -15.015  60.046  1.00  0.00              
ATOM   1689  CG2 VAL A 216      -0.437 -15.662  62.359  1.00  0.00              
ATOM   1690  C   VAL A 216      -0.196 -17.887  59.197  1.00  0.00              
ATOM   1691  O   VAL A 216       0.867 -18.512  59.165  1.00  0.00              
ATOM   1692  N   ALA A 217      -0.963 -17.684  58.127  1.00  0.00              
ATOM   1693  CA  ALA A 217      -0.568 -18.124  56.801  1.00  0.00              
ATOM   1694  CB  ALA A 217      -1.675 -17.789  55.814  1.00  0.00              
ATOM   1695  C   ALA A 217       0.693 -17.428  56.313  1.00  0.00              
ATOM   1696  O   ALA A 217       0.778 -16.201  56.341  1.00  0.00              
ATOM   1697  N   LEU A 218       1.687 -18.201  55.869  1.00  0.00              
ATOM   1698  CA  LEU A 218       2.896 -17.644  55.277  1.00  0.00              
ATOM   1699  CB  LEU A 218       3.957 -18.735  55.139  1.00  0.00              
ATOM   1700  CG  LEU A 218       5.318 -18.409  54.523  1.00  0.00              
ATOM   1701  CD1 LEU A 218       6.037 -17.308  55.288  1.00  0.00              
ATOM   1702  CD2 LEU A 218       6.174 -19.662  54.479  1.00  0.00              
ATOM   1703  C   LEU A 218       2.564 -17.036  53.919  1.00  0.00              
ATOM   1704  O   LEU A 218       3.036 -15.956  53.559  1.00  0.00              
ATOM   1705  N   ASP A 219       1.748 -17.736  53.132  1.00  0.00              
ATOM   1706  CA  ASP A 219       1.180 -17.144  51.940  1.00  0.00              
ATOM   1707  CB  ASP A 219       1.879 -17.597  50.666  1.00  0.00              
ATOM   1708  CG  ASP A 219       1.503 -16.686  49.509  1.00  0.00              
ATOM   1709  OD1 ASP A 219       0.460 -16.903  48.882  1.00  0.00              
ATOM   1710  OD2 ASP A 219       2.250 -15.737  49.267  1.00  0.00              
ATOM   1711  C   ASP A 219      -0.284 -17.523  51.881  1.00  0.00              
ATOM   1712  O   ASP A 219      -0.644 -18.656  51.553  1.00  0.00              
ATOM   1713  N   PHE A 220      -1.110 -16.526  52.198  1.00  0.00              
ATOM   1714  CA  PHE A 220      -2.554 -16.683  52.258  1.00  0.00              
ATOM   1715  CB  PHE A 220      -3.196 -15.324  52.548  1.00  0.00              
ATOM   1716  CG  PHE A 220      -4.706 -15.358  52.756  1.00  0.00              
ATOM   1717  CD1 PHE A 220      -5.266 -16.196  53.705  1.00  0.00              
ATOM   1718  CD2 PHE A 220      -5.514 -14.541  51.990  1.00  0.00              
ATOM   1719  CE1 PHE A 220      -6.633 -16.214  53.880  1.00  0.00              
ATOM   1720  CE2 PHE A 220      -6.880 -14.567  52.174  1.00  0.00              
ATOM   1721  CZ  PHE A 220      -7.440 -15.400  53.117  1.00  0.00              
ATOM   1722  C   PHE A 220      -3.176 -17.310  51.018  1.00  0.00              
ATOM   1723  O   PHE A 220      -3.859 -18.326  51.133  1.00  0.00              
ATOM   1724  N   GLU A 221      -2.916 -16.757  49.830  1.00  0.00              
ATOM   1725  CA  GLU A 221      -3.581 -17.217  48.623  1.00  0.00              
ATOM   1726  CB  GLU A 221      -3.376 -16.213  47.491  1.00  0.00              
ATOM   1727  CG  GLU A 221      -4.347 -16.380  46.319  1.00  0.00              
ATOM   1728  CD  GLU A 221      -5.821 -16.244  46.692  1.00  0.00              
ATOM   1729  OE1 GLU A 221      -6.244 -15.142  47.043  1.00  0.00              
ATOM   1730  OE2 GLU A 221      -6.540 -17.240  46.633  1.00  0.00              
ATOM   1731  C   GLU A 221      -3.142 -18.616  48.207  1.00  0.00              
ATOM   1732  O   GLU A 221      -3.980 -19.434  47.822  1.00  0.00              
ATOM   1733  N   ASN A 222      -1.842 -18.914  48.308  1.00  0.00              
ATOM   1734  CA  ASN A 222      -1.331 -20.254  48.041  1.00  0.00              
ATOM   1735  CB  ASN A 222       0.192 -20.267  48.165  1.00  0.00              
ATOM   1736  CG  ASN A 222       0.841 -21.640  48.050  1.00  0.00              
ATOM   1737  OD1 ASN A 222       1.578 -22.058  48.938  1.00  0.00              
ATOM   1738  ND2 ASN A 222       0.617 -22.400  46.987  1.00  0.00              
ATOM   1739  C   ASN A 222      -1.957 -21.291  48.967  1.00  0.00              
ATOM   1740  O   ASN A 222      -2.468 -22.314  48.507  1.00  0.00              
ATOM   1741  N   GLU A 223      -1.968 -20.994  50.270  1.00  0.00              
ATOM   1742  CA  GLU A 223      -2.593 -21.874  51.242  1.00  0.00              
ATOM   1743  CB  GLU A 223      -2.275 -21.414  52.649  1.00  0.00              
ATOM   1744  CG  GLU A 223      -0.827 -21.730  52.994  1.00  0.00              
ATOM   1745  CD  GLU A 223      -0.345 -21.080  54.277  1.00  0.00              
ATOM   1746  OE1 GLU A 223      -0.886 -21.359  55.345  1.00  0.00              
ATOM   1747  OE2 GLU A 223       0.586 -20.272  54.214  1.00  0.00              
ATOM   1748  C   GLU A 223      -4.094 -22.025  51.041  1.00  0.00              
ATOM   1749  O   GLU A 223      -4.623 -23.132  51.170  1.00  0.00              
ATOM   1750  N   MET A 224      -4.782 -20.936  50.681  1.00  0.00              
ATOM   1751  CA  MET A 224      -6.201 -20.973  50.356  1.00  0.00              
ATOM   1752  CB  MET A 224      -6.732 -19.558  50.123  1.00  0.00              
ATOM   1753  CG  MET A 224      -8.235 -19.483  49.883  1.00  0.00              
ATOM   1754  SD  MET A 224      -8.861 -17.788  49.806  1.00  0.00              
ATOM   1755  CE  MET A 224      -9.691 -17.735  51.368  1.00  0.00              
ATOM   1756  C   MET A 224      -6.464 -21.865  49.151  1.00  0.00              
ATOM   1757  O   MET A 224      -7.417 -22.645  49.170  1.00  0.00              
ATOM   1758  N   ALA A 225      -5.608 -21.809  48.124  1.00  0.00              
ATOM   1759  CA  ALA A 225      -5.702 -22.716  46.988  1.00  0.00              
ATOM   1760  CB  ALA A 225      -4.598 -22.414  45.987  1.00  0.00              
ATOM   1761  C   ALA A 225      -5.580 -24.179  47.401  1.00  0.00              
ATOM   1762  O   ALA A 225      -6.375 -25.012  46.955  1.00  0.00              
ATOM   1763  N   THR A 226      -4.626 -24.519  48.275  1.00  0.00              
ATOM   1764  CA  THR A 226      -4.534 -25.870  48.818  1.00  0.00              
ATOM   1765  CB  THR A 226      -3.155 -26.112  49.454  1.00  0.00              
ATOM   1766  OG1 THR A 226      -2.792 -24.934  50.164  1.00  0.00              
ATOM   1767  CG2 THR A 226      -2.109 -26.437  48.401  1.00  0.00              
ATOM   1768  C   THR A 226      -5.656 -26.263  49.776  1.00  0.00              
ATOM   1769  O   THR A 226      -5.998 -27.439  49.888  1.00  0.00              
ATOM   1770  N   ALA A 227      -6.249 -25.297  50.482  1.00  0.00              
ATOM   1771  CA  ALA A 227      -7.390 -25.568  51.346  1.00  0.00              
ATOM   1772  CB  ALA A 227      -7.596 -24.409  52.302  1.00  0.00              
ATOM   1773  C   ALA A 227      -8.680 -25.755  50.558  1.00  0.00              
ATOM   1774  O   ALA A 227      -9.581 -26.476  50.985  1.00  0.00              
ATOM   1775  N   ALA A 228      -8.789 -25.084  49.406  1.00  0.00              
ATOM   1776  CA  ALA A 228      -9.879 -25.314  48.469  1.00  0.00              
ATOM   1777  CB  ALA A 228      -9.889 -24.216  47.416  1.00  0.00              
ATOM   1778  C   ALA A 228      -9.688 -26.643  47.753  1.00  0.00              
ATOM   1779  O   ALA A 228     -10.628 -27.419  47.579  1.00  0.00              
ATOM   1780  N   SER A 229      -8.449 -26.945  47.357  1.00  0.00              
ATOM   1781  CA  SER A 229      -8.121 -28.230  46.759  1.00  0.00              
ATOM   1782  CB  SER A 229      -6.917 -28.058  45.832  1.00  0.00              
ATOM   1783  OG  SER A 229      -7.049 -26.919  44.989  1.00  0.00              
ATOM   1784  C   SER A 229      -7.815 -29.215  47.889  1.00  0.00              
ATOM   1785  O   SER A 229      -6.732 -29.798  47.979  1.00  0.00              
ATOM   1786  N   SER A 230      -8.802 -29.419  48.764  1.00  0.00              
ATOM   1787  CA  SER A 230      -8.614 -30.093  50.037  1.00  0.00              
ATOM   1788  CB  SER A 230      -9.825 -29.794  50.917  1.00  0.00              
ATOM   1789  OG  SER A 230     -11.034 -29.775  50.166  1.00  0.00              
ATOM   1790  C   SER A 230      -8.265 -31.578  50.020  1.00  0.00              
ATOM   1791  O   SER A 230      -9.086 -32.472  50.234  1.00  0.00              
ATOM   1792  N   SER A 231      -6.988 -31.837  49.741  1.00  0.00              
ATOM   1793  CA  SER A 231      -6.401 -33.157  49.888  1.00  0.00              
ATOM   1794  CB  SER A 231      -5.060 -33.152  49.159  1.00  0.00              
ATOM   1795  OG  SER A 231      -4.242 -32.064  49.591  1.00  0.00              
ATOM   1796  C   SER A 231      -6.178 -33.490  51.358  1.00  0.00              
ATOM   1797  O   SER A 231      -6.405 -34.603  51.833  1.00  0.00              
ATOM   1798  N   SER A 232      -5.717 -32.460  52.069  1.00  0.00              
ATOM   1799  CA  SER A 232      -5.179 -32.615  53.407  1.00  0.00              
ATOM   1800  CB  SER A 232      -3.718 -33.052  53.282  1.00  0.00              
ATOM   1801  OG  SER A 232      -3.062 -32.403  52.192  1.00  0.00              
ATOM   1802  C   SER A 232      -5.282 -31.386  54.300  1.00  0.00              
ATOM   1803  O   SER A 232      -5.364 -31.526  55.521  1.00  0.00              
ATOM   1804  N   LEU A 233      -5.300 -30.166  53.751  1.00  0.00              
ATOM   1805  CA  LEU A 233      -5.243 -28.963  54.569  1.00  0.00              
ATOM   1806  CB  LEU A 233      -4.644 -27.816  53.747  1.00  0.00              
ATOM   1807  CG  LEU A 233      -4.163 -26.564  54.479  1.00  0.00              
ATOM   1808  CD1 LEU A 233      -2.990 -26.893  55.391  1.00  0.00              
ATOM   1809  CD2 LEU A 233      -3.745 -25.499  53.484  1.00  0.00              
ATOM   1810  C   LEU A 233      -6.576 -28.574  55.213  1.00  0.00              
ATOM   1811  O   LEU A 233      -7.275 -27.655  54.778  1.00  0.00              
ATOM   1812  N   GLU A 234      -6.943 -29.336  56.248  1.00  0.00              
ATOM   1813  CA  GLU A 234      -8.035 -29.015  57.155  1.00  0.00              
ATOM   1814  CB  GLU A 234      -9.411 -29.100  56.486  1.00  0.00              
ATOM   1815  CG  GLU A 234      -9.935 -30.396  55.886  1.00  0.00              
ATOM   1816  CD  GLU A 234     -11.249 -30.179  55.144  1.00  0.00              
ATOM   1817  OE1 GLU A 234     -11.325 -30.537  53.970  1.00  0.00              
ATOM   1818  OE2 GLU A 234     -12.197 -29.637  55.725  1.00  0.00              
ATOM   1819  C   GLU A 234      -7.986 -29.921  58.376  1.00  0.00              
ATOM   1820  O   GLU A 234      -7.441 -31.024  58.295  1.00  0.00              
ATOM   1821  N   LYS A 235      -8.529 -29.492  59.517  1.00  0.00              
ATOM   1822  CA  LYS A 235      -8.474 -30.311  60.715  1.00  0.00              
ATOM   1823  CB  LYS A 235      -7.442 -29.752  61.708  1.00  0.00              
ATOM   1824  CG  LYS A 235      -7.130 -30.650  62.909  1.00  0.00              
ATOM   1825  CD  LYS A 235      -6.703 -32.046  62.464  1.00  0.00              
ATOM   1826  CE  LYS A 235      -6.841 -33.025  63.616  1.00  0.00              
ATOM   1827  NZ  LYS A 235      -7.162 -34.347  63.109  1.00  0.00              
ATOM   1828  C   LYS A 235      -9.832 -30.527  61.367  1.00  0.00              
ATOM   1829  O   LYS A 235     -10.714 -29.667  61.386  1.00  0.00              
ATOM   1830  N   SER A 236      -9.970 -31.752  61.863  1.00  0.00              
ATOM   1831  CA  SER A 236     -11.141 -32.235  62.561  1.00  0.00              
ATOM   1832  CB  SER A 236     -11.127 -33.751  62.371  1.00  0.00              
ATOM   1833  OG  SER A 236      -9.851 -34.273  62.753  1.00  0.00              
ATOM   1834  C   SER A 236     -11.097 -31.877  64.046  1.00  0.00              
ATOM   1835  O   SER A 236     -10.346 -32.504  64.803  1.00  0.00              
ATOM   1836  N   TYR A 237     -11.863 -30.890  64.508  1.00  0.00              
ATOM   1837  CA  TYR A 237     -11.922 -30.595  65.932  1.00  0.00              
ATOM   1838  CB  TYR A 237     -12.000 -29.082  66.184  1.00  0.00              
ATOM   1839  CG  TYR A 237     -11.997 -28.672  67.656  1.00  0.00              
ATOM   1840  CD1 TYR A 237     -10.803 -28.444  68.317  1.00  0.00              
ATOM   1841  CE1 TYR A 237     -10.808 -28.071  69.648  1.00  0.00              
ATOM   1842  CD2 TYR A 237     -13.193 -28.528  68.333  1.00  0.00              
ATOM   1843  CE2 TYR A 237     -13.203 -28.171  69.665  1.00  0.00              
ATOM   1844  CZ  TYR A 237     -12.011 -27.934  70.311  1.00  0.00              
ATOM   1845  OH  TYR A 237     -12.044 -27.546  71.635  1.00  0.00              
ATOM   1846  C   TYR A 237     -13.148 -31.297  66.495  1.00  0.00              
ATOM   1847  O   TYR A 237     -14.260 -31.094  66.008  1.00  0.00              
ATOM   1848  N   GLU A 238     -12.985 -32.138  67.516  1.00  0.00              
ATOM   1849  CA  GLU A 238     -14.144 -32.707  68.176  1.00  0.00              
ATOM   1850  CB  GLU A 238     -13.859 -34.088  68.753  1.00  0.00              
ATOM   1851  CG  GLU A 238     -15.159 -34.768  69.178  1.00  0.00              
ATOM   1852  CD  GLU A 238     -14.999 -36.126  69.841  1.00  0.00              
ATOM   1853  OE1 GLU A 238     -14.517 -37.056  69.195  1.00  0.00              
ATOM   1854  OE2 GLU A 238     -15.370 -36.249  71.007  1.00  0.00              
ATOM   1855  C   GLU A 238     -14.610 -31.762  69.273  1.00  0.00              
ATOM   1856  O   GLU A 238     -13.898 -31.505  70.247  1.00  0.00              
ATOM   1857  N   LEU A 239     -15.799 -31.196  69.076  1.00  0.00              
ATOM   1858  CA  LEU A 239     -16.488 -30.463  70.126  1.00  0.00              
ATOM   1859  CB  LEU A 239     -17.762 -29.820  69.586  1.00  0.00              
ATOM   1860  CG  LEU A 239     -17.668 -28.743  68.519  1.00  0.00              
ATOM   1861  CD1 LEU A 239     -19.059 -28.272  68.132  1.00  0.00              
ATOM   1862  CD2 LEU A 239     -16.848 -27.572  69.019  1.00  0.00              
ATOM   1863  C   LEU A 239     -16.855 -31.408  71.266  1.00  0.00              
ATOM   1864  O   LEU A 239     -17.292 -32.529  70.987  1.00  0.00              
ATOM   1865  N   PRO A 240     -16.743 -31.019  72.550  1.00  0.00              
ATOM   1866  CD  PRO A 240     -16.283 -29.695  72.967  1.00  0.00              
ATOM   1867  CA  PRO A 240     -16.997 -31.866  73.721  1.00  0.00              
ATOM   1868  CB  PRO A 240     -16.942 -30.872  74.860  1.00  0.00              
ATOM   1869  CG  PRO A 240     -15.868 -29.919  74.408  1.00  0.00              
ATOM   1870  C   PRO A 240     -18.287 -32.683  73.760  1.00  0.00              
ATOM   1871  O   PRO A 240     -18.384 -33.673  74.484  1.00  0.00              
ATOM   1872  N   ASP A 241     -19.289 -32.301  72.965  1.00  0.00              
ATOM   1873  CA  ASP A 241     -20.533 -33.053  72.850  1.00  0.00              
ATOM   1874  CB  ASP A 241     -21.702 -32.086  72.586  1.00  0.00              
ATOM   1875  CG  ASP A 241     -21.786 -31.540  71.162  1.00  0.00              
ATOM   1876  OD1 ASP A 241     -20.751 -31.162  70.604  1.00  0.00              
ATOM   1877  OD2 ASP A 241     -22.881 -31.482  70.606  1.00  0.00              
ATOM   1878  C   ASP A 241     -20.468 -34.107  71.740  1.00  0.00              
ATOM   1879  O   ASP A 241     -21.502 -34.586  71.276  1.00  0.00              
ATOM   1880  N   GLY A 242     -19.275 -34.429  71.234  1.00  0.00              
ATOM   1881  CA  GLY A 242     -19.114 -35.457  70.219  1.00  0.00              
ATOM   1882  C   GLY A 242     -18.994 -34.907  68.803  1.00  0.00              
ATOM   1883  O   GLY A 242     -18.543 -35.627  67.909  1.00  0.00              
ATOM   1884  N   GLN A 243     -19.344 -33.640  68.550  1.00  0.00              
ATOM   1885  CA  GLN A 243     -19.373 -33.124  67.187  1.00  0.00              
ATOM   1886  CB  GLN A 243     -20.198 -31.849  67.081  1.00  0.00              
ATOM   1887  CG  GLN A 243     -21.699 -32.048  67.213  1.00  0.00              
ATOM   1888  CD  GLN A 243     -22.482 -30.765  66.980  1.00  0.00              
ATOM   1889  OE1 GLN A 243     -22.387 -30.129  65.934  1.00  0.00              
ATOM   1890  NE2 GLN A 243     -23.293 -30.323  67.930  1.00  0.00              
ATOM   1891  C   GLN A 243     -17.993 -32.895  66.586  1.00  0.00              
ATOM   1892  O   GLN A 243     -17.340 -31.876  66.818  1.00  0.00              
ATOM   1893  N   VAL A 244     -17.520 -33.888  65.833  1.00  0.00              
ATOM   1894  CA  VAL A 244     -16.282 -33.758  65.074  1.00  0.00              
ATOM   1895  CB  VAL A 244     -15.759 -35.136  64.589  1.00  0.00              
ATOM   1896  CG1 VAL A 244     -14.359 -34.993  64.009  1.00  0.00              
ATOM   1897  CG2 VAL A 244     -15.736 -36.177  65.699  1.00  0.00              
ATOM   1898  C   VAL A 244     -16.511 -32.807  63.899  1.00  0.00              
ATOM   1899  O   VAL A 244     -16.979 -33.195  62.826  1.00  0.00              
ATOM   1900  N   ILE A 245     -16.223 -31.527  64.127  1.00  0.00              
ATOM   1901  CA  ILE A 245     -16.384 -30.508  63.102  1.00  0.00              
ATOM   1902  CB  ILE A 245     -16.807 -29.142  63.698  1.00  0.00              
ATOM   1903  CG2 ILE A 245     -18.180 -29.300  64.342  1.00  0.00              
ATOM   1904  CG1 ILE A 245     -15.798 -28.530  64.666  1.00  0.00              
ATOM   1905  CD1 ILE A 245     -16.113 -27.078  65.068  1.00  0.00              
ATOM   1906  C   ILE A 245     -15.136 -30.372  62.238  1.00  0.00              
ATOM   1907  O   ILE A 245     -14.009 -30.559  62.704  1.00  0.00              
ATOM   1908  N   THR A 246     -15.326 -30.044  60.960  1.00  0.00              
ATOM   1909  CA  THR A 246     -14.207 -29.916  60.038  1.00  0.00              
ATOM   1910  CB  THR A 246     -14.527 -30.552  58.662  1.00  0.00              
ATOM   1911  OG1 THR A 246     -15.650 -29.882  58.082  1.00  0.00              
ATOM   1912  CG2 THR A 246     -14.772 -32.049  58.767  1.00  0.00              
ATOM   1913  C   THR A 246     -13.862 -28.439  59.909  1.00  0.00              
ATOM   1914  O   THR A 246     -14.766 -27.620  59.737  1.00  0.00              
ATOM   1915  N   ILE A 247     -12.604 -28.031  60.052  1.00  0.00              
ATOM   1916  CA  ILE A 247     -12.244 -26.629  59.906  1.00  0.00              
ATOM   1917  CB  ILE A 247     -11.830 -26.040  61.277  1.00  0.00              
ATOM   1918  CG2 ILE A 247     -11.463 -24.569  61.138  1.00  0.00              
ATOM   1919  CG1 ILE A 247     -12.965 -26.171  62.288  1.00  0.00              
ATOM   1920  CD1 ILE A 247     -12.548 -25.991  63.748  1.00  0.00              
ATOM   1921  C   ILE A 247     -11.129 -26.556  58.876  1.00  0.00              
ATOM   1922  O   ILE A 247     -10.040 -27.100  59.077  1.00  0.00              
ATOM   1923  N   GLY A 248     -11.434 -25.930  57.739  1.00  0.00              
ATOM   1924  CA  GLY A 248     -10.484 -25.810  56.646  1.00  0.00              
ATOM   1925  C   GLY A 248      -9.695 -24.518  56.689  1.00  0.00              
ATOM   1926  O   GLY A 248      -9.007 -24.203  57.663  1.00  0.00              
ATOM   1927  N   ASN A 249      -9.881 -23.729  55.624  1.00  0.00              
ATOM   1928  CA  ASN A 249      -9.150 -22.483  55.406  1.00  0.00              
ATOM   1929  CB  ASN A 249      -9.631 -21.773  54.127  1.00  0.00              
ATOM   1930  CG  ASN A 249     -11.051 -21.216  54.151  1.00  0.00              
ATOM   1931  OD1 ASN A 249     -11.842 -21.473  55.058  1.00  0.00              
ATOM   1932  ND2 ASN A 249     -11.447 -20.410  53.177  1.00  0.00              
ATOM   1933  C   ASN A 249      -9.188 -21.516  56.584  1.00  0.00              
ATOM   1934  O   ASN A 249      -8.231 -20.788  56.854  1.00  0.00              
ATOM   1935  N   GLU A 250     -10.311 -21.588  57.311  1.00  0.00              
ATOM   1936  CA  GLU A 250     -10.575 -20.843  58.533  1.00  0.00              
ATOM   1937  CB  GLU A 250     -11.810 -21.402  59.243  1.00  0.00              
ATOM   1938  CG  GLU A 250     -13.178 -21.275  58.550  1.00  0.00              
ATOM   1939  CD  GLU A 250     -13.540 -22.263  57.443  1.00  0.00              
ATOM   1940  OE1 GLU A 250     -12.897 -23.313  57.306  1.00  0.00              
ATOM   1941  OE2 GLU A 250     -14.485 -21.994  56.702  1.00  0.00              
ATOM   1942  C   GLU A 250      -9.412 -20.809  59.522  1.00  0.00              
ATOM   1943  O   GLU A 250      -9.170 -19.782  60.159  1.00  0.00              
ATOM   1944  N   ARG A 251      -8.650 -21.908  59.600  1.00  0.00              
ATOM   1945  CA  ARG A 251      -7.487 -22.012  60.475  1.00  0.00              
ATOM   1946  CB  ARG A 251      -6.857 -23.388  60.346  1.00  0.00              
ATOM   1947  CG  ARG A 251      -7.713 -24.536  60.861  1.00  0.00              
ATOM   1948  CD  ARG A 251      -6.924 -25.835  60.822  1.00  0.00              
ATOM   1949  NE  ARG A 251      -5.766 -25.744  61.697  1.00  0.00              
ATOM   1950  CZ  ARG A 251      -4.787 -26.646  61.730  1.00  0.00              
ATOM   1951  NH1 ARG A 251      -3.777 -26.408  62.552  1.00  0.00              
ATOM   1952  NH2 ARG A 251      -4.804 -27.738  60.973  1.00  0.00              
ATOM   1953  C   ARG A 251      -6.403 -20.963  60.248  1.00  0.00              
ATOM   1954  O   ARG A 251      -5.702 -20.579  61.186  1.00  0.00              
ATOM   1955  N   PHE A 252      -6.235 -20.507  59.005  1.00  0.00              
ATOM   1956  CA  PHE A 252      -5.333 -19.400  58.719  1.00  0.00              
ATOM   1957  CB  PHE A 252      -4.300 -19.761  57.644  1.00  0.00              
ATOM   1958  CG  PHE A 252      -4.848 -20.348  56.352  1.00  0.00              
ATOM   1959  CD1 PHE A 252      -5.238 -19.519  55.318  1.00  0.00              
ATOM   1960  CD2 PHE A 252      -4.947 -21.719  56.218  1.00  0.00              
ATOM   1961  CE1 PHE A 252      -5.741 -20.065  54.159  1.00  0.00              
ATOM   1962  CE2 PHE A 252      -5.444 -22.257  55.052  1.00  0.00              
ATOM   1963  CZ  PHE A 252      -5.846 -21.431  54.028  1.00  0.00              
ATOM   1964  C   PHE A 252      -6.066 -18.107  58.387  1.00  0.00              
ATOM   1965  O   PHE A 252      -5.609 -17.007  58.702  1.00  0.00              
ATOM   1966  N   ARG A 253      -7.244 -18.254  57.775  1.00  0.00              
ATOM   1967  CA  ARG A 253      -8.148 -17.160  57.447  1.00  0.00              
ATOM   1968  CB  ARG A 253      -9.333 -17.783  56.718  1.00  0.00              
ATOM   1969  CG  ARG A 253     -10.545 -16.966  56.311  1.00  0.00              
ATOM   1970  CD  ARG A 253     -11.490 -17.986  55.706  1.00  0.00              
ATOM   1971  NE  ARG A 253     -12.842 -17.492  55.524  1.00  0.00              
ATOM   1972  CZ  ARG A 253     -13.887 -18.316  55.413  1.00  0.00              
ATOM   1973  NH1 ARG A 253     -15.099 -17.792  55.310  1.00  0.00              
ATOM   1974  NH2 ARG A 253     -13.744 -19.639  55.372  1.00  0.00              
ATOM   1975  C   ARG A 253      -8.592 -16.353  58.665  1.00  0.00              
ATOM   1976  O   ARG A 253      -8.918 -15.170  58.535  1.00  0.00              
ATOM   1977  N   CYS A 254      -8.627 -16.973  59.852  1.00  0.00              
ATOM   1978  CA  CYS A 254      -8.828 -16.232  61.087  1.00  0.00              
ATOM   1979  CB  CYS A 254      -9.339 -17.133  62.214  1.00  0.00              
ATOM   1980  SG  CYS A 254      -9.569 -16.278  63.792  1.00  0.00              
ATOM   1981  C   CYS A 254      -7.630 -15.365  61.484  1.00  0.00              
ATOM   1982  O   CYS A 254      -7.814 -14.143  61.455  1.00  0.00              
ATOM   1983  N   PRO A 255      -6.400 -15.827  61.806  1.00  0.00              
ATOM   1984  CD  PRO A 255      -6.012 -17.226  61.967  1.00  0.00              
ATOM   1985  CA  PRO A 255      -5.256 -14.969  62.126  1.00  0.00              
ATOM   1986  CB  PRO A 255      -4.137 -15.951  62.368  1.00  0.00              
ATOM   1987  CG  PRO A 255      -4.853 -17.137  62.934  1.00  0.00              
ATOM   1988  C   PRO A 255      -4.877 -13.988  61.026  1.00  0.00              
ATOM   1989  O   PRO A 255      -4.342 -12.914  61.305  1.00  0.00              
ATOM   1990  N   GLU A 256      -5.182 -14.329  59.767  1.00  0.00              
ATOM   1991  CA  GLU A 256      -4.997 -13.430  58.637  1.00  0.00              
ATOM   1992  CB  GLU A 256      -5.551 -14.081  57.376  1.00  0.00              
ATOM   1993  CG  GLU A 256      -5.219 -13.367  56.068  1.00  0.00              
ATOM   1994  CD  GLU A 256      -3.741 -13.268  55.726  1.00  0.00              
ATOM   1995  OE1 GLU A 256      -3.017 -14.255  55.869  1.00  0.00              
ATOM   1996  OE2 GLU A 256      -3.302 -12.207  55.276  1.00  0.00              
ATOM   1997  C   GLU A 256      -5.631 -12.057  58.831  1.00  0.00              
ATOM   1998  O   GLU A 256      -5.105 -11.073  58.310  1.00  0.00              
ATOM   1999  N   THR A 257      -6.715 -11.954  59.608  1.00  0.00              
ATOM   2000  CA  THR A 257      -7.345 -10.677  59.921  1.00  0.00              
ATOM   2001  CB  THR A 257      -8.574 -10.891  60.815  1.00  0.00              
ATOM   2002  OG1 THR A 257      -9.253 -12.023  60.292  1.00  0.00              
ATOM   2003  CG2 THR A 257      -9.510  -9.694  60.808  1.00  0.00              
ATOM   2004  C   THR A 257      -6.387  -9.687  60.582  1.00  0.00              
ATOM   2005  O   THR A 257      -6.510  -8.480  60.377  1.00  0.00              
ATOM   2006  N   LEU A 258      -5.377 -10.164  61.322  1.00  0.00              
ATOM   2007  CA  LEU A 258      -4.356  -9.293  61.898  1.00  0.00              
ATOM   2008  CB  LEU A 258      -3.419 -10.100  62.788  1.00  0.00              
ATOM   2009  CG  LEU A 258      -3.980 -10.822  64.008  1.00  0.00              
ATOM   2010  CD1 LEU A 258      -2.917 -11.733  64.598  1.00  0.00              
ATOM   2011  CD2 LEU A 258      -4.509  -9.843  65.046  1.00  0.00              
ATOM   2012  C   LEU A 258      -3.533  -8.576  60.829  1.00  0.00              
ATOM   2013  O   LEU A 258      -2.951  -7.515  61.062  1.00  0.00              
ATOM   2014  N   PHE A 259      -3.467  -9.179  59.641  1.00  0.00              
ATOM   2015  CA  PHE A 259      -2.813  -8.587  58.488  1.00  0.00              
ATOM   2016  CB  PHE A 259      -2.027  -9.663  57.729  1.00  0.00              
ATOM   2017  CG  PHE A 259      -0.835 -10.196  58.517  1.00  0.00              
ATOM   2018  CD1 PHE A 259       0.436  -9.748  58.216  1.00  0.00              
ATOM   2019  CD2 PHE A 259      -1.021 -11.071  59.573  1.00  0.00              
ATOM   2020  CE1 PHE A 259       1.507 -10.135  58.993  1.00  0.00              
ATOM   2021  CE2 PHE A 259       0.055 -11.447  60.350  1.00  0.00              
ATOM   2022  CZ  PHE A 259       1.317 -10.977  60.066  1.00  0.00              
ATOM   2023  C   PHE A 259      -3.822  -7.897  57.577  1.00  0.00              
ATOM   2024  O   PHE A 259      -3.504  -6.883  56.956  1.00  0.00              
ATOM   2025  N   GLN A 260      -5.053  -8.420  57.494  1.00  0.00              
ATOM   2026  CA  GLN A 260      -6.118  -7.850  56.680  1.00  0.00              
ATOM   2027  CB  GLN A 260      -6.469  -8.800  55.531  1.00  0.00              
ATOM   2028  CG  GLN A 260      -5.375  -8.985  54.490  1.00  0.00              
ATOM   2029  CD  GLN A 260      -5.757  -9.954  53.383  1.00  0.00              
ATOM   2030  OE1 GLN A 260      -6.743  -9.780  52.672  1.00  0.00              
ATOM   2031  NE2 GLN A 260      -4.987 -11.013  53.186  1.00  0.00              
ATOM   2032  C   GLN A 260      -7.365  -7.551  57.524  1.00  0.00              
ATOM   2033  O   GLN A 260      -8.320  -8.338  57.534  1.00  0.00              
ATOM   2034  N   PRO A 261      -7.436  -6.417  58.248  1.00  0.00              
ATOM   2035  CD  PRO A 261      -6.387  -5.406  58.317  1.00  0.00              
ATOM   2036  CA  PRO A 261      -8.554  -6.052  59.128  1.00  0.00              
ATOM   2037  CB  PRO A 261      -8.086  -4.740  59.721  1.00  0.00              
ATOM   2038  CG  PRO A 261      -6.588  -4.855  59.711  1.00  0.00              
ATOM   2039  C   PRO A 261      -9.910  -5.912  58.436  1.00  0.00              
ATOM   2040  O   PRO A 261     -10.983  -5.969  59.054  1.00  0.00              
ATOM   2041  N   SER A 262      -9.851  -5.759  57.113  1.00  0.00              
ATOM   2042  CA  SER A 262     -10.999  -5.786  56.226  1.00  0.00              
ATOM   2043  CB  SER A 262     -10.473  -5.653  54.802  1.00  0.00              
ATOM   2044  OG  SER A 262      -9.284  -6.422  54.649  1.00  0.00              
ATOM   2045  C   SER A 262     -11.885  -7.022  56.371  1.00  0.00              
ATOM   2046  O   SER A 262     -13.086  -6.940  56.120  1.00  0.00              
ATOM   2047  N   PHE A 263     -11.337  -8.162  56.815  1.00  0.00              
ATOM   2048  CA  PHE A 263     -12.112  -9.370  57.090  1.00  0.00              
ATOM   2049  CB  PHE A 263     -11.158 -10.513  57.448  1.00  0.00              
ATOM   2050  CG  PHE A 263     -10.310 -11.061  56.302  1.00  0.00              
ATOM   2051  CD1 PHE A 263      -9.251 -11.902  56.584  1.00  0.00              
ATOM   2052  CD2 PHE A 263     -10.606 -10.754  54.984  1.00  0.00              
ATOM   2053  CE1 PHE A 263      -8.511 -12.435  55.549  1.00  0.00              
ATOM   2054  CE2 PHE A 263      -9.854 -11.286  53.959  1.00  0.00              
ATOM   2055  CZ  PHE A 263      -8.807 -12.129  54.240  1.00  0.00              
ATOM   2056  C   PHE A 263     -13.178  -9.217  58.174  1.00  0.00              
ATOM   2057  O   PHE A 263     -14.200  -9.912  58.180  1.00  0.00              
ATOM   2058  N   ILE A 264     -12.933  -8.317  59.131  1.00  0.00              
ATOM   2059  CA  ILE A 264     -13.979  -7.883  60.050  1.00  0.00              
ATOM   2060  CB  ILE A 264     -13.412  -7.576  61.466  1.00  0.00              
ATOM   2061  CG2 ILE A 264     -14.450  -6.934  62.392  1.00  0.00              
ATOM   2062  CG1 ILE A 264     -12.892  -8.869  62.083  1.00  0.00              
ATOM   2063  CD1 ILE A 264     -12.222  -8.747  63.464  1.00  0.00              
ATOM   2064  C   ILE A 264     -14.695  -6.681  59.444  1.00  0.00              
ATOM   2065  O   ILE A 264     -15.923  -6.596  59.468  1.00  0.00              
ATOM   2066  N   GLY A 265     -13.918  -5.761  58.869  1.00  0.00              
ATOM   2067  CA  GLY A 265     -14.460  -4.525  58.332  1.00  0.00              
ATOM   2068  C   GLY A 265     -13.667  -3.308  58.785  1.00  0.00              
ATOM   2069  O   GLY A 265     -14.058  -2.170  58.524  1.00  0.00              
ATOM   2070  N   MET A 266     -12.534  -3.515  59.464  1.00  0.00              
ATOM   2071  CA  MET A 266     -11.736  -2.406  59.954  1.00  0.00              
ATOM   2072  CB  MET A 266     -10.828  -2.850  61.094  1.00  0.00              
ATOM   2073  CG  MET A 266     -11.543  -3.352  62.339  1.00  0.00              
ATOM   2074  SD  MET A 266     -10.381  -3.985  63.574  1.00  0.00              
ATOM   2075  CE  MET A 266      -9.944  -2.475  64.389  1.00  0.00              
ATOM   2076  C   MET A 266     -10.895  -1.837  58.822  1.00  0.00              
ATOM   2077  O   MET A 266     -10.187  -2.559  58.119  1.00  0.00              
ATOM   2078  N   GLU A 267     -10.996  -0.520  58.638  1.00  0.00              
ATOM   2079  CA  GLU A 267     -10.189   0.196  57.655  1.00  0.00              
ATOM   2080  CB  GLU A 267     -10.868   1.515  57.302  1.00  0.00              
ATOM   2081  CG  GLU A 267     -12.239   1.343  56.659  1.00  0.00              
ATOM   2082  CD  GLU A 267     -12.913   2.661  56.314  1.00  0.00              
ATOM   2083  OE1 GLU A 267     -13.537   3.253  57.195  1.00  0.00              
ATOM   2084  OE2 GLU A 267     -12.813   3.094  55.167  1.00  0.00              
ATOM   2085  C   GLU A 267      -8.756   0.465  58.111  1.00  0.00              
ATOM   2086  O   GLU A 267      -7.942   1.025  57.375  1.00  0.00              
ATOM   2087  N   SER A 268      -8.449   0.101  59.357  1.00  0.00              
ATOM   2088  CA  SER A 268      -7.125   0.239  59.938  1.00  0.00              
ATOM   2089  CB  SER A 268      -7.238  -0.135  61.406  1.00  0.00              
ATOM   2090  OG  SER A 268      -8.368   0.490  62.005  1.00  0.00              
ATOM   2091  C   SER A 268      -6.091  -0.656  59.262  1.00  0.00              
ATOM   2092  O   SER A 268      -6.412  -1.719  58.728  1.00  0.00              
ATOM   2093  N   ALA A 269      -4.830  -0.218  59.275  1.00  0.00              
ATOM   2094  CA  ALA A 269      -3.736  -1.003  58.725  1.00  0.00              
ATOM   2095  CB  ALA A 269      -2.493  -0.131  58.650  1.00  0.00              
ATOM   2096  C   ALA A 269      -3.411  -2.212  59.596  1.00  0.00              
ATOM   2097  O   ALA A 269      -3.538  -2.160  60.821  1.00  0.00              
ATOM   2098  N   GLY A 270      -3.010  -3.316  58.963  1.00  0.00              
ATOM   2099  CA  GLY A 270      -2.663  -4.533  59.677  1.00  0.00              
ATOM   2100  C   GLY A 270      -1.309  -4.450  60.367  1.00  0.00              
ATOM   2101  O   GLY A 270      -0.448  -3.653  59.990  1.00  0.00              
ATOM   2102  N   ILE A 271      -1.125  -5.360  61.331  1.00  0.00              
ATOM   2103  CA  ILE A 271       0.038  -5.455  62.215  1.00  0.00              
ATOM   2104  CB  ILE A 271      -0.018  -6.858  62.899  1.00  0.00              
ATOM   2105  CG2 ILE A 271       1.330  -7.484  63.240  1.00  0.00              
ATOM   2106  CG1 ILE A 271      -0.945  -6.769  64.110  1.00  0.00              
ATOM   2107  CD1 ILE A 271      -1.103  -8.039  64.972  1.00  0.00              
ATOM   2108  C   ILE A 271       1.400  -5.105  61.614  1.00  0.00              
ATOM   2109  O   ILE A 271       2.134  -4.262  62.139  1.00  0.00              
ATOM   2110  N   HIS A 272       1.696  -5.733  60.473  1.00  0.00              
ATOM   2111  CA  HIS A 272       2.915  -5.489  59.717  1.00  0.00              
ATOM   2112  CB  HIS A 272       2.983  -6.446  58.519  1.00  0.00              
ATOM   2113  CG  HIS A 272       1.836  -6.342  57.516  1.00  0.00              
ATOM   2114  ND1 HIS A 272       0.542  -6.582  57.700  1.00  0.00              
ATOM   2115  CD2 HIS A 272       2.014  -5.956  56.209  1.00  0.00              
ATOM   2116  NE2 HIS A 272       0.818  -5.977  55.684  1.00  0.00              
ATOM   2117  CE1 HIS A 272      -0.069  -6.348  56.571  1.00  0.00              
ATOM   2118  C   HIS A 272       3.065  -4.038  59.272  1.00  0.00              
ATOM   2119  O   HIS A 272       4.117  -3.420  59.450  1.00  0.00              
ATOM   2120  N   GLU A 273       1.971  -3.467  58.759  1.00  0.00              
ATOM   2121  CA  GLU A 273       1.956  -2.098  58.275  1.00  0.00              
ATOM   2122  CB  GLU A 273       0.676  -1.799  57.521  1.00  0.00              
ATOM   2123  CG  GLU A 273       0.468  -2.623  56.265  1.00  0.00              
ATOM   2124  CD  GLU A 273      -0.932  -2.461  55.702  1.00  0.00              
ATOM   2125  OE1 GLU A 273      -1.858  -3.068  56.244  1.00  0.00              
ATOM   2126  OE2 GLU A 273      -1.101  -1.702  54.750  1.00  0.00              
ATOM   2127  C   GLU A 273       2.058  -1.136  59.443  1.00  0.00              
ATOM   2128  O   GLU A 273       2.782  -0.146  59.344  1.00  0.00              
ATOM   2129  N   THR A 274       1.368  -1.397  60.559  1.00  0.00              
ATOM   2130  CA  THR A 274       1.480  -0.551  61.736  1.00  0.00              
ATOM   2131  CB  THR A 274       0.387  -0.895  62.767  1.00  0.00              
ATOM   2132  OG1 THR A 274       0.317  -2.312  62.867  1.00  0.00              
ATOM   2133  CG2 THR A 274      -0.967  -0.326  62.382  1.00  0.00              
ATOM   2134  C   THR A 274       2.880  -0.585  62.339  1.00  0.00              
ATOM   2135  O   THR A 274       3.416   0.459  62.718  1.00  0.00              
ATOM   2136  N   THR A 275       3.511  -1.767  62.374  1.00  0.00              
ATOM   2137  CA  THR A 275       4.893  -1.900  62.826  1.00  0.00              
ATOM   2138  CB  THR A 275       5.311  -3.388  62.847  1.00  0.00              
ATOM   2139  OG1 THR A 275       4.442  -4.028  63.775  1.00  0.00              
ATOM   2140  CG2 THR A 275       6.758  -3.612  63.273  1.00  0.00              
ATOM   2141  C   THR A 275       5.814  -1.070  61.935  1.00  0.00              
ATOM   2142  O   THR A 275       6.575  -0.233  62.429  1.00  0.00              
ATOM   2143  N   TYR A 276       5.685  -1.238  60.613  1.00  0.00              
ATOM   2144  CA  TYR A 276       6.463  -0.476  59.647  1.00  0.00              
ATOM   2145  CB  TYR A 276       6.097  -0.940  58.236  1.00  0.00              
ATOM   2146  CG  TYR A 276       6.923  -0.337  57.107  1.00  0.00              
ATOM   2147  CD1 TYR A 276       8.301  -0.279  57.198  1.00  0.00              
ATOM   2148  CE1 TYR A 276       9.038   0.229  56.151  1.00  0.00              
ATOM   2149  CD2 TYR A 276       6.282   0.122  55.972  1.00  0.00              
ATOM   2150  CE2 TYR A 276       7.020   0.613  54.915  1.00  0.00              
ATOM   2151  CZ  TYR A 276       8.395   0.657  55.013  1.00  0.00              
ATOM   2152  OH  TYR A 276       9.150   1.098  53.945  1.00  0.00              
ATOM   2153  C   TYR A 276       6.265   1.031  59.788  1.00  0.00              
ATOM   2154  O   TYR A 276       7.241   1.781  59.819  1.00  0.00              
ATOM   2155  N   ASN A 277       5.012   1.479  59.918  1.00  0.00              
ATOM   2156  CA  ASN A 277       4.694   2.889  60.113  1.00  0.00              
ATOM   2157  CB  ASN A 277       3.186   3.127  60.144  1.00  0.00              
ATOM   2158  CG  ASN A 277       2.560   3.329  58.771  1.00  0.00              
ATOM   2159  OD1 ASN A 277       2.403   4.455  58.307  1.00  0.00              
ATOM   2160  ND2 ASN A 277       2.167   2.289  58.050  1.00  0.00              
ATOM   2161  C   ASN A 277       5.321   3.467  61.372  1.00  0.00              
ATOM   2162  O   ASN A 277       5.820   4.593  61.350  1.00  0.00              
ATOM   2163  N   SER A 278       5.346   2.683  62.459  1.00  0.00              
ATOM   2164  CA  SER A 278       6.011   3.083  63.695  1.00  0.00              
ATOM   2165  CB  SER A 278       5.873   1.998  64.756  1.00  0.00              
ATOM   2166  OG  SER A 278       4.537   1.589  65.007  1.00  0.00              
ATOM   2167  C   SER A 278       7.496   3.347  63.461  1.00  0.00              
ATOM   2168  O   SER A 278       8.020   4.405  63.819  1.00  0.00              
ATOM   2169  N   ILE A 279       8.168   2.403  62.787  1.00  0.00              
ATOM   2170  CA  ILE A 279       9.592   2.525  62.492  1.00  0.00              
ATOM   2171  CB  ILE A 279      10.137   1.209  61.885  1.00  0.00              
ATOM   2172  CG2 ILE A 279      11.641   1.310  61.673  1.00  0.00              
ATOM   2173  CG1 ILE A 279       9.865   0.027  62.807  1.00  0.00              
ATOM   2174  CD1 ILE A 279      10.093  -1.361  62.182  1.00  0.00              
ATOM   2175  C   ILE A 279       9.859   3.721  61.578  1.00  0.00              
ATOM   2176  O   ILE A 279      10.769   4.507  61.835  1.00  0.00              
ATOM   2177  N   MET A 280       9.036   3.895  60.539  1.00  0.00              
ATOM   2178  CA  MET A 280       9.120   5.044  59.645  1.00  0.00              
ATOM   2179  CB  MET A 280       8.101   4.915  58.520  1.00  0.00              
ATOM   2180  CG  MET A 280       8.436   3.862  57.475  1.00  0.00              
ATOM   2181  SD  MET A 280       9.771   4.354  56.356  1.00  0.00              
ATOM   2182  CE  MET A 280      11.093   3.335  56.943  1.00  0.00              
ATOM   2183  C   MET A 280       8.926   6.388  60.334  1.00  0.00              
ATOM   2184  O   MET A 280       9.576   7.372  59.977  1.00  0.00              
ATOM   2185  N   LYS A 281       8.032   6.446  61.326  1.00  0.00              
ATOM   2186  CA  LYS A 281       7.803   7.669  62.081  1.00  0.00              
ATOM   2187  CB  LYS A 281       6.496   7.540  62.854  1.00  0.00              
ATOM   2188  CG  LYS A 281       5.896   8.873  63.272  1.00  0.00              
ATOM   2189  CD  LYS A 281       4.586   8.640  63.998  1.00  0.00              
ATOM   2190  CE  LYS A 281       3.960   9.970  64.379  1.00  0.00              
ATOM   2191  NZ  LYS A 281       2.759   9.744  65.157  1.00  0.00              
ATOM   2192  C   LYS A 281       8.969   7.997  63.014  1.00  0.00              
ATOM   2193  O   LYS A 281       9.212   9.164  63.331  1.00  0.00              
ATOM   2194  N   CYS A 282       9.701   6.979  63.479  1.00  0.00              
ATOM   2195  CA  CYS A 282      10.935   7.191  64.227  1.00  0.00              
ATOM   2196  CB  CYS A 282      11.406   5.880  64.823  1.00  0.00              
ATOM   2197  SG  CYS A 282      10.223   5.230  66.026  1.00  0.00              
ATOM   2198  C   CYS A 282      12.062   7.805  63.401  1.00  0.00              
ATOM   2199  O   CYS A 282      12.136   7.632  62.183  1.00  0.00              
ATOM   2200  N   ASP A 283      12.978   8.526  64.056  1.00  0.00              
ATOM   2201  CA  ASP A 283      14.030   9.253  63.355  1.00  0.00              
ATOM   2202  CB  ASP A 283      14.737  10.235  64.307  1.00  0.00              
ATOM   2203  CG  ASP A 283      15.920  11.007  63.715  1.00  0.00              
ATOM   2204  OD1 ASP A 283      15.839  11.434  62.563  1.00  0.00              
ATOM   2205  OD2 ASP A 283      16.907  11.211  64.425  1.00  0.00              
ATOM   2206  C   ASP A 283      15.058   8.399  62.620  1.00  0.00              
ATOM   2207  O   ASP A 283      16.068   8.004  63.207  1.00  0.00              
ATOM   2208  N   ILE A 284      14.751   8.111  61.348  1.00  0.00              
ATOM   2209  CA  ILE A 284      15.676   7.703  60.284  1.00  0.00              
ATOM   2210  CB  ILE A 284      16.025   8.894  59.330  1.00  0.00              
ATOM   2211  CG2 ILE A 284      16.800   8.401  58.110  1.00  0.00              
ATOM   2212  CG1 ILE A 284      14.816   9.657  58.807  1.00  0.00              
ATOM   2213  CD1 ILE A 284      14.252  10.780  59.693  1.00  0.00              
ATOM   2214  C   ILE A 284      16.948   6.965  60.693  1.00  0.00              
ATOM   2215  O   ILE A 284      17.082   5.752  60.536  1.00  0.00              
ATOM   2216  N   ASP A 285      17.843   7.740  61.311  1.00  0.00              
ATOM   2217  CA  ASP A 285      19.189   7.334  61.696  1.00  0.00              
ATOM   2218  CB  ASP A 285      19.886   8.453  62.494  1.00  0.00              
ATOM   2219  CG  ASP A 285      19.863   9.842  61.861  1.00  0.00              
ATOM   2220  OD1 ASP A 285      20.902  10.403  61.532  1.00  0.00              
ATOM   2221  OD2 ASP A 285      18.761  10.379  61.708  1.00  0.00              
ATOM   2222  C   ASP A 285      19.151   6.089  62.572  1.00  0.00              
ATOM   2223  O   ASP A 285      19.913   5.147  62.365  1.00  0.00              
ATOM   2224  N   ILE A 286      18.211   6.050  63.523  1.00  0.00              
ATOM   2225  CA  ILE A 286      18.139   4.964  64.491  1.00  0.00              
ATOM   2226  CB  ILE A 286      17.532   5.435  65.840  1.00  0.00              
ATOM   2227  CG2 ILE A 286      18.383   6.565  66.410  1.00  0.00              
ATOM   2228  CG1 ILE A 286      16.060   5.842  65.737  1.00  0.00              
ATOM   2229  CD1 ILE A 286      15.339   5.985  67.091  1.00  0.00              
ATOM   2230  C   ILE A 286      17.393   3.723  64.005  1.00  0.00              
ATOM   2231  O   ILE A 286      17.467   2.676  64.655  1.00  0.00              
ATOM   2232  N   ARG A 287      16.700   3.794  62.856  1.00  0.00              
ATOM   2233  CA  ARG A 287      15.724   2.780  62.457  1.00  0.00              
ATOM   2234  CB  ARG A 287      15.113   3.099  61.095  1.00  0.00              
ATOM   2235  CG  ARG A 287      14.135   4.267  61.096  1.00  0.00              
ATOM   2236  CD  ARG A 287      13.590   4.475  59.688  1.00  0.00              
ATOM   2237  NE  ARG A 287      12.678   5.610  59.617  1.00  0.00              
ATOM   2238  CZ  ARG A 287      12.759   6.546  58.666  1.00  0.00              
ATOM   2239  NH1 ARG A 287      11.903   7.559  58.668  1.00  0.00              
ATOM   2240  NH2 ARG A 287      13.676   6.488  57.704  1.00  0.00              
ATOM   2241  C   ARG A 287      16.193   1.330  62.468  1.00  0.00              
ATOM   2242  O   ARG A 287      15.426   0.436  62.838  1.00  0.00              
ATOM   2243  N   LYS A 288      17.467   1.086  62.131  1.00  0.00              
ATOM   2244  CA  LYS A 288      18.042  -0.255  62.148  1.00  0.00              
ATOM   2245  CB  LYS A 288      19.497  -0.236  61.681  1.00  0.00              
ATOM   2246  CG  LYS A 288      20.056  -1.644  61.495  1.00  0.00              
ATOM   2247  CD  LYS A 288      21.568  -1.644  61.422  1.00  0.00              
ATOM   2248  CE  LYS A 288      22.060  -3.080  61.486  1.00  0.00              
ATOM   2249  NZ  LYS A 288      23.507  -3.142  61.573  1.00  0.00              
ATOM   2250  C   LYS A 288      17.967  -0.895  63.532  1.00  0.00              
ATOM   2251  O   LYS A 288      17.651  -2.079  63.648  1.00  0.00              
ATOM   2252  N   ASP A 289      18.184  -0.111  64.597  1.00  0.00              
ATOM   2253  CA  ASP A 289      18.137  -0.614  65.970  1.00  0.00              
ATOM   2254  CB  ASP A 289      18.454   0.487  66.983  1.00  0.00              
ATOM   2255  CG  ASP A 289      19.900   0.963  67.022  1.00  0.00              
ATOM   2256  OD1 ASP A 289      20.513   0.872  68.084  1.00  0.00              
ATOM   2257  OD2 ASP A 289      20.387   1.463  66.007  1.00  0.00              
ATOM   2258  C   ASP A 289      16.774  -1.197  66.320  1.00  0.00              
ATOM   2259  O   ASP A 289      16.666  -2.162  67.081  1.00  0.00              
ATOM   2260  N   LEU A 290      15.729  -0.606  65.732  1.00  0.00              
ATOM   2261  CA  LEU A 290      14.371  -1.096  65.884  1.00  0.00              
ATOM   2262  CB  LEU A 290      13.367  -0.001  65.540  1.00  0.00              
ATOM   2263  CG  LEU A 290      13.427   1.317  66.302  1.00  0.00              
ATOM   2264  CD1 LEU A 290      12.456   2.301  65.682  1.00  0.00              
ATOM   2265  CD2 LEU A 290      13.134   1.128  67.783  1.00  0.00              
ATOM   2266  C   LEU A 290      14.145  -2.305  64.986  1.00  0.00              
ATOM   2267  O   LEU A 290      13.690  -3.344  65.468  1.00  0.00              
ATOM   2268  N   TYR A 291      14.499  -2.198  63.695  1.00  0.00              
ATOM   2269  CA  TYR A 291      14.367  -3.288  62.730  1.00  0.00              
ATOM   2270  CB  TYR A 291      14.991  -2.922  61.385  1.00  0.00              
ATOM   2271  CG  TYR A 291      14.129  -2.083  60.454  1.00  0.00              
ATOM   2272  CD1 TYR A 291      12.906  -2.559  60.021  1.00  0.00              
ATOM   2273  CE1 TYR A 291      12.173  -1.840  59.099  1.00  0.00              
ATOM   2274  CD2 TYR A 291      14.608  -0.878  59.985  1.00  0.00              
ATOM   2275  CE2 TYR A 291      13.879  -0.154  59.065  1.00  0.00              
ATOM   2276  CZ  TYR A 291      12.669  -0.644  58.627  1.00  0.00              
ATOM   2277  OH  TYR A 291      11.938   0.074  57.705  1.00  0.00              
ATOM   2278  C   TYR A 291      14.987  -4.605  63.173  1.00  0.00              
ATOM   2279  O   TYR A 291      14.381  -5.667  63.028  1.00  0.00              
ATOM   2280  N   ALA A 292      16.191  -4.530  63.741  1.00  0.00              
ATOM   2281  CA  ALA A 292      16.904  -5.696  64.237  1.00  0.00              
ATOM   2282  CB  ALA A 292      18.336  -5.298  64.562  1.00  0.00              
ATOM   2283  C   ALA A 292      16.306  -6.324  65.489  1.00  0.00              
ATOM   2284  O   ALA A 292      16.670  -7.441  65.859  1.00  0.00              
ATOM   2285  N   ASN A 293      15.391  -5.630  66.173  1.00  0.00              
ATOM   2286  CA  ASN A 293      14.816  -6.145  67.403  1.00  0.00              
ATOM   2287  CB  ASN A 293      15.410  -5.448  68.637  1.00  0.00              
ATOM   2288  CG  ASN A 293      16.914  -5.574  68.808  1.00  0.00              
ATOM   2289  OD1 ASN A 293      17.432  -6.549  69.347  1.00  0.00              
ATOM   2290  ND2 ASN A 293      17.669  -4.582  68.354  1.00  0.00              
ATOM   2291  C   ASN A 293      13.303  -5.965  67.370  1.00  0.00              
ATOM   2292  O   ASN A 293      12.714  -5.256  68.196  1.00  0.00              
ATOM   2293  N   ASN A 294      12.625  -6.583  66.397  1.00  0.00              
ATOM   2294  CA  ASN A 294      11.172  -6.532  66.398  1.00  0.00              
ATOM   2295  CB  ASN A 294      10.576  -6.519  64.991  1.00  0.00              
ATOM   2296  CG  ASN A 294       9.054  -6.372  64.946  1.00  0.00              
ATOM   2297  OD1 ASN A 294       8.408  -6.868  64.029  1.00  0.00              
ATOM   2298  ND2 ASN A 294       8.374  -5.704  65.872  1.00  0.00              
ATOM   2299  C   ASN A 294      10.623  -7.668  67.247  1.00  0.00              
ATOM   2300  O   ASN A 294      10.309  -8.760  66.773  1.00  0.00              
ATOM   2301  N   VAL A 295      10.536  -7.383  68.544  1.00  0.00              
ATOM   2302  CA  VAL A 295      10.185  -8.390  69.532  1.00  0.00              
ATOM   2303  CB  VAL A 295      10.844  -8.058  70.895  1.00  0.00              
ATOM   2304  CG1 VAL A 295      10.466  -9.062  71.978  1.00  0.00              
ATOM   2305  CG2 VAL A 295      12.360  -8.044  70.758  1.00  0.00              
ATOM   2306  C   VAL A 295       8.671  -8.491  69.645  1.00  0.00              
ATOM   2307  O   VAL A 295       7.987  -7.505  69.921  1.00  0.00              
ATOM   2308  N   MET A 296       8.126  -9.678  69.393  1.00  0.00              
ATOM   2309  CA  MET A 296       6.702  -9.907  69.562  1.00  0.00              
ATOM   2310  CB  MET A 296       6.214 -10.966  68.592  1.00  0.00              
ATOM   2311  CG  MET A 296       6.258 -10.478  67.155  1.00  0.00              
ATOM   2312  SD  MET A 296       5.439 -11.622  66.022  1.00  0.00              
ATOM   2313  CE  MET A 296       6.817 -12.693  65.759  1.00  0.00              
ATOM   2314  C   MET A 296       6.341 -10.289  70.989  1.00  0.00              
ATOM   2315  O   MET A 296       7.146 -10.889  71.702  1.00  0.00              
ATOM   2316  N   SER A 297       5.128  -9.945  71.423  1.00  0.00              
ATOM   2317  CA  SER A 297       4.688 -10.177  72.787  1.00  0.00              
ATOM   2318  CB  SER A 297       5.255  -9.087  73.685  1.00  0.00              
ATOM   2319  OG  SER A 297       4.934  -7.784  73.221  1.00  0.00              
ATOM   2320  C   SER A 297       3.171 -10.179  72.881  1.00  0.00              
ATOM   2321  O   SER A 297       2.484  -9.535  72.084  1.00  0.00              
ATOM   2322  N   GLY A 298       2.649 -10.908  73.863  1.00  0.00              
ATOM   2323  CA  GLY A 298       1.219 -11.022  74.063  1.00  0.00              
ATOM   2324  C   GLY A 298       0.667 -12.336  73.528  1.00  0.00              
ATOM   2325  O   GLY A 298       1.394 -13.253  73.127  1.00  0.00              
ATOM   2326  N   GLY A 299      -0.663 -12.374  73.478  1.00  0.00              
ATOM   2327  CA  GLY A 299      -1.410 -13.589  73.214  1.00  0.00              
ATOM   2328  C   GLY A 299      -1.499 -13.899  71.729  1.00  0.00              
ATOM   2329  O   GLY A 299      -1.147 -15.000  71.302  1.00  0.00              
ATOM   2330  N   THR A 300      -1.916 -12.927  70.910  1.00  0.00              
ATOM   2331  CA  THR A 300      -2.154 -13.172  69.489  1.00  0.00              
ATOM   2332  CB  THR A 300      -2.860 -11.990  68.796  1.00  0.00              
ATOM   2333  OG1 THR A 300      -2.968 -10.904  69.708  1.00  0.00              
ATOM   2334  CG2 THR A 300      -4.231 -12.392  68.312  1.00  0.00              
ATOM   2335  C   THR A 300      -0.871 -13.528  68.746  1.00  0.00              
ATOM   2336  O   THR A 300      -0.847 -14.333  67.814  1.00  0.00              
ATOM   2337  N   THR A 301       0.232 -12.971  69.239  1.00  0.00              
ATOM   2338  CA  THR A 301       1.567 -13.269  68.754  1.00  0.00              
ATOM   2339  CB  THR A 301       2.533 -12.272  69.403  1.00  0.00              
ATOM   2340  OG1 THR A 301       2.110 -12.111  70.754  1.00  0.00              
ATOM   2341  CG2 THR A 301       2.498 -10.929  68.693  1.00  0.00              
ATOM   2342  C   THR A 301       2.051 -14.703  68.943  1.00  0.00              
ATOM   2343  O   THR A 301       3.093 -15.072  68.398  1.00  0.00              
ATOM   2344  N   MET A 302       1.335 -15.540  69.704  1.00  0.00              
ATOM   2345  CA  MET A 302       1.723 -16.932  69.893  1.00  0.00              
ATOM   2346  CB  MET A 302       0.995 -17.542  71.087  1.00  0.00              
ATOM   2347  CG  MET A 302       1.422 -16.979  72.437  1.00  0.00              
ATOM   2348  SD  MET A 302       3.147 -17.339  72.849  1.00  0.00              
ATOM   2349  CE  MET A 302       2.937 -18.762  73.880  1.00  0.00              
ATOM   2350  C   MET A 302       1.522 -17.823  68.672  1.00  0.00              
ATOM   2351  O   MET A 302       2.158 -18.875  68.567  1.00  0.00              
ATOM   2352  N   TYR A 303       0.671 -17.412  67.723  1.00  0.00              
ATOM   2353  CA  TYR A 303       0.261 -18.273  66.617  1.00  0.00              
ATOM   2354  CB  TYR A 303      -0.849 -17.620  65.786  1.00  0.00              
ATOM   2355  CG  TYR A 303      -2.108 -17.228  66.551  1.00  0.00              
ATOM   2356  CD1 TYR A 303      -2.837 -16.145  66.105  1.00  0.00              
ATOM   2357  CE1 TYR A 303      -3.927 -15.705  66.822  1.00  0.00              
ATOM   2358  CD2 TYR A 303      -2.499 -17.901  67.696  1.00  0.00              
ATOM   2359  CE2 TYR A 303      -3.587 -17.461  68.420  1.00  0.00              
ATOM   2360  CZ  TYR A 303      -4.281 -16.353  67.984  1.00  0.00              
ATOM   2361  OH  TYR A 303      -5.338 -15.876  68.734  1.00  0.00              
ATOM   2362  C   TYR A 303       1.389 -18.700  65.680  1.00  0.00              
ATOM   2363  O   TYR A 303       2.168 -17.855  65.229  1.00  0.00              
ATOM   2364  N   PRO A 304       1.524 -19.998  65.357  1.00  0.00              
ATOM   2365  CD  PRO A 304       0.701 -21.080  65.892  1.00  0.00              
ATOM   2366  CA  PRO A 304       2.551 -20.521  64.457  1.00  0.00              
ATOM   2367  CB  PRO A 304       2.168 -21.981  64.328  1.00  0.00              
ATOM   2368  CG  PRO A 304       1.581 -22.296  65.678  1.00  0.00              
ATOM   2369  C   PRO A 304       2.559 -19.829  63.100  1.00  0.00              
ATOM   2370  O   PRO A 304       1.510 -19.531  62.527  1.00  0.00              
ATOM   2371  N   GLY A 305       3.756 -19.515  62.605  1.00  0.00              
ATOM   2372  CA  GLY A 305       3.892 -18.861  61.316  1.00  0.00              
ATOM   2373  C   GLY A 305       4.074 -17.353  61.419  1.00  0.00              
ATOM   2374  O   GLY A 305       4.737 -16.774  60.554  1.00  0.00              
ATOM   2375  N   ILE A 306       3.562 -16.701  62.479  1.00  0.00              
ATOM   2376  CA  ILE A 306       3.551 -15.242  62.580  1.00  0.00              
ATOM   2377  CB  ILE A 306       2.850 -14.763  63.885  1.00  0.00              
ATOM   2378  CG2 ILE A 306       3.672 -15.070  65.135  1.00  0.00              
ATOM   2379  CG1 ILE A 306       2.495 -13.278  63.804  1.00  0.00              
ATOM   2380  CD1 ILE A 306       1.568 -12.764  64.924  1.00  0.00              
ATOM   2381  C   ILE A 306       4.905 -14.569  62.372  1.00  0.00              
ATOM   2382  O   ILE A 306       4.989 -13.578  61.651  1.00  0.00              
ATOM   2383  N   ALA A 307       5.980 -15.137  62.932  1.00  0.00              
ATOM   2384  CA  ALA A 307       7.330 -14.623  62.737  1.00  0.00              
ATOM   2385  CB  ALA A 307       8.316 -15.491  63.505  1.00  0.00              
ATOM   2386  C   ALA A 307       7.755 -14.631  61.277  1.00  0.00              
ATOM   2387  O   ALA A 307       8.289 -13.650  60.760  1.00  0.00              
ATOM   2388  N   ASP A 308       7.420 -15.728  60.592  1.00  0.00              
ATOM   2389  CA  ASP A 308       7.847 -15.967  59.219  1.00  0.00              
ATOM   2390  CB  ASP A 308       7.519 -17.393  58.771  1.00  0.00              
ATOM   2391  CG  ASP A 308       8.093 -18.489  59.653  1.00  0.00              
ATOM   2392  OD1 ASP A 308       9.035 -19.158  59.235  1.00  0.00              
ATOM   2393  OD2 ASP A 308       7.585 -18.667  60.764  1.00  0.00              
ATOM   2394  C   ASP A 308       7.112 -15.005  58.302  1.00  0.00              
ATOM   2395  O   ASP A 308       7.713 -14.338  57.458  1.00  0.00              
ATOM   2396  N   ARG A 309       5.795 -14.918  58.511  1.00  0.00              
ATOM   2397  CA  ARG A 309       4.946 -14.019  57.752  1.00  0.00              
ATOM   2398  CB  ARG A 309       3.485 -14.311  58.082  1.00  0.00              
ATOM   2399  CG  ARG A 309       2.468 -13.410  57.398  1.00  0.00              
ATOM   2400  CD  ARG A 309       2.501 -13.488  55.876  1.00  0.00              
ATOM   2401  NE  ARG A 309       1.571 -12.521  55.320  1.00  0.00              
ATOM   2402  CZ  ARG A 309       0.254 -12.712  55.293  1.00  0.00              
ATOM   2403  NH1 ARG A 309      -0.515 -11.687  54.953  1.00  0.00              
ATOM   2404  NH2 ARG A 309      -0.279 -13.895  55.574  1.00  0.00              
ATOM   2405  C   ARG A 309       5.294 -12.554  57.994  1.00  0.00              
ATOM   2406  O   ARG A 309       5.450 -11.805  57.030  1.00  0.00              
ATOM   2407  N   MET A 310       5.444 -12.129  59.254  1.00  0.00              
ATOM   2408  CA  MET A 310       5.871 -10.773  59.580  1.00  0.00              
ATOM   2409  CB  MET A 310       6.009 -10.584  61.085  1.00  0.00              
ATOM   2410  CG  MET A 310       4.719 -10.233  61.806  1.00  0.00              
ATOM   2411  SD  MET A 310       4.107  -8.599  61.328  1.00  0.00              
ATOM   2412  CE  MET A 310       5.135  -7.595  62.363  1.00  0.00              
ATOM   2413  C   MET A 310       7.189 -10.402  58.922  1.00  0.00              
ATOM   2414  O   MET A 310       7.303  -9.333  58.316  1.00  0.00              
ATOM   2415  N   GLN A 311       8.170 -11.310  59.015  1.00  0.00              
ATOM   2416  CA  GLN A 311       9.469 -11.136  58.383  1.00  0.00              
ATOM   2417  CB  GLN A 311      10.347 -12.349  58.684  1.00  0.00              
ATOM   2418  CG  GLN A 311      11.819 -12.242  58.304  1.00  0.00              
ATOM   2419  CD  GLN A 311      12.625 -11.218  59.093  1.00  0.00              
ATOM   2420  OE1 GLN A 311      12.628 -11.169  60.324  1.00  0.00              
ATOM   2421  NE2 GLN A 311      13.344 -10.361  58.387  1.00  0.00              
ATOM   2422  C   GLN A 311       9.312 -10.927  56.882  1.00  0.00              
ATOM   2423  O   GLN A 311       9.797  -9.922  56.367  1.00  0.00              
ATOM   2424  N   LYS A 312       8.575 -11.823  56.208  1.00  0.00              
ATOM   2425  CA  LYS A 312       8.271 -11.715  54.783  1.00  0.00              
ATOM   2426  CB  LYS A 312       7.350 -12.876  54.386  1.00  0.00              
ATOM   2427  CG  LYS A 312       6.810 -12.877  52.959  1.00  0.00              
ATOM   2428  CD  LYS A 312       5.880 -14.064  52.773  1.00  0.00              
ATOM   2429  CE  LYS A 312       5.120 -13.968  51.459  1.00  0.00              
ATOM   2430  NZ  LYS A 312       4.276 -15.136  51.295  1.00  0.00              
ATOM   2431  C   LYS A 312       7.646 -10.372  54.408  1.00  0.00              
ATOM   2432  O   LYS A 312       8.162  -9.659  53.538  1.00  0.00              
ATOM   2433  N   GLU A 313       6.565 -10.008  55.108  1.00  0.00              
ATOM   2434  CA  GLU A 313       5.851  -8.761  54.876  1.00  0.00              
ATOM   2435  CB  GLU A 313       4.674  -8.628  55.838  1.00  0.00              
ATOM   2436  CG  GLU A 313       3.504  -9.584  55.599  1.00  0.00              
ATOM   2437  CD  GLU A 313       2.472  -9.190  54.542  1.00  0.00              
ATOM   2438  OE1 GLU A 313       2.825  -8.631  53.505  1.00  0.00              
ATOM   2439  OE2 GLU A 313       1.290  -9.470  54.762  1.00  0.00              
ATOM   2440  C   GLU A 313       6.748  -7.544  55.012  1.00  0.00              
ATOM   2441  O   GLU A 313       6.813  -6.722  54.097  1.00  0.00              
ATOM   2442  N   ILE A 314       7.500  -7.433  56.111  1.00  0.00              
ATOM   2443  CA  ILE A 314       8.367  -6.281  56.296  1.00  0.00              
ATOM   2444  CB  ILE A 314       8.714  -6.059  57.790  1.00  0.00              
ATOM   2445  CG2 ILE A 314       9.657  -4.874  58.001  1.00  0.00              
ATOM   2446  CG1 ILE A 314       7.407  -5.803  58.546  1.00  0.00              
ATOM   2447  CD1 ILE A 314       7.528  -5.525  60.056  1.00  0.00              
ATOM   2448  C   ILE A 314       9.560  -6.306  55.342  1.00  0.00              
ATOM   2449  O   ILE A 314       9.965  -5.240  54.884  1.00  0.00              
ATOM   2450  N   THR A 315      10.110  -7.461  54.937  1.00  0.00              
ATOM   2451  CA  THR A 315      11.104  -7.480  53.866  1.00  0.00              
ATOM   2452  CB  THR A 315      11.851  -8.826  53.761  1.00  0.00              
ATOM   2453  OG1 THR A 315      10.910  -9.891  53.801  1.00  0.00              
ATOM   2454  CG2 THR A 315      12.871  -8.975  54.879  1.00  0.00              
ATOM   2455  C   THR A 315      10.565  -7.059  52.501  1.00  0.00              
ATOM   2456  O   THR A 315      11.330  -6.682  51.614  1.00  0.00              
ATOM   2457  N   ALA A 316       9.245  -7.152  52.299  1.00  0.00              
ATOM   2458  CA  ALA A 316       8.617  -6.592  51.112  1.00  0.00              
ATOM   2459  CB  ALA A 316       7.306  -7.315  50.840  1.00  0.00              
ATOM   2460  C   ALA A 316       8.312  -5.104  51.266  1.00  0.00              
ATOM   2461  O   ALA A 316       8.397  -4.340  50.305  1.00  0.00              
ATOM   2462  N   LEU A 317       7.939  -4.676  52.476  1.00  0.00              
ATOM   2463  CA  LEU A 317       7.626  -3.280  52.755  1.00  0.00              
ATOM   2464  CB  LEU A 317       6.817  -3.175  54.045  1.00  0.00              
ATOM   2465  CG  LEU A 317       5.384  -3.685  54.095  1.00  0.00              
ATOM   2466  CD1 LEU A 317       4.900  -3.712  55.534  1.00  0.00              
ATOM   2467  CD2 LEU A 317       4.467  -2.836  53.230  1.00  0.00              
ATOM   2468  C   LEU A 317       8.830  -2.355  52.871  1.00  0.00              
ATOM   2469  O   LEU A 317       8.787  -1.200  52.439  1.00  0.00              
ATOM   2470  N   ALA A 318       9.907  -2.846  53.481  1.00  0.00              
ATOM   2471  CA  ALA A 318      11.056  -2.028  53.826  1.00  0.00              
ATOM   2472  CB  ALA A 318      11.454  -2.340  55.262  1.00  0.00              
ATOM   2473  C   ALA A 318      12.261  -2.331  52.945  1.00  0.00              
ATOM   2474  O   ALA A 318      12.356  -3.443  52.419  1.00  0.00              
ATOM   2475  N   PRO A 319      13.203  -1.396  52.733  1.00  0.00              
ATOM   2476  CD  PRO A 319      13.076   0.019  53.071  1.00  0.00              
ATOM   2477  CA  PRO A 319      14.451  -1.648  52.019  1.00  0.00              
ATOM   2478  CB  PRO A 319      15.134  -0.289  52.026  1.00  0.00              
ATOM   2479  CG  PRO A 319      14.526   0.438  53.202  1.00  0.00              
ATOM   2480  C   PRO A 319      15.305  -2.745  52.649  1.00  0.00              
ATOM   2481  O   PRO A 319      15.789  -2.641  53.780  1.00  0.00              
ATOM   2482  N   SER A 320      15.525  -3.797  51.861  1.00  0.00              
ATOM   2483  CA  SER A 320      16.205  -5.015  52.283  1.00  0.00              
ATOM   2484  CB  SER A 320      16.124  -6.004  51.126  1.00  0.00              
ATOM   2485  OG  SER A 320      16.308  -5.338  49.879  1.00  0.00              
ATOM   2486  C   SER A 320      17.641  -4.883  52.785  1.00  0.00              
ATOM   2487  O   SER A 320      18.226  -5.830  53.313  1.00  0.00              
ATOM   2488  N   THR A 321      18.229  -3.697  52.621  1.00  0.00              
ATOM   2489  CA  THR A 321      19.513  -3.347  53.203  1.00  0.00              
ATOM   2490  CB  THR A 321      19.981  -2.029  52.560  1.00  0.00              
ATOM   2491  OG1 THR A 321      18.837  -1.179  52.471  1.00  0.00              
ATOM   2492  CG2 THR A 321      20.594  -2.254  51.187  1.00  0.00              
ATOM   2493  C   THR A 321      19.480  -3.235  54.725  1.00  0.00              
ATOM   2494  O   THR A 321      20.504  -3.380  55.394  1.00  0.00              
ATOM   2495  N   MET A 322      18.301  -2.955  55.288  1.00  0.00              
ATOM   2496  CA  MET A 322      18.149  -2.842  56.729  1.00  0.00              
ATOM   2497  CB  MET A 322      16.911  -2.022  57.081  1.00  0.00              
ATOM   2498  CG  MET A 322      16.918  -0.605  56.518  1.00  0.00              
ATOM   2499  SD  MET A 322      18.327   0.385  57.076  1.00  0.00              
ATOM   2500  CE  MET A 322      17.544   1.330  58.351  1.00  0.00              
ATOM   2501  C   MET A 322      18.029  -4.232  57.336  1.00  0.00              
ATOM   2502  O   MET A 322      17.245  -5.062  56.867  1.00  0.00              
ATOM   2503  N   LYS A 323      18.812  -4.513  58.381  1.00  0.00              
ATOM   2504  CA  LYS A 323      18.751  -5.805  59.046  1.00  0.00              
ATOM   2505  CB  LYS A 323      19.993  -6.014  59.912  1.00  0.00              
ATOM   2506  CG  LYS A 323      20.106  -7.425  60.488  1.00  0.00              
ATOM   2507  CD  LYS A 323      21.413  -7.645  61.241  1.00  0.00              
ATOM   2508  CE  LYS A 323      22.611  -7.616  60.300  1.00  0.00              
ATOM   2509  NZ  LYS A 323      23.828  -7.951  61.013  1.00  0.00              
ATOM   2510  C   LYS A 323      17.464  -5.918  59.856  1.00  0.00              
ATOM   2511  O   LYS A 323      17.354  -5.479  61.000  1.00  0.00              
ATOM   2512  N   ILE A 324      16.447  -6.445  59.178  1.00  0.00              
ATOM   2513  CA  ILE A 324      15.157  -6.721  59.790  1.00  0.00              
ATOM   2514  CB  ILE A 324      14.049  -6.693  58.709  1.00  0.00              
ATOM   2515  CG2 ILE A 324      12.682  -6.882  59.360  1.00  0.00              
ATOM   2516  CG1 ILE A 324      14.071  -5.391  57.914  1.00  0.00              
ATOM   2517  CD1 ILE A 324      13.265  -5.421  56.604  1.00  0.00              
ATOM   2518  C   ILE A 324      15.228  -8.087  60.463  1.00  0.00              
ATOM   2519  O   ILE A 324      15.480  -9.095  59.799  1.00  0.00              
ATOM   2520  N   LYS A 325      15.013  -8.135  61.776  1.00  0.00              
ATOM   2521  CA  LYS A 325      14.986  -9.382  62.516  1.00  0.00              
ATOM   2522  CB  LYS A 325      16.281  -9.544  63.307  1.00  0.00              
ATOM   2523  CG  LYS A 325      16.408 -10.860  64.060  1.00  0.00              
ATOM   2524  CD  LYS A 325      17.687 -10.846  64.878  1.00  0.00              
ATOM   2525  CE  LYS A 325      17.801 -12.120  65.698  1.00  0.00              
ATOM   2526  NZ  LYS A 325      19.010 -12.090  66.497  1.00  0.00              
ATOM   2527  C   LYS A 325      13.773  -9.350  63.435  1.00  0.00              
ATOM   2528  O   LYS A 325      13.690  -8.584  64.403  1.00  0.00              
ATOM   2529  N   ILE A 326      12.784 -10.163  63.067  1.00  0.00              
ATOM   2530  CA  ILE A 326      11.557 -10.256  63.838  1.00  0.00              
ATOM   2531  CB  ILE A 326      10.335 -10.218  62.897  1.00  0.00              
ATOM   2532  CG2 ILE A 326       9.023 -10.335  63.670  1.00  0.00              
ATOM   2533  CG1 ILE A 326      10.397  -8.906  62.115  1.00  0.00              
ATOM   2534  CD1 ILE A 326       9.275  -8.616  61.117  1.00  0.00              
ATOM   2535  C   ILE A 326      11.610 -11.464  64.762  1.00  0.00              
ATOM   2536  O   ILE A 326      11.646 -12.627  64.355  1.00  0.00              
ATOM   2537  N   ILE A 327      11.628 -11.133  66.049  1.00  0.00              
ATOM   2538  CA  ILE A 327      11.945 -12.073  67.107  1.00  0.00              
ATOM   2539  CB  ILE A 327      12.912 -11.382  68.104  1.00  0.00              
ATOM   2540  CG2 ILE A 327      13.333 -12.348  69.210  1.00  0.00              
ATOM   2541  CG1 ILE A 327      14.146 -10.832  67.392  1.00  0.00              
ATOM   2542  CD1 ILE A 327      14.988  -9.846  68.220  1.00  0.00              
ATOM   2543  C   ILE A 327      10.656 -12.494  67.801  1.00  0.00              
ATOM   2544  O   ILE A 327       9.883 -11.659  68.276  1.00  0.00              
ATOM   2545  N   ALA A 328      10.411 -13.803  67.856  1.00  0.00              
ATOM   2546  CA  ALA A 328       9.313 -14.341  68.641  1.00  0.00              
ATOM   2547  CB  ALA A 328       8.505 -15.316  67.791  1.00  0.00              
ATOM   2548  C   ALA A 328       9.870 -15.089  69.850  1.00  0.00              
ATOM   2549  O   ALA A 328      10.380 -16.203  69.699  1.00  0.00              
ATOM   2550  N   PRO A 329       9.877 -14.515  71.063  1.00  0.00              
ATOM   2551  CD  PRO A 329       9.657 -13.094  71.320  1.00  0.00              
ATOM   2552  CA  PRO A 329      10.292 -15.215  72.274  1.00  0.00              
ATOM   2553  CB  PRO A 329      10.469 -14.081  73.272  1.00  0.00              
ATOM   2554  CG  PRO A 329       9.485 -13.032  72.826  1.00  0.00              
ATOM   2555  C   PRO A 329       9.269 -16.262  72.716  1.00  0.00              
ATOM   2556  O   PRO A 329       8.093 -15.930  72.881  1.00  0.00              
ATOM   2557  N   PRO A 330       9.634 -17.532  72.962  1.00  0.00              
ATOM   2558  CD  PRO A 330      11.010 -18.015  72.891  1.00  0.00              
ATOM   2559  CA  PRO A 330       8.716 -18.626  73.308  1.00  0.00              
ATOM   2560  CB  PRO A 330       9.669 -19.735  73.699  1.00  0.00              
ATOM   2561  CG  PRO A 330      10.829 -19.516  72.766  1.00  0.00              
ATOM   2562  C   PRO A 330       7.680 -18.381  74.404  1.00  0.00              
ATOM   2563  O   PRO A 330       6.662 -19.067  74.482  1.00  0.00              
ATOM   2564  N   GLU A 331       7.915 -17.372  75.244  1.00  0.00              
ATOM   2565  CA  GLU A 331       7.015 -17.027  76.327  1.00  0.00              
ATOM   2566  CB  GLU A 331       7.788 -16.896  77.653  1.00  0.00              
ATOM   2567  CG  GLU A 331       8.935 -15.878  77.745  1.00  0.00              
ATOM   2568  CD  GLU A 331      10.266 -16.352  77.182  1.00  0.00              
ATOM   2569  OE1 GLU A 331      10.452 -16.257  75.967  1.00  0.00              
ATOM   2570  OE2 GLU A 331      11.104 -16.822  77.946  1.00  0.00              
ATOM   2571  C   GLU A 331       6.175 -15.780  76.044  1.00  0.00              
ATOM   2572  O   GLU A 331       5.686 -15.149  76.984  1.00  0.00              
ATOM   2573  N   ARG A 332       5.982 -15.411  74.766  1.00  0.00              
ATOM   2574  CA  ARG A 332       5.178 -14.262  74.337  1.00  0.00              
ATOM   2575  CB  ARG A 332       4.733 -14.448  72.891  1.00  0.00              
ATOM   2576  CG  ARG A 332       5.747 -13.985  71.861  1.00  0.00              
ATOM   2577  CD  ARG A 332       5.591 -14.748  70.556  1.00  0.00              
ATOM   2578  NE  ARG A 332       6.103 -16.102  70.703  1.00  0.00              
ATOM   2579  CZ  ARG A 332       5.742 -17.118  69.919  1.00  0.00              
ATOM   2580  NH1 ARG A 332       6.287 -18.304  70.146  1.00  0.00              
ATOM   2581  NH2 ARG A 332       4.859 -16.982  68.935  1.00  0.00              
ATOM   2582  C   ARG A 332       3.969 -13.873  75.180  1.00  0.00              
ATOM   2583  O   ARG A 332       3.892 -12.732  75.644  1.00  0.00              
ATOM   2584  N   LYS A 333       3.069 -14.821  75.452  1.00  0.00              
ATOM   2585  CA  LYS A 333       1.882 -14.599  76.274  1.00  0.00              
ATOM   2586  CB  LYS A 333       1.103 -15.910  76.335  1.00  0.00              
ATOM   2587  CG  LYS A 333      -0.284 -15.803  76.946  1.00  0.00              
ATOM   2588  CD  LYS A 333      -0.773 -17.182  77.338  1.00  0.00              
ATOM   2589  CE  LYS A 333      -2.034 -17.037  78.169  1.00  0.00              
ATOM   2590  NZ  LYS A 333      -2.324 -18.268  78.877  1.00  0.00              
ATOM   2591  C   LYS A 333       2.176 -14.107  77.694  1.00  0.00              
ATOM   2592  O   LYS A 333       1.407 -13.343  78.287  1.00  0.00              
ATOM   2593  N   TYR A 334       3.297 -14.553  78.264  1.00  0.00              
ATOM   2594  CA  TYR A 334       3.666 -14.197  79.625  1.00  0.00              
ATOM   2595  CB  TYR A 334       3.975 -15.460  80.433  1.00  0.00              
ATOM   2596  CG  TYR A 334       2.827 -16.458  80.504  1.00  0.00              
ATOM   2597  CD1 TYR A 334       1.593 -16.072  80.989  1.00  0.00              
ATOM   2598  CE1 TYR A 334       0.547 -16.971  81.011  1.00  0.00              
ATOM   2599  CD2 TYR A 334       3.025 -17.751  80.060  1.00  0.00              
ATOM   2600  CE2 TYR A 334       1.982 -18.654  80.083  1.00  0.00              
ATOM   2601  CZ  TYR A 334       0.747 -18.251  80.544  1.00  0.00              
ATOM   2602  OH  TYR A 334      -0.316 -19.136  80.520  1.00  0.00              
ATOM   2603  C   TYR A 334       4.851 -13.242  79.700  1.00  0.00              
ATOM   2604  O   TYR A 334       5.200 -12.789  80.792  1.00  0.00              
ATOM   2605  N   SER A 335       5.469 -12.905  78.557  1.00  0.00              
ATOM   2606  CA  SER A 335       6.658 -12.056  78.480  1.00  0.00              
ATOM   2607  CB  SER A 335       6.916 -11.653  77.031  1.00  0.00              
ATOM   2608  OG  SER A 335       5.830 -10.900  76.496  1.00  0.00              
ATOM   2609  C   SER A 335       6.635 -10.800  79.343  1.00  0.00              
ATOM   2610  O   SER A 335       7.580 -10.517  80.077  1.00  0.00              
ATOM   2611  N   VAL A 336       5.511 -10.079  79.267  1.00  0.00              
ATOM   2612  CA  VAL A 336       5.242  -8.909  80.094  1.00  0.00              
ATOM   2613  CB  VAL A 336       3.797  -8.411  79.855  1.00  0.00              
ATOM   2614  CG1 VAL A 336       3.545  -7.163  80.674  1.00  0.00              
ATOM   2615  CG2 VAL A 336       3.477  -8.135  78.395  1.00  0.00              
ATOM   2616  C   VAL A 336       5.423  -9.222  81.578  1.00  0.00              
ATOM   2617  O   VAL A 336       6.151  -8.531  82.294  1.00  0.00              
ATOM   2618  N   TRP A 337       4.782 -10.307  82.026  1.00  0.00              
ATOM   2619  CA  TRP A 337       4.798 -10.691  83.425  1.00  0.00              
ATOM   2620  CB  TRP A 337       3.817 -11.847  83.664  1.00  0.00              
ATOM   2621  CG  TRP A 337       3.628 -12.173  85.139  1.00  0.00              
ATOM   2622  CD2 TRP A 337       4.289 -13.123  85.870  1.00  0.00              
ATOM   2623  CE2 TRP A 337       3.850 -12.859  87.130  1.00  0.00              
ATOM   2624  CE3 TRP A 337       5.450 -13.821  85.637  1.00  0.00              
ATOM   2625  CD1 TRP A 337       2.806 -11.409  85.937  1.00  0.00              
ATOM   2626  NE1 TRP A 337       2.978 -11.848  87.163  1.00  0.00              
ATOM   2627  CZ2 TRP A 337       4.544 -13.236  88.248  1.00  0.00              
ATOM   2628  CZ3 TRP A 337       6.146 -14.247  86.752  1.00  0.00              
ATOM   2629  CH2 TRP A 337       5.704 -13.954  88.034  1.00  0.00              
ATOM   2630  C   TRP A 337       6.209 -11.094  83.836  1.00  0.00              
ATOM   2631  O   TRP A 337       6.692 -10.670  84.884  1.00  0.00              
ATOM   2632  N   ILE A 338       6.880 -11.905  83.012  1.00  0.00              
ATOM   2633  CA  ILE A 338       8.216 -12.403  83.320  1.00  0.00              
ATOM   2634  CB  ILE A 338       8.612 -13.511  82.315  1.00  0.00              
ATOM   2635  CG2 ILE A 338      10.030 -14.023  82.564  1.00  0.00              
ATOM   2636  CG1 ILE A 338       7.617 -14.666  82.414  1.00  0.00              
ATOM   2637  CD1 ILE A 338       7.783 -15.774  81.359  1.00  0.00              
ATOM   2638  C   ILE A 338       9.230 -11.265  83.387  1.00  0.00              
ATOM   2639  O   ILE A 338      10.005 -11.178  84.342  1.00  0.00              
ATOM   2640  N   GLY A 339       9.187 -10.346  82.418  1.00  0.00              
ATOM   2641  CA  GLY A 339      10.011  -9.146  82.435  1.00  0.00              
ATOM   2642  C   GLY A 339       9.743  -8.304  83.669  1.00  0.00              
ATOM   2643  O   GLY A 339      10.673  -7.845  84.332  1.00  0.00              
ATOM   2644  N   GLY A 340       8.457  -8.150  84.000  1.00  0.00              
ATOM   2645  CA  GLY A 340       8.033  -7.509  85.235  1.00  0.00              
ATOM   2646  C   GLY A 340       8.601  -8.186  86.474  1.00  0.00              
ATOM   2647  O   GLY A 340       9.060  -7.508  87.390  1.00  0.00              
ATOM   2648  N   SER A 341       8.610  -9.520  86.501  1.00  0.00              
ATOM   2649  CA  SER A 341       9.142 -10.301  87.608  1.00  0.00              
ATOM   2650  CB  SER A 341       8.867 -11.777  87.336  1.00  0.00              
ATOM   2651  OG  SER A 341       9.276 -12.679  88.353  1.00  0.00              
ATOM   2652  C   SER A 341      10.631 -10.052  87.809  1.00  0.00              
ATOM   2653  O   SER A 341      11.058  -9.687  88.909  1.00  0.00              
ATOM   2654  N   ILE A 342      11.415 -10.186  86.731  1.00  0.00              
ATOM   2655  CA  ILE A 342      12.861  -9.993  86.787  1.00  0.00              
ATOM   2656  CB  ILE A 342      13.539 -10.372  85.444  1.00  0.00              
ATOM   2657  CG2 ILE A 342      15.058 -10.318  85.600  1.00  0.00              
ATOM   2658  CG1 ILE A 342      13.147 -11.769  84.970  1.00  0.00              
ATOM   2659  CD1 ILE A 342      13.566 -12.086  83.518  1.00  0.00              
ATOM   2660  C   ILE A 342      13.184  -8.549  87.166  1.00  0.00              
ATOM   2661  O   ILE A 342      14.047  -8.301  88.013  1.00  0.00              
ATOM   2662  N   LEU A 343      12.454  -7.594  86.579  1.00  0.00              
ATOM   2663  CA  LEU A 343      12.637  -6.184  86.881  1.00  0.00              
ATOM   2664  CB  LEU A 343      11.787  -5.330  85.947  1.00  0.00              
ATOM   2665  CG  LEU A 343      12.295  -3.945  85.578  1.00  0.00              
ATOM   2666  CD1 LEU A 343      13.537  -4.048  84.712  1.00  0.00              
ATOM   2667  CD2 LEU A 343      11.240  -3.184  84.804  1.00  0.00              
ATOM   2668  C   LEU A 343      12.292  -5.875  88.333  1.00  0.00              
ATOM   2669  O   LEU A 343      13.061  -5.198  89.015  1.00  0.00              
ATOM   2670  N   ALA A 344      11.184  -6.412  88.854  1.00  0.00              
ATOM   2671  CA  ALA A 344      10.770  -6.172  90.231  1.00  0.00              
ATOM   2672  CB  ALA A 344       9.413  -6.802  90.494  1.00  0.00              
ATOM   2673  C   ALA A 344      11.739  -6.694  91.284  1.00  0.00              
ATOM   2674  O   ALA A 344      11.741  -6.210  92.416  1.00  0.00              
ATOM   2675  N   SER A 345      12.569  -7.685  90.949  1.00  0.00              
ATOM   2676  CA  SER A 345      13.671  -8.075  91.814  1.00  0.00              
ATOM   2677  CB  SER A 345      14.035  -9.535  91.550  1.00  0.00              
ATOM   2678  OG  SER A 345      13.891  -9.922  90.188  1.00  0.00              
ATOM   2679  C   SER A 345      14.919  -7.190  91.781  1.00  0.00              
ATOM   2680  O   SER A 345      15.803  -7.344  92.626  1.00  0.00              
ATOM   2681  N   LEU A 346      15.037  -6.243  90.844  1.00  0.00              
ATOM   2682  CA  LEU A 346      16.267  -5.475  90.688  1.00  0.00              
ATOM   2683  CB  LEU A 346      16.403  -4.941  89.267  1.00  0.00              
ATOM   2684  CG  LEU A 346      16.349  -5.927  88.109  1.00  0.00              
ATOM   2685  CD1 LEU A 346      16.410  -5.185  86.795  1.00  0.00              
ATOM   2686  CD2 LEU A 346      17.462  -6.951  88.184  1.00  0.00              
ATOM   2687  C   LEU A 346      16.400  -4.321  91.669  1.00  0.00              
ATOM   2688  O   LEU A 346      15.493  -3.500  91.834  1.00  0.00              
ATOM   2689  N   SER A 347      17.571  -4.236  92.303  1.00  0.00              
ATOM   2690  CA  SER A 347      17.886  -3.209  93.287  1.00  0.00              
ATOM   2691  CB  SER A 347      19.253  -3.516  93.879  1.00  0.00              
ATOM   2692  OG  SER A 347      20.109  -4.026  92.864  1.00  0.00              
ATOM   2693  C   SER A 347      17.826  -1.779  92.763  1.00  0.00              
ATOM   2694  O   SER A 347      17.406  -0.857  93.469  1.00  0.00              
ATOM   2695  N   THR A 348      18.219  -1.589  91.501  1.00  0.00              
ATOM   2696  CA  THR A 348      18.051  -0.318  90.815  1.00  0.00              
ATOM   2697  CB  THR A 348      18.781  -0.371  89.461  1.00  0.00              
ATOM   2698  OG1 THR A 348      18.466  -1.629  88.870  1.00  0.00              
ATOM   2699  CG2 THR A 348      20.286  -0.219  89.620  1.00  0.00              
ATOM   2700  C   THR A 348      16.573   0.022  90.653  1.00  0.00              
ATOM   2701  O   THR A 348      16.121   1.105  91.029  1.00  0.00              
ATOM   2702  N   PHE A 349      15.793  -0.951  90.168  1.00  0.00              
ATOM   2703  CA  PHE A 349      14.353  -0.796  90.021  1.00  0.00              
ATOM   2704  CB  PHE A 349      13.757  -2.016  89.322  1.00  0.00              
ATOM   2705  CG  PHE A 349      12.277  -1.879  88.990  1.00  0.00              
ATOM   2706  CD1 PHE A 349      11.876  -1.041  87.967  1.00  0.00              
ATOM   2707  CD2 PHE A 349      11.339  -2.578  89.726  1.00  0.00              
ATOM   2708  CE1 PHE A 349      10.533  -0.908  87.686  1.00  0.00              
ATOM   2709  CE2 PHE A 349      10.000  -2.439  89.436  1.00  0.00              
ATOM   2710  CZ  PHE A 349       9.598  -1.607  88.417  1.00  0.00              
ATOM   2711  C   PHE A 349      13.636  -0.542  91.344  1.00  0.00              
ATOM   2712  O   PHE A 349      12.591   0.110  91.351  1.00  0.00              
ATOM   2713  N   GLN A 350      14.175  -1.000  92.483  1.00  0.00              
ATOM   2714  CA  GLN A 350      13.585  -0.702  93.786  1.00  0.00              
ATOM   2715  CB  GLN A 350      14.381  -1.295  94.950  1.00  0.00              
ATOM   2716  CG  GLN A 350      14.639  -2.800  94.924  1.00  0.00              
ATOM   2717  CD  GLN A 350      13.421  -3.674  94.675  1.00  0.00              
ATOM   2718  OE1 GLN A 350      12.628  -3.964  95.568  1.00  0.00              
ATOM   2719  NE2 GLN A 350      13.221  -4.118  93.444  1.00  0.00              
ATOM   2720  C   GLN A 350      13.390   0.789  94.045  1.00  0.00              
ATOM   2721  O   GLN A 350      12.449   1.186  94.731  1.00  0.00              
ATOM   2722  N   GLN A 351      14.220   1.641  93.431  1.00  0.00              
ATOM   2723  CA  GLN A 351      14.099   3.085  93.599  1.00  0.00              
ATOM   2724  CB  GLN A 351      15.356   3.805  93.096  1.00  0.00              
ATOM   2725  CG  GLN A 351      16.716   3.184  93.448  1.00  0.00              
ATOM   2726  CD  GLN A 351      16.900   2.759  94.898  1.00  0.00              
ATOM   2727  OE1 GLN A 351      16.890   3.567  95.823  1.00  0.00              
ATOM   2728  NE2 GLN A 351      17.083   1.469  95.152  1.00  0.00              
ATOM   2729  C   GLN A 351      12.863   3.639  92.883  1.00  0.00              
ATOM   2730  O   GLN A 351      12.380   4.734  93.185  1.00  0.00              
ATOM   2731  N   MET A 352      12.331   2.878  91.919  1.00  0.00              
ATOM   2732  CA  MET A 352      11.092   3.219  91.238  1.00  0.00              
ATOM   2733  CB  MET A 352      10.994   2.521  89.883  1.00  0.00              
ATOM   2734  CG  MET A 352      11.972   2.980  88.811  1.00  0.00              
ATOM   2735  SD  MET A 352      13.719   2.716  89.208  1.00  0.00              
ATOM   2736  CE  MET A 352      14.273   4.397  89.237  1.00  0.00              
ATOM   2737  C   MET A 352       9.853   2.871  92.052  1.00  0.00              
ATOM   2738  O   MET A 352       8.746   3.264  91.677  1.00  0.00              
ATOM   2739  N   TRP A 353       9.988   2.123  93.158  1.00  0.00              
ATOM   2740  CA  TRP A 353       8.847   1.855  94.016  1.00  0.00              
ATOM   2741  CB  TRP A 353       9.124   0.795  95.082  1.00  0.00              
ATOM   2742  CG  TRP A 353       9.409  -0.631  94.627  1.00  0.00              
ATOM   2743  CD2 TRP A 353       8.845  -1.357  93.608  1.00  0.00              
ATOM   2744  CE2 TRP A 353       9.471  -2.562  93.738  1.00  0.00              
ATOM   2745  CE3 TRP A 353       7.651  -1.246  92.937  1.00  0.00              
ATOM   2746  CD1 TRP A 353      10.331  -1.382  95.319  1.00  0.00              
ATOM   2747  NE1 TRP A 353      10.338  -2.568  94.755  1.00  0.00              
ATOM   2748  CZ2 TRP A 353       8.984  -3.732  93.213  1.00  0.00              
ATOM   2749  CZ3 TRP A 353       7.150  -2.406  92.369  1.00  0.00              
ATOM   2750  CH2 TRP A 353       7.802  -3.626  92.502  1.00  0.00              
ATOM   2751  C   TRP A 353       8.435   3.130  94.731  1.00  0.00              
ATOM   2752  O   TRP A 353       9.161   3.673  95.566  1.00  0.00              
ATOM   2753  N   ILE A 354       7.253   3.624  94.373  1.00  0.00              
ATOM   2754  CA  ILE A 354       6.658   4.752  95.068  1.00  0.00              
ATOM   2755  CB  ILE A 354       5.433   5.273  94.287  1.00  0.00              
ATOM   2756  CG2 ILE A 354       4.833   6.468  95.016  1.00  0.00              
ATOM   2757  CG1 ILE A 354       5.780   5.629  92.847  1.00  0.00              
ATOM   2758  CD1 ILE A 354       4.555   5.797  91.930  1.00  0.00              
ATOM   2759  C   ILE A 354       6.221   4.189  96.413  1.00  0.00              
ATOM   2760  O   ILE A 354       5.375   3.294  96.453  1.00  0.00              
ATOM   2761  N   THR A 355       6.833   4.615  97.516  1.00  0.00              
ATOM   2762  CA  THR A 355       6.334   4.243  98.830  1.00  0.00              
ATOM   2763  CB  THR A 355       7.395   4.503  99.918  1.00  0.00              
ATOM   2764  OG1 THR A 355       7.726   5.886  99.847  1.00  0.00              
ATOM   2765  CG2 THR A 355       8.617   3.610  99.763  1.00  0.00              
ATOM   2766  C   THR A 355       5.045   4.987  99.156  1.00  0.00              
ATOM   2767  O   THR A 355       4.749   6.013  98.534  1.00  0.00              
ATOM   2768  N   LYS A 356       4.260   4.512 100.132  1.00  0.00              
ATOM   2769  CA  LYS A 356       3.119   5.279 100.624  1.00  0.00              
ATOM   2770  CB  LYS A 356       2.314   4.488 101.657  1.00  0.00              
ATOM   2771  CG  LYS A 356       0.936   5.107 101.879  1.00  0.00              
ATOM   2772  CD  LYS A 356       0.049   4.294 102.808  1.00  0.00              
ATOM   2773  CE  LYS A 356      -1.234   5.085 103.027  1.00  0.00              
ATOM   2774  NZ  LYS A 356      -2.135   4.418 103.950  1.00  0.00              
ATOM   2775  C   LYS A 356       3.571   6.631 101.176  1.00  0.00              
ATOM   2776  O   LYS A 356       2.877   7.634 101.034  1.00  0.00              
ATOM   2777  N   GLN A 357       4.777   6.668 101.752  1.00  0.00              
ATOM   2778  CA  GLN A 357       5.470   7.896 102.124  1.00  0.00              
ATOM   2779  CB  GLN A 357       6.823   7.471 102.721  1.00  0.00              
ATOM   2780  CG  GLN A 357       7.917   8.496 103.024  1.00  0.00              
ATOM   2781  CD  GLN A 357       8.820   8.824 101.841  1.00  0.00              
ATOM   2782  OE1 GLN A 357       9.404   7.955 101.193  1.00  0.00              
ATOM   2783  NE2 GLN A 357       8.933  10.099 101.505  1.00  0.00              
ATOM   2784  C   GLN A 357       5.608   8.862 100.945  1.00  0.00              
ATOM   2785  O   GLN A 357       5.107   9.991 100.992  1.00  0.00              
ATOM   2786  N   GLU A 358       6.253   8.415  99.860  1.00  0.00              
ATOM   2787  CA  GLU A 358       6.421   9.219  98.654  1.00  0.00              
ATOM   2788  CB  GLU A 358       7.246   8.448  97.634  1.00  0.00              
ATOM   2789  CG  GLU A 358       8.739   8.464  97.936  1.00  0.00              
ATOM   2790  CD  GLU A 358       9.529   7.395  97.198  1.00  0.00              
ATOM   2791  OE1 GLU A 358      10.218   7.710  96.225  1.00  0.00              
ATOM   2792  OE2 GLU A 358       9.455   6.236  97.604  1.00  0.00              
ATOM   2793  C   GLU A 358       5.099   9.663  98.045  1.00  0.00              
ATOM   2794  O   GLU A 358       4.946  10.820  97.647  1.00  0.00              
ATOM   2795  N   TYR A 359       4.120   8.754  98.024  1.00  0.00              
ATOM   2796  CA  TYR A 359       2.760   9.069  97.615  1.00  0.00              
ATOM   2797  CB  TYR A 359       1.900   7.804  97.680  1.00  0.00              
ATOM   2798  CG  TYR A 359       0.462   8.007  97.225  1.00  0.00              
ATOM   2799  CD1 TYR A 359       0.182   8.096  95.877  1.00  0.00              
ATOM   2800  CE1 TYR A 359      -1.105   8.352  95.462  1.00  0.00              
ATOM   2801  CD2 TYR A 359      -0.550   8.141  98.159  1.00  0.00              
ATOM   2802  CE2 TYR A 359      -1.838   8.409  97.745  1.00  0.00              
ATOM   2803  CZ  TYR A 359      -2.098   8.529  96.397  1.00  0.00              
ATOM   2804  OH  TYR A 359      -3.365   8.861  95.968  1.00  0.00              
ATOM   2805  C   TYR A 359       2.160  10.154  98.503  1.00  0.00              
ATOM   2806  O   TYR A 359       1.570  11.111  98.005  1.00  0.00              
ATOM   2807  N   ASP A 360       2.334  10.039  99.821  1.00  0.00              
ATOM   2808  CA  ASP A 360       1.736  10.973 100.767  1.00  0.00              
ATOM   2809  CB  ASP A 360       1.821  10.470 102.214  1.00  0.00              
ATOM   2810  CG  ASP A 360       0.942   9.270 102.568  1.00  0.00              
ATOM   2811  OD1 ASP A 360       1.270   8.574 103.530  1.00  0.00              
ATOM   2812  OD2 ASP A 360      -0.073   9.028 101.908  1.00  0.00              
ATOM   2813  C   ASP A 360       2.338  12.365 100.674  1.00  0.00              
ATOM   2814  O   ASP A 360       1.660  13.356 100.944  1.00  0.00              
ATOM   2815  N   GLU A 361       3.618  12.455 100.299  1.00  0.00              
ATOM   2816  CA  GLU A 361       4.221  13.746 100.003  1.00  0.00              
ATOM   2817  CB  GLU A 361       5.737  13.717 100.219  1.00  0.00              
ATOM   2818  CG  GLU A 361       6.190  13.833 101.680  1.00  0.00              
ATOM   2819  CD  GLU A 361       5.907  12.627 102.572  1.00  0.00              
ATOM   2820  OE1 GLU A 361       6.814  11.805 102.733  1.00  0.00              
ATOM   2821  OE2 GLU A 361       4.807  12.516 103.116  1.00  0.00              
ATOM   2822  C   GLU A 361       3.894  14.309  98.623  1.00  0.00              
ATOM   2823  O   GLU A 361       3.631  15.506  98.496  1.00  0.00              
ATOM   2824  N   ALA A 362       3.891  13.485  97.570  1.00  0.00              
ATOM   2825  CA  ALA A 362       3.793  14.007  96.211  1.00  0.00              
ATOM   2826  CB  ALA A 362       4.951  13.458  95.394  1.00  0.00              
ATOM   2827  C   ALA A 362       2.497  13.758  95.443  1.00  0.00              
ATOM   2828  O   ALA A 362       2.334  14.227  94.311  1.00  0.00              
ATOM   2829  N   GLY A 363       1.556  13.023  96.040  1.00  0.00              
ATOM   2830  CA  GLY A 363       0.264  12.734  95.428  1.00  0.00              
ATOM   2831  C   GLY A 363       0.334  11.730  94.276  1.00  0.00              
ATOM   2832  O   GLY A 363       1.425  11.295  93.898  1.00  0.00              
ATOM   2833  N   PRO A 364      -0.791  11.342  93.646  1.00  0.00              
ATOM   2834  CD  PRO A 364      -2.135  11.789  93.998  1.00  0.00              
ATOM   2835  CA  PRO A 364      -0.824  10.423  92.503  1.00  0.00              
ATOM   2836  CB  PRO A 364      -2.308  10.303  92.213  1.00  0.00              
ATOM   2837  CG  PRO A 364      -2.889  11.609  92.693  1.00  0.00              
ATOM   2838  C   PRO A 364      -0.019  10.890  91.291  1.00  0.00              
ATOM   2839  O   PRO A 364       0.400  10.104  90.439  1.00  0.00              
ATOM   2840  N   SER A 365       0.224  12.200  91.243  1.00  0.00              
ATOM   2841  CA  SER A 365       1.129  12.842  90.309  1.00  0.00              
ATOM   2842  CB  SER A 365       1.182  14.328  90.667  1.00  0.00              
ATOM   2843  OG  SER A 365       0.801  14.570  92.022  1.00  0.00              
ATOM   2844  C   SER A 365       2.532  12.251  90.231  1.00  0.00              
ATOM   2845  O   SER A 365       3.123  12.228  89.147  1.00  0.00              
ATOM   2846  N   ILE A 366       3.047  11.703  91.342  1.00  0.00              
ATOM   2847  CA  ILE A 366       4.419  11.211  91.424  1.00  0.00              
ATOM   2848  CB  ILE A 366       4.725  10.713  92.862  1.00  0.00              
ATOM   2849  CG2 ILE A 366       3.900   9.475  93.203  1.00  0.00              
ATOM   2850  CG1 ILE A 366       6.223  10.478  93.064  1.00  0.00              
ATOM   2851  CD1 ILE A 366       6.663  10.078  94.478  1.00  0.00              
ATOM   2852  C   ILE A 366       4.826  10.174  90.376  1.00  0.00              
ATOM   2853  O   ILE A 366       6.005  10.097  90.028  1.00  0.00              
ATOM   2854  N   VAL A 367       3.883   9.415  89.797  1.00  0.00              
ATOM   2855  CA  VAL A 367       4.209   8.365  88.828  1.00  0.00              
ATOM   2856  CB  VAL A 367       2.968   7.576  88.343  1.00  0.00              
ATOM   2857  CG1 VAL A 367       3.419   6.248  87.752  1.00  0.00              
ATOM   2858  CG2 VAL A 367       1.952   7.306  89.440  1.00  0.00              
ATOM   2859  C   VAL A 367       4.960   8.932  87.622  1.00  0.00              
ATOM   2860  O   VAL A 367       5.859   8.296  87.078  1.00  0.00              
ATOM   2861  N   HIS A 368       4.660  10.183  87.258  1.00  0.00              
ATOM   2862  CA  HIS A 368       5.352  10.889  86.182  1.00  0.00              
ATOM   2863  CB  HIS A 368       4.714  12.259  85.997  1.00  0.00              
ATOM   2864  CG  HIS A 368       3.243  12.137  85.645  1.00  0.00              
ATOM   2865  ND1 HIS A 368       2.223  12.189  86.485  1.00  0.00              
ATOM   2866  CD2 HIS A 368       2.767  11.821  84.399  1.00  0.00              
ATOM   2867  NE2 HIS A 368       1.479  11.661  84.568  1.00  0.00              
ATOM   2868  CE1 HIS A 368       1.145  11.890  85.814  1.00  0.00              
ATOM   2869  C   HIS A 368       6.844  11.054  86.453  1.00  0.00              
ATOM   2870  O   HIS A 368       7.691  10.963  85.563  1.00  0.00              
ATOM   2871  N   ARG A 369       7.165  11.219  87.737  1.00  0.00              
ATOM   2872  CA  ARG A 369       8.533  11.375  88.193  1.00  0.00              
ATOM   2873  CB  ARG A 369       8.534  12.227  89.462  1.00  0.00              
ATOM   2874  CG  ARG A 369       7.910  13.619  89.354  1.00  0.00              
ATOM   2875  CD  ARG A 369       8.810  14.661  88.692  1.00  0.00              
ATOM   2876  NE  ARG A 369       8.940  14.531  87.247  1.00  0.00              
ATOM   2877  CZ  ARG A 369       8.365  15.383  86.395  1.00  0.00              
ATOM   2878  NH1 ARG A 369       8.667  15.301  85.108  1.00  0.00              
ATOM   2879  NH2 ARG A 369       7.486  16.296  86.798  1.00  0.00              
ATOM   2880  C   ARG A 369       9.193  10.022  88.462  1.00  0.00              
ATOM   2881  O   ARG A 369      10.272   9.962  89.054  1.00  0.00              
ATOM   2882  N   LYS A 370       8.588   8.902  88.045  1.00  0.00              
ATOM   2883  CA  LYS A 370       9.182   7.584  88.201  1.00  0.00              
ATOM   2884  CB  LYS A 370       8.412   6.761  89.233  1.00  0.00              
ATOM   2885  CG  LYS A 370       8.450   7.200  90.690  1.00  0.00              
ATOM   2886  CD  LYS A 370       9.811   6.971  91.327  1.00  0.00              
ATOM   2887  CE  LYS A 370       9.673   7.198  92.822  1.00  0.00              
ATOM   2888  NZ  LYS A 370      10.939   7.036  93.511  1.00  0.00              
ATOM   2889  C   LYS A 370       9.142   6.859  86.862  1.00  0.00              
ATOM   2890  O   LYS A 370       8.074   6.580  86.316  1.00  0.00              
ATOM   2891  N   CYS A 371      10.298   6.528  86.293  1.00  0.00              
ATOM   2892  CA  CYS A 371      10.353   5.798  85.030  1.00  0.00              
ATOM   2893  CB  CYS A 371      10.818   6.723  83.908  1.00  0.00              
ATOM   2894  SG  CYS A 371      10.738   6.018  82.242  1.00  0.00              
ATOM   2895  C   CYS A 371      11.291   4.603  85.161  1.00  0.00              
ATOM   2896  O   CYS A 371      12.297   4.728  85.868  1.00  0.00              
ATOM   2897  OXT CYS A 371      11.021   3.559  84.574  1.00  0.00              
TER    2898      CYS A 371
ATOM   2899  N   ASP B   1      56.284  18.790  68.815  1.00  0.00              
ATOM   2900  CA  ASP B   1      56.614  17.552  69.520  1.00  0.00              
ATOM   2901  CB  ASP B   1      58.120  17.509  69.842  1.00  0.00              
ATOM   2902  CG  ASP B   1      58.622  16.301  70.645  1.00  0.00              
ATOM   2903  OD1 ASP B   1      58.348  15.161  70.271  1.00  0.00              
ATOM   2904  OD2 ASP B   1      59.274  16.517  71.667  1.00  0.00              
ATOM   2905  C   ASP B   1      55.785  17.335  70.781  1.00  0.00              
ATOM   2906  O   ASP B   1      55.778  16.257  71.377  1.00  0.00              
ATOM   2907  N   TYR B   2      55.033  18.373  71.151  1.00  0.00              
ATOM   2908  CA  TYR B   2      54.144  18.334  72.309  1.00  0.00              
ATOM   2909  CB  TYR B   2      53.416  19.676  72.459  1.00  0.00              
ATOM   2910  CG  TYR B   2      52.506  19.761  73.680  1.00  0.00              
ATOM   2911  CD1 TYR B   2      53.048  19.772  74.952  1.00  0.00              
ATOM   2912  CE1 TYR B   2      52.219  19.790  76.055  1.00  0.00              
ATOM   2913  CD2 TYR B   2      51.134  19.793  73.510  1.00  0.00              
ATOM   2914  CE2 TYR B   2      50.302  19.810  74.610  1.00  0.00              
ATOM   2915  CZ  TYR B   2      50.852  19.804  75.874  1.00  0.00              
ATOM   2916  OH  TYR B   2      50.023  19.811  76.978  1.00  0.00              
ATOM   2917  C   TYR B   2      53.140  17.188  72.219  1.00  0.00              
ATOM   2918  O   TYR B   2      52.885  16.496  73.205  1.00  0.00              
ATOM   2919  N   GLU B   3      52.607  16.968  71.012  1.00  0.00              
ATOM   2920  CA  GLU B   3      51.707  15.859  70.733  1.00  0.00              
ATOM   2921  CB  GLU B   3      51.294  15.901  69.265  1.00  0.00              
ATOM   2922  CG  GLU B   3      50.195  14.908  68.895  1.00  0.00              
ATOM   2923  CD  GLU B   3      49.847  14.908  67.415  1.00  0.00              
ATOM   2924  OE1 GLU B   3      50.518  14.213  66.654  1.00  0.00              
ATOM   2925  OE2 GLU B   3      48.911  15.605  67.029  1.00  0.00              
ATOM   2926  C   GLU B   3      52.352  14.518  71.066  1.00  0.00              
ATOM   2927  O   GLU B   3      51.741  13.701  71.752  1.00  0.00              
ATOM   2928  N   LYS B   4      53.607  14.300  70.650  1.00  0.00              
ATOM   2929  CA  LYS B   4      54.297  13.045  70.914  1.00  0.00              
ATOM   2930  CB  LYS B   4      55.603  12.972  70.116  1.00  0.00              
ATOM   2931  CG  LYS B   4      56.400  11.667  70.215  1.00  0.00              
ATOM   2932  CD  LYS B   4      55.602  10.457  69.739  1.00  0.00              
ATOM   2933  CE  LYS B   4      56.464   9.203  69.754  1.00  0.00              
ATOM   2934  NZ  LYS B   4      55.656   8.035  69.454  1.00  0.00              
ATOM   2935  C   LYS B   4      54.545  12.885  72.409  1.00  0.00              
ATOM   2936  O   LYS B   4      54.335  11.802  72.952  1.00  0.00              
ATOM   2937  N   ASN B   5      54.917  13.971  73.099  1.00  0.00              
ATOM   2938  CA  ASN B   5      55.050  13.955  74.555  1.00  0.00              
ATOM   2939  CB  ASN B   5      55.512  15.300  75.103  1.00  0.00              
ATOM   2940  CG  ASN B   5      56.994  15.561  74.899  1.00  0.00              
ATOM   2941  OD1 ASN B   5      57.811  15.396  75.799  1.00  0.00              
ATOM   2942  ND2 ASN B   5      57.399  15.985  73.714  1.00  0.00              
ATOM   2943  C   ASN B   5      53.758  13.564  75.256  1.00  0.00              
ATOM   2944  O   ASN B   5      53.765  12.727  76.160  1.00  0.00              
ATOM   2945  N   LYS B   6      52.633  14.132  74.808  1.00  0.00              
ATOM   2946  CA  LYS B   6      51.316  13.797  75.332  1.00  0.00              
ATOM   2947  CB  LYS B   6      50.274  14.714  74.698  1.00  0.00              
ATOM   2948  CG  LYS B   6      48.876  14.587  75.282  1.00  0.00              
ATOM   2949  CD  LYS B   6      47.925  15.501  74.532  1.00  0.00              
ATOM   2950  CE  LYS B   6      46.524  15.353  75.098  1.00  0.00              
ATOM   2951  NZ  LYS B   6      45.596  16.198  74.375  1.00  0.00              
ATOM   2952  C   LYS B   6      50.973  12.332  75.075  1.00  0.00              
ATOM   2953  O   LYS B   6      50.491  11.642  75.972  1.00  0.00              
ATOM   2954  N   VAL B   7      51.254  11.829  73.869  1.00  0.00              
ATOM   2955  CA  VAL B   7      51.045  10.427  73.520  1.00  0.00              
ATOM   2956  CB  VAL B   7      51.335  10.254  72.005  1.00  0.00              
ATOM   2957  CG1 VAL B   7      51.391   8.812  71.543  1.00  0.00              
ATOM   2958  CG2 VAL B   7      50.227  10.928  71.209  1.00  0.00              
ATOM   2959  C   VAL B   7      51.868   9.493  74.410  1.00  0.00              
ATOM   2960  O   VAL B   7      51.338   8.522  74.960  1.00  0.00              
ATOM   2961  N   CYS B   8      53.153   9.809  74.611  1.00  0.00              
ATOM   2962  CA  CYS B   8      54.015   9.076  75.531  1.00  0.00              
ATOM   2963  CB  CYS B   8      55.428   9.644  75.523  1.00  0.00              
ATOM   2964  SG  CYS B   8      56.223   9.679  73.897  1.00  0.00              
ATOM   2965  C   CYS B   8      53.494   9.111  76.963  1.00  0.00              
ATOM   2966  O   CYS B   8      53.532   8.104  77.679  1.00  0.00              
ATOM   2967  N   LYS B   9      52.984  10.274  77.385  1.00  0.00              
ATOM   2968  CA  LYS B   9      52.376  10.438  78.697  1.00  0.00              
ATOM   2969  CB  LYS B   9      52.018  11.903  78.925  1.00  0.00              
ATOM   2970  CG  LYS B   9      51.541  12.232  80.331  1.00  0.00              
ATOM   2971  CD  LYS B   9      51.245  13.717  80.430  1.00  0.00              
ATOM   2972  CE  LYS B   9      50.809  14.059  81.844  1.00  0.00              
ATOM   2973  NZ  LYS B   9      50.557  15.482  81.962  1.00  0.00              
ATOM   2974  C   LYS B   9      51.144   9.554  78.833  1.00  0.00              
ATOM   2975  O   LYS B   9      51.002   8.864  79.840  1.00  0.00              
ATOM   2976  N   GLU B  10      50.269   9.504  77.822  1.00  0.00              
ATOM   2977  CA  GLU B  10      49.102   8.633  77.859  1.00  0.00              
ATOM   2978  CB  GLU B  10      48.189   8.857  76.655  1.00  0.00              
ATOM   2979  CG  GLU B  10      47.647  10.278  76.493  1.00  0.00              
ATOM   2980  CD  GLU B  10      46.947  10.846  77.720  1.00  0.00              
ATOM   2981  OE1 GLU B  10      45.828  10.425  78.012  1.00  0.00              
ATOM   2982  OE2 GLU B  10      47.524  11.713  78.377  1.00  0.00              
ATOM   2983  C   GLU B  10      49.488   7.163  77.943  1.00  0.00              
ATOM   2984  O   GLU B  10      48.940   6.428  78.762  1.00  0.00              
ATOM   2985  N   PHE B  11      50.470   6.740  77.141  1.00  0.00              
ATOM   2986  CA  PHE B  11      50.984   5.376  77.179  1.00  0.00              
ATOM   2987  CB  PHE B  11      52.111   5.261  76.160  1.00  0.00              
ATOM   2988  CG  PHE B  11      52.624   3.854  75.880  1.00  0.00              
ATOM   2989  CD1 PHE B  11      51.919   3.021  75.033  1.00  0.00              
ATOM   2990  CD2 PHE B  11      53.821   3.432  76.427  1.00  0.00              
ATOM   2991  CE1 PHE B  11      52.421   1.776  74.722  1.00  0.00              
ATOM   2992  CE2 PHE B  11      54.312   2.181  76.116  1.00  0.00              
ATOM   2993  CZ  PHE B  11      53.615   1.354  75.263  1.00  0.00              
ATOM   2994  C   PHE B  11      51.489   4.985  78.564  1.00  0.00              
ATOM   2995  O   PHE B  11      51.088   3.955  79.108  1.00  0.00              
ATOM   2996  N   SER B  12      52.345   5.821  79.157  1.00  0.00              
ATOM   2997  CA  SER B  12      52.925   5.523  80.457  1.00  0.00              
ATOM   2998  CB  SER B  12      54.150   6.399  80.702  1.00  0.00              
ATOM   2999  OG  SER B  12      53.908   7.775  80.439  1.00  0.00              
ATOM   3000  C   SER B  12      51.942   5.624  81.618  1.00  0.00              
ATOM   3001  O   SER B  12      51.873   4.727  82.458  1.00  0.00              
ATOM   3002  N   HIS B  13      51.156   6.703  81.663  1.00  0.00              
ATOM   3003  CA  HIS B  13      50.187   6.926  82.727  1.00  0.00              
ATOM   3004  CB  HIS B  13      49.667   8.365  82.657  1.00  0.00              
ATOM   3005  CG  HIS B  13      48.815   8.833  83.832  1.00  0.00              
ATOM   3006  ND1 HIS B  13      48.145   8.115  84.726  1.00  0.00              
ATOM   3007  CD2 HIS B  13      48.612  10.163  84.123  1.00  0.00              
ATOM   3008  NE2 HIS B  13      47.832  10.165  85.173  1.00  0.00              
ATOM   3009  CE1 HIS B  13      47.548   8.940  85.540  1.00  0.00              
ATOM   3010  C   HIS B  13      49.020   5.947  82.680  1.00  0.00              
ATOM   3011  O   HIS B  13      48.533   5.529  83.734  1.00  0.00              
ATOM   3012  N   LEU B  14      48.522   5.599  81.491  1.00  0.00              
ATOM   3013  CA  LEU B  14      47.405   4.675  81.393  1.00  0.00              
ATOM   3014  CB  LEU B  14      46.525   5.008  80.194  1.00  0.00              
ATOM   3015  CG  LEU B  14      45.830   6.362  80.136  1.00  0.00              
ATOM   3016  CD1 LEU B  14      45.172   6.540  78.782  1.00  0.00              
ATOM   3017  CD2 LEU B  14      44.816   6.514  81.259  1.00  0.00              
ATOM   3018  C   LEU B  14      47.827   3.217  81.317  1.00  0.00              
ATOM   3019  O   LEU B  14      47.092   2.338  81.770  1.00  0.00              
ATOM   3020  N   GLY B  15      49.001   2.928  80.753  1.00  0.00              
ATOM   3021  CA  GLY B  15      49.419   1.555  80.532  1.00  0.00              
ATOM   3022  C   GLY B  15      49.085   1.134  79.109  1.00  0.00              
ATOM   3023  O   GLY B  15      48.045   1.512  78.562  1.00  0.00              
ATOM   3024  N   LYS B  16      49.964   0.307  78.529  1.00  0.00              
ATOM   3025  CA  LYS B  16      49.914  -0.094  77.126  1.00  0.00              
ATOM   3026  CB  LYS B  16      50.918  -1.226  76.886  1.00  0.00              
ATOM   3027  CG  LYS B  16      51.020  -1.691  75.438  1.00  0.00              
ATOM   3028  CD  LYS B  16      52.123  -2.721  75.282  1.00  0.00              
ATOM   3029  CE  LYS B  16      52.154  -3.204  73.843  1.00  0.00              
ATOM   3030  NZ  LYS B  16      53.278  -4.096  73.637  1.00  0.00              
ATOM   3031  C   LYS B  16      48.536  -0.469  76.591  1.00  0.00              
ATOM   3032  O   LYS B  16      48.029   0.212  75.702  1.00  0.00              
ATOM   3033  N   GLU B  17      47.888  -1.484  77.176  1.00  0.00              
ATOM   3034  CA  GLU B  17      46.573  -1.942  76.739  1.00  0.00              
ATOM   3035  CB  GLU B  17      46.167  -3.158  77.569  1.00  0.00              
ATOM   3036  CG  GLU B  17      44.908  -3.868  77.075  1.00  0.00              
ATOM   3037  CD  GLU B  17      44.428  -4.987  77.985  1.00  0.00              
ATOM   3038  OE1 GLU B  17      43.887  -4.698  79.051  1.00  0.00              
ATOM   3039  OE2 GLU B  17      44.589  -6.156  77.627  1.00  0.00              
ATOM   3040  C   GLU B  17      45.502  -0.855  76.844  1.00  0.00              
ATOM   3041  O   GLU B  17      44.575  -0.783  76.031  1.00  0.00              
ATOM   3042  N   ASP B  18      45.639   0.030  77.834  1.00  0.00              
ATOM   3043  CA  ASP B  18      44.682   1.107  78.049  1.00  0.00              
ATOM   3044  CB  ASP B  18      44.866   1.765  79.413  1.00  0.00              
ATOM   3045  CG  ASP B  18      44.694   0.832  80.604  1.00  0.00              
ATOM   3046  OD1 ASP B  18      43.796   1.068  81.410  1.00  0.00              
ATOM   3047  OD2 ASP B  18      45.443  -0.144  80.706  1.00  0.00              
ATOM   3048  C   ASP B  18      44.862   2.149  76.959  1.00  0.00              
ATOM   3049  O   ASP B  18      43.882   2.661  76.416  1.00  0.00              
ATOM   3050  N   PHE B  19      46.119   2.425  76.593  1.00  0.00              
ATOM   3051  CA  PHE B  19      46.428   3.277  75.455  1.00  0.00              
ATOM   3052  CB  PHE B  19      47.936   3.540  75.387  1.00  0.00              
ATOM   3053  CG  PHE B  19      48.358   4.473  74.258  1.00  0.00              
ATOM   3054  CD1 PHE B  19      48.066   5.822  74.328  1.00  0.00              
ATOM   3055  CD2 PHE B  19      49.003   3.959  73.148  1.00  0.00              
ATOM   3056  CE1 PHE B  19      48.403   6.647  73.276  1.00  0.00              
ATOM   3057  CE2 PHE B  19      49.334   4.792  72.102  1.00  0.00              
ATOM   3058  CZ  PHE B  19      49.030   6.133  72.163  1.00  0.00              
ATOM   3059  C   PHE B  19      45.925   2.655  74.154  1.00  0.00              
ATOM   3060  O   PHE B  19      45.389   3.373  73.306  1.00  0.00              
ATOM   3061  N   THR B  20      46.074   1.336  73.970  1.00  0.00              
ATOM   3062  CA  THR B  20      45.509   0.620  72.831  1.00  0.00              
ATOM   3063  CB  THR B  20      45.842  -0.885  72.934  1.00  0.00              
ATOM   3064  OG1 THR B  20      47.228  -0.971  73.237  1.00  0.00              
ATOM   3065  CG2 THR B  20      45.548  -1.659  71.657  1.00  0.00              
ATOM   3066  C   THR B  20      43.997   0.815  72.768  1.00  0.00              
ATOM   3067  O   THR B  20      43.455   1.149  71.715  1.00  0.00              
ATOM   3068  N   SER B  21      43.320   0.673  73.911  1.00  0.00              
ATOM   3069  CA  SER B  21      41.877   0.849  73.999  1.00  0.00              
ATOM   3070  CB  SER B  21      41.405   0.487  75.401  1.00  0.00              
ATOM   3071  OG  SER B  21      41.771  -0.845  75.743  1.00  0.00              
ATOM   3072  C   SER B  21      41.448   2.270  73.643  1.00  0.00              
ATOM   3073  O   SER B  21      40.546   2.467  72.826  1.00  0.00              
ATOM   3074  N   LEU B  22      42.141   3.267  74.209  1.00  0.00              
ATOM   3075  CA  LEU B  22      41.907   4.674  73.907  1.00  0.00              
ATOM   3076  CB  LEU B  22      42.873   5.539  74.718  1.00  0.00              
ATOM   3077  CG  LEU B  22      42.792   7.060  74.617  1.00  0.00              
ATOM   3078  CD1 LEU B  22      41.504   7.581  75.238  1.00  0.00              
ATOM   3079  CD2 LEU B  22      43.991   7.692  75.301  1.00  0.00              
ATOM   3080  C   LEU B  22      42.087   4.961  72.421  1.00  0.00              
ATOM   3081  O   LEU B  22      41.225   5.573  71.789  1.00  0.00              
ATOM   3082  N   SER B  23      43.189   4.468  71.849  1.00  0.00              
ATOM   3083  CA  SER B  23      43.484   4.659  70.438  1.00  0.00              
ATOM   3084  CB  SER B  23      44.891   4.173  70.118  1.00  0.00              
ATOM   3085  OG  SER B  23      45.868   4.794  70.944  1.00  0.00              
ATOM   3086  C   SER B  23      42.469   3.950  69.549  1.00  0.00              
ATOM   3087  O   SER B  23      42.099   4.473  68.498  1.00  0.00              
ATOM   3088  N   LEU B  24      41.976   2.778  69.967  1.00  0.00              
ATOM   3089  CA  LEU B  24      40.953   2.048  69.233  1.00  0.00              
ATOM   3090  CB  LEU B  24      40.722   0.686  69.880  1.00  0.00              
ATOM   3091  CG  LEU B  24      39.855  -0.358  69.190  1.00  0.00              
ATOM   3092  CD1 LEU B  24      40.472  -0.830  67.883  1.00  0.00              
ATOM   3093  CD2 LEU B  24      39.704  -1.545  70.113  1.00  0.00              
ATOM   3094  C   LEU B  24      39.657   2.841  69.165  1.00  0.00              
ATOM   3095  O   LEU B  24      39.112   3.032  68.075  1.00  0.00              
ATOM   3096  N   VAL B  25      39.193   3.348  70.315  1.00  0.00              
ATOM   3097  CA  VAL B  25      38.017   4.211  70.380  1.00  0.00              
ATOM   3098  CB  VAL B  25      37.717   4.585  71.857  1.00  0.00              
ATOM   3099  CG1 VAL B  25      36.592   5.603  71.995  1.00  0.00              
ATOM   3100  CG2 VAL B  25      37.321   3.343  72.641  1.00  0.00              
ATOM   3101  C   VAL B  25      38.211   5.455  69.515  1.00  0.00              
ATOM   3102  O   VAL B  25      37.353   5.792  68.696  1.00  0.00              
ATOM   3103  N   LEU B  26      39.373   6.101  69.658  1.00  0.00              
ATOM   3104  CA  LEU B  26      39.722   7.297  68.905  1.00  0.00              
ATOM   3105  CB  LEU B  26      41.106   7.772  69.336  1.00  0.00              
ATOM   3106  CG  LEU B  26      41.642   9.106  68.841  1.00  0.00              
ATOM   3107  CD1 LEU B  26      40.825  10.260  69.403  1.00  0.00              
ATOM   3108  CD2 LEU B  26      43.098   9.253  69.244  1.00  0.00              
ATOM   3109  C   LEU B  26      39.685   7.080  67.396  1.00  0.00              
ATOM   3110  O   LEU B  26      38.960   7.780  66.690  1.00  0.00              
ATOM   3111  N   TYR B  27      40.411   6.092  66.870  1.00  0.00              
ATOM   3112  CA  TYR B  27      40.417   5.846  65.437  1.00  0.00              
ATOM   3113  CB  TYR B  27      41.582   4.950  65.028  1.00  0.00              
ATOM   3114  CG  TYR B  27      42.927   5.647  65.185  1.00  0.00              
ATOM   3115  CD1 TYR B  27      43.903   5.085  65.982  1.00  0.00              
ATOM   3116  CE1 TYR B  27      45.107   5.730  66.162  1.00  0.00              
ATOM   3117  CD2 TYR B  27      43.164   6.852  64.549  1.00  0.00              
ATOM   3118  CE2 TYR B  27      44.368   7.501  64.722  1.00  0.00              
ATOM   3119  CZ  TYR B  27      45.329   6.936  65.532  1.00  0.00              
ATOM   3120  OH  TYR B  27      46.533   7.584  65.715  1.00  0.00              
ATOM   3121  C   TYR B  27      39.094   5.324  64.901  1.00  0.00              
ATOM   3122  O   TYR B  27      38.726   5.639  63.769  1.00  0.00              
ATOM   3123  N   SER B  28      38.338   4.574  65.709  1.00  0.00              
ATOM   3124  CA  SER B  28      36.995   4.177  65.319  1.00  0.00              
ATOM   3125  CB  SER B  28      36.441   3.118  66.261  1.00  0.00              
ATOM   3126  OG  SER B  28      37.276   1.969  66.298  1.00  0.00              
ATOM   3127  C   SER B  28      36.045   5.369  65.242  1.00  0.00              
ATOM   3128  O   SER B  28      35.253   5.452  64.302  1.00  0.00              
ATOM   3129  N   ARG B  29      36.117   6.327  66.180  1.00  0.00              
ATOM   3130  CA  ARG B  29      35.274   7.514  66.109  1.00  0.00              
ATOM   3131  CB  ARG B  29      35.208   8.268  67.451  1.00  0.00              
ATOM   3132  CG  ARG B  29      36.387   9.157  67.843  1.00  0.00              
ATOM   3133  CD  ARG B  29      36.304   9.682  69.272  1.00  0.00              
ATOM   3134  NE  ARG B  29      35.128  10.504  69.516  1.00  0.00              
ATOM   3135  CZ  ARG B  29      35.121  11.835  69.425  1.00  0.00              
ATOM   3136  NH1 ARG B  29      33.979  12.459  69.667  1.00  0.00              
ATOM   3137  NH2 ARG B  29      36.215  12.530  69.127  1.00  0.00              
ATOM   3138  C   ARG B  29      35.697   8.429  64.964  1.00  0.00              
ATOM   3139  O   ARG B  29      34.851   9.026  64.301  1.00  0.00              
ATOM   3140  N   LYS B  30      37.006   8.529  64.695  1.00  0.00              
ATOM   3141  CA  LYS B  30      37.513   9.289  63.560  1.00  0.00              
ATOM   3142  CB  LYS B  30      39.031   9.378  63.589  1.00  0.00              
ATOM   3143  CG  LYS B  30      39.607  10.294  64.650  1.00  0.00              
ATOM   3144  CD  LYS B  30      41.118  10.175  64.587  1.00  0.00              
ATOM   3145  CE  LYS B  30      41.769  11.115  65.582  1.00  0.00              
ATOM   3146  NZ  LYS B  30      43.205  10.914  65.591  1.00  0.00              
ATOM   3147  C   LYS B  30      37.098   8.711  62.217  1.00  0.00              
ATOM   3148  O   LYS B  30      36.624   9.446  61.347  1.00  0.00              
ATOM   3149  N   PHE B  31      37.255   7.397  62.035  1.00  0.00              
ATOM   3150  CA  PHE B  31      36.970   6.754  60.763  1.00  0.00              
ATOM   3151  CB  PHE B  31      38.190   5.941  60.296  1.00  0.00              
ATOM   3152  CG  PHE B  31      39.499   6.709  60.164  1.00  0.00              
ATOM   3153  CD1 PHE B  31      40.393   6.737  61.218  1.00  0.00              
ATOM   3154  CD2 PHE B  31      39.807   7.354  58.984  1.00  0.00              
ATOM   3155  CE1 PHE B  31      41.588   7.413  61.087  1.00  0.00              
ATOM   3156  CE2 PHE B  31      41.003   8.030  58.862  1.00  0.00              
ATOM   3157  CZ  PHE B  31      41.894   8.061  59.911  1.00  0.00              
ATOM   3158  C   PHE B  31      35.741   5.844  60.870  1.00  0.00              
ATOM   3159  O   PHE B  31      35.893   4.624  60.989  1.00  0.00              
ATOM   3160  N   PRO B  32      34.494   6.343  60.774  1.00  0.00              
ATOM   3161  CD  PRO B  32      34.165   7.705  60.360  1.00  0.00              
ATOM   3162  CA  PRO B  32      33.275   5.551  60.959  1.00  0.00              
ATOM   3163  CB  PRO B  32      32.181   6.593  60.829  1.00  0.00              
ATOM   3164  CG  PRO B  32      32.746   7.579  59.843  1.00  0.00              
ATOM   3165  C   PRO B  32      33.088   4.398  59.973  1.00  0.00              
ATOM   3166  O   PRO B  32      32.400   3.417  60.253  1.00  0.00              
ATOM   3167  N   SER B  33      33.706   4.520  58.796  1.00  0.00              
ATOM   3168  CA  SER B  33      33.675   3.492  57.771  1.00  0.00              
ATOM   3169  CB  SER B  33      33.769   4.185  56.419  1.00  0.00              
ATOM   3170  OG  SER B  33      32.872   5.289  56.357  1.00  0.00              
ATOM   3171  C   SER B  33      34.800   2.467  57.898  1.00  0.00              
ATOM   3172  O   SER B  33      34.820   1.477  57.163  1.00  0.00              
ATOM   3173  N   GLY B  34      35.753   2.668  58.816  1.00  0.00              
ATOM   3174  CA  GLY B  34      36.914   1.800  58.920  1.00  0.00              
ATOM   3175  C   GLY B  34      36.549   0.471  59.556  1.00  0.00              
ATOM   3176  O   GLY B  34      35.982   0.436  60.651  1.00  0.00              
ATOM   3177  N   THR B  35      36.858  -0.636  58.877  1.00  0.00              
ATOM   3178  CA  THR B  35      36.538  -1.950  59.413  1.00  0.00              
ATOM   3179  CB  THR B  35      36.493  -3.043  58.322  1.00  0.00              
ATOM   3180  OG1 THR B  35      37.772  -3.119  57.708  1.00  0.00              
ATOM   3181  CG2 THR B  35      35.408  -2.769  57.291  1.00  0.00              
ATOM   3182  C   THR B  35      37.477  -2.340  60.548  1.00  0.00              
ATOM   3183  O   THR B  35      38.599  -1.831  60.646  1.00  0.00              
ATOM   3184  N   PHE B  36      37.001  -3.266  61.392  1.00  0.00              
ATOM   3185  CA  PHE B  36      37.697  -3.720  62.589  1.00  0.00              
ATOM   3186  CB  PHE B  36      37.012  -4.986  63.122  1.00  0.00              
ATOM   3187  CG  PHE B  36      37.606  -5.541  64.412  1.00  0.00              
ATOM   3188  CD1 PHE B  36      38.110  -6.828  64.428  1.00  0.00              
ATOM   3189  CD2 PHE B  36      37.670  -4.757  65.549  1.00  0.00              
ATOM   3190  CE1 PHE B  36      38.692  -7.321  65.577  1.00  0.00              
ATOM   3191  CE2 PHE B  36      38.260  -5.257  66.688  1.00  0.00              
ATOM   3192  CZ  PHE B  36      38.772  -6.536  66.706  1.00  0.00              
ATOM   3193  C   PHE B  36      39.194  -3.934  62.425  1.00  0.00              
ATOM   3194  O   PHE B  36      39.973  -3.223  63.055  1.00  0.00              
ATOM   3195  N   GLU B  37      39.616  -4.837  61.534  1.00  0.00              
ATOM   3196  CA  GLU B  37      41.031  -5.125  61.367  1.00  0.00              
ATOM   3197  CB  GLU B  37      41.232  -6.368  60.498  1.00  0.00              
ATOM   3198  CG  GLU B  37      42.658  -6.939  60.498  1.00  0.00              
ATOM   3199  CD  GLU B  37      43.215  -7.284  61.878  1.00  0.00              
ATOM   3200  OE1 GLU B  37      44.168  -6.633  62.316  1.00  0.00              
ATOM   3201  OE2 GLU B  37      42.703  -8.204  62.513  1.00  0.00              
ATOM   3202  C   GLU B  37      41.831  -3.938  60.841  1.00  0.00              
ATOM   3203  O   GLU B  37      43.000  -3.802  61.204  1.00  0.00              
ATOM   3204  N   GLN B  38      41.224  -3.047  60.046  1.00  0.00              
ATOM   3205  CA  GLN B  38      41.899  -1.838  59.591  1.00  0.00              
ATOM   3206  CB  GLN B  38      41.026  -1.026  58.644  1.00  0.00              
ATOM   3207  CG  GLN B  38      40.831  -1.580  57.247  1.00  0.00              
ATOM   3208  CD  GLN B  38      39.893  -0.703  56.431  1.00  0.00              
ATOM   3209  OE1 GLN B  38      38.673  -0.754  56.594  1.00  0.00              
ATOM   3210  NE2 GLN B  38      40.388   0.155  55.553  1.00  0.00              
ATOM   3211  C   GLN B  38      42.251  -0.953  60.777  1.00  0.00              
ATOM   3212  O   GLN B  38      43.393  -0.508  60.939  1.00  0.00              
ATOM   3213  N   VAL B  39      41.250  -0.739  61.639  1.00  0.00              
ATOM   3214  CA  VAL B  39      41.426   0.067  62.838  1.00  0.00              
ATOM   3215  CB  VAL B  39      40.074   0.314  63.553  1.00  0.00              
ATOM   3216  CG1 VAL B  39      40.244   1.232  64.753  1.00  0.00              
ATOM   3217  CG2 VAL B  39      39.069   0.958  62.608  1.00  0.00              
ATOM   3218  C   VAL B  39      42.446  -0.617  63.744  1.00  0.00              
ATOM   3219  O   VAL B  39      43.418   0.017  64.151  1.00  0.00              
ATOM   3220  N   SER B  40      42.296  -1.919  64.008  1.00  0.00              
ATOM   3221  CA  SER B  40      43.258  -2.695  64.778  1.00  0.00              
ATOM   3222  CB  SER B  40      42.792  -4.140  64.881  1.00  0.00              
ATOM   3223  OG  SER B  40      41.481  -4.224  65.423  1.00  0.00              
ATOM   3224  C   SER B  40      44.683  -2.663  64.237  1.00  0.00              
ATOM   3225  O   SER B  40      45.626  -2.707  65.031  1.00  0.00              
ATOM   3226  N   GLN B  41      44.896  -2.599  62.916  1.00  0.00              
ATOM   3227  CA  GLN B  41      46.233  -2.415  62.366  1.00  0.00              
ATOM   3228  CB  GLN B  41      46.278  -2.661  60.860  1.00  0.00              
ATOM   3229  CG  GLN B  41      46.192  -4.129  60.460  1.00  0.00              
ATOM   3230  CD  GLN B  41      47.319  -4.986  61.022  1.00  0.00              
ATOM   3231  OE1 GLN B  41      48.486  -4.847  60.667  1.00  0.00              
ATOM   3232  NE2 GLN B  41      47.019  -5.908  61.926  1.00  0.00              
ATOM   3233  C   GLN B  41      46.800  -1.040  62.673  1.00  0.00              
ATOM   3234  O   GLN B  41      47.923  -0.932  63.174  1.00  0.00              
ATOM   3235  N   LEU B  42      46.011   0.015  62.426  1.00  0.00              
ATOM   3236  CA  LEU B  42      46.453   1.377  62.693  1.00  0.00              
ATOM   3237  CB  LEU B  42      45.414   2.391  62.216  1.00  0.00              
ATOM   3238  CG  LEU B  42      45.775   3.877  62.241  1.00  0.00              
ATOM   3239  CD1 LEU B  42      46.993   4.175  61.378  1.00  0.00              
ATOM   3240  CD2 LEU B  42      44.600   4.706  61.761  1.00  0.00              
ATOM   3241  C   LEU B  42      46.772   1.587  64.166  1.00  0.00              
ATOM   3242  O   LEU B  42      47.848   2.079  64.501  1.00  0.00              
ATOM   3243  N   VAL B  43      45.868   1.149  65.045  1.00  0.00              
ATOM   3244  CA  VAL B  43      46.048   1.231  66.489  1.00  0.00              
ATOM   3245  CB  VAL B  43      44.788   0.690  67.201  1.00  0.00              
ATOM   3246  CG1 VAL B  43      44.927   0.650  68.713  1.00  0.00              
ATOM   3247  CG2 VAL B  43      43.609   1.579  66.863  1.00  0.00              
ATOM   3248  C   VAL B  43      47.303   0.493  66.941  1.00  0.00              
ATOM   3249  O   VAL B  43      48.130   1.070  67.646  1.00  0.00              
ATOM   3250  N   LYS B  44      47.474  -0.758  66.496  1.00  0.00              
ATOM   3251  CA  LYS B  44      48.635  -1.582  66.821  1.00  0.00              
ATOM   3252  CB  LYS B  44      48.516  -2.862  66.013  1.00  0.00              
ATOM   3253  CG  LYS B  44      49.397  -4.043  66.369  1.00  0.00              
ATOM   3254  CD  LYS B  44      49.175  -5.209  65.400  1.00  0.00              
ATOM   3255  CE  LYS B  44      47.782  -5.853  65.439  1.00  0.00              
ATOM   3256  NZ  LYS B  44      46.793  -5.149  64.638  1.00  0.00              
ATOM   3257  C   LYS B  44      49.937  -0.875  66.458  1.00  0.00              
ATOM   3258  O   LYS B  44      50.876  -0.776  67.256  1.00  0.00              
ATOM   3259  N   GLU B  45      49.966  -0.325  65.243  1.00  0.00              
ATOM   3260  CA  GLU B  45      51.138   0.385  64.775  1.00  0.00              
ATOM   3261  CB  GLU B  45      51.130   0.466  63.257  1.00  0.00              
ATOM   3262  CG  GLU B  45      51.324  -0.959  62.739  1.00  0.00              
ATOM   3263  CD  GLU B  45      51.301  -1.135  61.232  1.00  0.00              
ATOM   3264  OE1 GLU B  45      52.329  -0.923  60.587  1.00  0.00              
ATOM   3265  OE2 GLU B  45      50.266  -1.517  60.684  1.00  0.00              
ATOM   3266  C   GLU B  45      51.364   1.720  65.473  1.00  0.00              
ATOM   3267  O   GLU B  45      52.515   2.035  65.777  1.00  0.00              
ATOM   3268  N   VAL B  46      50.317   2.475  65.825  1.00  0.00              
ATOM   3269  CA  VAL B  46      50.451   3.680  66.644  1.00  0.00              
ATOM   3270  CB  VAL B  46      49.107   4.453  66.695  1.00  0.00              
ATOM   3271  CG1 VAL B  46      49.106   5.625  67.673  1.00  0.00              
ATOM   3272  CG2 VAL B  46      48.821   5.017  65.312  1.00  0.00              
ATOM   3273  C   VAL B  46      50.994   3.354  68.035  1.00  0.00              
ATOM   3274  O   VAL B  46      51.834   4.081  68.581  1.00  0.00              
ATOM   3275  N   VAL B  47      50.561   2.225  68.605  1.00  0.00              
ATOM   3276  CA  VAL B  47      51.129   1.722  69.847  1.00  0.00              
ATOM   3277  CB  VAL B  47      50.339   0.498  70.377  1.00  0.00              
ATOM   3278  CG1 VAL B  47      50.957  -0.108  71.630  1.00  0.00              
ATOM   3279  CG2 VAL B  47      48.923   0.927  70.724  1.00  0.00              
ATOM   3280  C   VAL B  47      52.614   1.427  69.659  1.00  0.00              
ATOM   3281  O   VAL B  47      53.404   1.835  70.507  1.00  0.00              
ATOM   3282  N   SER B  48      53.051   0.800  68.557  1.00  0.00              
ATOM   3283  CA  SER B  48      54.480   0.605  68.323  1.00  0.00              
ATOM   3284  CB  SER B  48      54.732  -0.380  67.181  1.00  0.00              
ATOM   3285  OG  SER B  48      54.581   0.172  65.877  1.00  0.00              
ATOM   3286  C   SER B  48      55.251   1.905  68.083  1.00  0.00              
ATOM   3287  O   SER B  48      56.441   1.989  68.405  1.00  0.00              
ATOM   3288  N   LEU B  49      54.611   2.933  67.504  1.00  0.00              
ATOM   3289  CA  LEU B  49      55.219   4.256  67.366  1.00  0.00              
ATOM   3290  CB  LEU B  49      54.308   5.256  66.659  1.00  0.00              
ATOM   3291  CG  LEU B  49      53.719   5.006  65.282  1.00  0.00              
ATOM   3292  CD1 LEU B  49      52.823   6.171  64.913  1.00  0.00              
ATOM   3293  CD2 LEU B  49      54.784   4.816  64.227  1.00  0.00              
ATOM   3294  C   LEU B  49      55.514   4.846  68.735  1.00  0.00              
ATOM   3295  O   LEU B  49      56.547   5.479  68.968  1.00  0.00              
ATOM   3296  N   THR B  50      54.579   4.636  69.660  1.00  0.00              
ATOM   3297  CA  THR B  50      54.722   5.151  71.007  1.00  0.00              
ATOM   3298  CB  THR B  50      53.354   5.163  71.699  1.00  0.00              
ATOM   3299  OG1 THR B  50      52.439   5.759  70.783  1.00  0.00              
ATOM   3300  CG2 THR B  50      53.400   6.014  72.949  1.00  0.00              
ATOM   3301  C   THR B  50      55.764   4.337  71.770  1.00  0.00              
ATOM   3302  O   THR B  50      56.776   4.875  72.214  1.00  0.00              
ATOM   3303  N   GLU B  51      55.564   3.018  71.842  1.00  0.00              
ATOM   3304  CA  GLU B  51      56.440   2.086  72.539  1.00  0.00              
ATOM   3305  CB  GLU B  51      55.915   0.675  72.287  1.00  0.00              
ATOM   3306  CG  GLU B  51      56.628  -0.461  73.011  1.00  0.00              
ATOM   3307  CD  GLU B  51      56.054  -1.834  72.698  1.00  0.00              
ATOM   3308  OE1 GLU B  51      56.034  -2.229  71.532  1.00  0.00              
ATOM   3309  OE2 GLU B  51      55.621  -2.520  73.626  1.00  0.00              
ATOM   3310  C   GLU B  51      57.905   2.195  72.127  1.00  0.00              
ATOM   3311  O   GLU B  51      58.788   2.200  72.985  1.00  0.00              
ATOM   3312  N   ALA B  52      58.179   2.287  70.822  1.00  0.00              
ATOM   3313  CA  ALA B  52      59.542   2.490  70.366  1.00  0.00              
ATOM   3314  CB  ALA B  52      59.669   2.129  68.894  1.00  0.00              
ATOM   3315  C   ALA B  52      59.996   3.932  70.540  1.00  0.00              
ATOM   3316  O   ALA B  52      60.983   4.198  71.227  1.00  0.00              
ATOM   3317  N   CYS B  53      59.269   4.908  69.992  1.00  0.00              
ATOM   3318  CA  CYS B  53      59.811   6.253  69.894  1.00  0.00              
ATOM   3319  CB  CYS B  53      59.303   6.904  68.625  1.00  0.00              
ATOM   3320  SG  CYS B  53      59.764   5.841  67.234  1.00  0.00              
ATOM   3321  C   CYS B  53      59.662   7.137  71.125  1.00  0.00              
ATOM   3322  O   CYS B  53      60.143   8.270  71.146  1.00  0.00              
ATOM   3323  N   CYS B  54      59.017   6.628  72.176  1.00  0.00              
ATOM   3324  CA  CYS B  54      59.092   7.254  73.488  1.00  0.00              
ATOM   3325  CB  CYS B  54      57.777   7.097  74.236  1.00  0.00              
ATOM   3326  SG  CYS B  54      56.335   7.739  73.351  1.00  0.00              
ATOM   3327  C   CYS B  54      60.210   6.665  74.345  1.00  0.00              
ATOM   3328  O   CYS B  54      60.443   7.136  75.460  1.00  0.00              
ATOM   3329  N   ALA B  55      60.921   5.631  73.873  1.00  0.00              
ATOM   3330  CA  ALA B  55      61.938   4.974  74.681  1.00  0.00              
ATOM   3331  CB  ALA B  55      62.315   3.634  74.066  1.00  0.00              
ATOM   3332  C   ALA B  55      63.221   5.778  74.850  1.00  0.00              
ATOM   3333  O   ALA B  55      63.582   6.626  74.027  1.00  0.00              
ATOM   3334  N   GLU B  56      63.927   5.486  75.946  1.00  0.00              
ATOM   3335  CA  GLU B  56      65.176   6.151  76.278  1.00  0.00              
ATOM   3336  CB  GLU B  56      65.646   5.670  77.649  1.00  0.00              
ATOM   3337  CG  GLU B  56      66.839   6.430  78.220  1.00  0.00              
ATOM   3338  CD  GLU B  56      67.302   5.894  79.566  1.00  0.00              
ATOM   3339  OE1 GLU B  56      68.214   5.069  79.592  1.00  0.00              
ATOM   3340  OE2 GLU B  56      66.752   6.306  80.586  1.00  0.00              
ATOM   3341  C   GLU B  56      66.228   5.875  75.207  1.00  0.00              
ATOM   3342  O   GLU B  56      66.737   4.764  75.061  1.00  0.00              
ATOM   3343  N   GLY B  57      66.495   6.915  74.418  1.00  0.00              
ATOM   3344  CA  GLY B  57      67.479   6.838  73.352  1.00  0.00              
ATOM   3345  C   GLY B  57      66.855   6.581  71.987  1.00  0.00              
ATOM   3346  O   GLY B  57      67.560   6.217  71.043  1.00  0.00              
ATOM   3347  N   ALA B  58      65.535   6.746  71.850  1.00  0.00              
ATOM   3348  CA  ALA B  58      64.885   6.666  70.550  1.00  0.00              
ATOM   3349  CB  ALA B  58      63.383   6.661  70.733  1.00  0.00              
ATOM   3350  C   ALA B  58      65.230   7.850  69.655  1.00  0.00              
ATOM   3351  O   ALA B  58      65.435   8.973  70.122  1.00  0.00              
ATOM   3352  N   ASP B  59      65.291   7.598  68.345  1.00  0.00              
ATOM   3353  CA  ASP B  59      65.691   8.613  67.381  1.00  0.00              
ATOM   3354  CB  ASP B  59      66.085   7.951  66.056  1.00  0.00              
ATOM   3355  CG  ASP B  59      66.607   8.944  65.026  1.00  0.00              
ATOM   3356  OD1 ASP B  59      65.802   9.514  64.288  1.00  0.00              
ATOM   3357  OD2 ASP B  59      67.813   9.163  64.975  1.00  0.00              
ATOM   3358  C   ASP B  59      64.606   9.664  67.143  1.00  0.00              
ATOM   3359  O   ASP B  59      63.529   9.316  66.654  1.00  0.00              
ATOM   3360  N   PRO B  60      64.861  10.961  67.391  1.00  0.00              
ATOM   3361  CD  PRO B  60      66.138  11.473  67.882  1.00  0.00              
ATOM   3362  CA  PRO B  60      63.890  12.050  67.263  1.00  0.00              
ATOM   3363  CB  PRO B  60      64.727  13.280  67.538  1.00  0.00              
ATOM   3364  CG  PRO B  60      65.739  12.782  68.533  1.00  0.00              
ATOM   3365  C   PRO B  60      63.159  12.177  65.932  1.00  0.00              
ATOM   3366  O   PRO B  60      62.023  12.647  65.892  1.00  0.00              
ATOM   3367  N   ASP B  61      63.753  11.738  64.815  1.00  0.00              
ATOM   3368  CA  ASP B  61      63.099  11.833  63.513  1.00  0.00              
ATOM   3369  CB  ASP B  61      64.035  11.465  62.364  1.00  0.00              
ATOM   3370  CG  ASP B  61      65.200  12.422  62.180  1.00  0.00              
ATOM   3371  OD1 ASP B  61      65.254  13.098  61.156  1.00  0.00              
ATOM   3372  OD2 ASP B  61      66.051  12.493  63.070  1.00  0.00              
ATOM   3373  C   ASP B  61      61.855  10.967  63.413  1.00  0.00              
ATOM   3374  O   ASP B  61      60.936  11.303  62.664  1.00  0.00              
ATOM   3375  N   CYS B  62      61.787   9.894  64.216  1.00  0.00              
ATOM   3376  CA  CYS B  62      60.700   8.919  64.194  1.00  0.00              
ATOM   3377  CB  CYS B  62      60.795   8.014  65.413  1.00  0.00              
ATOM   3378  SG  CYS B  62      59.341   6.956  65.610  1.00  0.00              
ATOM   3379  C   CYS B  62      59.283   9.468  64.096  1.00  0.00              
ATOM   3380  O   CYS B  62      58.504   9.003  63.260  1.00  0.00              
ATOM   3381  N   TYR B  63      58.946  10.493  64.886  1.00  0.00              
ATOM   3382  CA  TYR B  63      57.605  11.064  64.852  1.00  0.00              
ATOM   3383  CB  TYR B  63      57.308  11.928  66.086  1.00  0.00              
ATOM   3384  CG  TYR B  63      58.365  12.946  66.499  1.00  0.00              
ATOM   3385  CD1 TYR B  63      58.484  14.151  65.832  1.00  0.00              
ATOM   3386  CE1 TYR B  63      59.375  15.102  66.283  1.00  0.00              
ATOM   3387  CD2 TYR B  63      59.160  12.678  67.596  1.00  0.00              
ATOM   3388  CE2 TYR B  63      60.051  13.626  68.052  1.00  0.00              
ATOM   3389  CZ  TYR B  63      60.140  14.838  67.400  1.00  0.00              
ATOM   3390  OH  TYR B  63      60.987  15.813  67.892  1.00  0.00              
ATOM   3391  C   TYR B  63      57.221  11.769  63.553  1.00  0.00              
ATOM   3392  O   TYR B  63      56.059  12.131  63.348  1.00  0.00              
ATOM   3393  N   ASP B  64      58.187  11.982  62.656  1.00  0.00              
ATOM   3394  CA  ASP B  64      57.882  12.307  61.272  1.00  0.00              
ATOM   3395  CB  ASP B  64      58.674  13.515  60.784  1.00  0.00              
ATOM   3396  CG  ASP B  64      58.353  13.889  59.340  1.00  0.00              
ATOM   3397  OD1 ASP B  64      57.283  14.452  59.094  1.00  0.00              
ATOM   3398  OD2 ASP B  64      59.185  13.633  58.470  1.00  0.00              
ATOM   3399  C   ASP B  64      58.139  11.122  60.348  1.00  0.00              
ATOM   3400  O   ASP B  64      57.351  10.875  59.439  1.00  0.00              
ATOM   3401  N   THR B  65      59.241  10.392  60.540  1.00  0.00              
ATOM   3402  CA  THR B  65      59.622   9.292  59.665  1.00  0.00              
ATOM   3403  CB  THR B  65      61.069   8.868  59.984  1.00  0.00              
ATOM   3404  OG1 THR B  65      61.825  10.074  60.017  1.00  0.00              
ATOM   3405  CG2 THR B  65      61.657   7.922  58.947  1.00  0.00              
ATOM   3406  C   THR B  65      58.672   8.099  59.737  1.00  0.00              
ATOM   3407  O   THR B  65      58.081   7.725  58.722  1.00  0.00              
ATOM   3408  N   ARG B  66      58.474   7.501  60.918  1.00  0.00              
ATOM   3409  CA  ARG B  66      57.631   6.319  61.052  1.00  0.00              
ATOM   3410  CB  ARG B  66      57.785   5.656  62.413  1.00  0.00              
ATOM   3411  CG  ARG B  66      59.084   4.886  62.610  1.00  0.00              
ATOM   3412  CD  ARG B  66      59.018   4.033  63.877  1.00  0.00              
ATOM   3413  NE  ARG B  66      58.005   2.990  63.769  1.00  0.00              
ATOM   3414  CZ  ARG B  66      57.448   2.388  64.824  1.00  0.00              
ATOM   3415  NH1 ARG B  66      56.516   1.472  64.586  1.00  0.00              
ATOM   3416  NH2 ARG B  66      57.801   2.689  66.073  1.00  0.00              
ATOM   3417  C   ARG B  66      56.162   6.618  60.794  1.00  0.00              
ATOM   3418  O   ARG B  66      55.441   5.792  60.231  1.00  0.00              
ATOM   3419  N   THR B  67      55.714   7.821  61.160  1.00  0.00              
ATOM   3420  CA  THR B  67      54.376   8.279  60.823  1.00  0.00              
ATOM   3421  CB  THR B  67      54.066   9.589  61.558  1.00  0.00              
ATOM   3422  OG1 THR B  67      55.242  10.374  61.434  1.00  0.00              
ATOM   3423  CG2 THR B  67      53.720   9.372  63.022  1.00  0.00              
ATOM   3424  C   THR B  67      54.203   8.423  59.316  1.00  0.00              
ATOM   3425  O   THR B  67      53.231   7.904  58.767  1.00  0.00              
ATOM   3426  N   SER B  68      55.154   9.060  58.617  1.00  0.00              
ATOM   3427  CA  SER B  68      55.118   9.124  57.160  1.00  0.00              
ATOM   3428  CB  SER B  68      56.188  10.067  56.614  1.00  0.00              
ATOM   3429  OG  SER B  68      56.004  10.357  55.231  1.00  0.00              
ATOM   3430  C   SER B  68      55.264   7.752  56.506  1.00  0.00              
ATOM   3431  O   SER B  68      54.784   7.555  55.385  1.00  0.00              
ATOM   3432  N   ALA B  69      55.931   6.793  57.157  1.00  0.00              
ATOM   3433  CA  ALA B  69      55.935   5.412  56.697  1.00  0.00              
ATOM   3434  CB  ALA B  69      56.892   4.576  57.531  1.00  0.00              
ATOM   3435  C   ALA B  69      54.546   4.799  56.811  1.00  0.00              
ATOM   3436  O   ALA B  69      54.098   4.105  55.895  1.00  0.00              
ATOM   3437  N   LEU B  70      53.821   5.074  57.904  1.00  0.00              
ATOM   3438  CA  LEU B  70      52.426   4.666  58.008  1.00  0.00              
ATOM   3439  CB  LEU B  70      51.860   4.872  59.410  1.00  0.00              
ATOM   3440  CG  LEU B  70      52.480   4.149  60.600  1.00  0.00              
ATOM   3441  CD1 LEU B  70      51.573   4.328  61.803  1.00  0.00              
ATOM   3442  CD2 LEU B  70      52.667   2.663  60.336  1.00  0.00              
ATOM   3443  C   LEU B  70      51.539   5.373  56.991  1.00  0.00              
ATOM   3444  O   LEU B  70      50.572   4.785  56.504  1.00  0.00              
ATOM   3445  N   SER B  71      51.838   6.628  56.634  1.00  0.00              
ATOM   3446  CA  SER B  71      51.186   7.297  55.517  1.00  0.00              
ATOM   3447  CB  SER B  71      51.693   8.723  55.397  1.00  0.00              
ATOM   3448  OG  SER B  71      51.618   9.394  56.648  1.00  0.00              
ATOM   3449  C   SER B  71      51.426   6.558  54.205  1.00  0.00              
ATOM   3450  O   SER B  71      50.478   6.280  53.470  1.00  0.00              
ATOM   3451  N   ALA B  72      52.677   6.173  53.920  1.00  0.00              
ATOM   3452  CA  ALA B  72      52.994   5.372  52.743  1.00  0.00              
ATOM   3453  CB  ALA B  72      54.490   5.107  52.690  1.00  0.00              
ATOM   3454  C   ALA B  72      52.276   4.026  52.739  1.00  0.00              
ATOM   3455  O   ALA B  72      51.795   3.574  51.699  1.00  0.00              
ATOM   3456  N   LYS B  73      52.154   3.394  53.912  1.00  0.00              
ATOM   3457  CA  LYS B  73      51.385   2.166  54.058  1.00  0.00              
ATOM   3458  CB  LYS B  73      51.657   1.562  55.428  1.00  0.00              
ATOM   3459  CG  LYS B  73      51.407   0.065  55.488  1.00  0.00              
ATOM   3460  CD  LYS B  73      51.615  -0.436  56.905  1.00  0.00              
ATOM   3461  CE  LYS B  73      51.480  -1.948  56.950  1.00  0.00              
ATOM   3462  NZ  LYS B  73      51.497  -2.414  58.322  1.00  0.00              
ATOM   3463  C   LYS B  73      49.889   2.417  53.860  1.00  0.00              
ATOM   3464  O   LYS B  73      49.193   1.590  53.271  1.00  0.00              
ATOM   3465  N   SER B  74      49.372   3.575  54.295  1.00  0.00              
ATOM   3466  CA  SER B  74      47.993   3.974  54.020  1.00  0.00              
ATOM   3467  CB  SER B  74      47.654   5.298  54.699  1.00  0.00              
ATOM   3468  OG  SER B  74      47.833   5.269  56.107  1.00  0.00              
ATOM   3469  C   SER B  74      47.764   4.133  52.521  1.00  0.00              
ATOM   3470  O   SER B  74      46.697   3.801  52.002  1.00  0.00              
ATOM   3471  N   CYS B  75      48.796   4.613  51.823  1.00  0.00              
ATOM   3472  CA  CYS B  75      48.788   4.735  50.375  1.00  0.00              
ATOM   3473  CB  CYS B  75      49.843   5.749  49.962  1.00  0.00              
ATOM   3474  SG  CYS B  75      49.485   7.386  50.640  1.00  0.00              
ATOM   3475  C   CYS B  75      48.979   3.439  49.594  1.00  0.00              
ATOM   3476  O   CYS B  75      49.105   3.470  48.366  1.00  0.00              
ATOM   3477  N   GLU B  76      49.015   2.275  50.255  1.00  0.00              
ATOM   3478  CA  GLU B  76      49.041   0.999  49.555  1.00  0.00              
ATOM   3479  CB  GLU B  76      49.318  -0.118  50.555  1.00  0.00              
ATOM   3480  CG  GLU B  76      49.679  -1.466  49.934  1.00  0.00              
ATOM   3481  CD  GLU B  76      49.856  -2.631  50.908  1.00  0.00              
ATOM   3482  OE1 GLU B  76      50.243  -2.424  52.061  1.00  0.00              
ATOM   3483  OE2 GLU B  76      49.636  -3.763  50.480  1.00  0.00              
ATOM   3484  C   GLU B  76      47.688   0.773  48.883  1.00  0.00              
ATOM   3485  O   GLU B  76      46.649   1.152  49.425  1.00  0.00              
ATOM   3486  N   SER B  77      47.688   0.149  47.701  1.00  0.00              
ATOM   3487  CA  SER B  77      46.468  -0.194  46.977  1.00  0.00              
ATOM   3488  CB  SER B  77      46.867  -0.931  45.702  1.00  0.00              
ATOM   3489  OG  SER B  77      47.722  -2.036  45.999  1.00  0.00              
ATOM   3490  C   SER B  77      45.560  -1.074  47.830  1.00  0.00              
ATOM   3491  O   SER B  77      44.381  -0.806  48.065  1.00  0.00              
ATOM   3492  N   ASN B  78      46.181  -2.136  48.340  1.00  0.00              
ATOM   3493  CA  ASN B  78      45.555  -3.010  49.313  1.00  0.00              
ATOM   3494  CB  ASN B  78      46.126  -4.422  49.175  1.00  0.00              
ATOM   3495  CG  ASN B  78      45.810  -5.090  47.843  1.00  0.00              
ATOM   3496  OD1 ASN B  78      45.096  -6.086  47.787  1.00  0.00              
ATOM   3497  ND2 ASN B  78      46.301  -4.599  46.710  1.00  0.00              
ATOM   3498  C   ASN B  78      45.885  -2.392  50.665  1.00  0.00              
ATOM   3499  O   ASN B  78      46.804  -2.813  51.369  1.00  0.00              
ATOM   3500  N   SER B  79      45.182  -1.303  50.983  1.00  0.00              
ATOM   3501  CA  SER B  79      45.455  -0.546  52.194  1.00  0.00              
ATOM   3502  CB  SER B  79      44.777   0.819  52.141  1.00  0.00              
ATOM   3503  OG  SER B  79      45.246   1.676  53.175  1.00  0.00              
ATOM   3504  C   SER B  79      45.030  -1.287  53.457  1.00  0.00              
ATOM   3505  O   SER B  79      43.876  -1.705  53.575  1.00  0.00              
ATOM   3506  N   PRO B  80      45.936  -1.488  54.425  1.00  0.00              
ATOM   3507  CD  PRO B  80      47.379  -1.308  54.268  1.00  0.00              
ATOM   3508  CA  PRO B  80      45.612  -2.065  55.725  1.00  0.00              
ATOM   3509  CB  PRO B  80      46.972  -2.507  56.227  1.00  0.00              
ATOM   3510  CG  PRO B  80      47.895  -1.447  55.686  1.00  0.00              
ATOM   3511  C   PRO B  80      44.952  -1.079  56.684  1.00  0.00              
ATOM   3512  O   PRO B  80      44.452  -1.478  57.735  1.00  0.00              
ATOM   3513  N   PHE B  81      44.930   0.214  56.348  1.00  0.00              
ATOM   3514  CA  PHE B  81      44.500   1.242  57.279  1.00  0.00              
ATOM   3515  CB  PHE B  81      45.555   2.350  57.331  1.00  0.00              
ATOM   3516  CG  PHE B  81      46.873   1.943  57.982  1.00  0.00              
ATOM   3517  CD1 PHE B  81      48.030   2.597  57.617  1.00  0.00              
ATOM   3518  CD2 PHE B  81      46.923   0.958  58.952  1.00  0.00              
ATOM   3519  CE1 PHE B  81      49.223   2.286  58.230  1.00  0.00              
ATOM   3520  CE2 PHE B  81      48.122   0.647  59.553  1.00  0.00              
ATOM   3521  CZ  PHE B  81      49.270   1.314  59.200  1.00  0.00              
ATOM   3522  C   PHE B  81      43.135   1.820  56.929  1.00  0.00              
ATOM   3523  O   PHE B  81      42.704   1.691  55.779  1.00  0.00              
ATOM   3524  N   PRO B  82      42.377   2.409  57.867  1.00  0.00              
ATOM   3525  CD  PRO B  82      42.588   2.301  59.310  1.00  0.00              
ATOM   3526  CA  PRO B  82      41.139   3.116  57.565  1.00  0.00              
ATOM   3527  CB  PRO B  82      40.469   3.207  58.921  1.00  0.00              
ATOM   3528  CG  PRO B  82      41.610   3.297  59.899  1.00  0.00              
ATOM   3529  C   PRO B  82      41.419   4.469  56.920  1.00  0.00              
ATOM   3530  O   PRO B  82      42.194   5.286  57.421  1.00  0.00              
ATOM   3531  N   VAL B  83      40.801   4.686  55.762  1.00  0.00              
ATOM   3532  CA  VAL B  83      41.058   5.881  54.974  1.00  0.00              
ATOM   3533  CB  VAL B  83      41.336   5.516  53.490  1.00  0.00              
ATOM   3534  CG1 VAL B  83      42.624   4.710  53.371  1.00  0.00              
ATOM   3535  CG2 VAL B  83      40.179   4.762  52.844  1.00  0.00              
ATOM   3536  C   VAL B  83      39.955   6.928  55.098  1.00  0.00              
ATOM   3537  O   VAL B  83      38.922   6.709  55.740  1.00  0.00              
ATOM   3538  N   HIS B  84      40.173   8.095  54.495  1.00  0.00              
ATOM   3539  CA  HIS B  84      39.166   9.137  54.448  1.00  0.00              
ATOM   3540  CB  HIS B  84      39.617  10.333  55.282  1.00  0.00              
ATOM   3541  CG  HIS B  84      38.927  10.396  56.638  1.00  0.00              
ATOM   3542  ND1 HIS B  84      38.106   9.504  57.176  1.00  0.00              
ATOM   3543  CD2 HIS B  84      39.019  11.470  57.491  1.00  0.00              
ATOM   3544  NE2 HIS B  84      38.221  11.176  58.485  1.00  0.00              
ATOM   3545  CE1 HIS B  84      37.663  10.006  58.298  1.00  0.00              
ATOM   3546  C   HIS B  84      38.879   9.546  53.009  1.00  0.00              
ATOM   3547  O   HIS B  84      39.732   9.322  52.142  1.00  0.00              
ATOM   3548  N   PRO B  85      37.702  10.104  52.671  1.00  0.00              
ATOM   3549  CD  PRO B  85      36.510  10.107  53.517  1.00  0.00              
ATOM   3550  CA  PRO B  85      37.382  10.607  51.334  1.00  0.00              
ATOM   3551  CB  PRO B  85      35.961  11.114  51.502  1.00  0.00              
ATOM   3552  CG  PRO B  85      35.382  10.154  52.505  1.00  0.00              
ATOM   3553  C   PRO B  85      38.345  11.691  50.852  1.00  0.00              
ATOM   3554  O   PRO B  85      38.124  12.895  50.991  1.00  0.00              
ATOM   3555  N   GLY B  86      39.467  11.212  50.317  1.00  0.00              
ATOM   3556  CA  GLY B  86      40.517  12.074  49.810  1.00  0.00              
ATOM   3557  C   GLY B  86      41.894  11.436  49.911  1.00  0.00              
ATOM   3558  O   GLY B  86      42.768  11.775  49.110  1.00  0.00              
ATOM   3559  N   THR B  87      42.107  10.484  50.838  1.00  0.00              
ATOM   3560  CA  THR B  87      43.412   9.872  51.094  1.00  0.00              
ATOM   3561  CB  THR B  87      43.258   8.713  52.105  1.00  0.00              
ATOM   3562  OG1 THR B  87      42.498   9.237  53.189  1.00  0.00              
ATOM   3563  CG2 THR B  87      44.591   8.199  52.640  1.00  0.00              
ATOM   3564  C   THR B  87      44.161   9.405  49.847  1.00  0.00              
ATOM   3565  O   THR B  87      45.362   9.640  49.731  1.00  0.00              
ATOM   3566  N   ALA B  88      43.460   8.805  48.878  1.00  0.00              
ATOM   3567  CA  ALA B  88      44.056   8.422  47.602  1.00  0.00              
ATOM   3568  CB  ALA B  88      42.993   7.780  46.724  1.00  0.00              
ATOM   3569  C   ALA B  88      44.646   9.600  46.831  1.00  0.00              
ATOM   3570  O   ALA B  88      45.773   9.527  46.336  1.00  0.00              
ATOM   3571  N   GLU B  89      43.924  10.727  46.789  1.00  0.00              
ATOM   3572  CA  GLU B  89      44.400  11.911  46.092  1.00  0.00              
ATOM   3573  CB  GLU B  89      43.253  12.889  45.827  1.00  0.00              
ATOM   3574  CG  GLU B  89      43.611  14.129  44.996  1.00  0.00              
ATOM   3575  CD  GLU B  89      44.241  13.843  43.635  1.00  0.00              
ATOM   3576  OE1 GLU B  89      43.533  13.384  42.740  1.00  0.00              
ATOM   3577  OE2 GLU B  89      45.436  14.091  43.475  1.00  0.00              
ATOM   3578  C   GLU B  89      45.529  12.568  46.878  1.00  0.00              
ATOM   3579  O   GLU B  89      46.456  13.128  46.284  1.00  0.00              
ATOM   3580  N   CYS B  90      45.473  12.483  48.212  1.00  0.00              
ATOM   3581  CA  CYS B  90      46.603  12.858  49.047  1.00  0.00              
ATOM   3582  CB  CYS B  90      46.291  12.668  50.524  1.00  0.00              
ATOM   3583  SG  CYS B  90      44.811  13.533  51.109  1.00  0.00              
ATOM   3584  C   CYS B  90      47.827  12.025  48.687  1.00  0.00              
ATOM   3585  O   CYS B  90      48.908  12.573  48.493  1.00  0.00              
ATOM   3586  N   CYS B  91      47.667  10.709  48.516  1.00  0.00              
ATOM   3587  CA  CYS B  91      48.756   9.826  48.125  1.00  0.00              
ATOM   3588  CB  CYS B  91      48.285   8.386  48.091  1.00  0.00              
ATOM   3589  SG  CYS B  91      47.743   7.826  49.722  1.00  0.00              
ATOM   3590  C   CYS B  91      49.414  10.182  46.801  1.00  0.00              
ATOM   3591  O   CYS B  91      50.634  10.061  46.671  1.00  0.00              
ATOM   3592  N   THR B  92      48.645  10.646  45.812  1.00  0.00              
ATOM   3593  CA  THR B  92      49.223  11.161  44.578  1.00  0.00              
ATOM   3594  CB  THR B  92      48.149  11.256  43.477  1.00  0.00              
ATOM   3595  OG1 THR B  92      46.923  11.638  44.089  1.00  0.00              
ATOM   3596  CG2 THR B  92      47.988   9.932  42.751  1.00  0.00              
ATOM   3597  C   THR B  92      50.003  12.467  44.708  1.00  0.00              
ATOM   3598  O   THR B  92      50.747  12.843  43.802  1.00  0.00              
ATOM   3599  N   LYS B  93      49.856  13.187  45.824  1.00  0.00              
ATOM   3600  CA  LYS B  93      50.601  14.411  46.053  1.00  0.00              
ATOM   3601  CB  LYS B  93      49.646  15.527  46.486  1.00  0.00              
ATOM   3602  CG  LYS B  93      48.561  15.895  45.479  1.00  0.00              
ATOM   3603  CD  LYS B  93      49.160  16.423  44.184  1.00  0.00              
ATOM   3604  CE  LYS B  93      48.055  16.728  43.189  1.00  0.00              
ATOM   3605  NZ  LYS B  93      48.624  17.160  41.928  1.00  0.00              
ATOM   3606  C   LYS B  93      51.650  14.133  47.122  1.00  0.00              
ATOM   3607  O   LYS B  93      51.358  14.103  48.313  1.00  0.00              
ATOM   3608  N   GLU B  94      52.916  13.994  46.734  1.00  0.00              
ATOM   3609  CA  GLU B  94      53.911  13.339  47.576  1.00  0.00              
ATOM   3610  CB  GLU B  94      55.175  13.062  46.769  1.00  0.00              
ATOM   3611  CG  GLU B  94      55.115  11.814  45.882  1.00  0.00              
ATOM   3612  CD  GLU B  94      53.984  11.769  44.861  1.00  0.00              
ATOM   3613  OE1 GLU B  94      53.891  12.681  44.040  1.00  0.00              
ATOM   3614  OE2 GLU B  94      53.208  10.816  44.901  1.00  0.00              
ATOM   3615  C   GLU B  94      54.294  13.933  48.929  1.00  0.00              
ATOM   3616  O   GLU B  94      54.409  15.148  49.127  1.00  0.00              
ATOM   3617  N   GLY B  95      54.442  13.003  49.878  1.00  0.00              
ATOM   3618  CA  GLY B  95      55.095  13.242  51.158  1.00  0.00              
ATOM   3619  C   GLY B  95      54.448  14.322  52.009  1.00  0.00              
ATOM   3620  O   GLY B  95      53.467  14.094  52.718  1.00  0.00              
ATOM   3621  N   LEU B  96      54.999  15.530  51.892  1.00  0.00              
ATOM   3622  CA  LEU B  96      54.545  16.669  52.675  1.00  0.00              
ATOM   3623  CB  LEU B  96      55.537  17.820  52.557  1.00  0.00              
ATOM   3624  CG  LEU B  96      56.956  17.608  53.075  1.00  0.00              
ATOM   3625  CD1 LEU B  96      57.823  18.802  52.718  1.00  0.00              
ATOM   3626  CD2 LEU B  96      56.965  17.363  54.577  1.00  0.00              
ATOM   3627  C   LEU B  96      53.165  17.134  52.238  1.00  0.00              
ATOM   3628  O   LEU B  96      52.328  17.507  53.063  1.00  0.00              
ATOM   3629  N   GLU B  97      52.910  17.049  50.927  1.00  0.00              
ATOM   3630  CA  GLU B  97      51.628  17.446  50.363  1.00  0.00              
ATOM   3631  CB  GLU B  97      51.681  17.412  48.844  1.00  0.00              
ATOM   3632  CG  GLU B  97      52.821  18.175  48.181  1.00  0.00              
ATOM   3633  CD  GLU B  97      52.874  17.945  46.678  1.00  0.00              
ATOM   3634  OE1 GLU B  97      52.428  18.815  45.933  1.00  0.00              
ATOM   3635  OE2 GLU B  97      53.353  16.892  46.249  1.00  0.00              
ATOM   3636  C   GLU B  97      50.561  16.472  50.850  1.00  0.00              
ATOM   3637  O   GLU B  97      49.497  16.877  51.313  1.00  0.00              
ATOM   3638  N   ARG B  98      50.874  15.176  50.751  1.00  0.00              
ATOM   3639  CA  ARG B  98      50.115  14.081  51.341  1.00  0.00              
ATOM   3640  CB  ARG B  98      50.968  12.831  51.174  1.00  0.00              
ATOM   3641  CG  ARG B  98      50.403  11.473  51.544  1.00  0.00              
ATOM   3642  CD  ARG B  98      51.462  10.432  51.205  1.00  0.00              
ATOM   3643  NE  ARG B  98      51.733  10.395  49.773  1.00  0.00              
ATOM   3644  CZ  ARG B  98      52.910  10.052  49.255  1.00  0.00              
ATOM   3645  NH1 ARG B  98      53.002   9.911  47.941  1.00  0.00              
ATOM   3646  NH2 ARG B  98      53.992   9.918  50.017  1.00  0.00              
ATOM   3647  C   ARG B  98      49.771  14.300  52.807  1.00  0.00              
ATOM   3648  O   ARG B  98      48.605  14.200  53.191  1.00  0.00              
ATOM   3649  N   LYS B  99      50.779  14.631  53.621  1.00  0.00              
ATOM   3650  CA  LYS B  99      50.608  14.894  55.043  1.00  0.00              
ATOM   3651  CB  LYS B  99      51.979  15.202  55.641  1.00  0.00              
ATOM   3652  CG  LYS B  99      52.052  15.251  57.158  1.00  0.00              
ATOM   3653  CD  LYS B  99      53.482  15.565  57.573  1.00  0.00              
ATOM   3654  CE  LYS B  99      53.596  15.584  59.088  1.00  0.00              
ATOM   3655  NZ  LYS B  99      54.935  15.960  59.499  1.00  0.00              
ATOM   3656  C   LYS B  99      49.626  16.037  55.295  1.00  0.00              
ATOM   3657  O   LYS B  99      48.674  15.888  56.065  1.00  0.00              
ATOM   3658  N   LEU B 100      49.819  17.163  54.597  1.00  0.00              
ATOM   3659  CA  LEU B 100      48.937  18.321  54.700  1.00  0.00              
ATOM   3660  CB  LEU B 100      49.541  19.450  53.855  1.00  0.00              
ATOM   3661  CG  LEU B 100      49.046  20.897  53.926  1.00  0.00              
ATOM   3662  CD1 LEU B 100      50.173  21.828  53.519  1.00  0.00              
ATOM   3663  CD2 LEU B 100      47.814  21.154  53.068  1.00  0.00              
ATOM   3664  C   LEU B 100      47.514  17.981  54.261  1.00  0.00              
ATOM   3665  O   LEU B 100      46.539  18.326  54.932  1.00  0.00              
ATOM   3666  N   CYS B 101      47.399  17.261  53.143  1.00  0.00              
ATOM   3667  CA  CYS B 101      46.126  16.820  52.591  1.00  0.00              
ATOM   3668  CB  CYS B 101      46.407  16.078  51.292  1.00  0.00              
ATOM   3669  SG  CYS B 101      44.992  15.409  50.383  1.00  0.00              
ATOM   3670  C   CYS B 101      45.366  15.942  53.576  1.00  0.00              
ATOM   3671  O   CYS B 101      44.188  16.189  53.835  1.00  0.00              
ATOM   3672  N   MET B 102      46.037  14.960  54.191  1.00  0.00              
ATOM   3673  CA  MET B 102      45.416  14.132  55.216  1.00  0.00              
ATOM   3674  CB  MET B 102      46.305  12.971  55.631  1.00  0.00              
ATOM   3675  CG  MET B 102      46.487  11.928  54.540  1.00  0.00              
ATOM   3676  SD  MET B 102      47.455  10.512  55.115  1.00  0.00              
ATOM   3677  CE  MET B 102      49.045  11.285  55.172  1.00  0.00              
ATOM   3678  C   MET B 102      45.020  14.931  56.447  1.00  0.00              
ATOM   3679  O   MET B 102      43.930  14.733  56.984  1.00  0.00              
ATOM   3680  N   ALA B 103      45.865  15.875  56.878  1.00  0.00              
ATOM   3681  CA  ALA B 103      45.524  16.778  57.971  1.00  0.00              
ATOM   3682  CB  ALA B 103      46.705  17.690  58.268  1.00  0.00              
ATOM   3683  C   ALA B 103      44.317  17.665  57.670  1.00  0.00              
ATOM   3684  O   ALA B 103      43.613  18.101  58.581  1.00  0.00              
ATOM   3685  N   ALA B 104      44.070  17.949  56.388  1.00  0.00              
ATOM   3686  CA  ALA B 104      42.871  18.658  55.970  1.00  0.00              
ATOM   3687  CB  ALA B 104      43.148  19.353  54.644  1.00  0.00              
ATOM   3688  C   ALA B 104      41.633  17.781  55.792  1.00  0.00              
ATOM   3689  O   ALA B 104      40.535  18.306  55.588  1.00  0.00              
ATOM   3690  N   LEU B 105      41.750  16.449  55.863  1.00  0.00              
ATOM   3691  CA  LEU B 105      40.608  15.574  55.636  1.00  0.00              
ATOM   3692  CB  LEU B 105      41.046  14.175  55.225  1.00  0.00              
ATOM   3693  CG  LEU B 105      41.719  14.028  53.868  1.00  0.00              
ATOM   3694  CD1 LEU B 105      42.204  12.608  53.676  1.00  0.00              
ATOM   3695  CD2 LEU B 105      40.786  14.441  52.742  1.00  0.00              
ATOM   3696  C   LEU B 105      39.633  15.500  56.800  1.00  0.00              
ATOM   3697  O   LEU B 105      39.996  15.298  57.960  1.00  0.00              
ATOM   3698  N   LYS B 106      38.359  15.661  56.450  1.00  0.00              
ATOM   3699  CA  LYS B 106      37.294  15.773  57.430  1.00  0.00              
ATOM   3700  CB  LYS B 106      36.165  16.630  56.873  1.00  0.00              
ATOM   3701  CG  LYS B 106      36.565  18.057  56.537  1.00  0.00              
ATOM   3702  CD  LYS B 106      35.378  18.768  55.914  1.00  0.00              
ATOM   3703  CE  LYS B 106      35.760  20.189  55.537  1.00  0.00              
ATOM   3704  NZ  LYS B 106      34.633  20.861  54.921  1.00  0.00              
ATOM   3705  C   LYS B 106      36.713  14.434  57.854  1.00  0.00              
ATOM   3706  O   LYS B 106      36.459  13.552  57.028  1.00  0.00              
ATOM   3707  N   HIS B 107      36.501  14.301  59.167  1.00  0.00              
ATOM   3708  CA  HIS B 107      35.675  13.241  59.732  1.00  0.00              
ATOM   3709  CB  HIS B 107      35.623  13.385  61.263  1.00  0.00              
ATOM   3710  CG  HIS B 107      34.555  12.546  61.961  1.00  0.00              
ATOM   3711  ND1 HIS B 107      34.443  11.227  61.992  1.00  0.00              
ATOM   3712  CD2 HIS B 107      33.460  13.085  62.601  1.00  0.00              
ATOM   3713  NE2 HIS B 107      32.731  12.058  62.950  1.00  0.00              
ATOM   3714  CE1 HIS B 107      33.317  10.943  62.590  1.00  0.00              
ATOM   3715  C   HIS B 107      34.269  13.304  59.144  1.00  0.00              
ATOM   3716  O   HIS B 107      33.690  14.381  58.993  1.00  0.00              
ATOM   3717  N   GLN B 108      33.723  12.139  58.802  1.00  0.00              
ATOM   3718  CA  GLN B 108      32.372  12.062  58.275  1.00  0.00              
ATOM   3719  CB  GLN B 108      32.288  10.983  57.192  1.00  0.00              
ATOM   3720  CG  GLN B 108      33.291  11.138  56.048  1.00  0.00              
ATOM   3721  CD  GLN B 108      33.179  12.448  55.281  1.00  0.00              
ATOM   3722  OE1 GLN B 108      32.217  12.694  54.559  1.00  0.00              
ATOM   3723  NE2 GLN B 108      34.151  13.341  55.397  1.00  0.00              
ATOM   3724  C   GLN B 108      31.432  11.749  59.436  1.00  0.00              
ATOM   3725  O   GLN B 108      31.521  10.652  59.993  1.00  0.00              
ATOM   3726  N   PRO B 109      30.556  12.667  59.877  1.00  0.00              
ATOM   3727  CD  PRO B 109      30.453  14.030  59.366  1.00  0.00              
ATOM   3728  CA  PRO B 109      29.636  12.468  60.996  1.00  0.00              
ATOM   3729  CB  PRO B 109      28.859  13.768  61.028  1.00  0.00              
ATOM   3730  CG  PRO B 109      29.867  14.776  60.548  1.00  0.00              
ATOM   3731  C   PRO B 109      28.714  11.269  60.821  1.00  0.00              
ATOM   3732  O   PRO B 109      27.988  11.150  59.828  1.00  0.00              
ATOM   3733  N   GLN B 110      28.744  10.360  61.799  1.00  0.00              
ATOM   3734  CA  GLN B 110      27.966   9.138  61.708  1.00  0.00              
ATOM   3735  CB  GLN B 110      28.491   8.069  62.664  1.00  0.00              
ATOM   3736  CG  GLN B 110      27.803   6.714  62.494  1.00  0.00              
ATOM   3737  CD  GLN B 110      27.942   6.082  61.119  1.00  0.00              
ATOM   3738  OE1 GLN B 110      27.199   6.405  60.191  1.00  0.00              
ATOM   3739  NE2 GLN B 110      28.895   5.177  60.951  1.00  0.00              
ATOM   3740  C   GLN B 110      26.465   9.353  61.867  1.00  0.00              
ATOM   3741  O   GLN B 110      25.893   9.420  62.964  1.00  0.00              
ATOM   3742  N   GLU B 111      25.869   9.500  60.687  1.00  0.00              
ATOM   3743  CA  GLU B 111      24.431   9.625  60.537  1.00  0.00              
ATOM   3744  CB  GLU B 111      24.112  10.474  59.308  1.00  0.00              
ATOM   3745  CG  GLU B 111      24.697  11.886  59.387  1.00  0.00              
ATOM   3746  CD  GLU B 111      24.365  12.823  58.232  1.00  0.00              
ATOM   3747  OE1 GLU B 111      24.248  12.396  57.081  1.00  0.00              
ATOM   3748  OE2 GLU B 111      24.217  14.021  58.471  1.00  0.00              
ATOM   3749  C   GLU B 111      23.696   8.290  60.457  1.00  0.00              
ATOM   3750  O   GLU B 111      22.466   8.268  60.497  1.00  0.00              
ATOM   3751  N   PHE B 112      24.377   7.144  60.320  1.00  0.00              
ATOM   3752  CA  PHE B 112      23.689   5.858  60.341  1.00  0.00              
ATOM   3753  CB  PHE B 112      23.580   5.252  58.936  1.00  0.00              
ATOM   3754  CG  PHE B 112      22.588   6.000  58.055  1.00  0.00              
ATOM   3755  CD1 PHE B 112      23.047   6.854  57.070  1.00  0.00              
ATOM   3756  CD2 PHE B 112      21.230   5.862  58.278  1.00  0.00              
ATOM   3757  CE1 PHE B 112      22.145   7.588  56.329  1.00  0.00              
ATOM   3758  CE2 PHE B 112      20.336   6.601  57.531  1.00  0.00              
ATOM   3759  CZ  PHE B 112      20.792   7.466  56.561  1.00  0.00              
ATOM   3760  C   PHE B 112      24.283   4.869  61.340  1.00  0.00              
ATOM   3761  O   PHE B 112      25.139   4.048  60.993  1.00  0.00              
ATOM   3762  N   PRO B 113      23.876   4.916  62.618  1.00  0.00              
ATOM   3763  CD  PRO B 113      22.981   5.921  63.180  1.00  0.00              
ATOM   3764  CA  PRO B 113      24.340   3.999  63.647  1.00  0.00              
ATOM   3765  CB  PRO B 113      23.821   4.631  64.926  1.00  0.00              
ATOM   3766  CG  PRO B 113      22.551   5.321  64.505  1.00  0.00              
ATOM   3767  C   PRO B 113      23.872   2.564  63.438  1.00  0.00              
ATOM   3768  O   PRO B 113      22.794   2.142  63.859  1.00  0.00              
ATOM   3769  N   THR B 114      24.725   1.770  62.797  1.00  0.00              
ATOM   3770  CA  THR B 114      24.467   0.355  62.549  1.00  0.00              
ATOM   3771  CB  THR B 114      25.407  -0.153  61.425  1.00  0.00              
ATOM   3772  OG1 THR B 114      26.757   0.047  61.837  1.00  0.00              
ATOM   3773  CG2 THR B 114      25.130   0.532  60.094  1.00  0.00              
ATOM   3774  C   THR B 114      24.526  -0.561  63.779  1.00  0.00              
ATOM   3775  O   THR B 114      24.674  -1.784  63.662  1.00  0.00              
ATOM   3776  N   TYR B 115      24.316   0.004  64.970  1.00  0.00              
ATOM   3777  CA  TYR B 115      24.644  -0.650  66.220  1.00  0.00              
ATOM   3778  CB  TYR B 115      24.901   0.422  67.291  1.00  0.00              
ATOM   3779  CG  TYR B 115      25.160  -0.097  68.704  1.00  0.00              
ATOM   3780  CD1 TYR B 115      26.284  -0.851  68.987  1.00  0.00              
ATOM   3781  CE1 TYR B 115      26.462  -1.377  70.250  1.00  0.00              
ATOM   3782  CD2 TYR B 115      24.233   0.163  69.695  1.00  0.00              
ATOM   3783  CE2 TYR B 115      24.412  -0.353  70.962  1.00  0.00              
ATOM   3784  CZ  TYR B 115      25.521  -1.126  71.227  1.00  0.00              
ATOM   3785  OH  TYR B 115      25.697  -1.650  72.493  1.00  0.00              
ATOM   3786  C   TYR B 115      23.551  -1.617  66.651  1.00  0.00              
ATOM   3787  O   TYR B 115      22.353  -1.332  66.589  1.00  0.00              
ATOM   3788  N   VAL B 116      24.018  -2.782  67.093  1.00  0.00              
ATOM   3789  CA  VAL B 116      23.163  -3.775  67.711  1.00  0.00              
ATOM   3790  CB  VAL B 116      22.644  -4.796  66.656  1.00  0.00              
ATOM   3791  CG1 VAL B 116      23.752  -5.591  65.971  1.00  0.00              
ATOM   3792  CG2 VAL B 116      21.592  -5.714  67.263  1.00  0.00              
ATOM   3793  C   VAL B 116      23.970  -4.417  68.835  1.00  0.00              
ATOM   3794  O   VAL B 116      25.172  -4.654  68.702  1.00  0.00              
ATOM   3795  N   GLU B 117      23.327  -4.641  69.979  1.00  0.00              
ATOM   3796  CA  GLU B 117      23.974  -5.321  71.087  1.00  0.00              
ATOM   3797  CB  GLU B 117      23.450  -4.776  72.416  1.00  0.00              
ATOM   3798  CG  GLU B 117      24.259  -5.268  73.619  1.00  0.00              
ATOM   3799  CD  GLU B 117      23.764  -4.898  75.014  1.00  0.00              
ATOM   3800  OE1 GLU B 117      24.332  -5.431  75.973  1.00  0.00              
ATOM   3801  OE2 GLU B 117      22.852  -4.084  75.165  1.00  0.00              
ATOM   3802  C   GLU B 117      23.653  -6.808  70.962  1.00  0.00              
ATOM   3803  O   GLU B 117      22.502  -7.149  70.674  1.00  0.00              
ATOM   3804  N   PRO B 118      24.616  -7.730  71.111  1.00  0.00              
ATOM   3805  CD  PRO B 118      26.046  -7.466  70.978  1.00  0.00              
ATOM   3806  CA  PRO B 118      24.356  -9.164  71.224  1.00  0.00              
ATOM   3807  CB  PRO B 118      25.751  -9.747  71.313  1.00  0.00              
ATOM   3808  CG  PRO B 118      26.572  -8.799  70.481  1.00  0.00              
ATOM   3809  C   PRO B 118      23.542  -9.494  72.472  1.00  0.00              
ATOM   3810  O   PRO B 118      23.493  -8.712  73.427  1.00  0.00              
ATOM   3811  N   THR B 119      22.883 -10.655  72.487  1.00  0.00              
ATOM   3812  CA  THR B 119      22.125 -11.063  73.660  1.00  0.00              
ATOM   3813  CB  THR B 119      21.085 -12.157  73.342  1.00  0.00              
ATOM   3814  OG1 THR B 119      21.762 -13.245  72.728  1.00  0.00              
ATOM   3815  CG2 THR B 119      19.988 -11.633  72.433  1.00  0.00              
ATOM   3816  C   THR B 119      23.049 -11.498  74.790  1.00  0.00              
ATOM   3817  O   THR B 119      24.170 -11.957  74.555  1.00  0.00              
ATOM   3818  N   ASN B 120      22.552 -11.355  76.021  1.00  0.00              
ATOM   3819  CA  ASN B 120      23.274 -11.627  77.265  1.00  0.00              
ATOM   3820  CB  ASN B 120      22.275 -11.699  78.428  1.00  0.00              
ATOM   3821  CG  ASN B 120      21.430 -10.440  78.591  1.00  0.00              
ATOM   3822  OD1 ASN B 120      20.881  -9.908  77.624  1.00  0.00              
ATOM   3823  ND2 ASN B 120      21.265  -9.898  79.786  1.00  0.00              
ATOM   3824  C   ASN B 120      24.157 -12.871  77.265  1.00  0.00              
ATOM   3825  O   ASN B 120      25.325 -12.826  77.659  1.00  0.00              
ATOM   3826  N   ASP B 121      23.610 -13.981  76.755  1.00  0.00              
ATOM   3827  CA  ASP B 121      24.370 -15.214  76.598  1.00  0.00              
ATOM   3828  CB  ASP B 121      23.473 -16.379  76.178  1.00  0.00              
ATOM   3829  CG  ASP B 121      24.243 -17.675  75.926  1.00  0.00              
ATOM   3830  OD1 ASP B 121      24.674 -18.311  76.886  1.00  0.00              
ATOM   3831  OD2 ASP B 121      24.402 -18.041  74.763  1.00  0.00              
ATOM   3832  C   ASP B 121      25.514 -15.078  75.604  1.00  0.00              
ATOM   3833  O   ASP B 121      26.610 -15.548  75.892  1.00  0.00              
ATOM   3834  N   GLU B 122      25.292 -14.439  74.450  1.00  0.00              
ATOM   3835  CA  GLU B 122      26.324 -14.294  73.428  1.00  0.00              
ATOM   3836  CB  GLU B 122      25.767 -13.664  72.162  1.00  0.00              
ATOM   3837  CG  GLU B 122      24.709 -14.482  71.443  1.00  0.00              
ATOM   3838  CD  GLU B 122      24.145 -13.755  70.234  1.00  0.00              
ATOM   3839  OE1 GLU B 122      23.329 -12.845  70.422  1.00  0.00              
ATOM   3840  OE2 GLU B 122      24.513 -14.088  69.110  1.00  0.00              
ATOM   3841  C   GLU B 122      27.463 -13.419  73.926  1.00  0.00              
ATOM   3842  O   GLU B 122      28.633 -13.709  73.669  1.00  0.00              
ATOM   3843  N   ILE B 123      27.098 -12.362  74.665  1.00  0.00              
ATOM   3844  CA  ILE B 123      28.050 -11.468  75.315  1.00  0.00              
ATOM   3845  CB  ILE B 123      27.291 -10.399  76.142  1.00  0.00              
ATOM   3846  CG2 ILE B 123      28.269  -9.473  76.844  1.00  0.00              
ATOM   3847  CG1 ILE B 123      26.342  -9.567  75.297  1.00  0.00              
ATOM   3848  CD1 ILE B 123      25.423  -8.661  76.135  1.00  0.00              
ATOM   3849  C   ILE B 123      28.979 -12.280  76.214  1.00  0.00              
ATOM   3850  O   ILE B 123      30.201 -12.273  76.029  1.00  0.00              
ATOM   3851  N   CYS B 124      28.384 -13.027  77.153  1.00  0.00              
ATOM   3852  CA  CYS B 124      29.153 -13.882  78.041  1.00  0.00              
ATOM   3853  CB  CYS B 124      28.274 -14.520  79.104  1.00  0.00              
ATOM   3854  SG  CYS B 124      27.618 -13.301  80.269  1.00  0.00              
ATOM   3855  C   CYS B 124      29.955 -14.955  77.327  1.00  0.00              
ATOM   3856  O   CYS B 124      31.118 -15.158  77.667  1.00  0.00              
ATOM   3857  N   GLU B 125      29.392 -15.620  76.312  1.00  0.00              
ATOM   3858  CA  GLU B 125      30.108 -16.646  75.568  1.00  0.00              
ATOM   3859  CB  GLU B 125      29.190 -17.397  74.609  1.00  0.00              
ATOM   3860  CG  GLU B 125      28.198 -18.324  75.309  1.00  0.00              
ATOM   3861  CD  GLU B 125      28.851 -19.393  76.175  1.00  0.00              
ATOM   3862  OE1 GLU B 125      29.434 -20.330  75.624  1.00  0.00              
ATOM   3863  OE2 GLU B 125      28.794 -19.284  77.398  1.00  0.00              
ATOM   3864  C   GLU B 125      31.323 -16.126  74.823  1.00  0.00              
ATOM   3865  O   GLU B 125      32.402 -16.698  74.960  1.00  0.00              
ATOM   3866  N   ALA B 126      31.188 -15.023  74.079  1.00  0.00              
ATOM   3867  CA  ALA B 126      32.315 -14.431  73.369  1.00  0.00              
ATOM   3868  CB  ALA B 126      31.847 -13.200  72.611  1.00  0.00              
ATOM   3869  C   ALA B 126      33.419 -14.007  74.331  1.00  0.00              
ATOM   3870  O   ALA B 126      34.590 -14.349  74.145  1.00  0.00              
ATOM   3871  N   PHE B 127      33.018 -13.339  75.419  1.00  0.00              
ATOM   3872  CA  PHE B 127      33.944 -12.907  76.455  1.00  0.00              
ATOM   3873  CB  PHE B 127      33.188 -12.028  77.440  1.00  0.00              
ATOM   3874  CG  PHE B 127      34.020 -10.920  78.070  1.00  0.00              
ATOM   3875  CD1 PHE B 127      34.277  -9.766  77.351  1.00  0.00              
ATOM   3876  CD2 PHE B 127      34.456 -11.035  79.376  1.00  0.00              
ATOM   3877  CE1 PHE B 127      34.949  -8.721  77.951  1.00  0.00              
ATOM   3878  CE2 PHE B 127      35.126  -9.983  79.967  1.00  0.00              
ATOM   3879  CZ  PHE B 127      35.369  -8.826  79.259  1.00  0.00              
ATOM   3880  C   PHE B 127      34.590 -14.083  77.187  1.00  0.00              
ATOM   3881  O   PHE B 127      35.739 -13.990  77.614  1.00  0.00              
ATOM   3882  N   ARG B 128      33.874 -15.202  77.341  1.00  0.00              
ATOM   3883  CA  ARG B 128      34.418 -16.414  77.942  1.00  0.00              
ATOM   3884  CB  ARG B 128      33.282 -17.392  78.248  1.00  0.00              
ATOM   3885  CG  ARG B 128      33.712 -18.673  78.951  1.00  0.00              
ATOM   3886  CD  ARG B 128      32.591 -19.711  79.017  1.00  0.00              
ATOM   3887  NE  ARG B 128      32.061 -20.118  77.718  1.00  0.00              
ATOM   3888  CZ  ARG B 128      32.749 -20.806  76.799  1.00  0.00              
ATOM   3889  NH1 ARG B 128      32.129 -21.156  75.681  1.00  0.00              
ATOM   3890  NH2 ARG B 128      34.023 -21.148  76.971  1.00  0.00              
ATOM   3891  C   ARG B 128      35.439 -17.079  77.025  1.00  0.00              
ATOM   3892  O   ARG B 128      36.497 -17.516  77.479  1.00  0.00              
ATOM   3893  N   LYS B 129      35.127 -17.165  75.728  1.00  0.00              
ATOM   3894  CA  LYS B 129      36.023 -17.762  74.747  1.00  0.00              
ATOM   3895  CB  LYS B 129      35.312 -17.926  73.409  1.00  0.00              
ATOM   3896  CG  LYS B 129      34.189 -18.950  73.486  1.00  0.00              
ATOM   3897  CD  LYS B 129      33.376 -18.960  72.206  1.00  0.00              
ATOM   3898  CE  LYS B 129      32.202 -19.911  72.370  1.00  0.00              
ATOM   3899  NZ  LYS B 129      31.401 -19.939  71.163  1.00  0.00              
ATOM   3900  C   LYS B 129      37.305 -16.959  74.575  1.00  0.00              
ATOM   3901  O   LYS B 129      38.394 -17.528  74.487  1.00  0.00              
ATOM   3902  N   ASP B 130      37.176 -15.630  74.512  1.00  0.00              
ATOM   3903  CA  ASP B 130      38.311 -14.723  74.597  1.00  0.00              
ATOM   3904  CB  ASP B 130      39.171 -14.715  73.319  1.00  0.00              
ATOM   3905  CG  ASP B 130      40.260 -13.651  73.350  1.00  0.00              
ATOM   3906  OD1 ASP B 130      40.186 -12.709  72.562  1.00  0.00              
ATOM   3907  OD2 ASP B 130      41.156 -13.724  74.190  1.00  0.00              
ATOM   3908  C   ASP B 130      37.826 -13.307  74.887  1.00  0.00              
ATOM   3909  O   ASP B 130      37.255 -12.680  73.995  1.00  0.00              
ATOM   3910  N   PRO B 131      38.091 -12.728  76.067  1.00  0.00              
ATOM   3911  CD  PRO B 131      38.898 -13.331  77.125  1.00  0.00              
ATOM   3912  CA  PRO B 131      37.634 -11.392  76.448  1.00  0.00              
ATOM   3913  CB  PRO B 131      38.233 -11.216  77.833  1.00  0.00              
ATOM   3914  CG  PRO B 131      39.446 -12.113  77.842  1.00  0.00              
ATOM   3915  C   PRO B 131      38.029 -10.265  75.499  1.00  0.00              
ATOM   3916  O   PRO B 131      37.230  -9.374  75.194  1.00  0.00              
ATOM   3917  N   LYS B 132      39.261 -10.363  74.986  1.00  0.00              
ATOM   3918  CA  LYS B 132      39.859  -9.339  74.142  1.00  0.00              
ATOM   3919  CB  LYS B 132      41.299  -9.701  73.769  1.00  0.00              
ATOM   3920  CG  LYS B 132      42.205 -10.121  74.926  1.00  0.00              
ATOM   3921  CD  LYS B 132      42.372  -9.037  75.980  1.00  0.00              
ATOM   3922  CE  LYS B 132      43.159  -9.612  77.145  1.00  0.00              
ATOM   3923  NZ  LYS B 132      43.334  -8.620  78.186  1.00  0.00              
ATOM   3924  C   LYS B 132      39.056  -9.097  72.873  1.00  0.00              
ATOM   3925  O   LYS B 132      38.747  -7.945  72.575  1.00  0.00              
ATOM   3926  N   GLU B 133      38.654 -10.151  72.147  1.00  0.00              
ATOM   3927  CA  GLU B 133      37.870  -9.980  70.931  1.00  0.00              
ATOM   3928  CB  GLU B 133      37.707 -11.288  70.131  1.00  0.00              
ATOM   3929  CG  GLU B 133      37.278 -12.592  70.817  1.00  0.00              
ATOM   3930  CD  GLU B 133      35.785 -12.850  70.977  1.00  0.00              
ATOM   3931  OE1 GLU B 133      35.243 -13.644  70.210  1.00  0.00              
ATOM   3932  OE2 GLU B 133      35.161 -12.263  71.856  1.00  0.00              
ATOM   3933  C   GLU B 133      36.550  -9.246  71.117  1.00  0.00              
ATOM   3934  O   GLU B 133      36.248  -8.342  70.339  1.00  0.00              
ATOM   3935  N   TYR B 134      35.782  -9.570  72.164  1.00  0.00              
ATOM   3936  CA  TYR B 134      34.525  -8.884  72.425  1.00  0.00              
ATOM   3937  CB  TYR B 134      33.711  -9.596  73.509  1.00  0.00              
ATOM   3938  CG  TYR B 134      32.266  -9.113  73.564  1.00  0.00              
ATOM   3939  CD1 TYR B 134      31.395  -9.455  72.548  1.00  0.00              
ATOM   3940  CE1 TYR B 134      30.113  -8.951  72.535  1.00  0.00              
ATOM   3941  CD2 TYR B 134      31.844  -8.289  74.590  1.00  0.00              
ATOM   3942  CE2 TYR B 134      30.563  -7.778  74.577  1.00  0.00              
ATOM   3943  CZ  TYR B 134      29.708  -8.107  73.545  1.00  0.00              
ATOM   3944  OH  TYR B 134      28.427  -7.592  73.509  1.00  0.00              
ATOM   3945  C   TYR B 134      34.781  -7.439  72.824  1.00  0.00              
ATOM   3946  O   TYR B 134      34.126  -6.530  72.310  1.00  0.00              
ATOM   3947  N   ALA B 135      35.760  -7.226  73.711  1.00  0.00              
ATOM   3948  CA  ALA B 135      36.140  -5.889  74.144  1.00  0.00              
ATOM   3949  CB  ALA B 135      37.337  -5.985  75.081  1.00  0.00              
ATOM   3950  C   ALA B 135      36.529  -4.987  72.980  1.00  0.00              
ATOM   3951  O   ALA B 135      35.984  -3.895  72.805  1.00  0.00              
ATOM   3952  N   ASN B 136      37.433  -5.487  72.135  1.00  0.00              
ATOM   3953  CA  ASN B 136      37.915  -4.750  70.982  1.00  0.00              
ATOM   3954  CB  ASN B 136      39.111  -5.446  70.334  1.00  0.00              
ATOM   3955  CG  ASN B 136      40.386  -5.460  71.171  1.00  0.00              
ATOM   3956  OD1 ASN B 136      41.150  -6.421  71.139  1.00  0.00              
ATOM   3957  ND2 ASN B 136      40.713  -4.428  71.939  1.00  0.00              
ATOM   3958  C   ASN B 136      36.831  -4.512  69.945  1.00  0.00              
ATOM   3959  O   ASN B 136      36.689  -3.392  69.452  1.00  0.00              
ATOM   3960  N   GLN B 137      36.027  -5.536  69.636  1.00  0.00              
ATOM   3961  CA  GLN B 137      34.950  -5.401  68.666  1.00  0.00              
ATOM   3962  CB  GLN B 137      34.367  -6.775  68.334  1.00  0.00              
ATOM   3963  CG  GLN B 137      33.563  -6.868  67.038  1.00  0.00              
ATOM   3964  CD  GLN B 137      32.052  -6.790  67.210  1.00  0.00              
ATOM   3965  OE1 GLN B 137      31.368  -7.806  67.291  1.00  0.00              
ATOM   3966  NE2 GLN B 137      31.466  -5.604  67.277  1.00  0.00              
ATOM   3967  C   GLN B 137      33.873  -4.440  69.154  1.00  0.00              
ATOM   3968  O   GLN B 137      33.276  -3.737  68.336  1.00  0.00              
ATOM   3969  N   PHE B 138      33.604  -4.380  70.464  1.00  0.00              
ATOM   3970  CA  PHE B 138      32.685  -3.392  71.007  1.00  0.00              
ATOM   3971  CB  PHE B 138      32.329  -3.705  72.463  1.00  0.00              
ATOM   3972  CG  PHE B 138      31.218  -2.814  73.004  1.00  0.00              
ATOM   3973  CD1 PHE B 138      29.913  -3.028  72.602  1.00  0.00              
ATOM   3974  CD2 PHE B 138      31.520  -1.764  73.851  1.00  0.00              
ATOM   3975  CE1 PHE B 138      28.919  -2.172  73.027  1.00  0.00              
ATOM   3976  CE2 PHE B 138      30.519  -0.910  74.264  1.00  0.00              
ATOM   3977  CZ  PHE B 138      29.222  -1.112  73.850  1.00  0.00              
ATOM   3978  C   PHE B 138      33.266  -1.986  70.892  1.00  0.00              
ATOM   3979  O   PHE B 138      32.601  -1.088  70.367  1.00  0.00              
ATOM   3980  N   MET B 139      34.512  -1.795  71.351  1.00  0.00              
ATOM   3981  CA  MET B 139      35.182  -0.499  71.281  1.00  0.00              
ATOM   3982  CB  MET B 139      36.554  -0.533  71.943  1.00  0.00              
ATOM   3983  CG  MET B 139      36.521  -0.710  73.451  1.00  0.00              
ATOM   3984  SD  MET B 139      38.152  -0.500  74.206  1.00  0.00              
ATOM   3985  CE  MET B 139      38.734  -2.170  74.162  1.00  0.00              
ATOM   3986  C   MET B 139      35.334   0.036  69.863  1.00  0.00              
ATOM   3987  O   MET B 139      35.416   1.244  69.648  1.00  0.00              
ATOM   3988  N   TRP B 140      35.408  -0.876  68.893  1.00  0.00              
ATOM   3989  CA  TRP B 140      35.207  -0.530  67.500  1.00  0.00              
ATOM   3990  CB  TRP B 140      35.657  -1.712  66.630  1.00  0.00              
ATOM   3991  CG  TRP B 140      35.346  -1.585  65.144  1.00  0.00              
ATOM   3992  CD2 TRP B 140      34.382  -2.267  64.457  1.00  0.00              
ATOM   3993  CE2 TRP B 140      34.473  -1.733  63.216  1.00  0.00              
ATOM   3994  CE3 TRP B 140      33.632  -3.385  64.729  1.00  0.00              
ATOM   3995  CD1 TRP B 140      35.993  -0.683  64.325  1.00  0.00              
ATOM   3996  NE1 TRP B 140      35.429  -0.801  63.138  1.00  0.00              
ATOM   3997  CZ2 TRP B 140      33.818  -2.243  62.125  1.00  0.00              
ATOM   3998  CZ3 TRP B 140      32.944  -3.919  63.650  1.00  0.00              
ATOM   3999  CH2 TRP B 140      33.034  -3.359  62.376  1.00  0.00              
ATOM   4000  C   TRP B 140      33.747  -0.134  67.264  1.00  0.00              
ATOM   4001  O   TRP B 140      33.452   1.058  67.171  1.00  0.00              
ATOM   4002  N   GLU B 141      32.820  -1.108  67.289  1.00  0.00              
ATOM   4003  CA  GLU B 141      31.455  -0.958  66.784  1.00  0.00              
ATOM   4004  CB  GLU B 141      30.619  -2.206  67.082  1.00  0.00              
ATOM   4005  CG  GLU B 141      29.291  -2.267  66.314  1.00  0.00              
ATOM   4006  CD  GLU B 141      28.324  -3.381  66.708  1.00  0.00              
ATOM   4007  OE1 GLU B 141      28.768  -4.492  67.003  1.00  0.00              
ATOM   4008  OE2 GLU B 141      27.118  -3.123  66.706  1.00  0.00              
ATOM   4009  C   GLU B 141      30.713   0.261  67.311  1.00  0.00              
ATOM   4010  O   GLU B 141      30.112   1.013  66.533  1.00  0.00              
ATOM   4011  N   TYR B 142      30.800   0.462  68.630  1.00  0.00              
ATOM   4012  CA  TYR B 142      30.120   1.564  69.284  1.00  0.00              
ATOM   4013  CB  TYR B 142      30.252   1.433  70.802  1.00  0.00              
ATOM   4014  CG  TYR B 142      29.209   2.233  71.571  1.00  0.00              
ATOM   4015  CD1 TYR B 142      27.910   1.769  71.649  1.00  0.00              
ATOM   4016  CE1 TYR B 142      26.947   2.506  72.308  1.00  0.00              
ATOM   4017  CD2 TYR B 142      29.553   3.427  72.172  1.00  0.00              
ATOM   4018  CE2 TYR B 142      28.593   4.170  72.828  1.00  0.00              
ATOM   4019  CZ  TYR B 142      27.296   3.707  72.887  1.00  0.00              
ATOM   4020  OH  TYR B 142      26.337   4.458  73.539  1.00  0.00              
ATOM   4021  C   TYR B 142      30.700   2.885  68.793  1.00  0.00              
ATOM   4022  O   TYR B 142      29.955   3.744  68.325  1.00  0.00              
ATOM   4023  N   SER B 143      32.025   3.043  68.802  1.00  0.00              
ATOM   4024  CA  SER B 143      32.640   4.291  68.387  1.00  0.00              
ATOM   4025  CB  SER B 143      34.076   4.333  68.870  1.00  0.00              
ATOM   4026  OG  SER B 143      34.086   4.234  70.288  1.00  0.00              
ATOM   4027  C   SER B 143      32.527   4.564  66.891  1.00  0.00              
ATOM   4028  O   SER B 143      32.324   5.716  66.510  1.00  0.00              
ATOM   4029  N   THR B 144      32.586   3.548  66.018  1.00  0.00              
ATOM   4030  CA  THR B 144      32.297   3.726  64.596  1.00  0.00              
ATOM   4031  CB  THR B 144      32.587   2.442  63.792  1.00  0.00              
ATOM   4032  OG1 THR B 144      32.196   1.330  64.592  1.00  0.00              
ATOM   4033  CG2 THR B 144      34.040   2.344  63.368  1.00  0.00              
ATOM   4034  C   THR B 144      30.869   4.178  64.318  1.00  0.00              
ATOM   4035  O   THR B 144      30.575   4.847  63.323  1.00  0.00              
ATOM   4036  N   ASN B 145      29.959   3.789  65.213  1.00  0.00              
ATOM   4037  CA  ASN B 145      28.565   4.162  65.077  1.00  0.00              
ATOM   4038  CB  ASN B 145      27.674   2.997  65.449  1.00  0.00              
ATOM   4039  CG  ASN B 145      27.675   1.962  64.339  1.00  0.00              
ATOM   4040  OD1 ASN B 145      27.342   2.266  63.195  1.00  0.00              
ATOM   4041  ND2 ASN B 145      28.074   0.725  64.584  1.00  0.00              
ATOM   4042  C   ASN B 145      28.170   5.413  65.835  1.00  0.00              
ATOM   4043  O   ASN B 145      27.144   6.028  65.544  1.00  0.00              
ATOM   4044  N   TYR B 146      28.971   5.806  66.823  1.00  0.00              
ATOM   4045  CA  TYR B 146      28.736   7.036  67.554  1.00  0.00              
ATOM   4046  CB  TYR B 146      28.255   6.731  68.982  1.00  0.00              
ATOM   4047  CG  TYR B 146      26.954   5.936  68.981  1.00  0.00              
ATOM   4048  CD1 TYR B 146      26.987   4.583  69.249  1.00  0.00              
ATOM   4049  CE1 TYR B 146      25.858   3.814  69.071  1.00  0.00              
ATOM   4050  CD2 TYR B 146      25.771   6.534  68.591  1.00  0.00              
ATOM   4051  CE2 TYR B 146      24.639   5.769  68.408  1.00  0.00              
ATOM   4052  CZ  TYR B 146      24.695   4.411  68.642  1.00  0.00              
ATOM   4053  OH  TYR B 146      23.573   3.629  68.452  1.00  0.00              
ATOM   4054  C   TYR B 146      29.976   7.921  67.507  1.00  0.00              
ATOM   4055  O   TYR B 146      30.520   8.374  68.516  1.00  0.00              
ATOM   4056  N   GLY B 147      30.378   8.200  66.262  1.00  0.00              
ATOM   4057  CA  GLY B 147      31.579   8.966  65.954  1.00  0.00              
ATOM   4058  C   GLY B 147      31.572  10.380  66.518  1.00  0.00              
ATOM   4059  O   GLY B 147      32.565  10.850  67.069  1.00  0.00              
ATOM   4060  N   GLN B 148      30.429  11.058  66.412  1.00  0.00              
ATOM   4061  CA  GLN B 148      30.283  12.408  66.930  1.00  0.00              
ATOM   4062  CB  GLN B 148      29.355  13.219  66.031  1.00  0.00              
ATOM   4063  CG  GLN B 148      30.083  13.942  64.905  1.00  0.00              
ATOM   4064  CD  GLN B 148      30.976  15.076  65.393  1.00  0.00              
ATOM   4065  OE1 GLN B 148      32.197  14.968  65.440  1.00  0.00              
ATOM   4066  NE2 GLN B 148      30.420  16.223  65.759  1.00  0.00              
ATOM   4067  C   GLN B 148      29.816  12.470  68.379  1.00  0.00              
ATOM   4068  O   GLN B 148      29.504  13.547  68.892  1.00  0.00              
ATOM   4069  N   ALA B 149      29.732  11.328  69.069  1.00  0.00              
ATOM   4070  CA  ALA B 149      29.488  11.335  70.502  1.00  0.00              
ATOM   4071  CB  ALA B 149      29.060   9.953  70.966  1.00  0.00              
ATOM   4072  C   ALA B 149      30.800  11.680  71.199  1.00  0.00              
ATOM   4073  O   ALA B 149      31.854  11.257  70.716  1.00  0.00              
ATOM   4074  N   PRO B 150      30.816  12.455  72.295  1.00  0.00              
ATOM   4075  CD  PRO B 150      29.635  13.067  72.895  1.00  0.00              
ATOM   4076  CA  PRO B 150      32.027  12.844  73.012  1.00  0.00              
ATOM   4077  CB  PRO B 150      31.476  13.537  74.238  1.00  0.00              
ATOM   4078  CG  PRO B 150      30.210  14.179  73.748  1.00  0.00              
ATOM   4079  C   PRO B 150      32.915  11.672  73.403  1.00  0.00              
ATOM   4080  O   PRO B 150      32.448  10.686  73.983  1.00  0.00              
ATOM   4081  N   LEU B 151      34.199  11.787  73.043  1.00  0.00              
ATOM   4082  CA  LEU B 151      35.248  10.851  73.439  1.00  0.00              
ATOM   4083  CB  LEU B 151      36.611  11.478  73.137  1.00  0.00              
ATOM   4084  CG  LEU B 151      37.910  10.717  73.410  1.00  0.00              
ATOM   4085  CD1 LEU B 151      37.997   9.429  72.604  1.00  0.00              
ATOM   4086  CD2 LEU B 151      39.096  11.605  73.083  1.00  0.00              
ATOM   4087  C   LEU B 151      35.168  10.424  74.901  1.00  0.00              
ATOM   4088  O   LEU B 151      35.279   9.236  75.207  1.00  0.00              
ATOM   4089  N   SER B 152      34.917  11.397  75.784  1.00  0.00              
ATOM   4090  CA  SER B 152      34.629  11.161  77.192  1.00  0.00              
ATOM   4091  CB  SER B 152      34.172  12.482  77.798  1.00  0.00              
ATOM   4092  OG  SER B 152      33.119  13.055  77.023  1.00  0.00              
ATOM   4093  C   SER B 152      33.561  10.094  77.406  1.00  0.00              
ATOM   4094  O   SER B 152      33.835   9.024  77.955  1.00  0.00              
ATOM   4095  N   LEU B 153      32.362  10.381  76.882  1.00  0.00              
ATOM   4096  CA  LEU B 153      31.218   9.489  76.966  1.00  0.00              
ATOM   4097  CB  LEU B 153      29.994  10.091  76.292  1.00  0.00              
ATOM   4098  CG  LEU B 153      29.301  11.239  77.000  1.00  0.00              
ATOM   4099  CD1 LEU B 153      28.156  11.768  76.158  1.00  0.00              
ATOM   4100  CD2 LEU B 153      28.793  10.795  78.361  1.00  0.00              
ATOM   4101  C   LEU B 153      31.483   8.111  76.396  1.00  0.00              
ATOM   4102  O   LEU B 153      31.189   7.114  77.061  1.00  0.00              
ATOM   4103  N   LEU B 154      32.096   8.055  75.209  1.00  0.00              
ATOM   4104  CA  LEU B 154      32.473   6.795  74.588  1.00  0.00              
ATOM   4105  CB  LEU B 154      33.145   7.037  73.241  1.00  0.00              
ATOM   4106  CG  LEU B 154      32.320   7.638  72.112  1.00  0.00              
ATOM   4107  CD1 LEU B 154      33.217   7.978  70.943  1.00  0.00              
ATOM   4108  CD2 LEU B 154      31.223   6.691  71.663  1.00  0.00              
ATOM   4109  C   LEU B 154      33.382   5.956  75.476  1.00  0.00              
ATOM   4110  O   LEU B 154      33.030   4.822  75.798  1.00  0.00              
ATOM   4111  N   VAL B 155      34.499   6.522  75.953  1.00  0.00              
ATOM   4112  CA  VAL B 155      35.448   5.790  76.788  1.00  0.00              
ATOM   4113  CB  VAL B 155      36.767   6.594  76.940  1.00  0.00              
ATOM   4114  CG1 VAL B 155      37.805   5.880  77.795  1.00  0.00              
ATOM   4115  CG2 VAL B 155      37.402   6.818  75.577  1.00  0.00              
ATOM   4116  C   VAL B 155      34.854   5.397  78.143  1.00  0.00              
ATOM   4117  O   VAL B 155      35.187   4.338  78.694  1.00  0.00              
ATOM   4118  N   SER B 156      33.971   6.227  78.712  1.00  0.00              
ATOM   4119  CA  SER B 156      33.240   5.839  79.908  1.00  0.00              
ATOM   4120  CB  SER B 156      32.555   7.031  80.571  1.00  0.00              
ATOM   4121  OG  SER B 156      31.808   7.856  79.688  1.00  0.00              
ATOM   4122  C   SER B 156      32.233   4.729  79.651  1.00  0.00              
ATOM   4123  O   SER B 156      32.093   3.821  80.473  1.00  0.00              
ATOM   4124  N   TYR B 157      31.561   4.761  78.493  1.00  0.00              
ATOM   4125  CA  TYR B 157      30.553   3.769  78.162  1.00  0.00              
ATOM   4126  CB  TYR B 157      29.765   4.155  76.910  1.00  0.00              
ATOM   4127  CG  TYR B 157      28.525   3.294  76.697  1.00  0.00              
ATOM   4128  CD1 TYR B 157      27.338   3.664  77.291  1.00  0.00              
ATOM   4129  CE1 TYR B 157      26.212   2.893  77.107  1.00  0.00              
ATOM   4130  CD2 TYR B 157      28.587   2.146  75.927  1.00  0.00              
ATOM   4131  CE2 TYR B 157      27.460   1.372  75.746  1.00  0.00              
ATOM   4132  CZ  TYR B 157      26.273   1.764  76.322  1.00  0.00              
ATOM   4133  OH  TYR B 157      25.127   1.030  76.087  1.00  0.00              
ATOM   4134  C   TYR B 157      31.224   2.424  77.948  1.00  0.00              
ATOM   4135  O   TYR B 157      30.791   1.440  78.542  1.00  0.00              
ATOM   4136  N   THR B 158      32.290   2.367  77.142  1.00  0.00              
ATOM   4137  CA  THR B 158      33.007   1.126  76.889  1.00  0.00              
ATOM   4138  CB  THR B 158      34.120   1.366  75.851  1.00  0.00              
ATOM   4139  OG1 THR B 158      34.847   2.519  76.261  1.00  0.00              
ATOM   4140  CG2 THR B 158      33.542   1.574  74.458  1.00  0.00              
ATOM   4141  C   THR B 158      33.550   0.497  78.166  1.00  0.00              
ATOM   4142  O   THR B 158      33.415  -0.706  78.389  1.00  0.00              
ATOM   4143  N   LYS B 159      34.095   1.349  79.042  1.00  0.00              
ATOM   4144  CA  LYS B 159      34.608   0.929  80.337  1.00  0.00              
ATOM   4145  CB  LYS B 159      35.201   2.147  81.019  1.00  0.00              
ATOM   4146  CG  LYS B 159      36.133   1.893  82.189  1.00  0.00              
ATOM   4147  CD  LYS B 159      36.689   3.200  82.753  1.00  0.00              
ATOM   4148  CE  LYS B 159      37.581   3.991  81.791  1.00  0.00              
ATOM   4149  NZ  LYS B 159      36.834   4.843  80.879  1.00  0.00              
ATOM   4150  C   LYS B 159      33.495   0.338  81.199  1.00  0.00              
ATOM   4151  O   LYS B 159      33.619  -0.778  81.708  1.00  0.00              
ATOM   4152  N   SER B 160      32.373   1.063  81.307  1.00  0.00              
ATOM   4153  CA  SER B 160      31.231   0.624  82.097  1.00  0.00              
ATOM   4154  CB  SER B 160      30.153   1.702  82.128  1.00  0.00              
ATOM   4155  OG  SER B 160      30.633   2.928  82.664  1.00  0.00              
ATOM   4156  C   SER B 160      30.632  -0.668  81.559  1.00  0.00              
ATOM   4157  O   SER B 160      30.328  -1.584  82.323  1.00  0.00              
ATOM   4158  N   TYR B 161      30.521  -0.766  80.231  1.00  0.00              
ATOM   4159  CA  TYR B 161      29.987  -1.940  79.564  1.00  0.00              
ATOM   4160  CB  TYR B 161      29.874  -1.679  78.060  1.00  0.00              
ATOM   4161  CG  TYR B 161      29.176  -2.793  77.294  1.00  0.00              
ATOM   4162  CD1 TYR B 161      27.799  -2.873  77.315  1.00  0.00              
ATOM   4163  CE1 TYR B 161      27.166  -3.923  76.687  1.00  0.00              
ATOM   4164  CD2 TYR B 161      29.920  -3.738  76.614  1.00  0.00              
ATOM   4165  CE2 TYR B 161      29.288  -4.786  75.983  1.00  0.00              
ATOM   4166  CZ  TYR B 161      27.916  -4.879  76.040  1.00  0.00              
ATOM   4167  OH  TYR B 161      27.287  -5.957  75.450  1.00  0.00              
ATOM   4168  C   TYR B 161      30.868  -3.152  79.825  1.00  0.00              
ATOM   4169  O   TYR B 161      30.368  -4.199  80.234  1.00  0.00              
ATOM   4170  N   LEU B 162      32.183  -3.032  79.625  1.00  0.00              
ATOM   4171  CA  LEU B 162      33.083  -4.153  79.851  1.00  0.00              
ATOM   4172  CB  LEU B 162      34.459  -3.869  79.269  1.00  0.00              
ATOM   4173  CG  LEU B 162      34.514  -3.656  77.759  1.00  0.00              
ATOM   4174  CD1 LEU B 162      35.910  -3.243  77.336  1.00  0.00              
ATOM   4175  CD2 LEU B 162      34.028  -4.887  77.008  1.00  0.00              
ATOM   4176  C   LEU B 162      33.172  -4.560  81.314  1.00  0.00              
ATOM   4177  O   LEU B 162      33.297  -5.747  81.621  1.00  0.00              
ATOM   4178  N   SER B 163      33.054  -3.590  82.228  1.00  0.00              
ATOM   4179  CA  SER B 163      32.924  -3.885  83.648  1.00  0.00              
ATOM   4180  CB  SER B 163      32.940  -2.592  84.460  1.00  0.00              
ATOM   4181  OG  SER B 163      33.152  -2.810  85.849  1.00  0.00              
ATOM   4182  C   SER B 163      31.635  -4.659  83.913  1.00  0.00              
ATOM   4183  O   SER B 163      31.652  -5.626  84.674  1.00  0.00              
ATOM   4184  N   MET B 164      30.527  -4.261  83.273  1.00  0.00              
ATOM   4185  CA  MET B 164      29.248  -4.954  83.363  1.00  0.00              
ATOM   4186  CB  MET B 164      28.197  -4.154  82.588  1.00  0.00              
ATOM   4187  CG  MET B 164      26.797  -4.743  82.512  1.00  0.00              
ATOM   4188  SD  MET B 164      25.613  -3.607  81.746  1.00  0.00              
ATOM   4189  CE  MET B 164      25.585  -4.236  80.093  1.00  0.00              
ATOM   4190  C   MET B 164      29.335  -6.385  82.848  1.00  0.00              
ATOM   4191  O   MET B 164      28.778  -7.301  83.451  1.00  0.00              
ATOM   4192  N   VAL B 165      30.044  -6.610  81.737  1.00  0.00              
ATOM   4193  CA  VAL B 165      30.261  -7.960  81.230  1.00  0.00              
ATOM   4194  CB  VAL B 165      30.954  -7.951  79.849  1.00  0.00              
ATOM   4195  CG1 VAL B 165      31.010  -9.358  79.286  1.00  0.00              
ATOM   4196  CG2 VAL B 165      30.226  -7.066  78.853  1.00  0.00              
ATOM   4197  C   VAL B 165      31.078  -8.767  82.236  1.00  0.00              
ATOM   4198  O   VAL B 165      30.704  -9.885  82.596  1.00  0.00              
ATOM   4199  N   GLY B 166      32.168  -8.167  82.728  1.00  0.00              
ATOM   4200  CA  GLY B 166      33.049  -8.787  83.707  1.00  0.00              
ATOM   4201  C   GLY B 166      32.323  -9.235  84.968  1.00  0.00              
ATOM   4202  O   GLY B 166      32.481 -10.380  85.398  1.00  0.00              
ATOM   4203  N   SER B 167      31.502  -8.360  85.557  1.00  0.00              
ATOM   4204  CA  SER B 167      30.721  -8.706  86.733  1.00  0.00              
ATOM   4205  CB  SER B 167      30.076  -7.450  87.318  1.00  0.00              
ATOM   4206  OG  SER B 167      29.376  -6.733  86.310  1.00  0.00              
ATOM   4207  C   SER B 167      29.649  -9.733  86.393  1.00  0.00              
ATOM   4208  O   SER B 167      29.655 -10.857  86.902  1.00  0.00              
ATOM   4209  N   CYS B 168      28.757  -9.377  85.468  1.00  0.00              
ATOM   4210  CA  CYS B 168      27.605 -10.202  85.161  1.00  0.00              
ATOM   4211  CB  CYS B 168      26.687  -9.495  84.195  1.00  0.00              
ATOM   4212  SG  CYS B 168      26.171  -7.894  84.862  1.00  0.00              
ATOM   4213  C   CYS B 168      27.918 -11.606  84.685  1.00  0.00              
ATOM   4214  O   CYS B 168      27.339 -12.558  85.212  1.00  0.00              
ATOM   4215  N   CYS B 169      28.884 -11.783  83.783  1.00  0.00              
ATOM   4216  CA  CYS B 169      29.256 -13.118  83.339  1.00  0.00              
ATOM   4217  CB  CYS B 169      30.081 -13.046  82.064  1.00  0.00              
ATOM   4218  SG  CYS B 169      29.214 -12.156  80.746  1.00  0.00              
ATOM   4219  C   CYS B 169      29.976 -13.951  84.397  1.00  0.00              
ATOM   4220  O   CYS B 169      30.181 -15.149  84.197  1.00  0.00              
ATOM   4221  N   THR B 170      30.383 -13.363  85.530  1.00  0.00              
ATOM   4222  CA  THR B 170      30.886 -14.150  86.647  1.00  0.00              
ATOM   4223  CB  THR B 170      32.271 -13.651  87.123  1.00  0.00              
ATOM   4224  OG1 THR B 170      32.169 -12.265  87.427  1.00  0.00              
ATOM   4225  CG2 THR B 170      33.358 -13.903  86.088  1.00  0.00              
ATOM   4226  C   THR B 170      29.899 -14.227  87.811  1.00  0.00              
ATOM   4227  O   THR B 170      30.111 -14.975  88.769  1.00  0.00              
ATOM   4228  N   SER B 171      28.801 -13.463  87.750  1.00  0.00              
ATOM   4229  CA  SER B 171      27.827 -13.423  88.829  1.00  0.00              
ATOM   4230  CB  SER B 171      26.955 -12.173  88.695  1.00  0.00              
ATOM   4231  OG  SER B 171      25.997 -12.253  87.645  1.00  0.00              
ATOM   4232  C   SER B 171      26.939 -14.662  88.902  1.00  0.00              
ATOM   4233  O   SER B 171      26.848 -15.452  87.961  1.00  0.00              
ATOM   4234  N   ALA B 172      26.235 -14.798  90.031  1.00  0.00              
ATOM   4235  CA  ALA B 172      25.257 -15.860  90.228  1.00  0.00              
ATOM   4236  CB  ALA B 172      24.706 -15.766  91.642  1.00  0.00              
ATOM   4237  C   ALA B 172      24.068 -15.820  89.270  1.00  0.00              
ATOM   4238  O   ALA B 172      23.415 -16.841  89.049  1.00  0.00              
ATOM   4239  N   SER B 173      23.759 -14.653  88.694  1.00  0.00              
ATOM   4240  CA  SER B 173      22.698 -14.545  87.709  1.00  0.00              
ATOM   4241  CB  SER B 173      21.350 -14.276  88.380  1.00  0.00              
ATOM   4242  OG  SER B 173      20.275 -14.282  87.447  1.00  0.00              
ATOM   4243  C   SER B 173      23.050 -13.461  86.694  1.00  0.00              
ATOM   4244  O   SER B 173      22.778 -12.273  86.913  1.00  0.00              
ATOM   4245  N   PRO B 174      23.664 -13.840  85.557  1.00  0.00              
ATOM   4246  CD  PRO B 174      24.102 -15.202  85.259  1.00  0.00              
ATOM   4247  CA  PRO B 174      24.051 -12.934  84.481  1.00  0.00              
ATOM   4248  CB  PRO B 174      24.556 -13.875  83.407  1.00  0.00              
ATOM   4249  CG  PRO B 174      25.176 -14.987  84.210  1.00  0.00              
ATOM   4250  C   PRO B 174      22.909 -12.069  83.972  1.00  0.00              
ATOM   4251  O   PRO B 174      23.083 -10.865  83.804  1.00  0.00              
ATOM   4252  N   THR B 175      21.726 -12.656  83.761  1.00  0.00              
ATOM   4253  CA  THR B 175      20.542 -11.938  83.309  1.00  0.00              
ATOM   4254  CB  THR B 175      19.390 -12.949  83.168  1.00  0.00              
ATOM   4255  OG1 THR B 175      19.948 -14.072  82.491  1.00  0.00              
ATOM   4256  CG2 THR B 175      18.212 -12.392  82.378  1.00  0.00              
ATOM   4257  C   THR B 175      20.155 -10.807  84.259  1.00  0.00              
ATOM   4258  O   THR B 175      19.992  -9.665  83.827  1.00  0.00              
ATOM   4259  N   VAL B 176      20.066 -11.108  85.561  1.00  0.00              
ATOM   4260  CA  VAL B 176      19.690 -10.128  86.574  1.00  0.00              
ATOM   4261  CB  VAL B 176      19.474 -10.860  87.925  1.00  0.00              
ATOM   4262  CG1 VAL B 176      19.359  -9.938  89.132  1.00  0.00              
ATOM   4263  CG2 VAL B 176      18.190 -11.671  87.834  1.00  0.00              
ATOM   4264  C   VAL B 176      20.727  -9.013  86.662  1.00  0.00              
ATOM   4265  O   VAL B 176      20.384  -7.829  86.615  1.00  0.00              
ATOM   4266  N   CYS B 177      22.005  -9.401  86.727  1.00  0.00              
ATOM   4267  CA  CYS B 177      23.111  -8.456  86.771  1.00  0.00              
ATOM   4268  CB  CYS B 177      24.407  -9.238  86.891  1.00  0.00              
ATOM   4269  SG  CYS B 177      25.916  -8.241  86.837  1.00  0.00              
ATOM   4270  C   CYS B 177      23.141  -7.530  85.559  1.00  0.00              
ATOM   4271  O   CYS B 177      23.181  -6.306  85.714  1.00  0.00              
ATOM   4272  N   PHE B 178      23.079  -8.091  84.343  1.00  0.00              
ATOM   4273  CA  PHE B 178      23.006  -7.298  83.125  1.00  0.00              
ATOM   4274  CB  PHE B 178      22.939  -8.152  81.862  1.00  0.00              
ATOM   4275  CG  PHE B 178      24.265  -8.670  81.320  1.00  0.00              
ATOM   4276  CD1 PHE B 178      24.454 -10.027  81.141  1.00  0.00              
ATOM   4277  CD2 PHE B 178      25.263  -7.786  80.957  1.00  0.00              
ATOM   4278  CE1 PHE B 178      25.632 -10.493  80.597  1.00  0.00              
ATOM   4279  CE2 PHE B 178      26.438  -8.260  80.412  1.00  0.00              
ATOM   4280  CZ  PHE B 178      26.625  -9.612  80.233  1.00  0.00              
ATOM   4281  C   PHE B 178      21.803  -6.376  83.123  1.00  0.00              
ATOM   4282  O   PHE B 178      21.953  -5.200  82.807  1.00  0.00              
ATOM   4283  N   LEU B 179      20.621  -6.859  83.521  1.00  0.00              
ATOM   4284  CA  LEU B 179      19.418  -6.045  83.488  1.00  0.00              
ATOM   4285  CB  LEU B 179      18.186  -6.905  83.731  1.00  0.00              
ATOM   4286  CG  LEU B 179      16.951  -6.562  82.911  1.00  0.00              
ATOM   4287  CD1 LEU B 179      17.201  -6.848  81.436  1.00  0.00              
ATOM   4288  CD2 LEU B 179      15.755  -7.367  83.381  1.00  0.00              
ATOM   4289  C   LEU B 179      19.460  -4.876  84.465  1.00  0.00              
ATOM   4290  O   LEU B 179      19.137  -3.749  84.075  1.00  0.00              
ATOM   4291  N   LYS B 180      19.896  -5.087  85.718  1.00  0.00              
ATOM   4292  CA  LYS B 180      20.034  -3.983  86.664  1.00  0.00              
ATOM   4293  CB  LYS B 180      20.362  -4.431  88.095  1.00  0.00              
ATOM   4294  CG  LYS B 180      21.713  -5.100  88.320  1.00  0.00              
ATOM   4295  CD  LYS B 180      22.049  -5.254  89.794  1.00  0.00              
ATOM   4296  CE  LYS B 180      22.304  -3.928  90.509  1.00  0.00              
ATOM   4297  NZ  LYS B 180      23.478  -3.226  90.021  1.00  0.00              
ATOM   4298  C   LYS B 180      21.062  -2.963  86.200  1.00  0.00              
ATOM   4299  O   LYS B 180      20.845  -1.751  86.312  1.00  0.00              
ATOM   4300  N   GLU B 181      22.164  -3.464  85.630  1.00  0.00              
ATOM   4301  CA  GLU B 181      23.178  -2.593  85.082  1.00  0.00              
ATOM   4302  CB  GLU B 181      24.518  -3.297  84.951  1.00  0.00              
ATOM   4303  CG  GLU B 181      25.114  -3.634  86.317  1.00  0.00              
ATOM   4304  CD  GLU B 181      26.588  -4.006  86.296  1.00  0.00              
ATOM   4305  OE1 GLU B 181      27.409  -3.160  85.943  1.00  0.00              
ATOM   4306  OE2 GLU B 181      26.934  -5.132  86.656  1.00  0.00              
ATOM   4307  C   GLU B 181      22.756  -1.898  83.798  1.00  0.00              
ATOM   4308  O   GLU B 181      23.189  -0.774  83.558  1.00  0.00              
ATOM   4309  N   ARG B 182      21.876  -2.487  82.983  1.00  0.00              
ATOM   4310  CA  ARG B 182      21.279  -1.792  81.850  1.00  0.00              
ATOM   4311  CB  ARG B 182      20.518  -2.748  80.927  1.00  0.00              
ATOM   4312  CG  ARG B 182      21.474  -3.566  80.064  1.00  0.00              
ATOM   4313  CD  ARG B 182      20.788  -4.633  79.217  1.00  0.00              
ATOM   4314  NE  ARG B 182      21.793  -5.333  78.430  1.00  0.00              
ATOM   4315  CZ  ARG B 182      21.673  -6.602  78.035  1.00  0.00              
ATOM   4316  NH1 ARG B 182      22.707  -7.179  77.443  1.00  0.00              
ATOM   4317  NH2 ARG B 182      20.531  -7.278  78.103  1.00  0.00              
ATOM   4318  C   ARG B 182      20.379  -0.663  82.330  1.00  0.00              
ATOM   4319  O   ARG B 182      20.403   0.425  81.755  1.00  0.00              
ATOM   4320  N   LEU B 183      19.621  -0.881  83.414  1.00  0.00              
ATOM   4321  CA  LEU B 183      18.867   0.196  84.046  1.00  0.00              
ATOM   4322  CB  LEU B 183      18.010  -0.306  85.201  1.00  0.00              
ATOM   4323  CG  LEU B 183      16.794  -1.174  84.928  1.00  0.00              
ATOM   4324  CD1 LEU B 183      16.138  -1.518  86.250  1.00  0.00              
ATOM   4325  CD2 LEU B 183      15.790  -0.462  84.034  1.00  0.00              
ATOM   4326  C   LEU B 183      19.736   1.338  84.555  1.00  0.00              
ATOM   4327  O   LEU B 183      19.431   2.501  84.292  1.00  0.00              
ATOM   4328  N   GLN B 184      20.827   1.054  85.275  1.00  0.00              
ATOM   4329  CA  GLN B 184      21.707   2.123  85.734  1.00  0.00              
ATOM   4330  CB  GLN B 184      22.566   1.673  86.920  1.00  0.00              
ATOM   4331  CG  GLN B 184      23.553   0.547  86.663  1.00  0.00              
ATOM   4332  CD  GLN B 184      24.080  -0.113  87.927  1.00  0.00              
ATOM   4333  OE1 GLN B 184      23.695  -1.226  88.285  1.00  0.00              
ATOM   4334  NE2 GLN B 184      24.987   0.529  88.650  1.00  0.00              
ATOM   4335  C   GLN B 184      22.536   2.767  84.622  1.00  0.00              
ATOM   4336  O   GLN B 184      22.855   3.955  84.690  1.00  0.00              
ATOM   4337  N   LEU B 185      22.883   2.013  83.574  1.00  0.00              
ATOM   4338  CA  LEU B 185      23.543   2.576  82.405  1.00  0.00              
ATOM   4339  CB  LEU B 185      24.320   1.522  81.614  1.00  0.00              
ATOM   4340  CG  LEU B 185      25.800   1.273  81.912  1.00  0.00              
ATOM   4341  CD1 LEU B 185      26.047   0.816  83.343  1.00  0.00              
ATOM   4342  CD2 LEU B 185      26.344   0.242  80.938  1.00  0.00              
ATOM   4343  C   LEU B 185      22.615   3.324  81.458  1.00  0.00              
ATOM   4344  O   LEU B 185      23.102   4.162  80.700  1.00  0.00              
ATOM   4345  N   LYS B 186      21.298   3.062  81.489  1.00  0.00              
ATOM   4346  CA  LYS B 186      20.289   3.704  80.642  1.00  0.00              
ATOM   4347  CB  LYS B 186      18.908   3.486  81.268  1.00  0.00              
ATOM   4348  CG  LYS B 186      17.710   4.083  80.540  1.00  0.00              
ATOM   4349  CD  LYS B 186      16.474   3.970  81.423  1.00  0.00              
ATOM   4350  CE  LYS B 186      15.290   4.752  80.861  1.00  0.00              
ATOM   4351  NZ  LYS B 186      15.601   6.167  80.762  1.00  0.00              
ATOM   4352  C   LYS B 186      20.501   5.188  80.359  1.00  0.00              
ATOM   4353  O   LYS B 186      20.536   5.600  79.198  1.00  0.00              
ATOM   4354  N   HIS B 187      20.717   5.986  81.411  1.00  0.00              
ATOM   4355  CA  HIS B 187      20.946   7.418  81.272  1.00  0.00              
ATOM   4356  CB  HIS B 187      20.997   8.066  82.654  1.00  0.00              
ATOM   4357  CG  HIS B 187      20.962   9.590  82.642  1.00  0.00              
ATOM   4358  ND1 HIS B 187      21.765  10.432  82.002  1.00  0.00              
ATOM   4359  CD2 HIS B 187      20.053  10.327  83.367  1.00  0.00              
ATOM   4360  NE2 HIS B 187      20.369  11.574  83.135  1.00  0.00              
ATOM   4361  CE1 HIS B 187      21.400  11.643  82.326  1.00  0.00              
ATOM   4362  C   HIS B 187      22.228   7.722  80.503  1.00  0.00              
ATOM   4363  O   HIS B 187      22.246   8.629  79.669  1.00  0.00              
ATOM   4364  N   LEU B 188      23.304   6.969  80.759  1.00  0.00              
ATOM   4365  CA  LEU B 188      24.583   7.164  80.085  1.00  0.00              
ATOM   4366  CB  LEU B 188      25.664   6.337  80.788  1.00  0.00              
ATOM   4367  CG  LEU B 188      27.106   6.345  80.278  1.00  0.00              
ATOM   4368  CD1 LEU B 188      27.741   7.717  80.432  1.00  0.00              
ATOM   4369  CD2 LEU B 188      27.927   5.312  81.030  1.00  0.00              
ATOM   4370  C   LEU B 188      24.472   6.744  78.624  1.00  0.00              
ATOM   4371  O   LEU B 188      25.021   7.390  77.729  1.00  0.00              
ATOM   4372  N   SER B 189      23.721   5.664  78.395  1.00  0.00              
ATOM   4373  CA  SER B 189      23.490   5.114  77.074  1.00  0.00              
ATOM   4374  CB  SER B 189      22.715   3.804  77.221  1.00  0.00              
ATOM   4375  OG  SER B 189      23.011   2.868  76.191  1.00  0.00              
ATOM   4376  C   SER B 189      22.739   6.131  76.225  1.00  0.00              
ATOM   4377  O   SER B 189      23.280   6.594  75.218  1.00  0.00              
ATOM   4378  N   LEU B 190      21.544   6.537  76.685  1.00  0.00              
ATOM   4379  CA  LEU B 190      20.730   7.550  76.024  1.00  0.00              
ATOM   4380  CB  LEU B 190      19.500   7.901  76.856  1.00  0.00              
ATOM   4381  CG  LEU B 190      18.306   6.960  76.883  1.00  0.00              
ATOM   4382  CD1 LEU B 190      17.331   7.386  77.966  1.00  0.00              
ATOM   4383  CD2 LEU B 190      17.612   6.934  75.531  1.00  0.00              
ATOM   4384  C   LEU B 190      21.499   8.826  75.733  1.00  0.00              
ATOM   4385  O   LEU B 190      21.469   9.314  74.601  1.00  0.00              
ATOM   4386  N   LEU B 191      22.225   9.321  76.745  1.00  0.00              
ATOM   4387  CA  LEU B 191      23.111  10.465  76.601  1.00  0.00              
ATOM   4388  CB  LEU B 191      23.832  10.696  77.927  1.00  0.00              
ATOM   4389  CG  LEU B 191      24.901  11.760  78.136  1.00  0.00              
ATOM   4390  CD1 LEU B 191      24.424  13.159  77.785  1.00  0.00              
ATOM   4391  CD2 LEU B 191      25.342  11.705  79.585  1.00  0.00              
ATOM   4392  C   LEU B 191      24.100  10.290  75.457  1.00  0.00              
ATOM   4393  O   LEU B 191      24.063  11.083  74.520  1.00  0.00              
ATOM   4394  N   THR B 192      24.908   9.223  75.452  1.00  0.00              
ATOM   4395  CA  THR B 192      25.941   9.033  74.439  1.00  0.00              
ATOM   4396  CB  THR B 192      26.786   7.785  74.777  1.00  0.00              
ATOM   4397  OG1 THR B 192      27.234   7.967  76.116  1.00  0.00              
ATOM   4398  CG2 THR B 192      28.003   7.633  73.879  1.00  0.00              
ATOM   4399  C   THR B 192      25.356   8.959  73.027  1.00  0.00              
ATOM   4400  O   THR B 192      25.838   9.622  72.100  1.00  0.00              
ATOM   4401  N   THR B 193      24.259   8.212  72.868  1.00  0.00              
ATOM   4402  CA  THR B 193      23.575   8.113  71.588  1.00  0.00              
ATOM   4403  CB  THR B 193      22.500   7.016  71.666  1.00  0.00              
ATOM   4404  OG1 THR B 193      21.773   7.198  72.874  1.00  0.00              
ATOM   4405  CG2 THR B 193      23.124   5.632  71.672  1.00  0.00              
ATOM   4406  C   THR B 193      22.978   9.429  71.099  1.00  0.00              
ATOM   4407  O   THR B 193      23.121   9.808  69.932  1.00  0.00              
ATOM   4408  N   LEU B 194      22.347  10.162  72.022  1.00  0.00              
ATOM   4409  CA  LEU B 194      21.642  11.388  71.688  1.00  0.00              
ATOM   4410  CB  LEU B 194      20.769  11.789  72.868  1.00  0.00              
ATOM   4411  CG  LEU B 194      19.721  12.882  72.766  1.00  0.00              
ATOM   4412  CD1 LEU B 194      18.708  12.598  71.668  1.00  0.00              
ATOM   4413  CD2 LEU B 194      19.016  12.972  74.105  1.00  0.00              
ATOM   4414  C   LEU B 194      22.647  12.479  71.349  1.00  0.00              
ATOM   4415  O   LEU B 194      22.460  13.221  70.383  1.00  0.00              
ATOM   4416  N   SER B 195      23.740  12.540  72.117  1.00  0.00              
ATOM   4417  CA  SER B 195      24.861  13.410  71.821  1.00  0.00              
ATOM   4418  CB  SER B 195      25.935  13.287  72.887  1.00  0.00              
ATOM   4419  OG  SER B 195      25.433  13.687  74.154  1.00  0.00              
ATOM   4420  C   SER B 195      25.450  13.160  70.443  1.00  0.00              
ATOM   4421  O   SER B 195      25.706  14.138  69.745  1.00  0.00              
ATOM   4422  N   ASN B 196      25.625  11.908  69.983  1.00  0.00              
ATOM   4423  CA  ASN B 196      26.035  11.667  68.599  1.00  0.00              
ATOM   4424  CB  ASN B 196      26.149  10.184  68.253  1.00  0.00              
ATOM   4425  CG  ASN B 196      26.677   9.944  66.838  1.00  0.00              
ATOM   4426  OD1 ASN B 196      27.878  10.025  66.590  1.00  0.00              
ATOM   4427  ND2 ASN B 196      25.856   9.654  65.839  1.00  0.00              
ATOM   4428  C   ASN B 196      25.069  12.299  67.610  1.00  0.00              
ATOM   4429  O   ASN B 196      25.493  12.948  66.652  1.00  0.00              
ATOM   4430  N   ARG B 197      23.764  12.151  67.850  1.00  0.00              
ATOM   4431  CA  ARG B 197      22.793  12.695  66.926  1.00  0.00              
ATOM   4432  CB  ARG B 197      21.406  12.116  67.179  1.00  0.00              
ATOM   4433  CG  ARG B 197      20.515  12.159  65.937  1.00  0.00              
ATOM   4434  CD  ARG B 197      21.222  11.680  64.664  1.00  0.00              
ATOM   4435  NE  ARG B 197      21.801  10.349  64.797  1.00  0.00              
ATOM   4436  CZ  ARG B 197      23.017  10.050  64.331  1.00  0.00              
ATOM   4437  NH1 ARG B 197      23.486   8.821  64.453  1.00  0.00              
ATOM   4438  NH2 ARG B 197      23.843  10.945  63.806  1.00  0.00              
ATOM   4439  C   ARG B 197      22.807  14.216  66.879  1.00  0.00              
ATOM   4440  O   ARG B 197      23.064  14.781  65.812  1.00  0.00              
ATOM   4441  N   VAL B 198      22.646  14.896  68.015  1.00  0.00              
ATOM   4442  CA  VAL B 198      22.688  16.353  68.028  1.00  0.00              
ATOM   4443  CB  VAL B 198      22.174  16.949  69.362  1.00  0.00              
ATOM   4444  CG1 VAL B 198      20.688  16.655  69.508  1.00  0.00              
ATOM   4445  CG2 VAL B 198      22.918  16.431  70.585  1.00  0.00              
ATOM   4446  C   VAL B 198      24.041  16.931  67.611  1.00  0.00              
ATOM   4447  O   VAL B 198      24.090  17.911  66.865  1.00  0.00              
ATOM   4448  N   CYS B 199      25.160  16.317  68.015  1.00  0.00              
ATOM   4449  CA  CYS B 199      26.478  16.765  67.582  1.00  0.00              
ATOM   4450  CB  CYS B 199      27.585  16.228  68.479  1.00  0.00              
ATOM   4451  SG  CYS B 199      27.387  16.658  70.228  1.00  0.00              
ATOM   4452  C   CYS B 199      26.797  16.422  66.132  1.00  0.00              
ATOM   4453  O   CYS B 199      27.644  17.086  65.527  1.00  0.00              
ATOM   4454  N   SER B 200      26.181  15.399  65.526  1.00  0.00              
ATOM   4455  CA  SER B 200      26.328  15.175  64.092  1.00  0.00              
ATOM   4456  CB  SER B 200      25.900  13.775  63.651  1.00  0.00              
ATOM   4457  OG  SER B 200      24.573  13.437  64.027  1.00  0.00              
ATOM   4458  C   SER B 200      25.588  16.236  63.296  1.00  0.00              
ATOM   4459  O   SER B 200      26.140  16.776  62.338  1.00  0.00              
ATOM   4460  N   GLN B 201      24.359  16.571  63.714  1.00  0.00              
ATOM   4461  CA  GLN B 201      23.612  17.687  63.139  1.00  0.00              
ATOM   4462  CB  GLN B 201      22.236  17.812  63.806  1.00  0.00              
ATOM   4463  CG  GLN B 201      21.334  16.614  63.503  1.00  0.00              
ATOM   4464  CD  GLN B 201      19.977  16.572  64.201  1.00  0.00              
ATOM   4465  OE1 GLN B 201      19.650  17.335  65.112  1.00  0.00              
ATOM   4466  NE2 GLN B 201      19.103  15.676  63.761  1.00  0.00              
ATOM   4467  C   GLN B 201      24.388  18.998  63.245  1.00  0.00              
ATOM   4468  O   GLN B 201      24.537  19.730  62.261  1.00  0.00              
ATOM   4469  N   TYR B 202      24.948  19.249  64.435  1.00  0.00              
ATOM   4470  CA  TYR B 202      25.839  20.376  64.676  1.00  0.00              
ATOM   4471  CB  TYR B 202      26.303  20.359  66.136  1.00  0.00              
ATOM   4472  CG  TYR B 202      27.135  21.562  66.561  1.00  0.00              
ATOM   4473  CD1 TYR B 202      26.517  22.773  66.798  1.00  0.00              
ATOM   4474  CE1 TYR B 202      27.265  23.870  67.162  1.00  0.00              
ATOM   4475  CD2 TYR B 202      28.505  21.442  66.700  1.00  0.00              
ATOM   4476  CE2 TYR B 202      29.260  22.542  67.050  1.00  0.00              
ATOM   4477  CZ  TYR B 202      28.631  23.748  67.271  1.00  0.00              
ATOM   4478  OH  TYR B 202      29.385  24.860  67.580  1.00  0.00              
ATOM   4479  C   TYR B 202      27.042  20.398  63.741  1.00  0.00              
ATOM   4480  O   TYR B 202      27.295  21.411  63.088  1.00  0.00              
ATOM   4481  N   ALA B 203      27.791  19.293  63.655  1.00  0.00              
ATOM   4482  CA  ALA B 203      28.979  19.225  62.812  1.00  0.00              
ATOM   4483  CB  ALA B 203      29.681  17.895  63.012  1.00  0.00              
ATOM   4484  C   ALA B 203      28.683  19.351  61.325  1.00  0.00              
ATOM   4485  O   ALA B 203      29.432  19.989  60.586  1.00  0.00              
ATOM   4486  N   ALA B 204      27.576  18.749  60.885  1.00  0.00              
ATOM   4487  CA  ALA B 204      27.164  18.803  59.493  1.00  0.00              
ATOM   4488  CB  ALA B 204      25.999  17.854  59.283  1.00  0.00              
ATOM   4489  C   ALA B 204      26.714  20.188  59.052  1.00  0.00              
ATOM   4490  O   ALA B 204      26.918  20.571  57.899  1.00  0.00              
ATOM   4491  N   TYR B 205      26.078  20.945  59.950  1.00  0.00              
ATOM   4492  CA  TYR B 205      25.658  22.296  59.624  1.00  0.00              
ATOM   4493  CB  TYR B 205      24.311  22.593  60.268  1.00  0.00              
ATOM   4494  CG  TYR B 205      23.113  21.992  59.545  1.00  0.00              
ATOM   4495  CD1 TYR B 205      21.992  21.651  60.273  1.00  0.00              
ATOM   4496  CE1 TYR B 205      20.859  21.208  59.624  1.00  0.00              
ATOM   4497  CD2 TYR B 205      23.110  21.852  58.167  1.00  0.00              
ATOM   4498  CE2 TYR B 205      21.981  21.409  57.514  1.00  0.00              
ATOM   4499  CZ  TYR B 205      20.859  21.102  58.250  1.00  0.00              
ATOM   4500  OH  TYR B 205      19.720  20.683  57.598  1.00  0.00              
ATOM   4501  C   TYR B 205      26.637  23.417  59.938  1.00  0.00              
ATOM   4502  O   TYR B 205      26.754  24.376  59.173  1.00  0.00              
ATOM   4503  N   GLY B 206      27.364  23.320  61.050  1.00  0.00              
ATOM   4504  CA  GLY B 206      28.165  24.429  61.546  1.00  0.00              
ATOM   4505  C   GLY B 206      27.320  25.334  62.434  1.00  0.00              
ATOM   4506  O   GLY B 206      26.135  25.546  62.168  1.00  0.00              
ATOM   4507  N   GLU B 207      27.944  25.916  63.467  1.00  0.00              
ATOM   4508  CA  GLU B 207      27.255  26.593  64.564  1.00  0.00              
ATOM   4509  CB  GLU B 207      28.268  27.359  65.424  1.00  0.00              
ATOM   4510  CG  GLU B 207      27.664  28.020  66.664  1.00  0.00              
ATOM   4511  CD  GLU B 207      28.653  28.295  67.782  1.00  0.00              
ATOM   4512  OE1 GLU B 207      28.716  27.480  68.706  1.00  0.00              
ATOM   4513  OE2 GLU B 207      29.351  29.306  67.731  1.00  0.00              
ATOM   4514  C   GLU B 207      26.044  27.460  64.234  1.00  0.00              
ATOM   4515  O   GLU B 207      24.961  27.184  64.750  1.00  0.00              
ATOM   4516  N   LYS B 208      26.173  28.462  63.356  1.00  0.00              
ATOM   4517  CA  LYS B 208      25.054  29.331  63.006  1.00  0.00              
ATOM   4518  CB  LYS B 208      25.516  30.463  62.088  1.00  0.00              
ATOM   4519  CG  LYS B 208      24.435  31.510  61.836  1.00  0.00              
ATOM   4520  CD  LYS B 208      24.893  32.568  60.850  1.00  0.00              
ATOM   4521  CE  LYS B 208      23.752  33.544  60.607  1.00  0.00              
ATOM   4522  NZ  LYS B 208      24.147  34.575  59.668  1.00  0.00              
ATOM   4523  C   LYS B 208      23.915  28.557  62.347  1.00  0.00              
ATOM   4524  O   LYS B 208      22.747  28.736  62.698  1.00  0.00              
ATOM   4525  N   LYS B 209      24.244  27.633  61.442  1.00  0.00              
ATOM   4526  CA  LYS B 209      23.228  26.906  60.701  1.00  0.00              
ATOM   4527  CB  LYS B 209      23.855  26.304  59.454  1.00  0.00              
ATOM   4528  CG  LYS B 209      22.853  25.880  58.393  1.00  0.00              
ATOM   4529  CD  LYS B 209      23.631  25.436  57.171  1.00  0.00              
ATOM   4530  CE  LYS B 209      22.703  25.211  55.994  1.00  0.00              
ATOM   4531  NZ  LYS B 209      23.483  25.066  54.780  1.00  0.00              
ATOM   4532  C   LYS B 209      22.593  25.839  61.587  1.00  0.00              
ATOM   4533  O   LYS B 209      21.414  25.524  61.438  1.00  0.00              
ATOM   4534  N   SER B 210      23.345  25.295  62.550  1.00  0.00              
ATOM   4535  CA  SER B 210      22.795  24.388  63.545  1.00  0.00              
ATOM   4536  CB  SER B 210      23.910  23.689  64.308  1.00  0.00              
ATOM   4537  OG  SER B 210      23.432  22.612  65.108  1.00  0.00              
ATOM   4538  C   SER B 210      21.901  25.140  64.524  1.00  0.00              
ATOM   4539  O   SER B 210      20.891  24.597  64.967  1.00  0.00              
ATOM   4540  N   ARG B 211      22.258  26.378  64.878  1.00  0.00              
ATOM   4541  CA  ARG B 211      21.433  27.249  65.705  1.00  0.00              
ATOM   4542  CB  ARG B 211      22.220  28.532  65.942  1.00  0.00              
ATOM   4543  CG  ARG B 211      21.594  29.632  66.772  1.00  0.00              
ATOM   4544  CD  ARG B 211      22.569  30.798  66.694  1.00  0.00              
ATOM   4545  NE  ARG B 211      22.009  32.027  67.228  1.00  0.00              
ATOM   4546  CZ  ARG B 211      21.153  32.790  66.545  1.00  0.00              
ATOM   4547  NH1 ARG B 211      20.642  33.851  67.152  1.00  0.00              
ATOM   4548  NH2 ARG B 211      20.838  32.535  65.278  1.00  0.00              
ATOM   4549  C   ARG B 211      20.108  27.529  65.006  1.00  0.00              
ATOM   4550  O   ARG B 211      19.037  27.382  65.600  1.00  0.00              
ATOM   4551  N   LEU B 212      20.183  27.885  63.718  1.00  0.00              
ATOM   4552  CA  LEU B 212      19.005  28.016  62.876  1.00  0.00              
ATOM   4553  CB  LEU B 212      19.371  28.513  61.481  1.00  0.00              
ATOM   4554  CG  LEU B 212      19.349  30.013  61.184  1.00  0.00              
ATOM   4555  CD1 LEU B 212      20.231  30.823  62.124  1.00  0.00              
ATOM   4556  CD2 LEU B 212      19.762  30.241  59.741  1.00  0.00              
ATOM   4557  C   LEU B 212      18.204  26.727  62.780  1.00  0.00              
ATOM   4558  O   LEU B 212      16.992  26.772  62.965  1.00  0.00              
ATOM   4559  N   SER B 213      18.835  25.569  62.552  1.00  0.00              
ATOM   4560  CA  SER B 213      18.154  24.278  62.541  1.00  0.00              
ATOM   4561  CB  SER B 213      19.149  23.159  62.237  1.00  0.00              
ATOM   4562  OG  SER B 213      18.577  21.856  62.162  1.00  0.00              
ATOM   4563  C   SER B 213      17.444  23.994  63.857  1.00  0.00              
ATOM   4564  O   SER B 213      16.305  23.529  63.852  1.00  0.00              
ATOM   4565  N   ASN B 214      18.090  24.290  64.990  1.00  0.00              
ATOM   4566  CA  ASN B 214      17.479  24.133  66.303  1.00  0.00              
ATOM   4567  CB  ASN B 214      18.485  24.427  67.421  1.00  0.00              
ATOM   4568  CG  ASN B 214      19.533  23.336  67.617  1.00  0.00              
ATOM   4569  OD1 ASN B 214      19.242  22.146  67.549  1.00  0.00              
ATOM   4570  ND2 ASN B 214      20.793  23.657  67.883  1.00  0.00              
ATOM   4571  C   ASN B 214      16.253  25.023  66.444  1.00  0.00              
ATOM   4572  O   ASN B 214      15.194  24.570  66.883  1.00  0.00              
ATOM   4573  N   LEU B 215      16.374  26.279  66.001  1.00  0.00              
ATOM   4574  CA  LEU B 215      15.260  27.216  65.958  1.00  0.00              
ATOM   4575  CB  LEU B 215      15.775  28.566  65.465  1.00  0.00              
ATOM   4576  CG  LEU B 215      14.874  29.793  65.454  1.00  0.00              
ATOM   4577  CD1 LEU B 215      14.494  30.202  66.865  1.00  0.00              
ATOM   4578  CD2 LEU B 215      15.601  30.939  64.780  1.00  0.00              
ATOM   4579  C   LEU B 215      14.122  26.718  65.068  1.00  0.00              
ATOM   4580  O   LEU B 215      12.957  26.818  65.451  1.00  0.00              
ATOM   4581  N   ILE B 216      14.441  26.145  63.899  1.00  0.00              
ATOM   4582  CA  ILE B 216      13.454  25.573  62.989  1.00  0.00              
ATOM   4583  CB  ILE B 216      14.110  25.150  61.646  1.00  0.00              
ATOM   4584  CG2 ILE B 216      13.110  24.440  60.740  1.00  0.00              
ATOM   4585  CG1 ILE B 216      14.690  26.350  60.906  1.00  0.00              
ATOM   4586  CD1 ILE B 216      15.560  26.002  59.682  1.00  0.00              
ATOM   4587  C   ILE B 216      12.737  24.398  63.644  1.00  0.00              
ATOM   4588  O   ILE B 216      11.506  24.346  63.623  1.00  0.00              
ATOM   4589  N   LYS B 217      13.482  23.470  64.260  1.00  0.00              
ATOM   4590  CA  LYS B 217      12.893  22.338  64.964  1.00  0.00              
ATOM   4591  CB  LYS B 217      13.957  21.420  65.564  1.00  0.00              
ATOM   4592  CG  LYS B 217      14.774  20.693  64.509  1.00  0.00              
ATOM   4593  CD  LYS B 217      15.707  19.667  65.130  1.00  0.00              
ATOM   4594  CE  LYS B 217      16.431  18.967  63.995  1.00  0.00              
ATOM   4595  NZ  LYS B 217      17.034  17.718  64.417  1.00  0.00              
ATOM   4596  C   LYS B 217      11.942  22.798  66.056  1.00  0.00              
ATOM   4597  O   LYS B 217      10.791  22.364  66.097  1.00  0.00              
ATOM   4598  N   LEU B 218      12.386  23.740  66.894  1.00  0.00              
ATOM   4599  CA  LEU B 218      11.537  24.323  67.924  1.00  0.00              
ATOM   4600  CB  LEU B 218      12.341  25.282  68.794  1.00  0.00              
ATOM   4601  CG  LEU B 218      13.482  24.712  69.630  1.00  0.00              
ATOM   4602  CD1 LEU B 218      14.305  25.837  70.224  1.00  0.00              
ATOM   4603  CD2 LEU B 218      12.967  23.772  70.706  1.00  0.00              
ATOM   4604  C   LEU B 218      10.313  25.036  67.361  1.00  0.00              
ATOM   4605  O   LEU B 218       9.221  24.907  67.912  1.00  0.00              
ATOM   4606  N   ALA B 219      10.465  25.753  66.243  1.00  0.00              
ATOM   4607  CA  ALA B 219       9.355  26.421  65.575  1.00  0.00              
ATOM   4608  CB  ALA B 219       9.875  27.233  64.402  1.00  0.00              
ATOM   4609  C   ALA B 219       8.324  25.462  65.003  1.00  0.00              
ATOM   4610  O   ALA B 219       7.121  25.705  65.091  1.00  0.00              
ATOM   4611  N   GLN B 220       8.775  24.357  64.405  1.00  0.00              
ATOM   4612  CA  GLN B 220       7.856  23.404  63.806  1.00  0.00              
ATOM   4613  CB  GLN B 220       8.525  22.620  62.677  1.00  0.00              
ATOM   4614  CG  GLN B 220       8.999  23.582  61.594  1.00  0.00              
ATOM   4615  CD  GLN B 220       9.364  22.976  60.249  1.00  0.00              
ATOM   4616  OE1 GLN B 220      10.120  22.011  60.120  1.00  0.00              
ATOM   4617  NE2 GLN B 220       8.826  23.577  59.196  1.00  0.00              
ATOM   4618  C   GLN B 220       7.217  22.488  64.839  1.00  0.00              
ATOM   4619  O   GLN B 220       6.060  22.093  64.696  1.00  0.00              
ATOM   4620  N   LYS B 221       7.951  22.146  65.902  1.00  0.00              
ATOM   4621  CA  LYS B 221       7.389  21.407  67.023  1.00  0.00              
ATOM   4622  CB  LYS B 221       8.495  20.799  67.876  1.00  0.00              
ATOM   4623  CG  LYS B 221       9.208  19.649  67.180  1.00  0.00              
ATOM   4624  CD  LYS B 221      10.427  19.218  67.975  1.00  0.00              
ATOM   4625  CE  LYS B 221      11.070  18.009  67.315  1.00  0.00              
ATOM   4626  NZ  LYS B 221      12.195  17.550  68.105  1.00  0.00              
ATOM   4627  C   LYS B 221       6.474  22.264  67.888  1.00  0.00              
ATOM   4628  O   LYS B 221       5.485  21.764  68.427  1.00  0.00              
ATOM   4629  N   VAL B 222       6.778  23.557  68.061  1.00  0.00              
ATOM   4630  CA  VAL B 222       5.891  24.471  68.770  1.00  0.00              
ATOM   4631  CB  VAL B 222       6.424  24.865  70.176  1.00  0.00              
ATOM   4632  CG1 VAL B 222       5.326  25.574  70.943  1.00  0.00              
ATOM   4633  CG2 VAL B 222       6.907  23.698  71.012  1.00  0.00              
ATOM   4634  C   VAL B 222       5.633  25.734  67.937  1.00  0.00              
ATOM   4635  O   VAL B 222       6.291  26.761  68.133  1.00  0.00              
ATOM   4636  N   PRO B 223       4.668  25.736  67.005  1.00  0.00              
ATOM   4637  CD  PRO B 223       3.972  24.554  66.510  1.00  0.00              
ATOM   4638  CA  PRO B 223       4.270  26.928  66.260  1.00  0.00              
ATOM   4639  CB  PRO B 223       3.353  26.363  65.195  1.00  0.00              
ATOM   4640  CG  PRO B 223       2.749  25.141  65.835  1.00  0.00              
ATOM   4641  C   PRO B 223       3.589  27.986  67.124  1.00  0.00              
ATOM   4642  O   PRO B 223       3.657  29.180  66.839  1.00  0.00              
ATOM   4643  N   THR B 224       2.971  27.558  68.227  1.00  0.00              
ATOM   4644  CA  THR B 224       2.248  28.420  69.151  1.00  0.00              
ATOM   4645  CB  THR B 224       1.356  27.519  70.028  1.00  0.00              
ATOM   4646  OG1 THR B 224       2.113  26.345  70.325  1.00  0.00              
ATOM   4647  CG2 THR B 224       0.059  27.153  69.325  1.00  0.00              
ATOM   4648  C   THR B 224       3.095  29.350  70.017  1.00  0.00              
ATOM   4649  O   THR B 224       2.560  30.169  70.767  1.00  0.00              
ATOM   4650  N   ALA B 225       4.423  29.234  69.940  1.00  0.00              
ATOM   4651  CA  ALA B 225       5.319  30.053  70.739  1.00  0.00              
ATOM   4652  CB  ALA B 225       6.634  29.299  70.871  1.00  0.00              
ATOM   4653  C   ALA B 225       5.611  31.419  70.120  1.00  0.00              
ATOM   4654  O   ALA B 225       5.003  31.830  69.127  1.00  0.00              
ATOM   4655  N   ASP B 226       6.532  32.172  70.726  1.00  0.00              
ATOM   4656  CA  ASP B 226       7.113  33.336  70.074  1.00  0.00              
ATOM   4657  CB  ASP B 226       6.634  34.643  70.716  1.00  0.00              
ATOM   4658  CG  ASP B 226       6.646  35.872  69.800  1.00  0.00              
ATOM   4659  OD1 ASP B 226       7.425  35.937  68.842  1.00  0.00              
ATOM   4660  OD2 ASP B 226       5.853  36.779  70.046  1.00  0.00              
ATOM   4661  C   ASP B 226       8.629  33.221  70.188  1.00  0.00              
ATOM   4662  O   ASP B 226       9.131  32.453  71.017  1.00  0.00              
ATOM   4663  N   LEU B 227       9.378  33.985  69.383  1.00  0.00              
ATOM   4664  CA  LEU B 227      10.838  33.994  69.365  1.00  0.00              
ATOM   4665  CB  LEU B 227      11.321  35.148  68.490  1.00  0.00              
ATOM   4666  CG  LEU B 227      12.794  35.196  68.105  1.00  0.00              
ATOM   4667  CD1 LEU B 227      13.113  34.094  67.107  1.00  0.00              
ATOM   4668  CD2 LEU B 227      13.152  36.549  67.520  1.00  0.00              
ATOM   4669  C   LEU B 227      11.492  34.098  70.740  1.00  0.00              
ATOM   4670  O   LEU B 227      12.497  33.449  71.021  1.00  0.00              
ATOM   4671  N   GLU B 228      10.852  34.854  71.634  1.00  0.00              
ATOM   4672  CA  GLU B 228      11.329  35.070  72.995  1.00  0.00              
ATOM   4673  CB  GLU B 228      10.461  36.120  73.695  1.00  0.00              
ATOM   4674  CG  GLU B 228      10.557  37.566  73.173  1.00  0.00              
ATOM   4675  CD  GLU B 228      10.117  37.819  71.733  1.00  0.00              
ATOM   4676  OE1 GLU B 228      10.730  38.648  71.067  1.00  0.00              
ATOM   4677  OE2 GLU B 228       9.177  37.167  71.263  1.00  0.00              
ATOM   4678  C   GLU B 228      11.354  33.791  73.828  1.00  0.00              
ATOM   4679  O   GLU B 228      12.055  33.705  74.835  1.00  0.00              
ATOM   4680  N   ASP B 229      10.579  32.782  73.418  1.00  0.00              
ATOM   4681  CA  ASP B 229      10.631  31.470  74.042  1.00  0.00              
ATOM   4682  CB  ASP B 229       9.329  30.683  73.899  1.00  0.00              
ATOM   4683  CG  ASP B 229       8.091  31.319  74.500  1.00  0.00              
ATOM   4684  OD1 ASP B 229       8.100  31.694  75.672  1.00  0.00              
ATOM   4685  OD2 ASP B 229       7.096  31.433  73.777  1.00  0.00              
ATOM   4686  C   ASP B 229      11.712  30.646  73.369  1.00  0.00              
ATOM   4687  O   ASP B 229      12.640  30.164  74.018  1.00  0.00              
ATOM   4688  N   VAL B 230      11.599  30.508  72.045  1.00  0.00              
ATOM   4689  CA  VAL B 230      12.414  29.559  71.299  1.00  0.00              
ATOM   4690  CB  VAL B 230      11.759  29.168  69.953  1.00  0.00              
ATOM   4691  CG1 VAL B 230      10.470  28.402  70.200  1.00  0.00              
ATOM   4692  CG2 VAL B 230      11.473  30.370  69.070  1.00  0.00              
ATOM   4693  C   VAL B 230      13.876  29.943  71.107  1.00  0.00              
ATOM   4694  O   VAL B 230      14.757  29.103  71.298  1.00  0.00              
ATOM   4695  N   LEU B 231      14.178  31.202  70.772  1.00  0.00              
ATOM   4696  CA  LEU B 231      15.549  31.626  70.518  1.00  0.00              
ATOM   4697  CB  LEU B 231      15.611  33.042  69.935  1.00  0.00              
ATOM   4698  CG  LEU B 231      16.960  33.594  69.479  1.00  0.00              
ATOM   4699  CD1 LEU B 231      17.543  32.743  68.359  1.00  0.00              
ATOM   4700  CD2 LEU B 231      16.814  35.039  69.039  1.00  0.00              
ATOM   4701  C   LEU B 231      16.494  31.474  71.710  1.00  0.00              
ATOM   4702  O   LEU B 231      17.596  30.979  71.469  1.00  0.00              
ATOM   4703  N   PRO B 232      16.193  31.814  72.982  1.00  0.00              
ATOM   4704  CD  PRO B 232      15.078  32.661  73.403  1.00  0.00              
ATOM   4705  CA  PRO B 232      17.045  31.504  74.132  1.00  0.00              
ATOM   4706  CB  PRO B 232      16.192  31.931  75.305  1.00  0.00              
ATOM   4707  CG  PRO B 232      15.513  33.158  74.767  1.00  0.00              
ATOM   4708  C   PRO B 232      17.413  30.028  74.219  1.00  0.00              
ATOM   4709  O   PRO B 232      18.556  29.679  74.519  1.00  0.00              
ATOM   4710  N   LEU B 233      16.456  29.154  73.888  1.00  0.00              
ATOM   4711  CA  LEU B 233      16.682  27.717  73.898  1.00  0.00              
ATOM   4712  CB  LEU B 233      15.367  26.963  73.760  1.00  0.00              
ATOM   4713  CG  LEU B 233      14.209  27.376  74.652  1.00  0.00              
ATOM   4714  CD1 LEU B 233      12.984  26.551  74.338  1.00  0.00              
ATOM   4715  CD2 LEU B 233      14.578  27.264  76.112  1.00  0.00              
ATOM   4716  C   LEU B 233      17.608  27.329  72.758  1.00  0.00              
ATOM   4717  O   LEU B 233      18.576  26.599  72.971  1.00  0.00              
ATOM   4718  N   ALA B 234      17.342  27.857  71.556  1.00  0.00              
ATOM   4719  CA  ALA B 234      18.183  27.635  70.386  1.00  0.00              
ATOM   4720  CB  ALA B 234      17.615  28.381  69.189  1.00  0.00              
ATOM   4721  C   ALA B 234      19.619  28.103  70.585  1.00  0.00              
ATOM   4722  O   ALA B 234      20.552  27.455  70.110  1.00  0.00              
ATOM   4723  N   GLU B 235      19.820  29.216  71.302  1.00  0.00              
ATOM   4724  CA  GLU B 235      21.149  29.646  71.718  1.00  0.00              
ATOM   4725  CB  GLU B 235      21.098  30.988  72.452  1.00  0.00              
ATOM   4726  CG  GLU B 235      20.554  32.198  71.692  1.00  0.00              
ATOM   4727  CD  GLU B 235      21.396  32.776  70.558  1.00  0.00              
ATOM   4728  OE1 GLU B 235      20.912  33.700  69.903  1.00  0.00              
ATOM   4729  OE2 GLU B 235      22.524  32.345  70.319  1.00  0.00              
ATOM   4730  C   GLU B 235      21.759  28.621  72.665  1.00  0.00              
ATOM   4731  O   GLU B 235      22.821  28.055  72.394  1.00  0.00              
ATOM   4732  N   ASP B 236      21.043  28.356  73.765  1.00  0.00              
ATOM   4733  CA  ASP B 236      21.499  27.484  74.839  1.00  0.00              
ATOM   4734  CB  ASP B 236      20.412  27.415  75.917  1.00  0.00              
ATOM   4735  CG  ASP B 236      20.598  26.389  77.025  1.00  0.00              
ATOM   4736  OD1 ASP B 236      21.238  26.677  78.041  1.00  0.00              
ATOM   4737  OD2 ASP B 236      20.046  25.299  76.884  1.00  0.00              
ATOM   4738  C   ASP B 236      21.925  26.101  74.365  1.00  0.00              
ATOM   4739  O   ASP B 236      23.040  25.693  74.677  1.00  0.00              
ATOM   4740  N   ILE B 237      21.101  25.397  73.580  1.00  0.00              
ATOM   4741  CA  ILE B 237      21.463  24.082  73.061  1.00  0.00              
ATOM   4742  CB  ILE B 237      20.250  23.366  72.399  1.00  0.00              
ATOM   4743  CG2 ILE B 237      19.683  24.156  71.225  1.00  0.00              
ATOM   4744  CG1 ILE B 237      20.587  21.928  72.001  1.00  0.00              
ATOM   4745  CD1 ILE B 237      19.426  21.125  71.380  1.00  0.00              
ATOM   4746  C   ILE B 237      22.682  24.126  72.139  1.00  0.00              
ATOM   4747  O   ILE B 237      23.591  23.309  72.291  1.00  0.00              
ATOM   4748  N   THR B 238      22.768  25.097  71.223  1.00  0.00              
ATOM   4749  CA  THR B 238      23.892  25.188  70.299  1.00  0.00              
ATOM   4750  CB  THR B 238      23.588  26.242  69.218  1.00  0.00              
ATOM   4751  OG1 THR B 238      22.308  25.900  68.695  1.00  0.00              
ATOM   4752  CG2 THR B 238      24.600  26.243  68.086  1.00  0.00              
ATOM   4753  C   THR B 238      25.200  25.480  71.035  1.00  0.00              
ATOM   4754  O   THR B 238      26.251  24.927  70.701  1.00  0.00              
ATOM   4755  N   ASN B 239      25.124  26.313  72.081  1.00  0.00              
ATOM   4756  CA  ASN B 239      26.267  26.579  72.947  1.00  0.00              
ATOM   4757  CB  ASN B 239      25.990  27.741  73.896  1.00  0.00              
ATOM   4758  CG  ASN B 239      25.856  29.090  73.204  1.00  0.00              
ATOM   4759  OD1 ASN B 239      26.653  29.478  72.355  1.00  0.00              
ATOM   4760  ND2 ASN B 239      24.833  29.863  73.538  1.00  0.00              
ATOM   4761  C   ASN B 239      26.676  25.356  73.755  1.00  0.00              
ATOM   4762  O   ASN B 239      27.864  25.092  73.938  1.00  0.00              
ATOM   4763  N   ILE B 240      25.696  24.584  74.243  1.00  0.00              
ATOM   4764  CA  ILE B 240      25.940  23.296  74.888  1.00  0.00              
ATOM   4765  CB  ILE B 240      24.572  22.728  75.354  1.00  0.00              
ATOM   4766  CG2 ILE B 240      24.528  21.210  75.511  1.00  0.00              
ATOM   4767  CG1 ILE B 240      24.130  23.461  76.614  1.00  0.00              
ATOM   4768  CD1 ILE B 240      22.706  23.127  77.091  1.00  0.00              
ATOM   4769  C   ILE B 240      26.699  22.346  73.962  1.00  0.00              
ATOM   4770  O   ILE B 240      27.651  21.678  74.374  1.00  0.00              
ATOM   4771  N   LEU B 241      26.284  22.316  72.693  1.00  0.00              
ATOM   4772  CA  LEU B 241      26.956  21.530  71.673  1.00  0.00              
ATOM   4773  CB  LEU B 241      26.183  21.605  70.361  1.00  0.00              
ATOM   4774  CG  LEU B 241      24.789  20.985  70.352  1.00  0.00              
ATOM   4775  CD1 LEU B 241      24.005  21.365  69.110  1.00  0.00              
ATOM   4776  CD2 LEU B 241      24.888  19.484  70.503  1.00  0.00              
ATOM   4777  C   LEU B 241      28.411  21.935  71.482  1.00  0.00              
ATOM   4778  O   LEU B 241      29.297  21.091  71.640  1.00  0.00              
ATOM   4779  N   SER B 242      28.707  23.214  71.221  1.00  0.00              
ATOM   4780  CA  SER B 242      30.087  23.661  71.080  1.00  0.00              
ATOM   4781  CB  SER B 242      30.132  25.105  70.612  1.00  0.00              
ATOM   4782  OG  SER B 242      29.074  25.884  71.151  1.00  0.00              
ATOM   4783  C   SER B 242      30.949  23.489  72.322  1.00  0.00              
ATOM   4784  O   SER B 242      32.143  23.206  72.223  1.00  0.00              
ATOM   4785  N   LYS B 243      30.341  23.648  73.500  1.00  0.00              
ATOM   4786  CA  LYS B 243      31.030  23.419  74.759  1.00  0.00              
ATOM   4787  CB  LYS B 243      30.171  23.977  75.894  1.00  0.00              
ATOM   4788  CG  LYS B 243      30.806  23.984  77.276  1.00  0.00              
ATOM   4789  CD  LYS B 243      29.890  24.710  78.251  1.00  0.00              
ATOM   4790  CE  LYS B 243      30.505  24.738  79.642  1.00  0.00              
ATOM   4791  NZ  LYS B 243      30.448  23.432  80.269  1.00  0.00              
ATOM   4792  C   LYS B 243      31.353  21.946  74.992  1.00  0.00              
ATOM   4793  O   LYS B 243      32.474  21.610  75.378  1.00  0.00              
ATOM   4794  N   CYS B 244      30.411  21.033  74.737  1.00  0.00              
ATOM   4795  CA  CYS B 244      30.578  19.670  75.214  1.00  0.00              
ATOM   4796  CB  CYS B 244      29.458  19.357  76.193  1.00  0.00              
ATOM   4797  SG  CYS B 244      29.330  20.649  77.457  1.00  0.00              
ATOM   4798  C   CYS B 244      30.746  18.547  74.199  1.00  0.00              
ATOM   4799  O   CYS B 244      31.256  17.484  74.574  1.00  0.00              
ATOM   4800  N   CYS B 245      30.385  18.733  72.918  1.00  0.00              
ATOM   4801  CA  CYS B 245      30.465  17.671  71.913  1.00  0.00              
ATOM   4802  CB  CYS B 245      30.007  18.139  70.538  1.00  0.00              
ATOM   4803  SG  CYS B 245      28.236  18.481  70.409  1.00  0.00              
ATOM   4804  C   CYS B 245      31.829  17.018  71.742  1.00  0.00              
ATOM   4805  O   CYS B 245      31.923  15.817  71.499  1.00  0.00              
ATOM   4806  N   GLU B 246      32.916  17.781  71.862  1.00  0.00              
ATOM   4807  CA  GLU B 246      34.242  17.191  71.820  1.00  0.00              
ATOM   4808  CB  GLU B 246      35.078  17.815  70.697  1.00  0.00              
ATOM   4809  CG  GLU B 246      34.649  17.375  69.294  1.00  0.00              
ATOM   4810  CD  GLU B 246      34.751  15.872  69.052  1.00  0.00              
ATOM   4811  OE1 GLU B 246      35.862  15.350  68.940  1.00  0.00              
ATOM   4812  OE2 GLU B 246      33.721  15.202  68.995  1.00  0.00              
ATOM   4813  C   GLU B 246      34.949  17.212  73.169  1.00  0.00              
ATOM   4814  O   GLU B 246      36.138  17.519  73.284  1.00  0.00              
ATOM   4815  N   SER B 247      34.202  16.878  74.224  1.00  0.00              
ATOM   4816  CA  SER B 247      34.807  16.701  75.531  1.00  0.00              
ATOM   4817  CB  SER B 247      33.748  16.726  76.628  1.00  0.00              
ATOM   4818  OG  SER B 247      32.681  15.814  76.395  1.00  0.00              
ATOM   4819  C   SER B 247      35.623  15.414  75.563  1.00  0.00              
ATOM   4820  O   SER B 247      35.106  14.305  75.394  1.00  0.00              
ATOM   4821  N   ALA B 248      36.937  15.589  75.700  1.00  0.00              
ATOM   4822  CA  ALA B 248      37.858  14.469  75.813  1.00  0.00              
ATOM   4823  CB  ALA B 248      39.285  14.971  75.653  1.00  0.00              
ATOM   4824  C   ALA B 248      37.771  13.730  77.142  1.00  0.00              
ATOM   4825  O   ALA B 248      37.771  12.500  77.175  1.00  0.00              
ATOM   4826  N   SER B 249      37.690  14.469  78.251  1.00  0.00              
ATOM   4827  CA  SER B 249      37.641  13.871  79.574  1.00  0.00              
ATOM   4828  CB  SER B 249      38.926  14.245  80.306  1.00  0.00              
ATOM   4829  OG  SER B 249      39.119  15.657  80.260  1.00  0.00              
ATOM   4830  C   SER B 249      36.406  14.304  80.359  1.00  0.00              
ATOM   4831  O   SER B 249      35.467  13.528  80.546  1.00  0.00              
ATOM   4832  N   GLU B 250      36.364  15.559  80.815  1.00  0.00              
ATOM   4833  CA  GLU B 250      35.237  16.055  81.585  1.00  0.00              
ATOM   4834  CB  GLU B 250      35.663  17.286  82.393  1.00  0.00              
ATOM   4835  CG  GLU B 250      34.652  17.799  83.423  1.00  0.00              
ATOM   4836  CD  GLU B 250      34.293  16.804  84.521  1.00  0.00              
ATOM   4837  OE1 GLU B 250      35.127  16.538  85.384  1.00  0.00              
ATOM   4838  OE2 GLU B 250      33.168  16.299  84.504  1.00  0.00              
ATOM   4839  C   GLU B 250      34.045  16.343  80.677  1.00  0.00              
ATOM   4840  O   GLU B 250      33.900  17.425  80.099  1.00  0.00              
ATOM   4841  N   ASP B 251      33.199  15.326  80.510  1.00  0.00              
ATOM   4842  CA  ASP B 251      31.954  15.504  79.780  1.00  0.00              
ATOM   4843  CB  ASP B 251      31.253  14.182  79.463  1.00  0.00              
ATOM   4844  CG  ASP B 251      29.969  14.415  78.676  1.00  0.00              
ATOM   4845  OD1 ASP B 251      28.882  14.237  79.227  1.00  0.00              
ATOM   4846  OD2 ASP B 251      30.039  14.844  77.524  1.00  0.00              
ATOM   4847  C   ASP B 251      30.978  16.422  80.496  1.00  0.00              
ATOM   4848  O   ASP B 251      30.296  16.023  81.442  1.00  0.00              
ATOM   4849  N   CYS B 252      30.904  17.667  80.038  1.00  0.00              
ATOM   4850  CA  CYS B 252      29.891  18.579  80.537  1.00  0.00              
ATOM   4851  CB  CYS B 252      30.293  20.024  80.301  1.00  0.00              
ATOM   4852  SG  CYS B 252      30.940  20.406  78.653  1.00  0.00              
ATOM   4853  C   CYS B 252      28.466  18.323  80.061  1.00  0.00              
ATOM   4854  O   CYS B 252      27.519  18.719  80.743  1.00  0.00              
ATOM   4855  N   MET B 253      28.279  17.622  78.932  1.00  0.00              
ATOM   4856  CA  MET B 253      26.965  17.369  78.339  1.00  0.00              
ATOM   4857  CB  MET B 253      27.133  16.467  77.119  1.00  0.00              
ATOM   4858  CG  MET B 253      25.945  16.394  76.176  1.00  0.00              
ATOM   4859  SD  MET B 253      25.625  17.957  75.323  1.00  0.00              
ATOM   4860  CE  MET B 253      26.557  17.684  73.843  1.00  0.00              
ATOM   4861  C   MET B 253      25.958  16.757  79.312  1.00  0.00              
ATOM   4862  O   MET B 253      24.790  17.151  79.344  1.00  0.00              
ATOM   4863  N   ALA B 254      26.448  15.834  80.148  1.00  0.00              
ATOM   4864  CA  ALA B 254      25.685  15.249  81.244  1.00  0.00              
ATOM   4865  CB  ALA B 254      26.615  14.374  82.070  1.00  0.00              
ATOM   4866  C   ALA B 254      25.038  16.240  82.207  1.00  0.00              
ATOM   4867  O   ALA B 254      23.979  15.960  82.766  1.00  0.00              
ATOM   4868  N   LYS B 255      25.666  17.398  82.427  1.00  0.00              
ATOM   4869  CA  LYS B 255      25.087  18.445  83.259  1.00  0.00              
ATOM   4870  CB  LYS B 255      26.157  19.234  84.025  1.00  0.00              
ATOM   4871  CG  LYS B 255      27.165  18.439  84.855  1.00  0.00              
ATOM   4872  CD  LYS B 255      28.376  18.094  84.002  1.00  0.00              
ATOM   4873  CE  LYS B 255      29.435  17.318  84.760  1.00  0.00              
ATOM   4874  NZ  LYS B 255      30.576  17.112  83.888  1.00  0.00              
ATOM   4875  C   LYS B 255      24.298  19.420  82.393  1.00  0.00              
ATOM   4876  O   LYS B 255      23.231  19.908  82.775  1.00  0.00              
ATOM   4877  N   GLU B 256      24.825  19.690  81.192  1.00  0.00              
ATOM   4878  CA  GLU B 256      24.248  20.660  80.275  1.00  0.00              
ATOM   4879  CB  GLU B 256      25.116  20.824  79.039  1.00  0.00              
ATOM   4880  CG  GLU B 256      26.547  21.320  79.207  1.00  0.00              
ATOM   4881  CD  GLU B 256      26.760  22.661  79.893  1.00  0.00              
ATOM   4882  OE1 GLU B 256      26.028  23.614  79.628  1.00  0.00              
ATOM   4883  OE2 GLU B 256      27.698  22.748  80.689  1.00  0.00              
ATOM   4884  C   GLU B 256      22.838  20.325  79.811  1.00  0.00              
ATOM   4885  O   GLU B 256      21.946  21.171  79.908  1.00  0.00              
ATOM   4886  N   LEU B 257      22.601  19.103  79.319  1.00  0.00              
ATOM   4887  CA  LEU B 257      21.282  18.731  78.821  1.00  0.00              
ATOM   4888  CB  LEU B 257      21.291  17.393  78.077  1.00  0.00              
ATOM   4889  CG  LEU B 257      22.110  17.288  76.795  1.00  0.00              
ATOM   4890  CD1 LEU B 257      21.979  15.891  76.213  1.00  0.00              
ATOM   4891  CD2 LEU B 257      21.673  18.323  75.769  1.00  0.00              
ATOM   4892  C   LEU B 257      20.161  18.795  79.858  1.00  0.00              
ATOM   4893  O   LEU B 257      19.086  19.274  79.495  1.00  0.00              
ATOM   4894  N   PRO B 258      20.316  18.388  81.135  1.00  0.00              
ATOM   4895  CD  PRO B 258      21.244  17.353  81.587  1.00  0.00              
ATOM   4896  CA  PRO B 258      19.382  18.706  82.213  1.00  0.00              
ATOM   4897  CB  PRO B 258      20.099  18.187  83.438  1.00  0.00              
ATOM   4898  CG  PRO B 258      20.667  16.898  82.915  1.00  0.00              
ATOM   4899  C   PRO B 258      19.041  20.186  82.330  1.00  0.00              
ATOM   4900  O   PRO B 258      17.861  20.553  82.380  1.00  0.00              
ATOM   4901  N   GLU B 259      20.066  21.047  82.314  1.00  0.00              
ATOM   4902  CA  GLU B 259      19.864  22.487  82.333  1.00  0.00              
ATOM   4903  CB  GLU B 259      21.223  23.182  82.485  1.00  0.00              
ATOM   4904  CG  GLU B 259      21.255  24.713  82.471  1.00  0.00              
ATOM   4905  CD  GLU B 259      20.290  25.417  83.420  1.00  0.00              
ATOM   4906  OE1 GLU B 259      20.323  25.162  84.624  1.00  0.00              
ATOM   4907  OE2 GLU B 259      19.513  26.238  82.931  1.00  0.00              
ATOM   4908  C   GLU B 259      19.094  22.974  81.108  1.00  0.00              
ATOM   4909  O   GLU B 259      18.235  23.852  81.233  1.00  0.00              
ATOM   4910  N   HIS B 260      19.365  22.392  79.933  1.00  0.00              
ATOM   4911  CA  HIS B 260      18.589  22.678  78.738  1.00  0.00              
ATOM   4912  CB  HIS B 260      19.142  21.953  77.509  1.00  0.00              
ATOM   4913  CG  HIS B 260      18.398  22.312  76.228  1.00  0.00              
ATOM   4914  ND1 HIS B 260      18.076  23.524  75.804  1.00  0.00              
ATOM   4915  CD2 HIS B 260      17.876  21.398  75.346  1.00  0.00              
ATOM   4916  NE2 HIS B 260      17.250  22.119  74.450  1.00  0.00              
ATOM   4917  CE1 HIS B 260      17.363  23.396  74.721  1.00  0.00              
ATOM   4918  C   HIS B 260      17.126  22.315  78.936  1.00  0.00              
ATOM   4919  O   HIS B 260      16.264  23.158  78.694  1.00  0.00              
ATOM   4920  N   THR B 261      16.812  21.103  79.406  1.00  0.00              
ATOM   4921  CA  THR B 261      15.430  20.706  79.637  1.00  0.00              
ATOM   4922  CB  THR B 261      15.316  19.215  79.961  1.00  0.00              
ATOM   4923  OG1 THR B 261      16.423  18.861  80.778  1.00  0.00              
ATOM   4924  CG2 THR B 261      15.301  18.396  78.687  1.00  0.00              
ATOM   4925  C   THR B 261      14.656  21.540  80.646  1.00  0.00              
ATOM   4926  O   THR B 261      13.444  21.707  80.493  1.00  0.00              
ATOM   4927  N   VAL B 262      15.337  22.098  81.659  1.00  0.00              
ATOM   4928  CA  VAL B 262      14.714  23.044  82.581  1.00  0.00              
ATOM   4929  CB  VAL B 262      15.709  23.478  83.690  1.00  0.00              
ATOM   4930  CG1 VAL B 262      15.110  24.521  84.628  1.00  0.00              
ATOM   4931  CG2 VAL B 262      16.128  22.280  84.526  1.00  0.00              
ATOM   4932  C   VAL B 262      14.196  24.247  81.796  1.00  0.00              
ATOM   4933  O   VAL B 262      13.003  24.564  81.842  1.00  0.00              
ATOM   4934  N   LYS B 263      15.080  24.867  81.005  1.00  0.00              
ATOM   4935  CA  LYS B 263      14.708  25.997  80.164  1.00  0.00              
ATOM   4936  CB  LYS B 263      15.920  26.540  79.418  1.00  0.00              
ATOM   4937  CG  LYS B 263      17.029  27.148  80.256  1.00  0.00              
ATOM   4938  CD  LYS B 263      17.977  27.841  79.288  1.00  0.00
[truncated: 120,880 more chars]
