# Supplementary material for: RaTrav: a tool for calculating mean first-passage times on biochemical networks
Source: BMC Syst Biol. 2013 Nov 21;7:130. doi: 10.1186/1752-0509-7-130 (PMC4222613; doi:10.1186/1752-0509-7-130)
Supplement: Additional file 1 — RaTrav examples file. File containing RaTrav input and output data for the two case studies presented. [file 1752-0509-7-130-S1.zip › SupplementaryFiles/Example1/99a.pdb]

ATOM      1  N   GLU A   1      11.435  -7.280 102.485  1.00  0.00              
ATOM      2  CA  GLU A   1      11.702  -8.687 102.720  1.00  0.00              
ATOM      3  CB  GLU A   1      11.774  -8.918 104.230  1.00  0.00              
ATOM      4  CG  GLU A   1      12.300 -10.280 104.683  1.00  0.00              
ATOM      5  CD  GLU A   1      13.737 -10.582 104.272  1.00  0.00              
ATOM      6  OE1 GLU A   1      14.647  -9.898 104.743  1.00  0.00              
ATOM      7  OE2 GLU A   1      13.950 -11.512 103.496  1.00  0.00              
ATOM      8  C   GLU A   1      10.623  -9.561 102.088  1.00  0.00              
ATOM      9  O   GLU A   1      10.836 -10.728 101.765  1.00  0.00              
ATOM     10  N   THR A   2       9.460  -8.952 101.892  1.00  0.00              
ATOM     11  CA  THR A   2       8.323  -9.607 101.279  1.00  0.00              
ATOM     12  CB  THR A   2       7.040  -8.856 101.676  1.00  0.00              
ATOM     13  OG1 THR A   2       7.357  -7.469 101.776  1.00  0.00              
ATOM     14  CG2 THR A   2       6.469  -9.383 102.983  1.00  0.00              
ATOM     15  C   THR A   2       8.465  -9.743  99.768  1.00  0.00              
ATOM     16  O   THR A   2       9.008  -8.871  99.082  1.00  0.00              
ATOM     17  N   THR A   3       7.977 -10.866  99.242  1.00  0.00              
ATOM     18  CA  THR A   3       8.066 -11.176  97.826  1.00  0.00              
ATOM     19  CB  THR A   3       7.652 -12.645  97.625  1.00  0.00              
ATOM     20  OG1 THR A   3       6.457 -12.822  98.382  1.00  0.00              
ATOM     21  CG2 THR A   3       8.730 -13.622  98.064  1.00  0.00              
ATOM     22  C   THR A   3       7.202 -10.239  96.992  1.00  0.00              
ATOM     23  O   THR A   3       5.974 -10.351  96.995  1.00  0.00              
ATOM     24  N   ALA A   4       7.859  -9.291  96.321  1.00  0.00              
ATOM     25  CA  ALA A   4       7.196  -8.300  95.485  1.00  0.00              
ATOM     26  CB  ALA A   4       8.246  -7.514  94.714  1.00  0.00              
ATOM     27  C   ALA A   4       6.192  -8.849  94.477  1.00  0.00              
ATOM     28  O   ALA A   4       6.497  -9.752  93.695  1.00  0.00              
ATOM     29  N   LEU A   5       4.978  -8.303  94.512  1.00  0.00              
ATOM     30  CA  LEU A   5       3.890  -8.762  93.663  1.00  0.00              
ATOM     31  CB  LEU A   5       2.551  -8.260  94.188  1.00  0.00              
ATOM     32  CG  LEU A   5       2.034  -8.787  95.513  1.00  0.00              
ATOM     33  CD1 LEU A   5       0.827  -7.994  95.973  1.00  0.00              
ATOM     34  CD2 LEU A   5       1.688 -10.254  95.399  1.00  0.00              
ATOM     35  C   LEU A   5       4.062  -8.253  92.245  1.00  0.00              
ATOM     36  O   LEU A   5       4.401  -7.088  92.034  1.00  0.00              
ATOM     37  N   VAL A   6       3.851  -9.113  91.253  1.00  0.00              
ATOM     38  CA  VAL A   6       3.858  -8.688  89.864  1.00  0.00              
ATOM     39  CB  VAL A   6       4.964  -9.389  89.043  1.00  0.00              
ATOM     40  CG1 VAL A   6       5.023  -8.811  87.637  1.00  0.00              
ATOM     41  CG2 VAL A   6       6.327  -9.254  89.700  1.00  0.00              
ATOM     42  C   VAL A   6       2.479  -9.023  89.317  1.00  0.00              
ATOM     43  O   VAL A   6       2.063 -10.189  89.313  1.00  0.00              
ATOM     44  N   CYS A   7       1.758  -7.996  88.868  1.00  0.00              
ATOM     45  CA  CYS A   7       0.404  -8.174  88.378  1.00  0.00              
ATOM     46  CB  CYS A   7      -0.571  -7.566  89.380  1.00  0.00              
ATOM     47  SG  CYS A   7      -2.313  -7.858  88.984  1.00  0.00              
ATOM     48  C   CYS A   7       0.226  -7.581  86.986  1.00  0.00              
ATOM     49  O   CYS A   7       0.080  -6.370  86.779  1.00  0.00              
ATOM     50  N   ASP A   8       0.253  -8.484  86.007  1.00  0.00              
ATOM     51  CA  ASP A   8       0.064  -8.132  84.611  1.00  0.00              
ATOM     52  CB  ASP A   8       0.818  -9.102  83.703  1.00  0.00              
ATOM     53  CG  ASP A   8       0.785  -8.822  82.202  1.00  0.00              
ATOM     54  OD1 ASP A   8       1.187  -9.713  81.455  1.00  0.00              
ATOM     55  OD2 ASP A   8       0.420  -7.728  81.764  1.00  0.00              
ATOM     56  C   ASP A   8      -1.409  -8.092  84.244  1.00  0.00              
ATOM     57  O   ASP A   8      -2.049  -9.107  83.971  1.00  0.00              
ATOM     58  N   ASN A   9      -1.910  -6.864  84.219  1.00  0.00              
ATOM     59  CA  ASN A   9      -3.309  -6.583  83.946  1.00  0.00              
ATOM     60  CB  ASN A   9      -3.748  -5.331  84.712  1.00  0.00              
ATOM     61  CG  ASN A   9      -3.742  -5.456  86.231  1.00  0.00              
ATOM     62  OD1 ASN A   9      -4.767  -5.297  86.887  1.00  0.00              
ATOM     63  ND2 ASN A   9      -2.622  -5.708  86.891  1.00  0.00              
ATOM     64  C   ASN A   9      -3.492  -6.338  82.454  1.00  0.00              
ATOM     65  O   ASN A   9      -2.734  -5.567  81.859  1.00  0.00              
ATOM     66  N   GLY A  10      -4.460  -6.996  81.814  1.00  0.00              
ATOM     67  CA  GLY A  10      -4.799  -6.702  80.429  1.00  0.00              
ATOM     68  C   GLY A  10      -6.277  -6.941  80.158  1.00  0.00              
ATOM     69  O   GLY A  10      -6.943  -7.662  80.906  1.00  0.00              
ATOM     70  N   SER A  11      -6.783  -6.376  79.053  1.00  0.00              
ATOM     71  CA  SER A  11      -8.192  -6.407  78.659  1.00  0.00              
ATOM     72  CB  SER A  11      -8.301  -5.953  77.207  1.00  0.00              
ATOM     73  OG  SER A  11      -7.508  -4.803  76.930  1.00  0.00              
ATOM     74  C   SER A  11      -8.944  -7.730  78.793  1.00  0.00              
ATOM     75  O   SER A  11     -10.157  -7.760  79.014  1.00  0.00              
ATOM     76  N   GLY A  12      -8.240  -8.850  78.626  1.00  0.00              
ATOM     77  CA  GLY A  12      -8.862 -10.156  78.730  1.00  0.00              
ATOM     78  C   GLY A  12      -8.395 -10.953  79.934  1.00  0.00              
ATOM     79  O   GLY A  12      -9.131 -11.813  80.417  1.00  0.00              
ATOM     80  N   LEU A  13      -7.208 -10.671  80.476  1.00  0.00              
ATOM     81  CA  LEU A  13      -6.559 -11.570  81.418  1.00  0.00              
ATOM     82  CB  LEU A  13      -5.641 -12.561  80.699  1.00  0.00              
ATOM     83  CG  LEU A  13      -6.217 -13.717  79.889  1.00  0.00              
ATOM     84  CD1 LEU A  13      -5.142 -14.337  79.019  1.00  0.00              
ATOM     85  CD2 LEU A  13      -6.846 -14.761  80.797  1.00  0.00              
ATOM     86  C   LEU A  13      -5.719 -10.799  82.420  1.00  0.00              
ATOM     87  O   LEU A  13      -5.130  -9.760  82.106  1.00  0.00              
ATOM     88  N   VAL A  14      -5.710 -11.306  83.649  1.00  0.00              
ATOM     89  CA  VAL A  14      -4.774 -10.861  84.662  1.00  0.00              
ATOM     90  CB  VAL A  14      -5.495 -10.393  85.950  1.00  0.00              
ATOM     91  CG1 VAL A  14      -4.500  -9.952  87.017  1.00  0.00              
ATOM     92  CG2 VAL A  14      -6.422  -9.224  85.655  1.00  0.00              
ATOM     93  C   VAL A  14      -3.861 -12.048  84.936  1.00  0.00              
ATOM     94  O   VAL A  14      -4.311 -13.148  85.275  1.00  0.00              
ATOM     95  N   LYS A  15      -2.568 -11.821  84.712  1.00  0.00              
ATOM     96  CA  LYS A  15      -1.532 -12.778  85.058  1.00  0.00              
ATOM     97  CB  LYS A  15      -0.484 -12.913  83.949  1.00  0.00              
ATOM     98  CG  LYS A  15      -0.994 -13.365  82.586  1.00  0.00              
ATOM     99  CD  LYS A  15      -1.201 -12.182  81.648  1.00  0.00              
ATOM    100  CE  LYS A  15      -1.773 -12.610  80.302  1.00  0.00              
ATOM    101  NZ  LYS A  15      -0.890 -13.495  79.562  1.00  0.00              
ATOM    102  C   LYS A  15      -0.858 -12.246  86.313  1.00  0.00              
ATOM    103  O   LYS A  15      -0.523 -11.062  86.374  1.00  0.00              
ATOM    104  N   ALA A  16      -0.640 -13.067  87.338  1.00  0.00              
ATOM    105  CA  ALA A  16      -0.115 -12.583  88.602  1.00  0.00              
ATOM    106  CB  ALA A  16      -1.273 -12.295  89.539  1.00  0.00              
ATOM    107  C   ALA A  16       0.795 -13.578  89.299  1.00  0.00              
ATOM    108  O   ALA A  16       0.675 -14.796  89.125  1.00  0.00              
ATOM    109  N   GLY A  17       1.727 -13.046  90.087  1.00  0.00              
ATOM    110  CA  GLY A  17       2.640 -13.860  90.869  1.00  0.00              
ATOM    111  C   GLY A  17       3.626 -12.976  91.610  1.00  0.00              
ATOM    112  O   GLY A  17       3.310 -11.840  91.972  1.00  0.00              
ATOM    113  N   PHE A  18       4.843 -13.482  91.801  1.00  0.00              
ATOM    114  CA  PHE A  18       5.851 -12.801  92.594  1.00  0.00              
ATOM    115  CB  PHE A  18       6.182 -13.596  93.860  1.00  0.00              
ATOM    116  CG  PHE A  18       4.990 -13.902  94.758  1.00  0.00              
ATOM    117  CD1 PHE A  18       4.436 -15.168  94.746  1.00  0.00              
ATOM    118  CD2 PHE A  18       4.469 -12.928  95.587  1.00  0.00              
ATOM    119  CE1 PHE A  18       3.361 -15.456  95.560  1.00  0.00              
ATOM    120  CE2 PHE A  18       3.400 -13.229  96.405  1.00  0.00              
ATOM    121  CZ  PHE A  18       2.842 -14.488  96.391  1.00  0.00              
ATOM    122  C   PHE A  18       7.131 -12.634  91.787  1.00  0.00              
ATOM    123  O   PHE A  18       7.424 -13.410  90.870  1.00  0.00              
ATOM    124  N   ALA A  19       7.899 -11.607  92.155  1.00  0.00              
ATOM    125  CA  ALA A  19       9.191 -11.309  91.556  1.00  0.00              
ATOM    126  CB  ALA A  19       9.832 -10.148  92.293  1.00  0.00              
ATOM    127  C   ALA A  19      10.155 -12.479  91.650  1.00  0.00              
ATOM    128  O   ALA A  19      10.351 -13.075  92.712  1.00  0.00              
ATOM    129  N   GLY A  20      10.718 -12.837  90.501  1.00  0.00              
ATOM    130  CA  GLY A  20      11.626 -13.965  90.425  1.00  0.00              
ATOM    131  C   GLY A  20      10.931 -15.217  89.911  1.00  0.00              
ATOM    132  O   GLY A  20      11.602 -16.202  89.597  1.00  0.00              
ATOM    133  N   ASP A  21       9.594 -15.235  89.806  1.00  0.00              
ATOM    134  CA  ASP A  21       8.914 -16.367  89.186  1.00  0.00              
ATOM    135  CB  ASP A  21       7.407 -16.390  89.414  1.00  0.00              
ATOM    136  CG  ASP A  21       6.915 -16.807  90.788  1.00  0.00              
ATOM    137  OD1 ASP A  21       7.348 -17.834  91.314  1.00  0.00              
ATOM    138  OD2 ASP A  21       6.054 -16.122  91.345  1.00  0.00              
ATOM    139  C   ASP A  21       9.130 -16.325  87.685  1.00  0.00              
ATOM    140  O   ASP A  21       9.037 -15.266  87.060  1.00  0.00              
ATOM    141  N   ASP A  22       9.416 -17.486  87.098  1.00  0.00              
ATOM    142  CA  ASP A  22       9.580 -17.602  85.651  1.00  0.00              
ATOM    143  CB  ASP A  22      10.413 -18.842  85.292  1.00  0.00              
ATOM    144  CG  ASP A  22       9.683 -20.171  85.463  1.00  0.00              
ATOM    145  OD1 ASP A  22       9.195 -20.430  86.565  1.00  0.00              
ATOM    146  OD2 ASP A  22       9.601 -20.935  84.504  1.00  0.00              
ATOM    147  C   ASP A  22       8.246 -17.675  84.912  1.00  0.00              
ATOM    148  O   ASP A  22       8.204 -17.604  83.686  1.00  0.00              
ATOM    149  N   ALA A  23       7.151 -17.864  85.648  1.00  0.00              
ATOM    150  CA  ALA A  23       5.826 -18.023  85.078  1.00  0.00              
ATOM    151  CB  ALA A  23       5.541 -19.509  84.889  1.00  0.00              
ATOM    152  C   ALA A  23       4.817 -17.487  86.089  1.00  0.00              
ATOM    153  O   ALA A  23       5.087 -17.557  87.293  1.00  0.00              
ATOM    154  N   PRO A  24       3.686 -16.895  85.677  1.00  0.00              
ATOM    155  CD  PRO A  24       3.404 -16.500  84.300  1.00  0.00              
ATOM    156  CA  PRO A  24       2.627 -16.455  86.580  1.00  0.00              
ATOM    157  CB  PRO A  24       1.711 -15.657  85.676  1.00  0.00              
ATOM    158  CG  PRO A  24       1.906 -16.287  84.323  1.00  0.00              
ATOM    159  C   PRO A  24       1.899 -17.600  87.269  1.00  0.00              
ATOM    160  O   PRO A  24       1.665 -18.664  86.692  1.00  0.00              
ATOM    161  N   ARG A  25       1.537 -17.359  88.525  1.00  0.00              
ATOM    162  CA  ARG A  25       0.882 -18.362  89.344  1.00  0.00              
ATOM    163  CB  ARG A  25       1.298 -18.134  90.789  1.00  0.00              
ATOM    164  CG  ARG A  25       0.879 -19.207  91.786  1.00  0.00              
ATOM    165  CD  ARG A  25       1.708 -19.117  93.067  1.00  0.00              
ATOM    166  NE  ARG A  25       3.060 -19.636  92.882  1.00  0.00              
ATOM    167  CZ  ARG A  25       4.129 -18.864  92.661  1.00  0.00              
ATOM    168  NH1 ARG A  25       5.306 -19.444  92.465  1.00  0.00              
ATOM    169  NH2 ARG A  25       4.031 -17.540  92.644  1.00  0.00              
ATOM    170  C   ARG A  25      -0.628 -18.273  89.168  1.00  0.00              
ATOM    171  O   ARG A  25      -1.312 -19.279  88.981  1.00  0.00              
ATOM    172  N   ALA A  26      -1.163 -17.052  89.206  1.00  0.00              
ATOM    173  CA  ALA A  26      -2.586 -16.844  89.021  1.00  0.00              
ATOM    174  CB  ALA A  26      -3.091 -15.868  90.071  1.00  0.00              
ATOM    175  C   ALA A  26      -2.821 -16.237  87.649  1.00  0.00              
ATOM    176  O   ALA A  26      -2.406 -15.110  87.379  1.00  0.00              
ATOM    177  N   VAL A  27      -3.423 -16.999  86.738  1.00  0.00              
ATOM    178  CA  VAL A  27      -3.818 -16.469  85.441  1.00  0.00              
ATOM    179  CB  VAL A  27      -3.171 -17.228  84.254  1.00  0.00              
ATOM    180  CG1 VAL A  27      -3.492 -16.531  82.937  1.00  0.00              
ATOM    181  CG2 VAL A  27      -1.664 -17.359  84.401  1.00  0.00              
ATOM    182  C   VAL A  27      -5.326 -16.643  85.405  1.00  0.00              
ATOM    183  O   VAL A  27      -5.819 -17.770  85.496  1.00  0.00              
ATOM    184  N   PHE A  28      -6.075 -15.545  85.311  1.00  0.00              
ATOM    185  CA  PHE A  28      -7.526 -15.629  85.261  1.00  0.00              
ATOM    186  CB  PHE A  28      -8.129 -15.651  86.682  1.00  0.00              
ATOM    187  CG  PHE A  28      -7.979 -14.387  87.515  1.00  0.00              
ATOM    188  CD1 PHE A  28      -9.065 -13.547  87.661  1.00  0.00              
ATOM    189  CD2 PHE A  28      -6.783 -14.098  88.143  1.00  0.00              
ATOM    190  CE1 PHE A  28      -8.958 -12.418  88.440  1.00  0.00              
ATOM    191  CE2 PHE A  28      -6.686 -12.967  88.923  1.00  0.00              
ATOM    192  CZ  PHE A  28      -7.772 -12.131  89.073  1.00  0.00              
ATOM    193  C   PHE A  28      -8.113 -14.507  84.410  1.00  0.00              
ATOM    194  O   PHE A  28      -7.482 -13.452  84.299  1.00  0.00              
ATOM    195  N   PRO A  29      -9.278 -14.670  83.763  1.00  0.00              
ATOM    196  CD  PRO A  29     -10.016 -15.927  83.662  1.00  0.00              
ATOM    197  CA  PRO A  29      -9.909 -13.634  82.952  1.00  0.00              
ATOM    198  CB  PRO A  29     -11.082 -14.360  82.319  1.00  0.00              
ATOM    199  CG  PRO A  29     -11.408 -15.450  83.308  1.00  0.00              
ATOM    200  C   PRO A  29     -10.340 -12.372  83.689  1.00  0.00              
ATOM    201  O   PRO A  29     -10.864 -12.414  84.806  1.00  0.00              
ATOM    202  N   SER A  30     -10.123 -11.228  83.041  1.00  0.00              
ATOM    203  CA  SER A  30     -10.519  -9.930  83.565  1.00  0.00              
ATOM    204  CB  SER A  30      -9.738  -8.840  82.831  1.00  0.00              
ATOM    205  OG  SER A  30      -8.342  -9.098  82.863  1.00  0.00              
ATOM    206  C   SER A  30     -12.024  -9.712  83.413  1.00  0.00              
ATOM    207  O   SER A  30     -12.493  -8.868  82.645  1.00  0.00              
ATOM    208  N   ILE A  31     -12.805 -10.501  84.152  1.00  0.00              
ATOM    209  CA  ILE A  31     -14.256 -10.432  84.094  1.00  0.00              
ATOM    210  CB  ILE A  31     -14.907 -11.676  83.430  1.00  0.00              
ATOM    211  CG2 ILE A  31     -14.742 -11.615  81.921  1.00  0.00              
ATOM    212  CG1 ILE A  31     -14.435 -12.998  84.030  1.00  0.00              
ATOM    213  CD1 ILE A  31     -15.152 -14.256  83.501  1.00  0.00              
ATOM    214  C   ILE A  31     -14.858 -10.252  85.474  1.00  0.00              
ATOM    215  O   ILE A  31     -14.243 -10.580  86.491  1.00  0.00              
ATOM    216  N   VAL A  32     -16.060  -9.688  85.512  1.00  0.00              
ATOM    217  CA  VAL A  32     -16.926  -9.795  86.675  1.00  0.00              
ATOM    218  CB  VAL A  32     -17.105  -8.481  87.475  1.00  0.00              
ATOM    219  CG1 VAL A  32     -15.845  -8.149  88.259  1.00  0.00              
ATOM    220  CG2 VAL A  32     -17.487  -7.315  86.580  1.00  0.00              
ATOM    221  C   VAL A  32     -18.269 -10.315  86.190  1.00  0.00              
ATOM    222  O   VAL A  32     -18.754  -9.905  85.134  1.00  0.00              
ATOM    223  N   GLY A  33     -18.868 -11.239  86.932  1.00  0.00              
ATOM    224  CA  GLY A  33     -20.116 -11.849  86.531  1.00  0.00              
ATOM    225  C   GLY A  33     -21.227 -11.483  87.491  1.00  0.00              
ATOM    226  O   GLY A  33     -21.177 -11.807  88.679  1.00  0.00              
ATOM    227  N   ARG A  34     -22.218 -10.773  86.961  1.00  0.00              
ATOM    228  CA  ARG A  34     -23.422 -10.447  87.706  1.00  0.00              
ATOM    229  CB  ARG A  34     -23.792  -8.979  87.514  1.00  0.00              
ATOM    230  CG  ARG A  34     -22.864  -8.101  88.331  1.00  0.00              
ATOM    231  CD  ARG A  34     -23.181  -6.616  88.249  1.00  0.00              
ATOM    232  NE  ARG A  34     -22.416  -5.924  89.275  1.00  0.00              
ATOM    233  CZ  ARG A  34     -21.152  -5.531  89.107  1.00  0.00              
ATOM    234  NH1 ARG A  34     -20.459  -5.188  90.184  1.00  0.00              
ATOM    235  NH2 ARG A  34     -20.600  -5.435  87.901  1.00  0.00              
ATOM    236  C   ARG A  34     -24.546 -11.357  87.232  1.00  0.00              
ATOM    237  O   ARG A  34     -24.654 -11.570  86.022  1.00  0.00              
ATOM    238  N   PRO A  35     -25.384 -11.943  88.102  1.00  0.00              
ATOM    239  CD  PRO A  35     -25.339 -11.769  89.549  1.00  0.00              
ATOM    240  CA  PRO A  35     -26.447 -12.871  87.722  1.00  0.00              
ATOM    241  CB  PRO A  35     -27.053 -13.270  89.055  1.00  0.00              
ATOM    242  CG  PRO A  35     -26.761 -12.098  89.954  1.00  0.00              
ATOM    243  C   PRO A  35     -27.489 -12.349  86.742  1.00  0.00              
ATOM    244  O   PRO A  35     -27.804 -11.156  86.698  1.00  0.00              
ATOM    245  N   ARG A  36     -27.997 -13.287  85.938  1.00  0.00              
ATOM    246  CA  ARG A  36     -28.997 -13.013  84.915  1.00  0.00              
ATOM    247  CB  ARG A  36     -29.566 -14.303  84.344  1.00  0.00              
ATOM    248  CG  ARG A  36     -28.622 -15.175  83.545  1.00  0.00              
ATOM    249  CD  ARG A  36     -29.415 -16.393  83.113  1.00  0.00              
ATOM    250  NE  ARG A  36     -28.556 -17.422  82.556  1.00  0.00              
ATOM    251  CZ  ARG A  36     -29.035 -18.512  81.956  1.00  0.00              
ATOM    252  NH1 ARG A  36     -28.165 -19.421  81.548  1.00  0.00              
ATOM    253  NH2 ARG A  36     -30.337 -18.699  81.761  1.00  0.00              
ATOM    254  C   ARG A  36     -30.196 -12.168  85.322  1.00  0.00              
ATOM    255  O   ARG A  36     -30.765 -12.299  86.410  1.00  0.00              
ATOM    256  N   HIS A  37     -30.500 -11.247  84.402  1.00  0.00              
ATOM    257  CA  HIS A  37     -31.791 -10.577  84.275  1.00  0.00              
ATOM    258  CB  HIS A  37     -32.769 -11.486  83.512  1.00  0.00              
ATOM    259  CG  HIS A  37     -32.293 -11.888  82.124  1.00  0.00              
ATOM    260  ND1 HIS A  37     -31.833 -13.074  81.756  1.00  0.00              
ATOM    261  CD2 HIS A  37     -32.257 -11.049  81.034  1.00  0.00              
ATOM    262  NE2 HIS A  37     -31.766 -11.784  80.069  1.00  0.00              
ATOM    263  CE1 HIS A  37     -31.511 -12.998  80.494  1.00  0.00              
ATOM    264  C   HIS A  37     -32.449 -10.039  85.544  1.00  0.00              
ATOM    265  O   HIS A  37     -33.675 -10.006  85.661  1.00  0.00              
ATOM    266  N   GLN A  38     -31.642  -9.545  86.487  1.00  0.00              
ATOM    267  CA  GLN A  38     -32.116  -9.083  87.790  1.00  0.00              
ATOM    268  CB  GLN A  38     -30.929  -8.597  88.613  1.00  0.00              
ATOM    269  CG  GLN A  38     -29.893  -9.676  88.924  1.00  0.00              
ATOM    270  CD  GLN A  38     -30.379 -10.754  89.881  1.00  0.00              
ATOM    271  OE1 GLN A  38     -30.293 -10.604  91.097  1.00  0.00              
ATOM    272  NE2 GLN A  38     -30.881 -11.880  89.388  1.00  0.00              
ATOM    273  C   GLN A  38     -33.206  -8.014  87.767  1.00  0.00              
ATOM    274  O   GLN A  38     -34.065  -7.963  88.646  1.00  0.00              
ATOM    275  N   GLY A  39     -33.200  -7.166  86.733  1.00  0.00              
ATOM    276  CA  GLY A  39     -34.239  -6.162  86.536  1.00  0.00              
ATOM    277  C   GLY A  39     -35.589  -6.757  86.143  1.00  0.00              
ATOM    278  O   GLY A  39     -36.631  -6.139  86.350  1.00  0.00              
ATOM    279  N   VAL A  40     -35.582  -7.951  85.543  1.00  0.00              
ATOM    280  CA  VAL A  40     -36.805  -8.661  85.196  1.00  0.00              
ATOM    281  CB  VAL A  40     -36.593  -9.527  83.927  1.00  0.00              
ATOM    282  CG1 VAL A  40     -37.878 -10.230  83.508  1.00  0.00              
ATOM    283  CG2 VAL A  40     -36.071  -8.692  82.766  1.00  0.00              
ATOM    284  C   VAL A  40     -37.180  -9.530  86.391  1.00  0.00              
ATOM    285  O   VAL A  40     -38.301  -9.481  86.901  1.00  0.00              
ATOM    286  N   MET A  41     -36.224 -10.327  86.876  1.00  0.00              
ATOM    287  CA  MET A  41     -36.437 -11.195  88.021  1.00  0.00              
ATOM    288  CB  MET A  41     -35.488 -12.389  87.957  1.00  0.00              
ATOM    289  CG  MET A  41     -35.774 -13.346  86.810  1.00  0.00              
ATOM    290  SD  MET A  41     -34.826 -14.882  86.942  1.00  0.00              
ATOM    291  CE  MET A  41     -33.366 -14.419  86.057  1.00  0.00              
ATOM    292  C   MET A  41     -36.294 -10.428  89.333  1.00  0.00              
ATOM    293  O   MET A  41     -35.375 -10.630  90.134  1.00  0.00              
ATOM    294  N   VAL A  42     -37.265  -9.536  89.549  1.00  0.00              
ATOM    295  CA  VAL A  42     -37.281  -8.637  90.696  1.00  0.00              
ATOM    296  CB  VAL A  42     -38.446  -7.620  90.581  1.00  0.00              
ATOM    297  CG1 VAL A  42     -38.435  -6.621  91.733  1.00  0.00              
ATOM    298  CG2 VAL A  42     -38.375  -6.848  89.271  1.00  0.00              
ATOM    299  C   VAL A  42     -37.353  -9.427  91.999  1.00  0.00              
ATOM    300  O   VAL A  42     -38.360 -10.048  92.341  1.00  0.00              
ATOM    301  N   GLY A  43     -36.212  -9.446  92.684  1.00  0.00              
ATOM    302  CA  GLY A  43     -36.101 -10.098  93.978  1.00  0.00              
ATOM    303  C   GLY A  43     -35.610 -11.536  93.880  1.00  0.00              
ATOM    304  O   GLY A  43     -35.437 -12.201  94.905  1.00  0.00              
ATOM    305  N   MET A  44     -35.353 -12.060  92.676  1.00  0.00              
ATOM    306  CA  MET A  44     -34.850 -13.416  92.541  1.00  0.00              
ATOM    307  CB  MET A  44     -35.266 -14.021  91.203  1.00  0.00              
ATOM    308  CG  MET A  44     -34.995 -15.515  91.050  1.00  0.00              
ATOM    309  SD  MET A  44     -35.902 -16.543  92.234  1.00  0.00              
ATOM    310  CE  MET A  44     -34.562 -17.150  93.221  1.00  0.00              
ATOM    311  C   MET A  44     -33.337 -13.399  92.728  1.00  0.00              
ATOM    312  O   MET A  44     -32.526 -13.348  91.796  1.00  0.00              
ATOM    313  N   GLY A  45     -33.000 -13.399  94.016  1.00  0.00              
ATOM    314  CA  GLY A  45     -31.619 -13.359  94.453  1.00  0.00              
ATOM    315  C   GLY A  45     -31.150 -11.922  94.613  1.00  0.00              
ATOM    316  O   GLY A  45     -31.942 -10.999  94.818  1.00  0.00              
ATOM    317  N   GLN A  46     -29.833 -11.745  94.537  1.00  0.00              
ATOM    318  CA  GLN A  46     -29.198 -10.444  94.674  1.00  0.00              
ATOM    319  CB  GLN A  46     -28.565 -10.266  96.055  1.00  0.00              
ATOM    320  CG  GLN A  46     -29.539 -10.142  97.220  1.00  0.00              
ATOM    321  CD  GLN A  46     -28.846 -10.010  98.566  1.00  0.00              
ATOM    322  OE1 GLN A  46     -28.234 -10.945  99.073  1.00  0.00              
ATOM    323  NE2 GLN A  46     -28.911  -8.850  99.204  1.00  0.00              
ATOM    324  C   GLN A  46     -28.094 -10.368  93.634  1.00  0.00              
ATOM    325  O   GLN A  46     -27.565 -11.396  93.200  1.00  0.00              
ATOM    326  N   LYS A  47     -27.707  -9.147  93.258  1.00  0.00              
ATOM    327  CA  LYS A  47     -26.669  -8.916  92.262  1.00  0.00              
ATOM    328  CB  LYS A  47     -26.752  -7.471  91.766  1.00  0.00              
ATOM    329  CG  LYS A  47     -28.089  -7.094  91.149  1.00  0.00              
ATOM    330  CD  LYS A  47     -28.092  -5.616  90.805  1.00  0.00              
ATOM    331  CE  LYS A  47     -29.451  -5.212  90.263  1.00  0.00              
ATOM    332  NZ  LYS A  47     -29.475  -3.790  89.988  1.00  0.00              
ATOM    333  C   LYS A  47     -25.269  -9.226  92.798  1.00  0.00              
ATOM    334  O   LYS A  47     -24.440  -8.344  93.040  1.00  0.00              
ATOM    335  N   ASP A  48     -24.987 -10.513  93.010  1.00  0.00              
ATOM    336  CA  ASP A  48     -23.695 -10.936  93.525  1.00  0.00              
ATOM    337  CB  ASP A  48     -23.779 -12.329  94.151  1.00  0.00              
ATOM    338  CG  ASP A  48     -22.552 -12.702  94.977  1.00  0.00              
ATOM    339  OD1 ASP A  48     -21.466 -12.898  94.430  1.00  0.00              
ATOM    340  OD2 ASP A  48     -22.686 -12.793  96.196  1.00  0.00              
ATOM    341  C   ASP A  48     -22.679 -10.929  92.394  1.00  0.00              
ATOM    342  O   ASP A  48     -22.611 -11.857  91.588  1.00  0.00              
ATOM    343  N   SER A  49     -21.913  -9.847  92.313  1.00  0.00              
ATOM    344  CA  SER A  49     -20.818  -9.744  91.369  1.00  0.00              
ATOM    345  CB  SER A  49     -20.409  -8.281  91.276  1.00  0.00              
ATOM    346  OG  SER A  49     -20.430  -7.631  92.543  1.00  0.00              
ATOM    347  C   SER A  49     -19.636 -10.652  91.692  1.00  0.00              
ATOM    348  O   SER A  49     -18.749 -10.308  92.483  1.00  0.00              
ATOM    349  N   TYR A  50     -19.658 -11.843  91.092  1.00  0.00              
ATOM    350  CA  TYR A  50     -18.561 -12.794  91.213  1.00  0.00              
ATOM    351  CB  TYR A  50     -18.987 -14.184  90.750  1.00  0.00              
ATOM    352  CG  TYR A  50     -20.043 -14.839  91.626  1.00  0.00              
ATOM    353  CD1 TYR A  50     -21.369 -14.792  91.248  1.00  0.00              
ATOM    354  CE1 TYR A  50     -22.335 -15.382  92.034  1.00  0.00              
ATOM    355  CD2 TYR A  50     -19.675 -15.483  92.790  1.00  0.00              
ATOM    356  CE2 TYR A  50     -20.636 -16.077  93.582  1.00  0.00              
ATOM    357  CZ  TYR A  50     -21.959 -16.016  93.198  1.00  0.00              
ATOM    358  OH  TYR A  50     -22.929 -16.596  93.991  1.00  0.00              
ATOM    359  C   TYR A  50     -17.363 -12.336  90.391  1.00  0.00              
ATOM    360  O   TYR A  50     -17.530 -11.686  89.357  1.00  0.00              
ATOM    361  N   VAL A  51     -16.137 -12.657  90.801  1.00  0.00              
ATOM    362  CA  VAL A  51     -14.965 -12.083  90.154  1.00  0.00              
ATOM    363  CB  VAL A  51     -14.041 -11.391  91.176  1.00  0.00              
ATOM    364  CG1 VAL A  51     -13.131 -10.439  90.432  1.00  0.00              
ATOM    365  CG2 VAL A  51     -14.769 -10.657  92.290  1.00  0.00              
ATOM    366  C   VAL A  51     -14.158 -13.113  89.372  1.00  0.00              
ATOM    367  O   VAL A  51     -13.992 -14.252  89.808  1.00  0.00              
ATOM    368  N   GLY A  52     -13.697 -12.723  88.181  1.00  0.00              
ATOM    369  CA  GLY A  52     -12.685 -13.433  87.407  1.00  0.00              
ATOM    370  C   GLY A  52     -12.919 -14.923  87.222  1.00  0.00              
ATOM    371  O   GLY A  52     -13.907 -15.359  86.630  1.00  0.00              
ATOM    372  N   ASP A  53     -12.002 -15.709  87.793  1.00  0.00              
ATOM    373  CA  ASP A  53     -12.094 -17.165  87.773  1.00  0.00              
ATOM    374  CB  ASP A  53     -10.845 -17.788  88.395  1.00  0.00              
ATOM    375  CG  ASP A  53     -10.863 -19.313  88.423  1.00  0.00              
ATOM    376  OD1 ASP A  53     -10.694 -19.929  87.373  1.00  0.00              
ATOM    377  OD2 ASP A  53     -11.035 -19.873  89.505  1.00  0.00              
ATOM    378  C   ASP A  53     -13.334 -17.692  88.486  1.00  0.00              
ATOM    379  O   ASP A  53     -13.939 -18.667  88.044  1.00  0.00              
ATOM    380  N   GLU A  54     -13.731 -17.032  89.577  1.00  0.00              
ATOM    381  CA  GLU A  54     -14.915 -17.400  90.339  1.00  0.00              
ATOM    382  CB  GLU A  54     -14.881 -16.591  91.628  1.00  0.00              
ATOM    383  CG  GLU A  54     -16.041 -16.695  92.602  1.00  0.00              
ATOM    384  CD  GLU A  54     -15.996 -15.580  93.635  1.00  0.00              
ATOM    385  OE1 GLU A  54     -16.204 -14.423  93.258  1.00  0.00              
ATOM    386  OE2 GLU A  54     -15.755 -15.865  94.806  1.00  0.00              
ATOM    387  C   GLU A  54     -16.167 -17.100  89.514  1.00  0.00              
ATOM    388  O   GLU A  54     -17.131 -17.867  89.531  1.00  0.00              
ATOM    389  N   ALA A  55     -16.140 -15.993  88.759  1.00  0.00              
ATOM    390  CA  ALA A  55     -17.209 -15.667  87.826  1.00  0.00              
ATOM    391  CB  ALA A  55     -16.965 -14.314  87.175  1.00  0.00              
ATOM    392  C   ALA A  55     -17.306 -16.700  86.715  1.00  0.00              
ATOM    393  O   ALA A  55     -18.382 -17.241  86.459  1.00  0.00              
ATOM    394  N   GLN A  56     -16.172 -17.036  86.090  1.00  0.00              
ATOM    395  CA  GLN A  56     -16.123 -18.060  85.057  1.00  0.00              
ATOM    396  CB  GLN A  56     -14.715 -18.128  84.473  1.00  0.00              
ATOM    397  CG  GLN A  56     -14.580 -19.085  83.297  1.00  0.00              
ATOM    398  CD  GLN A  56     -13.433 -18.744  82.363  1.00  0.00              
ATOM    399  OE1 GLN A  56     -12.257 -18.751  82.717  1.00  0.00              
ATOM    400  NE2 GLN A  56     -13.768 -18.428  81.122  1.00  0.00              
ATOM    401  C   GLN A  56     -16.596 -19.420  85.565  1.00  0.00              
ATOM    402  O   GLN A  56     -17.329 -20.124  84.867  1.00  0.00              
ATOM    403  N   SER A  57     -16.261 -19.770  86.810  1.00  0.00              
ATOM    404  CA  SER A  57     -16.745 -20.995  87.430  1.00  0.00              
ATOM    405  CB  SER A  57     -16.079 -21.192  88.791  1.00  0.00              
ATOM    406  OG  SER A  57     -16.327 -22.483  89.339  1.00  0.00              
ATOM    407  C   SER A  57     -18.264 -21.051  87.592  1.00  0.00              
ATOM    408  O   SER A  57     -18.796 -22.129  87.867  1.00  0.00              
ATOM    409  N   LYS A  58     -18.985 -19.929  87.480  1.00  0.00              
ATOM    410  CA  LYS A  58     -20.441 -19.942  87.483  1.00  0.00              
ATOM    411  CB  LYS A  58     -20.978 -19.250  88.737  1.00  0.00              
ATOM    412  CG  LYS A  58     -20.631 -19.944  90.043  1.00  0.00              
ATOM    413  CD  LYS A  58     -21.274 -19.211  91.205  1.00  0.00              
ATOM    414  CE  LYS A  58     -20.848 -19.816  92.536  1.00  0.00              
ATOM    415  NZ  LYS A  58     -19.429 -19.616  92.765  1.00  0.00              
ATOM    416  C   LYS A  58     -21.017 -19.273  86.237  1.00  0.00              
ATOM    417  O   LYS A  58     -22.210 -18.955  86.187  1.00  0.00              
ATOM    418  N   ARG A  59     -20.194 -19.133  85.184  1.00  0.00              
ATOM    419  CA  ARG A  59     -20.490 -18.314  84.008  1.00  0.00              
ATOM    420  CB  ARG A  59     -19.464 -18.575  82.904  1.00  0.00              
ATOM    421  CG  ARG A  59     -19.534 -17.531  81.794  1.00  0.00              
ATOM    422  CD  ARG A  59     -19.420 -18.112  80.386  1.00  0.00              
ATOM    423  NE  ARG A  59     -20.406 -19.136  80.043  1.00  0.00              
ATOM    424  CZ  ARG A  59     -21.716 -18.920  79.865  1.00  0.00              
ATOM    425  NH1 ARG A  59     -22.446 -19.889  79.334  1.00  0.00              
ATOM    426  NH2 ARG A  59     -22.339 -17.821  80.289  1.00  0.00              
ATOM    427  C   ARG A  59     -21.882 -18.474  83.410  1.00  0.00              
ATOM    428  O   ARG A  59     -22.492 -17.493  82.979  1.00  0.00              
ATOM    429  N   GLY A  60     -22.397 -19.708  83.422  1.00  0.00              
ATOM    430  CA  GLY A  60     -23.686 -20.058  82.842  1.00  0.00              
ATOM    431  C   GLY A  60     -24.839 -19.169  83.288  1.00  0.00              
ATOM    432  O   GLY A  60     -25.727 -18.865  82.491  1.00  0.00              
ATOM    433  N   ILE A  61     -24.824 -18.722  84.547  1.00  0.00              
ATOM    434  CA  ILE A  61     -25.882 -17.866  85.069  1.00  0.00              
ATOM    435  CB  ILE A  61     -26.419 -18.396  86.423  1.00  0.00              
ATOM    436  CG2 ILE A  61     -27.231 -19.662  86.178  1.00  0.00              
ATOM    437  CG1 ILE A  61     -25.321 -18.585  87.473  1.00  0.00              
ATOM    438  CD1 ILE A  61     -25.820 -18.935  88.889  1.00  0.00              
ATOM    439  C   ILE A  61     -25.472 -16.400  85.196  1.00  0.00              
ATOM    440  O   ILE A  61     -26.215 -15.577  85.743  1.00  0.00              
ATOM    441  N   LEU A  62     -24.299 -16.034  84.675  1.00  0.00              
ATOM    442  CA  LEU A  62     -23.731 -14.725  84.937  1.00  0.00              
ATOM    443  CB  LEU A  62     -22.425 -14.854  85.716  1.00  0.00              
ATOM    444  CG  LEU A  62     -22.396 -15.570  87.060  1.00  0.00              
ATOM    445  CD1 LEU A  62     -20.983 -15.565  87.595  1.00  0.00              
ATOM    446  CD2 LEU A  62     -23.321 -14.928  88.074  1.00  0.00              
ATOM    447  C   LEU A  62     -23.471 -13.919  83.677  1.00  0.00              
ATOM    448  O   LEU A  62     -22.757 -14.337  82.763  1.00  0.00              
ATOM    449  N   THR A  63     -24.085 -12.741  83.625  1.00  0.00              
ATOM    450  CA  THR A  63     -23.751 -11.734  82.633  1.00  0.00              
ATOM    451  CB  THR A  63     -24.889 -10.701  82.484  1.00  0.00              
ATOM    452  OG1 THR A  63     -25.674 -10.699  83.674  1.00  0.00              
ATOM    453  CG2 THR A  63     -25.760 -11.036  81.285  1.00  0.00              
ATOM    454  C   THR A  63     -22.422 -11.075  82.984  1.00  0.00              
ATOM    455  O   THR A  63     -22.245 -10.517  84.072  1.00  0.00              
ATOM    456  N   LEU A  64     -21.469 -11.177  82.056  1.00  0.00              
ATOM    457  CA  LEU A  64     -20.095 -10.776  82.310  1.00  0.00              
ATOM    458  CB  LEU A  64     -19.132 -11.752  81.638  1.00  0.00              
ATOM    459  CG  LEU A  64     -19.229 -13.249  81.911  1.00  0.00              
ATOM    460  CD1 LEU A  64     -18.262 -13.989  81.005  1.00  0.00              
ATOM    461  CD2 LEU A  64     -18.962 -13.580  83.371  1.00  0.00              
ATOM    462  C   LEU A  64     -19.771  -9.375  81.814  1.00  0.00              
ATOM    463  O   LEU A  64     -20.215  -8.958  80.743  1.00  0.00              
ATOM    464  N   LYS A  65     -18.996  -8.637  82.607  1.00  0.00              
ATOM    465  CA  LYS A  65     -18.391  -7.386  82.176  1.00  0.00              
ATOM    466  CB  LYS A  65     -18.602  -6.271  83.184  1.00  0.00              
ATOM    467  CG  LYS A  65     -19.990  -5.747  83.476  1.00  0.00              
ATOM    468  CD  LYS A  65     -19.729  -4.711  84.552  1.00  0.00              
ATOM    469  CE  LYS A  65     -20.958  -3.929  84.956  1.00  0.00              
ATOM    470  NZ  LYS A  65     -20.587  -3.021  86.024  1.00  0.00              
ATOM    471  C   LYS A  65     -16.884  -7.574  82.119  1.00  0.00              
ATOM    472  O   LYS A  65     -16.320  -8.306  82.938  1.00  0.00              
ATOM    473  N   TYR A  66     -16.219  -6.911  81.170  1.00  0.00              
ATOM    474  CA  TYR A  66     -14.769  -6.762  81.200  1.00  0.00              
ATOM    475  CB  TYR A  66     -14.149  -6.904  79.802  1.00  0.00              
ATOM    476  CG  TYR A  66     -14.305  -8.273  79.151  1.00  0.00              
ATOM    477  CD1 TYR A  66     -15.400  -8.531  78.347  1.00  0.00              
ATOM    478  CE1 TYR A  66     -15.521  -9.751  77.714  1.00  0.00              
ATOM    479  CD2 TYR A  66     -13.336  -9.241  79.331  1.00  0.00              
ATOM    480  CE2 TYR A  66     -13.452 -10.463  78.698  1.00  0.00              
ATOM    481  CZ  TYR A  66     -14.542 -10.707  77.889  1.00  0.00              
ATOM    482  OH  TYR A  66     -14.659 -11.922  77.237  1.00  0.00              
ATOM    483  C   TYR A  66     -14.454  -5.371  81.758  1.00  0.00              
ATOM    484  O   TYR A  66     -14.748  -4.375  81.091  1.00  0.00              
ATOM    485  N   PRO A  67     -13.915  -5.218  82.979  1.00  0.00              
ATOM    486  CD  PRO A  67     -13.900  -6.257  84.001  1.00  0.00              
ATOM    487  CA  PRO A  67     -13.546  -3.929  83.572  1.00  0.00              
ATOM    488  CB  PRO A  67     -13.273  -4.279  85.020  1.00  0.00              
ATOM    489  CG  PRO A  67     -14.172  -5.461  85.257  1.00  0.00              
ATOM    490  C   PRO A  67     -12.345  -3.220  82.955  1.00  0.00              
ATOM    491  O   PRO A  67     -12.169  -2.010  83.130  1.00  0.00              
ATOM    492  N   ILE A  68     -11.482  -3.976  82.271  1.00  0.00              
ATOM    493  CA  ILE A  68     -10.358  -3.409  81.546  1.00  0.00              
ATOM    494  CB  ILE A  68      -9.043  -4.180  81.807  1.00  0.00              
ATOM    495  CG2 ILE A  68      -7.887  -3.383  81.204  1.00  0.00              
ATOM    496  CG1 ILE A  68      -8.781  -4.444  83.284  1.00  0.00              
ATOM    497  CD1 ILE A  68      -7.597  -5.392  83.559  1.00  0.00              
ATOM    498  C   ILE A  68     -10.748  -3.559  80.085  1.00  0.00              
ATOM    499  O   ILE A  68     -10.933  -4.677  79.599  1.00  0.00              
ATOM    500  N   GLU A  69     -10.917  -2.452  79.366  1.00  0.00              
ATOM    501  CA  GLU A  69     -11.321  -2.507  77.973  1.00  0.00              
ATOM    502  CB  GLU A  69     -12.733  -1.962  77.803  1.00  0.00              
ATOM    503  CG  GLU A  69     -13.754  -2.934  78.387  1.00  0.00              
ATOM    504  CD  GLU A  69     -15.160  -2.385  78.552  1.00  0.00              
ATOM    505  OE1 GLU A  69     -16.071  -2.902  77.907  1.00  0.00              
ATOM    506  OE2 GLU A  69     -15.342  -1.433  79.316  1.00  0.00              
ATOM    507  C   GLU A  69     -10.328  -1.751  77.114  1.00  0.00              
ATOM    508  O   GLU A  69     -10.000  -0.590  77.364  1.00  0.00              
ATOM    509  N   HIS A  70      -9.808  -2.469  76.115  1.00  0.00              
ATOM    510  CA  HIS A  70      -8.820  -1.953  75.173  1.00  0.00              
ATOM    511  CB  HIS A  70      -9.476  -0.987  74.181  1.00  0.00              
ATOM    512  CG  HIS A  70     -10.502  -1.660  73.282  1.00  0.00              
ATOM    513  ND1 HIS A  70     -11.791  -1.371  73.194  1.00  0.00              
ATOM    514  CD2 HIS A  70     -10.226  -2.696  72.418  1.00  0.00              
ATOM    515  NE2 HIS A  70     -11.376  -2.973  71.860  1.00  0.00              
ATOM    516  CE1 HIS A  70     -12.316  -2.185  72.319  1.00  0.00              
ATOM    517  C   HIS A  70      -7.575  -1.359  75.830  1.00  0.00              
ATOM    518  O   HIS A  70      -7.035  -0.325  75.432  1.00  0.00              
ATOM    519  N   GLY A  71      -7.122  -2.030  76.891  1.00  0.00              
ATOM    520  CA  GLY A  71      -5.988  -1.572  77.673  1.00  0.00              
ATOM    521  C   GLY A  71      -6.376  -0.620  78.797  1.00  0.00              
ATOM    522  O   GLY A  71      -5.727  -0.609  79.843  1.00  0.00              
ATOM    523  N   ILE A  72      -7.446   0.162  78.629  1.00  0.00              
ATOM    524  CA  ILE A  72      -7.795   1.200  79.583  1.00  0.00              
ATOM    525  CB  ILE A  72      -8.431   2.405  78.845  1.00  0.00              
ATOM    526  CG2 ILE A  72      -8.745   3.532  79.830  1.00  0.00              
ATOM    527  CG1 ILE A  72      -7.506   2.918  77.740  1.00  0.00              
ATOM    528  CD1 ILE A  72      -8.123   3.976  76.804  1.00  0.00              
ATOM    529  C   ILE A  72      -8.736   0.615  80.627  1.00  0.00              
ATOM    530  O   ILE A  72      -9.709  -0.073  80.302  1.00  0.00              
ATOM    531  N   ILE A  73      -8.444   0.852  81.905  1.00  0.00              
ATOM    532  CA  ILE A  73      -9.326   0.396  82.967  1.00  0.00              
ATOM    533  CB  ILE A  73      -8.573   0.291  84.304  1.00  0.00              
ATOM    534  CG2 ILE A  73      -9.545  -0.164  85.383  1.00  0.00              
ATOM    535  CG1 ILE A  73      -7.385  -0.660  84.205  1.00  0.00              
ATOM    536  CD1 ILE A  73      -6.496  -0.713  85.461  1.00  0.00              
ATOM    537  C   ILE A  73     -10.522   1.336  83.069  1.00  0.00              
ATOM    538  O   ILE A  73     -10.378   2.521  83.393  1.00  0.00              
ATOM    539  N   THR A  74     -11.700   0.791  82.772  1.00  0.00              
ATOM    540  CA  THR A  74     -12.929   1.561  82.760  1.00  0.00              
ATOM    541  CB  THR A  74     -13.750   1.185  81.510  1.00  0.00              
ATOM    542  OG1 THR A  74     -13.865  -0.233  81.529  1.00  0.00              
ATOM    543  CG2 THR A  74     -13.098   1.650  80.215  1.00  0.00              
ATOM    544  C   THR A  74     -13.744   1.370  84.033  1.00  0.00              
ATOM    545  O   THR A  74     -13.970   2.317  84.790  1.00  0.00              
ATOM    546  N   ASN A  75     -14.179   0.140  84.324  1.00  0.00              
ATOM    547  CA  ASN A  75     -15.088  -0.100  85.439  1.00  0.00              
ATOM    548  CB  ASN A  75     -15.999  -1.296  85.116  1.00  0.00              
ATOM    549  CG  ASN A  75     -17.272  -1.390  85.955  1.00  0.00              
ATOM    550  OD1 ASN A  75     -18.382  -1.468  85.434  1.00  0.00              
ATOM    551  ND2 ASN A  75     -17.216  -1.414  87.278  1.00  0.00              
ATOM    552  C   ASN A  75     -14.335  -0.267  86.762  1.00  0.00              
ATOM    553  O   ASN A  75     -14.360  -1.320  87.411  1.00  0.00              
ATOM    554  N   TRP A  76     -13.721   0.835  87.204  1.00  0.00              
ATOM    555  CA  TRP A  76     -12.836   0.884  88.364  1.00  0.00              
ATOM    556  CB  TRP A  76     -12.485   2.327  88.697  1.00  0.00              
ATOM    557  CG  TRP A  76     -11.332   2.829  87.843  1.00  0.00              
ATOM    558  CD2 TRP A  76     -10.009   2.824  88.184  1.00  0.00              
ATOM    559  CE2 TRP A  76      -9.422   3.295  87.051  1.00  0.00              
ATOM    560  CE3 TRP A  76      -9.305   2.116  89.129  1.00  0.00              
ATOM    561  CD1 TRP A  76     -11.517   3.299  86.562  1.00  0.00              
ATOM    562  NE1 TRP A  76     -10.317   3.553  86.088  1.00  0.00              
ATOM    563  CZ2 TRP A  76      -8.091   3.117  86.776  1.00  0.00              
ATOM    564  CZ3 TRP A  76      -7.955   1.943  88.885  1.00  0.00              
ATOM    565  CH2 TRP A  76      -7.359   2.435  87.730  1.00  0.00              
ATOM    566  C   TRP A  76     -13.189   0.142  89.644  1.00  0.00              
ATOM    567  O   TRP A  76     -12.333  -0.550  90.197  1.00  0.00              
ATOM    568  N   ASP A  77     -14.431   0.216  90.132  1.00  0.00              
ATOM    569  CA  ASP A  77     -14.827  -0.558  91.308  1.00  0.00              
ATOM    570  CB  ASP A  77     -16.194  -0.150  91.831  1.00  0.00              
ATOM    571  CG  ASP A  77     -16.122   1.106  92.685  1.00  0.00              
ATOM    572  OD1 ASP A  77     -16.172   0.995  93.908  1.00  0.00              
ATOM    573  OD2 ASP A  77     -16.027   2.191  92.111  1.00  0.00              
ATOM    574  C   ASP A  77     -14.768  -2.063  91.114  1.00  0.00              
ATOM    575  O   ASP A  77     -14.426  -2.820  92.023  1.00  0.00              
ATOM    576  N   ASP A  78     -15.031  -2.498  89.882  1.00  0.00              
ATOM    577  CA  ASP A  78     -14.925  -3.906  89.546  1.00  0.00              
ATOM    578  CB  ASP A  78     -15.826  -4.300  88.387  1.00  0.00              
ATOM    579  CG  ASP A  78     -17.300  -4.442  88.739  1.00  0.00              
ATOM    580  OD1 ASP A  78     -17.652  -4.868  89.840  1.00  0.00              
ATOM    581  OD2 ASP A  78     -18.138  -4.127  87.893  1.00  0.00              
ATOM    582  C   ASP A  78     -13.489  -4.293  89.248  1.00  0.00              
ATOM    583  O   ASP A  78     -13.119  -5.457  89.384  1.00  0.00              
ATOM    584  N   MET A  79     -12.653  -3.328  88.851  1.00  0.00              
ATOM    585  CA  MET A  79     -11.210  -3.528  88.827  1.00  0.00              
ATOM    586  CB  MET A  79     -10.515  -2.316  88.233  1.00  0.00              
ATOM    587  CG  MET A  79      -9.024  -2.495  87.992  1.00  0.00              
ATOM    588  SD  MET A  79      -8.677  -3.563  86.574  1.00  0.00              
ATOM    589  CE  MET A  79      -8.015  -4.980  87.399  1.00  0.00              
ATOM    590  C   MET A  79     -10.688  -3.759  90.242  1.00  0.00              
ATOM    591  O   MET A  79      -9.842  -4.625  90.459  1.00  0.00              
ATOM    592  N   GLU A  80     -11.196  -3.000  91.222  1.00  0.00              
ATOM    593  CA  GLU A  80     -10.893  -3.234  92.629  1.00  0.00              
ATOM    594  CB  GLU A  80     -11.553  -2.178  93.505  1.00  0.00              
ATOM    595  CG  GLU A  80     -11.029  -0.774  93.239  1.00  0.00              
ATOM    596  CD  GLU A  80     -11.783   0.309  93.991  1.00  0.00              
ATOM    597  OE1 GLU A  80     -11.458   0.562  95.150  1.00  0.00              
ATOM    598  OE2 GLU A  80     -12.694   0.904  93.413  1.00  0.00              
ATOM    599  C   GLU A  80     -11.326  -4.625  93.077  1.00  0.00              
ATOM    600  O   GLU A  80     -10.575  -5.312  93.769  1.00  0.00              
ATOM    601  N   LYS A  81     -12.528  -5.054  92.666  1.00  0.00              
ATOM    602  CA  LYS A  81     -12.959  -6.444  92.800  1.00  0.00              
ATOM    603  CB  LYS A  81     -14.306  -6.652  92.118  1.00  0.00              
ATOM    604  CG  LYS A  81     -15.541  -6.212  92.884  1.00  0.00              
ATOM    605  CD  LYS A  81     -16.196  -7.465  93.437  1.00  0.00              
ATOM    606  CE  LYS A  81     -17.558  -7.179  94.036  1.00  0.00              
ATOM    607  NZ  LYS A  81     -18.228  -8.429  94.366  1.00  0.00              
ATOM    608  C   LYS A  81     -11.962  -7.443  92.220  1.00  0.00              
ATOM    609  O   LYS A  81     -11.611  -8.423  92.884  1.00  0.00              
ATOM    610  N   ILE A  82     -11.479  -7.203  90.991  1.00  0.00              
ATOM    611  CA  ILE A  82     -10.463  -8.053  90.380  1.00  0.00              
ATOM    612  CB  ILE A  82     -10.188  -7.694  88.898  1.00  0.00              
ATOM    613  CG2 ILE A  82      -9.059  -8.551  88.324  1.00  0.00              
ATOM    614  CG1 ILE A  82     -11.437  -7.878  88.044  1.00  0.00              
ATOM    615  CD1 ILE A  82     -11.272  -7.430  86.580  1.00  0.00              
ATOM    616  C   ILE A  82      -9.187  -8.071  91.208  1.00  0.00              
ATOM    617  O   ILE A  82      -8.741  -9.158  91.560  1.00  0.00              
ATOM    618  N   TRP A  83      -8.618  -6.924  91.591  1.00  0.00              
ATOM    619  CA  TRP A  83      -7.419  -6.891  92.422  1.00  0.00              
ATOM    620  CB  TRP A  83      -6.954  -5.461  92.668  1.00  0.00              
ATOM    621  CG  TRP A  83      -6.408  -4.737  91.444  1.00  0.00              
ATOM    622  CD2 TRP A  83      -6.505  -3.402  91.180  1.00  0.00              
ATOM    623  CE2 TRP A  83      -5.837  -3.282  90.007  1.00  0.00              
ATOM    624  CE3 TRP A  83      -6.934  -2.314  91.902  1.00  0.00              
ATOM    625  CD1 TRP A  83      -5.704  -5.383  90.441  1.00  0.00              
ATOM    626  NE1 TRP A  83      -5.369  -4.456  89.565  1.00  0.00              
ATOM    627  CZ2 TRP A  83      -5.524  -2.077  89.435  1.00  0.00              
ATOM    628  CZ3 TRP A  83      -6.651  -1.078  91.342  1.00  0.00              
ATOM    629  CH2 TRP A  83      -5.961  -0.962  90.137  1.00  0.00              
ATOM    630  C   TRP A  83      -7.586  -7.606  93.756  1.00  0.00              
ATOM    631  O   TRP A  83      -6.676  -8.300  94.216  1.00  0.00              
ATOM    632  N   HIS A  84      -8.771  -7.476  94.362  1.00  0.00              
ATOM    633  CA  HIS A  84      -9.123  -8.217  95.564  1.00  0.00              
ATOM    634  CB  HIS A  84     -10.532  -7.824  96.006  1.00  0.00              
ATOM    635  CG  HIS A  84     -10.922  -8.322  97.390  1.00  0.00              
ATOM    636  ND1 HIS A  84     -10.556  -7.809  98.554  1.00  0.00              
ATOM    637  CD2 HIS A  84     -11.750  -9.394  97.629  1.00  0.00              
ATOM    638  NE2 HIS A  84     -11.834  -9.464  98.932  1.00  0.00              
ATOM    639  CE1 HIS A  84     -11.122  -8.517  99.492  1.00  0.00              
ATOM    640  C   HIS A  84      -9.030  -9.723  95.325  1.00  0.00              
ATOM    641  O   HIS A  84      -8.460 -10.449  96.141  1.00  0.00              
ATOM    642  N   HIS A  85      -9.546 -10.195  94.185  1.00  0.00              
ATOM    643  CA  HIS A  85      -9.439 -11.595  93.791  1.00  0.00              
ATOM    644  CB  HIS A  85     -10.228 -11.775  92.493  1.00  0.00              
ATOM    645  CG  HIS A  85     -10.639 -13.195  92.135  1.00  0.00              
ATOM    646  ND1 HIS A  85     -10.075 -13.997  91.247  1.00  0.00              
ATOM    647  CD2 HIS A  85     -11.737 -13.835  92.662  1.00  0.00              
ATOM    648  NE2 HIS A  85     -11.772 -14.996  92.059  1.00  0.00              
ATOM    649  CE1 HIS A  85     -10.782 -15.094  91.207  1.00  0.00              
ATOM    650  C   HIS A  85      -7.963 -11.968  93.618  1.00  0.00              
ATOM    651  O   HIS A  85      -7.457 -12.841  94.331  1.00  0.00              
ATOM    652  N   THR A  86      -7.251 -11.238  92.742  1.00  0.00              
ATOM    653  CA  THR A  86      -5.831 -11.412  92.445  1.00  0.00              
ATOM    654  CB  THR A  86      -5.312 -10.161  91.693  1.00  0.00              
ATOM    655  OG1 THR A  86      -6.174  -9.953  90.586  1.00  0.00              
ATOM    656  CG2 THR A  86      -3.882 -10.298  91.198  1.00  0.00              
ATOM    657  C   THR A  86      -4.974 -11.631  93.685  1.00  0.00              
ATOM    658  O   THR A  86      -4.275 -12.639  93.799  1.00  0.00              
ATOM    659  N   PHE A  87      -5.059 -10.700  94.635  1.00  0.00              
ATOM    660  CA  PHE A  87      -4.216 -10.761  95.811  1.00  0.00              
ATOM    661  CB  PHE A  87      -4.031  -9.368  96.412  1.00  0.00              
ATOM    662  CG  PHE A  87      -3.511  -8.320  95.433  1.00  0.00              
ATOM    663  CD1 PHE A  87      -4.087  -7.066  95.423  1.00  0.00              
ATOM    664  CD2 PHE A  87      -2.505  -8.623  94.531  1.00  0.00              
ATOM    665  CE1 PHE A  87      -3.678  -6.130  94.497  1.00  0.00              
ATOM    666  CE2 PHE A  87      -2.103  -7.680  93.607  1.00  0.00              
ATOM    667  CZ  PHE A  87      -2.692  -6.437  93.585  1.00  0.00              
ATOM    668  C   PHE A  87      -4.776 -11.723  96.843  1.00  0.00              
ATOM    669  O   PHE A  87      -4.117 -12.703  97.195  1.00  0.00              
ATOM    670  N   TYR A  88      -6.024 -11.519  97.271  1.00  0.00              
ATOM    671  CA  TYR A  88      -6.521 -12.188  98.460  1.00  0.00              
ATOM    672  CB  TYR A  88      -7.634 -11.381  99.126  1.00  0.00              
ATOM    673  CG  TYR A  88      -7.202  -9.990  99.578  1.00  0.00              
ATOM    674  CD1 TYR A  88      -7.421  -8.910  98.749  1.00  0.00              
ATOM    675  CE1 TYR A  88      -7.084  -7.639  99.154  1.00  0.00              
ATOM    676  CD2 TYR A  88      -6.621  -9.800 100.818  1.00  0.00              
ATOM    677  CE2 TYR A  88      -6.276  -8.528 101.230  1.00  0.00              
ATOM    678  CZ  TYR A  88      -6.514  -7.456 100.394  1.00  0.00              
ATOM    679  OH  TYR A  88      -6.168  -6.177 100.776  1.00  0.00              
ATOM    680  C   TYR A  88      -6.957 -13.633  98.267  1.00  0.00              
ATOM    681  O   TYR A  88      -6.751 -14.426  99.187  1.00  0.00              
ATOM    682  N   ASN A  89      -7.540 -14.047  97.133  1.00  0.00              
ATOM    683  CA  ASN A  89      -7.918 -15.451  96.999  1.00  0.00              
ATOM    684  CB  ASN A  89      -9.410 -15.657  96.664  1.00  0.00              
ATOM    685  CG  ASN A  89      -9.832 -15.577  95.200  1.00  0.00              
ATOM    686  OD1 ASN A  89      -9.190 -14.952  94.365  1.00  0.00              
ATOM    687  ND2 ASN A  89     -10.933 -16.203  94.815  1.00  0.00              
ATOM    688  C   ASN A  89      -7.021 -16.248  96.063  1.00  0.00              
ATOM    689  O   ASN A  89      -6.780 -17.434  96.306  1.00  0.00              
ATOM    690  N   GLU A  90      -6.548 -15.607  94.987  1.00  0.00              
ATOM    691  CA  GLU A  90      -5.635 -16.233  94.041  1.00  0.00              
ATOM    692  CB  GLU A  90      -5.628 -15.471  92.719  1.00  0.00              
ATOM    693  CG  GLU A  90      -6.959 -15.356  91.988  1.00  0.00              
ATOM    694  CD  GLU A  90      -7.503 -16.653  91.411  1.00  0.00              
ATOM    695  OE1 GLU A  90      -7.150 -16.976  90.277  1.00  0.00              
ATOM    696  OE2 GLU A  90      -8.306 -17.315  92.064  1.00  0.00              
ATOM    697  C   GLU A  90      -4.209 -16.344  94.566  1.00  0.00              
ATOM    698  O   GLU A  90      -3.690 -17.450  94.709  1.00  0.00              
ATOM    699  N   LEU A  91      -3.540 -15.218  94.842  1.00  0.00              
ATOM    700  CA  LEU A  91      -2.192 -15.253  95.397  1.00  0.00              
ATOM    701  CB  LEU A  91      -1.414 -14.005  94.996  1.00  0.00              
ATOM    702  CG  LEU A  91      -1.102 -13.819  93.517  1.00  0.00              
ATOM    703  CD1 LEU A  91      -0.459 -12.466  93.285  1.00  0.00              
ATOM    704  CD2 LEU A  91      -0.215 -14.942  93.002  1.00  0.00              
ATOM    705  C   LEU A  91      -2.153 -15.438  96.908  1.00  0.00              
ATOM    706  O   LEU A  91      -1.107 -15.726  97.489  1.00  0.00              
ATOM    707  N   ARG A  92      -3.313 -15.229  97.544  1.00  0.00              
ATOM    708  CA  ARG A  92      -3.580 -15.536  98.948  1.00  0.00              
ATOM    709  CB  ARG A  92      -3.445 -17.039  99.242  1.00  0.00              
ATOM    710  CG  ARG A  92      -4.272 -17.871  98.272  1.00  0.00              
ATOM    711  CD  ARG A  92      -4.420 -19.329  98.664  1.00  0.00              
ATOM    712  NE  ARG A  92      -5.258 -19.497  99.842  1.00  0.00              
ATOM    713  CZ  ARG A  92      -6.588 -19.360  99.826  1.00  0.00              
ATOM    714  NH1 ARG A  92      -7.246 -19.625 100.948  1.00  0.00              
ATOM    715  NH2 ARG A  92      -7.256 -18.930  98.753  1.00  0.00              
ATOM    716  C   ARG A  92      -2.773 -14.686  99.924  1.00  0.00              
ATOM    717  O   ARG A  92      -2.469 -15.070 101.056  1.00  0.00              
ATOM    718  N   VAL A  93      -2.460 -13.469  99.478  1.00  0.00              
ATOM    719  CA  VAL A  93      -1.605 -12.556 100.219  1.00  0.00              
ATOM    720  CB  VAL A  93      -0.206 -12.399  99.566  1.00  0.00              
ATOM    721  CG1 VAL A  93       0.617 -13.673  99.690  1.00  0.00              
ATOM    722  CG2 VAL A  93      -0.292 -11.967  98.108  1.00  0.00              
ATOM    723  C   VAL A  93      -2.264 -11.192 100.344  1.00  0.00              
ATOM    724  O   VAL A  93      -3.148 -10.832  99.562  1.00  0.00              
ATOM    725  N   ALA A  94      -1.834 -10.409 101.332  1.00  0.00              
ATOM    726  CA  ALA A  94      -2.318  -9.048 101.461  1.00  0.00              
ATOM    727  CB  ALA A  94      -2.435  -8.671 102.932  1.00  0.00              
ATOM    728  C   ALA A  94      -1.337  -8.091 100.795  1.00  0.00              
ATOM    729  O   ALA A  94      -0.137  -8.131 101.099  1.00  0.00              
ATOM    730  N   PRO A  95      -1.774  -7.213  99.878  1.00  0.00              
ATOM    731  CD  PRO A  95      -3.111  -7.207  99.303  1.00  0.00              
ATOM    732  CA  PRO A  95      -0.949  -6.170  99.271  1.00  0.00              
ATOM    733  CB  PRO A  95      -1.907  -5.489  98.313  1.00  0.00              
ATOM    734  CG  PRO A  95      -3.269  -5.759  98.891  1.00  0.00              
ATOM    735  C   PRO A  95      -0.356  -5.212 100.297  1.00  0.00              
ATOM    736  O   PRO A  95       0.718  -4.654 100.087  1.00  0.00              
ATOM    737  N   GLU A  96      -1.016  -5.090 101.457  1.00  0.00              
ATOM    738  CA  GLU A  96      -0.488  -4.394 102.625  1.00  0.00              
ATOM    739  CB  GLU A  96      -1.440  -4.528 103.816  1.00  0.00              
ATOM    740  CG  GLU A  96      -2.771  -3.768 103.757  1.00  0.00              
ATOM    741  CD  GLU A  96      -3.918  -4.344 102.927  1.00  0.00              
ATOM    742  OE1 GLU A  96      -4.971  -3.714 102.877  1.00  0.00              
ATOM    743  OE2 GLU A  96      -3.795  -5.438 102.359  1.00  0.00              
ATOM    744  C   GLU A  96       0.896  -4.858 103.076  1.00  0.00              
ATOM    745  O   GLU A  96       1.622  -4.127 103.749  1.00  0.00              
ATOM    746  N   GLU A  97       1.281  -6.087 102.722  1.00  0.00              
ATOM    747  CA  GLU A  97       2.597  -6.608 103.051  1.00  0.00              
ATOM    748  CB  GLU A  97       2.503  -8.106 103.304  1.00  0.00              
ATOM    749  CG  GLU A  97       1.427  -8.574 104.274  1.00  0.00              
ATOM    750  CD  GLU A  97       1.188 -10.075 104.195  1.00  0.00              
ATOM    751  OE1 GLU A  97       0.467 -10.514 103.294  1.00  0.00              
ATOM    752  OE2 GLU A  97       1.720 -10.804 105.028  1.00  0.00              
ATOM    753  C   GLU A  97       3.590  -6.397 101.911  1.00  0.00              
ATOM    754  O   GLU A  97       4.802  -6.382 102.135  1.00  0.00              
ATOM    755  N   HIS A  98       3.124  -6.199 100.674  1.00  0.00              
ATOM    756  CA  HIS A  98       3.940  -6.506  99.509  1.00  0.00              
ATOM    757  CB  HIS A  98       3.313  -7.658  98.733  1.00  0.00              
ATOM    758  CG  HIS A  98       3.271  -8.980  99.482  1.00  0.00              
ATOM    759  ND1 HIS A  98       2.287  -9.464 100.224  1.00  0.00              
ATOM    760  CD2 HIS A  98       4.306  -9.881  99.497  1.00  0.00              
ATOM    761  NE2 HIS A  98       3.893 -10.861 100.254  1.00  0.00              
ATOM    762  CE1 HIS A  98       2.683 -10.617 100.689  1.00  0.00              
ATOM    763  C   HIS A  98       4.194  -5.355  98.541  1.00  0.00              
ATOM    764  O   HIS A  98       3.251  -4.675  98.123  1.00  0.00              
ATOM    765  N   PRO A  99       5.453  -5.096  98.148  1.00  0.00              
ATOM    766  CD  PRO A  99       6.653  -5.617  98.797  1.00  0.00              
ATOM    767  CA  PRO A  99       5.804  -4.154  97.087  1.00  0.00              
ATOM    768  CB  PRO A  99       7.316  -4.244  97.040  1.00  0.00              
ATOM    769  CG  PRO A  99       7.683  -4.553  98.468  1.00  0.00              
ATOM    770  C   PRO A  99       5.168  -4.588  95.771  1.00  0.00              
ATOM    771  O   PRO A  99       5.440  -5.680  95.273  1.00  0.00              
ATOM    772  N   THR A 100       4.284  -3.770  95.206  1.00  0.00              
ATOM    773  CA  THR A 100       3.481  -4.217  94.080  1.00  0.00              
ATOM    774  CB  THR A 100       1.993  -4.040  94.442  1.00  0.00              
ATOM    775  OG1 THR A 100       1.790  -4.766  95.653  1.00  0.00              
ATOM    776  CG2 THR A 100       1.056  -4.588  93.373  1.00  0.00              
ATOM    777  C   THR A 100       3.847  -3.537  92.764  1.00  0.00              
ATOM    778  O   THR A 100       3.974  -2.315  92.683  1.00  0.00              
ATOM    779  N   LEU A 101       4.050  -4.336  91.719  1.00  0.00              
ATOM    780  CA  LEU A 101       4.278  -3.828  90.380  1.00  0.00              
ATOM    781  CB  LEU A 101       5.554  -4.428  89.789  1.00  0.00              
ATOM    782  CG  LEU A 101       6.028  -3.972  88.410  1.00  0.00              
ATOM    783  CD1 LEU A 101       6.247  -2.471  88.360  1.00  0.00              
ATOM    784  CD2 LEU A 101       7.318  -4.677  88.052  1.00  0.00              
ATOM    785  C   LEU A 101       3.075  -4.156  89.510  1.00  0.00              
ATOM    786  O   LEU A 101       2.671  -5.314  89.360  1.00  0.00              
ATOM    787  N   LEU A 102       2.487  -3.102  88.952  1.00  0.00              
ATOM    788  CA  LEU A 102       1.332  -3.231  88.080  1.00  0.00              
ATOM    789  CB  LEU A 102       0.212  -2.340  88.588  1.00  0.00              
ATOM    790  CG  LEU A 102      -0.431  -2.726  89.911  1.00  0.00              
ATOM    791  CD1 LEU A 102      -1.100  -1.526  90.533  1.00  0.00              
ATOM    792  CD2 LEU A 102      -1.406  -3.878  89.736  1.00  0.00              
ATOM    793  C   LEU A 102       1.703  -2.847  86.659  1.00  0.00              
ATOM    794  O   LEU A 102       2.560  -1.987  86.444  1.00  0.00              
ATOM    795  N   THR A 103       1.092  -3.488  85.664  1.00  0.00              
ATOM    796  CA  THR A 103       1.432  -3.210  84.279  1.00  0.00              
ATOM    797  CB  THR A 103       1.444  -4.526  83.492  1.00  0.00              
ATOM    798  OG1 THR A 103       0.131  -5.074  83.593  1.00  0.00              
ATOM    799  CG2 THR A 103       2.491  -5.497  84.015  1.00  0.00              
ATOM    800  C   THR A 103       0.533  -2.188  83.594  1.00  0.00              
ATOM    801  O   THR A 103      -0.661  -2.444  83.407  1.00  0.00              
ATOM    802  N   GLU A 104       1.078  -1.039  83.201  1.00  0.00              
ATOM    803  CA  GLU A 104       0.343  -0.094  82.380  1.00  0.00              
ATOM    804  CB  GLU A 104       0.843   1.338  82.597  1.00  0.00              
ATOM    805  CG  GLU A 104       0.154   2.348  81.685  1.00  0.00              
ATOM    806  CD  GLU A 104       0.114   3.780  82.178  1.00  0.00              
ATOM    807  OE1 GLU A 104       1.124   4.482  82.099  1.00  0.00              
ATOM    808  OE2 GLU A 104      -0.948   4.182  82.648  1.00  0.00              
ATOM    809  C   GLU A 104       0.432  -0.483  80.911  1.00  0.00              
ATOM    810  O   GLU A 104       1.516  -0.700  80.362  1.00  0.00              
ATOM    811  N   ALA A 105      -0.738  -0.594  80.283  1.00  0.00              
ATOM    812  CA  ALA A 105      -0.827  -0.721  78.837  1.00  0.00              
ATOM    813  CB  ALA A 105      -2.287  -0.885  78.443  1.00  0.00              
ATOM    814  C   ALA A 105      -0.301   0.536  78.147  1.00  0.00              
ATOM    815  O   ALA A 105      -0.538   1.641  78.651  1.00  0.00              
ATOM    816  N   PRO A 106       0.437   0.451  77.027  1.00  0.00              
ATOM    817  CD  PRO A 106       0.909  -0.793  76.427  1.00  0.00              
ATOM    818  CA  PRO A 106       0.912   1.614  76.280  1.00  0.00              
ATOM    819  CB  PRO A 106       1.541   0.989  75.055  1.00  0.00              
ATOM    820  CG  PRO A 106       2.075  -0.321  75.579  1.00  0.00              
ATOM    821  C   PRO A 106      -0.235   2.555  75.927  1.00  0.00              
ATOM    822  O   PRO A 106      -1.343   2.125  75.610  1.00  0.00              
ATOM    823  N   LEU A 107       0.021   3.856  76.090  1.00  0.00              
ATOM    824  CA  LEU A 107      -0.963   4.917  75.895  1.00  0.00              
ATOM    825  CB  LEU A 107      -1.445   4.992  74.434  1.00  0.00              
ATOM    826  CG  LEU A 107      -0.431   5.264  73.326  1.00  0.00              
ATOM    827  CD1 LEU A 107      -1.097   5.125  71.969  1.00  0.00              
ATOM    828  CD2 LEU A 107       0.207   6.637  73.477  1.00  0.00              
ATOM    829  C   LEU A 107      -2.152   4.939  76.862  1.00  0.00              
ATOM    830  O   LEU A 107      -3.082   5.726  76.667  1.00  0.00              
ATOM    831  N   ASN A 108      -2.171   4.119  77.926  1.00  0.00              
ATOM    832  CA  ASN A 108      -3.183   4.249  78.974  1.00  0.00              
ATOM    833  CB  ASN A 108      -3.119   3.071  79.948  1.00  0.00              
ATOM    834  CG  ASN A 108      -4.171   3.108  81.049  1.00  0.00              
ATOM    835  OD1 ASN A 108      -5.366   2.983  80.797  1.00  0.00              
ATOM    836  ND2 ASN A 108      -3.797   3.318  82.302  1.00  0.00              
ATOM    837  C   ASN A 108      -2.977   5.569  79.720  1.00  0.00              
ATOM    838  O   ASN A 108      -1.853   5.843  80.150  1.00  0.00              
ATOM    839  N   PRO A 109      -4.003   6.422  79.870  1.00  0.00              
ATOM    840  CD  PRO A 109      -5.357   6.187  79.373  1.00  0.00              
ATOM    841  CA  PRO A 109      -3.898   7.761  80.447  1.00  0.00              
ATOM    842  CB  PRO A 109      -5.330   8.253  80.421  1.00  0.00              
ATOM    843  CG  PRO A 109      -5.892   7.593  79.192  1.00  0.00              
ATOM    844  C   PRO A 109      -3.309   7.894  81.845  1.00  0.00              
ATOM    845  O   PRO A 109      -3.578   7.107  82.756  1.00  0.00              
ATOM    846  N   LYS A 110      -2.553   8.985  82.003  1.00  0.00              
ATOM    847  CA  LYS A 110      -1.917   9.347  83.265  1.00  0.00              
ATOM    848  CB  LYS A 110      -1.238  10.698  83.150  1.00  0.00              
ATOM    849  CG  LYS A 110      -0.089  10.737  82.167  1.00  0.00              
ATOM    850  CD  LYS A 110       0.644  12.025  82.447  1.00  0.00              
ATOM    851  CE  LYS A 110       2.007  11.992  81.801  1.00  0.00              
ATOM    852  NZ  LYS A 110       2.905  12.721  82.670  1.00  0.00              
ATOM    853  C   LYS A 110      -2.869   9.408  84.448  1.00  0.00              
ATOM    854  O   LYS A 110      -2.552   8.933  85.536  1.00  0.00              
ATOM    855  N   ALA A 111      -4.064   9.969  84.233  1.00  0.00              
ATOM    856  CA  ALA A 111      -5.110   9.995  85.247  1.00  0.00              
ATOM    857  CB  ALA A 111      -6.342  10.682  84.682  1.00  0.00              
ATOM    858  C   ALA A 111      -5.528   8.599  85.697  1.00  0.00              
ATOM    859  O   ALA A 111      -5.743   8.359  86.884  1.00  0.00              
ATOM    860  N   ASN A 112      -5.572   7.652  84.754  1.00  0.00              
ATOM    861  CA  ASN A 112      -5.964   6.276  85.027  1.00  0.00              
ATOM    862  CB  ASN A 112      -6.177   5.571  83.687  1.00  0.00              
ATOM    863  CG  ASN A 112      -6.827   4.200  83.757  1.00  0.00              
ATOM    864  OD1 ASN A 112      -6.171   3.177  83.942  1.00  0.00              
ATOM    865  ND2 ASN A 112      -8.139   4.140  83.581  1.00  0.00              
ATOM    866  C   ASN A 112      -4.869   5.607  85.856  1.00  0.00              
ATOM    867  O   ASN A 112      -5.148   4.968  86.872  1.00  0.00              
ATOM    868  N   ARG A 113      -3.606   5.825  85.464  1.00  0.00              
ATOM    869  CA  ARG A 113      -2.439   5.385  86.226  1.00  0.00              
ATOM    870  CB  ARG A 113      -1.174   5.818  85.488  1.00  0.00              
ATOM    871  CG  ARG A 113       0.141   5.360  86.110  1.00  0.00              
ATOM    872  CD  ARG A 113       1.328   5.725  85.231  1.00  0.00              
ATOM    873  NE  ARG A 113       1.568   7.159  85.139  1.00  0.00              
ATOM    874  CZ  ARG A 113       1.868   7.761  83.984  1.00  0.00              
ATOM    875  NH1 ARG A 113       2.179   9.051  83.987  1.00  0.00              
ATOM    876  NH2 ARG A 113       1.854   7.105  82.827  1.00  0.00              
ATOM    877  C   ARG A 113      -2.412   5.948  87.644  1.00  0.00              
ATOM    878  O   ARG A 113      -2.152   5.237  88.620  1.00  0.00              
ATOM    879  N   GLU A 114      -2.690   7.244  87.776  1.00  0.00              
ATOM    880  CA  GLU A 114      -2.689   7.900  89.069  1.00  0.00              
ATOM    881  CB  GLU A 114      -2.583   9.405  88.890  1.00  0.00              
ATOM    882  CG  GLU A 114      -1.183   9.749  88.381  1.00  0.00              
ATOM    883  CD  GLU A 114      -0.946  11.223  88.109  1.00  0.00              
ATOM    884  OE1 GLU A 114      -0.805  11.988  89.065  1.00  0.00              
ATOM    885  OE2 GLU A 114      -0.891  11.610  86.942  1.00  0.00              
ATOM    886  C   GLU A 114      -3.855   7.490  89.955  1.00  0.00              
ATOM    887  O   GLU A 114      -3.685   7.390  91.170  1.00  0.00              
ATOM    888  N   LYS A 115      -5.028   7.197  89.383  1.00  0.00              
ATOM    889  CA  LYS A 115      -6.116   6.585  90.135  1.00  0.00              
ATOM    890  CB  LYS A 115      -7.425   6.601  89.350  1.00  0.00              
ATOM    891  CG  LYS A 115      -8.083   7.975  89.344  1.00  0.00              
ATOM    892  CD  LYS A 115      -8.496   8.357  90.760  1.00  0.00              
ATOM    893  CE  LYS A 115      -8.986   9.792  90.827  1.00  0.00              
ATOM    894  NZ  LYS A 115      -9.312  10.126  92.200  1.00  0.00              
ATOM    895  C   LYS A 115      -5.796   5.173  90.598  1.00  0.00              
ATOM    896  O   LYS A 115      -6.111   4.807  91.731  1.00  0.00              
ATOM    897  N   MET A 116      -5.136   4.386  89.740  1.00  0.00              
ATOM    898  CA  MET A 116      -4.576   3.092  90.116  1.00  0.00              
ATOM    899  CB  MET A 116      -3.812   2.529  88.917  1.00  0.00              
ATOM    900  CG  MET A 116      -3.113   1.197  89.118  1.00  0.00              
ATOM    901  SD  MET A 116      -2.047   0.764  87.720  1.00  0.00              
ATOM    902  CE  MET A 116      -3.043  -0.452  86.911  1.00  0.00              
ATOM    903  C   MET A 116      -3.658   3.229  91.328  1.00  0.00              
ATOM    904  O   MET A 116      -3.824   2.533  92.331  1.00  0.00              
ATOM    905  N   THR A 117      -2.737   4.194  91.252  1.00  0.00              
ATOM    906  CA  THR A 117      -1.794   4.485  92.323  1.00  0.00              
ATOM    907  CB  THR A 117      -0.825   5.585  91.826  1.00  0.00              
ATOM    908  OG1 THR A 117      -0.210   5.062  90.652  1.00  0.00              
ATOM    909  CG2 THR A 117       0.256   5.960  92.825  1.00  0.00              
ATOM    910  C   THR A 117      -2.516   4.871  93.616  1.00  0.00              
ATOM    911  O   THR A 117      -2.258   4.302  94.681  1.00  0.00              
ATOM    912  N   GLN A 118      -3.482   5.789  93.506  1.00  0.00              
ATOM    913  CA  GLN A 118      -4.290   6.234  94.631  1.00  0.00              
ATOM    914  CB  GLN A 118      -5.235   7.342  94.156  1.00  0.00              
ATOM    915  CG  GLN A 118      -6.209   7.860  95.204  1.00  0.00              
ATOM    916  CD  GLN A 118      -6.656   9.293  94.978  1.00  0.00              
ATOM    917  OE1 GLN A 118      -7.390   9.622  94.047  1.00  0.00              
ATOM    918  NE2 GLN A 118      -6.231  10.200  95.846  1.00  0.00              
ATOM    919  C   GLN A 118      -5.043   5.103  95.319  1.00  0.00              
ATOM    920  O   GLN A 118      -5.003   4.994  96.546  1.00  0.00              
ATOM    921  N   ILE A 119      -5.703   4.234  94.551  1.00  0.00              
ATOM    922  CA  ILE A 119      -6.420   3.099  95.115  1.00  0.00              
ATOM    923  CB  ILE A 119      -7.355   2.494  94.036  1.00  0.00              
ATOM    924  CG2 ILE A 119      -7.927   1.139  94.437  1.00  0.00              
ATOM    925  CG1 ILE A 119      -8.476   3.492  93.744  1.00  0.00              
ATOM    926  CD1 ILE A 119      -9.439   3.111  92.604  1.00  0.00              
ATOM    927  C   ILE A 119      -5.469   2.083  95.744  1.00  0.00              
ATOM    928  O   ILE A 119      -5.732   1.581  96.841  1.00  0.00              
ATOM    929  N   MET A 120      -4.333   1.793  95.107  1.00  0.00              
ATOM    930  CA  MET A 120      -3.371   0.857  95.672  1.00  0.00              
ATOM    931  CB  MET A 120      -2.261   0.538  94.686  1.00  0.00              
ATOM    932  CG  MET A 120      -2.771  -0.257  93.496  1.00  0.00              
ATOM    933  SD  MET A 120      -3.613  -1.787  93.967  1.00  0.00              
ATOM    934  CE  MET A 120      -2.187  -2.787  94.271  1.00  0.00              
ATOM    935  C   MET A 120      -2.776   1.309  96.997  1.00  0.00              
ATOM    936  O   MET A 120      -2.614   0.502  97.916  1.00  0.00              
ATOM    937  N   PHE A 121      -2.460   2.598  97.126  1.00  0.00              
ATOM    938  CA  PHE A 121      -1.982   3.118  98.395  1.00  0.00              
ATOM    939  CB  PHE A 121      -1.159   4.374  98.189  1.00  0.00              
ATOM    940  CG  PHE A 121       0.201   4.073  97.582  1.00  0.00              
ATOM    941  CD1 PHE A 121       0.436   4.327  96.247  1.00  0.00              
ATOM    942  CD2 PHE A 121       1.204   3.552  98.374  1.00  0.00              
ATOM    943  CE1 PHE A 121       1.678   4.072  95.709  1.00  0.00              
ATOM    944  CE2 PHE A 121       2.442   3.294  97.827  1.00  0.00              
ATOM    945  CZ  PHE A 121       2.680   3.559  96.499  1.00  0.00              
ATOM    946  C   PHE A 121      -3.067   3.357  99.432  1.00  0.00              
ATOM    947  O   PHE A 121      -2.923   2.933 100.574  1.00  0.00              
ATOM    948  N   GLU A 122      -4.178   4.000  99.070  1.00  0.00              
ATOM    949  CA  GLU A 122      -5.208   4.337 100.042  1.00  0.00              
ATOM    950  CB  GLU A 122      -5.957   5.584  99.599  1.00  0.00              
ATOM    951  CG  GLU A 122      -5.063   6.820  99.668  1.00  0.00              
ATOM    952  CD  GLU A 122      -5.659   8.078  99.055  1.00  0.00              
ATOM    953  OE1 GLU A 122      -6.775   8.461  99.402  1.00  0.00              
ATOM    954  OE2 GLU A 122      -4.991   8.692  98.217  1.00  0.00              
ATOM    955  C   GLU A 122      -6.182   3.213 100.368  1.00  0.00              
ATOM    956  O   GLU A 122      -6.586   3.063 101.523  1.00  0.00              
ATOM    957  N   THR A 123      -6.587   2.413  99.380  1.00  0.00              
ATOM    958  CA  THR A 123      -7.497   1.305  99.624  1.00  0.00              
ATOM    959  CB  THR A 123      -8.446   1.131  98.421  1.00  0.00              
ATOM    960  OG1 THR A 123      -8.963   2.429  98.149  1.00  0.00              
ATOM    961  CG2 THR A 123      -9.583   0.155  98.686  1.00  0.00              
ATOM    962  C   THR A 123      -6.699   0.036  99.909  1.00  0.00              
ATOM    963  O   THR A 123      -6.777  -0.504 101.013  1.00  0.00              
ATOM    964  N   PHE A 124      -5.877  -0.433  98.964  1.00  0.00              
ATOM    965  CA  PHE A 124      -5.140  -1.681  99.142  1.00  0.00              
ATOM    966  CB  PHE A 124      -4.748  -2.268  97.788  1.00  0.00              
ATOM    967  CG  PHE A 124      -5.944  -2.841  97.041  1.00  0.00              
ATOM    968  CD1 PHE A 124      -6.355  -4.136  97.296  1.00  0.00              
ATOM    969  CD2 PHE A 124      -6.640  -2.058  96.139  1.00  0.00              
ATOM    970  CE1 PHE A 124      -7.474  -4.637  96.665  1.00  0.00              
ATOM    971  CE2 PHE A 124      -7.760  -2.568  95.516  1.00  0.00              
ATOM    972  CZ  PHE A 124      -8.181  -3.853  95.780  1.00  0.00              
ATOM    973  C   PHE A 124      -3.931  -1.594 100.067  1.00  0.00              
ATOM    974  O   PHE A 124      -3.376  -2.610 100.494  1.00  0.00              
ATOM    975  N   ASN A 125      -3.500  -0.358 100.345  1.00  0.00              
ATOM    976  CA  ASN A 125      -2.503  -0.035 101.357  1.00  0.00              
ATOM    977  CB  ASN A 125      -3.073  -0.152 102.772  1.00  0.00              
ATOM    978  CG  ASN A 125      -3.934   1.046 103.127  1.00  0.00              
ATOM    979  OD1 ASN A 125      -3.468   2.015 103.724  1.00  0.00              
ATOM    980  ND2 ASN A 125      -5.214   1.026 102.785  1.00  0.00              
ATOM    981  C   ASN A 125      -1.153  -0.716 101.215  1.00  0.00              
ATOM    982  O   ASN A 125      -0.556  -1.227 102.165  1.00  0.00              
ATOM    983  N   VAL A 126      -0.677  -0.704  99.970  1.00  0.00              
ATOM    984  CA  VAL A 126       0.638  -1.242  99.651  1.00  0.00              
ATOM    985  CB  VAL A 126       0.855  -1.364  98.123  1.00  0.00              
ATOM    986  CG1 VAL A 126      -0.091  -2.390  97.535  1.00  0.00              
ATOM    987  CG2 VAL A 126       0.653  -0.046  97.401  1.00  0.00              
ATOM    988  C   VAL A 126       1.764  -0.434 100.296  1.00  0.00              
ATOM    989  O   VAL A 126       1.715   0.799 100.280  1.00  0.00              
ATOM    990  N   PRO A 127       2.794  -1.055 100.891  1.00  0.00              
ATOM    991  CD  PRO A 127       2.880  -2.490 101.135  1.00  0.00              
ATOM    992  CA  PRO A 127       3.941  -0.357 101.461  1.00  0.00              
ATOM    993  CB  PRO A 127       4.679  -1.461 102.197  1.00  0.00              
ATOM    994  CG  PRO A 127       4.356  -2.704 101.409  1.00  0.00              
ATOM    995  C   PRO A 127       4.803   0.318 100.401  1.00  0.00              
ATOM    996  O   PRO A 127       5.377   1.381 100.642  1.00  0.00              
ATOM    997  N   ALA A 128       4.872  -0.298  99.216  1.00  0.00              
ATOM    998  CA  ALA A 128       5.628   0.206  98.087  1.00  0.00              
ATOM    999  CB  ALA A 128       7.031  -0.378  98.107  1.00  0.00              
ATOM   1000  C   ALA A 128       4.946  -0.265  96.810  1.00  0.00              
ATOM   1001  O   ALA A 128       4.387  -1.366  96.787  1.00  0.00              
ATOM   1002  N   MET A 129       4.952   0.537  95.742  1.00  0.00              
ATOM   1003  CA  MET A 129       4.283   0.177  94.497  1.00  0.00              
ATOM   1004  CB  MET A 129       2.804   0.537  94.626  1.00  0.00              
ATOM   1005  CG  MET A 129       1.785  -0.149  93.724  1.00  0.00              
ATOM   1006  SD  MET A 129       1.770   0.425  92.010  1.00  0.00              
ATOM   1007  CE  MET A 129       0.801   1.884  92.251  1.00  0.00              
ATOM   1008  C   MET A 129       4.906   0.924  93.324  1.00  0.00              
ATOM   1009  O   MET A 129       5.600   1.924  93.527  1.00  0.00              
ATOM   1010  N   TYR A 130       4.713   0.422  92.099  1.00  0.00              
ATOM   1011  CA  TYR A 130       5.058   1.138  90.876  1.00  0.00              
ATOM   1012  CB  TYR A 130       6.574   1.078  90.598  1.00  0.00              
ATOM   1013  CG  TYR A 130       7.028   1.940  89.423  1.00  0.00              
ATOM   1014  CD1 TYR A 130       7.402   1.328  88.244  1.00  0.00              
ATOM   1015  CE1 TYR A 130       7.635   2.082  87.115  1.00  0.00              
ATOM   1016  CD2 TYR A 130       6.969   3.319  89.499  1.00  0.00              
ATOM   1017  CE2 TYR A 130       7.196   4.079  88.369  1.00  0.00              
ATOM   1018  CZ  TYR A 130       7.482   3.449  87.177  1.00  0.00              
ATOM   1019  OH  TYR A 130       7.564   4.184  86.012  1.00  0.00              
ATOM   1020  C   TYR A 130       4.260   0.555  89.708  1.00  0.00              
ATOM   1021  O   TYR A 130       3.852  -0.610  89.729  1.00  0.00              
ATOM   1022  N   VAL A 131       4.009   1.369  88.677  1.00  0.00              
ATOM   1023  CA  VAL A 131       3.261   0.940  87.502  1.00  0.00              
ATOM   1024  CB  VAL A 131       2.006   1.824  87.285  1.00  0.00              
ATOM   1025  CG1 VAL A 131       1.113   1.211  86.224  1.00  0.00              
ATOM   1026  CG2 VAL A 131       1.190   2.032  88.551  1.00  0.00              
ATOM   1027  C   VAL A 131       4.190   1.029  86.292  1.00  0.00              
ATOM   1028  O   VAL A 131       4.659   2.118  85.953  1.00  0.00              
ATOM   1029  N   ALA A 132       4.489  -0.091  85.630  1.00  0.00              
ATOM   1030  CA  ALA A 132       5.434  -0.113  84.519  1.00  0.00              
ATOM   1031  CB  ALA A 132       6.524  -1.132  84.803  1.00  0.00              
ATOM   1032  C   ALA A 132       4.796  -0.484  83.186  1.00  0.00              
ATOM   1033  O   ALA A 132       3.833  -1.251  83.141  1.00  0.00              
ATOM   1034  N   ILE A 133       5.333   0.040  82.080  1.00  0.00              
ATOM   1035  CA  ILE A 133       4.720  -0.114  80.765  1.00  0.00              
ATOM   1036  CB  ILE A 133       5.091   1.089  79.857  1.00  0.00              
ATOM   1037  CG2 ILE A 133       4.508   0.939  78.450  1.00  0.00              
ATOM   1038  CG1 ILE A 133       4.604   2.394  80.487  1.00  0.00              
ATOM   1039  CD1 ILE A 133       5.043   3.682  79.760  1.00  0.00              
ATOM   1040  C   ILE A 133       5.026  -1.458  80.106  1.00  0.00              
ATOM   1041  O   ILE A 133       6.180  -1.841  79.885  1.00  0.00              
ATOM   1042  N   GLN A 134       3.927  -2.125  79.739  1.00  0.00              
ATOM   1043  CA  GLN A 134       3.916  -3.477  79.189  1.00  0.00              
ATOM   1044  CB  GLN A 134       2.506  -3.836  78.712  1.00  0.00              
ATOM   1045  CG  GLN A 134       1.548  -3.959  79.891  1.00  0.00              
ATOM   1046  CD  GLN A 134       0.127  -4.403  79.579  1.00  0.00              
ATOM   1047  OE1 GLN A 134      -0.500  -3.974  78.614  1.00  0.00              
ATOM   1048  NE2 GLN A 134      -0.424  -5.288  80.398  1.00  0.00              
ATOM   1049  C   GLN A 134       4.931  -3.797  78.100  1.00  0.00              
ATOM   1050  O   GLN A 134       5.679  -4.771  78.206  1.00  0.00              
ATOM   1051  N   ALA A 135       5.003  -2.946  77.072  1.00  0.00              
ATOM   1052  CA  ALA A 135       5.943  -3.124  75.972  1.00  0.00              
ATOM   1053  CB  ALA A 135       5.759  -1.991  74.980  1.00  0.00              
ATOM   1054  C   ALA A 135       7.408  -3.127  76.399  1.00  0.00              
ATOM   1055  O   ALA A 135       8.211  -3.935  75.923  1.00  0.00              
ATOM   1056  N   VAL A 136       7.746  -2.253  77.356  1.00  0.00              
ATOM   1057  CA  VAL A 136       9.115  -2.127  77.842  1.00  0.00              
ATOM   1058  CB  VAL A 136       9.284  -0.862  78.722  1.00  0.00              
ATOM   1059  CG1 VAL A 136      10.737  -0.667  79.139  1.00  0.00              
ATOM   1060  CG2 VAL A 136       8.806   0.387  77.994  1.00  0.00              
ATOM   1061  C   VAL A 136       9.465  -3.392  78.618  1.00  0.00              
ATOM   1062  O   VAL A 136      10.547  -3.959  78.456  1.00  0.00              
ATOM   1063  N   LEU A 137       8.502  -3.865  79.417  1.00  0.00              
ATOM   1064  CA  LEU A 137       8.642  -5.112  80.154  1.00  0.00              
ATOM   1065  CB  LEU A 137       7.418  -5.352  81.025  1.00  0.00              
ATOM   1066  CG  LEU A 137       7.116  -4.320  82.099  1.00  0.00              
ATOM   1067  CD1 LEU A 137       5.816  -4.645  82.797  1.00  0.00              
ATOM   1068  CD2 LEU A 137       8.248  -4.248  83.100  1.00  0.00              
ATOM   1069  C   LEU A 137       8.874  -6.309  79.244  1.00  0.00              
ATOM   1070  O   LEU A 137       9.767  -7.113  79.510  1.00  0.00              
ATOM   1071  N   SER A 138       8.115  -6.430  78.150  1.00  0.00              
ATOM   1072  CA  SER A 138       8.374  -7.443  77.138  1.00  0.00              
ATOM   1073  CB  SER A 138       7.330  -7.350  76.049  1.00  0.00              
ATOM   1074  OG  SER A 138       6.068  -7.768  76.541  1.00  0.00              
ATOM   1075  C   SER A 138       9.764  -7.392  76.517  1.00  0.00              
ATOM   1076  O   SER A 138      10.423  -8.430  76.412  1.00  0.00              
ATOM   1077  N   LEU A 139      10.248  -6.202  76.137  1.00  0.00              
ATOM   1078  CA  LEU A 139      11.584  -6.069  75.566  1.00  0.00              
ATOM   1079  CB  LEU A 139      11.801  -4.645  75.076  1.00  0.00              
ATOM   1080  CG  LEU A 139      12.975  -4.383  74.145  1.00  0.00              
ATOM   1081  CD1 LEU A 139      12.769  -5.046  72.794  1.00  0.00              
ATOM   1082  CD2 LEU A 139      13.154  -2.899  73.950  1.00  0.00              
ATOM   1083  C   LEU A 139      12.668  -6.439  76.576  1.00  0.00              
ATOM   1084  O   LEU A 139      13.651  -7.115  76.259  1.00  0.00              
ATOM   1085  N   TYR A 140      12.478  -6.020  77.828  1.00  0.00              
ATOM   1086  CA  TYR A 140      13.377  -6.408  78.900  1.00  0.00              
ATOM   1087  CB  TYR A 140      13.212  -5.471  80.099  1.00  0.00              
ATOM   1088  CG  TYR A 140      14.016  -4.178  79.958  1.00  0.00              
ATOM   1089  CD1 TYR A 140      13.950  -3.411  78.806  1.00  0.00              
ATOM   1090  CE1 TYR A 140      14.784  -2.324  78.643  1.00  0.00              
ATOM   1091  CD2 TYR A 140      14.881  -3.810  80.970  1.00  0.00              
ATOM   1092  CE2 TYR A 140      15.716  -2.722  80.815  1.00  0.00              
ATOM   1093  CZ  TYR A 140      15.678  -2.001  79.641  1.00  0.00              
ATOM   1094  OH  TYR A 140      16.558  -0.951  79.466  1.00  0.00              
ATOM   1095  C   TYR A 140      13.277  -7.883  79.273  1.00  0.00              
ATOM   1096  O   TYR A 140      14.264  -8.471  79.713  1.00  0.00              
ATOM   1097  N   ALA A 141      12.123  -8.525  79.058  1.00  0.00              
ATOM   1098  CA  ALA A 141      12.000  -9.973  79.185  1.00  0.00              
ATOM   1099  CB  ALA A 141      10.552 -10.404  79.069  1.00  0.00              
ATOM   1100  C   ALA A 141      12.755 -10.722  78.098  1.00  0.00              
ATOM   1101  O   ALA A 141      13.347 -11.769  78.364  1.00  0.00              
ATOM   1102  N   SER A 142      12.737 -10.227  76.855  1.00  0.00              
ATOM   1103  CA  SER A 142      13.595 -10.782  75.820  1.00  0.00              
ATOM   1104  CB  SER A 142      13.045 -10.444  74.439  1.00  0.00              
ATOM   1105  OG  SER A 142      12.744  -9.064  74.299  1.00  0.00              
ATOM   1106  C   SER A 142      15.049 -10.340  75.969  1.00  0.00              
ATOM   1107  O   SER A 142      15.951 -10.876  75.322  1.00  0.00              
ATOM   1108  N   GLY A 143      15.292  -9.322  76.796  1.00  0.00              
ATOM   1109  CA  GLY A 143      16.636  -8.960  77.204  1.00  0.00              
ATOM   1110  C   GLY A 143      17.265  -7.924  76.292  1.00  0.00              
ATOM   1111  O   GLY A 143      18.489  -7.827  76.224  1.00  0.00              
ATOM   1112  N   ARG A 144      16.462  -7.128  75.587  1.00  0.00              
ATOM   1113  CA  ARG A 144      16.990  -6.056  74.762  1.00  0.00              
ATOM   1114  CB  ARG A 144      16.366  -6.040  73.367  1.00  0.00              
ATOM   1115  CG  ARG A 144      16.672  -7.163  72.379  1.00  0.00              
ATOM   1116  CD  ARG A 144      15.950  -8.474  72.660  1.00  0.00              
ATOM   1117  NE  ARG A 144      16.054  -9.352  71.505  1.00  0.00              
ATOM   1118  CZ  ARG A 144      16.032 -10.685  71.580  1.00  0.00              
ATOM   1119  NH1 ARG A 144      16.085 -11.377  70.453  1.00  0.00              
ATOM   1120  NH2 ARG A 144      16.018 -11.340  72.735  1.00  0.00              
ATOM   1121  C   ARG A 144      16.679  -4.726  75.432  1.00  0.00              
ATOM   1122  O   ARG A 144      15.665  -4.591  76.119  1.00  0.00              
ATOM   1123  N   THR A 145      17.550  -3.728  75.275  1.00  0.00              
ATOM   1124  CA  THR A 145      17.200  -2.372  75.676  1.00  0.00              
ATOM   1125  CB  THR A 145      18.424  -1.697  76.348  1.00  0.00              
ATOM   1126  OG1 THR A 145      17.923  -0.592  77.094  1.00  0.00              
ATOM   1127  CG2 THR A 145      19.519  -1.260  75.382  1.00  0.00              
ATOM   1128  C   THR A 145      16.611  -1.572  74.508  1.00  0.00              
ATOM   1129  O   THR A 145      15.910  -0.576  74.699  1.00  0.00              
ATOM   1130  N   THR A 146      16.839  -2.032  73.276  1.00  0.00              
ATOM   1131  CA  THR A 146      16.414  -1.326  72.080  1.00  0.00              
ATOM   1132  CB  THR A 146      17.655  -0.737  71.382  1.00  0.00              
ATOM   1133  OG1 THR A 146      18.211   0.203  72.295  1.00  0.00              
ATOM   1134  CG2 THR A 146      17.345  -0.055  70.060  1.00  0.00              
ATOM   1135  C   THR A 146      15.705  -2.316  71.167  1.00  0.00              
ATOM   1136  O   THR A 146      16.130  -3.468  71.048  1.00  0.00              
ATOM   1137  N   GLY A 147      14.611  -1.883  70.543  1.00  0.00              
ATOM   1138  CA  GLY A 147      13.916  -2.689  69.558  1.00  0.00              
ATOM   1139  C   GLY A 147      12.484  -2.225  69.382  1.00  0.00              
ATOM   1140  O   GLY A 147      12.014  -1.349  70.111  1.00  0.00              
ATOM   1141  N   ILE A 148      11.768  -2.781  68.407  1.00  0.00              
ATOM   1142  CA  ILE A 148      10.366  -2.445  68.250  1.00  0.00              
ATOM   1143  CB  ILE A 148       9.992  -1.914  66.839  1.00  0.00              
ATOM   1144  CG2 ILE A 148      10.509  -2.805  65.717  1.00  0.00              
ATOM   1145  CG1 ILE A 148       8.489  -1.656  66.745  1.00  0.00              
ATOM   1146  CD1 ILE A 148       8.022  -0.916  65.489  1.00  0.00              
ATOM   1147  C   ILE A 148       9.500  -3.603  68.718  1.00  0.00              
ATOM   1148  O   ILE A 148       9.523  -4.715  68.184  1.00  0.00              
ATOM   1149  N   VAL A 149       8.742  -3.295  69.763  1.00  0.00              
ATOM   1150  CA  VAL A 149       7.872  -4.260  70.401  1.00  0.00              
ATOM   1151  CB  VAL A 149       7.774  -3.972  71.913  1.00  0.00              
ATOM   1152  CG1 VAL A 149       6.930  -5.011  72.626  1.00  0.00              
ATOM   1153  CG2 VAL A 149       9.152  -3.968  72.541  1.00  0.00              
ATOM   1154  C   VAL A 149       6.501  -4.218  69.745  1.00  0.00              
ATOM   1155  O   VAL A 149       5.824  -3.189  69.720  1.00  0.00              
ATOM   1156  N   LEU A 150       6.107  -5.347  69.167  1.00  0.00              
ATOM   1157  CA  LEU A 150       4.740  -5.536  68.726  1.00  0.00              
ATOM   1158  CB  LEU A 150       4.706  -6.442  67.501  1.00  0.00              
ATOM   1159  CG  LEU A 150       3.354  -6.781  66.887  1.00  0.00              
ATOM   1160  CD1 LEU A 150       2.678  -5.546  66.318  1.00  0.00              
ATOM   1161  CD2 LEU A 150       3.539  -7.821  65.803  1.00  0.00              
ATOM   1162  C   LEU A 150       4.022  -6.181  69.901  1.00  0.00              
ATOM   1163  O   LEU A 150       4.299  -7.327  70.263  1.00  0.00              
ATOM   1164  N   ASP A 151       3.142  -5.427  70.553  1.00  0.00              
ATOM   1165  CA  ASP A 151       2.429  -5.911  71.722  1.00  0.00              
ATOM   1166  CB  ASP A 151       2.652  -4.955  72.901  1.00  0.00              
ATOM   1167  CG  ASP A 151       1.857  -5.276  74.163  1.00  0.00              
ATOM   1168  OD1 ASP A 151       1.772  -6.439  74.566  1.00  0.00              
ATOM   1169  OD2 ASP A 151       1.327  -4.337  74.758  1.00  0.00              
ATOM   1170  C   ASP A 151       0.950  -6.123  71.439  1.00  0.00              
ATOM   1171  O   ASP A 151       0.134  -5.209  71.575  1.00  0.00              
ATOM   1172  N   SER A 152       0.615  -7.351  71.058  1.00  0.00              
ATOM   1173  CA  SER A 152      -0.737  -7.718  70.683  1.00  0.00              
ATOM   1174  CB  SER A 152      -0.684  -8.390  69.322  1.00  0.00              
ATOM   1175  OG  SER A 152      -0.272  -7.473  68.322  1.00  0.00              
ATOM   1176  C   SER A 152      -1.381  -8.631  71.718  1.00  0.00              
ATOM   1177  O   SER A 152      -1.091  -9.828  71.803  1.00  0.00              
ATOM   1178  N   GLY A 153      -2.269  -8.073  72.540  1.00  0.00              
ATOM   1179  CA  GLY A 153      -2.898  -8.821  73.618  1.00  0.00              
ATOM   1180  C   GLY A 153      -4.197  -9.496  73.200  1.00  0.00              
ATOM   1181  O   GLY A 153      -4.392  -9.915  72.054  1.00  0.00              
ATOM   1182  N   ASP A 154      -5.103  -9.641  74.171  1.00  0.00              
ATOM   1183  CA  ASP A 154      -6.453 -10.093  73.867  1.00  0.00              
ATOM   1184  CB  ASP A 154      -7.183 -10.655  75.088  1.00  0.00              
ATOM   1185  CG  ASP A 154      -8.618 -11.096  74.791  1.00  0.00              
ATOM   1186  OD1 ASP A 154      -8.820 -11.962  73.941  1.00  0.00              
ATOM   1187  OD2 ASP A 154      -9.528 -10.559  75.425  1.00  0.00              
ATOM   1188  C   ASP A 154      -7.277  -8.973  73.256  1.00  0.00              
ATOM   1189  O   ASP A 154      -7.988  -9.205  72.286  1.00  0.00              
ATOM   1190  N   GLY A 155      -7.189  -7.754  73.781  1.00  0.00              
ATOM   1191  CA  GLY A 155      -7.978  -6.658  73.251  1.00  0.00              
ATOM   1192  C   GLY A 155      -7.182  -5.369  73.246  1.00  0.00              
ATOM   1193  O   GLY A 155      -7.421  -4.509  74.093  1.00  0.00              
ATOM   1194  N   VAL A 156      -6.144  -5.369  72.397  1.00  0.00              
ATOM   1195  CA  VAL A 156      -5.427  -4.208  71.867  1.00  0.00              
ATOM   1196  CB  VAL A 156      -5.181  -3.033  72.866  1.00  0.00              
ATOM   1197  CG1 VAL A 156      -4.128  -3.317  73.936  1.00  0.00              
ATOM   1198  CG2 VAL A 156      -4.923  -1.748  72.101  1.00  0.00              
ATOM   1199  C   VAL A 156      -4.104  -4.685  71.259  1.00  0.00              
ATOM   1200  O   VAL A 156      -3.539  -5.689  71.699  1.00  0.00              
ATOM   1201  N   THR A 157      -3.645  -4.007  70.208  1.00  0.00              
ATOM   1202  CA  THR A 157      -2.294  -4.124  69.686  1.00  0.00              
ATOM   1203  CB  THR A 157      -2.320  -4.580  68.205  1.00  0.00              
ATOM   1204  OG1 THR A 157      -2.694  -5.952  68.222  1.00  0.00              
ATOM   1205  CG2 THR A 157      -1.010  -4.389  67.444  1.00  0.00              
ATOM   1206  C   THR A 157      -1.635  -2.753  69.807  1.00  0.00              
ATOM   1207  O   THR A 157      -2.233  -1.721  69.490  1.00  0.00              
ATOM   1208  N   HIS A 158      -0.395  -2.723  70.289  1.00  0.00              
ATOM   1209  CA  HIS A 158       0.411  -1.516  70.259  1.00  0.00              
ATOM   1210  CB  HIS A 158       0.684  -1.006  71.668  1.00  0.00              
ATOM   1211  CG  HIS A 158      -0.538  -0.411  72.349  1.00  0.00              
ATOM   1212  ND1 HIS A 158      -1.216  -0.922  73.363  1.00  0.00              
ATOM   1213  CD2 HIS A 158      -1.109   0.792  72.004  1.00  0.00              
ATOM   1214  NE2 HIS A 158      -2.110   0.939  72.833  1.00  0.00              
ATOM   1215  CE1 HIS A 158      -2.172  -0.084  73.652  1.00  0.00              
ATOM   1216  C   HIS A 158       1.722  -1.812  69.555  1.00  0.00              
ATOM   1217  O   HIS A 158       2.394  -2.796  69.863  1.00  0.00              
ATOM   1218  N   ASN A 159       2.087  -0.982  68.580  1.00  0.00              
ATOM   1219  CA  ASN A 159       3.337  -1.141  67.853  1.00  0.00              
ATOM   1220  CB  ASN A 159       3.142  -0.929  66.344  1.00  0.00              
ATOM   1221  CG  ASN A 159       2.086  -1.806  65.675  1.00  0.00              
ATOM   1222  OD1 ASN A 159       2.363  -2.576  64.755  1.00  0.00              
ATOM   1223  ND2 ASN A 159       0.810  -1.711  66.023  1.00  0.00              
ATOM   1224  C   ASN A 159       4.235  -0.057  68.432  1.00  0.00              
ATOM   1225  O   ASN A 159       4.064   1.131  68.144  1.00  0.00              
ATOM   1226  N   VAL A 160       5.151  -0.455  69.319  1.00  0.00              
ATOM   1227  CA  VAL A 160       5.924   0.483  70.125  1.00  0.00              
ATOM   1228  CB  VAL A 160       5.719   0.205  71.640  1.00  0.00              
ATOM   1229  CG1 VAL A 160       6.380   1.280  72.492  1.00  0.00              
ATOM   1230  CG2 VAL A 160       4.256   0.090  72.028  1.00  0.00              
ATOM   1231  C   VAL A 160       7.415   0.402  69.797  1.00  0.00              
ATOM   1232  O   VAL A 160       8.046  -0.621  70.076  1.00  0.00              
ATOM   1233  N   PRO A 161       8.035   1.418  69.186  1.00  0.00              
ATOM   1234  CD  PRO A 161       7.352   2.444  68.406  1.00  0.00              
ATOM   1235  CA  PRO A 161       9.486   1.510  69.042  1.00  0.00              
ATOM   1236  CB  PRO A 161       9.638   2.521  67.926  1.00  0.00              
ATOM   1237  CG  PRO A 161       8.458   3.437  68.119  1.00  0.00              
ATOM   1238  C   PRO A 161      10.176   1.948  70.332  1.00  0.00              
ATOM   1239  O   PRO A 161       9.740   2.892  70.997  1.00  0.00              
ATOM   1240  N   ILE A 162      11.242   1.258  70.739  1.00  0.00              
ATOM   1241  CA  ILE A 162      11.964   1.588  71.961  1.00  0.00              
ATOM   1242  CB  ILE A 162      11.736   0.492  73.041  1.00  0.00              
ATOM   1243  CG2 ILE A 162      12.553   0.776  74.298  1.00  0.00              
ATOM   1244  CG1 ILE A 162      10.258   0.348  73.400  1.00  0.00              
ATOM   1245  CD1 ILE A 162       9.912  -0.791  74.374  1.00  0.00              
ATOM   1246  C   ILE A 162      13.446   1.742  71.638  1.00  0.00              
ATOM   1247  O   ILE A 162      14.041   0.905  70.953  1.00  0.00              
ATOM   1248  N   TYR A 163      14.049   2.826  72.125  1.00  0.00              
ATOM   1249  CA  TYR A 163      15.474   3.051  71.976  1.00  0.00              
ATOM   1250  CB  TYR A 163      15.720   4.316  71.139  1.00  0.00              
ATOM   1251  CG  TYR A 163      17.142   4.515  70.614  1.00  0.00              
ATOM   1252  CD1 TYR A 163      17.906   3.435  70.213  1.00  0.00              
ATOM   1253  CE1 TYR A 163      19.158   3.625  69.668  1.00  0.00              
ATOM   1254  CD2 TYR A 163      17.650   5.795  70.483  1.00  0.00              
ATOM   1255  CE2 TYR A 163      18.902   5.992  69.931  1.00  0.00              
ATOM   1256  CZ  TYR A 163      19.645   4.904  69.520  1.00  0.00              
ATOM   1257  OH  TYR A 163      20.885   5.092  68.938  1.00  0.00              
ATOM   1258  C   TYR A 163      16.035   3.207  73.382  1.00  0.00              
ATOM   1259  O   TYR A 163      15.671   4.133  74.110  1.00  0.00              
ATOM   1260  N   GLU A 164      16.877   2.243  73.780  1.00  0.00              
ATOM   1261  CA  GLU A 164      17.620   2.258  75.038  1.00  0.00              
ATOM   1262  CB  GLU A 164      18.790   3.234  74.943  1.00  0.00              
ATOM   1263  CG  GLU A 164      19.751   2.902  73.811  1.00  0.00              
ATOM   1264  CD  GLU A 164      20.650   4.067  73.447  1.00  0.00              
ATOM   1265  OE1 GLU A 164      20.142   5.055  72.926  1.00  0.00              
ATOM   1266  OE2 GLU A 164      21.855   3.969  73.686  1.00  0.00              
ATOM   1267  C   GLU A 164      16.761   2.523  76.272  1.00  0.00              
ATOM   1268  O   GLU A 164      16.914   3.514  76.990  1.00  0.00              
ATOM   1269  N   GLY A 165      15.789   1.640  76.491  1.00  0.00              
ATOM   1270  CA  GLY A 165      14.844   1.789  77.584  1.00  0.00              
ATOM   1271  C   GLY A 165      13.666   2.687  77.227  1.00  0.00              
ATOM   1272  O   GLY A 165      12.520   2.344  77.527  1.00  0.00              
ATOM   1273  N   TYR A 166      13.894   3.826  76.564  1.00  0.00              
ATOM   1274  CA  TYR A 166      12.822   4.769  76.307  1.00  0.00              
ATOM   1275  CB  TYR A 166      13.371   6.192  76.178  1.00  0.00              
ATOM   1276  CG  TYR A 166      12.288   7.265  76.136  1.00  0.00              
ATOM   1277  CD1 TYR A 166      11.291   7.280  77.094  1.00  0.00              
ATOM   1278  CE1 TYR A 166      10.308   8.241  77.050  1.00  0.00              
ATOM   1279  CD2 TYR A 166      12.299   8.216  75.135  1.00  0.00              
ATOM   1280  CE2 TYR A 166      11.317   9.185  75.091  1.00  0.00              
ATOM   1281  CZ  TYR A 166      10.331   9.190  76.054  1.00  0.00              
ATOM   1282  OH  TYR A 166       9.347  10.157  76.035  1.00  0.00              
ATOM   1283  C   TYR A 166      11.973   4.407  75.095  1.00  0.00              
ATOM   1284  O   TYR A 166      12.451   4.292  73.964  1.00  0.00              
ATOM   1285  N   ALA A 167      10.683   4.204  75.363  1.00  0.00              
ATOM   1286  CA  ALA A 167       9.687   4.068  74.312  1.00  0.00              
ATOM   1287  CB  ALA A 167       8.361   3.641  74.922  1.00  0.00              
ATOM   1288  C   ALA A 167       9.473   5.405  73.615  1.00  0.00              
ATOM   1289  O   ALA A 167       9.282   6.432  74.268  1.00  0.00              
ATOM   1290  N   LEU A 168       9.528   5.408  72.284  1.00  0.00              
ATOM   1291  CA  LEU A 168       9.420   6.628  71.500  1.00  0.00              
ATOM   1292  CB  LEU A 168      10.189   6.465  70.191  1.00  0.00              
ATOM   1293  CG  LEU A 168      11.689   6.201  70.278  1.00  0.00              
ATOM   1294  CD1 LEU A 168      12.233   5.820  68.915  1.00  0.00              
ATOM   1295  CD2 LEU A 168      12.430   7.402  70.848  1.00  0.00              
ATOM   1296  C   LEU A 168       7.961   7.008  71.250  1.00  0.00              
ATOM   1297  O   LEU A 168       7.314   6.470  70.344  1.00  0.00              
ATOM   1298  N   PRO A 169       7.418   7.981  72.003  1.00  0.00              
ATOM   1299  CD  PRO A 169       8.187   8.999  72.716  1.00  0.00              
ATOM   1300  CA  PRO A 169       5.986   8.269  72.077  1.00  0.00              
ATOM   1301  CB  PRO A 169       5.924   9.430  73.052  1.00  0.00              
ATOM   1302  CG  PRO A 169       7.220  10.161  72.816  1.00  0.00              
ATOM   1303  C   PRO A 169       5.285   8.579  70.761  1.00  0.00              
ATOM   1304  O   PRO A 169       4.150   8.155  70.542  1.00  0.00              
ATOM   1305  N   HIS A 170       5.989   9.268  69.855  1.00  0.00              
ATOM   1306  CA  HIS A 170       5.431   9.687  68.579  1.00  0.00              
ATOM   1307  CB  HIS A 170       6.429  10.571  67.810  1.00  0.00              
ATOM   1308  CG  HIS A 170       7.799   9.961  67.516  1.00  0.00              
ATOM   1309  ND1 HIS A 170       8.897  10.061  68.252  1.00  0.00              
ATOM   1310  CD2 HIS A 170       8.084   9.176  66.422  1.00  0.00              
ATOM   1311  NE2 HIS A 170       9.323   8.798  66.589  1.00  0.00              
ATOM   1312  CE1 HIS A 170       9.811   9.320  67.684  1.00  0.00              
ATOM   1313  C   HIS A 170       4.941   8.539  67.706  1.00  0.00              
ATOM   1314  O   HIS A 170       3.908   8.649  67.042  1.00  0.00              
ATOM   1315  N   ALA A 171       5.644   7.405  67.740  1.00  0.00              
ATOM   1316  CA  ALA A 171       5.370   6.336  66.801  1.00  0.00              
ATOM   1317  CB  ALA A 171       6.683   5.888  66.181  1.00  0.00              
ATOM   1318  C   ALA A 171       4.654   5.132  67.399  1.00  0.00              
ATOM   1319  O   ALA A 171       4.625   4.057  66.792  1.00  0.00              
ATOM   1320  N   ILE A 172       4.040   5.278  68.579  1.00  0.00              
ATOM   1321  CA  ILE A 172       3.297   4.177  69.179  1.00  0.00              
ATOM   1322  CB  ILE A 172       3.074   4.385  70.698  1.00  0.00              
ATOM   1323  CG2 ILE A 172       2.317   3.194  71.289  1.00  0.00              
ATOM   1324  CG1 ILE A 172       4.407   4.563  71.425  1.00  0.00              
ATOM   1325  CD1 ILE A 172       4.298   4.871  72.933  1.00  0.00              
ATOM   1326  C   ILE A 172       1.991   3.977  68.413  1.00  0.00              
ATOM   1327  O   ILE A 172       0.964   4.617  68.660  1.00  0.00              
ATOM   1328  N   MET A 173       2.056   3.082  67.429  1.00  0.00              
ATOM   1329  CA  MET A 173       0.910   2.813  66.580  1.00  0.00              
ATOM   1330  CB  MET A 173       1.322   2.262  65.218  1.00  0.00              
ATOM   1331  CG  MET A 173       2.011   3.267  64.303  1.00  0.00              
ATOM   1332  SD  MET A 173       0.988   4.703  63.889  1.00  0.00              
ATOM   1333  CE  MET A 173       1.898   5.979  64.713  1.00  0.00              
ATOM   1334  C   MET A 173      -0.066   1.878  67.269  1.00  0.00              
ATOM   1335  O   MET A 173       0.151   0.670  67.397  1.00  0.00              
ATOM   1336  N   ARG A 174      -1.121   2.491  67.795  1.00  0.00              
ATOM   1337  CA  ARG A 174      -2.222   1.748  68.377  1.00  0.00              
ATOM   1338  CB  ARG A 174      -3.029   2.664  69.289  1.00  0.00              
ATOM   1339  CG  ARG A 174      -4.148   1.939  70.014  1.00  0.00              
ATOM   1340  CD  ARG A 174      -4.913   2.891  70.907  1.00  0.00              
ATOM   1341  NE  ARG A 174      -6.049   2.199  71.484  1.00  0.00              
ATOM   1342  CZ  ARG A 174      -6.016   1.628  72.687  1.00  0.00              
ATOM   1343  NH1 ARG A 174      -7.103   1.010  73.110  1.00  0.00              
ATOM   1344  NH2 ARG A 174      -4.917   1.582  73.434  1.00  0.00              
ATOM   1345  C   ARG A 174      -3.111   1.159  67.289  1.00  0.00              
ATOM   1346  O   ARG A 174      -3.461   1.819  66.309  1.00  0.00              
ATOM   1347  N   LEU A 175      -3.459  -0.112  67.467  1.00  0.00              
ATOM   1348  CA  LEU A 175      -4.406  -0.797  66.612  1.00  0.00              
ATOM   1349  CB  LEU A 175      -3.646  -1.693  65.629  1.00  0.00              
ATOM   1350  CG  LEU A 175      -4.405  -2.579  64.645  1.00  0.00              
ATOM   1351  CD1 LEU A 175      -5.312  -1.764  63.742  1.00  0.00              
ATOM   1352  CD2 LEU A 175      -3.423  -3.374  63.806  1.00  0.00              
ATOM   1353  C   LEU A 175      -5.262  -1.619  67.562  1.00  0.00              
ATOM   1354  O   LEU A 175      -4.782  -2.574  68.163  1.00  0.00              
ATOM   1355  N   ASP A 176      -6.540  -1.281  67.746  1.00  0.00              
ATOM   1356  CA  ASP A 176      -7.375  -1.972  68.732  1.00  0.00              
ATOM   1357  CB  ASP A 176      -8.666  -1.203  69.006  1.00  0.00              
ATOM   1358  CG  ASP A 176      -8.431   0.085  69.780  1.00  0.00              
ATOM   1359  OD1 ASP A 176      -8.730   0.143  70.973  1.00  0.00              
ATOM   1360  OD2 ASP A 176      -7.941   1.043  69.181  1.00  0.00              
ATOM   1361  C   ASP A 176      -7.684  -3.434  68.429  1.00  0.00              
ATOM   1362  O   ASP A 176      -8.095  -4.192  69.307  1.00  0.00              
ATOM   1363  N   LEU A 177      -7.460  -3.831  67.173  1.00  0.00              
ATOM   1364  CA  LEU A 177      -7.585  -5.206  66.716  1.00  0.00              
ATOM   1365  CB  LEU A 177      -7.297  -5.217  65.215  1.00  0.00              
ATOM   1366  CG  LEU A 177      -7.286  -6.507  64.403  1.00  0.00              
ATOM   1367  CD1 LEU A 177      -8.673  -7.107  64.286  1.00  0.00              
ATOM   1368  CD2 LEU A 177      -6.749  -6.211  63.018  1.00  0.00              
ATOM   1369  C   LEU A 177      -6.638  -6.159  67.442  1.00  0.00              
ATOM   1370  O   LEU A 177      -5.417  -5.970  67.452  1.00  0.00              
ATOM   1371  N   ALA A 178      -7.223  -7.175  68.081  1.00  0.00              
ATOM   1372  CA  ALA A 178      -6.477  -8.258  68.703  1.00  0.00              
ATOM   1373  CB  ALA A 178      -5.908  -7.762  70.025  1.00  0.00              
ATOM   1374  C   ALA A 178      -7.356  -9.490  68.945  1.00  0.00              
ATOM   1375  O   ALA A 178      -8.418  -9.620  68.322  1.00  0.00              
ATOM   1376  N   GLY A 179      -6.975 -10.387  69.869  1.00  0.00              
ATOM   1377  CA  GLY A 179      -7.526 -11.732  69.995  1.00  0.00              
ATOM   1378  C   GLY A 179      -9.038 -11.849  70.123  1.00  0.00              
ATOM   1379  O   GLY A 179      -9.636 -12.773  69.562  1.00  0.00              
ATOM   1380  N   ARG A 180      -9.654 -10.911  70.843  1.00  0.00              
ATOM   1381  CA  ARG A 180     -11.093 -10.836  71.047  1.00  0.00              
ATOM   1382  CB  ARG A 180     -11.367  -9.692  72.015  1.00  0.00              
ATOM   1383  CG  ARG A 180     -12.818  -9.499  72.440  1.00  0.00              
ATOM   1384  CD  ARG A 180     -12.912  -8.471  73.561  1.00  0.00              
ATOM   1385  NE  ARG A 180     -12.131  -8.911  74.705  1.00  0.00              
ATOM   1386  CZ  ARG A 180     -12.064  -8.253  75.859  1.00  0.00              
ATOM   1387  NH1 ARG A 180     -11.229  -8.728  76.766  1.00  0.00              
ATOM   1388  NH2 ARG A 180     -12.799  -7.178  76.121  1.00  0.00              
ATOM   1389  C   ARG A 180     -11.815 -10.589  69.731  1.00  0.00              
ATOM   1390  O   ARG A 180     -12.817 -11.234  69.412  1.00  0.00              
ATOM   1391  N   ASP A 181     -11.241  -9.688  68.927  1.00  0.00              
ATOM   1392  CA  ASP A 181     -11.815  -9.325  67.638  1.00  0.00              
ATOM   1393  CB  ASP A 181     -11.070  -8.173  66.974  1.00  0.00              
ATOM   1394  CG  ASP A 181     -11.005  -6.900  67.795  1.00  0.00              
ATOM   1395  OD1 ASP A 181     -10.166  -6.850  68.697  1.00  0.00              
ATOM   1396  OD2 ASP A 181     -11.762  -5.971  67.525  1.00  0.00              
ATOM   1397  C   ASP A 181     -11.728 -10.535  66.726  1.00  0.00              
ATOM   1398  O   ASP A 181     -12.696 -10.874  66.046  1.00  0.00              
ATOM   1399  N   LEU A 182     -10.580 -11.224  66.764  1.00  0.00              
ATOM   1400  CA  LEU A 182     -10.416 -12.483  66.050  1.00  0.00              
ATOM   1401  CB  LEU A 182      -8.997 -13.022  66.164  1.00  0.00              
ATOM   1402  CG  LEU A 182      -7.814 -12.209  65.665  1.00  0.00              
ATOM   1403  CD1 LEU A 182      -6.597 -13.108  65.659  1.00  0.00              
ATOM   1404  CD2 LEU A 182      -8.033 -11.688  64.257  1.00  0.00              
ATOM   1405  C   LEU A 182     -11.380 -13.562  66.519  1.00  0.00              
ATOM   1406  O   LEU A 182     -11.905 -14.306  65.696  1.00  0.00              
ATOM   1407  N   THR A 183     -11.663 -13.641  67.825  1.00  0.00              
ATOM   1408  CA  THR A 183     -12.649 -14.570  68.373  1.00  0.00              
ATOM   1409  CB  THR A 183     -12.663 -14.449  69.913  1.00  0.00              
ATOM   1410  OG1 THR A 183     -11.374 -14.845  70.354  1.00  0.00              
ATOM   1411  CG2 THR A 183     -13.720 -15.298  70.598  1.00  0.00              
ATOM   1412  C   THR A 183     -14.035 -14.284  67.800  1.00  0.00              
ATOM   1413  O   THR A 183     -14.748 -15.187  67.355  1.00  0.00              
ATOM   1414  N   ASP A 184     -14.395 -12.997  67.753  1.00  0.00              
ATOM   1415  CA  ASP A 184     -15.698 -12.573  67.254  1.00  0.00              
ATOM   1416  CB  ASP A 184     -15.944 -11.086  67.532  1.00  0.00              
ATOM   1417  CG  ASP A 184     -15.975 -10.696  69.007  1.00  0.00              
ATOM   1418  OD1 ASP A 184     -15.429  -9.647  69.347  1.00  0.00              
ATOM   1419  OD2 ASP A 184     -16.537 -11.427  69.828  1.00  0.00              
ATOM   1420  C   ASP A 184     -15.837 -12.861  65.766  1.00  0.00              
ATOM   1421  O   ASP A 184     -16.857 -13.370  65.297  1.00  0.00              
ATOM   1422  N   TYR A 185     -14.767 -12.575  65.021  1.00  0.00              
ATOM   1423  CA  TYR A 185     -14.664 -12.939  63.618  1.00  0.00              
ATOM   1424  CB  TYR A 185     -13.418 -12.260  63.045  1.00  0.00              
ATOM   1425  CG  TYR A 185     -13.000 -12.690  61.647  1.00  0.00              
ATOM   1426  CD1 TYR A 185     -13.722 -12.322  60.527  1.00  0.00              
ATOM   1427  CE1 TYR A 185     -13.321 -12.754  59.277  1.00  0.00              
ATOM   1428  CD2 TYR A 185     -11.880 -13.478  61.525  1.00  0.00              
ATOM   1429  CE2 TYR A 185     -11.483 -13.905  60.283  1.00  0.00              
ATOM   1430  CZ  TYR A 185     -12.191 -13.537  59.167  1.00  0.00              
ATOM   1431  OH  TYR A 185     -11.725 -13.948  57.935  1.00  0.00              
ATOM   1432  C   TYR A 185     -14.652 -14.453  63.408  1.00  0.00              
ATOM   1433  O   TYR A 185     -15.184 -14.938  62.408  1.00  0.00              
ATOM   1434  N   LEU A 186     -14.077 -15.234  64.326  1.00  0.00              
ATOM   1435  CA  LEU A 186     -14.101 -16.683  64.223  1.00  0.00              
ATOM   1436  CB  LEU A 186     -13.111 -17.317  65.197  1.00  0.00              
ATOM   1437  CG  LEU A 186     -12.739 -18.787  65.032  1.00  0.00              
ATOM   1438  CD1 LEU A 186     -12.119 -19.066  63.674  1.00  0.00              
ATOM   1439  CD2 LEU A 186     -11.759 -19.190  66.111  1.00  0.00              
ATOM   1440  C   LEU A 186     -15.516 -17.205  64.440  1.00  0.00              
ATOM   1441  O   LEU A 186     -15.927 -18.146  63.761  1.00  0.00              
ATOM   1442  N   MET A 187     -16.297 -16.586  65.339  1.00  0.00              
ATOM   1443  CA  MET A 187     -17.729 -16.861  65.428  1.00  0.00              
ATOM   1444  CB  MET A 187     -18.425 -16.089  66.546  1.00  0.00              
ATOM   1445  CG  MET A 187     -17.992 -16.442  67.956  1.00  0.00              
ATOM   1446  SD  MET A 187     -19.135 -15.811  69.210  1.00  0.00              
ATOM   1447  CE  MET A 187     -18.609 -14.125  69.298  1.00  0.00              
ATOM   1448  C   MET A 187     -18.441 -16.531  64.123  1.00  0.00              
ATOM   1449  O   MET A 187     -19.267 -17.316  63.657  1.00  0.00              
ATOM   1450  N   LYS A 188     -18.122 -15.384  63.507  1.00  0.00              
ATOM   1451  CA  LYS A 188     -18.629 -15.018  62.187  1.00  0.00              
ATOM   1452  CB  LYS A 188     -18.006 -13.678  61.772  1.00  0.00              
ATOM   1453  CG  LYS A 188     -18.291 -13.136  60.375  1.00  0.00              
ATOM   1454  CD  LYS A 188     -17.479 -11.862  60.168  1.00  0.00              
ATOM   1455  CE  LYS A 188     -17.662 -11.321  58.757  1.00  0.00              
ATOM   1456  NZ  LYS A 188     -16.933 -10.080  58.555  1.00  0.00              
ATOM   1457  C   LYS A 188     -18.360 -16.113  61.154  1.00  0.00              
ATOM   1458  O   LYS A 188     -19.302 -16.728  60.651  1.00  0.00              
ATOM   1459  N   ILE A 189     -17.097 -16.448  60.880  1.00  0.00              
ATOM   1460  CA  ILE A 189     -16.780 -17.444  59.864  1.00  0.00              
ATOM   1461  CB  ILE A 189     -15.304 -17.361  59.416  1.00  0.00              
ATOM   1462  CG2 ILE A 189     -15.126 -16.057  58.647  1.00  0.00              
ATOM   1463  CG1 ILE A 189     -14.296 -17.508  60.552  1.00  0.00              
ATOM   1464  CD1 ILE A 189     -12.816 -17.378  60.140  1.00  0.00              
ATOM   1465  C   ILE A 189     -17.217 -18.869  60.197  1.00  0.00              
ATOM   1466  O   ILE A 189     -17.601 -19.624  59.300  1.00  0.00              
ATOM   1467  N   LEU A 190     -17.220 -19.266  61.475  1.00  0.00              
ATOM   1468  CA  LEU A 190     -17.774 -20.557  61.855  1.00  0.00              
ATOM   1469  CB  LEU A 190     -17.227 -21.069  63.185  1.00  0.00              
ATOM   1470  CG  LEU A 190     -15.999 -21.981  63.117  1.00  0.00              
ATOM   1471  CD1 LEU A 190     -14.817 -21.311  62.447  1.00  0.00              
ATOM   1472  CD2 LEU A 190     -15.595 -22.443  64.502  1.00  0.00              
ATOM   1473  C   LEU A 190     -19.292 -20.629  61.818  1.00  0.00              
ATOM   1474  O   LEU A 190     -19.826 -21.695  61.512  1.00  0.00              
ATOM   1475  N   THR A 191     -20.023 -19.535  62.072  1.00  0.00              
ATOM   1476  CA  THR A 191     -21.461 -19.517  61.816  1.00  0.00              
ATOM   1477  CB  THR A 191     -22.213 -18.330  62.459  1.00  0.00              
ATOM   1478  OG1 THR A 191     -21.585 -17.125  62.052  1.00  0.00              
ATOM   1479  CG2 THR A 191     -22.265 -18.424  63.973  1.00  0.00              
ATOM   1480  C   THR A 191     -21.746 -19.597  60.321  1.00  0.00              
ATOM   1481  O   THR A 191     -22.692 -20.266  59.899  1.00  0.00              
ATOM   1482  N   GLU A 192     -20.903 -18.961  59.494  1.00  0.00              
ATOM   1483  CA  GLU A 192     -20.938 -19.171  58.049  1.00  0.00              
ATOM   1484  CB  GLU A 192     -19.941 -18.266  57.326  1.00  0.00              
ATOM   1485  CG  GLU A 192     -20.149 -16.765  57.529  1.00  0.00              
ATOM   1486  CD  GLU A 192     -21.516 -16.239  57.115  1.00  0.00              
ATOM   1487  OE1 GLU A 192     -21.759 -16.106  55.916  1.00  0.00              
ATOM   1488  OE2 GLU A 192     -22.330 -15.951  57.990  1.00  0.00              
ATOM   1489  C   GLU A 192     -20.684 -20.627  57.665  1.00  0.00              
ATOM   1490  O   GLU A 192     -21.279 -21.136  56.717  1.00  0.00              
ATOM   1491  N   ARG A 193     -19.820 -21.328  58.406  1.00  0.00              
ATOM   1492  CA  ARG A 193     -19.688 -22.775  58.280  1.00  0.00              
ATOM   1493  CB  ARG A 193     -18.216 -23.136  58.542  1.00  0.00              
ATOM   1494  CG  ARG A 193     -17.786 -24.543  58.134  1.00  0.00              
ATOM   1495  CD  ARG A 193     -16.323 -24.770  58.474  1.00  0.00              
ATOM   1496  NE  ARG A 193     -15.965 -26.173  58.344  1.00  0.00              
ATOM   1497  CZ  ARG A 193     -14.871 -26.596  57.707  1.00  0.00              
ATOM   1498  NH1 ARG A 193     -14.607 -27.896  57.711  1.00  0.00              
ATOM   1499  NH2 ARG A 193     -14.032 -25.754  57.109  1.00  0.00              
ATOM   1500  C   ARG A 193     -20.668 -23.508  59.215  1.00  0.00              
ATOM   1501  O   ARG A 193     -20.368 -24.558  59.790  1.00  0.00              
ATOM   1502  N   GLY A 194     -21.864 -22.954  59.455  1.00  0.00              
ATOM   1503  CA  GLY A 194     -22.929 -23.636  60.183  1.00  0.00              
ATOM   1504  C   GLY A 194     -22.827 -23.565  61.703  1.00  0.00              
ATOM   1505  O   GLY A 194     -23.839 -23.411  62.398  1.00  0.00              
ATOM   1506  N   TYR A 195     -21.613 -23.645  62.252  1.00  0.00              
ATOM   1507  CA  TYR A 195     -21.406 -23.842  63.678  1.00  0.00              
ATOM   1508  CB  TYR A 195     -19.961 -24.225  63.976  1.00  0.00              
ATOM   1509  CG  TYR A 195     -19.336 -25.282  63.077  1.00  0.00              
ATOM   1510  CD1 TYR A 195     -18.101 -25.010  62.534  1.00  0.00              
ATOM   1511  CE1 TYR A 195     -17.472 -25.952  61.757  1.00  0.00              
ATOM   1512  CD2 TYR A 195     -19.960 -26.490  62.822  1.00  0.00              
ATOM   1513  CE2 TYR A 195     -19.332 -27.437  62.035  1.00  0.00              
ATOM   1514  CZ  TYR A 195     -18.081 -27.164  61.522  1.00  0.00              
ATOM   1515  OH  TYR A 195     -17.400 -28.120  60.792  1.00  0.00              
ATOM   1516  C   TYR A 195     -21.769 -22.577  64.446  1.00  0.00              
ATOM   1517  O   TYR A 195     -21.011 -21.610  64.567  1.00  0.00              
ATOM   1518  N   SER A 196     -22.988 -22.601  64.972  1.00  0.00              
ATOM   1519  CA  SER A 196     -23.586 -21.428  65.575  1.00  0.00              
ATOM   1520  CB  SER A 196     -25.097 -21.575  65.462  1.00  0.00              
ATOM   1521  OG  SER A 196     -25.464 -21.668  64.087  1.00  0.00              
ATOM   1522  C   SER A 196     -23.105 -21.103  66.989  1.00  0.00              
ATOM   1523  O   SER A 196     -23.802 -21.277  67.991  1.00  0.00              
ATOM   1524  N   PHE A 197     -21.880 -20.575  67.063  1.00  0.00              
ATOM   1525  CA  PHE A 197     -21.242 -20.181  68.316  1.00  0.00              
ATOM   1526  CB  PHE A 197     -19.738 -20.016  68.076  1.00  0.00              
ATOM   1527  CG  PHE A 197     -18.977 -21.331  68.044  1.00  0.00              
ATOM   1528  CD1 PHE A 197     -18.874 -22.056  66.877  1.00  0.00              
ATOM   1529  CD2 PHE A 197     -18.392 -21.804  69.199  1.00  0.00              
ATOM   1530  CE1 PHE A 197     -18.203 -23.259  66.882  1.00  0.00              
ATOM   1531  CE2 PHE A 197     -17.719 -23.005  69.197  1.00  0.00              
ATOM   1532  CZ  PHE A 197     -17.629 -23.735  68.036  1.00  0.00              
ATOM   1533  C   PHE A 197     -21.799 -18.950  69.039  1.00  0.00              
ATOM   1534  O   PHE A 197     -21.089 -18.244  69.759  1.00  0.00              
ATOM   1535  N   VAL A 198     -23.107 -18.707  68.965  1.00  0.00              
ATOM   1536  CA  VAL A 198     -23.679 -17.427  69.364  1.00  0.00              
ATOM   1537  CB  VAL A 198     -24.842 -17.034  68.410  1.00  0.00              
ATOM   1538  CG1 VAL A 198     -24.283 -16.702  67.034  1.00  0.00              
ATOM   1539  CG2 VAL A 198     -25.908 -18.121  68.284  1.00  0.00              
ATOM   1540  C   VAL A 198     -24.044 -17.273  70.844  1.00  0.00              
ATOM   1541  O   VAL A 198     -25.169 -16.910  71.198  1.00  0.00              
ATOM   1542  N   THR A 199     -23.089 -17.531  71.745  1.00  0.00              
ATOM   1543  CA  THR A 199     -23.281 -17.319  73.176  1.00  0.00              
ATOM   1544  CB  THR A 199     -24.243 -18.368  73.807  1.00  0.00              
ATOM   1545  OG1 THR A 199     -24.582 -17.847  75.086  1.00  0.00              
ATOM   1546  CG2 THR A 199     -23.680 -19.776  73.943  1.00  0.00              
ATOM   1547  C   THR A 199     -21.928 -17.294  73.885  1.00  0.00              
ATOM   1548  O   THR A 199     -20.916 -17.703  73.315  1.00  0.00              
ATOM   1549  N   THR A 200     -21.910 -16.873  75.151  1.00  0.00              
ATOM   1550  CA  THR A 200     -20.693 -16.619  75.916  1.00  0.00              
ATOM   1551  CB  THR A 200     -21.077 -16.015  77.276  1.00  0.00              
ATOM   1552  OG1 THR A 200     -22.253 -16.707  77.685  1.00  0.00              
ATOM   1553  CG2 THR A 200     -21.322 -14.517  77.206  1.00  0.00              
ATOM   1554  C   THR A 200     -19.780 -17.824  76.103  1.00  0.00              
ATOM   1555  O   THR A 200     -18.579 -17.751  75.824  1.00  0.00              
ATOM   1556  N   ALA A 201     -20.345 -18.950  76.559  1.00  0.00              
ATOM   1557  CA  ALA A 201     -19.617 -20.213  76.643  1.00  0.00              
ATOM   1558  CB  ALA A 201     -20.559 -21.336  77.046  1.00  0.00              
ATOM   1559  C   ALA A 201     -19.005 -20.612  75.309  1.00  0.00              
ATOM   1560  O   ALA A 201     -17.824 -20.948  75.224  1.00  0.00              
ATOM   1561  N   GLU A 202     -19.804 -20.499  74.245  1.00  0.00              
ATOM   1562  CA  GLU A 202     -19.350 -20.799  72.901  1.00  0.00              
ATOM   1563  CB  GLU A 202     -20.541 -20.831  71.959  1.00  0.00              
ATOM   1564  CG  GLU A 202     -21.406 -22.085  72.062  1.00  0.00              
ATOM   1565  CD  GLU A 202     -20.810 -23.320  71.398  1.00  0.00              
ATOM   1566  OE1 GLU A 202     -21.102 -23.552  70.226  1.00  0.00              
ATOM   1567  OE2 GLU A 202     -20.061 -24.047  72.049  1.00  0.00              
ATOM   1568  C   GLU A 202     -18.284 -19.831  72.406  1.00  0.00              
ATOM   1569  O   GLU A 202     -17.387 -20.243  71.677  1.00  0.00              
ATOM   1570  N   ARG A 203     -18.328 -18.560  72.816  1.00  0.00              
ATOM   1571  CA  ARG A 203     -17.271 -17.598  72.531  1.00  0.00              
ATOM   1572  CB  ARG A 203     -17.711 -16.203  72.986  1.00  0.00              
ATOM   1573  CG  ARG A 203     -16.690 -15.083  72.820  1.00  0.00              
ATOM   1574  CD  ARG A 203     -17.309 -13.743  73.191  1.00  0.00              
ATOM   1575  NE  ARG A 203     -16.447 -12.992  74.091  1.00  0.00              
ATOM   1576  CZ  ARG A 203     -15.709 -11.948  73.714  1.00  0.00              
ATOM   1577  NH1 ARG A 203     -14.955 -11.353  74.627  1.00  0.00              
ATOM   1578  NH2 ARG A 203     -15.722 -11.473  72.472  1.00  0.00              
ATOM   1579  C   ARG A 203     -15.965 -18.025  73.195  1.00  0.00              
ATOM   1580  O   ARG A 203     -14.910 -18.010  72.559  1.00  0.00              
ATOM   1581  N   GLU A 204     -16.021 -18.462  74.459  1.00  0.00              
ATOM   1582  CA  GLU A 204     -14.850 -19.010  75.131  1.00  0.00              
ATOM   1583  CB  GLU A 204     -15.154 -19.275  76.603  1.00  0.00              
ATOM   1584  CG  GLU A 204     -15.411 -18.014  77.428  1.00  0.00              
ATOM   1585  CD  GLU A 204     -14.188 -17.126  77.618  1.00  0.00              
ATOM   1586  OE1 GLU A 204     -13.376 -17.420  78.501  1.00  0.00              
ATOM   1587  OE2 GLU A 204     -14.043 -16.133  76.906  1.00  0.00              
ATOM   1588  C   GLU A 204     -14.325 -20.276  74.460  1.00  0.00              
ATOM   1589  O   GLU A 204     -13.116 -20.426  74.274  1.00  0.00              
ATOM   1590  N   ILE A 205     -15.221 -21.181  74.050  1.00  0.00              
ATOM   1591  CA  ILE A 205     -14.832 -22.390  73.333  1.00  0.00              
ATOM   1592  CB  ILE A 205     -16.025 -23.374  73.212  1.00  0.00              
ATOM   1593  CG2 ILE A 205     -15.655 -24.602  72.384  1.00  0.00              
ATOM   1594  CG1 ILE A 205     -16.485 -23.824  74.597  1.00  0.00              
ATOM   1595  CD1 ILE A 205     -17.780 -24.662  74.624  1.00  0.00              
ATOM   1596  C   ILE A 205     -14.207 -22.061  71.978  1.00  0.00              
ATOM   1597  O   ILE A 205     -13.149 -22.599  71.654  1.00  0.00              
ATOM   1598  N   VAL A 206     -14.788 -21.149  71.190  1.00  0.00              
ATOM   1599  CA  VAL A 206     -14.230 -20.780  69.896  1.00  0.00              
ATOM   1600  CB  VAL A 206     -15.261 -19.985  69.052  1.00  0.00              
ATOM   1601  CG1 VAL A 206     -15.341 -18.501  69.355  1.00  0.00              
ATOM   1602  CG2 VAL A 206     -15.050 -20.245  67.578  1.00  0.00              
ATOM   1603  C   VAL A 206     -12.885 -20.071  70.050  1.00  0.00              
ATOM   1604  O   VAL A 206     -11.964 -20.298  69.263  1.00  0.00              
ATOM   1605  N   ARG A 207     -12.738 -19.258  71.103  1.00  0.00              
ATOM   1606  CA  ARG A 207     -11.456 -18.665  71.454  1.00  0.00              
ATOM   1607  CB  ARG A 207     -11.618 -17.737  72.646  1.00  0.00              
ATOM   1608  CG  ARG A 207     -10.440 -16.795  72.856  1.00  0.00              
ATOM   1609  CD  ARG A 207     -10.297 -16.477  74.330  1.00  0.00              
ATOM   1610  NE  ARG A 207      -9.890 -17.686  75.027  1.00  0.00              
ATOM   1611  CZ  ARG A 207     -10.279 -17.993  76.261  1.00  0.00              
ATOM   1612  NH1 ARG A 207      -9.830 -19.129  76.773  1.00  0.00              
ATOM   1613  NH2 ARG A 207     -11.087 -17.198  76.954  1.00  0.00              
ATOM   1614  C   ARG A 207     -10.453 -19.760  71.803  1.00  0.00              
ATOM   1615  O   ARG A 207      -9.285 -19.674  71.426  1.00  0.00              
ATOM   1616  N   ASP A 208     -10.879 -20.820  72.499  1.00  0.00              
ATOM   1617  CA  ASP A 208     -10.015 -21.964  72.761  1.00  0.00              
ATOM   1618  CB  ASP A 208     -10.634 -22.894  73.797  1.00  0.00              
ATOM   1619  CG  ASP A 208      -9.723 -24.049  74.186  1.00  0.00              
ATOM   1620  OD1 ASP A 208     -10.053 -25.197  73.866  1.00  0.00              
ATOM   1621  OD2 ASP A 208      -8.700 -23.813  74.827  1.00  0.00              
ATOM   1622  C   ASP A 208      -9.645 -22.746  71.506  1.00  0.00              
ATOM   1623  O   ASP A 208      -8.520 -23.237  71.413  1.00  0.00              
ATOM   1624  N   ILE A 209     -10.563 -22.870  70.536  1.00  0.00              
ATOM   1625  CA  ILE A 209     -10.265 -23.453  69.226  1.00  0.00              
ATOM   1626  CB  ILE A 209     -11.507 -23.479  68.293  1.00  0.00              
ATOM   1627  CG2 ILE A 209     -11.160 -24.090  66.936  1.00  0.00              
ATOM   1628  CG1 ILE A 209     -12.672 -24.232  68.911  1.00  0.00              
ATOM   1629  CD1 ILE A 209     -13.975 -24.207  68.090  1.00  0.00              
ATOM   1630  C   ILE A 209      -9.158 -22.642  68.562  1.00  0.00              
ATOM   1631  O   ILE A 209      -8.188 -23.198  68.050  1.00  0.00              
ATOM   1632  N   LYS A 210      -9.302 -21.314  68.599  1.00  0.00              
ATOM   1633  CA  LYS A 210      -8.296 -20.396  68.092  1.00  0.00              
ATOM   1634  CB  LYS A 210      -8.809 -18.978  68.307  1.00  0.00              
ATOM   1635  CG  LYS A 210      -8.029 -17.864  67.632  1.00  0.00              
ATOM   1636  CD  LYS A 210      -8.612 -16.501  67.969  1.00  0.00              
ATOM   1637  CE  LYS A 210      -8.510 -16.235  69.462  1.00  0.00              
ATOM   1638  NZ  LYS A 210      -7.936 -14.928  69.697  1.00  0.00              
ATOM   1639  C   LYS A 210      -6.952 -20.623  68.784  1.00  0.00              
ATOM   1640  O   LYS A 210      -5.967 -20.930  68.113  1.00  0.00              
ATOM   1641  N   GLU A 211      -6.921 -20.571  70.122  1.00  0.00              
ATOM   1642  CA  GLU A 211      -5.714 -20.797  70.914  1.00  0.00              
ATOM   1643  CB  GLU A 211      -6.036 -20.789  72.406  1.00  0.00              
ATOM   1644  CG  GLU A 211      -6.514 -19.460  72.974  1.00  0.00              
ATOM   1645  CD  GLU A 211      -6.867 -19.538  74.453  1.00  0.00              
ATOM   1646  OE1 GLU A 211      -6.056 -19.116  75.274  1.00  0.00              
ATOM   1647  OE2 GLU A 211      -7.953 -20.017  74.793  1.00  0.00              
ATOM   1648  C   GLU A 211      -4.983 -22.099  70.609  1.00  0.00              
ATOM   1649  O   GLU A 211      -3.754 -22.128  70.563  1.00  0.00              
ATOM   1650  N   LYS A 212      -5.733 -23.188  70.422  1.00  0.00              
ATOM   1651  CA  LYS A 212      -5.139 -24.477  70.108  1.00  0.00              
ATOM   1652  CB  LYS A 212      -6.070 -25.596  70.545  1.00  0.00              
ATOM   1653  CG  LYS A 212      -6.079 -25.791  72.049  1.00  0.00              
ATOM   1654  CD  LYS A 212      -7.195 -26.744  72.423  1.00  0.00              
ATOM   1655  CE  LYS A 212      -7.138 -27.028  73.911  1.00  0.00              
ATOM   1656  NZ  LYS A 212      -8.424 -27.522  74.359  1.00  0.00              
ATOM   1657  C   LYS A 212      -4.766 -24.681  68.648  1.00  0.00              
ATOM   1658  O   LYS A 212      -3.709 -25.235  68.344  1.00  0.00              
ATOM   1659  N   LEU A 213      -5.623 -24.246  67.723  1.00  0.00              
ATOM   1660  CA  LEU A 213      -5.480 -24.634  66.331  1.00  0.00              
ATOM   1661  CB  LEU A 213      -6.781 -25.240  65.803  1.00  0.00              
ATOM   1662  CG  LEU A 213      -7.353 -26.493  66.459  1.00  0.00              
ATOM   1663  CD1 LEU A 213      -8.640 -26.896  65.762  1.00  0.00              
ATOM   1664  CD2 LEU A 213      -6.356 -27.640  66.423  1.00  0.00              
ATOM   1665  C   LEU A 213      -5.025 -23.550  65.371  1.00  0.00              
ATOM   1666  O   LEU A 213      -4.390 -23.876  64.363  1.00  0.00              
ATOM   1667  N   CYS A 214      -5.308 -22.271  65.634  1.00  0.00              
ATOM   1668  CA  CYS A 214      -5.127 -21.257  64.608  1.00  0.00              
ATOM   1669  CB  CYS A 214      -5.985 -20.028  64.871  1.00  0.00              
ATOM   1670  SG  CYS A 214      -5.323 -18.891  66.112  1.00  0.00              
ATOM   1671  C   CYS A 214      -3.675 -20.849  64.412  1.00  0.00              
ATOM   1672  O   CYS A 214      -2.866 -20.838  65.344  1.00  0.00              
ATOM   1673  N   TYR A 215      -3.352 -20.497  63.171  1.00  0.00              
ATOM   1674  CA  TYR A 215      -1.993 -20.161  62.793  1.00  0.00              
ATOM   1675  CB  TYR A 215      -1.236 -21.396  62.271  1.00  0.00              
ATOM   1676  CG  TYR A 215      -1.895 -22.172  61.135  1.00  0.00              
ATOM   1677  CD1 TYR A 215      -1.527 -21.936  59.824  1.00  0.00              
ATOM   1678  CE1 TYR A 215      -2.109 -22.662  58.805  1.00  0.00              
ATOM   1679  CD2 TYR A 215      -2.842 -23.133  61.427  1.00  0.00              
ATOM   1680  CE2 TYR A 215      -3.425 -23.858  60.412  1.00  0.00              
ATOM   1681  CZ  TYR A 215      -3.057 -23.615  59.108  1.00  0.00              
ATOM   1682  OH  TYR A 215      -3.653 -24.334  58.093  1.00  0.00              
ATOM   1683  C   TYR A 215      -2.015 -19.054  61.756  1.00  0.00              
ATOM   1684  O   TYR A 215      -2.990 -18.903  61.019  1.00  0.00              
ATOM   1685  N   VAL A 216      -0.954 -18.256  61.691  1.00  0.00              
ATOM   1686  CA  VAL A 216      -0.892 -17.177  60.726  1.00  0.00              
ATOM   1687  CB  VAL A 216      -0.021 -16.015  61.238  1.00  0.00              
ATOM   1688  CG1 VAL A 216       0.003 -14.877  60.233  1.00  0.00              
ATOM   1689  CG2 VAL A 216      -0.552 -15.488  62.561  1.00  0.00              
ATOM   1690  C   VAL A 216      -0.360 -17.751  59.422  1.00  0.00              
ATOM   1691  O   VAL A 216       0.715 -18.353  59.364  1.00  0.00              
ATOM   1692  N   ALA A 217      -1.169 -17.581  58.377  1.00  0.00              
ATOM   1693  CA  ALA A 217      -0.821 -18.045  57.047  1.00  0.00              
ATOM   1694  CB  ALA A 217      -1.961 -17.730  56.092  1.00  0.00              
ATOM   1695  C   ALA A 217       0.425 -17.371  56.494  1.00  0.00              
ATOM   1696  O   ALA A 217       0.499 -16.144  56.435  1.00  0.00              
ATOM   1697  N   LEU A 218       1.417 -18.168  56.094  1.00  0.00              
ATOM   1698  CA  LEU A 218       2.609 -17.650  55.435  1.00  0.00              
ATOM   1699  CB  LEU A 218       3.670 -18.747  55.347  1.00  0.00              
ATOM   1700  CG  LEU A 218       5.007 -18.472  54.657  1.00  0.00              
ATOM   1701  CD1 LEU A 218       5.746 -17.305  55.293  1.00  0.00              
ATOM   1702  CD2 LEU A 218       5.868 -19.722  54.695  1.00  0.00              
ATOM   1703  C   LEU A 218       2.236 -17.143  54.047  1.00  0.00              
ATOM   1704  O   LEU A 218       2.664 -16.073  53.613  1.00  0.00              
ATOM   1705  N   ASP A 219       1.430 -17.917  53.320  1.00  0.00              
ATOM   1706  CA  ASP A 219       0.830 -17.420  52.101  1.00  0.00              
ATOM   1707  CB  ASP A 219       1.517 -17.945  50.848  1.00  0.00              
ATOM   1708  CG  ASP A 219       1.110 -17.113  49.643  1.00  0.00              
ATOM   1709  OD1 ASP A 219       0.063 -17.385  49.045  1.00  0.00              
ATOM   1710  OD2 ASP A 219       1.836 -16.167  49.334  1.00  0.00              
ATOM   1711  C   ASP A 219      -0.629 -17.821  52.091  1.00  0.00              
ATOM   1712  O   ASP A 219      -0.983 -18.976  51.841  1.00  0.00              
ATOM   1713  N   PHE A 220      -1.459 -16.812  52.359  1.00  0.00              
ATOM   1714  CA  PHE A 220      -2.900 -16.970  52.465  1.00  0.00              
ATOM   1715  CB  PHE A 220      -3.532 -15.590  52.659  1.00  0.00              
ATOM   1716  CG  PHE A 220      -5.032 -15.593  52.931  1.00  0.00              
ATOM   1717  CD1 PHE A 220      -5.559 -16.353  53.959  1.00  0.00              
ATOM   1718  CD2 PHE A 220      -5.863 -14.817  52.146  1.00  0.00              
ATOM   1719  CE1 PHE A 220      -6.917 -16.333  54.198  1.00  0.00              
ATOM   1720  CE2 PHE A 220      -7.219 -14.803  52.394  1.00  0.00              
ATOM   1721  CZ  PHE A 220      -7.746 -15.558  53.419  1.00  0.00              
ATOM   1722  C   PHE A 220      -3.548 -17.696  51.294  1.00  0.00              
ATOM   1723  O   PHE A 220      -4.211 -18.711  51.499  1.00  0.00              
ATOM   1724  N   GLU A 221      -3.326 -17.228  50.062  1.00  0.00              
ATOM   1725  CA  GLU A 221      -4.013 -17.786  48.909  1.00  0.00              
ATOM   1726  CB  GLU A 221      -3.875 -16.853  47.708  1.00  0.00              
ATOM   1727  CG  GLU A 221      -4.867 -17.132  46.575  1.00  0.00              
ATOM   1728  CD  GLU A 221      -6.336 -17.035  46.979  1.00  0.00              
ATOM   1729  OE1 GLU A 221      -6.797 -15.934  47.280  1.00  0.00              
ATOM   1730  OE2 GLU A 221      -7.014 -18.061  46.993  1.00  0.00              
ATOM   1731  C   GLU A 221      -3.548 -19.197  48.570  1.00  0.00              
ATOM   1732  O   GLU A 221      -4.374 -20.053  48.252  1.00  0.00              
ATOM   1733  N   ASN A 222      -2.239 -19.463  48.660  1.00  0.00              
ATOM   1734  CA  ASN A 222      -1.708 -20.808  48.462  1.00  0.00              
ATOM   1735  CB  ASN A 222      -0.183 -20.787  48.556  1.00  0.00              
ATOM   1736  CG  ASN A 222       0.490 -22.154  48.519  1.00  0.00              
ATOM   1737  OD1 ASN A 222       1.280 -22.483  49.397  1.00  0.00              
ATOM   1738  ND2 ASN A 222       0.231 -23.006  47.536  1.00  0.00              
ATOM   1739  C   ASN A 222      -2.297 -21.797  49.461  1.00  0.00              
ATOM   1740  O   ASN A 222      -2.794 -22.857  49.076  1.00  0.00              
ATOM   1741  N   GLU A 223      -2.291 -21.417  50.743  1.00  0.00              
ATOM   1742  CA  GLU A 223      -2.888 -22.240  51.780  1.00  0.00              
ATOM   1743  CB  GLU A 223      -2.566 -21.673  53.147  1.00  0.00              
ATOM   1744  CG  GLU A 223      -1.109 -21.920  53.506  1.00  0.00              
ATOM   1745  CD  GLU A 223      -0.640 -21.157  54.730  1.00  0.00              
ATOM   1746  OE1 GLU A 223      -1.192 -21.341  55.814  1.00  0.00              
ATOM   1747  OE2 GLU A 223       0.290 -20.357  54.605  1.00  0.00              
ATOM   1748  C   GLU A 223      -4.389 -22.423  51.608  1.00  0.00              
ATOM   1749  O   GLU A 223      -4.902 -23.526  51.813  1.00  0.00              
ATOM   1750  N   MET A 224      -5.097 -21.366  51.193  1.00  0.00              
ATOM   1751  CA  MET A 224      -6.520 -21.437  50.893  1.00  0.00              
ATOM   1752  CB  MET A 224      -7.063 -20.047  50.561  1.00  0.00              
ATOM   1753  CG  MET A 224      -8.571 -19.991  50.354  1.00  0.00              
ATOM   1754  SD  MET A 224      -9.192 -18.306  50.136  1.00  0.00              
ATOM   1755  CE  MET A 224      -9.898 -18.065  51.741  1.00  0.00              
ATOM   1756  C   MET A 224      -6.799 -22.419  49.764  1.00  0.00              
ATOM   1757  O   MET A 224      -7.743 -23.204  49.861  1.00  0.00              
ATOM   1758  N   ALA A 225      -5.965 -22.429  48.718  1.00  0.00              
ATOM   1759  CA  ALA A 225      -6.072 -23.415  47.652  1.00  0.00              
ATOM   1760  CB  ALA A 225      -4.986 -23.179  46.613  1.00  0.00              
ATOM   1761  C   ALA A 225      -5.933 -24.845  48.164  1.00  0.00              
ATOM   1762  O   ALA A 225      -6.736 -25.711  47.803  1.00  0.00              
ATOM   1763  N   THR A 226      -4.954 -25.117  49.035  1.00  0.00              
ATOM   1764  CA  THR A 226      -4.839 -26.425  49.668  1.00  0.00              
ATOM   1765  CB  THR A 226      -3.444 -26.610  50.291  1.00  0.00              
ATOM   1766  OG1 THR A 226      -3.076 -25.379  50.903  1.00  0.00              
ATOM   1767  CG2 THR A 226      -2.418 -27.006  49.243  1.00  0.00              
ATOM   1768  C   THR A 226      -5.938 -26.760  50.672  1.00  0.00              
ATOM   1769  O   THR A 226      -6.281 -27.927  50.858  1.00  0.00              
ATOM   1770  N   ALA A 227      -6.517 -25.753  51.333  1.00  0.00              
ATOM   1771  CA  ALA A 227      -7.633 -25.972  52.242  1.00  0.00              
ATOM   1772  CB  ALA A 227      -7.813 -24.758  53.132  1.00  0.00              
ATOM   1773  C   ALA A 227      -8.946 -26.208  51.507  1.00  0.00              
ATOM   1774  O   ALA A 227      -9.844 -26.876  52.017  1.00  0.00              
ATOM   1775  N   ALA A 228      -9.080 -25.633  50.307  1.00  0.00              
ATOM   1776  CA  ALA A 228     -10.189 -25.939  49.416  1.00  0.00              
ATOM   1777  CB  ALA A 228     -10.230 -24.926  48.282  1.00  0.00              
ATOM   1778  C   ALA A 228     -10.003 -27.319  48.800  1.00  0.00              
ATOM   1779  O   ALA A 228     -10.941 -28.109  48.703  1.00  0.00              
ATOM   1780  N   SER A 229      -8.769 -27.646  48.407  1.00  0.00              
ATOM   1781  CA  SER A 229      -8.445 -28.970  47.898  1.00  0.00              
ATOM   1782  CB  SER A 229      -7.253 -28.859  46.947  1.00  0.00              
ATOM   1783  OG  SER A 229      -7.408 -27.792  46.019  1.00  0.00              
ATOM   1784  C   SER A 229      -8.126 -29.880  49.085  1.00  0.00              
ATOM   1785  O   SER A 229      -7.054 -30.484  49.185  1.00  0.00              
ATOM   1786  N   SER A 230      -9.088 -30.002  50.003  1.00  0.00              
ATOM   1787  CA  SER A 230      -8.862 -30.583  51.313  1.00  0.00              
ATOM   1788  CB  SER A 230     -10.017 -30.180  52.224  1.00  0.00              
ATOM   1789  OG  SER A 230     -11.269 -30.224  51.550  1.00  0.00              
ATOM   1790  C   SER A 230      -8.562 -32.077  51.392  1.00  0.00              
ATOM   1791  O   SER A 230      -9.407 -32.924  51.683  1.00  0.00              
ATOM   1792  N   SER A 231      -7.302 -32.399  51.102  1.00  0.00              
ATOM   1793  CA  SER A 231      -6.752 -33.718  51.360  1.00  0.00              
ATOM   1794  CB  SER A 231      -5.412 -33.819  50.636  1.00  0.00              
ATOM   1795  OG  SER A 231      -4.552 -32.736  50.988  1.00  0.00              
ATOM   1796  C   SER A 231      -6.539 -33.921  52.856  1.00  0.00              
ATOM   1797  O   SER A 231      -6.835 -34.962  53.441  1.00  0.00              
ATOM   1798  N   SER A 232      -6.001 -32.858  53.454  1.00  0.00              
ATOM   1799  CA  SER A 232      -5.497 -32.900  54.813  1.00  0.00              
ATOM   1800  CB  SER A 232      -4.054 -33.405  54.759  1.00  0.00              
ATOM   1801  OG  SER A 232      -3.361 -32.923  53.605  1.00  0.00              
ATOM   1802  C   SER A 232      -5.568 -31.586  55.581  1.00  0.00              
ATOM   1803  O   SER A 232      -5.577 -31.602  56.813  1.00  0.00              
ATOM   1804  N   LEU A 233      -5.647 -30.424  54.920  1.00  0.00              
ATOM   1805  CA  LEU A 233      -5.553 -29.152  55.621  1.00  0.00              
ATOM   1806  CB  LEU A 233      -4.950 -28.091  54.692  1.00  0.00              
ATOM   1807  CG  LEU A 233      -4.408 -26.808  55.321  1.00  0.00              
ATOM   1808  CD1 LEU A 233      -3.208 -27.111  56.204  1.00  0.00              
ATOM   1809  CD2 LEU A 233      -4.007 -25.815  54.247  1.00  0.00              
ATOM   1810  C   LEU A 233      -6.871 -28.691  56.245  1.00  0.00              
ATOM   1811  O   LEU A 233      -7.545 -27.774  55.767  1.00  0.00              
ATOM   1812  N   GLU A 234      -7.254 -29.392  57.317  1.00  0.00              
ATOM   1813  CA  GLU A 234      -8.339 -29.001  58.205  1.00  0.00              
ATOM   1814  CB  GLU A 234      -9.718 -29.085  57.544  1.00  0.00              
ATOM   1815  CG  GLU A 234     -10.275 -30.396  57.005  1.00  0.00              
ATOM   1816  CD  GLU A 234     -11.603 -30.193  56.285  1.00  0.00              
ATOM   1817  OE1 GLU A 234     -11.726 -30.633  55.143  1.00  0.00              
ATOM   1818  OE2 GLU A 234     -12.516 -29.581  56.851  1.00  0.00              
ATOM   1819  C   GLU A 234      -8.303 -29.858  59.460  1.00  0.00              
ATOM   1820  O   GLU A 234      -7.824 -30.994  59.408  1.00  0.00              
ATOM   1821  N   LYS A 235      -8.786 -29.357  60.600  1.00  0.00              
ATOM   1822  CA  LYS A 235      -8.705 -30.126  61.828  1.00  0.00              
ATOM   1823  CB  LYS A 235      -7.605 -29.570  62.746  1.00  0.00              
ATOM   1824  CG  LYS A 235      -7.262 -30.433  63.965  1.00  0.00              
ATOM   1825  CD  LYS A 235      -6.903 -31.859  63.560  1.00  0.00              
ATOM   1826  CE  LYS A 235      -6.978 -32.779  64.765  1.00  0.00              
ATOM   1827  NZ  LYS A 235      -7.357 -34.117  64.347  1.00  0.00              
ATOM   1828  C   LYS A 235     -10.033 -30.273  62.557  1.00  0.00              
ATOM   1829  O   LYS A 235     -10.882 -29.381  62.593  1.00  0.00              
ATOM   1830  N   SER A 236     -10.184 -31.478  63.098  1.00  0.00              
ATOM   1831  CA  SER A 236     -11.327 -31.898  63.881  1.00  0.00              
ATOM   1832  CB  SER A 236     -11.344 -33.423  63.797  1.00  0.00              
ATOM   1833  OG  SER A 236     -10.055 -33.937  64.143  1.00  0.00              
ATOM   1834  C   SER A 236     -11.218 -31.451  65.337  1.00  0.00              
ATOM   1835  O   SER A 236     -10.372 -31.971  66.072  1.00  0.00              
ATOM   1836  N   TYR A 237     -12.038 -30.505  65.793  1.00  0.00              
ATOM   1837  CA  TYR A 237     -12.067 -30.145  67.202  1.00  0.00              
ATOM   1838  CB  TYR A 237     -12.057 -28.620  67.375  1.00  0.00              
ATOM   1839  CG  TYR A 237     -12.094 -28.111  68.814  1.00  0.00              
ATOM   1840  CD1 TYR A 237     -10.921 -27.907  69.517  1.00  0.00              
ATOM   1841  CE1 TYR A 237     -10.965 -27.415  70.808  1.00  0.00              
ATOM   1842  CD2 TYR A 237     -13.310 -27.828  69.408  1.00  0.00              
ATOM   1843  CE2 TYR A 237     -13.360 -27.348  70.699  1.00  0.00              
ATOM   1844  CZ  TYR A 237     -12.187 -27.136  71.386  1.00  0.00              
ATOM   1845  OH  TYR A 237     -12.254 -26.627  72.667  1.00  0.00              
ATOM   1846  C   TYR A 237     -13.332 -30.744  67.792  1.00  0.00              
ATOM   1847  O   TYR A 237     -14.430 -30.522  67.279  1.00  0.00              
ATOM   1848  N   GLU A 238     -13.211 -31.516  68.870  1.00  0.00              
ATOM   1849  CA  GLU A 238     -14.396 -31.986  69.560  1.00  0.00              
ATOM   1850  CB  GLU A 238     -14.159 -33.318  70.261  1.00  0.00              
ATOM   1851  CG  GLU A 238     -15.481 -33.917  70.732  1.00  0.00              
ATOM   1852  CD  GLU A 238     -15.371 -35.217  71.511  1.00  0.00              
ATOM   1853  OE1 GLU A 238     -14.908 -36.212  70.954  1.00  0.00              
ATOM   1854  OE2 GLU A 238     -15.759 -35.228  72.678  1.00  0.00              
ATOM   1855  C   GLU A 238     -14.830 -30.931  70.565  1.00  0.00              
ATOM   1856  O   GLU A 238     -14.100 -30.601  71.502  1.00  0.00              
ATOM   1857  N   LEU A 239     -16.009 -30.356  70.330  1.00  0.00              
ATOM   1858  CA  LEU A 239     -16.668 -29.520  71.320  1.00  0.00              
ATOM   1859  CB  LEU A 239     -17.957 -28.918  70.762  1.00  0.00              
ATOM   1860  CG  LEU A 239     -17.922 -28.019  69.536  1.00  0.00              
ATOM   1861  CD1 LEU A 239     -19.324 -27.537  69.209  1.00  0.00              
ATOM   1862  CD2 LEU A 239     -17.014 -26.830  69.765  1.00  0.00              
ATOM   1863  C   LEU A 239     -17.017 -30.375  72.535  1.00  0.00              
ATOM   1864  O   LEU A 239     -17.510 -31.492  72.349  1.00  0.00              
ATOM   1865  N   PRO A 240     -16.822 -29.916  73.784  1.00  0.00              
ATOM   1866  CD  PRO A 240     -16.293 -28.590  74.093  1.00  0.00              
ATOM   1867  CA  PRO A 240     -17.037 -30.684  75.016  1.00  0.00              
ATOM   1868  CB  PRO A 240     -16.882 -29.627  76.088  1.00  0.00              
ATOM   1869  CG  PRO A 240     -15.802 -28.745  75.520  1.00  0.00              
ATOM   1870  C   PRO A 240     -18.344 -31.458  75.185  1.00  0.00              
ATOM   1871  O   PRO A 240     -18.437 -32.365  76.011  1.00  0.00              
ATOM   1872  N   ASP A 241     -19.368 -31.134  74.391  1.00  0.00              
ATOM   1873  CA  ASP A 241     -20.635 -31.855  74.402  1.00  0.00              
ATOM   1874  CB  ASP A 241     -21.781 -30.899  74.023  1.00  0.00              
ATOM   1875  CG  ASP A 241     -21.896 -30.576  72.535  1.00  0.00              
ATOM   1876  OD1 ASP A 241     -20.870 -30.335  71.891  1.00  0.00              
ATOM   1877  OD2 ASP A 241     -23.008 -30.559  72.010  1.00  0.00              
ATOM   1878  C   ASP A 241     -20.631 -33.049  73.443  1.00  0.00              
ATOM   1879  O   ASP A 241     -21.681 -33.637  73.186  1.00  0.00              
ATOM   1880  N   GLY A 242     -19.490 -33.374  72.832  1.00  0.00              
ATOM   1881  CA  GLY A 242     -19.396 -34.494  71.912  1.00  0.00              
ATOM   1882  C   GLY A 242     -19.252 -34.074  70.455  1.00  0.00              
ATOM   1883  O   GLY A 242     -18.774 -34.865  69.640  1.00  0.00              
ATOM   1884  N   GLN A 243     -19.609 -32.839  70.082  1.00  0.00              
ATOM   1885  CA  GLN A 243     -19.641 -32.456  68.675  1.00  0.00              
ATOM   1886  CB  GLN A 243     -20.483 -31.206  68.451  1.00  0.00              
ATOM   1887  CG  GLN A 243     -21.979 -31.408  68.629  1.00  0.00              
ATOM   1888  CD  GLN A 243     -22.781 -30.153  68.318  1.00  0.00              
ATOM   1889  OE1 GLN A 243     -22.741 -29.617  67.214  1.00  0.00              
ATOM   1890  NE2 GLN A 243     -23.546 -29.627  69.263  1.00  0.00              
ATOM   1891  C   GLN A 243     -18.267 -32.268  68.046  1.00  0.00              
ATOM   1892  O   GLN A 243     -17.614 -31.235  68.202  1.00  0.00              
ATOM   1893  N   VAL A 244     -17.796 -33.307  67.356  1.00  0.00              
ATOM   1894  CA  VAL A 244     -16.564 -33.221  66.583  1.00  0.00              
ATOM   1895  CB  VAL A 244     -16.032 -34.622  66.183  1.00  0.00              
ATOM   1896  CG1 VAL A 244     -14.639 -34.506  65.579  1.00  0.00              
ATOM   1897  CG2 VAL A 244     -15.989 -35.586  67.360  1.00  0.00              
ATOM   1898  C   VAL A 244     -16.801 -32.352  65.349  1.00  0.00              
ATOM   1899  O   VAL A 244     -17.339 -32.799  64.333  1.00  0.00              
ATOM   1900  N   ILE A 245     -16.442 -31.075  65.459  1.00  0.00              
ATOM   1901  CA  ILE A 245     -16.583 -30.140  64.352  1.00  0.00              
ATOM   1902  CB  ILE A 245     -17.018 -28.734  64.828  1.00  0.00              
ATOM   1903  CG2 ILE A 245     -18.394 -28.842  65.472  1.00  0.00              
ATOM   1904  CG1 ILE A 245     -16.015 -28.045  65.748  1.00  0.00              
ATOM   1905  CD1 ILE A 245     -16.278 -26.538  65.915  1.00  0.00              
ATOM   1906  C   ILE A 245     -15.307 -30.052  63.525  1.00  0.00              
ATOM   1907  O   ILE A 245     -14.215 -30.367  64.004  1.00  0.00              
ATOM   1908  N   THR A 246     -15.421 -29.611  62.272  1.00  0.00              
ATOM   1909  CA  THR A 246     -14.261 -29.498  61.401  1.00  0.00              
ATOM   1910  CB  THR A 246     -14.494 -30.231  60.058  1.00  0.00              
ATOM   1911  OG1 THR A 246     -15.654 -29.681  59.428  1.00  0.00              
ATOM   1912  CG2 THR A 246     -14.614 -31.737  60.230  1.00  0.00              
ATOM   1913  C   THR A 246     -13.936 -28.028  61.178  1.00  0.00              
ATOM   1914  O   THR A 246     -14.848 -27.230  60.967  1.00  0.00              
ATOM   1915  N   ILE A 247     -12.677 -27.607  61.273  1.00  0.00              
ATOM   1916  CA  ILE A 247     -12.314 -26.233  60.965  1.00  0.00              
ATOM   1917  CB  ILE A 247     -11.746 -25.461  62.191  1.00  0.00              
ATOM   1918  CG2 ILE A 247     -11.527 -24.007  61.817  1.00  0.00              
ATOM   1919  CG1 ILE A 247     -12.637 -25.466  63.430  1.00  0.00              
ATOM   1920  CD1 ILE A 247     -12.540 -26.724  64.309  1.00  0.00              
ATOM   1921  C   ILE A 247     -11.286 -26.317  59.848  1.00  0.00              
ATOM   1922  O   ILE A 247     -10.224 -26.926  60.013  1.00  0.00              
ATOM   1923  N   GLY A 248     -11.631 -25.759  58.687  1.00  0.00              
ATOM   1924  CA  GLY A 248     -10.742 -25.754  57.538  1.00  0.00              
ATOM   1925  C   GLY A 248      -9.922 -24.483  57.444  1.00  0.00              
ATOM   1926  O   GLY A 248      -9.197 -24.107  58.367  1.00  0.00              
ATOM   1927  N   ASN A 249     -10.121 -23.775  56.326  1.00  0.00              
ATOM   1928  CA  ASN A 249      -9.369 -22.565  55.999  1.00  0.00              
ATOM   1929  CB  ASN A 249      -9.850 -21.953  54.671  1.00  0.00              
ATOM   1930  CG  ASN A 249     -11.258 -21.366  54.662  1.00  0.00              
ATOM   1931  OD1 ASN A 249     -12.044 -21.526  55.595  1.00  0.00              
ATOM   1932  ND2 ASN A 249     -11.645 -20.640  53.625  1.00  0.00              
ATOM   1933  C   ASN A 249      -9.375 -21.502  57.092  1.00  0.00              
ATOM   1934  O   ASN A 249      -8.410 -20.759  57.284  1.00  0.00              
ATOM   1935  N   GLU A 250     -10.481 -21.505  57.845  1.00  0.00              
ATOM   1936  CA  GLU A 250     -10.710 -20.649  58.999  1.00  0.00              
ATOM   1937  CB  GLU A 250     -11.979 -21.073  59.739  1.00  0.00              
ATOM   1938  CG  GLU A 250     -13.325 -20.972  59.002  1.00  0.00              
ATOM   1939  CD  GLU A 250     -13.726 -22.093  58.044  1.00  0.00              
ATOM   1940  OE1 GLU A 250     -13.090 -23.155  58.023  1.00  0.00              
ATOM   1941  OE2 GLU A 250     -14.693 -21.916  57.305  1.00  0.00              
ATOM   1942  C   GLU A 250      -9.548 -20.600  59.988  1.00  0.00              
ATOM   1943  O   GLU A 250      -9.291 -19.553  60.587  1.00  0.00              
ATOM   1944  N   ARG A 251      -8.802 -21.707  60.117  1.00  0.00              
ATOM   1945  CA  ARG A 251      -7.625 -21.783  60.976  1.00  0.00              
ATOM   1946  CB  ARG A 251      -7.003 -23.168  60.900  1.00  0.00              
ATOM   1947  CG  ARG A 251      -7.853 -24.285  61.490  1.00  0.00              
ATOM   1948  CD  ARG A 251      -7.098 -25.605  61.462  1.00  0.00              
ATOM   1949  NE  ARG A 251      -5.914 -25.524  62.303  1.00  0.00              
ATOM   1950  CZ  ARG A 251      -4.985 -26.475  62.370  1.00  0.00              
ATOM   1951  NH1 ARG A 251      -3.951 -26.250  63.165  1.00  0.00              
ATOM   1952  NH2 ARG A 251      -5.072 -27.601  61.670  1.00  0.00              
ATOM   1953  C   ARG A 251      -6.539 -20.755  60.674  1.00  0.00              
ATOM   1954  O   ARG A 251      -5.810 -20.336  61.575  1.00  0.00              
ATOM   1955  N   PHE A 252      -6.399 -20.354  59.409  1.00  0.00              
ATOM   1956  CA  PHE A 252      -5.502 -19.264  59.054  1.00  0.00              
ATOM   1957  CB  PHE A 252      -4.481 -19.686  57.992  1.00  0.00              
ATOM   1958  CG  PHE A 252      -5.045 -20.361  56.750  1.00  0.00              
ATOM   1959  CD1 PHE A 252      -5.464 -19.604  55.674  1.00  0.00              
ATOM   1960  CD2 PHE A 252      -5.139 -21.738  56.712  1.00  0.00              
ATOM   1961  CE1 PHE A 252      -5.996 -20.230  54.569  1.00  0.00              
ATOM   1962  CE2 PHE A 252      -5.664 -22.356  55.601  1.00  0.00              
ATOM   1963  CZ  PHE A 252      -6.098 -21.602  54.535  1.00  0.00              
ATOM   1964  C   PHE A 252      -6.238 -17.991  58.659  1.00  0.00              
ATOM   1965  O   PHE A 252      -5.779 -16.875  58.912  1.00  0.00              
ATOM   1966  N   ARG A 253      -7.422 -18.169  58.065  1.00  0.00              
ATOM   1967  CA  ARG A 253      -8.329 -17.092  57.689  1.00  0.00              
ATOM   1968  CB  ARG A 253      -9.518 -17.750  56.996  1.00  0.00              
ATOM   1969  CG  ARG A 253     -10.737 -16.955  56.564  1.00  0.00              
ATOM   1970  CD  ARG A 253     -11.681 -17.996  55.991  1.00  0.00              
ATOM   1971  NE  ARG A 253     -13.041 -17.517  55.826  1.00  0.00              
ATOM   1972  CZ  ARG A 253     -14.085 -18.349  55.781  1.00  0.00              
ATOM   1973  NH1 ARG A 253     -15.302 -17.834  55.690  1.00  0.00              
ATOM   1974  NH2 ARG A 253     -13.939 -19.672  55.795  1.00  0.00              
ATOM   1975  C   ARG A 253      -8.762 -16.219  58.865  1.00  0.00              
ATOM   1976  O   ARG A 253      -9.095 -15.046  58.672  1.00  0.00              
ATOM   1977  N   CYS A 254      -8.780 -16.770  60.085  1.00  0.00              
ATOM   1978  CA  CYS A 254      -8.962 -15.962  61.280  1.00  0.00              
ATOM   1979  CB  CYS A 254      -9.485 -16.797  62.452  1.00  0.00              
ATOM   1980  SG  CYS A 254      -9.680 -15.869  63.994  1.00  0.00              
ATOM   1981  C   CYS A 254      -7.748 -15.098  61.633  1.00  0.00              
ATOM   1982  O   CYS A 254      -7.912 -13.876  61.551  1.00  0.00              
ATOM   1983  N   PRO A 255      -6.524 -15.567  61.970  1.00  0.00              
ATOM   1984  CD  PRO A 255      -6.162 -16.966  62.191  1.00  0.00              
ATOM   1985  CA  PRO A 255      -5.363 -14.717  62.250  1.00  0.00              
ATOM   1986  CB  PRO A 255      -4.259 -15.711  62.515  1.00  0.00              
ATOM   1987  CG  PRO A 255      -4.988 -16.860  63.138  1.00  0.00              
ATOM   1988  C   PRO A 255      -4.980 -13.774  61.118  1.00  0.00              
ATOM   1989  O   PRO A 255      -4.435 -12.696  61.359  1.00  0.00              
ATOM   1990  N   GLU A 256      -5.293 -14.155  59.872  1.00  0.00              
ATOM   1991  CA  GLU A 256      -5.123 -13.297  58.708  1.00  0.00              
ATOM   1992  CB  GLU A 256      -5.732 -13.984  57.492  1.00  0.00              
ATOM   1993  CG  GLU A 256      -5.454 -13.325  56.142  1.00  0.00              
ATOM   1994  CD  GLU A 256      -3.992 -13.257  55.732  1.00  0.00              
ATOM   1995  OE1 GLU A 256      -3.276 -14.251  55.866  1.00  0.00              
ATOM   1996  OE2 GLU A 256      -3.558 -12.213  55.239  1.00  0.00              
ATOM   1997  C   GLU A 256      -5.720 -11.902  58.865  1.00  0.00              
ATOM   1998  O   GLU A 256      -5.184 -10.947  58.303  1.00  0.00              
ATOM   1999  N   THR A 257      -6.787 -11.751  59.656  1.00  0.00              
ATOM   2000  CA  THR A 257      -7.402 -10.456  59.923  1.00  0.00              
ATOM   2001  CB  THR A 257      -8.630 -10.631  60.826  1.00  0.00              
ATOM   2002  OG1 THR A 257      -9.322 -11.767  60.331  1.00  0.00              
ATOM   2003  CG2 THR A 257      -9.553  -9.425  60.797  1.00  0.00              
ATOM   2004  C   THR A 257      -6.435  -9.446  60.541  1.00  0.00              
ATOM   2005  O   THR A 257      -6.574  -8.242  60.329  1.00  0.00              
ATOM   2006  N   LEU A 258      -5.404  -9.906  61.262  1.00  0.00              
ATOM   2007  CA  LEU A 258      -4.370  -9.021  61.789  1.00  0.00              
ATOM   2008  CB  LEU A 258      -3.419  -9.801  62.689  1.00  0.00              
ATOM   2009  CG  LEU A 258      -3.975 -10.514  63.917  1.00  0.00              
ATOM   2010  CD1 LEU A 258      -2.892 -11.375  64.543  1.00  0.00              
ATOM   2011  CD2 LEU A 258      -4.554  -9.532  64.925  1.00  0.00              
ATOM   2012  C   LEU A 258      -3.567  -8.345  60.679  1.00  0.00              
ATOM   2013  O   LEU A 258      -2.982  -7.275  60.858  1.00  0.00              
ATOM   2014  N   PHE A 259      -3.523  -8.994  59.514  1.00  0.00              
ATOM   2015  CA  PHE A 259      -2.887  -8.446  58.330  1.00  0.00              
ATOM   2016  CB  PHE A 259      -2.114  -9.546  57.597  1.00  0.00              
ATOM   2017  CG  PHE A 259      -0.926 -10.061  58.402  1.00  0.00              
ATOM   2018  CD1 PHE A 259       0.339  -9.576  58.139  1.00  0.00              
ATOM   2019  CD2 PHE A 259      -1.116 -10.956  59.439  1.00  0.00              
ATOM   2020  CE1 PHE A 259       1.401  -9.948  58.936  1.00  0.00              
ATOM   2021  CE2 PHE A 259      -0.050 -11.316  60.237  1.00  0.00              
ATOM   2022  CZ  PHE A 259       1.207 -10.811  59.991  1.00  0.00              
ATOM   2023  C   PHE A 259      -3.910  -7.790  57.411  1.00  0.00              
ATOM   2024  O   PHE A 259      -3.600  -6.804  56.742  1.00  0.00              
ATOM   2025  N   GLN A 260      -5.142  -8.314  57.374  1.00  0.00              
ATOM   2026  CA  GLN A 260      -6.226  -7.762  56.572  1.00  0.00              
ATOM   2027  CB  GLN A 260      -6.625  -8.750  55.470  1.00  0.00              
ATOM   2028  CG  GLN A 260      -5.564  -8.996  54.407  1.00  0.00              
ATOM   2029  CD  GLN A 260      -6.002  -9.980  53.335  1.00  0.00              
ATOM   2030  OE1 GLN A 260      -7.003  -9.794  52.647  1.00  0.00              
ATOM   2031  NE2 GLN A 260      -5.271 -11.067  53.139  1.00  0.00              
ATOM   2032  C   GLN A 260      -7.444  -7.403  57.434  1.00  0.00              
ATOM   2033  O   GLN A 260      -8.410  -8.174  57.507  1.00  0.00              
ATOM   2034  N   PRO A 261      -7.481  -6.234  58.102  1.00  0.00              
ATOM   2035  CD  PRO A 261      -6.410  -5.243  58.102  1.00  0.00              
ATOM   2036  CA  PRO A 261      -8.572  -5.807  58.988  1.00  0.00              
ATOM   2037  CB  PRO A 261      -8.067  -4.475  59.501  1.00  0.00              
ATOM   2038  CG  PRO A 261      -6.571  -4.622  59.471  1.00  0.00              
ATOM   2039  C   PRO A 261      -9.943  -5.683  58.321  1.00  0.00              
ATOM   2040  O   PRO A 261     -11.003  -5.718  58.963  1.00  0.00              
ATOM   2041  N   SER A 262      -9.908  -5.582  56.990  1.00  0.00              
ATOM   2042  CA  SER A 262     -11.067  -5.637  56.118  1.00  0.00              
ATOM   2043  CB  SER A 262     -10.563  -5.593  54.681  1.00  0.00              
ATOM   2044  OG  SER A 262      -9.358  -6.343  54.547  1.00  0.00              
ATOM   2045  C   SER A 262     -11.961  -6.854  56.326  1.00  0.00              
ATOM   2046  O   SER A 262     -13.164  -6.782  56.078  1.00  0.00              
ATOM   2047  N   PHE A 263     -11.406  -7.969  56.818  1.00  0.00              
ATOM   2048  CA  PHE A 263     -12.196  -9.154  57.136  1.00  0.00              
ATOM   2049  CB  PHE A 263     -11.274 -10.306  57.514  1.00  0.00              
ATOM   2050  CG  PHE A 263     -10.484 -10.929  56.368  1.00  0.00              
ATOM   2051  CD1 PHE A 263      -9.491 -11.840  56.668  1.00  0.00              
ATOM   2052  CD2 PHE A 263     -10.763 -10.628  55.044  1.00  0.00              
ATOM   2053  CE1 PHE A 263      -8.800 -12.456  55.647  1.00  0.00              
ATOM   2054  CE2 PHE A 263     -10.059 -11.243  54.032  1.00  0.00              
ATOM   2055  CZ  PHE A 263      -9.079 -12.160  54.332  1.00  0.00              
ATOM   2056  C   PHE A 263     -13.254  -8.949  58.216  1.00  0.00              
ATOM   2057  O   PHE A 263     -14.287  -9.626  58.242  1.00  0.00              
ATOM   2058  N   ILE A 264     -12.995  -8.019  59.137  1.00  0.00              
ATOM   2059  CA  ILE A 264     -14.028  -7.550  60.051  1.00  0.00              
ATOM   2060  CB  ILE A 264     -13.415  -7.235  61.438  1.00  0.00              
ATOM   2061  CG2 ILE A 264     -14.396  -6.518  62.366  1.00  0.00              
ATOM   2062  CG1 ILE A 264     -12.928  -8.528  62.079  1.00  0.00              
ATOM   2063  CD1 ILE A 264     -12.214  -8.360  63.431  1.00  0.00              
ATOM   2064  C   ILE A 264     -14.716  -6.339  59.427  1.00  0.00              
ATOM   2065  O   ILE A 264     -15.936  -6.190  59.497  1.00  0.00              
ATOM   2066  N   GLY A 265     -13.921  -5.477  58.793  1.00  0.00              
ATOM   2067  CA  GLY A 265     -14.432  -4.257  58.192  1.00  0.00              
ATOM   2068  C   GLY A 265     -13.638  -3.031  58.616  1.00  0.00              
ATOM   2069  O   GLY A 265     -14.028  -1.898  58.325  1.00  0.00              
ATOM   2070  N   MET A 266     -12.506  -3.224  59.299  1.00  0.00              
ATOM   2071  CA  MET A 266     -11.696  -2.107  59.751  1.00  0.00              
ATOM   2072  CB  MET A 266     -10.777  -2.521  60.895  1.00  0.00              
ATOM   2073  CG  MET A 266     -11.483  -2.971  62.165  1.00  0.00              
ATOM   2074  SD  MET A 266     -10.323  -3.595  63.408  1.00  0.00              
ATOM   2075  CE  MET A 266      -9.846  -2.076  64.183  1.00  0.00              
ATOM   2076  C   MET A 266     -10.860  -1.595  58.589  1.00  0.00              
ATOM   2077  O   MET A 266     -10.178  -2.355  57.900  1.00  0.00              
ATOM   2078  N   GLU A 267     -10.929  -0.282  58.365  1.00  0.00              
ATOM   2079  CA  GLU A 267     -10.119   0.379  57.348  1.00  0.00              
ATOM   2080  CB  GLU A 267     -10.784   1.690  56.945  1.00  0.00              
ATOM   2081  CG  GLU A 267     -12.156   1.507  56.308  1.00  0.00              
ATOM   2082  CD  GLU A 267     -12.826   2.819  55.935  1.00  0.00              
ATOM   2083  OE1 GLU A 267     -13.432   3.441  56.808  1.00  0.00              
ATOM   2084  OE2 GLU A 267     -12.742   3.218  54.775  1.00  0.00              
ATOM   2085  C   GLU A 267      -8.680   0.646  57.789  1.00  0.00              
ATOM   2086  O   GLU A 267      -7.878   1.220  57.050  1.00  0.00              
ATOM   2087  N   SER A 268      -8.352   0.260  59.022  1.00  0.00              
ATOM   2088  CA  SER A 268      -7.025   0.408  59.591  1.00  0.00              
ATOM   2089  CB  SER A 268      -7.123   0.018  61.055  1.00  0.00              
ATOM   2090  OG  SER A 268      -8.246   0.642  61.669  1.00  0.00              
ATOM   2091  C   SER A 268      -5.979  -0.460  58.899  1.00  0.00              
ATOM   2092  O   SER A 268      -6.285  -1.514  58.337  1.00  0.00              
ATOM   2093  N   ALA A 269      -4.726  -0.003  58.933  1.00  0.00              
ATOM   2094  CA  ALA A 269      -3.609  -0.764  58.395  1.00  0.00              
ATOM   2095  CB  ALA A 269      -2.370   0.117  58.387  1.00  0.00              
ATOM   2096  C   ALA A 269      -3.298  -1.993  59.242  1.00  0.00              
ATOM   2097  O   ALA A 269      -3.474  -1.980  60.463  1.00  0.00              
ATOM   2098  N   GLY A 270      -2.846  -3.068  58.593  1.00  0.00              
ATOM   2099  CA  GLY A 270      -2.524  -4.308  59.286  1.00  0.00              
ATOM   2100  C   GLY A 270      -1.243  -4.215  60.103  1.00  0.00              
ATOM   2101  O   GLY A 270      -0.371  -3.390  59.821  1.00  0.00              
ATOM   2102  N   ILE A 271      -1.110  -5.132  61.070  1.00  0.00              
ATOM   2103  CA  ILE A 271      -0.001  -5.203  62.023  1.00  0.00              
ATOM   2104  CB  ILE A 271      -0.159  -6.545  62.799  1.00  0.00              
ATOM   2105  CG2 ILE A 271       1.131  -7.287  63.134  1.00  0.00              
ATOM   2106  CG1 ILE A 271      -1.031  -6.288  64.022  1.00  0.00              
ATOM   2107  CD1 ILE A 271      -1.291  -7.494  64.946  1.00  0.00              
ATOM   2108  C   ILE A 271       1.405  -4.954  61.471  1.00  0.00              
ATOM   2109  O   ILE A 271       2.202  -4.197  62.037  1.00  0.00              
ATOM   2110  N   HIS A 272       1.667  -5.587  60.325  1.00  0.00              
ATOM   2111  CA  HIS A 272       2.895  -5.404  59.569  1.00  0.00              
ATOM   2112  CB  HIS A 272       2.908  -6.350  58.360  1.00  0.00              
ATOM   2113  CG  HIS A 272       1.749  -6.198  57.377  1.00  0.00              
ATOM   2114  ND1 HIS A 272       0.452  -6.405  57.579  1.00  0.00              
ATOM   2115  CD2 HIS A 272       1.917  -5.805  56.071  1.00  0.00              
ATOM   2116  NE2 HIS A 272       0.714  -5.787  55.564  1.00  0.00              
ATOM   2117  CE1 HIS A 272      -0.170  -6.142  56.461  1.00  0.00              
ATOM   2118  C   HIS A 272       3.123  -3.960  59.137  1.00  0.00              
ATOM   2119  O   HIS A 272       4.204  -3.402  59.336  1.00  0.00              
ATOM   2120  N   GLU A 273       2.072  -3.327  58.608  1.00  0.00              
ATOM   2121  CA  GLU A 273       2.145  -1.955  58.137  1.00  0.00              
ATOM   2122  CB  GLU A 273       0.908  -1.567  57.353  1.00  0.00              
ATOM   2123  CG  GLU A 273       0.667  -2.345  56.076  1.00  0.00              
ATOM   2124  CD  GLU A 273      -0.651  -1.959  55.433  1.00  0.00              
ATOM   2125  OE1 GLU A 273      -1.681  -2.512  55.826  1.00  0.00              
ATOM   2126  OE2 GLU A 273      -0.645  -1.079  54.570  1.00  0.00              
ATOM   2127  C   GLU A 273       2.260  -1.001  59.309  1.00  0.00              
ATOM   2128  O   GLU A 273       2.991  -0.017  59.212  1.00  0.00              
ATOM   2129  N   THR A 274       1.556  -1.253  60.418  1.00  0.00              
ATOM   2130  CA  THR A 274       1.676  -0.409  61.595  1.00  0.00              
ATOM   2131  CB  THR A 274       0.565  -0.715  62.617  1.00  0.00              
ATOM   2132  OG1 THR A 274       0.454  -2.127  62.732  1.00  0.00              
ATOM   2133  CG2 THR A 274      -0.769  -0.113  62.209  1.00  0.00              
ATOM   2134  C   THR A 274       3.075  -0.469  62.197  1.00  0.00              
ATOM   2135  O   THR A 274       3.654   0.576  62.493  1.00  0.00              
ATOM   2136  N   THR A 275       3.658  -1.673  62.294  1.00  0.00              
ATOM   2137  CA  THR A 275       5.038  -1.845  62.737  1.00  0.00              
ATOM   2138  CB  THR A 275       5.368  -3.354  62.799  1.00  0.00              
ATOM   2139  OG1 THR A 275       4.526  -3.910  63.802  1.00  0.00              
ATOM   2140  CG2 THR A 275       6.814  -3.652  63.165  1.00  0.00              
ATOM   2141  C   THR A 275       6.003  -1.096  61.818  1.00  0.00              
ATOM   2142  O   THR A 275       6.839  -0.314  62.281  1.00  0.00              
ATOM   2143  N   TYR A 276       5.854  -1.297  60.503  1.00  0.00              
ATOM   2144  CA  TYR A 276       6.651  -0.599  59.504  1.00  0.00              
ATOM   2145  CB  TYR A 276       6.225  -1.065  58.109  1.00  0.00              
ATOM   2146  CG  TYR A 276       7.003  -0.468  56.943  1.00  0.00              
ATOM   2147  CD1 TYR A 276       8.384  -0.448  56.962  1.00  0.00              
ATOM   2148  CE1 TYR A 276       9.076   0.063  55.889  1.00  0.00              
ATOM   2149  CD2 TYR A 276       6.316   0.034  55.854  1.00  0.00              
ATOM   2150  CE2 TYR A 276       7.009   0.528  54.769  1.00  0.00              
ATOM   2151  CZ  TYR A 276       8.387   0.523  54.792  1.00  0.00              
ATOM   2152  OH  TYR A 276       9.100   0.923  53.681  1.00  0.00              
ATOM   2153  C   TYR A 276       6.532   0.917  59.625  1.00  0.00              
ATOM   2154  O   TYR A 276       7.542   1.620  59.627  1.00  0.00              
ATOM   2155  N   ASN A 277       5.312   1.435  59.773  1.00  0.00              
ATOM   2156  CA  ASN A 277       5.102   2.868  59.884  1.00  0.00              
ATOM   2157  CB  ASN A 277       3.655   3.253  59.605  1.00  0.00              
ATOM   2158  CG  ASN A 277       3.352   3.290  58.113  1.00  0.00              
ATOM   2159  OD1 ASN A 277       3.574   4.293  57.439  1.00  0.00              
ATOM   2160  ND2 ASN A 277       2.849   2.223  57.510  1.00  0.00              
ATOM   2161  C   ASN A 277       5.594   3.461  61.193  1.00  0.00              
ATOM   2162  O   ASN A 277       6.001   4.623  61.208  1.00  0.00              
ATOM   2163  N   SER A 278       5.608   2.699  62.295  1.00  0.00              
ATOM   2164  CA  SER A 278       6.325   3.100  63.500  1.00  0.00              
ATOM   2165  CB  SER A 278       6.179   2.047  64.586  1.00  0.00              
ATOM   2166  OG  SER A 278       4.847   1.889  65.039  1.00  0.00              
ATOM   2167  C   SER A 278       7.810   3.308  63.219  1.00  0.00              
ATOM   2168  O   SER A 278       8.366   4.362  63.538  1.00  0.00              
ATOM   2169  N   ILE A 279       8.444   2.328  62.561  1.00  0.00              
ATOM   2170  CA  ILE A 279       9.860   2.411  62.213  1.00  0.00              
ATOM   2171  CB  ILE A 279      10.346   1.072  61.599  1.00  0.00              
ATOM   2172  CG2 ILE A 279      11.833   1.134  61.282  1.00  0.00              
ATOM   2173  CG1 ILE A 279      10.109  -0.086  62.559  1.00  0.00              
ATOM   2174  CD1 ILE A 279      10.284  -1.492  61.954  1.00  0.00              
ATOM   2175  C   ILE A 279      10.119   3.594  61.280  1.00  0.00              
ATOM   2176  O   ILE A 279      11.064   4.353  61.488  1.00  0.00              
ATOM   2177  N   MET A 280       9.254   3.787  60.280  1.00  0.00              
ATOM   2178  CA  MET A 280       9.320   4.933  59.384  1.00  0.00              
ATOM   2179  CB  MET A 280       8.293   4.796  58.267  1.00  0.00              
ATOM   2180  CG  MET A 280       8.643   3.767  57.204  1.00  0.00              
ATOM   2181  SD  MET A 280      10.020   4.277  56.145  1.00  0.00              
ATOM   2182  CE  MET A 280      11.253   3.112  56.649  1.00  0.00              
ATOM   2183  C   MET A 280       9.132   6.282  60.065  1.00  0.00              
ATOM   2184  O   MET A 280       9.793   7.256  59.700  1.00  0.00              
ATOM   2185  N   LYS A 281       8.233   6.372  61.050  1.00  0.00              
ATOM   2186  CA  LYS A 281       8.016   7.615  61.776  1.00  0.00              
ATOM   2187  CB  LYS A 281       6.712   7.534  62.557  1.00  0.00              
ATOM   2188  CG  LYS A 281       6.140   8.893  62.922  1.00  0.00              
ATOM   2189  CD  LYS A 281       4.825   8.705  63.649  1.00  0.00              
ATOM   2190  CE  LYS A 281       4.204  10.053  63.965  1.00  0.00              
ATOM   2191  NZ  LYS A 281       3.024   9.866  64.784  1.00  0.00              
ATOM   2192  C   LYS A 281       9.188   7.928  62.703  1.00  0.00              
ATOM   2193  O   LYS A 281       9.485   9.093  62.978  1.00  0.00              
ATOM   2194  N   CYS A 282       9.862   6.889  63.206  1.00  0.00              
ATOM   2195  CA  CYS A 282      11.124   7.066  63.905  1.00  0.00              
ATOM   2196  CB  CYS A 282      11.557   5.766  64.553  1.00  0.00              
ATOM   2197  SG  CYS A 282      10.413   5.235  65.849  1.00  0.00              
ATOM   2198  C   CYS A 282      12.225   7.564  62.976  1.00  0.00              
ATOM   2199  O   CYS A 282      12.287   7.223  61.792  1.00  0.00              
ATOM   2200  N   ASP A 283      13.119   8.393  63.519  1.00  0.00              
ATOM   2201  CA  ASP A 283      14.160   9.023  62.720  1.00  0.00              
ATOM   2202  CB  ASP A 283      14.894  10.108  63.527  1.00  0.00              
ATOM   2203  CG  ASP A 283      16.097  10.708  62.799  1.00  0.00              
ATOM   2204  OD1 ASP A 283      15.894  11.337  61.763  1.00  0.00              
ATOM   2205  OD2 ASP A 283      17.226  10.524  63.255  1.00  0.00              
ATOM   2206  C   ASP A 283      15.173   8.069  62.100  1.00  0.00              
ATOM   2207  O   ASP A 283      16.120   7.651  62.766  1.00  0.00              
ATOM   2208  N   ILE A 284      14.921   7.699  60.841  1.00  0.00              
ATOM   2209  CA  ILE A 284      15.925   7.362  59.823  1.00  0.00              
ATOM   2210  CB  ILE A 284      16.289   8.641  59.010  1.00  0.00              
ATOM   2211  CG2 ILE A 284      17.024   8.247  57.731  1.00  0.00              
ATOM   2212  CG1 ILE A 284      15.077   9.490  58.646  1.00  0.00              
ATOM   2213  CD1 ILE A 284      15.442  10.948  58.318  1.00  0.00              
ATOM   2214  C   ILE A 284      17.193   6.652  60.304  1.00  0.00              
ATOM   2215  O   ILE A 284      17.373   5.443  60.162  1.00  0.00              
ATOM   2216  N   ASP A 285      18.030   7.453  60.965  1.00  0.00              
ATOM   2217  CA  ASP A 285      19.358   7.097  61.437  1.00  0.00              
ATOM   2218  CB  ASP A 285      19.966   8.295  62.189  1.00  0.00              
ATOM   2219  CG  ASP A 285      20.095   9.611  61.417  1.00  0.00              
ATOM   2220  OD1 ASP A 285      21.078  10.314  61.606  1.00  0.00              
ATOM   2221  OD2 ASP A 285      19.192   9.950  60.647  1.00  0.00              
ATOM   2222  C   ASP A 285      19.331   5.890  62.366  1.00  0.00              
ATOM   2223  O   ASP A 285      20.207   5.031  62.301  1.00  0.00              
ATOM   2224  N   ILE A 286      18.304   5.797  63.217  1.00  0.00              
ATOM   2225  CA  ILE A 286      18.203   4.721  64.197  1.00  0.00              
ATOM   2226  CB  ILE A 286      17.603   5.236  65.533  1.00  0.00              
ATOM   2227  CG2 ILE A 286      18.540   6.282  66.126  1.00  0.00              
ATOM   2228  CG1 ILE A 286      16.170   5.759  65.398  1.00  0.00              
ATOM   2229  CD1 ILE A 286      15.491   6.173  66.719  1.00  0.00              
ATOM   2230  C   ILE A 286      17.439   3.490  63.713  1.00  0.00              
ATOM   2231  O   ILE A 286      17.390   2.476  64.417  1.00  0.00              
ATOM   2232  N   ARG A 287      16.865   3.525  62.501  1.00  0.00              
ATOM   2233  CA  ARG A 287      15.940   2.488  62.046  1.00  0.00              
ATOM   2234  CB  ARG A 287      15.363   2.818  60.675  1.00  0.00              
ATOM   2235  CG  ARG A 287      14.372   3.971  60.706  1.00  0.00              
ATOM   2236  CD  ARG A 287      13.836   4.223  59.306  1.00  0.00              
ATOM   2237  NE  ARG A 287      12.931   5.362  59.282  1.00  0.00              
ATOM   2238  CZ  ARG A 287      12.949   6.279  58.310  1.00  0.00              
ATOM   2239  NH1 ARG A 287      12.080   7.279  58.356  1.00  0.00              
ATOM   2240  NH2 ARG A 287      13.827   6.221  57.312  1.00  0.00              
ATOM   2241  C   ARG A 287      16.475   1.063  62.044  1.00  0.00              
ATOM   2242  O   ARG A 287      15.722   0.130  62.328  1.00  0.00              
ATOM   2243  N   LYS A 288      17.778   0.881  61.786  1.00  0.00              
ATOM   2244  CA  LYS A 288      18.425  -0.429  61.834  1.00  0.00              
ATOM   2245  CB  LYS A 288      19.918  -0.289  61.524  1.00  0.00              
ATOM   2246  CG  LYS A 288      20.674  -1.616  61.507  1.00  0.00              
ATOM   2247  CD  LYS A 288      22.173  -1.399  61.417  1.00  0.00              
ATOM   2248  CE  LYS A 288      22.893  -2.729  61.580  1.00  0.00              
ATOM   2249  NZ  LYS A 288      24.334  -2.555  61.547  1.00  0.00              
ATOM   2250  C   LYS A 288      18.253  -1.098  63.196  1.00  0.00              
ATOM   2251  O   LYS A 288      17.910  -2.279  63.284  1.00  0.00              
ATOM   2252  N   ASP A 289      18.418  -0.302  64.259  1.00  0.00              
ATOM   2253  CA  ASP A 289      18.350  -0.779  65.639  1.00  0.00              
ATOM   2254  CB  ASP A 289      18.572   0.366  66.633  1.00  0.00              
ATOM   2255  CG  ASP A 289      19.906   1.102  66.573  1.00  0.00              
ATOM   2256  OD1 ASP A 289      20.560   1.205  67.613  1.00  0.00              
ATOM   2257  OD2 ASP A 289      20.255   1.614  65.509  1.00  0.00              
ATOM   2258  C   ASP A 289      16.987  -1.391  65.941  1.00  0.00              
ATOM   2259  O   ASP A 289      16.871  -2.392  66.653  1.00  0.00              
ATOM   2260  N   LEU A 290      15.952  -0.772  65.361  1.00  0.00              
ATOM   2261  CA  LEU A 290      14.583  -1.239  65.489  1.00  0.00              
ATOM   2262  CB  LEU A 290      13.611  -0.120  65.130  1.00  0.00              
ATOM   2263  CG  LEU A 290      13.690   1.192  65.902  1.00  0.00              
ATOM   2264  CD1 LEU A 290      12.772   2.215  65.264  1.00  0.00              
ATOM   2265  CD2 LEU A 290      13.353   0.999  67.372  1.00  0.00              
ATOM   2266  C   LEU A 290      14.327  -2.448  64.600  1.00  0.00              
ATOM   2267  O   LEU A 290      13.846  -3.472  65.087  1.00  0.00              
ATOM   2268  N   TYR A 291      14.680  -2.360  63.308  1.00  0.00              
ATOM   2269  CA  TYR A 291      14.509  -3.448  62.348  1.00  0.00              
ATOM   2270  CB  TYR A 291      15.116  -3.098  60.991  1.00  0.00              
ATOM   2271  CG  TYR A 291      14.229  -2.290  60.056  1.00  0.00              
ATOM   2272  CD1 TYR A 291      12.986  -2.768  59.687  1.00  0.00              
ATOM   2273  CE1 TYR A 291      12.229  -2.081  58.761  1.00  0.00              
ATOM   2274  CD2 TYR A 291      14.704  -1.112  59.520  1.00  0.00              
ATOM   2275  CE2 TYR A 291      13.952  -0.419  58.595  1.00  0.00              
ATOM   2276  CZ  TYR A 291      12.722  -0.914  58.220  1.00  0.00              
ATOM   2277  OH  TYR A 291      11.971  -0.230  57.288  1.00  0.00              
ATOM   2278  C   TYR A 291      15.111  -4.771  62.789  1.00  0.00              
ATOM   2279  O   TYR A 291      14.480  -5.820  62.664  1.00  0.00              
ATOM   2280  N   ALA A 292      16.326  -4.716  63.339  1.00  0.00              
ATOM   2281  CA  ALA A 292      17.007  -5.897  63.842  1.00  0.00              
ATOM   2282  CB  ALA A 292      18.445  -5.534  64.177  1.00  0.00              
ATOM   2283  C   ALA A 292      16.383  -6.509  65.091  1.00  0.00              
ATOM   2284  O   ALA A 292      16.711  -7.637  65.458  1.00  0.00              
ATOM   2285  N   ASN A 293      15.484  -5.794  65.775  1.00  0.00              
ATOM   2286  CA  ASN A 293      14.907  -6.285  67.015  1.00  0.00              
ATOM   2287  CB  ASN A 293      15.550  -5.610  68.236  1.00  0.00              
ATOM   2288  CG  ASN A 293      17.049  -5.806  68.390  1.00  0.00              
ATOM   2289  OD1 ASN A 293      17.527  -6.807  68.918  1.00  0.00              
ATOM   2290  ND2 ASN A 293      17.845  -4.849  67.930  1.00  0.00              
ATOM   2291  C   ASN A 293      13.399  -6.062  67.022  1.00  0.00              
ATOM   2292  O   ASN A 293      12.856  -5.333  67.862  1.00  0.00              
ATOM   2293  N   ASN A 294      12.667  -6.664  66.078  1.00  0.00              
ATOM   2294  CA  ASN A 294      11.217  -6.556  66.122  1.00  0.00              
ATOM   2295  CB  ASN A 294      10.579  -6.525  64.734  1.00  0.00              
ATOM   2296  CG  ASN A 294       9.062  -6.331  64.737  1.00  0.00              
ATOM   2297  OD1 ASN A 294       8.377  -6.794  63.831  1.00  0.00              
ATOM   2298  ND2 ASN A 294       8.425  -5.660  65.692  1.00  0.00              
ATOM   2299  C   ASN A 294      10.636  -7.658  66.993  1.00  0.00              
ATOM   2300  O   ASN A 294      10.280  -8.743  66.535  1.00  0.00              
ATOM   2301  N   VAL A 295      10.556  -7.353  68.285  1.00  0.00              
ATOM   2302  CA  VAL A 295      10.161  -8.332  69.284  1.00  0.00              
ATOM   2303  CB  VAL A 295      10.839  -8.014  70.639  1.00  0.00              
ATOM   2304  CG1 VAL A 295      10.394  -8.965  71.743  1.00  0.00              
ATOM   2305  CG2 VAL A 295      12.353  -8.109  70.499  1.00  0.00              
ATOM   2306  C   VAL A 295       8.644  -8.365  69.402  1.00  0.00              
ATOM   2307  O   VAL A 295       8.004  -7.357  69.707  1.00  0.00              
ATOM   2308  N   MET A 296       8.052  -9.521  69.121  1.00  0.00              
ATOM   2309  CA  MET A 296       6.622  -9.702  69.309  1.00  0.00              
ATOM   2310  CB  MET A 296       6.090 -10.737  68.339  1.00  0.00              
ATOM   2311  CG  MET A 296       6.160 -10.247  66.904  1.00  0.00              
ATOM   2312  SD  MET A 296       5.355 -11.387  65.757  1.00  0.00              
ATOM   2313  CE  MET A 296       6.711 -12.506  65.597  1.00  0.00              
ATOM   2314  C   MET A 296       6.282 -10.089  70.740  1.00  0.00              
ATOM   2315  O   MET A 296       7.082 -10.729  71.424  1.00  0.00              
ATOM   2316  N   SER A 297       5.093  -9.708  71.212  1.00  0.00              
ATOM   2317  CA  SER A 297       4.698  -9.911  72.595  1.00  0.00              
ATOM   2318  CB  SER A 297       5.348  -8.838  73.452  1.00  0.00              
ATOM   2319  OG  SER A 297       5.062  -7.529  72.980  1.00  0.00              
ATOM   2320  C   SER A 297       3.188  -9.845  72.752  1.00  0.00              
ATOM   2321  O   SER A 297       2.504  -9.152  71.995  1.00  0.00              
ATOM   2322  N   GLY A 298       2.661 -10.567  73.736  1.00  0.00              
ATOM   2323  CA  GLY A 298       1.233 -10.614  73.979  1.00  0.00              
ATOM   2324  C   GLY A 298       0.605 -11.897  73.454  1.00  0.00              
ATOM   2325  O   GLY A 298       1.277 -12.836  73.010  1.00  0.00              
ATOM   2326  N   GLY A 299      -0.726 -11.881  73.460  1.00  0.00              
ATOM   2327  CA  GLY A 299      -1.535 -13.063  73.220  1.00  0.00              
ATOM   2328  C   GLY A 299      -1.674 -13.387  71.742  1.00  0.00              
ATOM   2329  O   GLY A 299      -1.412 -14.518  71.329  1.00  0.00              
ATOM   2330  N   THR A 300      -2.038 -12.405  70.909  1.00  0.00              
ATOM   2331  CA  THR A 300      -2.305 -12.662  69.496  1.00  0.00              
ATOM   2332  CB  THR A 300      -2.946 -11.456  68.785  1.00  0.00              
ATOM   2333  OG1 THR A 300      -3.100 -10.383  69.707  1.00  0.00              
ATOM   2334  CG2 THR A 300      -4.286 -11.838  68.206  1.00  0.00              
ATOM   2335  C   THR A 300      -1.044 -13.089  68.753  1.00  0.00              
ATOM   2336  O   THR A 300      -1.061 -13.915  67.839  1.00  0.00              
ATOM   2337  N   THR A 301       0.087 -12.567  69.222  1.00  0.00              
ATOM   2338  CA  THR A 301       1.401 -12.925  68.719  1.00  0.00              
ATOM   2339  CB  THR A 301       2.414 -11.933  69.297  1.00  0.00              
ATOM   2340  OG1 THR A 301       2.035 -11.703  70.650  1.00  0.00              
ATOM   2341  CG2 THR A 301       2.401 -10.623  68.529  1.00  0.00              
ATOM   2342  C   THR A 301       1.849 -14.362  68.958  1.00  0.00              
ATOM   2343  O   THR A 301       2.901 -14.768  68.457  1.00  0.00              
ATOM   2344  N   MET A 302       1.085 -15.161  69.713  1.00  0.00              
ATOM   2345  CA  MET A 302       1.439 -16.553  69.942  1.00  0.00              
ATOM   2346  CB  MET A 302       0.616 -17.154  71.074  1.00  0.00              
ATOM   2347  CG  MET A 302       0.964 -16.595  72.445  1.00  0.00              
ATOM   2348  SD  MET A 302       2.675 -16.922  72.939  1.00  0.00              
ATOM   2349  CE  MET A 302       2.477 -18.511  73.691  1.00  0.00              
ATOM   2350  C   MET A 302       1.326 -17.442  68.712  1.00  0.00              
ATOM   2351  O   MET A 302       2.098 -18.395  68.569  1.00  0.00              
ATOM   2352  N   TYR A 303       0.426 -17.097  67.783  1.00  0.00              
ATOM   2353  CA  TYR A 303       0.006 -18.008  66.724  1.00  0.00              
ATOM   2354  CB  TYR A 303      -1.174 -17.429  65.933  1.00  0.00              
ATOM   2355  CG  TYR A 303      -2.375 -16.989  66.765  1.00  0.00              
ATOM   2356  CD1 TYR A 303      -3.079 -15.873  66.362  1.00  0.00              
ATOM   2357  CE1 TYR A 303      -4.102 -15.383  67.144  1.00  0.00              
ATOM   2358  CD2 TYR A 303      -2.729 -17.646  67.931  1.00  0.00              
ATOM   2359  CE2 TYR A 303      -3.749 -17.155  68.719  1.00  0.00              
ATOM   2360  CZ  TYR A 303      -4.414 -16.013  68.327  1.00  0.00              
ATOM   2361  OH  TYR A 303      -5.393 -15.479  69.143  1.00  0.00              
ATOM   2362  C   TYR A 303       1.119 -18.402  65.755  1.00  0.00              
ATOM   2363  O   TYR A 303       1.767 -17.525  65.177  1.00  0.00              
ATOM   2364  N   PRO A 304       1.384 -19.704  65.545  1.00  0.00              
ATOM   2365  CD  PRO A 304       0.651 -20.811  66.154  1.00  0.00              
ATOM   2366  CA  PRO A 304       2.459 -20.205  64.689  1.00  0.00              
ATOM   2367  CB  PRO A 304       2.210 -21.698  64.675  1.00  0.00              
ATOM   2368  CG  PRO A 304       1.638 -21.957  66.044  1.00  0.00              
ATOM   2369  C   PRO A 304       2.445 -19.631  63.279  1.00  0.00              
ATOM   2370  O   PRO A 304       1.389 -19.441  62.675  1.00  0.00              
ATOM   2371  N   GLY A 305       3.629 -19.306  62.763  1.00  0.00              
ATOM   2372  CA  GLY A 305       3.740 -18.716  61.441  1.00  0.00              
ATOM   2373  C   GLY A 305       3.917 -17.206  61.479  1.00  0.00              
ATOM   2374  O   GLY A 305       4.556 -16.655  60.577  1.00  0.00              
ATOM   2375  N   ILE A 306       3.422 -16.522  62.526  1.00  0.00              
ATOM   2376  CA  ILE A 306       3.438 -15.061  62.599  1.00  0.00              
ATOM   2377  CB  ILE A 306       2.779 -14.551  63.914  1.00  0.00              
ATOM   2378  CG2 ILE A 306       3.603 -14.897  65.154  1.00  0.00              
ATOM   2379  CG1 ILE A 306       2.480 -13.054  63.832  1.00  0.00              
ATOM   2380  CD1 ILE A 306       1.573 -12.506  64.950  1.00  0.00              
ATOM   2381  C   ILE A 306       4.794 -14.411  62.341  1.00  0.00              
ATOM   2382  O   ILE A 306       4.869 -13.442  61.589  1.00  0.00              
ATOM   2383  N   ALA A 307       5.877 -14.972  62.890  1.00  0.00              
ATOM   2384  CA  ALA A 307       7.227 -14.481  62.641  1.00  0.00              
ATOM   2385  CB  ALA A 307       8.227 -15.344  63.397  1.00  0.00              
ATOM   2386  C   ALA A 307       7.606 -14.525  61.168  1.00  0.00              
ATOM   2387  O   ALA A 307       8.126 -13.559  60.612  1.00  0.00              
ATOM   2388  N   ASP A 308       7.241 -15.635  60.520  1.00  0.00              
ATOM   2389  CA  ASP A 308       7.623 -15.909  59.140  1.00  0.00              
ATOM   2390  CB  ASP A 308       7.276 -17.344  58.738  1.00  0.00              
ATOM   2391  CG  ASP A 308       7.876 -18.421  59.623  1.00  0.00              
ATOM   2392  OD1 ASP A 308       8.804 -19.099  59.190  1.00  0.00              
ATOM   2393  OD2 ASP A 308       7.403 -18.576  60.753  1.00  0.00              
ATOM   2394  C   ASP A 308       6.868 -14.965  58.221  1.00  0.00              
ATOM   2395  O   ASP A 308       7.447 -14.331  57.338  1.00  0.00              
ATOM   2396  N   ARG A 309       5.558 -14.858  58.465  1.00  0.00              
ATOM   2397  CA  ARG A 309       4.697 -13.973  57.703  1.00  0.00              
ATOM   2398  CB  ARG A 309       3.241 -14.251  58.067  1.00  0.00              
ATOM   2399  CG  ARG A 309       2.215 -13.357  57.385  1.00  0.00              
ATOM   2400  CD  ARG A 309       2.236 -13.454  55.863  1.00  0.00              
ATOM   2401  NE  ARG A 309       1.306 -12.488  55.304  1.00  0.00              
ATOM   2402  CZ  ARG A 309      -0.010 -12.685  55.266  1.00  0.00              
ATOM   2403  NH1 ARG A 309      -0.780 -11.669  54.904  1.00  0.00              
ATOM   2404  NH2 ARG A 309      -0.539 -13.867  55.563  1.00  0.00              
ATOM   2405  C   ARG A 309       5.055 -12.503  57.898  1.00  0.00              
ATOM   2406  O   ARG A 309       5.189 -11.779  56.912  1.00  0.00              
ATOM   2407  N   MET A 310       5.236 -12.047  59.143  1.00  0.00              
ATOM   2408  CA  MET A 310       5.674 -10.684  59.423  1.00  0.00              
ATOM   2409  CB  MET A 310       5.851 -10.459  60.919  1.00  0.00              
ATOM   2410  CG  MET A 310       4.584 -10.107  61.677  1.00  0.00              
ATOM   2411  SD  MET A 310       3.949  -8.478  61.212  1.00  0.00              
ATOM   2412  CE  MET A 310       5.008  -7.467  62.208  1.00  0.00              
ATOM   2413  C   MET A 310       6.978 -10.342  58.723  1.00  0.00              
ATOM   2414  O   MET A 310       7.091  -9.285  58.097  1.00  0.00              
ATOM   2415  N   GLN A 311       7.948 -11.263  58.807  1.00  0.00              
ATOM   2416  CA  GLN A 311       9.227 -11.132  58.125  1.00  0.00              
ATOM   2417  CB  GLN A 311      10.083 -12.363  58.415  1.00  0.00              
ATOM   2418  CG  GLN A 311      11.540 -12.307  57.976  1.00  0.00              
ATOM   2419  CD  GLN A 311      12.404 -11.300  58.723  1.00  0.00              
ATOM   2420  OE1 GLN A 311      12.403 -11.192  59.950  1.00  0.00              
ATOM   2421  NE2 GLN A 311      13.180 -10.527  57.981  1.00  0.00              
ATOM   2422  C   GLN A 311       9.020 -10.951  56.627  1.00  0.00              
ATOM   2423  O   GLN A 311       9.484  -9.953  56.078  1.00  0.00              
ATOM   2424  N   LYS A 312       8.265 -11.862  55.993  1.00  0.00              
ATOM   2425  CA  LYS A 312       7.928 -11.796  54.573  1.00  0.00              
ATOM   2426  CB  LYS A 312       6.982 -12.956  54.237  1.00  0.00              
ATOM   2427  CG  LYS A 312       6.412 -13.008  52.822  1.00  0.00              
ATOM   2428  CD  LYS A 312       5.482 -14.205  52.702  1.00  0.00              
ATOM   2429  CE  LYS A 312       4.710 -14.187  51.390  1.00  0.00              
ATOM   2430  NZ  LYS A 312       3.880 -15.373  51.297  1.00  0.00              
ATOM   2431  C   LYS A 312       7.312 -10.457  54.170  1.00  0.00              
ATOM   2432  O   LYS A 312       7.805  -9.786  53.255  1.00  0.00              
ATOM   2433  N   GLU A 313       6.265 -10.050  54.898  1.00  0.00              
ATOM   2434  CA  GLU A 313       5.575  -8.793  54.657  1.00  0.00              
ATOM   2435  CB  GLU A 313       4.433  -8.608  55.652  1.00  0.00              
ATOM   2436  CG  GLU A 313       3.231  -9.535  55.461  1.00  0.00              
ATOM   2437  CD  GLU A 313       2.176  -9.127  54.432  1.00  0.00              
ATOM   2438  OE1 GLU A 313       2.500  -8.524  53.410  1.00  0.00              
ATOM   2439  OE2 GLU A 313       1.004  -9.439  54.660  1.00  0.00              
ATOM   2440  C   GLU A 313       6.509  -7.598  54.736  1.00  0.00              
ATOM   2441  O   GLU A 313       6.605  -6.831  53.777  1.00  0.00              
ATOM   2442  N   ILE A 314       7.262  -7.450  55.830  1.00  0.00              
ATOM   2443  CA  ILE A 314       8.146  -6.304  55.969  1.00  0.00              
ATOM   2444  CB  ILE A 314       8.520  -6.049  57.452  1.00  0.00              
ATOM   2445  CG2 ILE A 314       9.496  -4.886  57.623  1.00  0.00              
ATOM   2446  CG1 ILE A 314       7.228  -5.743  58.219  1.00  0.00              
ATOM   2447  CD1 ILE A 314       7.369  -5.420  59.719  1.00  0.00              
ATOM   2448  C   ILE A 314       9.321  -6.361  54.993  1.00  0.00              
ATOM   2449  O   ILE A 314       9.728  -5.309  54.503  1.00  0.00              
ATOM   2450  N   THR A 315       9.844  -7.531  54.599  1.00  0.00              
ATOM   2451  CA  THR A 315      10.819  -7.591  53.512  1.00  0.00              
ATOM   2452  CB  THR A 315      11.525  -8.959  53.415  1.00  0.00              
ATOM   2453  OG1 THR A 315      10.554  -9.996  53.497  1.00  0.00              
ATOM   2454  CG2 THR A 315      12.565  -9.120  54.512  1.00  0.00              
ATOM   2455  C   THR A 315      10.275  -7.175  52.147  1.00  0.00              
ATOM   2456  O   THR A 315      11.043  -6.852  51.240  1.00  0.00              
ATOM   2457  N   ALA A 316       8.950  -7.212  51.968  1.00  0.00              
ATOM   2458  CA  ALA A 316       8.327  -6.648  50.780  1.00  0.00              
ATOM   2459  CB  ALA A 316       7.011  -7.362  50.507  1.00  0.00              
ATOM   2460  C   ALA A 316       8.029  -5.161  50.942  1.00  0.00              
ATOM   2461  O   ALA A 316       8.124  -4.391  49.985  1.00  0.00              
ATOM   2462  N   LEU A 317       7.654  -4.735  52.153  1.00  0.00              
ATOM   2463  CA  LEU A 317       7.339  -3.339  52.430  1.00  0.00              
ATOM   2464  CB  LEU A 317       6.584  -3.212  53.749  1.00  0.00              
ATOM   2465  CG  LEU A 317       5.225  -3.870  53.938  1.00  0.00              
ATOM   2466  CD1 LEU A 317       4.776  -3.680  55.374  1.00  0.00              
ATOM   2467  CD2 LEU A 317       4.191  -3.321  52.970  1.00  0.00              
ATOM   2468  C   LEU A 317       8.552  -2.421  52.497  1.00  0.00              
ATOM   2469  O   LEU A 317       8.495  -1.261  52.073  1.00  0.00              
ATOM   2470  N   ALA A 318       9.648  -2.936  53.052  1.00  0.00              
ATOM   2471  CA  ALA A 318      10.840  -2.155  53.335  1.00  0.00              
ATOM   2472  CB  ALA A 318      11.295  -2.475  54.753  1.00  0.00              
ATOM   2473  C   ALA A 318      11.991  -2.521  52.407  1.00  0.00              
ATOM   2474  O   ALA A 318      11.989  -3.621  51.851  1.00  0.00              
ATOM   2475  N   PRO A 319      12.992  -1.653  52.181  1.00  0.00              
ATOM   2476  CD  PRO A 319      12.961  -0.229  52.503  1.00  0.00              
ATOM   2477  CA  PRO A 319      14.205  -1.992  51.444  1.00  0.00              
ATOM   2478  CB  PRO A 319      14.970  -0.678  51.414  1.00  0.00              
ATOM   2479  CG  PRO A 319      14.439   0.099  52.595  1.00  0.00              
ATOM   2480  C   PRO A 319      15.002  -3.129  52.080  1.00  0.00              
ATOM   2481  O   PRO A 319      15.528  -3.029  53.192  1.00  0.00              
ATOM   2482  N   SER A 320      15.120  -4.217  51.319  1.00  0.00              
ATOM   2483  CA  SER A 320      15.749  -5.459  51.751  1.00  0.00              
ATOM   2484  CB  SER A 320      15.559  -6.479  50.635  1.00  0.00              
ATOM   2485  OG  SER A 320      15.745  -5.873  49.359  1.00  0.00              
ATOM   2486  C   SER A 320      17.214  -5.394  52.182  1.00  0.00              
ATOM   2487  O   SER A 320      17.773  -6.363  52.696  1.00  0.00              
ATOM   2488  N   THR A 321      17.853  -4.243  51.973  1.00  0.00              
ATOM   2489  CA  THR A 321      19.176  -3.950  52.497  1.00  0.00              
ATOM   2490  CB  THR A 321      19.683  -2.665  51.815  1.00  0.00              
ATOM   2491  OG1 THR A 321      18.577  -1.764  51.749  1.00  0.00              
ATOM   2492  CG2 THR A 321      20.240  -2.941  50.428  1.00  0.00              
ATOM   2493  C   THR A 321      19.211  -3.814  54.017  1.00  0.00              
ATOM   2494  O   THR A 321      20.254  -3.999  54.645  1.00  0.00              
ATOM   2495  N   MET A 322      18.072  -3.466  54.624  1.00  0.00              
ATOM   2496  CA  MET A 322      17.990  -3.325  56.069  1.00  0.00              
ATOM   2497  CB  MET A 322      16.803  -2.452  56.464  1.00  0.00              
ATOM   2498  CG  MET A 322      16.875  -1.027  55.929  1.00  0.00              
ATOM   2499  SD  MET A 322      18.364  -0.143  56.459  1.00  0.00              
ATOM   2500  CE  MET A 322      17.741   0.677  57.898  1.00  0.00              
ATOM   2501  C   MET A 322      17.859  -4.690  56.725  1.00  0.00              
ATOM   2502  O   MET A 322      17.040  -5.517  56.314  1.00  0.00              
ATOM   2503  N   LYS A 323      18.674  -4.949  57.750  1.00  0.00              
ATOM   2504  CA  LYS A 323      18.604  -6.206  58.479  1.00  0.00              
ATOM   2505  CB  LYS A 323      19.880  -6.421  59.295  1.00  0.00              
ATOM   2506  CG  LYS A 323      19.962  -7.804  59.939  1.00  0.00              
ATOM   2507  CD  LYS A 323      21.304  -8.050  60.618  1.00  0.00              
ATOM   2508  CE  LYS A 323      22.425  -8.178  59.594  1.00  0.00              
ATOM   2509  NZ  LYS A 323      23.682  -8.470  60.252  1.00  0.00              
ATOM   2510  C   LYS A 323      17.352  -6.243  59.351  1.00  0.00              
ATOM   2511  O   LYS A 323      17.316  -5.791  60.496  1.00  0.00              
ATOM   2512  N   ILE A 324      16.284  -6.721  58.719  1.00  0.00              
ATOM   2513  CA  ILE A 324      15.009  -6.935  59.382  1.00  0.00              
ATOM   2514  CB  ILE A 324      13.869  -6.888  58.335  1.00  0.00              
ATOM   2515  CG2 ILE A 324      12.516  -7.019  59.027  1.00  0.00              
ATOM   2516  CG1 ILE A 324      13.912  -5.599  57.517  1.00  0.00              
ATOM   2517  CD1 ILE A 324      13.051  -5.606  56.241  1.00  0.00              
ATOM   2518  C   ILE A 324      15.064  -8.293  60.074  1.00  0.00              
ATOM   2519  O   ILE A 324      15.313  -9.311  59.424  1.00  0.00              
ATOM   2520  N   LYS A 325      14.847  -8.322  61.386  1.00  0.00              
ATOM   2521  CA  LYS A 325      14.803  -9.558  62.144  1.00  0.00              
ATOM   2522  CB  LYS A 325      16.101  -9.731  62.928  1.00  0.00              
ATOM   2523  CG  LYS A 325      16.215 -11.039  63.695  1.00  0.00              
ATOM   2524  CD  LYS A 325      17.483 -11.016  64.530  1.00  0.00              
ATOM   2525  CE  LYS A 325      17.578 -12.267  65.385  1.00  0.00              
ATOM   2526  NZ  LYS A 325      18.754 -12.201  66.230  1.00  0.00              
ATOM   2527  C   LYS A 325      13.599  -9.480  63.072  1.00  0.00              
ATOM   2528  O   LYS A 325      13.558  -8.719  64.047  1.00  0.00              
ATOM   2529  N   ILE A 326      12.571 -10.244  62.705  1.00  0.00              
ATOM   2530  CA  ILE A 326      11.348 -10.286  63.486  1.00  0.00              
ATOM   2531  CB  ILE A 326      10.119 -10.176  62.561  1.00  0.00              
ATOM   2532  CG2 ILE A 326       8.816 -10.235  63.353  1.00  0.00              
ATOM   2533  CG1 ILE A 326      10.235  -8.855  61.799  1.00  0.00              
ATOM   2534  CD1 ILE A 326       9.120  -8.496  60.815  1.00  0.00              
ATOM   2535  C   ILE A 326      11.347 -11.500  64.405  1.00  0.00              
ATOM   2536  O   ILE A 326      11.307 -12.663  64.000  1.00  0.00              
ATOM   2537  N   ILE A 327      11.407 -11.163  65.688  1.00  0.00              
ATOM   2538  CA  ILE A 327      11.705 -12.106  66.749  1.00  0.00              
ATOM   2539  CB  ILE A 327      12.718 -11.444  67.718  1.00  0.00              
ATOM   2540  CG2 ILE A 327      13.130 -12.417  68.820  1.00  0.00              
ATOM   2541  CG1 ILE A 327      13.954 -10.944  66.974  1.00  0.00              
ATOM   2542  CD1 ILE A 327      14.819  -9.940  67.753  1.00  0.00              
ATOM   2543  C   ILE A 327      10.422 -12.479  67.477  1.00  0.00              
ATOM   2544  O   ILE A 327       9.672 -11.617  67.945  1.00  0.00              
ATOM   2545  N   ALA A 328      10.161 -13.782  67.570  1.00  0.00              
ATOM   2546  CA  ALA A 328       9.089 -14.288  68.410  1.00  0.00              
ATOM   2547  CB  ALA A 328       8.240 -15.276  67.617  1.00  0.00              
ATOM   2548  C   ALA A 328       9.692 -15.011  69.613  1.00  0.00              
ATOM   2549  O   ALA A 328      10.184 -16.134  69.468  1.00  0.00              
ATOM   2550  N   PRO A 329       9.762 -14.407  70.809  1.00  0.00              
ATOM   2551  CD  PRO A 329       9.582 -12.975  71.037  1.00  0.00              
ATOM   2552  CA  PRO A 329      10.214 -15.085  72.018  1.00  0.00              
ATOM   2553  CB  PRO A 329      10.468 -13.931  72.975  1.00  0.00              
ATOM   2554  CG  PRO A 329       9.490 -12.867  72.549  1.00  0.00              
ATOM   2555  C   PRO A 329       9.179 -16.090  72.529  1.00  0.00              
ATOM   2556  O   PRO A 329       8.026 -15.713  72.750  1.00  0.00              
ATOM   2557  N   PRO A 330       9.512 -17.369  72.773  1.00  0.00              
ATOM   2558  CD  PRO A 330      10.874 -17.889  72.684  1.00  0.00              
ATOM   2559  CA  PRO A 330       8.575 -18.435  73.153  1.00  0.00              
ATOM   2560  CB  PRO A 330       9.507 -19.554  73.561  1.00  0.00              
ATOM   2561  CG  PRO A 330      10.655 -19.387  72.602  1.00  0.00              
ATOM   2562  C   PRO A 330       7.540 -18.154  74.242  1.00  0.00              
ATOM   2563  O   PRO A 330       6.499 -18.806  74.310  1.00  0.00              
ATOM   2564  N   GLU A 331       7.798 -17.148  75.077  1.00  0.00              
ATOM   2565  CA  GLU A 331       6.917 -16.785  76.170  1.00  0.00              
ATOM   2566  CB  GLU A 331       7.719 -16.628  77.476  1.00  0.00              
ATOM   2567  CG  GLU A 331       8.867 -15.608  77.520  1.00  0.00              
ATOM   2568  CD  GLU A 331      10.190 -16.101  76.954  1.00  0.00              
ATOM   2569  OE1 GLU A 331      10.363 -16.041  75.735  1.00  0.00              
ATOM   2570  OE2 GLU A 331      11.036 -16.553  77.721  1.00  0.00              
ATOM   2571  C   GLU A 331       6.071 -15.542  75.887  1.00  0.00              
ATOM   2572  O   GLU A 331       5.574 -14.914  76.825  1.00  0.00              
ATOM   2573  N   ARG A 332       5.882 -15.174  74.608  1.00  0.00              
ATOM   2574  CA  ARG A 332       5.093 -14.015  74.178  1.00  0.00              
ATOM   2575  CB  ARG A 332       4.652 -14.185  72.730  1.00  0.00              
ATOM   2576  CG  ARG A 332       5.702 -13.777  71.712  1.00  0.00              
ATOM   2577  CD  ARG A 332       5.547 -14.573  70.428  1.00  0.00              
ATOM   2578  NE  ARG A 332       5.926 -15.959  70.656  1.00  0.00              
ATOM   2579  CZ  ARG A 332       5.385 -16.988  70.003  1.00  0.00              
ATOM   2580  NH1 ARG A 332       5.759 -18.212  70.341  1.00  0.00              
ATOM   2581  NH2 ARG A 332       4.490 -16.824  69.032  1.00  0.00              
ATOM   2582  C   ARG A 332       3.885 -13.608  75.013  1.00  0.00              
ATOM   2583  O   ARG A 332       3.828 -12.466  75.476  1.00  0.00              
ATOM   2584  N   LYS A 333       2.960 -14.534  75.282  1.00  0.00              
ATOM   2585  CA  LYS A 333       1.773 -14.278  76.096  1.00  0.00              
ATOM   2586  CB  LYS A 333       0.961 -15.567  76.173  1.00  0.00              
ATOM   2587  CG  LYS A 333      -0.432 -15.413  76.760  1.00  0.00              
ATOM   2588  CD  LYS A 333      -0.973 -16.774  77.146  1.00  0.00              
ATOM   2589  CE  LYS A 333      -2.232 -16.587  77.972  1.00  0.00              
ATOM   2590  NZ  LYS A 333      -2.560 -17.807  78.684  1.00  0.00              
ATOM   2591  C   LYS A 333       2.075 -13.779  77.512  1.00  0.00              
ATOM   2592  O   LYS A 333       1.325 -12.990  78.095  1.00  0.00              
ATOM   2593  N   TYR A 334       3.185 -14.249  78.084  1.00  0.00              
ATOM   2594  CA  TYR A 334       3.555 -13.902  79.446  1.00  0.00              
ATOM   2595  CB  TYR A 334       3.830 -15.174  80.252  1.00  0.00              
ATOM   2596  CG  TYR A 334       2.651 -16.137  80.320  1.00  0.00              
ATOM   2597  CD1 TYR A 334       1.417 -15.700  80.762  1.00  0.00              
ATOM   2598  CE1 TYR A 334       0.345 -16.566  80.784  1.00  0.00              
ATOM   2599  CD2 TYR A 334       2.820 -17.447  79.918  1.00  0.00              
ATOM   2600  CE2 TYR A 334       1.749 -18.317  79.940  1.00  0.00              
ATOM   2601  CZ  TYR A 334       0.516 -17.865  80.359  1.00  0.00              
ATOM   2602  OH  TYR A 334      -0.573 -18.717  80.335  1.00  0.00              
ATOM   2603  C   TYR A 334       4.756 -12.969  79.529  1.00  0.00              
ATOM   2604  O   TYR A 334       5.115 -12.534  80.625  1.00  0.00              
ATOM   2605  N   SER A 335       5.374 -12.629  78.387  1.00  0.00              
ATOM   2606  CA  SER A 335       6.563 -11.780  78.313  1.00  0.00              
ATOM   2607  CB  SER A 335       6.814 -11.359  76.868  1.00  0.00              
ATOM   2608  OG  SER A 335       5.726 -10.603  76.342  1.00  0.00              
ATOM   2609  C   SER A 335       6.542 -10.536  79.192  1.00  0.00              
ATOM   2610  O   SER A 335       7.484 -10.271  79.936  1.00  0.00              
ATOM   2611  N   VAL A 336       5.425  -9.804  79.126  1.00  0.00              
ATOM   2612  CA  VAL A 336       5.170  -8.642  79.968  1.00  0.00              
ATOM   2613  CB  VAL A 336       3.737  -8.116  79.727  1.00  0.00              
ATOM   2614  CG1 VAL A 336       3.503  -6.878  80.564  1.00  0.00              
ATOM   2615  CG2 VAL A 336       3.433  -7.807  78.270  1.00  0.00              
ATOM   2616  C   VAL A 336       5.341  -8.973  81.450  1.00  0.00              
ATOM   2617  O   VAL A 336       6.070  -8.292  82.176  1.00  0.00              
ATOM   2618  N   TRP A 337       4.691 -10.057  81.888  1.00  0.00              
ATOM   2619  CA  TRP A 337       4.715 -10.459  83.283  1.00  0.00              
ATOM   2620  CB  TRP A 337       3.740 -11.620  83.520  1.00  0.00              
ATOM   2621  CG  TRP A 337       3.573 -11.961  84.995  1.00  0.00              
ATOM   2622  CD2 TRP A 337       4.238 -12.923  85.707  1.00  0.00              
ATOM   2623  CE2 TRP A 337       3.812 -12.677  86.974  1.00  0.00              
ATOM   2624  CE3 TRP A 337       5.386 -13.634  85.452  1.00  0.00              
ATOM   2625  CD1 TRP A 337       2.763 -11.205  85.813  1.00  0.00              
ATOM   2626  NE1 TRP A 337       2.944 -11.663  87.030  1.00  0.00              
ATOM   2627  CZ2 TRP A 337       4.503 -13.090  88.081  1.00  0.00              
ATOM   2628  CZ3 TRP A 337       6.080 -14.095  86.554  1.00  0.00              
ATOM   2629  CH2 TRP A 337       5.648 -13.823  87.845  1.00  0.00              
ATOM   2630  C   TRP A 337       6.126 -10.866  83.684  1.00  0.00              
ATOM   2631  O   TRP A 337       6.606 -10.469  84.745  1.00  0.00              
ATOM   2632  N   ILE A 338       6.803 -11.650  82.839  1.00  0.00              
ATOM   2633  CA  ILE A 338       8.146 -12.135  83.131  1.00  0.00              
ATOM   2634  CB  ILE A 338       8.551 -13.215  82.099  1.00  0.00              
ATOM   2635  CG2 ILE A 338       9.986 -13.698  82.309  1.00  0.00              
ATOM   2636  CG1 ILE A 338       7.581 -14.390  82.203  1.00  0.00              
ATOM   2637  CD1 ILE A 338       7.737 -15.475  81.124  1.00  0.00              
ATOM   2638  C   ILE A 338       9.140 -10.981  83.221  1.00  0.00              
ATOM   2639  O   ILE A 338       9.924 -10.912  84.169  1.00  0.00              
ATOM   2640  N   GLY A 339       9.067 -10.030  82.286  1.00  0.00              
ATOM   2641  CA  GLY A 339       9.858  -8.808  82.341  1.00  0.00              
ATOM   2642  C   GLY A 339       9.583  -8.023  83.612  1.00  0.00              
ATOM   2643  O   GLY A 339      10.507  -7.532  84.260  1.00  0.00              
ATOM   2644  N   GLY A 340       8.303  -7.942  83.990  1.00  0.00              
ATOM   2645  CA  GLY A 340       7.893  -7.374  85.263  1.00  0.00              
ATOM   2646  C   GLY A 340       8.493  -8.106  86.457  1.00  0.00              
ATOM   2647  O   GLY A 340       8.943  -7.468  87.406  1.00  0.00              
ATOM   2648  N   SER A 341       8.534  -9.440  86.419  1.00  0.00              
ATOM   2649  CA  SER A 341       9.099 -10.260  87.483  1.00  0.00              
ATOM   2650  CB  SER A 341       8.870 -11.731  87.143  1.00  0.00              
ATOM   2651  OG  SER A 341       9.287 -12.663  88.130  1.00  0.00              
ATOM   2652  C   SER A 341      10.581  -9.968  87.673  1.00  0.00              
ATOM   2653  O   SER A 341      11.028  -9.694  88.790  1.00  0.00              
ATOM   2654  N   ILE A 342      11.330  -9.963  86.561  1.00  0.00              
ATOM   2655  CA  ILE A 342      12.757  -9.667  86.582  1.00  0.00              
ATOM   2656  CB  ILE A 342      13.400  -9.877  85.188  1.00  0.00              
ATOM   2657  CG2 ILE A 342      14.913  -9.705  85.296  1.00  0.00              
ATOM   2658  CG1 ILE A 342      13.110 -11.261  84.616  1.00  0.00              
ATOM   2659  CD1 ILE A 342      13.452 -11.409  83.118  1.00  0.00              
ATOM   2660  C   ILE A 342      12.983  -8.239  87.072  1.00  0.00              
ATOM   2661  O   ILE A 342      13.812  -8.013  87.957  1.00  0.00              
ATOM   2662  N   LEU A 343      12.206  -7.284  86.542  1.00  0.00              
ATOM   2663  CA  LEU A 343      12.301  -5.883  86.928  1.00  0.00              
ATOM   2664  CB  LEU A 343      11.308  -5.035  86.142  1.00  0.00              
ATOM   2665  CG  LEU A 343      11.545  -3.533  86.086  1.00  0.00              
ATOM   2666  CD1 LEU A 343      12.646  -3.208  85.090  1.00  0.00              
ATOM   2667  CD2 LEU A 343      10.281  -2.811  85.672  1.00  0.00              
ATOM   2668  C   LEU A 343      12.054  -5.696  88.419  1.00  0.00              
ATOM   2669  O   LEU A 343      12.850  -5.056  89.106  1.00  0.00              
ATOM   2670  N   ALA A 344      10.994  -6.309  88.952  1.00  0.00              
ATOM   2671  CA  ALA A 344      10.667  -6.213  90.366  1.00  0.00              
ATOM   2672  CB  ALA A 344       9.342  -6.905  90.635  1.00  0.00              
ATOM   2673  C   ALA A 344      11.716  -6.815  91.294  1.00  0.00              
ATOM   2674  O   ALA A 344      11.759  -6.468  92.475  1.00  0.00              
ATOM   2675  N   SER A 345      12.571  -7.720  90.807  1.00  0.00              
ATOM   2676  CA  SER A 345      13.734  -8.146  91.570  1.00  0.00              
ATOM   2677  CB  SER A 345      14.059  -9.604  91.251  1.00  0.00              
ATOM   2678  OG  SER A 345      13.935  -9.936  89.873  1.00  0.00              
ATOM   2679  C   SER A 345      14.985  -7.273  91.453  1.00  0.00              
ATOM   2680  O   SER A 345      15.945  -7.475  92.200  1.00  0.00              
ATOM   2681  N   LEU A 346      15.028  -6.286  90.549  1.00  0.00              
ATOM   2682  CA  LEU A 346      16.241  -5.503  90.328  1.00  0.00              
ATOM   2683  CB  LEU A 346      16.198  -4.764  88.993  1.00  0.00              
ATOM   2684  CG  LEU A 346      15.925  -5.537  87.710  1.00  0.00              
ATOM   2685  CD1 LEU A 346      15.882  -4.597  86.527  1.00  0.00              
ATOM   2686  CD2 LEU A 346      16.946  -6.624  87.474  1.00  0.00              
ATOM   2687  C   LEU A 346      16.502  -4.490  91.432  1.00  0.00              
ATOM   2688  O   LEU A 346      15.642  -3.671  91.770  1.00  0.00              
ATOM   2689  N   SER A 347      17.712  -4.526  91.991  1.00  0.00              
ATOM   2690  CA  SER A 347      18.120  -3.636  93.068  1.00  0.00              
ATOM   2691  CB  SER A 347      19.471  -4.087  93.611  1.00  0.00              
ATOM   2692  OG  SER A 347      20.202  -4.809  92.626  1.00  0.00              
ATOM   2693  C   SER A 347      18.117  -2.148  92.740  1.00  0.00              
ATOM   2694  O   SER A 347      17.810  -1.325  93.608  1.00  0.00              
ATOM   2695  N   THR A 348      18.421  -1.768  91.494  1.00  0.00              
ATOM   2696  CA  THR A 348      18.231  -0.394  91.051  1.00  0.00              
ATOM   2697  CB  THR A 348      18.906  -0.149  89.690  1.00  0.00              
ATOM   2698  OG1 THR A 348      18.629  -1.276  88.865  1.00  0.00              
ATOM   2699  CG2 THR A 348      20.401   0.066  89.840  1.00  0.00              
ATOM   2700  C   THR A 348      16.751  -0.035  91.020  1.00  0.00              
ATOM   2701  O   THR A 348      16.335   0.973  91.595  1.00  0.00              
ATOM   2702  N   PHE A 349      15.933  -0.912  90.426  1.00  0.00              
ATOM   2703  CA  PHE A 349      14.488  -0.732  90.393  1.00  0.00              
ATOM   2704  CB  PHE A 349      13.823  -1.840  89.574  1.00  0.00              
ATOM   2705  CG  PHE A 349      12.324  -1.646  89.397  1.00  0.00              
ATOM   2706  CD1 PHE A 349      11.853  -0.625  88.593  1.00  0.00              
ATOM   2707  CD2 PHE A 349      11.439  -2.453  90.088  1.00  0.00              
ATOM   2708  CE1 PHE A 349      10.497  -0.401  88.508  1.00  0.00              
ATOM   2709  CE2 PHE A 349      10.086  -2.224  89.989  1.00  0.00              
ATOM   2710  CZ  PHE A 349       9.616  -1.197  89.206  1.00  0.00              
ATOM   2711  C   PHE A 349      13.858  -0.644  91.780  1.00  0.00              
ATOM   2712  O   PHE A 349      12.838   0.030  91.942  1.00  0.00              
ATOM   2713  N   GLN A 350      14.448  -1.269  92.807  1.00  0.00              
ATOM   2714  CA  GLN A 350      13.967  -1.111  94.177  1.00  0.00              
ATOM   2715  CB  GLN A 350      14.806  -1.886  95.194  1.00  0.00              
ATOM   2716  CG  GLN A 350      14.955  -3.388  94.961  1.00  0.00              
ATOM   2717  CD  GLN A 350      13.664  -4.135  94.668  1.00  0.00              
ATOM   2718  OE1 GLN A 350      12.862  -4.435  95.549  1.00  0.00              
ATOM   2719  NE2 GLN A 350      13.411  -4.445  93.406  1.00  0.00              
ATOM   2720  C   GLN A 350      13.877   0.343  94.626  1.00  0.00              
ATOM   2721  O   GLN A 350      12.987   0.707  95.394  1.00  0.00              
ATOM   2722  N   GLN A 351      14.742   1.211  94.089  1.00  0.00              
ATOM   2723  CA  GLN A 351      14.708   2.628  94.428  1.00  0.00              
ATOM   2724  CB  GLN A 351      16.014   3.330  94.037  1.00  0.00              
ATOM   2725  CG  GLN A 351      17.330   2.581  94.282  1.00  0.00              
ATOM   2726  CD  GLN A 351      17.489   1.950  95.657  1.00  0.00              
ATOM   2727  OE1 GLN A 351      17.526   2.620  96.686  1.00  0.00              
ATOM   2728  NE2 GLN A 351      17.596   0.630  95.723  1.00  0.00              
ATOM   2729  C   GLN A 351      13.525   3.327  93.755  1.00  0.00              
ATOM   2730  O   GLN A 351      13.074   4.383  94.203  1.00  0.00              
ATOM   2731  N   MET A 352      13.004   2.738  92.669  1.00  0.00              
ATOM   2732  CA  MET A 352      11.818   3.239  91.989  1.00  0.00              
ATOM   2733  CB  MET A 352      11.785   2.819  90.519  1.00  0.00              
ATOM   2734  CG  MET A 352      12.847   3.409  89.603  1.00  0.00              
ATOM   2735  SD  MET A 352      14.528   2.822  89.926  1.00  0.00              
ATOM   2736  CE  MET A 352      15.296   4.337  90.420  1.00  0.00              
ATOM   2737  C   MET A 352      10.515   2.796  92.647  1.00  0.00              
ATOM   2738  O   MET A 352       9.437   3.207  92.208  1.00  0.00              
ATOM   2739  N   TRP A 353      10.558   1.945  93.682  1.00  0.00              
ATOM   2740  CA  TRP A 353       9.354   1.629  94.436  1.00  0.00              
ATOM   2741  CB  TRP A 353       9.556   0.504  95.448  1.00  0.00              
ATOM   2742  CG  TRP A 353       9.769  -0.906  94.914  1.00  0.00              
ATOM   2743  CD2 TRP A 353       9.128  -1.552  93.885  1.00  0.00              
ATOM   2744  CE2 TRP A 353       9.690  -2.794  93.942  1.00  0.00              
ATOM   2745  CE3 TRP A 353       7.919  -1.341  93.267  1.00  0.00              
ATOM   2746  CD1 TRP A 353      10.672  -1.736  95.536  1.00  0.00              
ATOM   2747  NE1 TRP A 353      10.592  -2.894  94.921  1.00  0.00              
ATOM   2748  CZ2 TRP A 353       9.112  -3.910  93.390  1.00  0.00              
ATOM   2749  CZ3 TRP A 353       7.329  -2.444  92.674  1.00  0.00              
ATOM   2750  CH2 TRP A 353       7.912  -3.705  92.733  1.00  0.00              
ATOM   2751  C   TRP A 353       8.888   2.853  95.204  1.00  0.00              
ATOM   2752  O   TRP A 353       9.581   3.351  96.093  1.00  0.00              
ATOM   2753  N   ILE A 354       7.706   3.349  94.846  1.00  0.00              
ATOM   2754  CA  ILE A 354       7.095   4.456  95.563  1.00  0.00              
ATOM   2755  CB  ILE A 354       5.877   4.996  94.780  1.00  0.00              
ATOM   2756  CG2 ILE A 354       5.287   6.186  95.526  1.00  0.00              
ATOM   2757  CG1 ILE A 354       6.216   5.362  93.341  1.00  0.00              
ATOM   2758  CD1 ILE A 354       4.980   5.535  92.439  1.00  0.00              
ATOM   2759  C   ILE A 354       6.630   3.872  96.890  1.00  0.00              
ATOM   2760  O   ILE A 354       5.763   2.997  96.894  1.00  0.00              
ATOM   2761  N   THR A 355       7.226   4.265  98.015  1.00  0.00              
ATOM   2762  CA  THR A 355       6.699   3.870  99.313  1.00  0.00              
ATOM   2763  CB  THR A 355       7.737   4.075 100.439  1.00  0.00              
ATOM   2764  OG1 THR A 355       8.082   5.457 100.451  1.00  0.00              
ATOM   2765  CG2 THR A 355       8.961   3.191 100.261  1.00  0.00              
ATOM   2766  C   THR A 355       5.407   4.620  99.618  1.00  0.00              
ATOM   2767  O   THR A 355       5.165   5.678  99.027  1.00  0.00              
ATOM   2768  N   LYS A 356       4.552   4.128 100.526  1.00  0.00              
ATOM   2769  CA  LYS A 356       3.393   4.898 100.978  1.00  0.00              
ATOM   2770  CB  LYS A 356       2.539   4.104 101.971  1.00  0.00              
ATOM   2771  CG  LYS A 356       1.183   4.764 102.212  1.00  0.00              
ATOM   2772  CD  LYS A 356       0.278   3.962 103.133  1.00  0.00              
ATOM   2773  CE  LYS A 356      -0.977   4.785 103.393  1.00  0.00              
ATOM   2774  NZ  LYS A 356      -1.891   4.104 104.291  1.00  0.00              
ATOM   2775  C   LYS A 356       3.826   6.240 101.567  1.00  0.00              
ATOM   2776  O   LYS A 356       3.169   7.261 101.381  1.00  0.00              
ATOM   2777  N   GLN A 357       4.986   6.234 102.229  1.00  0.00              
ATOM   2778  CA  GLN A 357       5.697   7.432 102.656  1.00  0.00              
ATOM   2779  CB  GLN A 357       6.981   6.938 103.344  1.00  0.00              
ATOM   2780  CG  GLN A 357       8.119   7.893 103.699  1.00  0.00              
ATOM   2781  CD  GLN A 357       9.162   8.045 102.600  1.00  0.00              
ATOM   2782  OE1 GLN A 357       9.659   7.069 102.035  1.00  0.00              
ATOM   2783  NE2 GLN A 357       9.501   9.270 102.230  1.00  0.00              
ATOM   2784  C   GLN A 357       5.946   8.403 101.499  1.00  0.00              
ATOM   2785  O   GLN A 357       5.467   9.541 101.530  1.00  0.00              
ATOM   2786  N   GLU A 358       6.635   7.969 100.437  1.00  0.00              
ATOM   2787  CA  GLU A 358       6.907   8.820  99.284  1.00  0.00              
ATOM   2788  CB  GLU A 358       7.837   8.108  98.318  1.00  0.00              
ATOM   2789  CG  GLU A 358       9.257   7.988  98.860  1.00  0.00              
ATOM   2790  CD  GLU A 358      10.149   7.017  98.105  1.00  0.00              
ATOM   2791  OE1 GLU A 358      11.280   7.377  97.774  1.00  0.00              
ATOM   2792  OE2 GLU A 358       9.727   5.894  97.848  1.00  0.00              
ATOM   2793  C   GLU A 358       5.641   9.281  98.569  1.00  0.00              
ATOM   2794  O   GLU A 358       5.564  10.418  98.103  1.00  0.00              
ATOM   2795  N   TYR A 359       4.624   8.415  98.522  1.00  0.00              
ATOM   2796  CA  TYR A 359       3.295   8.784  98.057  1.00  0.00              
ATOM   2797  CB  TYR A 359       2.388   7.549  98.054  1.00  0.00              
ATOM   2798  CG  TYR A 359       0.966   7.810  97.571  1.00  0.00              
ATOM   2799  CD1 TYR A 359       0.718   7.952  96.221  1.00  0.00              
ATOM   2800  CE1 TYR A 359      -0.558   8.237  95.787  1.00  0.00              
ATOM   2801  CD2 TYR A 359      -0.064   7.929  98.486  1.00  0.00              
ATOM   2802  CE2 TYR A 359      -1.340   8.225  98.054  1.00  0.00              
ATOM   2803  CZ  TYR A 359      -1.572   8.389  96.705  1.00  0.00              
ATOM   2804  OH  TYR A 359      -2.831   8.732  96.262  1.00  0.00              
ATOM   2805  C   TYR A 359       2.691   9.875  98.935  1.00  0.00              
ATOM   2806  O   TYR A 359       2.162  10.860  98.424  1.00  0.00              
ATOM   2807  N   ASP A 360       2.786   9.733 100.260  1.00  0.00              
ATOM   2808  CA  ASP A 360       2.183  10.680 101.192  1.00  0.00              
ATOM   2809  CB  ASP A 360       2.219  10.183 102.642  1.00  0.00              
ATOM   2810  CG  ASP A 360       1.338   8.982 102.977  1.00  0.00              
ATOM   2811  OD1 ASP A 360       1.679   8.261 103.915  1.00  0.00              
ATOM   2812  OD2 ASP A 360       0.311   8.765 102.330  1.00  0.00              
ATOM   2813  C   ASP A 360       2.838  12.048 101.127  1.00  0.00              
ATOM   2814  O   ASP A 360       2.183  13.066 101.349  1.00  0.00              
ATOM   2815  N   GLU A 361       4.141  12.084 100.832  1.00  0.00              
ATOM   2816  CA  GLU A 361       4.820  13.346 100.596  1.00  0.00              
ATOM   2817  CB  GLU A 361       6.308  13.263 100.925  1.00  0.00              
ATOM   2818  CG  GLU A 361       6.646  13.301 102.415  1.00  0.00              
ATOM   2819  CD  GLU A 361       6.503  11.983 103.158  1.00  0.00              
ATOM   2820  OE1 GLU A 361       7.441  11.181 103.099  1.00  0.00              
ATOM   2821  OE2 GLU A 361       5.488  11.767 103.813  1.00  0.00              
ATOM   2822  C   GLU A 361       4.642  13.937  99.201  1.00  0.00              
ATOM   2823  O   GLU A 361       4.454  15.148  99.079  1.00  0.00              
ATOM   2824  N   ALA A 362       4.691  13.138  98.130  1.00  0.00              
ATOM   2825  CA  ALA A 362       4.719  13.694  96.782  1.00  0.00              
ATOM   2826  CB  ALA A 362       5.929  13.141  96.048  1.00  0.00              
ATOM   2827  C   ALA A 362       3.488  13.475  95.908  1.00  0.00              
ATOM   2828  O   ALA A 362       3.418  13.979  94.781  1.00  0.00              
ATOM   2829  N   GLY A 363       2.505  12.718  96.402  1.00  0.00              
ATOM   2830  CA  GLY A 363       1.257  12.475  95.688  1.00  0.00              
ATOM   2831  C   GLY A 363       1.405  11.499  94.522  1.00  0.00              
ATOM   2832  O   GLY A 363       2.525  11.106  94.192  1.00  0.00              
ATOM   2833  N   PRO A 364       0.331  11.087  93.823  1.00  0.00              
ATOM   2834  CD  PRO A 364      -1.040  11.527  94.065  1.00  0.00              
ATOM   2835  CA  PRO A 364       0.400  10.165  92.683  1.00  0.00              
ATOM   2836  CB  PRO A 364      -1.060   9.978  92.322  1.00  0.00              
ATOM   2837  CG  PRO A 364      -1.709  11.277  92.725  1.00  0.00              
ATOM   2838  C   PRO A 364       1.250  10.660  91.512  1.00  0.00              
ATOM   2839  O   PRO A 364       1.709   9.892  90.666  1.00  0.00              
ATOM   2840  N   SER A 365       1.489  11.973  91.488  1.00  0.00              
ATOM   2841  CA  SER A 365       2.452  12.631  90.621  1.00  0.00              
ATOM   2842  CB  SER A 365       2.503  14.103  91.035  1.00  0.00              
ATOM   2843  OG  SER A 365       2.075  14.299  92.384  1.00  0.00              
ATOM   2844  C   SER A 365       3.854  12.028  90.609  1.00  0.00              
ATOM   2845  O   SER A 365       4.533  12.052  89.578  1.00  0.00              
ATOM   2846  N   ILE A 366       4.280  11.440  91.734  1.00  0.00              
ATOM   2847  CA  ILE A 366       5.614  10.870  91.879  1.00  0.00              
ATOM   2848  CB  ILE A 366       5.809  10.410  93.344  1.00  0.00              
ATOM   2849  CG2 ILE A 366       4.926   9.208  93.654  1.00  0.00              
ATOM   2850  CG1 ILE A 366       7.277  10.146  93.669  1.00  0.00              
ATOM   2851  CD1 ILE A 366       7.568   9.771  95.129  1.00  0.00              
ATOM   2852  C   ILE A 366       5.993   9.778  90.872  1.00  0.00              
ATOM   2853  O   ILE A 366       7.183   9.585  90.626  1.00  0.00              
ATOM   2854  N   VAL A 367       5.030   9.096  90.229  1.00  0.00              
ATOM   2855  CA  VAL A 367       5.290   8.078  89.201  1.00  0.00              
ATOM   2856  CB  VAL A 367       3.943   7.633  88.560  1.00  0.00              
ATOM   2857  CG1 VAL A 367       4.153   6.563  87.500  1.00  0.00              
ATOM   2858  CG2 VAL A 367       2.973   7.074  89.593  1.00  0.00              
ATOM   2859  C   VAL A 367       6.266   8.560  88.118  1.00  0.00              
ATOM   2860  O   VAL A 367       7.132   7.830  87.622  1.00  0.00              
ATOM   2861  N   HIS A 368       6.142   9.847  87.797  1.00  0.00              
ATOM   2862  CA  HIS A 368       7.007  10.503  86.828  1.00  0.00              
ATOM   2863  CB  HIS A 368       6.433  11.871  86.477  1.00  0.00              
ATOM   2864  CG  HIS A 368       4.950  11.829  86.149  1.00  0.00              
ATOM   2865  ND1 HIS A 368       3.963  12.314  86.885  1.00  0.00              
ATOM   2866  CD2 HIS A 368       4.414  11.226  85.039  1.00  0.00              
ATOM   2867  NE2 HIS A 368       3.120  11.397  85.164  1.00  0.00              
ATOM   2868  CE1 HIS A 368       2.844  12.051  86.268  1.00  0.00              
ATOM   2869  C   HIS A 368       8.414  10.669  87.392  1.00  0.00              
ATOM   2870  O   HIS A 368       9.412  10.382  86.734  1.00  0.00              
ATOM   2871  N   ARG A 369       8.502  11.061  88.664  1.00  0.00              
ATOM   2872  CA  ARG A 369       9.781  11.365  89.283  1.00  0.00              
ATOM   2873  CB  ARG A 369       9.563  12.285  90.484  1.00  0.00              
ATOM   2874  CG  ARG A 369       8.828  13.600  90.168  1.00  0.00              
ATOM   2875  CD  ARG A 369       9.582  14.606  89.283  1.00  0.00              
ATOM   2876  NE  ARG A 369       9.819  14.144  87.921  1.00  0.00              
ATOM   2877  CZ  ARG A 369       9.019  14.411  86.886  1.00  0.00              
ATOM   2878  NH1 ARG A 369       9.355  13.908  85.708  1.00  0.00              
ATOM   2879  NH2 ARG A 369       7.917  15.144  87.007  1.00  0.00              
ATOM   2880  C   ARG A 369      10.551  10.101  89.647  1.00  0.00              
ATOM   2881  O   ARG A 369      11.784  10.092  89.675  1.00  0.00              
ATOM   2882  N   LYS A 370       9.844   8.994  89.894  1.00  0.00              
ATOM   2883  CA  LYS A 370      10.455   7.682  90.038  1.00  0.00              
ATOM   2884  CB  LYS A 370       9.500   6.737  90.769  1.00  0.00              
ATOM   2885  CG  LYS A 370       9.378   7.017  92.258  1.00  0.00              
ATOM   2886  CD  LYS A 370      10.713   6.767  92.938  1.00  0.00              
ATOM   2887  CE  LYS A 370      10.600   6.939  94.435  1.00  0.00              
ATOM   2888  NZ  LYS A 370      11.893   6.695  95.047  1.00  0.00              
ATOM   2889  C   LYS A 370      10.901   7.090  88.703  1.00  0.00              
ATOM   2890  O   LYS A 370      10.405   6.069  88.217  1.00  0.00              
ATOM   2891  N   CYS A 371      11.871   7.754  88.079  1.00  0.00              
ATOM   2892  CA  CYS A 371      12.393   7.296  86.804  1.00  0.00              
ATOM   2893  CB  CYS A 371      12.995   8.458  86.034  1.00  0.00              
ATOM   2894  SG  CYS A 371      13.384   8.031  84.316  1.00  0.00              
ATOM   2895  C   CYS A 371      13.406   6.174  86.979  1.00  0.00              
ATOM   2896  O   CYS A 371      14.322   6.332  87.787  1.00  0.00              
ATOM   2897  OXT CYS A 371      13.268   5.146  86.318  1.00  0.00              
TER    2898      CYS A 371
ATOM   2899  N   ASP B   1      57.083  18.482  70.715  1.00  0.00              
ATOM   2900  CA  ASP B   1      57.302  17.204  71.392  1.00  0.00              
ATOM   2901  CB  ASP B   1      58.783  17.066  71.797  1.00  0.00              
ATOM   2902  CG  ASP B   1      59.171  15.804  72.581  1.00  0.00              
ATOM   2903  OD1 ASP B   1      58.859  14.695  72.149  1.00  0.00              
ATOM   2904  OD2 ASP B   1      59.772  15.948  73.646  1.00  0.00              
ATOM   2905  C   ASP B   1      56.390  16.991  72.595  1.00  0.00              
ATOM   2906  O   ASP B   1      56.294  15.898  73.154  1.00  0.00              
ATOM   2907  N   TYR B   2      55.669  18.055  72.954  1.00  0.00              
ATOM   2908  CA  TYR B   2      54.713  18.029  74.056  1.00  0.00              
ATOM   2909  CB  TYR B   2      54.045  19.403  74.205  1.00  0.00              
ATOM   2910  CG  TYR B   2      53.070  19.502  75.374  1.00  0.00              
ATOM   2911  CD1 TYR B   2      53.536  19.447  76.675  1.00  0.00              
ATOM   2912  CE1 TYR B   2      52.646  19.477  77.728  1.00  0.00              
ATOM   2913  CD2 TYR B   2      51.714  19.610  75.126  1.00  0.00              
ATOM   2914  CE2 TYR B   2      50.820  19.638  76.177  1.00  0.00              
ATOM   2915  CZ  TYR B   2      51.294  19.567  77.470  1.00  0.00              
ATOM   2916  OH  TYR B   2      50.405  19.585  78.525  1.00  0.00              
ATOM   2917  C   TYR B   2      53.660  16.939  73.874  1.00  0.00              
ATOM   2918  O   TYR B   2      53.317  16.231  74.821  1.00  0.00              
ATOM   2919  N   GLU B   3      53.185  16.783  72.633  1.00  0.00              
ATOM   2920  CA  GLU B   3      52.247  15.732  72.269  1.00  0.00              
ATOM   2921  CB  GLU B   3      51.926  15.838  70.781  1.00  0.00              
ATOM   2922  CG  GLU B   3      50.804  14.915  70.314  1.00  0.00              
ATOM   2923  CD  GLU B   3      50.551  14.976  68.817  1.00  0.00              
ATOM   2924  OE1 GLU B   3      51.230  14.267  68.076  1.00  0.00              
ATOM   2925  OE2 GLU B   3      49.680  15.736  68.395  1.00  0.00              
ATOM   2926  C   GLU B   3      52.803  14.349  72.596  1.00  0.00              
ATOM   2927  O   GLU B   3      52.112  13.545  73.220  1.00  0.00              
ATOM   2928  N   LYS B   4      54.067  14.079  72.244  1.00  0.00              
ATOM   2929  CA  LYS B   4      54.679  12.784  72.506  1.00  0.00              
ATOM   2930  CB  LYS B   4      56.019  12.673  71.772  1.00  0.00              
ATOM   2931  CG  LYS B   4      56.768  11.340  71.874  1.00  0.00              
ATOM   2932  CD  LYS B   4      55.935  10.157  71.391  1.00  0.00              
ATOM   2933  CE  LYS B   4      56.778   8.892  71.335  1.00  0.00              
ATOM   2934  NZ  LYS B   4      55.925   7.734  71.155  1.00  0.00              
ATOM   2935  C   LYS B   4      54.836  12.568  74.006  1.00  0.00              
ATOM   2936  O   LYS B   4      54.544  11.481  74.501  1.00  0.00              
ATOM   2937  N   ASN B   5      55.219  13.613  74.751  1.00  0.00              
ATOM   2938  CA  ASN B   5      55.267  13.546  76.211  1.00  0.00              
ATOM   2939  CB  ASN B   5      55.760  14.850  76.828  1.00  0.00              
ATOM   2940  CG  ASN B   5      57.263  15.043  76.719  1.00  0.00              
ATOM   2941  OD1 ASN B   5      58.015  14.820  77.662  1.00  0.00              
ATOM   2942  ND2 ASN B   5      57.758  15.472  75.571  1.00  0.00              
ATOM   2943  C   ASN B   5      53.918  13.199  76.823  1.00  0.00              
ATOM   2944  O   ASN B   5      53.832  12.336  77.698  1.00  0.00              
ATOM   2945  N   LYS B   6      52.850  13.836  76.329  1.00  0.00              
ATOM   2946  CA  LYS B   6      51.490  13.551  76.765  1.00  0.00              
ATOM   2947  CB  LYS B   6      50.532  14.537  76.103  1.00  0.00              
ATOM   2948  CG  LYS B   6      49.096  14.455  76.598  1.00  0.00              
ATOM   2949  CD  LYS B   6      48.235  15.436  75.824  1.00  0.00              
ATOM   2950  CE  LYS B   6      46.796  15.333  76.300  1.00  0.00              
ATOM   2951  NZ  LYS B   6      45.951  16.244  75.553  1.00  0.00              
ATOM   2952  C   LYS B   6      51.094  12.113  76.439  1.00  0.00              
ATOM   2953  O   LYS B   6      50.526  11.421  77.283  1.00  0.00              
ATOM   2954  N   VAL B   7      51.421  11.631  75.236  1.00  0.00              
ATOM   2955  CA  VAL B   7      51.163  10.252  74.830  1.00  0.00              
ATOM   2956  CB  VAL B   7      51.533  10.107  73.330  1.00  0.00              
ATOM   2957  CG1 VAL B   7      51.537   8.677  72.828  1.00  0.00              
ATOM   2958  CG2 VAL B   7      50.515  10.865  72.492  1.00  0.00              
ATOM   2959  C   VAL B   7      51.885   9.252  75.737  1.00  0.00              
ATOM   2960  O   VAL B   7      51.276   8.294  76.223  1.00  0.00              
ATOM   2961  N   CYS B   8      53.170   9.497  76.022  1.00  0.00              
ATOM   2962  CA  CYS B   8      53.937   8.694  76.967  1.00  0.00              
ATOM   2963  CB  CYS B   8      55.376   9.189  77.059  1.00  0.00              
ATOM   2964  SG  CYS B   8      56.265   9.245  75.483  1.00  0.00              
ATOM   2965  C   CYS B   8      53.333   8.716  78.366  1.00  0.00              
ATOM   2966  O   CYS B   8      53.278   7.688  79.051  1.00  0.00              
ATOM   2967  N   LYS B   9      52.857   9.891  78.794  1.00  0.00              
ATOM   2968  CA  LYS B   9      52.179  10.049  80.072  1.00  0.00              
ATOM   2969  CB  LYS B   9      51.881  11.523  80.325  1.00  0.00              
ATOM   2970  CG  LYS B   9      51.332  11.837  81.708  1.00  0.00              
ATOM   2971  CD  LYS B   9      51.099  13.331  81.832  1.00  0.00              
ATOM   2972  CE  LYS B   9      50.587  13.655  83.224  1.00  0.00              
ATOM   2973  NZ  LYS B   9      50.390  15.083  83.368  1.00  0.00              
ATOM   2974  C   LYS B   9      50.898   9.226  80.108  1.00  0.00              
ATOM   2975  O   LYS B   9      50.660   8.519  81.084  1.00  0.00              
ATOM   2976  N   GLU B  10      50.084   9.249  79.046  1.00  0.00              
ATOM   2977  CA  GLU B  10      48.874   8.441  78.990  1.00  0.00              
ATOM   2978  CB  GLU B  10      48.046   8.745  77.742  1.00  0.00              
ATOM   2979  CG  GLU B  10      47.591  10.197  77.590  1.00  0.00              
ATOM   2980  CD  GLU B  10      46.854  10.772  78.793  1.00  0.00              
ATOM   2981  OE1 GLU B  10      45.700  10.406  79.011  1.00  0.00              
ATOM   2982  OE2 GLU B  10      47.438  11.589  79.504  1.00  0.00              
ATOM   2983  C   GLU B  10      49.179   6.951  79.051  1.00  0.00              
ATOM   2984  O   GLU B  10      48.547   6.223  79.814  1.00  0.00              
ATOM   2985  N   PHE B  11      50.184   6.499  78.294  1.00  0.00              
ATOM   2986  CA  PHE B  11      50.626   5.111  78.319  1.00  0.00              
ATOM   2987  CB  PHE B  11      51.804   4.967  77.365  1.00  0.00              
ATOM   2988  CG  PHE B  11      52.260   3.545  77.067  1.00  0.00              
ATOM   2989  CD1 PHE B  11      51.571   2.782  76.144  1.00  0.00              
ATOM   2990  CD2 PHE B  11      53.395   3.039  77.674  1.00  0.00              
ATOM   2991  CE1 PHE B  11      52.029   1.524  75.818  1.00  0.00              
ATOM   2992  CE2 PHE B  11      53.841   1.776  77.346  1.00  0.00              
ATOM   2993  CZ  PHE B  11      53.161   1.020  76.417  1.00  0.00              
ATOM   2994  C   PHE B  11      51.026   4.656  79.719  1.00  0.00              
ATOM   2995  O   PHE B  11      50.545   3.632  80.206  1.00  0.00              
ATOM   2996  N   SER B  12      51.885   5.430  80.387  1.00  0.00              
ATOM   2997  CA  SER B  12      52.369   5.067  81.709  1.00  0.00              
ATOM   2998  CB  SER B  12      53.621   5.870  82.052  1.00  0.00              
ATOM   2999  OG  SER B  12      53.466   7.263  81.817  1.00  0.00              
ATOM   3000  C   SER B  12      51.325   5.188  82.813  1.00  0.00              
ATOM   3001  O   SER B  12      51.152   4.269  83.613  1.00  0.00              
ATOM   3002  N   HIS B  13      50.602   6.311  82.851  1.00  0.00              
ATOM   3003  CA  HIS B  13      49.586   6.558  83.865  1.00  0.00              
ATOM   3004  CB  HIS B  13      49.154   8.027  83.814  1.00  0.00              
ATOM   3005  CG  HIS B  13      48.264   8.510  84.956  1.00  0.00              
ATOM   3006  ND1 HIS B  13      47.505   7.806  85.786  1.00  0.00              
ATOM   3007  CD2 HIS B  13      48.123   9.839  85.280  1.00  0.00              
ATOM   3008  NE2 HIS B  13      47.286   9.857  86.285  1.00  0.00              
ATOM   3009  CE1 HIS B  13      46.912   8.640  86.594  1.00  0.00              
ATOM   3010  C   HIS B  13      48.370   5.651  83.721  1.00  0.00              
ATOM   3011  O   HIS B  13      47.799   5.233  84.732  1.00  0.00              
ATOM   3012  N   LEU B  14      47.925   5.367  82.495  1.00  0.00              
ATOM   3013  CA  LEU B  14      46.767   4.508  82.305  1.00  0.00              
ATOM   3014  CB  LEU B  14      45.977   4.921  81.068  1.00  0.00              
ATOM   3015  CG  LEU B  14      45.364   6.314  81.009  1.00  0.00              
ATOM   3016  CD1 LEU B  14      44.798   6.564  79.624  1.00  0.00              
ATOM   3017  CD2 LEU B  14      44.296   6.495  82.075  1.00  0.00              
ATOM   3018  C   LEU B  14      47.118   3.032  82.209  1.00  0.00              
ATOM   3019  O   LEU B  14      46.313   2.181  82.589  1.00  0.00              
ATOM   3020  N   GLY B  15      48.308   2.698  81.706  1.00  0.00              
ATOM   3021  CA  GLY B  15      48.668   1.311  81.469  1.00  0.00              
ATOM   3022  C   GLY B  15      48.409   0.950  80.015  1.00  0.00              
ATOM   3023  O   GLY B  15      47.425   1.394  79.416  1.00  0.00              
ATOM   3024  N   LYS B  16      49.287   0.102  79.464  1.00  0.00              
ATOM   3025  CA  LYS B  16      49.306  -0.261  78.050  1.00  0.00              
ATOM   3026  CB  LYS B  16      50.268  -1.434  77.841  1.00  0.00              
ATOM   3027  CG  LYS B  16      50.433  -1.877  76.391  1.00  0.00              
ATOM   3028  CD  LYS B  16      51.492  -2.956  76.277  1.00  0.00              
ATOM   3029  CE  LYS B  16      51.580  -3.418  74.833  1.00  0.00              
ATOM   3030  NZ  LYS B  16      52.669  -4.360  74.673  1.00  0.00              
ATOM   3031  C   LYS B  16      47.947  -0.557  77.424  1.00  0.00              
ATOM   3032  O   LYS B  16      47.524   0.166  76.524  1.00  0.00              
ATOM   3033  N   GLU B  17      47.220  -1.552  77.947  1.00  0.00              
ATOM   3034  CA  GLU B  17      45.914  -1.940  77.424  1.00  0.00              
ATOM   3035  CB  GLU B  17      45.410  -3.159  78.194  1.00  0.00              
ATOM   3036  CG  GLU B  17      44.163  -3.810  77.602  1.00  0.00              
ATOM   3037  CD  GLU B  17      43.596  -4.941  78.444  1.00  0.00              
ATOM   3038  OE1 GLU B  17      42.950  -4.665  79.453  1.00  0.00              
ATOM   3039  OE2 GLU B  17      43.798  -6.104  78.091  1.00  0.00              
ATOM   3040  C   GLU B  17      44.887  -0.810  77.497  1.00  0.00              
ATOM   3041  O   GLU B  17      44.009  -0.681  76.639  1.00  0.00              
ATOM   3042  N   ASP B  18      45.008   0.050  78.511  1.00  0.00              
ATOM   3043  CA  ASP B  18      44.087   1.163  78.697  1.00  0.00              
ATOM   3044  CB  ASP B  18      44.217   1.780  80.087  1.00  0.00              
ATOM   3045  CG  ASP B  18      43.920   0.830  81.239  1.00  0.00              
ATOM   3046  OD1 ASP B  18      42.987   1.096  81.994  1.00  0.00              
ATOM   3047  OD2 ASP B  18      44.610  -0.187  81.362  1.00  0.00              
ATOM   3048  C   ASP B  18      44.377   2.221  77.647  1.00  0.00              
ATOM   3049  O   ASP B  18      43.454   2.791  77.063  1.00  0.00              
ATOM   3050  N   PHE B  19      45.664   2.449  77.360  1.00  0.00              
ATOM   3051  CA  PHE B  19      46.078   3.310  76.263  1.00  0.00              
ATOM   3052  CB  PHE B  19      47.599   3.495  76.286  1.00  0.00              
ATOM   3053  CG  PHE B  19      48.131   4.431  75.207  1.00  0.00              
ATOM   3054  CD1 PHE B  19      47.913   5.792  75.300  1.00  0.00              
ATOM   3055  CD2 PHE B  19      48.806   3.909  74.118  1.00  0.00              
ATOM   3056  CE1 PHE B  19      48.352   6.624  74.292  1.00  0.00              
ATOM   3057  CE2 PHE B  19      49.239   4.748  73.114  1.00  0.00              
ATOM   3058  CZ  PHE B  19      49.009   6.103  73.198  1.00  0.00              
ATOM   3059  C   PHE B  19      45.616   2.744  74.921  1.00  0.00              
ATOM   3060  O   PHE B  19      45.157   3.505  74.066  1.00  0.00              
ATOM   3061  N   THR B  20      45.719   1.425  74.713  1.00  0.00              
ATOM   3062  CA  THR B  20      45.181   0.757  73.532  1.00  0.00              
ATOM   3063  CB  THR B  20      45.435  -0.763  73.623  1.00  0.00              
ATOM   3064  OG1 THR B  20      46.799  -0.922  73.991  1.00  0.00              
ATOM   3065  CG2 THR B  20      45.165  -1.503  72.322  1.00  0.00              
ATOM   3066  C   THR B  20      43.686   1.027  73.394  1.00  0.00              
ATOM   3067  O   THR B  20      43.219   1.417  72.324  1.00  0.00              
ATOM   3068  N   SER B  21      42.941   0.885  74.494  1.00  0.00              
ATOM   3069  CA  SER B  21      41.504   1.122  74.510  1.00  0.00              
ATOM   3070  CB  SER B  21      40.943   0.752  75.877  1.00  0.00              
ATOM   3071  OG  SER B  21      41.227  -0.604  76.203  1.00  0.00              
ATOM   3072  C   SER B  21      41.152   2.567  74.168  1.00  0.00              
ATOM   3073  O   SER B  21      40.295   2.820  73.318  1.00  0.00              
ATOM   3074  N   LEU B  22      41.861   3.521  74.786  1.00  0.00              
ATOM   3075  CA  LEU B  22      41.697   4.942  74.508  1.00  0.00              
ATOM   3076  CB  LEU B  22      42.652   5.748  75.390  1.00  0.00              
ATOM   3077  CG  LEU B  22      42.630   7.273  75.333  1.00  0.00              
ATOM   3078  CD1 LEU B  22      41.329   7.823  75.898  1.00  0.00              
ATOM   3079  CD2 LEU B  22      43.810   7.838  76.103  1.00  0.00              
ATOM   3080  C   LEU B  22      41.965   5.255  73.040  1.00  0.00              
ATOM   3081  O   LEU B  22      41.155   5.904  72.377  1.00  0.00              
ATOM   3082  N   SER B  23      43.082   4.740  72.517  1.00  0.00              
ATOM   3083  CA  SER B  23      43.459   4.953  71.129  1.00  0.00              
ATOM   3084  CB  SER B  23      44.860   4.413  70.873  1.00  0.00              
ATOM   3085  OG  SER B  23      45.815   4.966  71.770  1.00  0.00              
ATOM   3086  C   SER B  23      42.466   4.309  70.169  1.00  0.00              
ATOM   3087  O   SER B  23      42.164   4.875  69.118  1.00  0.00              
ATOM   3088  N   LEU B  24      41.914   3.145  70.530  1.00  0.00              
ATOM   3089  CA  LEU B  24      40.903   2.469  69.729  1.00  0.00              
ATOM   3090  CB  LEU B  24      40.592   1.105  70.335  1.00  0.00              
ATOM   3091  CG  LEU B  24      39.718   0.111  69.585  1.00  0.00              
ATOM   3092  CD1 LEU B  24      40.385  -0.375  68.308  1.00  0.00              
ATOM   3093  CD2 LEU B  24      39.465  -1.078  70.483  1.00  0.00              
ATOM   3094  C   LEU B  24      39.640   3.308  69.614  1.00  0.00              
ATOM   3095  O   LEU B  24      39.163   3.544  68.502  1.00  0.00              
ATOM   3096  N   VAL B  25      39.128   3.800  70.750  1.00  0.00              
ATOM   3097  CA  VAL B  25      37.971   4.692  70.773  1.00  0.00              
ATOM   3098  CB  VAL B  25      37.595   5.035  72.239  1.00  0.00              
ATOM   3099  CG1 VAL B  25      36.489   6.078  72.341  1.00  0.00              
ATOM   3100  CG2 VAL B  25      37.123   3.784  72.963  1.00  0.00              
ATOM   3101  C   VAL B  25      38.245   5.952  69.953  1.00  0.00              
ATOM   3102  O   VAL B  25      37.441   6.336  69.101  1.00  0.00              
ATOM   3103  N   LEU B  26      39.416   6.559  70.175  1.00  0.00              
ATOM   3104  CA  LEU B  26      39.838   7.763  69.476  1.00  0.00              
ATOM   3105  CB  LEU B  26      41.211   8.185  69.992  1.00  0.00              
ATOM   3106  CG  LEU B  26      41.811   9.516  69.565  1.00  0.00              
ATOM   3107  CD1 LEU B  26      40.994  10.679  70.109  1.00  0.00              
ATOM   3108  CD2 LEU B  26      43.244   9.611  70.056  1.00  0.00              
ATOM   3109  C   LEU B  26      39.877   7.581  67.962  1.00  0.00              
ATOM   3110  O   LEU B  26      39.210   8.317  67.235  1.00  0.00              
ATOM   3111  N   TYR B  27      40.604   6.584  67.452  1.00  0.00              
ATOM   3112  CA  TYR B  27      40.682   6.369  66.016  1.00  0.00              
ATOM   3113  CB  TYR B  27      41.837   5.443  65.652  1.00  0.00              
ATOM   3114  CG  TYR B  27      43.199   6.076  65.911  1.00  0.00              
ATOM   3115  CD1 TYR B  27      44.123   5.413  66.692  1.00  0.00              
ATOM   3116  CE1 TYR B  27      45.348   5.986  66.956  1.00  0.00              
ATOM   3117  CD2 TYR B  27      43.508   7.314  65.378  1.00  0.00              
ATOM   3118  CE2 TYR B  27      44.733   7.893  65.636  1.00  0.00              
ATOM   3119  CZ  TYR B  27      45.642   7.224  66.428  1.00  0.00              
ATOM   3120  OH  TYR B  27      46.866   7.800  66.698  1.00  0.00              
ATOM   3121  C   TYR B  27      39.376   5.900  65.398  1.00  0.00              
ATOM   3122  O   TYR B  27      39.079   6.253  64.256  1.00  0.00              
ATOM   3123  N   SER B  28      38.556   5.150  66.142  1.00  0.00              
ATOM   3124  CA  SER B  28      37.225   4.801  65.670  1.00  0.00              
ATOM   3125  CB  SER B  28      36.587   3.743  66.558  1.00  0.00              
ATOM   3126  OG  SER B  28      37.382   2.566  66.617  1.00  0.00              
ATOM   3127  C   SER B  28      36.316   6.022  65.565  1.00  0.00              
ATOM   3128  O   SER B  28      35.581   6.147  64.585  1.00  0.00              
ATOM   3129  N   ARG B  29      36.363   6.957  66.527  1.00  0.00              
ATOM   3130  CA  ARG B  29      35.557   8.169  66.435  1.00  0.00              
ATOM   3131  CB  ARG B  29      35.432   8.893  67.789  1.00  0.00              
ATOM   3132  CG  ARG B  29      36.595   9.767  68.260  1.00  0.00              
ATOM   3133  CD  ARG B  29      36.415  10.301  69.675  1.00  0.00              
ATOM   3134  NE  ARG B  29      35.213  11.106  69.834  1.00  0.00              
ATOM   3135  CZ  ARG B  29      35.193  12.437  69.767  1.00  0.00              
ATOM   3136  NH1 ARG B  29      34.022  13.038  69.914  1.00  0.00              
ATOM   3137  NH2 ARG B  29      36.297  13.156  69.582  1.00  0.00              
ATOM   3138  C   ARG B  29      36.073   9.101  65.342  1.00  0.00              
ATOM   3139  O   ARG B  29      35.285   9.749  64.657  1.00  0.00              
ATOM   3140  N   LYS B  30      37.397   9.163  65.148  1.00  0.00              
ATOM   3141  CA  LYS B  30      37.990   9.935  64.065  1.00  0.00              
ATOM   3142  CB  LYS B  30      39.506   9.976  64.180  1.00  0.00              
ATOM   3143  CG  LYS B  30      40.050  10.851  65.292  1.00  0.00              
ATOM   3144  CD  LYS B  30      41.558  10.686  65.307  1.00  0.00              
ATOM   3145  CE  LYS B  30      42.183  11.584  66.357  1.00  0.00              
ATOM   3146  NZ  LYS B  30      43.608  11.335  66.440  1.00  0.00              
ATOM   3147  C   LYS B  30      37.634   9.401  62.687  1.00  0.00              
ATOM   3148  O   LYS B  30      37.214  10.167  61.816  1.00  0.00              
ATOM   3149  N   PHE B  31      37.778   8.089  62.479  1.00  0.00              
ATOM   3150  CA  PHE B  31      37.550   7.482  61.178  1.00  0.00              
ATOM   3151  CB  PHE B  31      38.772   6.644  60.764  1.00  0.00              
ATOM   3152  CG  PHE B  31      40.113   7.368  60.740  1.00  0.00              
ATOM   3153  CD1 PHE B  31      40.937   7.334  61.848  1.00  0.00              
ATOM   3154  CD2 PHE B  31      40.518   8.034  59.602  1.00  0.00              
ATOM   3155  CE1 PHE B  31      42.162   7.968  61.814  1.00  0.00              
ATOM   3156  CE2 PHE B  31      41.743   8.668  59.576  1.00  0.00              
ATOM   3157  CZ  PHE B  31      42.566   8.636  60.680  1.00  0.00              
ATOM   3158  C   PHE B  31      36.293   6.604  61.201  1.00  0.00              
ATOM   3159  O   PHE B  31      36.407   5.378  61.300  1.00  0.00              
ATOM   3160  N   PRO B  32      35.066   7.138  61.054  1.00  0.00              
ATOM   3161  CD  PRO B  32      34.794   8.513  60.639  1.00  0.00              
ATOM   3162  CA  PRO B  32      33.820   6.377  61.173  1.00  0.00              
ATOM   3163  CB  PRO B  32      32.763   7.453  61.019  1.00  0.00              
ATOM   3164  CG  PRO B  32      33.393   8.435  60.068  1.00  0.00              
ATOM   3165  C   PRO B  32      33.641   5.247  60.160  1.00  0.00              
ATOM   3166  O   PRO B  32      32.911   4.283  60.391  1.00  0.00              
ATOM   3167  N   SER B  33      34.313   5.369  59.013  1.00  0.00              
ATOM   3168  CA  SER B  33      34.299   4.356  57.972  1.00  0.00              
ATOM   3169  CB  SER B  33      34.468   5.067  56.636  1.00  0.00              
ATOM   3170  OG  SER B  33      33.607   6.197  56.555  1.00  0.00              
ATOM   3171  C   SER B  33      35.393   3.302  58.131  1.00  0.00              
ATOM   3172  O   SER B  33      35.428   2.329  57.374  1.00  0.00              
ATOM   3173  N   GLY B  34      36.302   3.459  59.100  1.00  0.00              
ATOM   3174  CA  GLY B  34      37.435   2.559  59.243  1.00  0.00              
ATOM   3175  C   GLY B  34      37.006   1.223  59.824  1.00  0.00              
ATOM   3176  O   GLY B  34      36.391   1.173  60.891  1.00  0.00              
ATOM   3177  N   THR B  35      37.313   0.130  59.124  1.00  0.00              
ATOM   3178  CA  THR B  35      36.932  -1.191  59.600  1.00  0.00              
ATOM   3179  CB  THR B  35      36.924  -2.251  58.476  1.00  0.00              
ATOM   3180  OG1 THR B  35      38.235  -2.345  57.937  1.00  0.00              
ATOM   3181  CG2 THR B  35      35.911  -1.918  57.391  1.00  0.00              
ATOM   3182  C   THR B  35      37.796  -1.638  60.774  1.00  0.00              
ATOM   3183  O   THR B  35      38.924  -1.162  60.949  1.00  0.00              
ATOM   3184  N   PHE B  36      37.252  -2.575  61.562  1.00  0.00              
ATOM   3185  CA  PHE B  36      37.869  -3.076  62.783  1.00  0.00              
ATOM   3186  CB  PHE B  36      37.120  -4.330  63.254  1.00  0.00              
ATOM   3187  CG  PHE B  36      37.627  -4.926  64.563  1.00  0.00              
ATOM   3188  CD1 PHE B  36      38.079  -6.232  64.584  1.00  0.00              
ATOM   3189  CD2 PHE B  36      37.666  -4.160  65.714  1.00  0.00              
ATOM   3190  CE1 PHE B  36      38.584  -6.762  65.752  1.00  0.00              
ATOM   3191  CE2 PHE B  36      38.179  -4.698  66.873  1.00  0.00              
ATOM   3192  CZ  PHE B  36      38.638  -5.996  66.895  1.00  0.00              
ATOM   3193  C   PHE B  36      39.365  -3.335  62.689  1.00  0.00              
ATOM   3194  O   PHE B  36      40.132  -2.668  63.380  1.00  0.00              
ATOM   3195  N   GLU B  37      39.804  -4.224  61.793  1.00  0.00              
ATOM   3196  CA  GLU B  37      41.217  -4.551  61.688  1.00  0.00              
ATOM   3197  CB  GLU B  37      41.426  -5.772  60.790  1.00  0.00              
ATOM   3198  CG  GLU B  37      42.833  -6.385  60.844  1.00  0.00              
ATOM   3199  CD  GLU B  37      43.307  -6.792  62.237  1.00  0.00              
ATOM   3200  OE1 GLU B  37      44.248  -6.180  62.750  1.00  0.00              
ATOM   3201  OE2 GLU B  37      42.742  -7.723  62.809  1.00  0.00              
ATOM   3202  C   GLU B  37      42.077  -3.373  61.243  1.00  0.00              
ATOM   3203  O   GLU B  37      43.227  -3.281  61.674  1.00  0.00              
ATOM   3204  N   GLN B  38      41.540  -2.443  60.442  1.00  0.00              
ATOM   3205  CA  GLN B  38      42.273  -1.240  60.063  1.00  0.00              
ATOM   3206  CB  GLN B  38      41.475  -0.375  59.097  1.00  0.00              
ATOM   3207  CG  GLN B  38      41.346  -0.876  57.674  1.00  0.00              
ATOM   3208  CD  GLN B  38      40.475   0.050  56.838  1.00  0.00              
ATOM   3209  OE1 GLN B  38      39.247   0.029  56.938  1.00  0.00              
ATOM   3210  NE2 GLN B  38      41.037   0.918  56.011  1.00  0.00              
ATOM   3211  C   GLN B  38      42.587  -0.402  61.293  1.00  0.00              
ATOM   3212  O   GLN B  38      43.731  -0.001  61.530  1.00  0.00              
ATOM   3213  N   VAL B  39      41.547  -0.177  62.106  1.00  0.00              
ATOM   3214  CA  VAL B  39      41.683   0.593  63.334  1.00  0.00              
ATOM   3215  CB  VAL B  39      40.303   0.868  63.980  1.00  0.00              
ATOM   3216  CG1 VAL B  39      40.435   1.751  65.212  1.00  0.00              
ATOM   3217  CG2 VAL B  39      39.373   1.569  62.999  1.00  0.00              
ATOM   3218  C   VAL B  39      42.630  -0.146  64.275  1.00  0.00              
ATOM   3219  O   VAL B  39      43.597   0.444  64.752  1.00  0.00              
ATOM   3220  N   SER B  40      42.422  -1.449  64.495  1.00  0.00              
ATOM   3221  CA  SER B  40      43.316  -2.276  65.293  1.00  0.00              
ATOM   3222  CB  SER B  40      42.795  -3.706  65.338  1.00  0.00              
ATOM   3223  OG  SER B  40      41.460  -3.755  65.821  1.00  0.00              
ATOM   3224  C   SER B  40      44.767  -2.283  64.827  1.00  0.00              
ATOM   3225  O   SER B  40      45.664  -2.389  65.666  1.00  0.00              
ATOM   3226  N   GLN B  41      45.053  -2.187  63.521  1.00  0.00              
ATOM   3227  CA  GLN B  41      46.423  -2.036  63.049  1.00  0.00              
ATOM   3228  CB  GLN B  41      46.542  -2.240  61.540  1.00  0.00              
ATOM   3229  CG  GLN B  41      46.441  -3.693  61.093  1.00  0.00              
ATOM   3230  CD  GLN B  41      47.514  -4.594  61.690  1.00  0.00              
ATOM   3231  OE1 GLN B  41      48.703  -4.469  61.412  1.00  0.00              
ATOM   3232  NE2 GLN B  41      47.140  -5.540  62.541  1.00  0.00              
ATOM   3233  C   GLN B  41      47.021  -0.693  63.429  1.00  0.00              
ATOM   3234  O   GLN B  41      48.116  -0.643  63.996  1.00  0.00              
ATOM   3235  N   LEU B  42      46.285   0.396  63.172  1.00  0.00              
ATOM   3236  CA  LEU B  42      46.757   1.733  63.508  1.00  0.00              
ATOM   3237  CB  LEU B  42      45.779   2.797  63.010  1.00  0.00              
ATOM   3238  CG  LEU B  42      46.184   4.268  63.104  1.00  0.00              
ATOM   3239  CD1 LEU B  42      47.454   4.553  62.314  1.00  0.00              
ATOM   3240  CD2 LEU B  42      45.062   5.151  62.595  1.00  0.00              
ATOM   3241  C   LEU B  42      47.000   1.884  65.003  1.00  0.00              
ATOM   3242  O   LEU B  42      48.072   2.326  65.414  1.00  0.00              
ATOM   3243  N   VAL B  43      46.034   1.450  65.817  1.00  0.00              
ATOM   3244  CA  VAL B  43      46.137   1.482  67.270  1.00  0.00              
ATOM   3245  CB  VAL B  43      44.818   0.975  67.897  1.00  0.00              
ATOM   3246  CG1 VAL B  43      44.873   0.895  69.413  1.00  0.00              
ATOM   3247  CG2 VAL B  43      43.692   1.915  67.521  1.00  0.00              
ATOM   3248  C   VAL B  43      47.334   0.679  67.766  1.00  0.00              
ATOM   3249  O   VAL B  43      48.141   1.200  68.535  1.00  0.00              
ATOM   3250  N   LYS B  44      47.483  -0.564  67.291  1.00  0.00              
ATOM   3251  CA  LYS B  44      48.594  -1.441  67.654  1.00  0.00              
ATOM   3252  CB  LYS B  44      48.475  -2.693  66.804  1.00  0.00              
ATOM   3253  CG  LYS B  44      49.281  -3.919  67.181  1.00  0.00              
ATOM   3254  CD  LYS B  44      49.075  -5.049  66.166  1.00  0.00              
ATOM   3255  CE  LYS B  44      47.658  -5.634  66.096  1.00  0.00              
ATOM   3256  NZ  LYS B  44      46.752  -4.865  65.257  1.00  0.00              
ATOM   3257  C   LYS B  44      49.939  -0.775  67.384  1.00  0.00              
ATOM   3258  O   LYS B  44      50.837  -0.741  68.232  1.00  0.00              
ATOM   3259  N   GLU B  45      50.054  -0.188  66.191  1.00  0.00              
ATOM   3260  CA  GLU B  45      51.275   0.490  65.810  1.00  0.00              
ATOM   3261  CB  GLU B  45      51.353   0.621  64.298  1.00  0.00              
ATOM   3262  CG  GLU B  45      51.521  -0.793  63.743  1.00  0.00              
ATOM   3263  CD  GLU B  45      51.573  -0.919  62.232  1.00  0.00              
ATOM   3264  OE1 GLU B  45      52.646  -0.742  61.652  1.00  0.00              
ATOM   3265  OE2 GLU B  45      50.553  -1.229  61.616  1.00  0.00              
ATOM   3266  C   GLU B  45      51.514   1.791  66.565  1.00  0.00              
ATOM   3267  O   GLU B  45      52.658   2.048  66.942  1.00  0.00              
ATOM   3268  N   VAL B  46      50.478   2.575  66.886  1.00  0.00              
ATOM   3269  CA  VAL B  46      50.612   3.746  67.754  1.00  0.00              
ATOM   3270  CB  VAL B  46      49.297   4.567  67.761  1.00  0.00              
ATOM   3271  CG1 VAL B  46      49.282   5.698  68.784  1.00  0.00              
ATOM   3272  CG2 VAL B  46      49.112   5.194  66.387  1.00  0.00              
ATOM   3273  C   VAL B  46      51.067   3.350  69.159  1.00  0.00              
ATOM   3274  O   VAL B  46      51.907   4.020  69.773  1.00  0.00              
ATOM   3275  N   VAL B  47      50.555   2.224  69.666  1.00  0.00              
ATOM   3276  CA  VAL B  47      51.032   1.654  70.917  1.00  0.00              
ATOM   3277  CB  VAL B  47      50.166   0.448  71.356  1.00  0.00              
ATOM   3278  CG1 VAL B  47      50.688  -0.230  72.616  1.00  0.00              
ATOM   3279  CG2 VAL B  47      48.752   0.924  71.647  1.00  0.00              
ATOM   3280  C   VAL B  47      52.512   1.303  70.799  1.00  0.00              
ATOM   3281  O   VAL B  47      53.270   1.651  71.702  1.00  0.00              
ATOM   3282  N   SER B  48      52.982   0.691  69.704  1.00  0.00              
ATOM   3283  CA  SER B  48      54.412   0.437  69.541  1.00  0.00              
ATOM   3284  CB  SER B  48      54.680  -0.527  68.385  1.00  0.00              
ATOM   3285  OG  SER B  48      54.610   0.063  67.092  1.00  0.00              
ATOM   3286  C   SER B  48      55.254   1.705  69.384  1.00  0.00              
ATOM   3287  O   SER B  48      56.428   1.722  69.769  1.00  0.00              
ATOM   3288  N   LEU B  49      54.695   2.782  68.808  1.00  0.00              
ATOM   3289  CA  LEU B  49      55.369   4.079  68.752  1.00  0.00              
ATOM   3290  CB  LEU B  49      54.540   5.141  68.036  1.00  0.00              
ATOM   3291  CG  LEU B  49      54.026   4.966  66.618  1.00  0.00              
ATOM   3292  CD1 LEU B  49      53.179   6.168  66.251  1.00  0.00              
ATOM   3293  CD2 LEU B  49      55.147   4.789  65.620  1.00  0.00              
ATOM   3294  C   LEU B  49      55.614   4.605  70.156  1.00  0.00              
ATOM   3295  O   LEU B  49      56.663   5.175  70.471  1.00  0.00              
ATOM   3296  N   THR B  50      54.619   4.410  71.019  1.00  0.00              
ATOM   3297  CA  THR B  50      54.710   4.870  72.390  1.00  0.00              
ATOM   3298  CB  THR B  50      53.308   4.927  73.010  1.00  0.00              
ATOM   3299  OG1 THR B  50      52.467   5.585  72.066  1.00  0.00              
ATOM   3300  CG2 THR B  50      53.330   5.753  74.277  1.00  0.00              
ATOM   3301  C   THR B  50      55.668   3.983  73.181  1.00  0.00              
ATOM   3302  O   THR B  50      56.677   4.458  73.699  1.00  0.00              
ATOM   3303  N   GLU B  51      55.404   2.673  73.196  1.00  0.00              
ATOM   3304  CA  GLU B  51      56.194   1.679  73.909  1.00  0.00              
ATOM   3305  CB  GLU B  51      55.615   0.305  73.586  1.00  0.00              
ATOM   3306  CG  GLU B  51      56.228  -0.886  74.315  1.00  0.00              
ATOM   3307  CD  GLU B  51      55.606  -2.219  73.929  1.00  0.00              
ATOM   3308  OE1 GLU B  51      55.635  -2.581  72.752  1.00  0.00              
ATOM   3309  OE2 GLU B  51      55.086  -2.905  74.810  1.00  0.00              
ATOM   3310  C   GLU B  51      57.683   1.727  73.579  1.00  0.00              
ATOM   3311  O   GLU B  51      58.517   1.667  74.482  1.00  0.00              
ATOM   3312  N   ALA B  52      58.030   1.839  72.293  1.00  0.00              
ATOM   3313  CA  ALA B  52      59.425   1.982  71.915  1.00  0.00              
ATOM   3314  CB  ALA B  52      59.611   1.653  70.441  1.00  0.00              
ATOM   3315  C   ALA B  52      59.941   3.394  72.153  1.00  0.00              
ATOM   3316  O   ALA B  52      60.902   3.590  72.897  1.00  0.00              
ATOM   3317  N   CYS B  53      59.293   4.420  71.598  1.00  0.00              
ATOM   3318  CA  CYS B  53      59.906   5.737  71.569  1.00  0.00              
ATOM   3319  CB  CYS B  53      59.514   6.440  70.286  1.00  0.00              
ATOM   3320  SG  CYS B  53      60.019   5.386  68.903  1.00  0.00              
ATOM   3321  C   CYS B  53      59.727   6.600  72.811  1.00  0.00              
ATOM   3322  O   CYS B  53      60.252   7.711  72.886  1.00  0.00              
ATOM   3323  N   CYS B  54      59.006   6.094  73.813  1.00  0.00              
ATOM   3324  CA  CYS B  54      59.044   6.680  75.144  1.00  0.00              
ATOM   3325  CB  CYS B  54      57.679   6.583  75.813  1.00  0.00              
ATOM   3326  SG  CYS B  54      56.327   7.324  74.865  1.00  0.00              
ATOM   3327  C   CYS B  54      60.074   6.000  76.043  1.00  0.00              
ATOM   3328  O   CYS B  54      60.275   6.428  77.182  1.00  0.00              
ATOM   3329  N   ALA B  55      60.745   4.935  75.580  1.00  0.00              
ATOM   3330  CA  ALA B  55      61.666   4.189  76.426  1.00  0.00              
ATOM   3331  CB  ALA B  55      61.971   2.835  75.801  1.00  0.00              
ATOM   3332  C   ALA B  55      62.996   4.886  76.684  1.00  0.00              
ATOM   3333  O   ALA B  55      63.454   5.740  75.917  1.00  0.00              
ATOM   3334  N   GLU B  56      63.629   4.494  77.792  1.00  0.00              
ATOM   3335  CA  GLU B  56      64.910   5.045  78.206  1.00  0.00              
ATOM   3336  CB  GLU B  56      65.284   4.463  79.568  1.00  0.00              
ATOM   3337  CG  GLU B  56      66.508   5.097  80.221  1.00  0.00              
ATOM   3338  CD  GLU B  56      66.876   4.460  81.552  1.00  0.00              
ATOM   3339  OE1 GLU B  56      67.720   3.566  81.566  1.00  0.00              
ATOM   3340  OE2 GLU B  56      66.318   4.861  82.572  1.00  0.00              
ATOM   3341  C   GLU B  56      65.983   4.742  77.165  1.00  0.00              
ATOM   3342  O   GLU B  56      66.403   3.600  76.972  1.00  0.00              
ATOM   3343  N   GLY B  57      66.375   5.798  76.454  1.00  0.00              
ATOM   3344  CA  GLY B  57      67.397   5.697  75.427  1.00  0.00              
ATOM   3345  C   GLY B  57      66.819   5.548  74.026  1.00  0.00              
ATOM   3346  O   GLY B  57      67.537   5.173  73.097  1.00  0.00              
ATOM   3347  N   ALA B  58      65.523   5.821  73.841  1.00  0.00              
ATOM   3348  CA  ALA B  58      64.928   5.846  72.513  1.00  0.00              
ATOM   3349  CB  ALA B  58      63.424   5.958  72.634  1.00  0.00              
ATOM   3350  C   ALA B  58      65.405   7.031  71.682  1.00  0.00              
ATOM   3351  O   ALA B  58      65.669   8.118  72.201  1.00  0.00              
ATOM   3352  N   ASP B  59      65.514   6.820  70.368  1.00  0.00              
ATOM   3353  CA  ASP B  59      66.026   7.838  69.463  1.00  0.00              
ATOM   3354  CB  ASP B  59      66.449   7.197  68.137  1.00  0.00              
ATOM   3355  CG  ASP B  59      67.078   8.189  67.167  1.00  0.00              
ATOM   3356  OD1 ASP B  59      66.345   8.826  66.410  1.00  0.00              
ATOM   3357  OD2 ASP B  59      68.296   8.339  67.183  1.00  0.00              
ATOM   3358  C   ASP B  59      65.019   8.960  69.207  1.00  0.00              
ATOM   3359  O   ASP B  59      63.949   8.692  68.654  1.00  0.00              
ATOM   3360  N   PRO B  60      65.336  10.231  69.512  1.00  0.00              
ATOM   3361  CD  PRO B  60      66.614  10.651  70.081  1.00  0.00              
ATOM   3362  CA  PRO B  60      64.437  11.379  69.373  1.00  0.00              
ATOM   3363  CB  PRO B  60      65.330  12.549  69.728  1.00  0.00              
ATOM   3364  CG  PRO B  60      66.259  11.961  70.755  1.00  0.00              
ATOM   3365  C   PRO B  60      63.782  11.590  68.013  1.00  0.00              
ATOM   3366  O   PRO B  60      62.680  12.130  67.934  1.00  0.00              
ATOM   3367  N   ASP B  61      64.404  11.150  66.912  1.00  0.00              
ATOM   3368  CA  ASP B  61      63.822  11.327  65.584  1.00  0.00              
ATOM   3369  CB  ASP B  61      64.794  10.947  64.470  1.00  0.00              
ATOM   3370  CG  ASP B  61      66.018  11.841  64.384  1.00  0.00              
ATOM   3371  OD1 ASP B  61      66.159  12.559  63.396  1.00  0.00              
ATOM   3372  OD2 ASP B  61      66.829  11.822  65.313  1.00  0.00              
ATOM   3373  C   ASP B  61      62.540  10.534  65.393  1.00  0.00              
ATOM   3374  O   ASP B  61      61.671  10.952  64.627  1.00  0.00              
ATOM   3375  N   CYS B  62      62.388   9.430  66.141  1.00  0.00              
ATOM   3376  CA  CYS B  62      61.265   8.505  66.020  1.00  0.00              
ATOM   3377  CB  CYS B  62      61.261   7.539  67.196  1.00  0.00              
ATOM   3378  SG  CYS B  62      59.751   6.544  67.277  1.00  0.00              
ATOM   3379  C   CYS B  62      59.877   9.116  65.877  1.00  0.00              
ATOM   3380  O   CYS B  62      59.127   8.721  64.981  1.00  0.00              
ATOM   3381  N   TYR B  63      59.540  10.117  66.697  1.00  0.00              
ATOM   3382  CA  TYR B  63      58.227  10.745  66.626  1.00  0.00              
ATOM   3383  CB  TYR B  63      57.916  11.583  67.875  1.00  0.00              
ATOM   3384  CG  TYR B  63      58.994  12.544  68.365  1.00  0.00              
ATOM   3385  CD1 TYR B  63      59.193  13.760  67.740  1.00  0.00              
ATOM   3386  CE1 TYR B  63      60.099  14.661  68.260  1.00  0.00              
ATOM   3387  CD2 TYR B  63      59.725  12.213  69.489  1.00  0.00              
ATOM   3388  CE2 TYR B  63      60.630  13.112  70.014  1.00  0.00              
ATOM   3389  CZ  TYR B  63      60.800  14.336  69.402  1.00  0.00              
ATOM   3390  OH  TYR B  63      61.662  15.261  69.958  1.00  0.00              
ATOM   3391  C   TYR B  63      57.933  11.511  65.339  1.00  0.00              
ATOM   3392  O   TYR B  63      56.793  11.912  65.092  1.00  0.00              
ATOM   3393  N   ASP B  64      58.949  11.738  64.501  1.00  0.00              
ATOM   3394  CA  ASP B  64      58.718  12.128  63.120  1.00  0.00              
ATOM   3395  CB  ASP B  64      59.556  13.336  62.716  1.00  0.00              
ATOM   3396  CG  ASP B  64      59.297  13.775  61.278  1.00  0.00              
ATOM   3397  OD1 ASP B  64      58.243  14.361  61.013  1.00  0.00              
ATOM   3398  OD2 ASP B  64      60.159  13.544  60.431  1.00  0.00              
ATOM   3399  C   ASP B  64      58.991  10.975  62.161  1.00  0.00              
ATOM   3400  O   ASP B  64      58.246  10.797  61.200  1.00  0.00              
ATOM   3401  N   THR B  65      60.056  10.198  62.376  1.00  0.00              
ATOM   3402  CA  THR B  65      60.443   9.121  61.474  1.00  0.00              
ATOM   3403  CB  THR B  65      61.847   8.616  61.862  1.00  0.00              
ATOM   3404  OG1 THR B  65      62.654   9.782  61.985  1.00  0.00              
ATOM   3405  CG2 THR B  65      62.455   7.677  60.829  1.00  0.00              
ATOM   3406  C   THR B  65      59.440   7.971  61.428  1.00  0.00              
ATOM   3407  O   THR B  65      58.904   7.669  60.361  1.00  0.00              
ATOM   3408  N   ARG B  66      59.136   7.334  62.566  1.00  0.00              
ATOM   3409  CA  ARG B  66      58.233   6.190  62.589  1.00  0.00              
ATOM   3410  CB  ARG B  66      58.260   5.469  63.929  1.00  0.00              
ATOM   3411  CG  ARG B  66      59.502   4.624  64.184  1.00  0.00              
ATOM   3412  CD  ARG B  66      59.313   3.754  65.426  1.00  0.00              
ATOM   3413  NE  ARG B  66      58.257   2.769  65.235  1.00  0.00              
ATOM   3414  CZ  ARG B  66      57.623   2.164  66.244  1.00  0.00              
ATOM   3415  NH1 ARG B  66      56.663   1.301  65.934  1.00  0.00              
ATOM   3416  NH2 ARG B  66      57.927   2.416  67.517  1.00  0.00              
ATOM   3417  C   ARG B  66      56.801   6.569  62.245  1.00  0.00              
ATOM   3418  O   ARG B  66      56.085   5.800  61.601  1.00  0.00              
ATOM   3419  N   THR B  67      56.379   7.775  62.632  1.00  0.00              
ATOM   3420  CA  THR B  67      55.083   8.306  62.238  1.00  0.00              
ATOM   3421  CB  THR B  67      54.782   9.589  63.026  1.00  0.00              
ATOM   3422  OG1 THR B  67      55.999  10.319  63.038  1.00  0.00              
ATOM   3423  CG2 THR B  67      54.322   9.314  64.447  1.00  0.00              
ATOM   3424  C   THR B  67      55.003   8.534  60.733  1.00  0.00              
ATOM   3425  O   THR B  67      54.027   8.123  60.105  1.00  0.00              
ATOM   3426  N   SER B  68      56.039   9.132  60.126  1.00  0.00              
ATOM   3427  CA  SER B  68      56.107   9.277  58.675  1.00  0.00              
ATOM   3428  CB  SER B  68      57.303  10.141  58.282  1.00  0.00              
ATOM   3429  OG  SER B  68      57.214  10.647  56.956  1.00  0.00              
ATOM   3430  C   SER B  68      56.169   7.920  57.973  1.00  0.00              
ATOM   3431  O   SER B  68      55.603   7.752  56.889  1.00  0.00              
ATOM   3432  N   ALA B  69      56.815   6.915  58.579  1.00  0.00              
ATOM   3433  CA  ALA B  69      56.756   5.548  58.079  1.00  0.00              
ATOM   3434  CB  ALA B  69      57.640   4.641  58.920  1.00  0.00              
ATOM   3435  C   ALA B  69      55.336   4.992  58.119  1.00  0.00              
ATOM   3436  O   ALA B  69      54.901   4.330  57.175  1.00  0.00              
ATOM   3437  N   LEU B  70      54.573   5.280  59.181  1.00  0.00              
ATOM   3438  CA  LEU B  70      53.159   4.933  59.212  1.00  0.00              
ATOM   3439  CB  LEU B  70      52.543   5.109  60.597  1.00  0.00              
ATOM   3440  CG  LEU B  70      53.067   4.297  61.776  1.00  0.00              
ATOM   3441  CD1 LEU B  70      52.132   4.492  62.954  1.00  0.00              
ATOM   3442  CD2 LEU B  70      53.164   2.813  61.456  1.00  0.00              
ATOM   3443  C   LEU B  70      52.342   5.710  58.187  1.00  0.00              
ATOM   3444  O   LEU B  70      51.362   5.183  57.658  1.00  0.00              
ATOM   3445  N   SER B  71      52.713   6.956  57.868  1.00  0.00              
ATOM   3446  CA  SER B  71      52.122   7.684  56.752  1.00  0.00              
ATOM   3447  CB  SER B  71      52.693   9.091  56.679  1.00  0.00              
ATOM   3448  OG  SER B  71      52.642   9.741  57.941  1.00  0.00              
ATOM   3449  C   SER B  71      52.380   6.964  55.433  1.00  0.00              
ATOM   3450  O   SER B  71      51.452   6.742  54.655  1.00  0.00              
ATOM   3451  N   ALA B  72      53.623   6.528  55.194  1.00  0.00              
ATOM   3452  CA  ALA B  72      53.959   5.742  54.013  1.00  0.00              
ATOM   3453  CB  ALA B  72      55.445   5.420  54.018  1.00  0.00              
ATOM   3454  C   ALA B  72      53.191   4.425  53.949  1.00  0.00              
ATOM   3455  O   ALA B  72      52.738   4.015  52.880  1.00  0.00              
ATOM   3456  N   LYS B  73      52.996   3.772  55.100  1.00  0.00              
ATOM   3457  CA  LYS B  73      52.172   2.575  55.184  1.00  0.00              
ATOM   3458  CB  LYS B  73      52.351   1.929  56.550  1.00  0.00              
ATOM   3459  CG  LYS B  73      52.037   0.443  56.554  1.00  0.00              
ATOM   3460  CD  LYS B  73      52.147  -0.109  57.963  1.00  0.00              
ATOM   3461  CE  LYS B  73      51.949  -1.614  57.949  1.00  0.00              
ATOM   3462  NZ  LYS B  73      51.871  -2.124  59.303  1.00  0.00              
ATOM   3463  C   LYS B  73      50.699   2.892  54.922  1.00  0.00              
ATOM   3464  O   LYS B  73      50.000   2.113  54.274  1.00  0.00              
ATOM   3465  N   SER B  74      50.208   4.057  55.369  1.00  0.00              
ATOM   3466  CA  SER B  74      48.861   4.523  55.039  1.00  0.00              
ATOM   3467  CB  SER B  74      48.546   5.845  55.733  1.00  0.00              
ATOM   3468  OG  SER B  74      48.662   5.781  57.147  1.00  0.00              
ATOM   3469  C   SER B  74      48.709   4.726  53.536  1.00  0.00              
ATOM   3470  O   SER B  74      47.657   4.449  52.958  1.00  0.00              
ATOM   3471  N   CYS B  75      49.792   5.180  52.899  1.00  0.00              
ATOM   3472  CA  CYS B  75      49.856   5.346  51.457  1.00  0.00              
ATOM   3473  CB  CYS B  75      50.961   6.337  51.129  1.00  0.00              
ATOM   3474  SG  CYS B  75      50.620   7.960  51.848  1.00  0.00              
ATOM   3475  C   CYS B  75      50.047   4.067  50.646  1.00  0.00              
ATOM   3476  O   CYS B  75      50.242   4.131  49.428  1.00  0.00              
ATOM   3477  N   GLU B  76      50.009   2.885  51.272  1.00  0.00              
ATOM   3478  CA  GLU B  76      50.030   1.630  50.534  1.00  0.00              
ATOM   3479  CB  GLU B  76      50.210   0.474  51.513  1.00  0.00              
ATOM   3480  CG  GLU B  76      50.557  -0.869  50.873  1.00  0.00              
ATOM   3481  CD  GLU B  76      50.645  -2.064  51.821  1.00  0.00              
ATOM   3482  OE1 GLU B  76      50.972  -1.902  52.998  1.00  0.00              
ATOM   3483  OE2 GLU B  76      50.417  -3.178  51.349  1.00  0.00              
ATOM   3484  C   GLU B  76      48.710   1.475  49.781  1.00  0.00              
ATOM   3485  O   GLU B  76      47.656   1.875  50.277  1.00  0.00              
ATOM   3486  N   SER B  77      48.756   0.891  48.580  1.00  0.00              
ATOM   3487  CA  SER B  77      47.568   0.622  47.775  1.00  0.00              
ATOM   3488  CB  SER B  77      48.015  -0.088  46.500  1.00  0.00              
ATOM   3489  OG  SER B  77      48.814  -1.231  46.811  1.00  0.00              
ATOM   3490  C   SER B  77      46.578  -0.249  48.542  1.00  0.00              
ATOM   3491  O   SER B  77      45.399   0.058  48.718  1.00  0.00              
ATOM   3492  N   ASN B  78      47.128  -1.350  49.049  1.00  0.00              
ATOM   3493  CA  ASN B  78      46.416  -2.229  49.955  1.00  0.00              
ATOM   3494  CB  ASN B  78      46.940  -3.658  49.799  1.00  0.00              
ATOM   3495  CG  ASN B  78      46.677  -4.267  48.428  1.00  0.00              
ATOM   3496  OD1 ASN B  78      45.932  -5.233  48.296  1.00  0.00              
ATOM   3497  ND2 ASN B  78      47.252  -3.759  47.343  1.00  0.00              
ATOM   3498  C   ASN B  78      46.697  -1.668  51.343  1.00  0.00              
ATOM   3499  O   ASN B  78      47.562  -2.148  52.078  1.00  0.00              
ATOM   3500  N   SER B  79      46.022  -0.562  51.662  1.00  0.00              
ATOM   3501  CA  SER B  79      46.259   0.141  52.912  1.00  0.00              
ATOM   3502  CB  SER B  79      45.641   1.535  52.876  1.00  0.00              
ATOM   3503  OG  SER B  79      46.082   2.330  53.970  1.00  0.00              
ATOM   3504  C   SER B  79      45.740  -0.623  54.125  1.00  0.00              
ATOM   3505  O   SER B  79      44.567  -1.003  54.166  1.00  0.00              
ATOM   3506  N   PRO B  80      46.584  -0.887  55.132  1.00  0.00              
ATOM   3507  CD  PRO B  80      48.040  -0.760  55.057  1.00  0.00              
ATOM   3508  CA  PRO B  80      46.170  -1.488  56.395  1.00  0.00              
ATOM   3509  CB  PRO B  80      47.484  -1.996  56.954  1.00  0.00              
ATOM   3510  CG  PRO B  80      48.473  -0.958  56.494  1.00  0.00              
ATOM   3511  C   PRO B  80      45.497  -0.504  57.347  1.00  0.00              
ATOM   3512  O   PRO B  80      44.929  -0.912  58.358  1.00  0.00              
ATOM   3513  N   PHE B  81      45.539   0.798  57.048  1.00  0.00              
ATOM   3514  CA  PHE B  81      45.092   1.815  57.984  1.00  0.00              
ATOM   3515  CB  PHE B  81      46.178   2.885  58.123  1.00  0.00              
ATOM   3516  CG  PHE B  81      47.444   2.423  58.837  1.00  0.00              
ATOM   3517  CD1 PHE B  81      48.636   3.060  58.565  1.00  0.00              
ATOM   3518  CD2 PHE B  81      47.412   1.405  59.772  1.00  0.00              
ATOM   3519  CE1 PHE B  81      49.782   2.699  59.237  1.00  0.00              
ATOM   3520  CE2 PHE B  81      48.565   1.044  60.432  1.00  0.00              
ATOM   3521  CZ  PHE B  81      49.748   1.694  60.173  1.00  0.00              
ATOM   3522  C   PHE B  81      43.767   2.448  57.579  1.00  0.00              
ATOM   3523  O   PHE B  81      43.391   2.362  56.406  1.00  0.00              
ATOM   3524  N   PRO B  82      42.981   3.040  58.493  1.00  0.00              
ATOM   3525  CD  PRO B  82      43.109   2.882  59.941  1.00  0.00              
ATOM   3526  CA  PRO B  82      41.786   3.799  58.146  1.00  0.00              
ATOM   3527  CB  PRO B  82      41.046   3.874  59.466  1.00  0.00              
ATOM   3528  CG  PRO B  82      42.134   3.896  60.506  1.00  0.00              
ATOM   3529  C   PRO B  82      42.146   5.161  57.560  1.00  0.00              
ATOM   3530  O   PRO B  82      42.943   5.921  58.113  1.00  0.00              
ATOM   3531  N   VAL B  83      41.570   5.454  56.396  1.00  0.00              
ATOM   3532  CA  VAL B  83      41.917   6.656  55.654  1.00  0.00              
ATOM   3533  CB  VAL B  83      42.264   6.314  54.179  1.00  0.00              
ATOM   3534  CG1 VAL B  83      43.527   5.463  54.109  1.00  0.00              
ATOM   3535  CG2 VAL B  83      41.118   5.618  53.453  1.00  0.00              
ATOM   3536  C   VAL B  83      40.851   7.745  55.739  1.00  0.00              
ATOM   3537  O   VAL B  83      39.786   7.567  56.343  1.00  0.00              
ATOM   3538  N   HIS B  84      41.135   8.904  55.147  1.00  0.00              
ATOM   3539  CA  HIS B  84      40.170   9.983  55.062  1.00  0.00              
ATOM   3540  CB  HIS B  84      40.591  11.132  55.974  1.00  0.00              
ATOM   3541  CG  HIS B  84      39.825  11.145  57.289  1.00  0.00              
ATOM   3542  ND1 HIS B  84      38.957  10.245  57.731  1.00  0.00              
ATOM   3543  CD2 HIS B  84      39.881  12.176  58.197  1.00  0.00              
ATOM   3544  NE2 HIS B  84      39.014  11.854  59.122  1.00  0.00              
ATOM   3545  CE1 HIS B  84      38.450  10.705  58.844  1.00  0.00              
ATOM   3546  C   HIS B  84      40.007  10.455  53.623  1.00  0.00              
ATOM   3547  O   HIS B  84      40.916  10.238  52.813  1.00  0.00              
ATOM   3548  N   PRO B  85      38.875  11.061  53.221  1.00  0.00              
ATOM   3549  CD  PRO B  85      37.620  11.059  53.970  1.00  0.00              
ATOM   3550  CA  PRO B  85      38.672  11.629  51.887  1.00  0.00              
ATOM   3551  CB  PRO B  85      37.257  12.170  51.968  1.00  0.00              
ATOM   3552  CG  PRO B  85      36.577  11.183  52.877  1.00  0.00              
ATOM   3553  C   PRO B  85      39.699  12.702  51.533  1.00  0.00              
ATOM   3554  O   PRO B  85      39.508  13.904  51.722  1.00  0.00              
ATOM   3555  N   GLY B  86      40.840  12.210  51.053  1.00  0.00              
ATOM   3556  CA  GLY B  86      41.952  13.056  50.668  1.00  0.00              
ATOM   3557  C   GLY B  86      43.293  12.356  50.827  1.00  0.00              
ATOM   3558  O   GLY B  86      44.229  12.689  50.098  1.00  0.00              
ATOM   3559  N   THR B  87      43.405  11.359  51.723  1.00  0.00              
ATOM   3560  CA  THR B  87      44.663  10.678  52.032  1.00  0.00              
ATOM   3561  CB  THR B  87      44.397   9.484  52.977  1.00  0.00              
ATOM   3562  OG1 THR B  87      43.584   9.990  54.031  1.00  0.00              
ATOM   3563  CG2 THR B  87      45.671   8.896  53.574  1.00  0.00              
ATOM   3564  C   THR B  87      45.468  10.230  50.813  1.00  0.00              
ATOM   3565  O   THR B  87      46.682  10.420  50.779  1.00  0.00              
ATOM   3566  N   ALA B  88      44.805   9.699  49.779  1.00  0.00              
ATOM   3567  CA  ALA B  88      45.460   9.344  48.526  1.00  0.00              
ATOM   3568  CB  ALA B  88      44.427   8.789  47.557  1.00  0.00              
ATOM   3569  C   ALA B  88      46.147  10.526  47.845  1.00  0.00              
ATOM   3570  O   ALA B  88      47.299  10.424  47.416  1.00  0.00              
ATOM   3571  N   GLU B  89      45.476  11.684  47.808  1.00  0.00              
ATOM   3572  CA  GLU B  89      46.044  12.874  47.196  1.00  0.00              
ATOM   3573  CB  GLU B  89      44.957  13.909  46.901  1.00  0.00              
ATOM   3574  CG  GLU B  89      45.417  15.167  46.151  1.00  0.00              
ATOM   3575  CD  GLU B  89      46.127  14.912  44.824  1.00  0.00              
ATOM   3576  OE1 GLU B  89      45.463  14.521  43.863  1.00  0.00              
ATOM   3577  OE2 GLU B  89      47.339  15.115  44.754  1.00  0.00              
ATOM   3578  C   GLU B  89      47.145  13.451  48.080  1.00  0.00              
ATOM   3579  O   GLU B  89      48.129  13.996  47.571  1.00  0.00              
ATOM   3580  N   CYS B  90      47.000  13.312  49.403  1.00  0.00              
ATOM   3581  CA  CYS B  90      48.087  13.607  50.323  1.00  0.00              
ATOM   3582  CB  CYS B  90      47.672  13.372  51.768  1.00  0.00              
ATOM   3583  SG  CYS B  90      46.193  14.275  52.295  1.00  0.00              
ATOM   3584  C   CYS B  90      49.298  12.740  50.005  1.00  0.00              
ATOM   3585  O   CYS B  90      50.411  13.250  49.909  1.00  0.00              
ATOM   3586  N   CYS B  91      49.098  11.440  49.764  1.00  0.00              
ATOM   3587  CA  CYS B  91      50.175  10.529  49.406  1.00  0.00              
ATOM   3588  CB  CYS B  91      49.649   9.114  49.271  1.00  0.00              
ATOM   3589  SG  CYS B  91      48.966   8.508  50.831  1.00  0.00              
ATOM   3590  C   CYS B  91      50.936  10.914  48.146  1.00  0.00              
ATOM   3591  O   CYS B  91      52.157  10.752  48.091  1.00  0.00              
ATOM   3592  N   THR B  92      50.251  11.446  47.130  1.00  0.00              
ATOM   3593  CA  THR B  92      50.927  11.988  45.959  1.00  0.00              
ATOM   3594  CB  THR B  92      49.930  12.167  44.798  1.00  0.00              
ATOM   3595  OG1 THR B  92      48.683  12.576  45.348  1.00  0.00              
ATOM   3596  CG2 THR B  92      49.763  10.877  44.014  1.00  0.00              
ATOM   3597  C   THR B  92      51.742  13.257  46.194  1.00  0.00              
ATOM   3598  O   THR B  92      52.552  13.643  45.350  1.00  0.00              
ATOM   3599  N   LYS B  93      51.554  13.933  47.330  1.00  0.00              
ATOM   3600  CA  LYS B  93      52.330  15.114  47.658  1.00  0.00              
ATOM   3601  CB  LYS B  93      51.394  16.249  48.081  1.00  0.00              
ATOM   3602  CG  LYS B  93      50.391  16.704  47.025  1.00  0.00              
ATOM   3603  CD  LYS B  93      51.092  17.258  45.792  1.00  0.00              
ATOM   3604  CE  LYS B  93      50.064  17.650  44.746  1.00  0.00              
ATOM   3605  NZ  LYS B  93      50.726  18.113  43.542  1.00  0.00              
ATOM   3606  C   LYS B  93      53.299  14.746  48.775  1.00  0.00              
ATOM   3607  O   LYS B  93      52.925  14.648  49.939  1.00  0.00              
ATOM   3608  N   GLU B  94      54.587  14.605  48.469  1.00  0.00              
ATOM   3609  CA  GLU B  94      55.503  13.864  49.328  1.00  0.00              
ATOM   3610  CB  GLU B  94      56.804  13.585  48.583  1.00  0.00              
ATOM   3611  CG  GLU B  94      56.751  12.400  47.613  1.00  0.00              
ATOM   3612  CD  GLU B  94      55.694  12.475  46.518  1.00  0.00              
ATOM   3613  OE1 GLU B  94      55.706  13.435  45.747  1.00  0.00              
ATOM   3614  OE2 GLU B  94      54.869  11.565  46.450  1.00  0.00              
ATOM   3615  C   GLU B  94      55.819  14.370  50.733  1.00  0.00              
ATOM   3616  O   GLU B  94      55.966  15.569  51.000  1.00  0.00              
ATOM   3617  N   GLY B  95      55.871  13.391  51.642  1.00  0.00              
ATOM   3618  CA  GLY B  95      56.450  13.541  52.971  1.00  0.00              
ATOM   3619  C   GLY B  95      55.794  14.604  53.835  1.00  0.00              
ATOM   3620  O   GLY B  95      54.778  14.376  54.493  1.00  0.00              
ATOM   3621  N   LEU B  96      56.385  15.798  53.792  1.00  0.00              
ATOM   3622  CA  LEU B  96      55.928  16.920  54.596  1.00  0.00              
ATOM   3623  CB  LEU B  96      56.967  18.035  54.589  1.00  0.00              
ATOM   3624  CG  LEU B  96      58.341  17.744  55.182  1.00  0.00              
ATOM   3625  CD1 LEU B  96      59.272  18.917  54.933  1.00  0.00              
ATOM   3626  CD2 LEU B  96      58.247  17.437  56.670  1.00  0.00              
ATOM   3627  C   LEU B  96      54.596  17.456  54.095  1.00  0.00              
ATOM   3628  O   LEU B  96      53.723  17.827  54.883  1.00  0.00              
ATOM   3629  N   GLU B  97      54.422  17.439  52.768  1.00  0.00              
ATOM   3630  CA  GLU B  97      53.195  17.910  52.145  1.00  0.00              
ATOM   3631  CB  GLU B  97      53.344  17.938  50.633  1.00  0.00              
ATOM   3632  CG  GLU B  97      54.548  18.687  50.076  1.00  0.00              
ATOM   3633  CD  GLU B  97      54.690  18.517  48.570  1.00  0.00              
ATOM   3634  OE1 GLU B  97      54.313  19.428  47.836  1.00  0.00              
ATOM   3635  OE2 GLU B  97      55.167  17.470  48.129  1.00  0.00              
ATOM   3636  C   GLU B  97      52.063  16.960  52.522  1.00  0.00              
ATOM   3637  O   GLU B  97      50.988  17.388  52.935  1.00  0.00              
ATOM   3638  N   ARG B  98      52.333  15.657  52.387  1.00  0.00              
ATOM   3639  CA  ARG B  98      51.502  14.570  52.886  1.00  0.00              
ATOM   3640  CB  ARG B  98      52.320  13.296  52.722  1.00  0.00              
ATOM   3641  CG  ARG B  98      51.684  11.946  52.992  1.00  0.00              
ATOM   3642  CD  ARG B  98      52.723  10.879  52.667  1.00  0.00              
ATOM   3643  NE  ARG B  98      53.078  10.898  51.253  1.00  0.00              
ATOM   3644  CZ  ARG B  98      54.277  10.548  50.790  1.00  0.00              
ATOM   3645  NH1 ARG B  98      54.446  10.474  49.478  1.00  0.00              
ATOM   3646  NH2 ARG B  98      55.306  10.343  51.606  1.00  0.00              
ATOM   3647  C   ARG B  98      51.075  14.746  54.336  1.00  0.00              
ATOM   3648  O   ARG B  98      49.884  14.684  54.643  1.00  0.00              
ATOM   3649  N   LYS B  99      52.044  15.000  55.222  1.00  0.00              
ATOM   3650  CA  LYS B  99      51.796  15.212  56.642  1.00  0.00              
ATOM   3651  CB  LYS B  99      53.140  15.442  57.330  1.00  0.00              
ATOM   3652  CG  LYS B  99      53.132  15.411  58.849  1.00  0.00              
ATOM   3653  CD  LYS B  99      54.548  15.654  59.352  1.00  0.00              
ATOM   3654  CE  LYS B  99      54.584  15.588  60.869  1.00  0.00              
ATOM   3655  NZ  LYS B  99      55.909  15.905  61.368  1.00  0.00              
ATOM   3656  C   LYS B  99      50.843  16.381  56.885  1.00  0.00              
ATOM   3657  O   LYS B  99      49.839  16.237  57.588  1.00  0.00              
ATOM   3658  N   LEU B 100      51.120  17.526  56.250  1.00  0.00              
ATOM   3659  CA  LEU B 100      50.278  18.713  56.351  1.00  0.00              
ATOM   3660  CB  LEU B 100      50.976  19.853  55.598  1.00  0.00              
ATOM   3661  CG  LEU B 100      50.530  21.313  55.701  1.00  0.00              
ATOM   3662  CD1 LEU B 100      51.716  22.217  55.413  1.00  0.00              
ATOM   3663  CD2 LEU B 100      49.370  21.654  54.774  1.00  0.00              
ATOM   3664  C   LEU B 100      48.873  18.451  55.811  1.00  0.00              
ATOM   3665  O   LEU B 100      47.872  18.806  56.436  1.00  0.00              
ATOM   3666  N   CYS B 101      48.801  17.788  54.655  1.00  0.00              
ATOM   3667  CA  CYS B 101      47.549  17.429  54.005  1.00  0.00              
ATOM   3668  CB  CYS B 101      47.880  16.734  52.692  1.00  0.00              
ATOM   3669  SG  CYS B 101      46.499  16.170  51.667  1.00  0.00              
ATOM   3670  C   CYS B 101      46.691  16.542  54.897  1.00  0.00              
ATOM   3671  O   CYS B 101      45.509  16.825  55.091  1.00  0.00              
ATOM   3672  N   MET B 102      47.281  15.506  55.508  1.00  0.00              
ATOM   3673  CA  MET B 102      46.563  14.663  56.453  1.00  0.00              
ATOM   3674  CB  MET B 102      47.373  13.447  56.869  1.00  0.00              
ATOM   3675  CG  MET B 102      47.579  12.446  55.744  1.00  0.00              
ATOM   3676  SD  MET B 102      48.447  10.964  56.311  1.00  0.00              
ATOM   3677  CE  MET B 102      50.059  11.662  56.514  1.00  0.00              
ATOM   3678  C   MET B 102      46.121  15.426  57.692  1.00  0.00              
ATOM   3679  O   MET B 102      44.991  15.254  58.149  1.00  0.00              
ATOM   3680  N   ALA B 103      46.975  16.311  58.219  1.00  0.00              
ATOM   3681  CA  ALA B 103      46.600  17.180  59.328  1.00  0.00              
ATOM   3682  CB  ALA B 103      47.795  18.026  59.742  1.00  0.00              
ATOM   3683  C   ALA B 103      45.452  18.131  58.994  1.00  0.00              
ATOM   3684  O   ALA B 103      44.709  18.558  59.878  1.00  0.00              
ATOM   3685  N   ALA B 104      45.299  18.479  57.713  1.00  0.00              
ATOM   3686  CA  ALA B 104      44.161  19.259  57.254  1.00  0.00              
ATOM   3687  CB  ALA B 104      44.551  19.995  55.980  1.00  0.00              
ATOM   3688  C   ALA B 104      42.899  18.448  56.961  1.00  0.00              
ATOM   3689  O   ALA B 104      41.840  19.031  56.712  1.00  0.00              
ATOM   3690  N   LEU B 105      42.951  17.110  56.983  1.00  0.00              
ATOM   3691  CA  LEU B 105      41.789  16.300  56.645  1.00  0.00              
ATOM   3692  CB  LEU B 105      42.193  14.899  56.204  1.00  0.00              
ATOM   3693  CG  LEU B 105      42.943  14.776  54.886  1.00  0.00              
ATOM   3694  CD1 LEU B 105      43.386  13.345  54.667  1.00  0.00              
ATOM   3695  CD2 LEU B 105      42.098  15.268  53.724  1.00  0.00              
ATOM   3696  C   LEU B 105      40.733  16.226  57.735  1.00  0.00              
ATOM   3697  O   LEU B 105      41.003  15.955  58.906  1.00  0.00              
ATOM   3698  N   LYS B 106      39.496  16.471  57.307  1.00  0.00              
ATOM   3699  CA  LYS B 106      38.369  16.585  58.216  1.00  0.00              
ATOM   3700  CB  LYS B 106      37.307  17.497  57.614  1.00  0.00              
ATOM   3701  CG  LYS B 106      37.770  18.922  57.358  1.00  0.00              
ATOM   3702  CD  LYS B 106      36.645  19.690  56.689  1.00  0.00              
ATOM   3703  CE  LYS B 106      37.085  21.111  56.389  1.00  0.00              
ATOM   3704  NZ  LYS B 106      36.016  21.836  55.732  1.00  0.00              
ATOM   3705  C   LYS B 106      37.716  15.253  58.548  1.00  0.00              
ATOM   3706  O   LYS B 106      37.504  14.405  57.674  1.00  0.00              
ATOM   3707  N   HIS B 107      37.393  15.087  59.834  1.00  0.00              
ATOM   3708  CA  HIS B 107      36.498  14.032  60.296  1.00  0.00              
ATOM   3709  CB  HIS B 107      36.318  14.137  61.821  1.00  0.00              
ATOM   3710  CG  HIS B 107      35.177  13.304  62.402  1.00  0.00              
ATOM   3711  ND1 HIS B 107      35.039  11.987  62.396  1.00  0.00              
ATOM   3712  CD2 HIS B 107      34.041  13.851  62.960  1.00  0.00              
ATOM   3713  NE2 HIS B 107      33.268  12.831  63.227  1.00  0.00              
ATOM   3714  CE1 HIS B 107      33.863  11.712  62.893  1.00  0.00              
ATOM   3715  C   HIS B 107      35.149  14.145  59.594  1.00  0.00              
ATOM   3716  O   HIS B 107      34.598  15.237  59.439  1.00  0.00              
ATOM   3717  N   GLN B 108      34.622  13.004  59.158  1.00  0.00              
ATOM   3718  CA  GLN B 108      33.325  12.968  58.508  1.00  0.00              
ATOM   3719  CB  GLN B 108      33.312  11.895  57.417  1.00  0.00              
ATOM   3720  CG  GLN B 108      34.422  12.027  56.372  1.00  0.00              
ATOM   3721  CD  GLN B 108      34.410  13.338  55.598  1.00  0.00              
ATOM   3722  OE1 GLN B 108      33.533  13.596  54.779  1.00  0.00              
ATOM   3723  NE2 GLN B 108      35.377  14.219  55.814  1.00  0.00              
ATOM   3724  C   GLN B 108      32.275  12.673  59.576  1.00  0.00              
ATOM   3725  O   GLN B 108      32.302  11.580  60.147  1.00  0.00              
ATOM   3726  N   PRO B 109      31.365  13.600  59.922  1.00  0.00              
ATOM   3727  CD  PRO B 109      31.306  14.951  59.376  1.00  0.00              
ATOM   3728  CA  PRO B 109      30.348  13.417  60.956  1.00  0.00              
ATOM   3729  CB  PRO B 109      29.573  14.719  60.901  1.00  0.00              
ATOM   3730  CG  PRO B 109      30.619  15.719  60.489  1.00  0.00              
ATOM   3731  C   PRO B 109      29.445  12.215  60.717  1.00  0.00              
ATOM   3732  O   PRO B 109      28.758  12.111  59.695  1.00  0.00              
ATOM   3733  N   GLN B 110      29.460  11.280  61.670  1.00  0.00              
ATOM   3734  CA  GLN B 110      28.684  10.060  61.542  1.00  0.00              
ATOM   3735  CB  GLN B 110      29.164   8.997  62.530  1.00  0.00              
ATOM   3736  CG  GLN B 110      28.464   7.646  62.378  1.00  0.00              
ATOM   3737  CD  GLN B 110      28.620   6.981  61.021  1.00  0.00              
ATOM   3738  OE1 GLN B 110      27.936   7.328  60.057  1.00  0.00              
ATOM   3739  NE2 GLN B 110      29.521   6.017  60.905  1.00  0.00              
ATOM   3740  C   GLN B 110      27.178  10.280  61.637  1.00  0.00              
ATOM   3741  O   GLN B 110      26.566  10.347  62.711  1.00  0.00              
ATOM   3742  N   GLU B 111      26.620  10.433  60.438  1.00  0.00              
ATOM   3743  CA  GLU B 111      25.186  10.568  60.244  1.00  0.00              
ATOM   3744  CB  GLU B 111      24.912  11.467  59.041  1.00  0.00              
ATOM   3745  CG  GLU B 111      25.477  12.881  59.194  1.00  0.00              
ATOM   3746  CD  GLU B 111      25.160  13.852  58.063  1.00  0.00              
ATOM   3747  OE1 GLU B 111      25.107  13.467  56.893  1.00  0.00              
ATOM   3748  OE2 GLU B 111      24.956  15.034  58.343  1.00  0.00              
ATOM   3749  C   GLU B 111      24.441   9.246  60.087  1.00  0.00              
ATOM   3750  O   GLU B 111      23.211   9.241  60.018  1.00  0.00              
ATOM   3751  N   PHE B 112      25.118   8.094  59.993  1.00  0.00              
ATOM   3752  CA  PHE B 112      24.416   6.817  59.949  1.00  0.00              
ATOM   3753  CB  PHE B 112      24.392   6.231  58.532  1.00  0.00              
ATOM   3754  CG  PHE B 112      23.374   6.923  57.635  1.00  0.00              
ATOM   3755  CD1 PHE B 112      23.799   7.775  56.633  1.00  0.00              
ATOM   3756  CD2 PHE B 112      22.022   6.723  57.849  1.00  0.00              
ATOM   3757  CE1 PHE B 112      22.866   8.434  55.859  1.00  0.00              
ATOM   3758  CE2 PHE B 112      21.098   7.388  57.070  1.00  0.00              
ATOM   3759  CZ  PHE B 112      21.519   8.244  56.077  1.00  0.00              
ATOM   3760  C   PHE B 112      24.905   5.801  60.977  1.00  0.00              
ATOM   3761  O   PHE B 112      25.782   4.978  60.699  1.00  0.00              
ATOM   3762  N   PRO B 113      24.368   5.825  62.207  1.00  0.00              
ATOM   3763  CD  PRO B 113      23.386   6.799  62.675  1.00  0.00              
ATOM   3764  CA  PRO B 113      24.745   4.907  63.270  1.00  0.00              
ATOM   3765  CB  PRO B 113      24.169   5.573  64.504  1.00  0.00              
ATOM   3766  CG  PRO B 113      22.917   6.242  64.007  1.00  0.00              
ATOM   3767  C   PRO B 113      24.253   3.480  63.051  1.00  0.00              
ATOM   3768  O   PRO B 113      23.163   3.077  63.460  1.00  0.00              
ATOM   3769  N   THR B 114      25.096   2.681  62.402  1.00  0.00              
ATOM   3770  CA  THR B 114      24.822   1.271  62.146  1.00  0.00              
ATOM   3771  CB  THR B 114      25.716   0.772  60.979  1.00  0.00              
ATOM   3772  OG1 THR B 114      27.086   0.950  61.333  1.00  0.00              
ATOM   3773  CG2 THR B 114      25.393   1.482  59.673  1.00  0.00              
ATOM   3774  C   THR B 114      24.931   0.369  63.383  1.00  0.00              
ATOM   3775  O   THR B 114      25.399  -0.775  63.323  1.00  0.00              
ATOM   3776  N   TYR B 115      24.428   0.840  64.523  1.00  0.00              
ATOM   3777  CA  TYR B 115      24.681   0.206  65.800  1.00  0.00              
ATOM   3778  CB  TYR B 115      24.789   1.284  66.888  1.00  0.00              
ATOM   3779  CG  TYR B 115      25.029   0.757  68.299  1.00  0.00              
ATOM   3780  CD1 TYR B 115      26.180   0.052  68.601  1.00  0.00              
ATOM   3781  CE1 TYR B 115      26.343  -0.500  69.854  1.00  0.00              
ATOM   3782  CD2 TYR B 115      24.060   0.947  69.265  1.00  0.00              
ATOM   3783  CE2 TYR B 115      24.223   0.405  70.522  1.00  0.00              
ATOM   3784  CZ  TYR B 115      25.359  -0.322  70.804  1.00  0.00              
ATOM   3785  OH  TYR B 115      25.519  -0.873  72.060  1.00  0.00              
ATOM   3786  C   TYR B 115      23.600  -0.811  66.129  1.00  0.00              
ATOM   3787  O   TYR B 115      22.406  -0.596  65.910  1.00  0.00              
ATOM   3788  N   VAL B 116      24.053  -1.944  66.658  1.00  0.00              
ATOM   3789  CA  VAL B 116      23.164  -2.930  67.238  1.00  0.00              
ATOM   3790  CB  VAL B 116      22.743  -3.998  66.185  1.00  0.00              
ATOM   3791  CG1 VAL B 116      23.914  -4.788  65.610  1.00  0.00              
ATOM   3792  CG2 VAL B 116      21.670  -4.920  66.747  1.00  0.00              
ATOM   3793  C   VAL B 116      23.877  -3.516  68.450  1.00  0.00              
ATOM   3794  O   VAL B 116      25.079  -3.788  68.412  1.00  0.00              
ATOM   3795  N   GLU B 117      23.159  -3.640  69.566  1.00  0.00              
ATOM   3796  CA  GLU B 117      23.699  -4.315  70.732  1.00  0.00              
ATOM   3797  CB  GLU B 117      23.043  -3.804  72.016  1.00  0.00              
ATOM   3798  CG  GLU B 117      23.763  -4.320  73.267  1.00  0.00              
ATOM   3799  CD  GLU B 117      22.993  -4.339  74.585  1.00  0.00              
ATOM   3800  OE1 GLU B 117      23.565  -4.828  75.566  1.00  0.00              
ATOM   3801  OE2 GLU B 117      21.855  -3.870  74.655  1.00  0.00              
ATOM   3802  C   GLU B 117      23.389  -5.801  70.573  1.00  0.00              
ATOM   3803  O   GLU B 117      22.260  -6.142  70.207  1.00  0.00              
ATOM   3804  N   PRO B 118      24.340  -6.721  70.784  1.00  0.00              
ATOM   3805  CD  PRO B 118      25.774  -6.473  70.677  1.00  0.00              
ATOM   3806  CA  PRO B 118      24.062  -8.148  70.921  1.00  0.00              
ATOM   3807  CB  PRO B 118      25.447  -8.742  71.064  1.00  0.00              
ATOM   3808  CG  PRO B 118      26.295  -7.824  70.224  1.00  0.00              
ATOM   3809  C   PRO B 118      23.207  -8.423  72.155  1.00  0.00              
ATOM   3810  O   PRO B 118      23.171  -7.632  73.103  1.00  0.00              
ATOM   3811  N   THR B 119      22.489  -9.545  72.152  1.00  0.00              
ATOM   3812  CA  THR B 119      21.674  -9.914  73.298  1.00  0.00              
ATOM   3813  CB  THR B 119      20.484 -10.796  72.883  1.00  0.00              
ATOM   3814  OG1 THR B 119      20.995 -11.926  72.186  1.00  0.00              
ATOM   3815  CG2 THR B 119      19.527 -10.017  72.001  1.00  0.00              
ATOM   3816  C   THR B 119      22.518 -10.577  74.377  1.00  0.00              
ATOM   3817  O   THR B 119      23.572 -11.152  74.092  1.00  0.00              
ATOM   3818  N   ASN B 120      22.034 -10.498  75.619  1.00  0.00              
ATOM   3819  CA  ASN B 120      22.719 -10.950  76.832  1.00  0.00              
ATOM   3820  CB  ASN B 120      21.710 -11.049  77.983  1.00  0.00              
ATOM   3821  CG  ASN B 120      20.998  -9.733  78.277  1.00  0.00              
ATOM   3822  OD1 ASN B 120      20.772  -8.922  77.380  1.00  0.00              
ATOM   3823  ND2 ASN B 120      20.614  -9.446  79.511  1.00  0.00              
ATOM   3824  C   ASN B 120      23.529 -12.236  76.733  1.00  0.00              
ATOM   3825  O   ASN B 120      24.699 -12.279  77.122  1.00  0.00              
ATOM   3826  N   ASP B 121      22.925 -13.275  76.144  1.00  0.00              
ATOM   3827  CA  ASP B 121      23.618 -14.534  75.905  1.00  0.00              
ATOM   3828  CB  ASP B 121      22.665 -15.613  75.392  1.00  0.00              
ATOM   3829  CG  ASP B 121      23.364 -16.932  75.063  1.00  0.00              
ATOM   3830  OD1 ASP B 121      23.743 -17.654  75.984  1.00  0.00              
ATOM   3831  OD2 ASP B 121      23.520 -17.231  73.880  1.00  0.00              
ATOM   3832  C   ASP B 121      24.778 -14.387  74.932  1.00  0.00              
ATOM   3833  O   ASP B 121      25.846 -14.933  75.189  1.00  0.00              
ATOM   3834  N   GLU B 122      24.598 -13.650  73.832  1.00  0.00              
ATOM   3835  CA  GLU B 122      25.642 -13.477  72.827  1.00  0.00              
ATOM   3836  CB  GLU B 122      25.109 -12.742  71.606  1.00  0.00              
ATOM   3837  CG  GLU B 122      23.969 -13.443  70.884  1.00  0.00              
ATOM   3838  CD  GLU B 122      23.419 -12.625  69.726  1.00  0.00              
ATOM   3839  OE1 GLU B 122      22.713 -11.643  69.979  1.00  0.00              
ATOM   3840  OE2 GLU B 122      23.689 -12.963  68.576  1.00  0.00              
ATOM   3841  C   GLU B 122      26.805 -12.681  73.398  1.00  0.00              
ATOM   3842  O   GLU B 122      27.968 -13.011  73.157  1.00  0.00              
ATOM   3843  N   ILE B 123      26.466 -11.650  74.187  1.00  0.00              
ATOM   3844  CA  ILE B 123      27.435 -10.827  74.903  1.00  0.00              
ATOM   3845  CB  ILE B 123      26.708  -9.782  75.790  1.00  0.00              
ATOM   3846  CG2 ILE B 123      27.724  -8.930  76.526  1.00  0.00              
ATOM   3847  CG1 ILE B 123      25.778  -8.863  75.016  1.00  0.00              
ATOM   3848  CD1 ILE B 123      24.895  -7.983  75.926  1.00  0.00              
ATOM   3849  C   ILE B 123      28.318 -11.721  75.769  1.00  0.00              
ATOM   3850  O   ILE B 123      29.540 -11.768  75.593  1.00  0.00              
ATOM   3851  N   CYS B 124      27.678 -12.475  76.673  1.00  0.00              
ATOM   3852  CA  CYS B 124      28.399 -13.379  77.549  1.00  0.00              
ATOM   3853  CB  CYS B 124      27.489 -13.986  78.603  1.00  0.00              
ATOM   3854  SG  CYS B 124      26.916 -12.748  79.792  1.00  0.00              
ATOM   3855  C   CYS B 124      29.159 -14.475  76.825  1.00  0.00              
ATOM   3856  O   CYS B 124      30.296 -14.751  77.197  1.00  0.00              
ATOM   3857  N   GLU B 125      28.597 -15.080  75.772  1.00  0.00              
ATOM   3858  CA  GLU B 125      29.298 -16.104  75.012  1.00  0.00              
ATOM   3859  CB  GLU B 125      28.388 -16.792  73.998  1.00  0.00              
ATOM   3860  CG  GLU B 125      27.347 -17.714  74.631  1.00  0.00              
ATOM   3861  CD  GLU B 125      27.938 -18.826  75.487  1.00  0.00              
ATOM   3862  OE1 GLU B 125      28.514 -19.764  74.930  1.00  0.00              
ATOM   3863  OE2 GLU B 125      27.839 -18.751  76.710  1.00  0.00              
ATOM   3864  C   GLU B 125      30.550 -15.595  74.323  1.00  0.00              
ATOM   3865  O   GLU B 125      31.607 -16.204  74.474  1.00  0.00              
ATOM   3866  N   ALA B 126      30.473 -14.461  73.617  1.00  0.00              
ATOM   3867  CA  ALA B 126      31.641 -13.883  72.964  1.00  0.00              
ATOM   3868  CB  ALA B 126      31.239 -12.609  72.241  1.00  0.00              
ATOM   3869  C   ALA B 126      32.732 -13.535  73.971  1.00  0.00              
ATOM   3870  O   ALA B 126      33.895 -13.912  73.806  1.00  0.00              
ATOM   3871  N   PHE B 127      32.323 -12.891  75.071  1.00  0.00              
ATOM   3872  CA  PHE B 127      33.232 -12.527  76.147  1.00  0.00              
ATOM   3873  CB  PHE B 127      32.479 -11.652  77.138  1.00  0.00              
ATOM   3874  CG  PHE B 127      33.335 -10.622  77.859  1.00  0.00              
ATOM   3875  CD1 PHE B 127      33.686  -9.451  77.212  1.00  0.00              
ATOM   3876  CD2 PHE B 127      33.698 -10.821  79.178  1.00  0.00              
ATOM   3877  CE1 PHE B 127      34.375  -8.470  77.895  1.00  0.00              
ATOM   3878  CE2 PHE B 127      34.387  -9.833  79.852  1.00  0.00              
ATOM   3879  CZ  PHE B 127      34.722  -8.657  79.215  1.00  0.00              
ATOM   3880  C   PHE B 127      33.816 -13.748  76.857  1.00  0.00              
ATOM   3881  O   PHE B 127      34.958 -13.712  77.313  1.00  0.00              
ATOM   3882  N   ARG B 128      33.055 -14.843  76.962  1.00  0.00              
ATOM   3883  CA  ARG B 128      33.537 -16.089  77.546  1.00  0.00              
ATOM   3884  CB  ARG B 128      32.360 -17.034  77.791  1.00  0.00              
ATOM   3885  CG  ARG B 128      32.720 -18.347  78.475  1.00  0.00              
ATOM   3886  CD  ARG B 128      31.562 -19.346  78.468  1.00  0.00              
ATOM   3887  NE  ARG B 128      31.067 -19.695  77.139  1.00  0.00              
ATOM   3888  CZ  ARG B 128      31.766 -20.377  76.224  1.00  0.00              
ATOM   3889  NH1 ARG B 128      31.178 -20.671  75.073  1.00  0.00              
ATOM   3890  NH2 ARG B 128      33.021 -20.767  76.431  1.00  0.00              
ATOM   3891  C   ARG B 128      34.560 -16.766  76.640  1.00  0.00              
ATOM   3892  O   ARG B 128      35.583 -17.262  77.112  1.00  0.00              
ATOM   3893  N   LYS B 129      34.286 -16.796  75.331  1.00  0.00              
ATOM   3894  CA  LYS B 129      35.196 -17.386  74.358  1.00  0.00              
ATOM   3895  CB  LYS B 129      34.527 -17.473  72.991  1.00  0.00              
ATOM   3896  CG  LYS B 129      33.372 -18.464  72.994  1.00  0.00              
ATOM   3897  CD  LYS B 129      32.596 -18.400  71.693  1.00  0.00              
ATOM   3898  CE  LYS B 129      31.389 -19.317  71.789  1.00  0.00              
ATOM   3899  NZ  LYS B 129      30.622 -19.276  70.561  1.00  0.00              
ATOM   3900  C   LYS B 129      36.508 -16.621  74.265  1.00  0.00              
ATOM   3901  O   LYS B 129      37.579 -17.224  74.180  1.00  0.00              
ATOM   3902  N   ASP B 130      36.428 -15.287  74.266  1.00  0.00              
ATOM   3903  CA  ASP B 130      37.588 -14.426  74.444  1.00  0.00              
ATOM   3904  CB  ASP B 130      38.502 -14.390  73.205  1.00  0.00              
ATOM   3905  CG  ASP B 130      39.628 -13.374  73.336  1.00  0.00              
ATOM   3906  OD1 ASP B 130      39.593 -12.363  72.634  1.00  0.00              
ATOM   3907  OD2 ASP B 130      40.513 -13.554  74.169  1.00  0.00              
ATOM   3908  C   ASP B 130      37.135 -13.009  74.777  1.00  0.00              
ATOM   3909  O   ASP B 130      36.573 -12.345  73.906  1.00  0.00              
ATOM   3910  N   PRO B 131      37.410 -12.469  75.973  1.00  0.00              
ATOM   3911  CD  PRO B 131      38.174 -13.131  77.027  1.00  0.00              
ATOM   3912  CA  PRO B 131      36.988 -11.132  76.388  1.00  0.00              
ATOM   3913  CB  PRO B 131      37.568 -11.017  77.788  1.00  0.00              
ATOM   3914  CG  PRO B 131      38.749 -11.955  77.790  1.00  0.00              
ATOM   3915  C   PRO B 131      37.428  -9.986  75.482  1.00  0.00              
ATOM   3916  O   PRO B 131      36.655  -9.070  75.184  1.00  0.00              
ATOM   3917  N   LYS B 132      38.670 -10.093  74.996  1.00  0.00              
ATOM   3918  CA  LYS B 132      39.311  -9.046  74.215  1.00  0.00              
ATOM   3919  CB  LYS B 132      40.760  -9.412  73.882  1.00  0.00              
ATOM   3920  CG  LYS B 132      41.613  -9.906  75.049  1.00  0.00              
ATOM   3921  CD  LYS B 132      41.735  -8.890  76.175  1.00  0.00              
ATOM   3922  CE  LYS B 132      42.468  -9.541  77.337  1.00  0.00              
ATOM   3923  NZ  LYS B 132      42.578  -8.622  78.452  1.00  0.00              
ATOM   3924  C   LYS B 132      38.557  -8.743  72.930  1.00  0.00              
ATOM   3925  O   LYS B 132      38.297  -7.574  72.651  1.00  0.00              
ATOM   3926  N   GLU B 133      38.145  -9.765  72.166  1.00  0.00              
ATOM   3927  CA  GLU B 133      37.393  -9.541  70.938  1.00  0.00              
ATOM   3928  CB  GLU B 133      37.200 -10.825  70.104  1.00  0.00              
ATOM   3929  CG  GLU B 133      36.765 -12.141  70.762  1.00  0.00              
ATOM   3930  CD  GLU B 133      35.272 -12.416  70.908  1.00  0.00              
ATOM   3931  OE1 GLU B 133      34.781 -13.333  70.252  1.00  0.00              
ATOM   3932  OE2 GLU B 133      34.597 -11.722  71.664  1.00  0.00              
ATOM   3933  C   GLU B 133      36.096  -8.763  71.107  1.00  0.00              
ATOM   3934  O   GLU B 133      35.850  -7.829  70.345  1.00  0.00              
ATOM   3935  N   TYR B 134      35.287  -9.082  72.125  1.00  0.00              
ATOM   3936  CA  TYR B 134      34.049  -8.357  72.369  1.00  0.00              
ATOM   3937  CB  TYR B 134      33.180  -9.059  73.417  1.00  0.00              
ATOM   3938  CG  TYR B 134      31.751  -8.529  73.439  1.00  0.00              
ATOM   3939  CD1 TYR B 134      30.890  -8.861  72.411  1.00  0.00              
ATOM   3940  CE1 TYR B 134      29.622  -8.322  72.368  1.00  0.00              
ATOM   3941  CD2 TYR B 134      31.332  -7.679  74.446  1.00  0.00              
ATOM   3942  CE2 TYR B 134      30.065  -7.133  74.402  1.00  0.00              
ATOM   3943  CZ  TYR B 134      29.220  -7.455  73.360  1.00  0.00              
ATOM   3944  OH  TYR B 134      27.949  -6.917  73.291  1.00  0.00              
ATOM   3945  C   TYR B 134      34.349  -6.933  72.808  1.00  0.00              
ATOM   3946  O   TYR B 134      33.751  -5.987  72.292  1.00  0.00              
ATOM   3947  N   ALA B 135      35.304  -6.782  73.734  1.00  0.00              
ATOM   3948  CA  ALA B 135      35.714  -5.473  74.219  1.00  0.00              
ATOM   3949  CB  ALA B 135      36.871  -5.638  75.197  1.00  0.00              
ATOM   3950  C   ALA B 135      36.170  -4.549  73.098  1.00  0.00              
ATOM   3951  O   ALA B 135      35.655  -3.441  72.928  1.00  0.00              
ATOM   3952  N   ASN B 136      37.096  -5.049  72.279  1.00  0.00              
ATOM   3953  CA  ASN B 136      37.645  -4.292  71.170  1.00  0.00              
ATOM   3954  CB  ASN B 136      38.862  -4.991  70.564  1.00  0.00              
ATOM   3955  CG  ASN B 136      40.091  -5.042  71.465  1.00  0.00              
ATOM   3956  OD1 ASN B 136      40.829  -6.024  71.472  1.00  0.00              
ATOM   3957  ND2 ASN B 136      40.406  -4.019  72.251  1.00  0.00              
ATOM   3958  C   ASN B 136      36.618  -4.006  70.089  1.00  0.00              
ATOM   3959  O   ASN B 136      36.525  -2.869  69.622  1.00  0.00              
ATOM   3960  N   GLN B 137      35.807  -5.000  69.707  1.00  0.00              
ATOM   3961  CA  GLN B 137      34.795  -4.804  68.679  1.00  0.00              
ATOM   3962  CB  GLN B 137      34.214  -6.147  68.240  1.00  0.00              
ATOM   3963  CG  GLN B 137      33.548  -6.163  66.865  1.00  0.00              
ATOM   3964  CD  GLN B 137      32.028  -6.076  66.884  1.00  0.00              
ATOM   3965  OE1 GLN B 137      31.334  -7.086  66.819  1.00  0.00              
ATOM   3966  NE2 GLN B 137      31.443  -4.892  66.976  1.00  0.00              
ATOM   3967  C   GLN B 137      33.702  -3.847  69.138  1.00  0.00              
ATOM   3968  O   GLN B 137      33.156  -3.117  68.308  1.00  0.00              
ATOM   3969  N   PHE B 138      33.366  -3.812  70.434  1.00  0.00              
ATOM   3970  CA  PHE B 138      32.440  -2.815  70.952  1.00  0.00              
ATOM   3971  CB  PHE B 138      32.004  -3.148  72.384  1.00  0.00              
ATOM   3972  CG  PHE B 138      30.925  -2.208  72.910  1.00  0.00              
ATOM   3973  CD1 PHE B 138      29.632  -2.314  72.433  1.00  0.00              
ATOM   3974  CD2 PHE B 138      31.253  -1.214  73.814  1.00  0.00              
ATOM   3975  CE1 PHE B 138      28.680  -1.403  72.837  1.00  0.00              
ATOM   3976  CE2 PHE B 138      30.294  -0.305  74.206  1.00  0.00              
ATOM   3977  CZ  PHE B 138      29.010  -0.396  73.715  1.00  0.00              
ATOM   3978  C   PHE B 138      33.056  -1.421  70.895  1.00  0.00              
ATOM   3979  O   PHE B 138      32.446  -0.499  70.345  1.00  0.00              
ATOM   3980  N   MET B 139      34.274  -1.267  71.437  1.00  0.00              
ATOM   3981  CA  MET B 139      34.968   0.018  71.444  1.00  0.00              
ATOM   3982  CB  MET B 139      36.275  -0.051  72.222  1.00  0.00              
ATOM   3983  CG  MET B 139      36.104  -0.273  73.714  1.00  0.00              
ATOM   3984  SD  MET B 139      37.661  -0.099  74.619  1.00  0.00              
ATOM   3985  CE  MET B 139      38.293  -1.744  74.461  1.00  0.00              
ATOM   3986  C   MET B 139      35.247   0.578  70.056  1.00  0.00              
ATOM   3987  O   MET B 139      35.423   1.783  69.881  1.00  0.00              
ATOM   3988  N   TRP B 140      35.335  -0.314  69.068  1.00  0.00              
ATOM   3989  CA  TRP B 140      35.218   0.071  67.676  1.00  0.00              
ATOM   3990  CB  TRP B 140      35.685  -1.102  66.802  1.00  0.00              
ATOM   3991  CG  TRP B 140      35.466  -0.928  65.305  1.00  0.00              
ATOM   3992  CD2 TRP B 140      34.526  -1.562  64.542  1.00  0.00              
ATOM   3993  CE2 TRP B 140      34.708  -1.000  63.324  1.00  0.00              
ATOM   3994  CE3 TRP B 140      33.723  -2.659  64.739  1.00  0.00              
ATOM   3995  CD1 TRP B 140      36.188  -0.026  64.549  1.00  0.00              
ATOM   3996  NE1 TRP B 140      35.695  -0.097  63.328  1.00  0.00              
ATOM   3997  CZ2 TRP B 140      34.101  -1.457  62.183  1.00  0.00              
ATOM   3998  CZ3 TRP B 140      33.082  -3.139  63.607  1.00  0.00              
ATOM   3999  CH2 TRP B 140      33.265  -2.550  62.357  1.00  0.00              
ATOM   4000  C   TRP B 140      33.781   0.503  67.377  1.00  0.00              
ATOM   4001  O   TRP B 140      33.512   1.704  67.313  1.00  0.00              
ATOM   4002  N   GLU B 141      32.836  -0.452  67.317  1.00  0.00              
ATOM   4003  CA  GLU B 141      31.508  -0.266  66.732  1.00  0.00              
ATOM   4004  CB  GLU B 141      30.627  -1.499  66.957  1.00  0.00              
ATOM   4005  CG  GLU B 141      29.340  -1.511  66.118  1.00  0.00              
ATOM   4006  CD  GLU B 141      28.335  -2.616  66.435  1.00  0.00              
ATOM   4007  OE1 GLU B 141      28.744  -3.760  66.645  1.00  0.00              
ATOM   4008  OE2 GLU B 141      27.139  -2.319  66.460  1.00  0.00              
ATOM   4009  C   GLU B 141      30.761   0.961  67.227  1.00  0.00              
ATOM   4010  O   GLU B 141      30.242   1.744  66.420  1.00  0.00              
ATOM   4011  N   TYR B 142      30.754   1.138  68.552  1.00  0.00              
ATOM   4012  CA  TYR B 142      30.046   2.243  69.169  1.00  0.00              
ATOM   4013  CB  TYR B 142      30.035   2.083  70.690  1.00  0.00              
ATOM   4014  CG  TYR B 142      28.978   2.936  71.381  1.00  0.00              
ATOM   4015  CD1 TYR B 142      27.657   2.533  71.373  1.00  0.00              
ATOM   4016  CE1 TYR B 142      26.687   3.314  71.969  1.00  0.00              
ATOM   4017  CD2 TYR B 142      29.335   4.116  72.001  1.00  0.00              
ATOM   4018  CE2 TYR B 142      28.369   4.901  72.593  1.00  0.00              
ATOM   4019  CZ  TYR B 142      27.052   4.497  72.573  1.00  0.00              
ATOM   4020  OH  TYR B 142      26.092   5.291  73.171  1.00  0.00              
ATOM   4021  C   TYR B 142      30.695   3.559  68.760  1.00  0.00              
ATOM   4022  O   TYR B 142      30.003   4.459  68.287  1.00  0.00              
ATOM   4023  N   SER B 143      32.022   3.673  68.847  1.00  0.00              
ATOM   4024  CA  SER B 143      32.698   4.915  68.515  1.00  0.00              
ATOM   4025  CB  SER B 143      34.092   4.909  69.112  1.00  0.00              
ATOM   4026  OG  SER B 143      33.988   4.789  70.525  1.00  0.00              
ATOM   4027  C   SER B 143      32.711   5.224  67.022  1.00  0.00              
ATOM   4028  O   SER B 143      32.597   6.391  66.652  1.00  0.00              
ATOM   4029  N   THR B 144      32.793   4.224  66.132  1.00  0.00              
ATOM   4030  CA  THR B 144      32.599   4.443  64.700  1.00  0.00              
ATOM   4031  CB  THR B 144      32.904   3.175  63.880  1.00  0.00              
ATOM   4032  OG1 THR B 144      32.465   2.051  64.637  1.00  0.00              
ATOM   4033  CG2 THR B 144      34.371   3.068  63.512  1.00  0.00              
ATOM   4034  C   THR B 144      31.202   4.934  64.350  1.00  0.00              
ATOM   4035  O   THR B 144      30.995   5.679  63.390  1.00  0.00              
ATOM   4036  N   ASN B 145      30.219   4.492  65.137  1.00  0.00              
ATOM   4037  CA  ASN B 145      28.844   4.890  64.906  1.00  0.00              
ATOM   4038  CB  ASN B 145      27.908   3.728  65.174  1.00  0.00              
ATOM   4039  CG  ASN B 145      27.983   2.718  64.044  1.00  0.00              
ATOM   4040  OD1 ASN B 145      27.714   3.042  62.889  1.00  0.00              
ATOM   4041  ND2 ASN B 145      28.374   1.477  64.286  1.00  0.00              
ATOM   4042  C   ASN B 145      28.407   6.132  65.657  1.00  0.00              
ATOM   4043  O   ASN B 145      27.412   6.767  65.306  1.00  0.00              
ATOM   4044  N   TYR B 146      29.142   6.495  66.707  1.00  0.00              
ATOM   4045  CA  TYR B 146      28.873   7.706  67.456  1.00  0.00              
ATOM   4046  CB  TYR B 146      28.260   7.363  68.824  1.00  0.00              
ATOM   4047  CG  TYR B 146      26.910   6.668  68.689  1.00  0.00              
ATOM   4048  CD1 TYR B 146      26.821   5.299  68.843  1.00  0.00              
ATOM   4049  CE1 TYR B 146      25.628   4.651  68.602  1.00  0.00              
ATOM   4050  CD2 TYR B 146      25.793   7.395  68.325  1.00  0.00              
ATOM   4051  CE2 TYR B 146      24.598   6.754  68.082  1.00  0.00              
ATOM   4052  CZ  TYR B 146      24.524   5.385  68.226  1.00  0.00              
ATOM   4053  OH  TYR B 146      23.319   4.743  68.023  1.00  0.00              
ATOM   4054  C   TYR B 146      30.146   8.540  67.555  1.00  0.00              
ATOM   4055  O   TYR B 146      30.691   8.812  68.625  1.00  0.00              
ATOM   4056  N   GLY B 147      30.591   8.971  66.371  1.00  0.00              
ATOM   4057  CA  GLY B 147      31.834   9.714  66.205  1.00  0.00              
ATOM   4058  C   GLY B 147      31.789  11.109  66.814  1.00  0.00              
ATOM   4059  O   GLY B 147      32.673  11.503  67.570  1.00  0.00              
ATOM   4060  N   GLN B 148      30.723  11.856  66.518  1.00  0.00              
ATOM   4061  CA  GLN B 148      30.544  13.204  67.039  1.00  0.00              
ATOM   4062  CB  GLN B 148      29.658  14.019  66.100  1.00  0.00              
ATOM   4063  CG  GLN B 148      30.424  14.738  64.998  1.00  0.00              
ATOM   4064  CD  GLN B 148      31.281  15.889  65.509  1.00  0.00              
ATOM   4065  OE1 GLN B 148      32.490  15.772  65.683  1.00  0.00              
ATOM   4066  NE2 GLN B 148      30.708  17.059  65.761  1.00  0.00              
ATOM   4067  C   GLN B 148      29.992  13.252  68.459  1.00  0.00              
ATOM   4068  O   GLN B 148      29.722  14.328  68.995  1.00  0.00              
ATOM   4069  N   ALA B 149      29.772  12.091  69.085  1.00  0.00              
ATOM   4070  CA  ALA B 149      29.485  12.039  70.510  1.00  0.00              
ATOM   4071  CB  ALA B 149      29.032  10.639  70.890  1.00  0.00              
ATOM   4072  C   ALA B 149      30.775  12.335  71.268  1.00  0.00              
ATOM   4073  O   ALA B 149      31.833  11.867  70.837  1.00  0.00              
ATOM   4074  N   PRO B 150      30.771  13.113  72.362  1.00  0.00              
ATOM   4075  CD  PRO B 150      29.584  13.757  72.915  1.00  0.00              
ATOM   4076  CA  PRO B 150      31.962  13.472  73.126  1.00  0.00              
ATOM   4077  CB  PRO B 150      31.384  14.180  74.332  1.00  0.00              
ATOM   4078  CG  PRO B 150      30.154  14.854  73.793  1.00  0.00              
ATOM   4079  C   PRO B 150      32.810  12.284  73.558  1.00  0.00              
ATOM   4080  O   PRO B 150      32.304  11.306  74.117  1.00  0.00              
ATOM   4081  N   LEU B 151      34.111  12.384  73.257  1.00  0.00              
ATOM   4082  CA  LEU B 151      35.132  11.451  73.723  1.00  0.00              
ATOM   4083  CB  LEU B 151      36.512  12.072  73.496  1.00  0.00              
ATOM   4084  CG  LEU B 151      37.790  11.312  73.856  1.00  0.00              
ATOM   4085  CD1 LEU B 151      37.922  10.014  73.071  1.00  0.00              
ATOM   4086  CD2 LEU B 151      38.996  12.194  73.593  1.00  0.00              
ATOM   4087  C   LEU B 151      34.968  11.029  75.180  1.00  0.00              
ATOM   4088  O   LEU B 151      35.068   9.841  75.490  1.00  0.00              
ATOM   4089  N   SER B 152      34.665  11.994  76.057  1.00  0.00              
ATOM   4090  CA  SER B 152      34.304  11.732  77.444  1.00  0.00              
ATOM   4091  CB  SER B 152      33.831  13.033  78.075  1.00  0.00              
ATOM   4092  OG  SER B 152      32.830  13.656  77.272  1.00  0.00              
ATOM   4093  C   SER B 152      33.215  10.676  77.587  1.00  0.00              
ATOM   4094  O   SER B 152      33.447   9.603  78.149  1.00  0.00              
ATOM   4095  N   LEU B 153      32.049  10.973  76.998  1.00  0.00              
ATOM   4096  CA  LEU B 153      30.895  10.089  77.020  1.00  0.00              
ATOM   4097  CB  LEU B 153      29.717  10.707  76.282  1.00  0.00              
ATOM   4098  CG  LEU B 153      29.003  11.871  76.942  1.00  0.00              
ATOM   4099  CD1 LEU B 153      27.896  12.392  76.046  1.00  0.00              
ATOM   4100  CD2 LEU B 153      28.435  11.451  78.286  1.00  0.00              
ATOM   4101  C   LEU B 153      31.175   8.707  76.463  1.00  0.00              
ATOM   4102  O   LEU B 153      30.815   7.706  77.091  1.00  0.00              
ATOM   4103  N   LEU B 154      31.873   8.655  75.324  1.00  0.00              
ATOM   4104  CA  LEU B 154      32.284   7.396  74.721  1.00  0.00              
ATOM   4105  CB  LEU B 154      33.034   7.642  73.417  1.00  0.00              
ATOM   4106  CG  LEU B 154      32.289   8.252  72.239  1.00  0.00              
ATOM   4107  CD1 LEU B 154      33.261   8.557  71.122  1.00  0.00              
ATOM   4108  CD2 LEU B 154      31.203   7.321  71.733  1.00  0.00              
ATOM   4109  C   LEU B 154      33.148   6.559  75.654  1.00  0.00              
ATOM   4110  O   LEU B 154      32.803   5.412  75.944  1.00  0.00              
ATOM   4111  N   VAL B 155      34.230   7.138  76.190  1.00  0.00              
ATOM   4112  CA  VAL B 155      35.142   6.423  77.078  1.00  0.00              
ATOM   4113  CB  VAL B 155      36.445   7.243  77.292  1.00  0.00              
ATOM   4114  CG1 VAL B 155      37.439   6.579  78.237  1.00  0.00              
ATOM   4115  CG2 VAL B 155      37.159   7.418  75.961  1.00  0.00              
ATOM   4116  C   VAL B 155      34.466   6.038  78.394  1.00  0.00              
ATOM   4117  O   VAL B 155      34.797   5.001  78.978  1.00  0.00              
ATOM   4118  N   SER B 156      33.516   6.833  78.901  1.00  0.00              
ATOM   4119  CA  SER B 156      32.715   6.402  80.035  1.00  0.00              
ATOM   4120  CB  SER B 156      31.947   7.561  80.666  1.00  0.00              
ATOM   4121  OG  SER B 156      31.265   8.399  79.743  1.00  0.00              
ATOM   4122  C   SER B 156      31.767   5.262  79.691  1.00  0.00              
ATOM   4123  O   SER B 156      31.641   4.308  80.463  1.00  0.00              
ATOM   4124  N   TYR B 157      31.129   5.320  78.516  1.00  0.00              
ATOM   4125  CA  TYR B 157      30.132   4.332  78.144  1.00  0.00              
ATOM   4126  CB  TYR B 157      29.308   4.773  76.933  1.00  0.00              
ATOM   4127  CG  TYR B 157      28.114   3.861  76.678  1.00  0.00              
ATOM   4128  CD1 TYR B 157      27.000   3.953  77.487  1.00  0.00              
ATOM   4129  CE1 TYR B 157      25.934   3.103  77.287  1.00  0.00              
ATOM   4130  CD2 TYR B 157      28.160   2.921  75.666  1.00  0.00              
ATOM   4131  CE2 TYR B 157      27.093   2.071  75.462  1.00  0.00              
ATOM   4132  CZ  TYR B 157      25.981   2.179  76.265  1.00  0.00              
ATOM   4133  OH  TYR B 157      24.894   1.360  76.030  1.00  0.00              
ATOM   4134  C   TYR B 157      30.768   2.980  77.871  1.00  0.00              
ATOM   4135  O   TYR B 157      30.273   1.978  78.384  1.00  0.00              
ATOM   4136  N   THR B 158      31.862   2.928  77.102  1.00  0.00              
ATOM   4137  CA  THR B 158      32.525   1.670  76.782  1.00  0.00              
ATOM   4138  CB  THR B 158      33.711   1.913  75.832  1.00  0.00              
ATOM   4139  OG1 THR B 158      34.517   2.909  76.448  1.00  0.00              
ATOM   4140  CG2 THR B 158      33.261   2.362  74.450  1.00  0.00              
ATOM   4141  C   THR B 158      32.984   0.957  78.047  1.00  0.00              
ATOM   4142  O   THR B 158      32.691  -0.218  78.262  1.00  0.00              
ATOM   4143  N   LYS B 159      33.654   1.731  78.905  1.00  0.00              
ATOM   4144  CA  LYS B 159      34.076   1.300  80.229  1.00  0.00              
ATOM   4145  CB  LYS B 159      34.679   2.504  80.932  1.00  0.00              
ATOM   4146  CG  LYS B 159      35.447   2.234  82.214  1.00  0.00              
ATOM   4147  CD  LYS B 159      35.899   3.524  82.902  1.00  0.00              
ATOM   4148  CE  LYS B 159      36.873   4.389  82.099  1.00  0.00              
ATOM   4149  NZ  LYS B 159      36.198   5.355  81.249  1.00  0.00              
ATOM   4150  C   LYS B 159      32.920   0.739  81.053  1.00  0.00              
ATOM   4151  O   LYS B 159      32.997  -0.393  81.536  1.00  0.00              
ATOM   4152  N   SER B 160      31.822   1.496  81.174  1.00  0.00              
ATOM   4153  CA  SER B 160      30.665   1.069  81.951  1.00  0.00              
ATOM   4154  CB  SER B 160      29.629   2.183  82.028  1.00  0.00              
ATOM   4155  OG  SER B 160      30.163   3.362  82.615  1.00  0.00              
ATOM   4156  C   SER B 160      30.015  -0.190  81.393  1.00  0.00              
ATOM   4157  O   SER B 160      29.677  -1.109  82.141  1.00  0.00              
ATOM   4158  N   TYR B 161      29.895  -0.261  80.063  1.00  0.00              
ATOM   4159  CA  TYR B 161      29.324  -1.409  79.379  1.00  0.00              
ATOM   4160  CB  TYR B 161      29.198  -1.108  77.882  1.00  0.00              
ATOM   4161  CG  TYR B 161      28.496  -2.197  77.080  1.00  0.00              
ATOM   4162  CD1 TYR B 161      27.118  -2.268  77.078  1.00  0.00              
ATOM   4163  CE1 TYR B 161      26.484  -3.294  76.410  1.00  0.00              
ATOM   4164  CD2 TYR B 161      29.242  -3.128  76.383  1.00  0.00              
ATOM   4165  CE2 TYR B 161      28.612  -4.152  75.712  1.00  0.00              
ATOM   4166  CZ  TYR B 161      27.238  -4.236  75.745  1.00  0.00              
ATOM   4167  OH  TYR B 161      26.616  -5.291  75.110  1.00  0.00              
ATOM   4168  C   TYR B 161      30.181  -2.647  79.607  1.00  0.00              
ATOM   4169  O   TYR B 161      29.662  -3.695  79.986  1.00  0.00              
ATOM   4170  N   LEU B 162      31.497  -2.548  79.415  1.00  0.00              
ATOM   4171  CA  LEU B 162      32.381  -3.690  79.589  1.00  0.00              
ATOM   4172  CB  LEU B 162      33.745  -3.412  78.976  1.00  0.00              
ATOM   4173  CG  LEU B 162      33.766  -3.138  77.475  1.00  0.00              
ATOM   4174  CD1 LEU B 162      35.156  -2.716  77.040  1.00  0.00              
ATOM   4175  CD2 LEU B 162      33.253  -4.332  76.682  1.00  0.00              
ATOM   4176  C   LEU B 162      32.508  -4.129  81.040  1.00  0.00              
ATOM   4177  O   LEU B 162      32.651  -5.322  81.319  1.00  0.00              
ATOM   4178  N   SER B 163      32.413  -3.180  81.977  1.00  0.00              
ATOM   4179  CA  SER B 163      32.311  -3.499  83.394  1.00  0.00              
ATOM   4180  CB  SER B 163      32.338  -2.218  84.225  1.00  0.00              
ATOM   4181  OG  SER B 163      32.552  -2.451  85.612  1.00  0.00              
ATOM   4182  C   SER B 163      31.022  -4.272  83.656  1.00  0.00              
ATOM   4183  O   SER B 163      31.045  -5.277  84.367  1.00  0.00              
ATOM   4184  N   MET B 164      29.907  -3.828  83.058  1.00  0.00              
ATOM   4185  CA  MET B 164      28.627  -4.521  83.129  1.00  0.00              
ATOM   4186  CB  MET B 164      27.572  -3.685  82.399  1.00  0.00              
ATOM   4187  CG  MET B 164      26.167  -4.261  82.313  1.00  0.00              
ATOM   4188  SD  MET B 164      24.986  -3.082  81.610  1.00  0.00              
ATOM   4189  CE  MET B 164      25.019  -3.569  79.910  1.00  0.00              
ATOM   4190  C   MET B 164      28.710  -5.930  82.555  1.00  0.00              
ATOM   4191  O   MET B 164      28.155  -6.866  83.126  1.00  0.00              
ATOM   4192  N   VAL B 165      29.417  -6.121  81.437  1.00  0.00              
ATOM   4193  CA  VAL B 165      29.635  -7.453  80.884  1.00  0.00              
ATOM   4194  CB  VAL B 165      30.350  -7.392  79.515  1.00  0.00              
ATOM   4195  CG1 VAL B 165      30.444  -8.779  78.911  1.00  0.00              
ATOM   4196  CG2 VAL B 165      29.617  -6.498  78.531  1.00  0.00              
ATOM   4197  C   VAL B 165      30.429  -8.309  81.868  1.00  0.00              
ATOM   4198  O   VAL B 165      30.035  -9.436  82.179  1.00  0.00              
ATOM   4199  N   GLY B 166      31.522  -7.745  82.395  1.00  0.00              
ATOM   4200  CA  GLY B 166      32.390  -8.417  83.351  1.00  0.00              
ATOM   4201  C   GLY B 166      31.651  -8.908  84.588  1.00  0.00              
ATOM   4202  O   GLY B 166      31.786 -10.074  84.967  1.00  0.00              
ATOM   4203  N   SER B 167      30.844  -8.043  85.210  1.00  0.00              
ATOM   4204  CA  SER B 167      30.048  -8.428  86.364  1.00  0.00              
ATOM   4205  CB  SER B 167      29.419  -7.188  86.996  1.00  0.00              
ATOM   4206  OG  SER B 167      28.760  -6.408  86.008  1.00  0.00              
ATOM   4207  C   SER B 167      28.964  -9.425  85.976  1.00  0.00              
ATOM   4208  O   SER B 167      28.930 -10.558  86.461  1.00  0.00              
ATOM   4209  N   CYS B 168      28.105  -9.030  85.035  1.00  0.00              
ATOM   4210  CA  CYS B 168      26.945  -9.825  84.679  1.00  0.00              
ATOM   4211  CB  CYS B 168      26.066  -9.075  83.711  1.00  0.00              
ATOM   4212  SG  CYS B 168      25.586  -7.472  84.398  1.00  0.00              
ATOM   4213  C   CYS B 168      27.240 -11.221  84.173  1.00  0.00              
ATOM   4214  O   CYS B 168      26.633 -12.177  84.662  1.00  0.00              
ATOM   4215  N   CYS B 169      28.221 -11.388  83.284  1.00  0.00              
ATOM   4216  CA  CYS B 169      28.580 -12.714  82.808  1.00  0.00              
ATOM   4217  CB  CYS B 169      29.419 -12.615  81.544  1.00  0.00              
ATOM   4218  SG  CYS B 169      28.571 -11.679  80.246  1.00  0.00              
ATOM   4219  C   CYS B 169      29.274 -13.587  83.851  1.00  0.00              
ATOM   4220  O   CYS B 169      29.488 -14.776  83.612  1.00  0.00              
ATOM   4221  N   THR B 170      29.649 -13.040  85.016  1.00  0.00              
ATOM   4222  CA  THR B 170      30.121 -13.865  86.118  1.00  0.00              
ATOM   4223  CB  THR B 170      31.503 -13.395  86.630  1.00  0.00              
ATOM   4224  OG1 THR B 170      31.418 -12.010  86.942  1.00  0.00              
ATOM   4225  CG2 THR B 170      32.609 -13.657  85.618  1.00  0.00              
ATOM   4226  C   THR B 170      29.112 -13.964  87.262  1.00  0.00              
ATOM   4227  O   THR B 170      29.309 -14.725  88.213  1.00  0.00              
ATOM   4228  N   SER B 171      28.010 -13.208  87.190  1.00  0.00              
ATOM   4229  CA  SER B 171      27.021 -13.183  88.257  1.00  0.00              
ATOM   4230  CB  SER B 171      26.187 -11.905  88.156  1.00  0.00              
ATOM   4231  OG  SER B 171      25.253 -11.916  87.083  1.00  0.00              
ATOM   4232  C   SER B 171      26.101 -14.400  88.269  1.00  0.00              
ATOM   4233  O   SER B 171      26.031 -15.170  87.308  1.00  0.00              
ATOM   4234  N   ALA B 172      25.347 -14.544  89.365  1.00  0.00              
ATOM   4235  CA  ALA B 172      24.334 -15.583  89.498  1.00  0.00              
ATOM   4236  CB  ALA B 172      23.719 -15.498  90.887  1.00  0.00              
ATOM   4237  C   ALA B 172      23.193 -15.495  88.487  1.00  0.00              
ATOM   4238  O   ALA B 172      22.533 -16.495  88.203  1.00  0.00              
ATOM   4239  N   SER B 173      22.933 -14.304  87.938  1.00  0.00              
ATOM   4240  CA  SER B 173      21.934 -14.142  86.898  1.00  0.00              
ATOM   4241  CB  SER B 173      20.545 -13.894  87.490  1.00  0.00              
ATOM   4242  OG  SER B 173      19.542 -13.735  86.489  1.00  0.00              
ATOM   4243  C   SER B 173      22.348 -13.011  85.965  1.00  0.00              
ATOM   4244  O   SER B 173      22.152 -11.829  86.280  1.00  0.00              
ATOM   4245  N   PRO B 174      22.932 -13.338  84.798  1.00  0.00              
ATOM   4246  CD  PRO B 174      23.370 -14.683  84.432  1.00  0.00              
ATOM   4247  CA  PRO B 174      23.305 -12.379  83.764  1.00  0.00              
ATOM   4248  CB  PRO B 174      23.773 -13.267  82.631  1.00  0.00              
ATOM   4249  CG  PRO B 174      24.411 -14.418  83.361  1.00  0.00              
ATOM   4250  C   PRO B 174      22.142 -11.496  83.341  1.00  0.00              
ATOM   4251  O   PRO B 174      22.315 -10.291  83.188  1.00  0.00              
ATOM   4252  N   THR B 175      20.943 -12.069  83.185  1.00  0.00              
ATOM   4253  CA  THR B 175      19.738 -11.323  82.854  1.00  0.00              
ATOM   4254  CB  THR B 175      18.564 -12.312  82.751  1.00  0.00              
ATOM   4255  OG1 THR B 175      19.057 -13.415  81.995  1.00  0.00              
ATOM   4256  CG2 THR B 175      17.352 -11.703  82.056  1.00  0.00              
ATOM   4257  C   THR B 175      19.442 -10.233  83.882  1.00  0.00              
ATOM   4258  O   THR B 175      19.325  -9.063  83.513  1.00  0.00              
ATOM   4259  N   VAL B 176      19.386 -10.590  85.174  1.00  0.00              
ATOM   4260  CA  VAL B 176      19.108  -9.631  86.238  1.00  0.00              
ATOM   4261  CB  VAL B 176      18.959 -10.374  87.594  1.00  0.00              
ATOM   4262  CG1 VAL B 176      18.914  -9.456  88.811  1.00  0.00              
ATOM   4263  CG2 VAL B 176      17.667 -11.176  87.577  1.00  0.00              
ATOM   4264  C   VAL B 176      20.175  -8.541  86.287  1.00  0.00              
ATOM   4265  O   VAL B 176      19.860  -7.350  86.273  1.00  0.00              
ATOM   4266  N   CYS B 177      21.445  -8.952  86.279  1.00  0.00              
ATOM   4267  CA  CYS B 177      22.560  -8.021  86.322  1.00  0.00              
ATOM   4268  CB  CYS B 177      23.844  -8.821  86.417  1.00  0.00              
ATOM   4269  SG  CYS B 177      25.361  -7.837  86.372  1.00  0.00              
ATOM   4270  C   CYS B 177      22.591  -7.056  85.140  1.00  0.00              
ATOM   4271  O   CYS B 177      22.671  -5.840  85.341  1.00  0.00              
ATOM   4272  N   PHE B 178      22.489  -7.562  83.902  1.00  0.00              
ATOM   4273  CA  PHE B 178      22.442  -6.712  82.719  1.00  0.00              
ATOM   4274  CB  PHE B 178      22.355  -7.501  81.414  1.00  0.00              
ATOM   4275  CG  PHE B 178      23.674  -8.034  80.869  1.00  0.00              
ATOM   4276  CD1 PHE B 178      23.848  -9.391  80.680  1.00  0.00              
ATOM   4277  CD2 PHE B 178      24.687  -7.161  80.526  1.00  0.00              
ATOM   4278  CE1 PHE B 178      25.027  -9.870  80.150  1.00  0.00              
ATOM   4279  CE2 PHE B 178      25.865  -7.646  79.998  1.00  0.00              
ATOM   4280  CZ  PHE B 178      26.038  -8.999  79.811  1.00  0.00              
ATOM   4281  C   PHE B 178      21.272  -5.749  82.770  1.00  0.00              
ATOM   4282  O   PHE B 178      21.468  -4.556  82.566  1.00  0.00              
ATOM   4283  N   LEU B 179      20.068  -6.228  83.100  1.00  0.00              
ATOM   4284  CA  LEU B 179      18.902  -5.362  83.175  1.00  0.00              
ATOM   4285  CB  LEU B 179      17.626  -6.177  83.328  1.00  0.00              
ATOM   4286  CG  LEU B 179      16.901  -6.666  82.075  1.00  0.00              
ATOM   4287  CD1 LEU B 179      17.768  -7.492  81.135  1.00  0.00              
ATOM   4288  CD2 LEU B 179      15.681  -7.453  82.502  1.00  0.00              
ATOM   4289  C   LEU B 179      18.982  -4.279  84.243  1.00  0.00              
ATOM   4290  O   LEU B 179      18.686  -3.118  83.942  1.00  0.00              
ATOM   4291  N   LYS B 180      19.426  -4.598  85.470  1.00  0.00              
ATOM   4292  CA  LYS B 180      19.571  -3.581  86.508  1.00  0.00              
ATOM   4293  CB  LYS B 180      19.932  -4.149  87.889  1.00  0.00              
ATOM   4294  CG  LYS B 180      21.324  -4.748  88.059  1.00  0.00              
ATOM   4295  CD  LYS B 180      21.726  -4.874  89.517  1.00  0.00              
ATOM   4296  CE  LYS B 180      21.932  -3.529  90.217  1.00  0.00              
ATOM   4297  NZ  LYS B 180      23.074  -2.782  89.720  1.00  0.00              
ATOM   4298  C   LYS B 180      20.583  -2.510  86.127  1.00  0.00              
ATOM   4299  O   LYS B 180      20.375  -1.318  86.384  1.00  0.00              
ATOM   4300  N   GLU B 181      21.668  -2.959  85.485  1.00  0.00              
ATOM   4301  CA  GLU B 181      22.684  -2.052  85.006  1.00  0.00              
ATOM   4302  CB  GLU B 181      24.024  -2.748  84.841  1.00  0.00              
ATOM   4303  CG  GLU B 181      24.608  -3.184  86.183  1.00  0.00              
ATOM   4304  CD  GLU B 181      26.065  -3.615  86.133  1.00  0.00              
ATOM   4305  OE1 GLU B 181      26.920  -2.788  85.816  1.00  0.00              
ATOM   4306  OE2 GLU B 181      26.363  -4.771  86.434  1.00  0.00              
ATOM   4307  C   GLU B 181      22.275  -1.292  83.755  1.00  0.00              
ATOM   4308  O   GLU B 181      22.705  -0.156  83.579  1.00  0.00              
ATOM   4309  N   ARG B 182      21.416  -1.844  82.895  1.00  0.00              
ATOM   4310  CA  ARG B 182      20.851  -1.093  81.781  1.00  0.00              
ATOM   4311  CB  ARG B 182      20.086  -1.987  80.818  1.00  0.00              
ATOM   4312  CG  ARG B 182      21.031  -2.771  79.927  1.00  0.00              
ATOM   4313  CD  ARG B 182      20.261  -3.771  79.091  1.00  0.00              
ATOM   4314  NE  ARG B 182      21.170  -4.541  78.259  1.00  0.00              
ATOM   4315  CZ  ARG B 182      20.865  -5.755  77.805  1.00  0.00              
ATOM   4316  NH1 ARG B 182      21.739  -6.421  77.071  1.00  0.00              
ATOM   4317  NH2 ARG B 182      19.693  -6.328  78.043  1.00  0.00              
ATOM   4318  C   ARG B 182      19.956   0.031  82.269  1.00  0.00              
ATOM   4319  O   ARG B 182      19.988   1.122  81.701  1.00  0.00              
ATOM   4320  N   LEU B 183      19.192  -0.201  83.345  1.00  0.00              
ATOM   4321  CA  LEU B 183      18.442   0.869  83.994  1.00  0.00              
ATOM   4322  CB  LEU B 183      17.646   0.363  85.192  1.00  0.00              
ATOM   4323  CG  LEU B 183      16.525  -0.648  85.011  1.00  0.00              
ATOM   4324  CD1 LEU B 183      15.890  -0.908  86.364  1.00  0.00              
ATOM   4325  CD2 LEU B 183      15.468  -0.155  84.035  1.00  0.00              
ATOM   4326  C   LEU B 183      19.336   2.011  84.459  1.00  0.00              
ATOM   4327  O   LEU B 183      19.077   3.171  84.139  1.00  0.00              
ATOM   4328  N   GLN B 184      20.419   1.709  85.186  1.00  0.00              
ATOM   4329  CA  GLN B 184      21.330   2.756  85.635  1.00  0.00              
ATOM   4330  CB  GLN B 184      22.184   2.275  86.815  1.00  0.00              
ATOM   4331  CG  GLN B 184      23.143   1.128  86.537  1.00  0.00              
ATOM   4332  CD  GLN B 184      23.684   0.441  87.782  1.00  0.00              
ATOM   4333  OE1 GLN B 184      23.323  -0.691  88.104  1.00  0.00              
ATOM   4334  NE2 GLN B 184      24.576   1.080  88.525  1.00  0.00              
ATOM   4335  C   GLN B 184      22.171   3.374  84.517  1.00  0.00              
ATOM   4336  O   GLN B 184      22.544   4.546  84.591  1.00  0.00              
ATOM   4337  N   LEU B 185      22.472   2.616  83.457  1.00  0.00              
ATOM   4338  CA  LEU B 185      23.163   3.148  82.291  1.00  0.00              
ATOM   4339  CB  LEU B 185      23.903   2.054  81.519  1.00  0.00              
ATOM   4340  CG  LEU B 185      25.373   1.756  81.816  1.00  0.00              
ATOM   4341  CD1 LEU B 185      25.610   1.316  83.253  1.00  0.00              
ATOM   4342  CD2 LEU B 185      25.872   0.687  80.859  1.00  0.00              
ATOM   4343  C   LEU B 185      22.278   3.917  81.321  1.00  0.00              
ATOM   4344  O   LEU B 185      22.801   4.748  80.578  1.00  0.00              
ATOM   4345  N   LYS B 186      20.956   3.682  81.319  1.00  0.00              
ATOM   4346  CA  LYS B 186      19.991   4.295  80.402  1.00  0.00              
ATOM   4347  CB  LYS B 186      18.577   4.092  80.957  1.00  0.00              
ATOM   4348  CG  LYS B 186      17.439   4.642  80.107  1.00  0.00              
ATOM   4349  CD  LYS B 186      16.111   4.500  80.837  1.00  0.00              
ATOM   4350  CE  LYS B 186      14.991   5.231  80.104  1.00  0.00              
ATOM   4351  NZ  LYS B 186      15.253   6.658  80.051  1.00  0.00              
ATOM   4352  C   LYS B 186      20.217   5.769  80.082  1.00  0.00              
ATOM   4353  O   LYS B 186      20.284   6.153  78.913  1.00  0.00              
ATOM   4354  N   HIS B 187      20.407   6.586  81.123  1.00  0.00              
ATOM   4355  CA  HIS B 187      20.652   8.012  80.961  1.00  0.00              
ATOM   4356  CB  HIS B 187      20.706   8.682  82.332  1.00  0.00              
ATOM   4357  CG  HIS B 187      20.676  10.206  82.292  1.00  0.00              
ATOM   4358  ND1 HIS B 187      21.483  11.035  81.642  1.00  0.00              
ATOM   4359  CD2 HIS B 187      19.767  10.959  82.997  1.00  0.00              
ATOM   4360  NE2 HIS B 187      20.089  12.201  82.743  1.00  0.00              
ATOM   4361  CE1 HIS B 187      21.122  12.253  81.939  1.00  0.00              
ATOM   4362  C   HIS B 187      21.944   8.282  80.196  1.00  0.00              
ATOM   4363  O   HIS B 187      21.969   9.148  79.322  1.00  0.00              
ATOM   4364  N   LEU B 188      23.016   7.540  80.496  1.00  0.00              
ATOM   4365  CA  LEU B 188      24.304   7.710  79.835  1.00  0.00              
ATOM   4366  CB  LEU B 188      25.373   6.917  80.593  1.00  0.00              
ATOM   4367  CG  LEU B 188      26.826   6.904  80.118  1.00  0.00              
ATOM   4368  CD1 LEU B 188      27.454   8.285  80.203  1.00  0.00              
ATOM   4369  CD2 LEU B 188      27.632   5.922  80.952  1.00  0.00              
ATOM   4370  C   LEU B 188      24.219   7.232  78.390  1.00  0.00              
ATOM   4371  O   LEU B 188      24.770   7.854  77.478  1.00  0.00              
ATOM   4372  N   SER B 189      23.489   6.130  78.192  1.00  0.00              
ATOM   4373  CA  SER B 189      23.271   5.528  76.889  1.00  0.00              
ATOM   4374  CB  SER B 189      22.439   4.259  77.081  1.00  0.00              
ATOM   4375  OG  SER B 189      22.854   3.185  76.247  1.00  0.00              
ATOM   4376  C   SER B 189      22.568   6.516  75.965  1.00  0.00              
ATOM   4377  O   SER B 189      23.141   6.922  74.952  1.00  0.00              
ATOM   4378  N   LEU B 190      21.368   6.963  76.366  1.00  0.00              
ATOM   4379  CA  LEU B 190      20.588   7.928  75.604  1.00  0.00              
ATOM   4380  CB  LEU B 190      19.265   8.238  76.296  1.00  0.00              
ATOM   4381  CG  LEU B 190      18.164   7.188  76.298  1.00  0.00              
ATOM   4382  CD1 LEU B 190      17.035   7.629  77.212  1.00  0.00              
ATOM   4383  CD2 LEU B 190      17.641   6.943  74.891  1.00  0.00              
ATOM   4384  C   LEU B 190      21.334   9.227  75.351  1.00  0.00              
ATOM   4385  O   LEU B 190      21.328   9.726  74.223  1.00  0.00              
ATOM   4386  N   LEU B 191      22.009   9.747  76.386  1.00  0.00              
ATOM   4387  CA  LEU B 191      22.854  10.927  76.266  1.00  0.00              
ATOM   4388  CB  LEU B 191      23.511  11.206  77.615  1.00  0.00              
ATOM   4389  CG  LEU B 191      24.505  12.333  77.852  1.00  0.00              
ATOM   4390  CD1 LEU B 191      23.944  13.700  77.503  1.00  0.00              
ATOM   4391  CD2 LEU B 191      24.917  12.291  79.310  1.00  0.00              
ATOM   4392  C   LEU B 191      23.902  10.778  75.173  1.00  0.00              
ATOM   4393  O   LEU B 191      23.898  11.570  74.233  1.00  0.00              
ATOM   4394  N   THR B 192      24.734   9.732  75.221  1.00  0.00              
ATOM   4395  CA  THR B 192      25.821   9.562  74.263  1.00  0.00              
ATOM   4396  CB  THR B 192      26.694   8.350  74.651  1.00  0.00              
ATOM   4397  OG1 THR B 192      27.050   8.543  76.016  1.00  0.00              
ATOM   4398  CG2 THR B 192      27.971   8.265  73.831  1.00  0.00              
ATOM   4399  C   THR B 192      25.306   9.455  72.827  1.00  0.00              
ATOM   4400  O   THR B 192      25.834  10.100  71.914  1.00  0.00              
ATOM   4401  N   THR B 193      24.220   8.700  72.626  1.00  0.00              
ATOM   4402  CA  THR B 193      23.589   8.601  71.319  1.00  0.00              
ATOM   4403  CB  THR B 193      22.516   7.498  71.346  1.00  0.00              
ATOM   4404  OG1 THR B 193      21.733   7.668  72.520  1.00  0.00              
ATOM   4405  CG2 THR B 193      23.162   6.125  71.395  1.00  0.00              
ATOM   4406  C   THR B 193      23.021   9.920  70.800  1.00  0.00              
ATOM   4407  O   THR B 193      23.205  10.289  69.637  1.00  0.00              
ATOM   4408  N   LEU B 194      22.379  10.667  71.702  1.00  0.00              
ATOM   4409  CA  LEU B 194      21.699  11.909  71.364  1.00  0.00              
ATOM   4410  CB  LEU B 194      20.876  12.308  72.580  1.00  0.00              
ATOM   4411  CG  LEU B 194      19.871  13.439  72.595  1.00  0.00              
ATOM   4412  CD1 LEU B 194      18.757  13.219  71.587  1.00  0.00              
ATOM   4413  CD2 LEU B 194      19.288  13.495  73.993  1.00  0.00              
ATOM   4414  C   LEU B 194      22.712  12.989  71.008  1.00  0.00              
ATOM   4415  O   LEU B 194      22.573  13.691  70.000  1.00  0.00              
ATOM   4416  N   SER B 195      23.770  13.080  71.823  1.00  0.00              
ATOM   4417  CA  SER B 195      24.866  14.002  71.599  1.00  0.00              
ATOM   4418  CB  SER B 195      25.895  13.873  72.706  1.00  0.00              
ATOM   4419  OG  SER B 195      25.313  14.172  73.968  1.00  0.00              
ATOM   4420  C   SER B 195      25.526  13.843  70.239  1.00  0.00              
ATOM   4421  O   SER B 195      25.809  14.858  69.604  1.00  0.00              
ATOM   4422  N   ASN B 196      25.722  12.613  69.735  1.00  0.00              
ATOM   4423  CA  ASN B 196      26.236  12.421  68.380  1.00  0.00              
ATOM   4424  CB  ASN B 196      26.343  10.949  67.992  1.00  0.00              
ATOM   4425  CG  ASN B 196      27.019  10.742  66.638  1.00  0.00              
ATOM   4426  OD1 ASN B 196      28.242  10.784  66.535  1.00  0.00              
ATOM   4427  ND2 ASN B 196      26.317  10.521  65.537  1.00  0.00              
ATOM   4428  C   ASN B 196      25.362  13.104  67.343  1.00  0.00              
ATOM   4429  O   ASN B 196      25.867  13.780  66.444  1.00  0.00              
ATOM   4430  N   ARG B 197      24.043  12.969  67.487  1.00  0.00              
ATOM   4431  CA  ARG B 197      23.139  13.501  66.491  1.00  0.00              
ATOM   4432  CB  ARG B 197      21.761  12.861  66.618  1.00  0.00              
ATOM   4433  CG  ARG B 197      20.949  12.900  65.322  1.00  0.00              
ATOM   4434  CD  ARG B 197      21.754  12.460  64.093  1.00  0.00              
ATOM   4435  NE  ARG B 197      22.370  11.148  64.248  1.00  0.00              
ATOM   4436  CZ  ARG B 197      23.621  10.900  63.854  1.00  0.00              
ATOM   4437  NH1 ARG B 197      24.122   9.680  63.963  1.00  0.00              
ATOM   4438  NH2 ARG B 197      24.454  11.838  63.426  1.00  0.00              
ATOM   4439  C   ARG B 197      23.089  15.019  66.513  1.00  0.00              
ATOM   4440  O   ARG B 197      23.269  15.652  65.468  1.00  0.00              
ATOM   4441  N   VAL B 198      22.909  15.633  67.684  1.00  0.00              
ATOM   4442  CA  VAL B 198      22.925  17.089  67.767  1.00  0.00              
ATOM   4443  CB  VAL B 198      22.349  17.617  69.104  1.00  0.00              
ATOM   4444  CG1 VAL B 198      20.854  17.344  69.154  1.00  0.00              
ATOM   4445  CG2 VAL B 198      23.014  17.014  70.333  1.00  0.00              
ATOM   4446  C   VAL B 198      24.284  17.704  67.423  1.00  0.00              
ATOM   4447  O   VAL B 198      24.354  18.702  66.699  1.00  0.00              
ATOM   4448  N   CYS B 199      25.389  17.092  67.863  1.00  0.00              
ATOM   4449  CA  CYS B 199      26.719  17.574  67.515  1.00  0.00              
ATOM   4450  CB  CYS B 199      27.770  17.002  68.449  1.00  0.00              
ATOM   4451  SG  CYS B 199      27.448  17.425  70.180  1.00  0.00              
ATOM   4452  C   CYS B 199      27.118  17.315  66.067  1.00  0.00              
ATOM   4453  O   CYS B 199      27.968  18.033  65.532  1.00  0.00              
ATOM   4454  N   SER B 200      26.557  16.303  65.391  1.00  0.00              
ATOM   4455  CA  SER B 200      26.765  16.164  63.955  1.00  0.00              
ATOM   4456  CB  SER B 200      26.402  14.781  63.415  1.00  0.00              
ATOM   4457  OG  SER B 200      25.121  14.320  63.814  1.00  0.00              
ATOM   4458  C   SER B 200      26.047  17.256  63.181  1.00  0.00              
ATOM   4459  O   SER B 200      26.619  17.805  62.242  1.00  0.00              
ATOM   4460  N   GLN B 201      24.821  17.614  63.587  1.00  0.00              
ATOM   4461  CA  GLN B 201      24.124  18.776  63.040  1.00  0.00              
ATOM   4462  CB  GLN B 201      22.760  18.927  63.696  1.00  0.00              
ATOM   4463  CG  GLN B 201      21.774  17.904  63.167  1.00  0.00              
ATOM   4464  CD  GLN B 201      20.611  17.629  64.102  1.00  0.00              
ATOM   4465  OE1 GLN B 201      19.640  18.375  64.218  1.00  0.00              
ATOM   4466  NE2 GLN B 201      20.708  16.516  64.806  1.00  0.00              
ATOM   4467  C   GLN B 201      24.922  20.065  63.194  1.00  0.00              
ATOM   4468  O   GLN B 201      25.118  20.801  62.223  1.00  0.00              
ATOM   4469  N   TYR B 202      25.432  20.300  64.410  1.00  0.00              
ATOM   4470  CA  TYR B 202      26.322  21.420  64.688  1.00  0.00              
ATOM   4471  CB  TYR B 202      26.743  21.378  66.161  1.00  0.00              
ATOM   4472  CG  TYR B 202      27.630  22.531  66.614  1.00  0.00              
ATOM   4473  CD1 TYR B 202      27.105  23.801  66.769  1.00  0.00              
ATOM   4474  CE1 TYR B 202      27.929  24.846  67.136  1.00  0.00              
ATOM   4475  CD2 TYR B 202      28.972  22.301  66.849  1.00  0.00              
ATOM   4476  CE2 TYR B 202      29.799  23.344  67.204  1.00  0.00              
ATOM   4477  CZ  TYR B 202      29.273  24.610  67.334  1.00  0.00              
ATOM   4478  OH  TYR B 202      30.125  25.650  67.646  1.00  0.00              
ATOM   4479  C   TYR B 202      27.544  21.445  63.774  1.00  0.00              
ATOM   4480  O   TYR B 202      27.830  22.469  63.151  1.00  0.00              
ATOM   4481  N   ALA B 203      28.263  20.321  63.670  1.00  0.00              
ATOM   4482  CA  ALA B 203      29.447  20.237  62.824  1.00  0.00              
ATOM   4483  CB  ALA B 203      30.128  18.895  63.028  1.00  0.00              
ATOM   4484  C   ALA B 203      29.162  20.373  61.333  1.00  0.00              
ATOM   4485  O   ALA B 203      29.929  20.997  60.601  1.00  0.00              
ATOM   4486  N   ALA B 204      28.048  19.795  60.877  1.00  0.00              
ATOM   4487  CA  ALA B 204      27.669  19.825  59.474  1.00  0.00              
ATOM   4488  CB  ALA B 204      26.517  18.863  59.243  1.00  0.00              
ATOM   4489  C   ALA B 204      27.208  21.196  59.006  1.00  0.00              
ATOM   4490  O   ALA B 204      27.499  21.607  57.882  1.00  0.00              
ATOM   4491  N   TYR B 205      26.462  21.906  59.855  1.00  0.00              
ATOM   4492  CA  TYR B 205      25.977  23.226  59.501  1.00  0.00              
ATOM   4493  CB  TYR B 205      24.580  23.439  60.065  1.00  0.00              
ATOM   4494  CG  TYR B 205      23.456  22.786  59.268  1.00  0.00              
ATOM   4495  CD1 TYR B 205      22.301  22.414  59.924  1.00  0.00              
ATOM   4496  CE1 TYR B 205      21.228  21.931  59.206  1.00  0.00              
ATOM   4497  CD2 TYR B 205      23.551  22.632  57.895  1.00  0.00              
ATOM   4498  CE2 TYR B 205      22.482  22.147  57.174  1.00  0.00              
ATOM   4499  CZ  TYR B 205      21.323  21.813  57.836  1.00  0.00              
ATOM   4500  OH  TYR B 205      20.241  21.355  57.115  1.00  0.00              
ATOM   4501  C   TYR B 205      26.869  24.394  59.887  1.00  0.00              
ATOM   4502  O   TYR B 205      26.966  25.375  59.148  1.00  0.00              
ATOM   4503  N   GLY B 206      27.543  24.314  61.035  1.00  0.00              
ATOM   4504  CA  GLY B 206      28.253  25.460  61.579  1.00  0.00              
ATOM   4505  C   GLY B 206      27.312  26.299  62.432  1.00  0.00              
ATOM   4506  O   GLY B 206      26.130  26.446  62.115  1.00  0.00              
ATOM   4507  N   GLU B 207      27.857  26.900  63.496  1.00  0.00              
ATOM   4508  CA  GLU B 207      27.089  27.510  64.579  1.00  0.00              
ATOM   4509  CB  GLU B 207      28.032  28.328  65.458  1.00  0.00              
ATOM   4510  CG  GLU B 207      27.430  28.766  66.792  1.00  0.00              
ATOM   4511  CD  GLU B 207      28.468  29.223  67.803  1.00  0.00              
ATOM   4512  OE1 GLU B 207      29.227  28.374  68.273  1.00  0.00              
ATOM   4513  OE2 GLU B 207      28.523  30.414  68.101  1.00  0.00              
ATOM   4514  C   GLU B 207      25.846  28.316  64.213  1.00  0.00              
ATOM   4515  O   GLU B 207      24.760  27.987  64.690  1.00  0.00              
ATOM   4516  N   LYS B 208      25.957  29.321  63.336  1.00  0.00              
ATOM   4517  CA  LYS B 208      24.811  30.132  62.938  1.00  0.00              
ATOM   4518  CB  LYS B 208      25.257  31.289  62.043  1.00  0.00              
ATOM   4519  CG  LYS B 208      24.138  32.280  61.738  1.00  0.00              
ATOM   4520  CD  LYS B 208      24.589  33.355  60.765  1.00  0.00              
ATOM   4521  CE  LYS B 208      23.413  34.271  60.462  1.00  0.00              
ATOM   4522  NZ  LYS B 208      23.799  35.312  59.530  1.00  0.00              
ATOM   4523  C   LYS B 208      23.745  29.305  62.225  1.00  0.00              
ATOM   4524  O   LYS B 208      22.553  29.431  62.512  1.00  0.00              
ATOM   4525  N   LYS B 209      24.159  28.397  61.338  1.00  0.00              
ATOM   4526  CA  LYS B 209      23.212  27.625  60.552  1.00  0.00              
ATOM   4527  CB  LYS B 209      23.912  27.095  59.312  1.00  0.00              
ATOM   4528  CG  LYS B 209      22.969  26.655  58.204  1.00  0.00              
ATOM   4529  CD  LYS B 209      23.805  26.317  56.986  1.00  0.00              
ATOM   4530  CE  LYS B 209      22.918  26.078  55.780  1.00  0.00              
ATOM   4531  NZ  LYS B 209      23.728  26.040  54.577  1.00  0.00              
ATOM   4532  C   LYS B 209      22.614  26.503  61.397  1.00  0.00              
ATOM   4533  O   LYS B 209      21.471  26.101  61.185  1.00  0.00              
ATOM   4534  N   SER B 210      23.355  26.006  62.394  1.00  0.00              
ATOM   4535  CA  SER B 210      22.827  25.061  63.366  1.00  0.00              
ATOM   4536  CB  SER B 210      23.957  24.475  64.206  1.00  0.00              
ATOM   4537  OG  SER B 210      23.552  23.348  64.975  1.00  0.00              
ATOM   4538  C   SER B 210      21.813  25.754  64.271  1.00  0.00              
ATOM   4539  O   SER B 210      20.786  25.166  64.608  1.00  0.00              
ATOM   4540  N   ARG B 211      22.086  27.002  64.667  1.00  0.00              
ATOM   4541  CA  ARG B 211      21.157  27.837  65.419  1.00  0.00              
ATOM   4542  CB  ARG B 211      21.858  29.163  65.689  1.00  0.00              
ATOM   4543  CG  ARG B 211      21.112  30.261  66.419  1.00  0.00              
ATOM   4544  CD  ARG B 211      22.016  31.484  66.339  1.00  0.00              
ATOM   4545  NE  ARG B 211      21.372  32.684  66.847  1.00  0.00              
ATOM   4546  CZ  ARG B 211      20.501  33.400  66.134  1.00  0.00              
ATOM   4547  NH1 ARG B 211      19.905  34.424  66.729  1.00  0.00              
ATOM   4548  NH2 ARG B 211      20.252  33.137  64.855  1.00  0.00              
ATOM   4549  C   ARG B 211      19.866  28.039  64.633  1.00  0.00              
ATOM   4550  O   ARG B 211      18.769  27.835  65.159  1.00  0.00              
ATOM   4551  N   LEU B 212      19.998  28.397  63.350  1.00  0.00              
ATOM   4552  CA  LEU B 212      18.865  28.472  62.441  1.00  0.00              
ATOM   4553  CB  LEU B 212      19.282  28.995  61.069  1.00  0.00              
ATOM   4554  CG  LEU B 212      19.177  30.491  60.772  1.00  0.00              
ATOM   4555  CD1 LEU B 212      19.954  31.351  61.758  1.00  0.00              
ATOM   4556  CD2 LEU B 212      19.650  30.755  59.353  1.00  0.00              
ATOM   4557  C   LEU B 212      18.126  27.150  62.294  1.00  0.00              
ATOM   4558  O   LEU B 212      16.904  27.145  62.394  1.00  0.00              
ATOM   4559  N   SER B 213      18.818  26.019  62.114  1.00  0.00              
ATOM   4560  CA  SER B 213      18.192  24.701  62.058  1.00  0.00              
ATOM   4561  CB  SER B 213      19.253  23.626  61.827  1.00  0.00              
ATOM   4562  OG  SER B 213      18.745  22.302  61.695  1.00  0.00              
ATOM   4563  C   SER B 213      17.410  24.391  63.328  1.00  0.00              
ATOM   4564  O   SER B 213      16.286  23.893  63.259  1.00  0.00              
ATOM   4565  N   ASN B 214      17.984  24.707  64.493  1.00  0.00              
ATOM   4566  CA  ASN B 214      17.308  24.530  65.771  1.00  0.00              
ATOM   4567  CB  ASN B 214      18.247  24.853  66.937  1.00  0.00              
ATOM   4568  CG  ASN B 214      19.334  23.807  67.168  1.00  0.00              
ATOM   4569  OD1 ASN B 214      19.105  22.606  67.060  1.00  0.00              
ATOM   4570  ND2 ASN B 214      20.560  24.182  67.510  1.00  0.00              
ATOM   4571  C   ASN B 214      16.048  25.379  65.851  1.00  0.00              
ATOM   4572  O   ASN B 214      14.987  24.893  66.245  1.00  0.00              
ATOM   4573  N   LEU B 215      16.144  26.638  65.410  1.00  0.00              
ATOM   4574  CA  LEU B 215      15.002  27.538  65.313  1.00  0.00              
ATOM   4575  CB  LEU B 215      15.495  28.901  64.831  1.00  0.00              
ATOM   4576  CG  LEU B 215      14.556  30.096  64.762  1.00  0.00              
ATOM   4577  CD1 LEU B 215      14.108  30.516  66.150  1.00  0.00              
ATOM   4578  CD2 LEU B 215      15.273  31.253  64.098  1.00  0.00              
ATOM   4579  C   LEU B 215      13.921  27.001  64.377  1.00  0.00              
ATOM   4580  O   LEU B 215      12.738  27.039  64.717  1.00  0.00              
ATOM   4581  N   ILE B 216      14.316  26.464  63.215  1.00  0.00              
ATOM   4582  CA  ILE B 216      13.399  25.860  62.254  1.00  0.00              
ATOM   4583  CB  ILE B 216      14.146  25.467  60.950  1.00  0.00              
ATOM   4584  CG2 ILE B 216      13.248  24.679  60.002  1.00  0.00              
ATOM   4585  CG1 ILE B 216      14.683  26.700  60.233  1.00  0.00              
ATOM   4586  CD1 ILE B 216      15.633  26.406  59.055  1.00  0.00              
ATOM   4587  C   ILE B 216      12.692  24.659  62.872  1.00  0.00              
ATOM   4588  O   ILE B 216      11.467  24.558  62.783  1.00  0.00              
ATOM   4589  N   LYS B 217      13.437  23.763  63.530  1.00  0.00              
ATOM   4590  CA  LYS B 217      12.846  22.616  64.206  1.00  0.00              
ATOM   4591  CB  LYS B 217      13.904  21.706  64.819  1.00  0.00              
ATOM   4592  CG  LYS B 217      14.674  20.984  63.731  1.00  0.00              
ATOM   4593  CD  LYS B 217      15.645  19.954  64.273  1.00  0.00              
ATOM   4594  CE  LYS B 217      16.268  19.330  63.043  1.00  0.00              
ATOM   4595  NZ  LYS B 217      17.124  18.203  63.339  1.00  0.00              
ATOM   4596  C   LYS B 217      11.842  23.036  65.263  1.00  0.00              
ATOM   4597  O   LYS B 217      10.707  22.563  65.250  1.00  0.00              
ATOM   4598  N   LEU B 218      12.213  23.985  66.128  1.00  0.00              
ATOM   4599  CA  LEU B 218      11.295  24.523  67.122  1.00  0.00              
ATOM   4600  CB  LEU B 218      12.015  25.508  68.033  1.00  0.00              
ATOM   4601  CG  LEU B 218      13.146  24.983  68.910  1.00  0.00              
ATOM   4602  CD1 LEU B 218      13.873  26.137  69.569  1.00  0.00              
ATOM   4603  CD2 LEU B 218      12.638  23.989  69.941  1.00  0.00              
ATOM   4604  C   LEU B 218      10.066  25.180  66.505  1.00  0.00              
ATOM   4605  O   LEU B 218       8.960  25.016  67.016  1.00  0.00              
ATOM   4606  N   ALA B 219      10.234  25.886  65.382  1.00  0.00              
ATOM   4607  CA  ALA B 219       9.124  26.480  64.649  1.00  0.00              
ATOM   4608  CB  ALA B 219       9.659  27.312  63.496  1.00  0.00              
ATOM   4609  C   ALA B 219       8.179  25.459  64.034  1.00  0.00              
ATOM   4610  O   ALA B 219       6.961  25.630  64.067  1.00  0.00              
ATOM   4611  N   GLN B 220       8.715  24.380  63.459  1.00  0.00              
ATOM   4612  CA  GLN B 220       7.877  23.378  62.819  1.00  0.00              
ATOM   4613  CB  GLN B 220       8.639  22.628  61.727  1.00  0.00              
ATOM   4614  CG  GLN B 220       9.124  23.607  60.665  1.00  0.00              
ATOM   4615  CD  GLN B 220       9.567  23.013  59.338  1.00  0.00              
ATOM   4616  OE1 GLN B 220      10.383  22.094  59.245  1.00  0.00              
ATOM   4617  NE2 GLN B 220       9.028  23.571  58.263  1.00  0.00              
ATOM   4618  C   GLN B 220       7.237  22.425  63.817  1.00  0.00              
ATOM   4619  O   GLN B 220       6.133  21.927  63.596  1.00  0.00              
ATOM   4620  N   LYS B 221       7.918  22.161  64.934  1.00  0.00              
ATOM   4621  CA  LYS B 221       7.346  21.396  66.031  1.00  0.00              
ATOM   4622  CB  LYS B 221       8.445  20.861  66.938  1.00  0.00              
ATOM   4623  CG  LYS B 221       9.296  19.793  66.268  1.00  0.00              
ATOM   4624  CD  LYS B 221      10.510  19.484  67.124  1.00  0.00              
ATOM   4625  CE  LYS B 221      11.330  18.376  66.484  1.00  0.00              
ATOM   4626  NZ  LYS B 221      12.425  18.011  67.360  1.00  0.00              
ATOM   4627  C   LYS B 221       6.353  22.218  66.842  1.00  0.00              
ATOM   4628  O   LYS B 221       5.355  21.682  67.327  1.00  0.00              
ATOM   4629  N   VAL B 222       6.598  23.521  67.029  1.00  0.00              
ATOM   4630  CA  VAL B 222       5.637  24.402  67.680  1.00  0.00              
ATOM   4631  CB  VAL B 222       6.085  24.853  69.097  1.00  0.00              
ATOM   4632  CG1 VAL B 222       4.926  25.538  69.795  1.00  0.00              
ATOM   4633  CG2 VAL B 222       6.565  23.722  69.981  1.00  0.00              
ATOM   4634  C   VAL B 222       5.350  25.628  66.807  1.00  0.00              
ATOM   4635  O   VAL B 222       5.960  26.687  66.991  1.00  0.00              
ATOM   4636  N   PRO B 223       4.414  25.560  65.848  1.00  0.00              
ATOM   4637  CD  PRO B 223       3.784  24.334  65.368  1.00  0.00              
ATOM   4638  CA  PRO B 223       3.983  26.713  65.063  1.00  0.00              
ATOM   4639  CB  PRO B 223       3.103  26.082  64.004  1.00  0.00              
ATOM   4640  CG  PRO B 223       2.546  24.847  64.663  1.00  0.00              
ATOM   4641  C   PRO B 223       3.252  27.762  65.894  1.00  0.00              
ATOM   4642  O   PRO B 223       3.351  28.960  65.641  1.00  0.00              
ATOM   4643  N   THR B 224       2.568  27.326  66.953  1.00  0.00              
ATOM   4644  CA  THR B 224       1.771  28.174  67.827  1.00  0.00              
ATOM   4645  CB  THR B 224       0.847  27.248  68.641  1.00  0.00              
ATOM   4646  OG1 THR B 224       1.613  26.093  68.985  1.00  0.00              
ATOM   4647  CG2 THR B 224      -0.391  26.850  67.854  1.00  0.00              
ATOM   4648  C   THR B 224       2.530  29.130  68.748  1.00  0.00              
ATOM   4649  O   THR B 224       1.921  29.861  69.532  1.00  0.00              
ATOM   4650  N   ALA B 225       3.863  29.143  68.678  1.00  0.00              
ATOM   4651  CA  ALA B 225       4.679  29.984  69.538  1.00  0.00              
ATOM   4652  CB  ALA B 225       6.038  29.313  69.673  1.00  0.00              
ATOM   4653  C   ALA B 225       4.896  31.390  68.983  1.00  0.00              
ATOM   4654  O   ALA B 225       4.266  31.810  68.007  1.00  0.00              
ATOM   4655  N   ASP B 226       5.776  32.164  69.623  1.00  0.00              
ATOM   4656  CA  ASP B 226       6.313  33.375  69.021  1.00  0.00              
ATOM   4657  CB  ASP B 226       5.729  34.635  69.670  1.00  0.00              
ATOM   4658  CG  ASP B 226       5.799  35.914  68.831  1.00  0.00              
ATOM   4659  OD1 ASP B 226       6.556  35.986  67.853  1.00  0.00              
ATOM   4660  OD2 ASP B 226       5.078  36.853  69.154  1.00  0.00              
ATOM   4661  C   ASP B 226       7.824  33.333  69.216  1.00  0.00              
ATOM   4662  O   ASP B 226       8.311  32.610  70.092  1.00  0.00              
ATOM   4663  N   LEU B 227       8.583  34.109  68.431  1.00  0.00              
ATOM   4664  CA  LEU B 227      10.044  34.149  68.463  1.00  0.00              
ATOM   4665  CB  LEU B 227      10.538  35.314  67.609  1.00  0.00              
ATOM   4666  CG  LEU B 227      12.032  35.407  67.316  1.00  0.00              
ATOM   4667  CD1 LEU B 227      12.452  34.301  66.361  1.00  0.00              
ATOM   4668  CD2 LEU B 227      12.385  36.764  66.737  1.00  0.00              
ATOM   4669  C   LEU B 227      10.662  34.252  69.854  1.00  0.00              
ATOM   4670  O   LEU B 227      11.668  33.613  70.156  1.00  0.00              
ATOM   4671  N   GLU B 228       9.991  34.994  70.737  1.00  0.00              
ATOM   4672  CA  GLU B 228      10.442  35.226  72.104  1.00  0.00              
ATOM   4673  CB  GLU B 228       9.531  36.251  72.786  1.00  0.00              
ATOM   4674  CG  GLU B 228       9.587  37.697  72.258  1.00  0.00              
ATOM   4675  CD  GLU B 228       9.158  37.931  70.810  1.00  0.00              
ATOM   4676  OE1 GLU B 228       9.748  38.782  70.152  1.00  0.00              
ATOM   4677  OE2 GLU B 228       8.253  37.241  70.328  1.00  0.00              
ATOM   4678  C   GLU B 228      10.492  33.949  72.940  1.00  0.00              
ATOM   4679  O   GLU B 228      11.177  33.881  73.959  1.00  0.00              
ATOM   4680  N   ASP B 229       9.752  32.923  72.511  1.00  0.00              
ATOM   4681  CA  ASP B 229       9.817  31.611  73.132  1.00  0.00              
ATOM   4682  CB  ASP B 229       8.548  30.788  72.918  1.00  0.00              
ATOM   4683  CG  ASP B 229       7.257  31.392  73.436  1.00  0.00              
ATOM   4684  OD1 ASP B 229       7.198  31.830  74.584  1.00  0.00              
ATOM   4685  OD2 ASP B 229       6.288  31.420  72.670  1.00  0.00              
ATOM   4686  C   ASP B 229      10.959  30.827  72.512  1.00  0.00              
ATOM   4687  O   ASP B 229      11.874  30.386  73.206  1.00  0.00              
ATOM   4688  N   VAL B 230      10.917  30.683  71.185  1.00  0.00              
ATOM   4689  CA  VAL B 230      11.808  29.771  70.479  1.00  0.00              
ATOM   4690  CB  VAL B 230      11.255  29.393  69.082  1.00  0.00              
ATOM   4691  CG1 VAL B 230       9.970  28.595  69.222  1.00  0.00              
ATOM   4692  CG2 VAL B 230      10.996  30.604  68.203  1.00  0.00              
ATOM   4693  C   VAL B 230      13.264  30.210  70.390  1.00  0.00              
ATOM   4694  O   VAL B 230      14.166  29.407  70.636  1.00  0.00              
ATOM   4695  N   LEU B 231      13.529  31.486  70.088  1.00  0.00              
ATOM   4696  CA  LEU B 231      14.888  31.970  69.891  1.00  0.00              
ATOM   4697  CB  LEU B 231      14.901  33.397  69.332  1.00  0.00              
ATOM   4698  CG  LEU B 231      16.233  34.007  68.906  1.00  0.00              
ATOM   4699  CD1 LEU B 231      16.872  33.182  67.799  1.00  0.00              
ATOM   4700  CD2 LEU B 231      16.035  35.446  68.466  1.00  0.00              
ATOM   4701  C   LEU B 231      15.809  31.836  71.103  1.00  0.00              
ATOM   4702  O   LEU B 231      16.929  31.373  70.884  1.00  0.00              
ATOM   4703  N   PRO B 232      15.471  32.155  72.371  1.00  0.00              
ATOM   4704  CD  PRO B 232      14.296  32.925  72.777  1.00  0.00              
ATOM   4705  CA  PRO B 232      16.316  31.881  73.536  1.00  0.00              
ATOM   4706  CB  PRO B 232      15.427  32.274  74.696  1.00  0.00              
ATOM   4707  CG  PRO B 232      14.684  33.457  74.142  1.00  0.00              
ATOM   4708  C   PRO B 232      16.740  30.420  73.637  1.00  0.00              
ATOM   4709  O   PRO B 232      17.876  30.108  74.001  1.00  0.00              
ATOM   4710  N   LEU B 233      15.835  29.517  73.248  1.00  0.00              
ATOM   4711  CA  LEU B 233      16.106  28.090  73.273  1.00  0.00              
ATOM   4712  CB  LEU B 233      14.811  27.302  73.118  1.00  0.00              
ATOM   4713  CG  LEU B 233      13.623  27.723  73.967  1.00  0.00              
ATOM   4714  CD1 LEU B 233      12.420  26.864  73.653  1.00  0.00              
ATOM   4715  CD2 LEU B 233      13.959  27.679  75.441  1.00  0.00              
ATOM   4716  C   LEU B 233      17.067  27.735  72.152  1.00  0.00              
ATOM   4717  O   LEU B 233      18.076  27.070  72.390  1.00  0.00              
ATOM   4718  N   ALA B 234      16.788  28.234  70.940  1.00  0.00              
ATOM   4719  CA  ALA B 234      17.655  28.055  69.782  1.00  0.00              
ATOM   4720  CB  ALA B 234      17.064  28.775  68.580  1.00  0.00              
ATOM   4721  C   ALA B 234      19.063  28.597  69.992  1.00  0.00              
ATOM   4722  O   ALA B 234      20.028  28.052  69.454  1.00  0.00              
ATOM   4723  N   GLU B 235      19.201  29.672  70.779  1.00  0.00              
ATOM   4724  CA  GLU B 235      20.502  30.122  71.250  1.00  0.00              
ATOM   4725  CB  GLU B 235      20.402  31.441  72.022  1.00  0.00              
ATOM   4726  CG  GLU B 235      19.827  32.660  71.297  1.00  0.00              
ATOM   4727  CD  GLU B 235      20.639  33.275  70.161  1.00  0.00              
ATOM   4728  OE1 GLU B 235      20.099  34.149  69.482  1.00  0.00              
ATOM   4729  OE2 GLU B 235      21.799  32.924  69.947  1.00  0.00              
ATOM   4730  C   GLU B 235      21.094  29.076  72.187  1.00  0.00              
ATOM   4731  O   GLU B 235      22.141  28.492  71.899  1.00  0.00              
ATOM   4732  N   ASP B 236      20.379  28.790  73.284  1.00  0.00              
ATOM   4733  CA  ASP B 236      20.892  27.968  74.372  1.00  0.00              
ATOM   4734  CB  ASP B 236      19.867  27.856  75.500  1.00  0.00              
ATOM   4735  CG  ASP B 236      20.349  27.092  76.729  1.00  0.00              
ATOM   4736  OD1 ASP B 236      21.403  27.411  77.277  1.00  0.00              
ATOM   4737  OD2 ASP B 236      19.637  26.179  77.161  1.00  0.00              
ATOM   4738  C   ASP B 236      21.357  26.583  73.955  1.00  0.00              
ATOM   4739  O   ASP B 236      22.451  26.189  74.351  1.00  0.00              
ATOM   4740  N   ILE B 237      20.583  25.855  73.144  1.00  0.00              
ATOM   4741  CA  ILE B 237      20.999  24.544  72.655  1.00  0.00              
ATOM   4742  CB  ILE B 237      19.843  23.814  71.911  1.00  0.00              
ATOM   4743  CG2 ILE B 237      19.310  24.629  70.738  1.00  0.00              
ATOM   4744  CG1 ILE B 237      20.237  22.397  71.491  1.00  0.00              
ATOM   4745  CD1 ILE B 237      19.128  21.584  70.792  1.00  0.00              
ATOM   4746  C   ILE B 237      22.275  24.620  71.816  1.00  0.00              
ATOM   4747  O   ILE B 237      23.199  23.834  72.026  1.00  0.00              
ATOM   4748  N   THR B 238      22.381  25.602  70.915  1.00  0.00              
ATOM   4749  CA  THR B 238      23.551  25.741  70.060  1.00  0.00              
ATOM   4750  CB  THR B 238      23.272  26.767  68.948  1.00  0.00              
ATOM   4751  OG1 THR B 238      21.993  26.432  68.414  1.00  0.00              
ATOM   4752  CG2 THR B 238      24.304  26.698  67.835  1.00  0.00              
ATOM   4753  C   THR B 238      24.781  26.117  70.885  1.00  0.00              
ATOM   4754  O   THR B 238      25.880  25.613  70.643  1.00  0.00              
ATOM   4755  N   ASN B 239      24.580  26.958  71.908  1.00  0.00              
ATOM   4756  CA  ASN B 239      25.627  27.307  72.863  1.00  0.00              
ATOM   4757  CB  ASN B 239      25.147  28.346  73.875  1.00  0.00              
ATOM   4758  CG  ASN B 239      24.804  29.708  73.286  1.00  0.00              
ATOM   4759  OD1 ASN B 239      25.390  30.178  72.315  1.00  0.00              
ATOM   4760  ND2 ASN B 239      23.831  30.404  73.857  1.00  0.00              
ATOM   4761  C   ASN B 239      26.132  26.083  73.616  1.00  0.00              
ATOM   4762  O   ASN B 239      27.343  25.868  73.727  1.00  0.00              
ATOM   4763  N   ILE B 240      25.193  25.257  74.095  1.00  0.00              
ATOM   4764  CA  ILE B 240      25.483  23.973  74.725  1.00  0.00              
ATOM   4765  CB  ILE B 240      24.129  23.337  75.142  1.00  0.00              
ATOM   4766  CG2 ILE B 240      24.163  21.819  75.305  1.00  0.00              
ATOM   4767  CG1 ILE B 240      23.603  24.046  76.384  1.00  0.00              
ATOM   4768  CD1 ILE B 240      22.167  23.663  76.786  1.00  0.00              
ATOM   4769  C   ILE B 240      26.315  23.071  73.816  1.00  0.00              
ATOM   4770  O   ILE B 240      27.287  22.456  74.263  1.00  0.00              
ATOM   4771  N   LEU B 241      25.956  23.019  72.529  1.00  0.00              
ATOM   4772  CA  LEU B 241      26.724  22.284  71.535  1.00  0.00              
ATOM   4773  CB  LEU B 241      26.045  22.356  70.171  1.00  0.00              
ATOM   4774  CG  LEU B 241      24.661  21.734  70.045  1.00  0.00              
ATOM   4775  CD1 LEU B 241      24.031  22.039  68.697  1.00  0.00              
ATOM   4776  CD2 LEU B 241      24.737  20.245  70.293  1.00  0.00              
ATOM   4777  C   LEU B 241      28.164  22.768  71.444  1.00  0.00              
ATOM   4778  O   LEU B 241      29.089  21.977  71.651  1.00  0.00              
ATOM   4779  N   SER B 242      28.379  24.071  71.219  1.00  0.00              
ATOM   4780  CA  SER B 242      29.722  24.638  71.200  1.00  0.00              
ATOM   4781  CB  SER B 242      29.666  26.120  70.851  1.00  0.00              
ATOM   4782  OG  SER B 242      28.541  26.787  71.406  1.00  0.00              
ATOM   4783  C   SER B 242      30.527  24.444  72.478  1.00  0.00              
ATOM   4784  O   SER B 242      31.749  24.303  72.440  1.00  0.00              
ATOM   4785  N   LYS B 243      29.836  24.427  73.620  1.00  0.00              
ATOM   4786  CA  LYS B 243      30.480  24.227  74.905  1.00  0.00              
ATOM   4787  CB  LYS B 243      29.535  24.719  76.001  1.00  0.00              
ATOM   4788  CG  LYS B 243      30.110  24.738  77.408  1.00  0.00              
ATOM   4789  CD  LYS B 243      29.119  25.395  78.357  1.00  0.00              
ATOM   4790  CE  LYS B 243      29.678  25.419  79.772  1.00  0.00              
ATOM   4791  NZ  LYS B 243      29.661  24.095  80.367  1.00  0.00              
ATOM   4792  C   LYS B 243      30.878  22.771  75.130  1.00  0.00              
ATOM   4793  O   LYS B 243      31.999  22.491  75.556  1.00  0.00              
ATOM   4794  N   CYS B 244      29.997  21.815  74.821  1.00  0.00              
ATOM   4795  CA  CYS B 244      30.206  20.457  75.292  1.00  0.00              
ATOM   4796  CB  CYS B 244      29.056  20.077  76.214  1.00  0.00              
ATOM   4797  SG  CYS B 244      28.809  21.337  77.492  1.00  0.00              
ATOM   4798  C   CYS B 244      30.459  19.362  74.264  1.00  0.00              
ATOM   4799  O   CYS B 244      30.965  18.299  74.644  1.00  0.00              
ATOM   4800  N   CYS B 245      30.174  19.577  72.969  1.00  0.00              
ATOM   4801  CA  CYS B 245      30.308  18.533  71.951  1.00  0.00              
ATOM   4802  CB  CYS B 245      29.940  19.043  70.567  1.00  0.00              
ATOM   4803  SG  CYS B 245      28.164  19.304  70.354  1.00  0.00              
ATOM   4804  C   CYS B 245      31.655  17.832  71.846  1.00  0.00              
ATOM   4805  O   CYS B 245      31.714  16.630  71.597  1.00  0.00              
ATOM   4806  N   GLU B 246      32.766  18.547  72.030  1.00  0.00              
ATOM   4807  CA  GLU B 246      34.065  17.899  72.045  1.00  0.00              
ATOM   4808  CB  GLU B 246      34.973  18.473  70.952  1.00  0.00              
ATOM   4809  CG  GLU B 246      34.619  17.980  69.546  1.00  0.00              
ATOM   4810  CD  GLU B 246      34.748  16.470  69.367  1.00  0.00              
ATOM   4811  OE1 GLU B 246      35.869  15.959  69.331  1.00  0.00              
ATOM   4812  OE2 GLU B 246      33.731  15.784  69.286  1.00  0.00              
ATOM   4813  C   GLU B 246      34.719  17.895  73.420  1.00  0.00              
ATOM   4814  O   GLU B 246      35.908  18.177  73.590  1.00  0.00              
ATOM   4815  N   SER B 247      33.920  17.564  74.436  1.00  0.00              
ATOM   4816  CA  SER B 247      34.459  17.377  75.770  1.00  0.00              
ATOM   4817  CB  SER B 247      33.351  17.439  76.815  1.00  0.00              
ATOM   4818  OG  SER B 247      32.249  16.596  76.509  1.00  0.00              
ATOM   4819  C   SER B 247      35.255  16.080  75.855  1.00  0.00              
ATOM   4820  O   SER B 247      34.729  14.968  75.739  1.00  0.00              
ATOM   4821  N   ALA B 248      36.572  16.253  75.974  1.00  0.00              
ATOM   4822  CA  ALA B 248      37.488  15.137  76.151  1.00  0.00              
ATOM   4823  CB  ALA B 248      38.919  15.634  76.013  1.00  0.00              
ATOM   4824  C   ALA B 248      37.364  14.444  77.503  1.00  0.00              
ATOM   4825  O   ALA B 248      37.362  13.217  77.576  1.00  0.00              
ATOM   4826  N   SER B 249      37.253  15.220  78.584  1.00  0.00              
ATOM   4827  CA  SER B 249      37.160  14.666  79.923  1.00  0.00              
ATOM   4828  CB  SER B 249      38.404  15.095  80.695  1.00  0.00              
ATOM   4829  OG  SER B 249      38.565  16.509  80.610  1.00  0.00              
ATOM   4830  C   SER B 249      35.883  15.088  80.643  1.00  0.00              
ATOM   4831  O   SER B 249      34.951  14.297  80.800  1.00  0.00              
ATOM   4832  N   GLU B 250      35.794  16.349  81.077  1.00  0.00              
ATOM   4833  CA  GLU B 250      34.627  16.828  81.797  1.00  0.00              
ATOM   4834  CB  GLU B 250      35.001  18.066  82.621  1.00  0.00              
ATOM   4835  CG  GLU B 250      33.938  18.569  83.604  1.00  0.00              
ATOM   4836  CD  GLU B 250      33.537  17.571  84.685  1.00  0.00              
ATOM   4837  OE1 GLU B 250      34.339  17.302  85.578  1.00  0.00              
ATOM   4838  OE2 GLU B 250      32.414  17.066  84.624  1.00  0.00              
ATOM   4839  C   GLU B 250      33.468  17.095  80.842  1.00  0.00              
ATOM   4840  O   GLU B 250      33.317  18.179  80.270  1.00  0.00              
ATOM   4841  N   ASP B 251      32.657  16.057  80.629  1.00  0.00              
ATOM   4842  CA  ASP B 251      31.438  16.210  79.851  1.00  0.00              
ATOM   4843  CB  ASP B 251      30.790  14.872  79.492  1.00  0.00              
ATOM   4844  CG  ASP B 251      29.529  15.071  78.660  1.00  0.00              
ATOM   4845  OD1 ASP B 251      28.428  14.872  79.176  1.00  0.00              
ATOM   4846  OD2 ASP B 251      29.626  15.491  77.508  1.00  0.00              
ATOM   4847  C   ASP B 251      30.407  17.091  80.539  1.00  0.00              
ATOM   4848  O   ASP B 251      29.706  16.662  81.457  1.00  0.00              
ATOM   4849  N   CYS B 252      30.311  18.338  80.091  1.00  0.00              
ATOM   4850  CA  CYS B 252      29.248  19.211  80.559  1.00  0.00              
ATOM   4851  CB  CYS B 252      29.619  20.672  80.376  1.00  0.00              
ATOM   4852  SG  CYS B 252      30.350  21.115  78.780  1.00  0.00              
ATOM   4853  C   CYS B 252      27.855  18.926  80.011  1.00  0.00              
ATOM   4854  O   CYS B 252      26.865  19.282  80.654  1.00  0.00              
ATOM   4855  N   MET B 253      27.744  18.241  78.863  1.00  0.00              
ATOM   4856  CA  MET B 253      26.467  17.961  78.202  1.00  0.00              
ATOM   4857  CB  MET B 253      26.723  17.083  76.980  1.00  0.00              
ATOM   4858  CG  MET B 253      25.583  16.979  75.981  1.00  0.00              
ATOM   4859  SD  MET B 253      25.241  18.543  75.138  1.00  0.00              
ATOM   4860  CE  MET B 253      26.270  18.346  73.711  1.00  0.00              
ATOM   4861  C   MET B 253      25.429  17.310  79.113  1.00  0.00              
ATOM   4862  O   MET B 253      24.249  17.671  79.088  1.00  0.00              
ATOM   4863  N   ALA B 254      25.900  16.389  79.963  1.00  0.00              
ATOM   4864  CA  ALA B 254      25.098  15.768  81.010  1.00  0.00              
ATOM   4865  CB  ALA B 254      26.010  14.918  81.881  1.00  0.00              
ATOM   4866  C   ALA B 254      24.365  16.726  81.943  1.00  0.00              
ATOM   4867  O   ALA B 254      23.271  16.419  82.415  1.00  0.00              
ATOM   4868  N   LYS B 255      24.957  17.889  82.229  1.00  0.00              
ATOM   4869  CA  LYS B 255      24.306  18.905  83.043  1.00  0.00              
ATOM   4870  CB  LYS B 255      25.313  19.725  83.861  1.00  0.00              
ATOM   4871  CG  LYS B 255      26.312  18.961  84.729  1.00  0.00              
ATOM   4872  CD  LYS B 255      27.571  18.663  83.929  1.00  0.00              
ATOM   4873  CE  LYS B 255      28.628  17.926  84.731  1.00  0.00              
ATOM   4874  NZ  LYS B 255      29.813  17.768  83.910  1.00  0.00              
ATOM   4875  C   LYS B 255      23.522  19.857  82.146  1.00  0.00              
ATOM   4876  O   LYS B 255      22.408  20.280  82.466  1.00  0.00              
ATOM   4877  N   GLU B 256      24.114  20.173  80.987  1.00  0.00              
ATOM   4878  CA  GLU B 256      23.557  21.138  80.052  1.00  0.00              
ATOM   4879  CB  GLU B 256      24.475  21.339  78.857  1.00  0.00              
ATOM   4880  CG  GLU B 256      25.885  21.867  79.095  1.00  0.00              
ATOM   4881  CD  GLU B 256      26.032  23.198  79.819  1.00  0.00              
ATOM   4882  OE1 GLU B 256      25.289  24.138  79.539  1.00  0.00              
ATOM   4883  OE2 GLU B 256      26.928  23.289  80.661  1.00  0.00              
ATOM   4884  C   GLU B 256      22.180  20.780  79.517  1.00  0.00              
ATOM   4885  O   GLU B 256      21.277  21.616  79.561  1.00  0.00              
ATOM   4886  N   LEU B 257      21.981  19.552  79.021  1.00  0.00              
ATOM   4887  CA  LEU B 257      20.694  19.171  78.453  1.00  0.00              
ATOM   4888  CB  LEU B 257      20.763  17.848  77.685  1.00  0.00              
ATOM   4889  CG  LEU B 257      21.667  17.778  76.459  1.00  0.00              
ATOM   4890  CD1 LEU B 257      21.603  16.390  75.850  1.00  0.00              
ATOM   4891  CD2 LEU B 257      21.284  18.824  75.422  1.00  0.00              
ATOM   4892  C   LEU B 257      19.522  19.203  79.435  1.00  0.00              
ATOM   4893  O   LEU B 257      18.477  19.723  79.039  1.00  0.00              
ATOM   4894  N   PRO B 258      19.596  18.733  80.698  1.00  0.00              
ATOM   4895  CD  PRO B 258      20.517  17.699  81.165  1.00  0.00              
ATOM   4896  CA  PRO B 258      18.591  18.994  81.727  1.00  0.00              
ATOM   4897  CB  PRO B 258      19.200  18.368  82.959  1.00  0.00              
ATOM   4898  CG  PRO B 258      19.820  17.125  82.385  1.00  0.00              
ATOM   4899  C   PRO B 258      18.286  20.475  81.927  1.00  0.00              
ATOM   4900  O   PRO B 258      17.115  20.871  81.980  1.00  0.00              
ATOM   4901  N   GLU B 259      19.328  21.314  81.992  1.00  0.00              
ATOM   4902  CA  GLU B 259      19.149  22.757  82.063  1.00  0.00              
ATOM   4903  CB  GLU B 259      20.507  23.427  82.315  1.00  0.00              
ATOM   4904  CG  GLU B 259      20.580  24.960  82.320  1.00  0.00              
ATOM   4905  CD  GLU B 259      19.554  25.682  83.188  1.00  0.00              
ATOM   4906  OE1 GLU B 259      19.522  25.465  84.399  1.00  0.00              
ATOM   4907  OE2 GLU B 259      18.793  26.474  82.631  1.00  0.00              
ATOM   4908  C   GLU B 259      18.444  23.316  80.828  1.00  0.00              
ATOM   4909  O   GLU B 259      17.631  24.235  80.951  1.00  0.00              
ATOM   4910  N   HIS B 260      18.718  22.766  79.642  1.00  0.00              
ATOM   4911  CA  HIS B 260      18.001  23.159  78.442  1.00  0.00              
ATOM   4912  CB  HIS B 260      18.615  22.551  77.184  1.00  0.00              
ATOM   4913  CG  HIS B 260      18.007  23.133  75.916  1.00  0.00              
ATOM   4914  ND1 HIS B 260      17.828  24.415  75.644  1.00  0.00              
ATOM   4915  CD2 HIS B 260      17.480  22.392  74.886  1.00  0.00              
ATOM   4916  NE2 HIS B 260      16.996  23.279  74.054  1.00  0.00              
ATOM   4917  CE1 HIS B 260      17.200  24.493  74.504  1.00  0.00              
ATOM   4918  C   HIS B 260      16.532  22.778  78.542  1.00  0.00              
ATOM   4919  O   HIS B 260      15.677  23.628  78.296  1.00  0.00              
ATOM   4920  N   THR B 261      16.207  21.541  78.941  1.00  0.00              
ATOM   4921  CA  THR B 261      14.819  21.115  79.068  1.00  0.00              
ATOM   4922  CB  THR B 261      14.697  19.619  79.389  1.00  0.00              
ATOM   4923  OG1 THR B 261      15.719  19.262  80.309  1.00  0.00              
ATOM   4924  CG2 THR B 261      14.820  18.804  78.121  1.00  0.00              
ATOM   4925  C   THR B 261      13.952  21.940  80.007  1.00  0.00              
ATOM   4926  O   THR B 261      12.754  22.087  79.761  1.00  0.00              
ATOM   4927  N   VAL B 262      14.551  22.521  81.056  1.00  0.00              
ATOM   4928  CA  VAL B 262      13.851  23.457  81.932  1.00  0.00              
ATOM   4929  CB  VAL B 262      14.778  23.934  83.081  1.00  0.00              
ATOM   4930  CG1 VAL B 262      14.085  24.934  83.999  1.00  0.00              
ATOM   4931  CG2 VAL B 262      15.243  22.756  83.923  1.00  0.00              
ATOM   4932  C   VAL B 262      13.333  24.640  81.115  1.00  0.00              
ATOM   4933  O   VAL B 262      12.129  24.914  81.093  1.00  0.00              
ATOM   4934  N   LYS B 263      14.234  25.291  80.369  1.00  0.00              
ATOM   4935  CA  LYS B 263      13.875  26.443  79.551  1.00  0.00              
ATOM   4936  CB  LYS B 263      15.102  27.066  78.903  1.00  0.00              
ATOM   4937  CG  LYS B 263      16.227  27.514  79.812  1.00  0.00              
ATOM   4938  CD  LYS B 263      17.226  28.216  78.908  1.00  0.00
[truncated: 120,880 more chars]
