# Supplementary material for: RaTrav: a tool for calculating mean first-passage times on biochemical networks
Source: BMC Syst Biol. 2013 Nov 21;7:130. doi: 10.1186/1752-0509-7-130 (PMC4222613; doi:10.1186/1752-0509-7-130)
Supplement: Additional file 1 — RaTrav examples file. File containing RaTrav input and output data for the two case studies presented. [file 1752-0509-7-130-S1.zip › SupplementaryFiles/Example1/41d.pdb]

ATOM      1  N   GLU A   1      11.426  -6.493 102.440  1.00  0.00              
ATOM      2  CA  GLU A   1      11.759  -7.874 102.743  1.00  0.00              
ATOM      3  CB  GLU A   1      11.857  -8.022 104.261  1.00  0.00              
ATOM      4  CG  GLU A   1      12.456  -9.332 104.775  1.00  0.00              
ATOM      5  CD  GLU A   1      13.903  -9.579 104.363  1.00  0.00              
ATOM      6  OE1 GLU A   1      14.780  -8.828 104.791  1.00  0.00              
ATOM      7  OE2 GLU A   1      14.157 -10.533 103.630  1.00  0.00              
ATOM      8  C   GLU A   1      10.712  -8.825 102.170  1.00  0.00              
ATOM      9  O   GLU A   1      10.971  -9.996 101.904  1.00  0.00              
ATOM     10  N   THR A   2       9.522  -8.275 101.959  1.00  0.00              
ATOM     11  CA  THR A   2       8.408  -9.005 101.390  1.00  0.00              
ATOM     12  CB  THR A   2       7.098  -8.294 101.777  1.00  0.00              
ATOM     13  OG1 THR A   2       7.358  -6.892 101.817  1.00  0.00              
ATOM     14  CG2 THR A   2       6.566  -8.791 103.111  1.00  0.00              
ATOM     15  C   THR A   2       8.534  -9.196  99.884  1.00  0.00              
ATOM     16  O   THR A   2       9.045  -8.338  99.157  1.00  0.00              
ATOM     17  N   THR A   3       8.070 -10.352  99.409  1.00  0.00              
ATOM     18  CA  THR A   3       8.155 -10.719  98.005  1.00  0.00              
ATOM     19  CB  THR A   3       7.775 -12.204  97.871  1.00  0.00              
ATOM     20  OG1 THR A   3       6.593 -12.377  98.649  1.00  0.00              
ATOM     21  CG2 THR A   3       8.881 -13.136  98.339  1.00  0.00              
ATOM     22  C   THR A   3       7.266  -9.840  97.135  1.00  0.00              
ATOM     23  O   THR A   3       6.039  -9.965  97.168  1.00  0.00              
ATOM     24  N   ALA A   4       7.896  -8.928  96.393  1.00  0.00              
ATOM     25  CA  ALA A   4       7.200  -7.998  95.516  1.00  0.00              
ATOM     26  CB  ALA A   4       8.221  -7.219  94.699  1.00  0.00              
ATOM     27  C   ALA A   4       6.208  -8.627  94.545  1.00  0.00              
ATOM     28  O   ALA A   4       6.532  -9.562  93.810  1.00  0.00              
ATOM     29  N   LEU A   5       4.980  -8.111  94.558  1.00  0.00              
ATOM     30  CA  LEU A   5       3.901  -8.638  93.738  1.00  0.00              
ATOM     31  CB  LEU A   5       2.554  -8.147  94.254  1.00  0.00              
ATOM     32  CG  LEU A   5       2.075  -8.615  95.616  1.00  0.00              
ATOM     33  CD1 LEU A   5       0.862  -7.823  96.062  1.00  0.00              
ATOM     34  CD2 LEU A   5       1.759 -10.093  95.586  1.00  0.00              
ATOM     35  C   LEU A   5       4.052  -8.187  92.297  1.00  0.00              
ATOM     36  O   LEU A   5       4.314  -7.013  92.036  1.00  0.00              
ATOM     37  N   VAL A   6       3.911  -9.102  91.342  1.00  0.00              
ATOM     38  CA  VAL A   6       3.911  -8.737  89.936  1.00  0.00              
ATOM     39  CB  VAL A   6       5.049  -9.434  89.151  1.00  0.00              
ATOM     40  CG1 VAL A   6       5.090  -8.935  87.713  1.00  0.00              
ATOM     41  CG2 VAL A   6       6.403  -9.191  89.796  1.00  0.00              
ATOM     42  C   VAL A   6       2.547  -9.139  89.398  1.00  0.00              
ATOM     43  O   VAL A   6       2.169 -10.317  89.431  1.00  0.00              
ATOM     44  N   CYS A   7       1.790  -8.151  88.921  1.00  0.00              
ATOM     45  CA  CYS A   7       0.448  -8.395  88.428  1.00  0.00              
ATOM     46  CB  CYS A   7      -0.555  -7.798  89.407  1.00  0.00              
ATOM     47  SG  CYS A   7      -2.283  -8.148  88.999  1.00  0.00              
ATOM     48  C   CYS A   7       0.255  -7.849  87.018  1.00  0.00              
ATOM     49  O   CYS A   7       0.094  -6.646  86.773  1.00  0.00              
ATOM     50  N   ASP A   8       0.286  -8.783  86.068  1.00  0.00              
ATOM     51  CA  ASP A   8       0.093  -8.474  84.663  1.00  0.00              
ATOM     52  CB  ASP A   8       0.859  -9.455  83.778  1.00  0.00              
ATOM     53  CG  ASP A   8       0.817  -9.210  82.270  1.00  0.00              
ATOM     54  OD1 ASP A   8       1.221 -10.114  81.541  1.00  0.00              
ATOM     55  OD2 ASP A   8       0.442  -8.127  81.810  1.00  0.00              
ATOM     56  C   ASP A   8      -1.380  -8.459  84.295  1.00  0.00              
ATOM     57  O   ASP A   8      -2.003  -9.480  84.007  1.00  0.00              
ATOM     58  N   ASN A   9      -1.898  -7.238  84.291  1.00  0.00              
ATOM     59  CA  ASN A   9      -3.295  -6.968  84.004  1.00  0.00              
ATOM     60  CB  ASN A   9      -3.740  -5.701  84.738  1.00  0.00              
ATOM     61  CG  ASN A   9      -3.734  -5.794  86.259  1.00  0.00              
ATOM     62  OD1 ASN A   9      -4.764  -5.653  86.910  1.00  0.00              
ATOM     63  ND2 ASN A   9      -2.608  -5.999  86.926  1.00  0.00              
ATOM     64  C   ASN A   9      -3.460  -6.754  82.505  1.00  0.00              
ATOM     65  O   ASN A   9      -2.749  -5.936  81.916  1.00  0.00              
ATOM     66  N   GLY A  10      -4.357  -7.494  81.853  1.00  0.00              
ATOM     67  CA  GLY A  10      -4.680  -7.249  80.455  1.00  0.00              
ATOM     68  C   GLY A  10      -6.154  -7.507  80.187  1.00  0.00              
ATOM     69  O   GLY A  10      -6.808  -8.223  80.948  1.00  0.00              
ATOM     70  N   SER A  11      -6.679  -6.966  79.079  1.00  0.00              
ATOM     71  CA  SER A  11      -8.093  -7.028  78.707  1.00  0.00              
ATOM     72  CB  SER A  11      -8.238  -6.576  77.259  1.00  0.00              
ATOM     73  OG  SER A  11      -7.461  -5.419  76.969  1.00  0.00              
ATOM     74  C   SER A  11      -8.799  -8.374  78.846  1.00  0.00              
ATOM     75  O   SER A  11     -10.005  -8.441  79.093  1.00  0.00              
ATOM     76  N   GLY A  12      -8.062  -9.469  78.655  1.00  0.00              
ATOM     77  CA  GLY A  12      -8.633 -10.798  78.758  1.00  0.00              
ATOM     78  C   GLY A  12      -8.237 -11.525  80.030  1.00  0.00              
ATOM     79  O   GLY A  12      -9.023 -12.312  80.557  1.00  0.00              
ATOM     80  N   LEU A  13      -7.047 -11.256  80.571  1.00  0.00              
ATOM     81  CA  LEU A  13      -6.449 -12.110  81.586  1.00  0.00              
ATOM     82  CB  LEU A  13      -5.531 -13.161  80.958  1.00  0.00              
ATOM     83  CG  LEU A  13      -6.096 -14.320  80.144  1.00  0.00              
ATOM     84  CD1 LEU A  13      -4.985 -15.019  79.388  1.00  0.00              
ATOM     85  CD2 LEU A  13      -6.843 -15.301  81.031  1.00  0.00              
ATOM     86  C   LEU A  13      -5.619 -11.290  82.555  1.00  0.00              
ATOM     87  O   LEU A  13      -5.004 -10.283  82.189  1.00  0.00              
ATOM     88  N   VAL A  14      -5.641 -11.717  83.814  1.00  0.00              
ATOM     89  CA  VAL A  14      -4.723 -11.214  84.817  1.00  0.00              
ATOM     90  CB  VAL A  14      -5.471 -10.695  86.069  1.00  0.00              
ATOM     91  CG1 VAL A  14      -4.500 -10.197  87.133  1.00  0.00              
ATOM     92  CG2 VAL A  14      -6.400  -9.549  85.702  1.00  0.00              
ATOM     93  C   VAL A  14      -3.794 -12.371  85.160  1.00  0.00              
ATOM     94  O   VAL A  14      -4.229 -13.448  85.580  1.00  0.00              
ATOM     95  N   LYS A  15      -2.507 -12.145  84.900  1.00  0.00              
ATOM     96  CA  LYS A  15      -1.452 -13.059  85.305  1.00  0.00              
ATOM     97  CB  LYS A  15      -0.368 -13.196  84.233  1.00  0.00              
ATOM     98  CG  LYS A  15      -0.810 -13.734  82.876  1.00  0.00              
ATOM     99  CD  LYS A  15      -1.135 -12.610  81.897  1.00  0.00              
ATOM    100  CE  LYS A  15      -1.661 -13.139  80.568  1.00  0.00              
ATOM    101  NZ  LYS A  15      -0.699 -13.965  79.858  1.00  0.00              
ATOM    102  C   LYS A  15      -0.828 -12.484  86.569  1.00  0.00              
ATOM    103  O   LYS A  15      -0.602 -11.275  86.648  1.00  0.00              
ATOM    104  N   ALA A  16      -0.522 -13.298  87.577  1.00  0.00              
ATOM    105  CA  ALA A  16      -0.060 -12.790  88.857  1.00  0.00              
ATOM    106  CB  ALA A  16      -1.254 -12.617  89.777  1.00  0.00              
ATOM    107  C   ALA A  16       0.909 -13.728  89.555  1.00  0.00              
ATOM    108  O   ALA A  16       0.840 -14.953  89.411  1.00  0.00              
ATOM    109  N   GLY A  17       1.832 -13.136  90.312  1.00  0.00              
ATOM    110  CA  GLY A  17       2.785 -13.892  91.106  1.00  0.00              
ATOM    111  C   GLY A  17       3.739 -12.949  91.818  1.00  0.00              
ATOM    112  O   GLY A  17       3.386 -11.811  92.137  1.00  0.00              
ATOM    113  N   PHE A  18       4.968 -13.411  92.034  1.00  0.00              
ATOM    114  CA  PHE A  18       5.954 -12.668  92.801  1.00  0.00              
ATOM    115  CB  PHE A  18       6.295 -13.396  94.104  1.00  0.00              
ATOM    116  CG  PHE A  18       5.110 -13.668  95.022  1.00  0.00              
ATOM    117  CD1 PHE A  18       4.520 -14.916  95.023  1.00  0.00              
ATOM    118  CD2 PHE A  18       4.634 -12.678  95.859  1.00  0.00              
ATOM    119  CE1 PHE A  18       3.454 -15.173  95.860  1.00  0.00              
ATOM    120  CE2 PHE A  18       3.575 -12.948  96.701  1.00  0.00              
ATOM    121  CZ  PHE A  18       2.982 -14.191  96.701  1.00  0.00              
ATOM    122  C   PHE A  18       7.234 -12.509  91.994  1.00  0.00              
ATOM    123  O   PHE A  18       7.562 -13.334  91.132  1.00  0.00              
ATOM    124  N   ALA A  19       7.964 -11.433  92.295  1.00  0.00              
ATOM    125  CA  ALA A  19       9.252 -11.141  91.687  1.00  0.00              
ATOM    126  CB  ALA A  19       9.840  -9.892  92.320  1.00  0.00              
ATOM    127  C   ALA A  19      10.250 -12.266  91.904  1.00  0.00              
ATOM    128  O   ALA A  19      10.457 -12.746  93.021  1.00  0.00              
ATOM    129  N   GLY A  20      10.830 -12.718  90.798  1.00  0.00              
ATOM    130  CA  GLY A  20      11.744 -13.843  90.828  1.00  0.00              
ATOM    131  C   GLY A  20      11.088 -15.113  90.305  1.00  0.00              
ATOM    132  O   GLY A  20      11.786 -16.082  90.003  1.00  0.00              
ATOM    133  N   ASP A  21       9.754 -15.159  90.179  1.00  0.00              
ATOM    134  CA  ASP A  21       9.106 -16.314  89.567  1.00  0.00              
ATOM    135  CB  ASP A  21       7.598 -16.372  89.790  1.00  0.00              
ATOM    136  CG  ASP A  21       7.114 -16.732  91.183  1.00  0.00              
ATOM    137  OD1 ASP A  21       7.575 -17.717  91.763  1.00  0.00              
ATOM    138  OD2 ASP A  21       6.233 -16.043  91.702  1.00  0.00              
ATOM    139  C   ASP A  21       9.327 -16.286  88.066  1.00  0.00              
ATOM    140  O   ASP A  21       9.238 -15.233  87.431  1.00  0.00              
ATOM    141  N   ASP A  22       9.612 -17.452  87.488  1.00  0.00              
ATOM    142  CA  ASP A  22       9.782 -17.577  86.043  1.00  0.00              
ATOM    143  CB  ASP A  22      10.655 -18.795  85.699  1.00  0.00              
ATOM    144  CG  ASP A  22       9.964 -20.144  85.875  1.00  0.00              
ATOM    145  OD1 ASP A  22       9.470 -20.407  86.974  1.00  0.00              
ATOM    146  OD2 ASP A  22       9.919 -20.921  84.924  1.00  0.00              
ATOM    147  C   ASP A  22       8.454 -17.699  85.301  1.00  0.00              
ATOM    148  O   ASP A  22       8.418 -17.681  84.073  1.00  0.00              
ATOM    149  N   ALA A  23       7.356 -17.870  86.037  1.00  0.00              
ATOM    150  CA  ALA A  23       6.038 -18.086  85.468  1.00  0.00              
ATOM    151  CB  ALA A  23       5.804 -19.585  85.311  1.00  0.00              
ATOM    152  C   ALA A  23       5.010 -17.564  86.466  1.00  0.00              
ATOM    153  O   ALA A  23       5.289 -17.584  87.671  1.00  0.00              
ATOM    154  N   PRO A  24       3.850 -17.036  86.045  1.00  0.00              
ATOM    155  CD  PRO A  24       3.537 -16.705  84.658  1.00  0.00              
ATOM    156  CA  PRO A  24       2.781 -16.612  86.943  1.00  0.00              
ATOM    157  CB  PRO A  24       1.814 -15.902  86.018  1.00  0.00              
ATOM    158  CG  PRO A  24       2.029 -16.575  84.688  1.00  0.00              
ATOM    159  C   PRO A  24       2.121 -17.761  87.693  1.00  0.00              
ATOM    160  O   PRO A  24       1.909 -18.851  87.158  1.00  0.00              
ATOM    161  N   ARG A  25       1.795 -17.497  88.956  1.00  0.00              
ATOM    162  CA  ARG A  25       1.187 -18.492  89.820  1.00  0.00              
ATOM    163  CB  ARG A  25       1.565 -18.171  91.259  1.00  0.00              
ATOM    164  CG  ARG A  25       1.174 -19.212  92.301  1.00  0.00              
ATOM    165  CD  ARG A  25       1.980 -19.040  93.588  1.00  0.00              
ATOM    166  NE  ARG A  25       3.346 -19.535  93.448  1.00  0.00              
ATOM    167  CZ  ARG A  25       4.396 -18.750  93.186  1.00  0.00              
ATOM    168  NH1 ARG A  25       5.588 -19.309  93.023  1.00  0.00              
ATOM    169  NH2 ARG A  25       4.265 -17.431  93.102  1.00  0.00              
ATOM    170  C   ARG A  25      -0.324 -18.506  89.625  1.00  0.00              
ATOM    171  O   ARG A  25      -0.958 -19.561  89.613  1.00  0.00              
ATOM    172  N   ALA A  26      -0.915 -17.323  89.455  1.00  0.00              
ATOM    173  CA  ALA A  26      -2.339 -17.214  89.205  1.00  0.00              
ATOM    174  CB  ALA A  26      -2.960 -16.269  90.220  1.00  0.00              
ATOM    175  C   ALA A  26      -2.550 -16.618  87.825  1.00  0.00              
ATOM    176  O   ALA A  26      -1.953 -15.595  87.489  1.00  0.00              
ATOM    177  N   VAL A  27      -3.342 -17.279  86.983  1.00  0.00              
ATOM    178  CA  VAL A  27      -3.756 -16.718  85.705  1.00  0.00              
ATOM    179  CB  VAL A  27      -3.135 -17.443  84.479  1.00  0.00              
ATOM    180  CG1 VAL A  27      -3.513 -16.720  83.191  1.00  0.00              
ATOM    181  CG2 VAL A  27      -1.622 -17.557  84.556  1.00  0.00              
ATOM    182  C   VAL A  27      -5.262 -16.915  85.700  1.00  0.00              
ATOM    183  O   VAL A  27      -5.731 -18.048  85.837  1.00  0.00              
ATOM    184  N   PHE A  28      -6.034 -15.835  85.586  1.00  0.00              
ATOM    185  CA  PHE A  28      -7.484 -15.946  85.533  1.00  0.00              
ATOM    186  CB  PHE A  28      -8.102 -15.914  86.948  1.00  0.00              
ATOM    187  CG  PHE A  28      -7.968 -14.621  87.738  1.00  0.00              
ATOM    188  CD1 PHE A  28      -9.055 -13.773  87.833  1.00  0.00              
ATOM    189  CD2 PHE A  28      -6.788 -14.316  88.388  1.00  0.00              
ATOM    190  CE1 PHE A  28      -8.966 -12.624  88.585  1.00  0.00              
ATOM    191  CE2 PHE A  28      -6.709 -13.165  89.140  1.00  0.00              
ATOM    192  CZ  PHE A  28      -7.795 -12.324  89.241  1.00  0.00              
ATOM    193  C   PHE A  28      -8.078 -14.869  84.629  1.00  0.00              
ATOM    194  O   PHE A  28      -7.457 -13.812  84.486  1.00  0.00              
ATOM    195  N   PRO A  29      -9.228 -15.072  83.965  1.00  0.00              
ATOM    196  CD  PRO A  29      -9.929 -16.349  83.868  1.00  0.00              
ATOM    197  CA  PRO A  29      -9.872 -14.071  83.121  1.00  0.00              
ATOM    198  CB  PRO A  29     -11.051 -14.822  82.529  1.00  0.00              
ATOM    199  CG  PRO A  29     -11.339 -15.912  83.531  1.00  0.00              
ATOM    200  C   PRO A  29     -10.298 -12.788  83.823  1.00  0.00              
ATOM    201  O   PRO A  29     -10.811 -12.801  84.946  1.00  0.00              
ATOM    202  N   SER A  30     -10.096 -11.661  83.140  1.00  0.00              
ATOM    203  CA  SER A  30     -10.440 -10.342  83.651  1.00  0.00              
ATOM    204  CB  SER A  30      -9.647  -9.299  82.868  1.00  0.00              
ATOM    205  OG  SER A  30      -8.260  -9.602  82.890  1.00  0.00              
ATOM    206  C   SER A  30     -11.939 -10.051  83.583  1.00  0.00              
ATOM    207  O   SER A  30     -12.400  -9.092  82.957  1.00  0.00              
ATOM    208  N   ILE A  31     -12.725 -10.892  84.254  1.00  0.00              
ATOM    209  CA  ILE A  31     -14.170 -10.765  84.264  1.00  0.00              
ATOM    210  CB  ILE A  31     -14.905 -11.942  83.569  1.00  0.00              
ATOM    211  CG2 ILE A  31     -14.799 -11.800  82.060  1.00  0.00              
ATOM    212  CG1 ILE A  31     -14.471 -13.319  84.072  1.00  0.00              
ATOM    213  CD1 ILE A  31     -15.298 -14.502  83.530  1.00  0.00              
ATOM    214  C   ILE A  31     -14.677 -10.641  85.687  1.00  0.00              
ATOM    215  O   ILE A  31     -14.079 -11.145  86.639  1.00  0.00              
ATOM    216  N   VAL A  32     -15.781  -9.921  85.822  1.00  0.00              
ATOM    217  CA  VAL A  32     -16.595  -9.968  87.025  1.00  0.00              
ATOM    218  CB  VAL A  32     -16.640  -8.626  87.790  1.00  0.00              
ATOM    219  CG1 VAL A  32     -15.312  -8.337  88.473  1.00  0.00              
ATOM    220  CG2 VAL A  32     -17.003  -7.478  86.866  1.00  0.00              
ATOM    221  C   VAL A  32     -17.989 -10.379  86.580  1.00  0.00              
ATOM    222  O   VAL A  32     -18.376 -10.112  85.439  1.00  0.00              
ATOM    223  N   GLY A  33     -18.763 -11.031  87.439  1.00  0.00              
ATOM    224  CA  GLY A  33     -20.085 -11.483  87.064  1.00  0.00              
ATOM    225  C   GLY A  33     -21.082 -11.227  88.170  1.00  0.00              
ATOM    226  O   GLY A  33     -20.979 -11.779  89.267  1.00  0.00              
ATOM    227  N   ARG A  34     -22.035 -10.346  87.881  1.00  0.00              
ATOM    228  CA  ARG A  34     -23.157 -10.124  88.776  1.00  0.00              
ATOM    229  CB  ARG A  34     -23.628  -8.675  88.708  1.00  0.00              
ATOM    230  CG  ARG A  34     -22.673  -7.728  89.402  1.00  0.00              
ATOM    231  CD  ARG A  34     -23.129  -6.281  89.297  1.00  0.00              
ATOM    232  NE  ARG A  34     -22.258  -5.419  90.084  1.00  0.00              
ATOM    233  CZ  ARG A  34     -21.055  -5.014  89.668  1.00  0.00              
ATOM    234  NH1 ARG A  34     -20.296  -4.341  90.523  1.00  0.00              
ATOM    235  NH2 ARG A  34     -20.637  -5.221  88.420  1.00  0.00              
ATOM    236  C   ARG A  34     -24.286 -11.034  88.320  1.00  0.00              
ATOM    237  O   ARG A  34     -24.446 -11.185  87.106  1.00  0.00              
ATOM    238  N   PRO A  35     -25.076 -11.683  89.188  1.00  0.00              
ATOM    239  CD  PRO A  35     -24.829 -11.798  90.620  1.00  0.00              
ATOM    240  CA  PRO A  35     -26.268 -12.432  88.789  1.00  0.00              
ATOM    241  CB  PRO A  35     -26.830 -12.913  90.117  1.00  0.00              
ATOM    242  CG  PRO A  35     -26.234 -11.990  91.155  1.00  0.00              
ATOM    243  C   PRO A  35     -27.245 -11.569  87.998  1.00  0.00              
ATOM    244  O   PRO A  35     -27.357 -10.368  88.255  1.00  0.00              
ATOM    245  N   ARG A  36     -27.917 -12.162  87.007  1.00  0.00              
ATOM    246  CA  ARG A  36     -28.799 -11.441  86.090  1.00  0.00              
ATOM    247  CB  ARG A  36     -29.685 -12.413  85.322  1.00  0.00              
ATOM    248  CG  ARG A  36     -28.939 -13.335  84.377  1.00  0.00              
ATOM    249  CD  ARG A  36     -29.924 -14.307  83.757  1.00  0.00              
ATOM    250  NE  ARG A  36     -29.234 -15.391  83.077  1.00  0.00              
ATOM    251  CZ  ARG A  36     -29.871 -16.302  82.339  1.00  0.00              
ATOM    252  NH1 ARG A  36     -29.168 -17.301  81.828  1.00  0.00              
ATOM    253  NH2 ARG A  36     -31.178 -16.225  82.104  1.00  0.00              
ATOM    254  C   ARG A  36     -29.700 -10.345  86.654  1.00  0.00              
ATOM    255  O   ARG A  36     -30.240 -10.439  87.758  1.00  0.00              
ATOM    256  N   HIS A  37     -29.780  -9.259  85.880  1.00  0.00              
ATOM    257  CA  HIS A  37     -30.767  -8.195  86.045  1.00  0.00              
ATOM    258  CB  HIS A  37     -32.161  -8.693  85.631  1.00  0.00              
ATOM    259  CG  HIS A  37     -32.241  -9.127  84.176  1.00  0.00              
ATOM    260  ND1 HIS A  37     -32.327 -10.368  83.724  1.00  0.00              
ATOM    261  CD2 HIS A  37     -32.206  -8.271  83.100  1.00  0.00              
ATOM    262  NE2 HIS A  37     -32.265  -9.055  82.054  1.00  0.00              
ATOM    263  CE1 HIS A  37     -32.338 -10.312  82.421  1.00  0.00              
ATOM    264  C   HIS A  37     -30.832  -7.467  87.388  1.00  0.00              
ATOM    265  O   HIS A  37     -31.888  -6.973  87.793  1.00  0.00              
ATOM    266  N   GLN A  38     -29.688  -7.323  88.067  1.00  0.00              
ATOM    267  CA  GLN A  38     -29.607  -6.627  89.352  1.00  0.00              
ATOM    268  CB  GLN A  38     -28.164  -6.562  89.842  1.00  0.00              
ATOM    269  CG  GLN A  38     -27.486  -7.902  90.084  1.00  0.00              
ATOM    270  CD  GLN A  38     -28.240  -8.825  91.030  1.00  0.00              
ATOM    271  OE1 GLN A  38     -28.149  -8.707  92.248  1.00  0.00              
ATOM    272  NE2 GLN A  38     -28.992  -9.788  90.510  1.00  0.00              
ATOM    273  C   GLN A  38     -30.183  -5.215  89.371  1.00  0.00              
ATOM    274  O   GLN A  38     -30.852  -4.810  90.320  1.00  0.00              
ATOM    275  N   GLY A  39     -29.959  -4.471  88.283  1.00  0.00              
ATOM    276  CA  GLY A  39     -30.499  -3.126  88.126  1.00  0.00              
ATOM    277  C   GLY A  39     -32.020  -3.088  88.006  1.00  0.00              
ATOM    278  O   GLY A  39     -32.636  -2.045  88.221  1.00  0.00              
ATOM    279  N   VAL A  40     -32.642  -4.211  87.635  1.00  0.00              
ATOM    280  CA  VAL A  40     -34.092  -4.315  87.583  1.00  0.00              
ATOM    281  CB  VAL A  40     -34.532  -5.298  86.469  1.00  0.00              
ATOM    282  CG1 VAL A  40     -36.049  -5.374  86.355  1.00  0.00              
ATOM    283  CG2 VAL A  40     -33.945  -4.901  85.121  1.00  0.00              
ATOM    284  C   VAL A  40     -34.566  -4.790  88.953  1.00  0.00              
ATOM    285  O   VAL A  40     -35.463  -4.202  89.559  1.00  0.00              
ATOM    286  N   MET A  41     -33.943  -5.848  89.481  1.00  0.00              
ATOM    287  CA  MET A  41     -34.315  -6.402  90.773  1.00  0.00              
ATOM    288  CB  MET A  41     -33.972  -7.889  90.821  1.00  0.00              
ATOM    289  CG  MET A  41     -34.827  -8.737  89.893  1.00  0.00              
ATOM    290  SD  MET A  41     -34.557 -10.510  90.135  1.00  0.00              
ATOM    291  CE  MET A  41     -33.253 -10.770  88.968  1.00  0.00              
ATOM    292  C   MET A  41     -33.698  -5.639  91.944  1.00  0.00              
ATOM    293  O   MET A  41     -32.901  -6.148  92.741  1.00  0.00              
ATOM    294  N   VAL A  42     -34.128  -4.379  92.057  1.00  0.00              
ATOM    295  CA  VAL A  42     -33.615  -3.451  93.053  1.00  0.00              
ATOM    296  CB  VAL A  42     -34.172  -2.023  92.815  1.00  0.00              
ATOM    297  CG1 VAL A  42     -33.600  -1.022  93.813  1.00  0.00              
ATOM    298  CG2 VAL A  42     -33.852  -1.541  91.407  1.00  0.00              
ATOM    299  C   VAL A  42     -33.934  -3.947  94.459  1.00  0.00              
ATOM    300  O   VAL A  42     -35.082  -3.979  94.905  1.00  0.00              
ATOM    301  N   GLY A  43     -32.874  -4.405  95.122  1.00  0.00              
ATOM    302  CA  GLY A  43     -32.967  -4.858  96.498  1.00  0.00              
ATOM    303  C   GLY A  43     -33.240  -6.350  96.620  1.00  0.00              
ATOM    304  O   GLY A  43     -33.504  -6.837  97.723  1.00  0.00              
ATOM    305  N   MET A  44     -33.176  -7.125  95.530  1.00  0.00              
ATOM    306  CA  MET A  44     -33.331  -8.570  95.625  1.00  0.00              
ATOM    307  CB  MET A  44     -33.762  -9.150  94.278  1.00  0.00              
ATOM    308  CG  MET A  44     -34.152 -10.627  94.281  1.00  0.00              
ATOM    309  SD  MET A  44     -35.569 -11.005  95.344  1.00  0.00              
ATOM    310  CE  MET A  44     -34.773 -11.962  96.604  1.00  0.00              
ATOM    311  C   MET A  44     -32.025  -9.181  96.127  1.00  0.00              
ATOM    312  O   MET A  44     -31.176  -9.674  95.381  1.00  0.00              
ATOM    313  N   GLY A  45     -31.861  -9.093  97.446  1.00  0.00              
ATOM    314  CA  GLY A  45     -30.664  -9.579  98.107  1.00  0.00              
ATOM    315  C   GLY A  45     -29.533  -8.578  97.945  1.00  0.00              
ATOM    316  O   GLY A  45     -29.673  -7.400  98.281  1.00  0.00              
ATOM    317  N   GLN A  46     -28.406  -9.035  97.401  1.00  0.00              
ATOM    318  CA  GLN A  46     -27.213  -8.215  97.260  1.00  0.00              
ATOM    319  CB  GLN A  46     -26.171  -8.552  98.328  1.00  0.00              
ATOM    320  CG  GLN A  46     -26.543  -8.208  99.764  1.00  0.00              
ATOM    321  CD  GLN A  46     -25.486  -8.637 100.769  1.00  0.00              
ATOM    322  OE1 GLN A  46     -25.258  -9.820 101.005  1.00  0.00              
ATOM    323  NE2 GLN A  46     -24.798  -7.699 101.405  1.00  0.00              
ATOM    324  C   GLN A  46     -26.592  -8.507  95.906  1.00  0.00              
ATOM    325  O   GLN A  46     -26.647  -9.642  95.424  1.00  0.00              
ATOM    326  N   LYS A  47     -25.967  -7.496  95.296  1.00  0.00              
ATOM    327  CA  LYS A  47     -25.247  -7.666  94.039  1.00  0.00              
ATOM    328  CB  LYS A  47     -24.998  -6.307  93.382  1.00  0.00              
ATOM    329  CG  LYS A  47     -26.265  -5.536  93.053  1.00  0.00              
ATOM    330  CD  LYS A  47     -25.906  -4.215  92.399  1.00  0.00              
ATOM    331  CE  LYS A  47     -27.177  -3.454  92.063  1.00  0.00              
ATOM    332  NZ  LYS A  47     -26.857  -2.184  91.444  1.00  0.00              
ATOM    333  C   LYS A  47     -23.930  -8.399  94.283  1.00  0.00              
ATOM    334  O   LYS A  47     -22.833  -7.832  94.280  1.00  0.00              
ATOM    335  N   ASP A  48     -24.049  -9.702  94.533  1.00  0.00              
ATOM    336  CA  ASP A  48     -22.914 -10.537  94.893  1.00  0.00              
ATOM    337  CB  ASP A  48     -23.429 -11.773  95.645  1.00  0.00              
ATOM    338  CG  ASP A  48     -22.371 -12.774  96.102  1.00  0.00              
ATOM    339  OD1 ASP A  48     -21.255 -12.384  96.445  1.00  0.00              
ATOM    340  OD2 ASP A  48     -22.687 -13.965  96.148  1.00  0.00              
ATOM    341  C   ASP A  48     -22.063 -10.906  93.683  1.00  0.00              
ATOM    342  O   ASP A  48     -22.117 -12.023  93.166  1.00  0.00              
ATOM    343  N   SER A  49     -21.284  -9.930  93.221  1.00  0.00              
ATOM    344  CA  SER A  49     -20.396 -10.110  92.088  1.00  0.00              
ATOM    345  CB  SER A  49     -19.920  -8.753  91.581  1.00  0.00              
ATOM    346  OG  SER A  49     -19.812  -7.780  92.615  1.00  0.00              
ATOM    347  C   SER A  49     -19.230 -11.060  92.315  1.00  0.00              
ATOM    348  O   SER A  49     -18.385 -10.879  93.194  1.00  0.00              
ATOM    349  N   TYR A  50     -19.238 -12.109  91.497  1.00  0.00              
ATOM    350  CA  TYR A  50     -18.204 -13.130  91.516  1.00  0.00              
ATOM    351  CB  TYR A  50     -18.785 -14.461  91.048  1.00  0.00              
ATOM    352  CG  TYR A  50     -20.036 -14.882  91.803  1.00  0.00              
ATOM    353  CD1 TYR A  50     -21.267 -14.753  91.194  1.00  0.00              
ATOM    354  CE1 TYR A  50     -22.419 -15.034  91.895  1.00  0.00              
ATOM    355  CD2 TYR A  50     -19.944 -15.332  93.105  1.00  0.00              
ATOM    356  CE2 TYR A  50     -21.094 -15.612  93.810  1.00  0.00              
ATOM    357  CZ  TYR A  50     -22.323 -15.441  93.206  1.00  0.00              
ATOM    358  OH  TYR A  50     -23.475 -15.638  93.939  1.00  0.00              
ATOM    359  C   TYR A  50     -17.072 -12.709  90.590  1.00  0.00              
ATOM    360  O   TYR A  50     -17.317 -12.033  89.588  1.00  0.00              
ATOM    361  N   VAL A  51     -15.820 -13.074  90.873  1.00  0.00              
ATOM    362  CA  VAL A  51     -14.699 -12.596  90.072  1.00  0.00              
ATOM    363  CB  VAL A  51     -13.703 -11.791  90.948  1.00  0.00              
ATOM    364  CG1 VAL A  51     -12.671 -11.090  90.082  1.00  0.00              
ATOM    365  CG2 VAL A  51     -14.387 -10.753  91.828  1.00  0.00              
ATOM    366  C   VAL A  51     -13.984 -13.738  89.351  1.00  0.00              
ATOM    367  O   VAL A  51     -13.910 -14.863  89.849  1.00  0.00              
ATOM    368  N   GLY A  52     -13.508 -13.468  88.132  1.00  0.00              
ATOM    369  CA  GLY A  52     -12.616 -14.344  87.385  1.00  0.00              
ATOM    370  C   GLY A  52     -13.156 -15.746  87.169  1.00  0.00              
ATOM    371  O   GLY A  52     -14.256 -15.943  86.653  1.00  0.00              
ATOM    372  N   ASP A  53     -12.381 -16.735  87.623  1.00  0.00              
ATOM    373  CA  ASP A  53     -12.795 -18.132  87.563  1.00  0.00              
ATOM    374  CB  ASP A  53     -11.675 -19.072  87.984  1.00  0.00              
ATOM    375  CG  ASP A  53     -10.819 -19.523  86.812  1.00  0.00              
ATOM    376  OD1 ASP A  53     -10.023 -18.718  86.331  1.00  0.00              
ATOM    377  OD2 ASP A  53     -10.947 -20.671  86.393  1.00  0.00              
ATOM    378  C   ASP A  53     -14.034 -18.447  88.382  1.00  0.00              
ATOM    379  O   ASP A  53     -14.833 -19.301  88.001  1.00  0.00              
ATOM    380  N   GLU A  54     -14.228 -17.722  89.487  1.00  0.00              
ATOM    381  CA  GLU A  54     -15.402 -17.874  90.334  1.00  0.00              
ATOM    382  CB  GLU A  54     -15.148 -17.078  91.607  1.00  0.00              
ATOM    383  CG  GLU A  54     -16.233 -17.021  92.670  1.00  0.00              
ATOM    384  CD  GLU A  54     -15.929 -15.975  93.731  1.00  0.00              
ATOM    385  OE1 GLU A  54     -15.884 -14.789  93.391  1.00  0.00              
ATOM    386  OE2 GLU A  54     -15.739 -16.343  94.888  1.00  0.00              
ATOM    387  C   GLU A  54     -16.637 -17.373  89.585  1.00  0.00              
ATOM    388  O   GLU A  54     -17.721 -17.948  89.700  1.00  0.00              
ATOM    389  N   ALA A  55     -16.469 -16.306  88.791  1.00  0.00              
ATOM    390  CA  ALA A  55     -17.524 -15.829  87.907  1.00  0.00              
ATOM    391  CB  ALA A  55     -17.129 -14.507  87.264  1.00  0.00              
ATOM    392  C   ALA A  55     -17.797 -16.824  86.789  1.00  0.00              
ATOM    393  O   ALA A  55     -18.939 -17.227  86.564  1.00  0.00              
ATOM    394  N   GLN A  56     -16.736 -17.282  86.118  1.00  0.00              
ATOM    395  CA  GLN A  56     -16.841 -18.252  85.039  1.00  0.00              
ATOM    396  CB  GLN A  56     -15.452 -18.488  84.459  1.00  0.00              
ATOM    397  CG  GLN A  56     -15.428 -19.325  83.188  1.00  0.00              
ATOM    398  CD  GLN A  56     -14.128 -19.225  82.405  1.00  0.00              
ATOM    399  OE1 GLN A  56     -13.028 -19.107  82.941  1.00  0.00              
ATOM    400  NE2 GLN A  56     -14.238 -19.269  81.085  1.00  0.00              
ATOM    401  C   GLN A  56     -17.509 -19.554  85.480  1.00  0.00              
ATOM    402  O   GLN A  56     -18.309 -20.128  84.740  1.00  0.00              
ATOM    403  N   SER A  57     -17.261 -19.990  86.719  1.00  0.00              
ATOM    404  CA  SER A  57     -17.921 -21.158  87.284  1.00  0.00              
ATOM    405  CB  SER A  57     -17.312 -21.490  88.646  1.00  0.00              
ATOM    406  OG  SER A  57     -17.743 -22.750  89.148  1.00  0.00              
ATOM    407  C   SER A  57     -19.436 -21.011  87.429  1.00  0.00              
ATOM    408  O   SER A  57     -20.116 -22.017  87.643  1.00  0.00              
ATOM    409  N   LYS A  58     -19.992 -19.795  87.372  1.00  0.00              
ATOM    410  CA  LYS A  58     -21.436 -19.603  87.407  1.00  0.00              
ATOM    411  CB  LYS A  58     -21.837 -18.839  88.669  1.00  0.00              
ATOM    412  CG  LYS A  58     -21.501 -19.551  89.968  1.00  0.00              
ATOM    413  CD  LYS A  58     -21.974 -18.727  91.150  1.00  0.00              
ATOM    414  CE  LYS A  58     -21.500 -19.333  92.463  1.00  0.00              
ATOM    415  NZ  LYS A  58     -20.054 -19.266  92.572  1.00  0.00              
ATOM    416  C   LYS A  58     -21.946 -18.860  86.174  1.00  0.00              
ATOM    417  O   LYS A  58     -23.119 -18.478  86.108  1.00  0.00              
ATOM    418  N   ARG A  59     -21.084 -18.726  85.155  1.00  0.00              
ATOM    419  CA  ARG A  59     -21.277 -17.866  83.987  1.00  0.00              
ATOM    420  CB  ARG A  59     -20.288 -18.294  82.907  1.00  0.00              
ATOM    421  CG  ARG A  59     -20.230 -17.356  81.711  1.00  0.00              
ATOM    422  CD  ARG A  59     -19.853 -18.072  80.417  1.00  0.00              
ATOM    423  NE  ARG A  59     -20.716 -19.203  80.078  1.00  0.00              
ATOM    424  CZ  ARG A  59     -22.019 -19.117  79.784  1.00  0.00              
ATOM    425  NH1 ARG A  59     -22.643 -20.216  79.388  1.00  0.00              
ATOM    426  NH2 ARG A  59     -22.712 -17.983  79.900  1.00  0.00              
ATOM    427  C   ARG A  59     -22.680 -17.801  83.383  1.00  0.00              
ATOM    428  O   ARG A  59     -23.169 -16.724  83.037  1.00  0.00              
ATOM    429  N   GLY A  60     -23.351 -18.955  83.302  1.00  0.00              
ATOM    430  CA  GLY A  60     -24.671 -19.079  82.698  1.00  0.00              
ATOM    431  C   GLY A  60     -25.729 -18.155  83.289  1.00  0.00              
ATOM    432  O   GLY A  60     -26.627 -17.709  82.574  1.00  0.00              
ATOM    433  N   ILE A  61     -25.638 -17.841  84.585  1.00  0.00              
ATOM    434  CA  ILE A  61     -26.607 -16.957  85.224  1.00  0.00              
ATOM    435  CB  ILE A  61     -27.171 -17.578  86.528  1.00  0.00              
ATOM    436  CG2 ILE A  61     -28.081 -18.748  86.174  1.00  0.00              
ATOM    437  CG1 ILE A  61     -26.084 -17.956  87.536  1.00  0.00              
ATOM    438  CD1 ILE A  61     -26.599 -18.393  88.921  1.00  0.00              
ATOM    439  C   ILE A  61     -26.057 -15.558  85.491  1.00  0.00              
ATOM    440  O   ILE A  61     -26.677 -14.752  86.197  1.00  0.00              
ATOM    441  N   LEU A  62     -24.894 -15.227  84.923  1.00  0.00              
ATOM    442  CA  LEU A  62     -24.222 -13.998  85.296  1.00  0.00              
ATOM    443  CB  LEU A  62     -22.833 -14.271  85.862  1.00  0.00              
ATOM    444  CG  LEU A  62     -22.651 -15.201  87.051  1.00  0.00              
ATOM    445  CD1 LEU A  62     -21.206 -15.153  87.483  1.00  0.00              
ATOM    446  CD2 LEU A  62     -23.523 -14.822  88.230  1.00  0.00              
ATOM    447  C   LEU A  62     -24.089 -12.977  84.183  1.00  0.00              
ATOM    448  O   LEU A  62     -23.586 -13.244  83.090  1.00  0.00              
ATOM    449  N   THR A  63     -24.556 -11.771  84.486  1.00  0.00              
ATOM    450  CA  THR A  63     -24.210 -10.598  83.706  1.00  0.00              
ATOM    451  CB  THR A  63     -25.178  -9.428  84.001  1.00  0.00              
ATOM    452  OG1 THR A  63     -25.715  -9.597  85.311  1.00  0.00              
ATOM    453  CG2 THR A  63     -26.303  -9.388  82.982  1.00  0.00              
ATOM    454  C   THR A  63     -22.749 -10.243  83.974  1.00  0.00              
ATOM    455  O   THR A  63     -22.380  -9.653  84.995  1.00  0.00              
ATOM    456  N   LEU A  64     -21.918 -10.759  83.066  1.00  0.00              
ATOM    457  CA  LEU A  64     -20.483 -10.525  83.087  1.00  0.00              
ATOM    458  CB  LEU A  64     -19.752 -11.562  82.239  1.00  0.00              
ATOM    459  CG  LEU A  64     -19.826 -13.048  82.562  1.00  0.00              
ATOM    460  CD1 LEU A  64     -19.076 -13.814  81.489  1.00  0.00              
ATOM    461  CD2 LEU A  64     -19.241 -13.366  83.928  1.00  0.00              
ATOM    462  C   LEU A  64     -20.076  -9.147  82.585  1.00  0.00              
ATOM    463  O   LEU A  64     -20.748  -8.542  81.747  1.00  0.00              
ATOM    464  N   LYS A  65     -18.950  -8.657  83.102  1.00  0.00              
ATOM    465  CA  LYS A  65     -18.329  -7.424  82.647  1.00  0.00              
ATOM    466  CB  LYS A  65     -18.526  -6.291  83.646  1.00  0.00              
ATOM    467  CG  LYS A  65     -19.916  -5.727  83.863  1.00  0.00              
ATOM    468  CD  LYS A  65     -19.746  -4.706  84.971  1.00  0.00              
ATOM    469  CE  LYS A  65     -20.997  -3.898  85.244  1.00  0.00              
ATOM    470  NZ  LYS A  65     -20.734  -2.992  86.347  1.00  0.00              
ATOM    471  C   LYS A  65     -16.827  -7.644  82.560  1.00  0.00              
ATOM    472  O   LYS A  65     -16.250  -8.360  83.383  1.00  0.00              
ATOM    473  N   TYR A  66     -16.186  -7.038  81.558  1.00  0.00              
ATOM    474  CA  TYR A  66     -14.736  -6.905  81.542  1.00  0.00              
ATOM    475  CB  TYR A  66     -14.156  -7.035  80.130  1.00  0.00              
ATOM    476  CG  TYR A  66     -14.295  -8.390  79.450  1.00  0.00              
ATOM    477  CD1 TYR A  66     -15.353  -8.620  78.592  1.00  0.00              
ATOM    478  CE1 TYR A  66     -15.398  -9.780  77.845  1.00  0.00              
ATOM    479  CD2 TYR A  66     -13.311  -9.346  79.609  1.00  0.00              
ATOM    480  CE2 TYR A  66     -13.354 -10.510  78.866  1.00  0.00              
ATOM    481  CZ  TYR A  66     -14.385 -10.706  77.969  1.00  0.00              
ATOM    482  OH  TYR A  66     -14.388 -11.826  77.157  1.00  0.00              
ATOM    483  C   TYR A  66     -14.412  -5.506  82.063  1.00  0.00              
ATOM    484  O   TYR A  66     -14.806  -4.524  81.427  1.00  0.00              
ATOM    485  N   PRO A  67     -13.760  -5.328  83.220  1.00  0.00              
ATOM    486  CD  PRO A  67     -13.699  -6.321  84.284  1.00  0.00              
ATOM    487  CA  PRO A  67     -13.313  -4.025  83.717  1.00  0.00              
ATOM    488  CB  PRO A  67     -12.934  -4.314  85.153  1.00  0.00              
ATOM    489  CG  PRO A  67     -13.845  -5.454  85.515  1.00  0.00              
ATOM    490  C   PRO A  67     -12.137  -3.433  82.950  1.00  0.00              
ATOM    491  O   PRO A  67     -11.962  -2.213  82.910  1.00  0.00              
ATOM    492  N   ILE A  68     -11.297  -4.290  82.362  1.00  0.00              
ATOM    493  CA  ILE A  68     -10.184  -3.840  81.542  1.00  0.00              
ATOM    494  CB  ILE A  68      -8.911  -4.682  81.786  1.00  0.00              
ATOM    495  CG2 ILE A  68      -7.735  -3.985  81.106  1.00  0.00              
ATOM    496  CG1 ILE A  68      -8.606  -4.893  83.265  1.00  0.00              
ATOM    497  CD1 ILE A  68      -7.485  -5.914  83.545  1.00  0.00              
ATOM    498  C   ILE A  68     -10.654  -4.012  80.104  1.00  0.00              
ATOM    499  O   ILE A  68     -10.805  -5.136  79.619  1.00  0.00              
ATOM    500  N   GLU A  69     -10.930  -2.910  79.412  1.00  0.00              
ATOM    501  CA  GLU A  69     -11.420  -2.979  78.048  1.00  0.00              
ATOM    502  CB  GLU A  69     -12.815  -2.373  77.948  1.00  0.00              
ATOM    503  CG  GLU A  69     -13.820  -3.263  78.671  1.00  0.00              
ATOM    504  CD  GLU A  69     -15.227  -2.705  78.801  1.00  0.00              
ATOM    505  OE1 GLU A  69     -16.145  -3.292  78.232  1.00  0.00              
ATOM    506  OE2 GLU A  69     -15.404  -1.680  79.465  1.00  0.00              
ATOM    507  C   GLU A  69     -10.445  -2.304  77.102  1.00  0.00              
ATOM    508  O   GLU A  69     -10.123  -1.122  77.227  1.00  0.00              
ATOM    509  N   HIS A  70      -9.934  -3.115  76.169  1.00  0.00              
ATOM    510  CA  HIS A  70      -8.944  -2.693  75.183  1.00  0.00              
ATOM    511  CB  HIS A  70      -9.582  -1.826  74.095  1.00  0.00              
ATOM    512  CG  HIS A  70     -10.567  -2.579  73.216  1.00  0.00              
ATOM    513  ND1 HIS A  70     -11.868  -2.357  73.117  1.00  0.00              
ATOM    514  CD2 HIS A  70     -10.234  -3.613  72.372  1.00  0.00              
ATOM    515  NE2 HIS A  70     -11.364  -3.956  71.810  1.00  0.00              
ATOM    516  CE1 HIS A  70     -12.346  -3.208  72.251  1.00  0.00              
ATOM    517  C   HIS A  70      -7.705  -2.034  75.786  1.00  0.00              
ATOM    518  O   HIS A  70      -7.195  -1.010  75.323  1.00  0.00              
ATOM    519  N   GLY A  71      -7.229  -2.633  76.879  1.00  0.00              
ATOM    520  CA  GLY A  71      -6.107  -2.098  77.628  1.00  0.00              
ATOM    521  C   GLY A  71      -6.521  -1.093  78.695  1.00  0.00              
ATOM    522  O   GLY A  71      -5.921  -1.057  79.770  1.00  0.00              
ATOM    523  N   ILE A  72      -7.560  -0.291  78.446  1.00  0.00              
ATOM    524  CA  ILE A  72      -7.915   0.803  79.335  1.00  0.00              
ATOM    525  CB  ILE A  72      -8.523   1.971  78.520  1.00  0.00              
ATOM    526  CG2 ILE A  72      -8.864   3.147  79.435  1.00  0.00              
ATOM    527  CG1 ILE A  72      -7.557   2.422  77.422  1.00  0.00              
ATOM    528  CD1 ILE A  72      -8.134   3.433  76.411  1.00  0.00              
ATOM    529  C   ILE A  72      -8.870   0.291  80.405  1.00  0.00              
ATOM    530  O   ILE A  72      -9.861  -0.384  80.115  1.00  0.00              
ATOM    531  N   ILE A  73      -8.566   0.582  81.669  1.00  0.00              
ATOM    532  CA  ILE A  73      -9.427   0.143  82.755  1.00  0.00              
ATOM    533  CB  ILE A  73      -8.626  -0.083  84.048  1.00  0.00              
ATOM    534  CG2 ILE A  73      -9.573  -0.590  85.126  1.00  0.00              
ATOM    535  CG1 ILE A  73      -7.484  -1.072  83.828  1.00  0.00              
ATOM    536  CD1 ILE A  73      -6.546  -1.277  85.032  1.00  0.00              
ATOM    537  C   ILE A  73     -10.574   1.126  82.959  1.00  0.00              
ATOM    538  O   ILE A  73     -10.371   2.297  83.299  1.00  0.00              
ATOM    539  N   THR A  74     -11.783   0.617  82.732  1.00  0.00              
ATOM    540  CA  THR A  74     -12.998   1.408  82.800  1.00  0.00              
ATOM    541  CB  THR A  74     -13.901   1.023  81.612  1.00  0.00              
ATOM    542  OG1 THR A  74     -14.047  -0.392  81.688  1.00  0.00              
ATOM    543  CG2 THR A  74     -13.320   1.431  80.265  1.00  0.00              
ATOM    544  C   THR A  74     -13.740   1.253  84.125  1.00  0.00              
ATOM    545  O   THR A  74     -13.850   2.203  84.903  1.00  0.00              
ATOM    546  N   ASN A  75     -14.253   0.056  84.429  1.00  0.00              
ATOM    547  CA  ASN A  75     -15.089  -0.147  85.608  1.00  0.00              
ATOM    548  CB  ASN A  75     -16.073  -1.309  85.365  1.00  0.00              
ATOM    549  CG  ASN A  75     -17.279  -1.356  86.306  1.00  0.00              
ATOM    550  OD1 ASN A  75     -18.420  -1.522  85.879  1.00  0.00              
ATOM    551  ND2 ASN A  75     -17.143  -1.260  87.622  1.00  0.00              
ATOM    552  C   ASN A  75     -14.253  -0.348  86.875  1.00  0.00              
ATOM    553  O   ASN A  75     -14.256  -1.412  87.506  1.00  0.00              
ATOM    554  N   TRP A  76     -13.593   0.734  87.299  1.00  0.00              
ATOM    555  CA  TRP A  76     -12.656   0.741  88.418  1.00  0.00              
ATOM    556  CB  TRP A  76     -12.212   2.163  88.727  1.00  0.00              
ATOM    557  CG  TRP A  76     -11.092   2.602  87.799  1.00  0.00              
ATOM    558  CD2 TRP A  76      -9.751   2.457  88.019  1.00  0.00              
ATOM    559  CE2 TRP A  76      -9.221   2.929  86.858  1.00  0.00              
ATOM    560  CE3 TRP A  76      -9.043   1.630  88.858  1.00  0.00              
ATOM    561  CD1 TRP A  76     -11.340   3.153  86.561  1.00  0.00              
ATOM    562  NE1 TRP A  76     -10.166   3.317  85.991  1.00  0.00              
ATOM    563  CZ2 TRP A  76      -7.947   2.634  86.450  1.00  0.00              
ATOM    564  CZ3 TRP A  76      -7.747   1.334  88.477  1.00  0.00              
ATOM    565  CH2 TRP A  76      -7.208   1.829  87.296  1.00  0.00              
ATOM    566  C   TRP A  76     -12.998   0.019  89.713  1.00  0.00              
ATOM    567  O   TRP A  76     -12.146  -0.686  90.253  1.00  0.00              
ATOM    568  N   ASP A  77     -14.229   0.121  90.225  1.00  0.00              
ATOM    569  CA  ASP A  77     -14.626  -0.641  91.410  1.00  0.00              
ATOM    570  CB  ASP A  77     -15.990  -0.219  91.930  1.00  0.00              
ATOM    571  CG  ASP A  77     -15.920   1.056  92.754  1.00  0.00              
ATOM    572  OD1 ASP A  77     -15.987   0.975  93.979  1.00  0.00              
ATOM    573  OD2 ASP A  77     -15.810   2.126  92.154  1.00  0.00              
ATOM    574  C   ASP A  77     -14.585  -2.150  91.238  1.00  0.00              
ATOM    575  O   ASP A  77     -14.269  -2.906  92.158  1.00  0.00              
ATOM    576  N   ASP A  78     -14.834  -2.589  90.007  1.00  0.00              
ATOM    577  CA  ASP A  78     -14.807  -4.004  89.684  1.00  0.00              
ATOM    578  CB  ASP A  78     -15.717  -4.318  88.506  1.00  0.00              
ATOM    579  CG  ASP A  78     -17.213  -4.167  88.754  1.00  0.00              
ATOM    580  OD1 ASP A  78     -17.646  -3.651  89.789  1.00  0.00              
ATOM    581  OD2 ASP A  78     -17.990  -4.537  87.881  1.00  0.00              
ATOM    582  C   ASP A  78     -13.385  -4.440  89.386  1.00  0.00              
ATOM    583  O   ASP A  78     -13.030  -5.599  89.593  1.00  0.00              
ATOM    584  N   MET A  79     -12.549  -3.507  88.914  1.00  0.00              
ATOM    585  CA  MET A  79     -11.108  -3.717  88.855  1.00  0.00              
ATOM    586  CB  MET A  79     -10.427  -2.512  88.228  1.00  0.00              
ATOM    587  CG  MET A  79      -8.950  -2.703  87.924  1.00  0.00              
ATOM    588  SD  MET A  79      -8.680  -3.815  86.523  1.00  0.00              
ATOM    589  CE  MET A  79      -7.960  -5.197  87.358  1.00  0.00              
ATOM    590  C   MET A  79     -10.550  -3.935  90.258  1.00  0.00              
ATOM    591  O   MET A  79      -9.710  -4.811  90.468  1.00  0.00              
ATOM    592  N   GLU A  80     -11.029  -3.153  91.234  1.00  0.00              
ATOM    593  CA  GLU A  80     -10.718  -3.375  92.641  1.00  0.00              
ATOM    594  CB  GLU A  80     -11.402  -2.344  93.527  1.00  0.00              
ATOM    595  CG  GLU A  80     -10.940  -0.920  93.274  1.00  0.00              
ATOM    596  CD  GLU A  80     -11.690   0.120  94.090  1.00  0.00              
ATOM    597  OE1 GLU A  80     -11.414   0.253  95.280  1.00  0.00              
ATOM    598  OE2 GLU A  80     -12.548   0.803  93.529  1.00  0.00              
ATOM    599  C   GLU A  80     -11.131  -4.769  93.093  1.00  0.00              
ATOM    600  O   GLU A  80     -10.360  -5.448  93.770  1.00  0.00              
ATOM    601  N   LYS A  81     -12.332  -5.221  92.710  1.00  0.00              
ATOM    602  CA  LYS A  81     -12.731  -6.604  92.943  1.00  0.00              
ATOM    603  CB  LYS A  81     -14.172  -6.864  92.533  1.00  0.00              
ATOM    604  CG  LYS A  81     -15.158  -6.278  93.523  1.00  0.00              
ATOM    605  CD  LYS A  81     -16.396  -7.153  93.537  1.00  0.00              
ATOM    606  CE  LYS A  81     -17.289  -6.763  94.700  1.00  0.00              
ATOM    607  NZ  LYS A  81     -18.330  -7.756  94.876  1.00  0.00              
ATOM    608  C   LYS A  81     -11.823  -7.646  92.301  1.00  0.00              
ATOM    609  O   LYS A  81     -11.524  -8.667  92.928  1.00  0.00              
ATOM    610  N   ILE A  82     -11.351  -7.404  91.070  1.00  0.00              
ATOM    611  CA  ILE A  82     -10.350  -8.267  90.454  1.00  0.00              
ATOM    612  CB  ILE A  82     -10.050  -7.901  88.979  1.00  0.00              
ATOM    613  CG2 ILE A  82      -8.921  -8.767  88.419  1.00  0.00              
ATOM    614  CG1 ILE A  82     -11.291  -8.049  88.109  1.00  0.00              
ATOM    615  CD1 ILE A  82     -11.076  -7.678  86.630  1.00  0.00              
ATOM    616  C   ILE A  82      -9.081  -8.284  91.296  1.00  0.00              
ATOM    617  O   ILE A  82      -8.649  -9.365  91.682  1.00  0.00              
ATOM    618  N   TRP A  83      -8.513  -7.128  91.654  1.00  0.00              
ATOM    619  CA  TRP A  83      -7.320  -7.077  92.492  1.00  0.00              
ATOM    620  CB  TRP A  83      -6.855  -5.642  92.702  1.00  0.00              
ATOM    621  CG  TRP A  83      -6.327  -4.947  91.453  1.00  0.00              
ATOM    622  CD2 TRP A  83      -6.434  -3.617  91.161  1.00  0.00              
ATOM    623  CE2 TRP A  83      -5.785  -3.528  89.972  1.00  0.00              
ATOM    624  CE3 TRP A  83      -6.798  -2.513  91.889  1.00  0.00              
ATOM    625  CD1 TRP A  83      -5.641  -5.616  90.456  1.00  0.00              
ATOM    626  NE1 TRP A  83      -5.322  -4.710  89.553  1.00  0.00              
ATOM    627  CZ2 TRP A  83      -5.431  -2.335  89.396  1.00  0.00              
ATOM    628  CZ3 TRP A  83      -6.475  -1.289  91.323  1.00  0.00              
ATOM    629  CH2 TRP A  83      -5.805  -1.204  90.105  1.00  0.00              
ATOM    630  C   TRP A  83      -7.489  -7.755  93.845  1.00  0.00              
ATOM    631  O   TRP A  83      -6.571  -8.412  94.338  1.00  0.00              
ATOM    632  N   HIS A  84      -8.683  -7.633  94.433  1.00  0.00              
ATOM    633  CA  HIS A  84      -9.035  -8.338  95.657  1.00  0.00              
ATOM    634  CB  HIS A  84     -10.450  -7.949  96.079  1.00  0.00              
ATOM    635  CG  HIS A  84     -10.834  -8.398  97.481  1.00  0.00              
ATOM    636  ND1 HIS A  84     -10.474  -7.834  98.624  1.00  0.00              
ATOM    637  CD2 HIS A  84     -11.645  -9.473  97.763  1.00  0.00              
ATOM    638  NE2 HIS A  84     -11.726  -9.493  99.068  1.00  0.00              
ATOM    639  CE1 HIS A  84     -11.028  -8.514  99.590  1.00  0.00              
ATOM    640  C   HIS A  84      -8.922  -9.848  95.462  1.00  0.00              
ATOM    641  O   HIS A  84      -8.352 -10.543  96.305  1.00  0.00              
ATOM    642  N   HIS A  85      -9.422 -10.359  94.331  1.00  0.00              
ATOM    643  CA  HIS A  85      -9.287 -11.767  93.980  1.00  0.00              
ATOM    644  CB  HIS A  85     -10.063 -12.002  92.682  1.00  0.00              
ATOM    645  CG  HIS A  85     -10.487 -13.432  92.383  1.00  0.00              
ATOM    646  ND1 HIS A  85      -9.994 -14.245  91.461  1.00  0.00              
ATOM    647  CD2 HIS A  85     -11.543 -14.066  92.997  1.00  0.00              
ATOM    648  NE2 HIS A  85     -11.624 -15.233  92.410  1.00  0.00              
ATOM    649  CE1 HIS A  85     -10.703 -15.341  91.484  1.00  0.00              
ATOM    650  C   HIS A  85      -7.802 -12.106  93.823  1.00  0.00              
ATOM    651  O   HIS A  85      -7.269 -12.929  94.574  1.00  0.00              
ATOM    652  N   THR A  86      -7.111 -11.393  92.916  1.00  0.00              
ATOM    653  CA  THR A  86      -5.689 -11.546  92.620  1.00  0.00              
ATOM    654  CB  THR A  86      -5.205 -10.313  91.818  1.00  0.00              
ATOM    655  OG1 THR A  86      -6.082 -10.169  90.713  1.00  0.00              
ATOM    656  CG2 THR A  86      -3.776 -10.433  91.316  1.00  0.00              
ATOM    657  C   THR A  86      -4.817 -11.705  93.859  1.00  0.00              
ATOM    658  O   THR A  86      -4.090 -12.690  93.997  1.00  0.00              
ATOM    659  N   PHE A  87      -4.922 -10.752  94.785  1.00  0.00              
ATOM    660  CA  PHE A  87      -4.075 -10.761  95.959  1.00  0.00              
ATOM    661  CB  PHE A  87      -3.903  -9.346  96.511  1.00  0.00              
ATOM    662  CG  PHE A  87      -3.400  -8.325  95.495  1.00  0.00              
ATOM    663  CD1 PHE A  87      -3.976  -7.071  95.464  1.00  0.00              
ATOM    664  CD2 PHE A  87      -2.406  -8.648  94.586  1.00  0.00              
ATOM    665  CE1 PHE A  87      -3.578  -6.156  94.513  1.00  0.00              
ATOM    666  CE2 PHE A  87      -2.017  -7.726  93.637  1.00  0.00              
ATOM    667  CZ  PHE A  87      -2.604  -6.482  93.596  1.00  0.00              
ATOM    668  C   PHE A  87      -4.619 -11.694  97.026  1.00  0.00              
ATOM    669  O   PHE A  87      -3.943 -12.649  97.411  1.00  0.00              
ATOM    670  N   TYR A  88      -5.869 -11.497  97.453  1.00  0.00              
ATOM    671  CA  TYR A  88      -6.350 -12.137  98.665  1.00  0.00              
ATOM    672  CB  TYR A  88      -7.485 -11.338  99.305  1.00  0.00              
ATOM    673  CG  TYR A  88      -7.092  -9.924  99.716  1.00  0.00              
ATOM    674  CD1 TYR A  88      -7.316  -8.879  98.843  1.00  0.00              
ATOM    675  CE1 TYR A  88      -7.022  -7.586  99.213  1.00  0.00              
ATOM    676  CD2 TYR A  88      -6.547  -9.677 100.961  1.00  0.00              
ATOM    677  CE2 TYR A  88      -6.244  -8.382 101.337  1.00  0.00              
ATOM    678  CZ  TYR A  88      -6.490  -7.347 100.458  1.00  0.00              
ATOM    679  OH  TYR A  88      -6.187  -6.046 100.804  1.00  0.00              
ATOM    680  C   TYR A  88      -6.750 -13.597  98.522  1.00  0.00              
ATOM    681  O   TYR A  88      -6.527 -14.354  99.467  1.00  0.00              
ATOM    682  N   ASN A  89      -7.323 -14.063  97.402  1.00  0.00              
ATOM    683  CA  ASN A  89      -7.661 -15.481  97.313  1.00  0.00              
ATOM    684  CB  ASN A  89      -9.147 -15.740  96.995  1.00  0.00              
ATOM    685  CG  ASN A  89      -9.573 -15.707  95.532  1.00  0.00              
ATOM    686  OD1 ASN A  89      -8.978 -15.040  94.695  1.00  0.00              
ATOM    687  ND2 ASN A  89     -10.619 -16.421  95.146  1.00  0.00              
ATOM    688  C   ASN A  89      -6.751 -16.277  96.388  1.00  0.00              
ATOM    689  O   ASN A  89      -6.488 -17.453  96.652  1.00  0.00              
ATOM    690  N   GLU A  90      -6.291 -15.648  95.299  1.00  0.00              
ATOM    691  CA  GLU A  90      -5.372 -16.283  94.364  1.00  0.00              
ATOM    692  CB  GLU A  90      -5.386 -15.561  93.018  1.00  0.00              
ATOM    693  CG  GLU A  90      -6.737 -15.446  92.320  1.00  0.00              
ATOM    694  CD  GLU A  90      -7.334 -16.755  91.829  1.00  0.00              
ATOM    695  OE1 GLU A  90      -7.053 -17.124  90.689  1.00  0.00              
ATOM    696  OE2 GLU A  90      -8.099 -17.385  92.557  1.00  0.00              
ATOM    697  C   GLU A  90      -3.943 -16.350  94.888  1.00  0.00              
ATOM    698  O   GLU A  90      -3.394 -17.439  95.045  1.00  0.00              
ATOM    699  N   LEU A  91      -3.306 -15.203  95.152  1.00  0.00              
ATOM    700  CA  LEU A  91      -1.960 -15.196  95.714  1.00  0.00              
ATOM    701  CB  LEU A  91      -1.203 -13.948  95.274  1.00  0.00              
ATOM    702  CG  LEU A  91      -0.906 -13.800  93.787  1.00  0.00              
ATOM    703  CD1 LEU A  91      -0.271 -12.451  93.511  1.00  0.00              
ATOM    704  CD2 LEU A  91      -0.022 -14.934  93.294  1.00  0.00              
ATOM    705  C   LEU A  91      -1.925 -15.333  97.230  1.00  0.00              
ATOM    706  O   LEU A  91      -0.873 -15.570  97.825  1.00  0.00              
ATOM    707  N   ARG A  92      -3.093 -15.141  97.855  1.00  0.00              
ATOM    708  CA  ARG A  92      -3.356 -15.406  99.268  1.00  0.00              
ATOM    709  CB  ARG A  92      -3.185 -16.894  99.615  1.00  0.00              
ATOM    710  CG  ARG A  92      -4.001 -17.780  98.685  1.00  0.00              
ATOM    711  CD  ARG A  92      -4.119 -19.222  99.146  1.00  0.00              
ATOM    712  NE  ARG A  92      -4.948 -19.352 100.335  1.00  0.00              
ATOM    713  CZ  ARG A  92      -6.281 -19.244 100.320  1.00  0.00              
ATOM    714  NH1 ARG A  92      -6.930 -19.463 101.457  1.00  0.00              
ATOM    715  NH2 ARG A  92      -6.962 -18.888  99.228  1.00  0.00              
ATOM    716  C   ARG A  92      -2.577 -14.503 100.220  1.00  0.00              
ATOM    717  O   ARG A  92      -2.265 -14.845 101.363  1.00  0.00              
ATOM    718  N   VAL A  93      -2.301 -13.289  99.741  1.00  0.00              
ATOM    719  CA  VAL A  93      -1.475 -12.331 100.459  1.00  0.00              
ATOM    720  CB  VAL A  93      -0.074 -12.163  99.815  1.00  0.00              
ATOM    721  CG1 VAL A  93       0.781 -13.407  99.995  1.00  0.00              
ATOM    722  CG2 VAL A  93      -0.157 -11.790  98.340  1.00  0.00              
ATOM    723  C   VAL A  93      -2.164 -10.977 100.533  1.00  0.00              
ATOM    724  O   VAL A  93      -3.054 -10.666  99.737  1.00  0.00              
ATOM    725  N   ALA A  94      -1.755 -10.149 101.493  1.00  0.00              
ATOM    726  CA  ALA A  94      -2.271  -8.797 101.574  1.00  0.00              
ATOM    727  CB  ALA A  94      -2.409  -8.373 103.030  1.00  0.00              
ATOM    728  C   ALA A  94      -1.311  -7.835 100.882  1.00  0.00              
ATOM    729  O   ALA A  94      -0.114  -7.832 101.195  1.00  0.00              
ATOM    730  N   PRO A  95      -1.765  -7.000  99.933  1.00  0.00              
ATOM    731  CD  PRO A  95      -3.100  -7.044  99.356  1.00  0.00              
ATOM    732  CA  PRO A  95      -0.964  -5.958  99.294  1.00  0.00              
ATOM    733  CB  PRO A  95      -1.934  -5.338  98.307  1.00  0.00              
ATOM    734  CG  PRO A  95      -3.290  -5.615  98.894  1.00  0.00              
ATOM    735  C   PRO A  95      -0.402  -4.946 100.285  1.00  0.00              
ATOM    736  O   PRO A  95       0.654  -4.363 100.055  1.00  0.00              
ATOM    737  N   GLU A  96      -1.067  -4.799 101.438  1.00  0.00              
ATOM    738  CA  GLU A  96      -0.561  -4.038 102.576  1.00  0.00              
ATOM    739  CB  GLU A  96      -1.514  -4.141 103.769  1.00  0.00              
ATOM    740  CG  GLU A  96      -2.866  -3.422 103.668  1.00  0.00              
ATOM    741  CD  GLU A  96      -3.996  -4.080 102.875  1.00  0.00              
ATOM    742  OE1 GLU A  96      -5.078  -3.500 102.818  1.00  0.00              
ATOM    743  OE2 GLU A  96      -3.832  -5.187 102.347  1.00  0.00              
ATOM    744  C   GLU A  96       0.832  -4.450 103.048  1.00  0.00              
ATOM    745  O   GLU A  96       1.542  -3.672 103.686  1.00  0.00              
ATOM    746  N   GLU A  97       1.243  -5.685 102.749  1.00  0.00              
ATOM    747  CA  GLU A  97       2.571  -6.161 103.097  1.00  0.00              
ATOM    748  CB  GLU A  97       2.515  -7.652 103.400  1.00  0.00              
ATOM    749  CG  GLU A  97       1.450  -8.113 104.387  1.00  0.00              
ATOM    750  CD  GLU A  97       1.251  -9.621 104.362  1.00  0.00              
ATOM    751  OE1 GLU A  97       0.541 -10.112 103.479  1.00  0.00              
ATOM    752  OE2 GLU A  97       1.802 -10.306 105.221  1.00  0.00              
ATOM    753  C   GLU A  97       3.560  -5.961 101.951  1.00  0.00              
ATOM    754  O   GLU A  97       4.770  -5.896 102.176  1.00  0.00              
ATOM    755  N   HIS A  98       3.089  -5.829 100.707  1.00  0.00              
ATOM    756  CA  HIS A  98       3.916  -6.154  99.554  1.00  0.00              
ATOM    757  CB  HIS A  98       3.327  -7.354  98.822  1.00  0.00              
ATOM    758  CG  HIS A  98       3.320  -8.647  99.621  1.00  0.00              
ATOM    759  ND1 HIS A  98       2.343  -9.134 100.371  1.00  0.00              
ATOM    760  CD2 HIS A  98       4.383  -9.514  99.680  1.00  0.00              
ATOM    761  NE2 HIS A  98       3.991 -10.479 100.467  1.00  0.00              
ATOM    762  CE1 HIS A  98       2.769 -10.258 100.880  1.00  0.00              
ATOM    763  C   HIS A  98       4.126  -5.031  98.543  1.00  0.00              
ATOM    764  O   HIS A  98       3.159  -4.391  98.115  1.00  0.00              
ATOM    765  N   PRO A  99       5.372  -4.752  98.121  1.00  0.00              
ATOM    766  CD  PRO A  99       6.594  -5.213  98.772  1.00  0.00              
ATOM    767  CA  PRO A  99       5.681  -3.840  97.021  1.00  0.00              
ATOM    768  CB  PRO A  99       7.194  -3.889  96.956  1.00  0.00              
ATOM    769  CG  PRO A  99       7.589  -4.134  98.388  1.00  0.00              
ATOM    770  C   PRO A  99       5.041  -4.346  95.733  1.00  0.00              
ATOM    771  O   PRO A  99       5.339  -5.448  95.271  1.00  0.00              
ATOM    772  N   THR A 100       4.123  -3.577  95.156  1.00  0.00              
ATOM    773  CA  THR A 100       3.312  -4.087  94.064  1.00  0.00              
ATOM    774  CB  THR A 100       1.828  -3.905  94.438  1.00  0.00              
ATOM    775  OG1 THR A 100       1.646  -4.575  95.684  1.00  0.00              
ATOM    776  CG2 THR A 100       0.880  -4.508  93.409  1.00  0.00              
ATOM    777  C   THR A 100       3.657  -3.464  92.714  1.00  0.00              
ATOM    778  O   THR A 100       3.814  -2.249  92.586  1.00  0.00              
ATOM    779  N   LEU A 101       3.806  -4.305  91.692  1.00  0.00              
ATOM    780  CA  LEU A 101       4.023  -3.851  90.332  1.00  0.00              
ATOM    781  CB  LEU A 101       5.282  -4.489  89.747  1.00  0.00              
ATOM    782  CG  LEU A 101       5.753  -4.050  88.364  1.00  0.00              
ATOM    783  CD1 LEU A 101       6.075  -2.567  88.342  1.00  0.00              
ATOM    784  CD2 LEU A 101       6.980  -4.839  87.956  1.00  0.00              
ATOM    785  C   LEU A 101       2.811  -4.212  89.487  1.00  0.00              
ATOM    786  O   LEU A 101       2.415  -5.379  89.383  1.00  0.00              
ATOM    787  N   LEU A 102       2.209  -3.184  88.894  1.00  0.00              
ATOM    788  CA  LEU A 102       1.058  -3.364  88.028  1.00  0.00              
ATOM    789  CB  LEU A 102      -0.106  -2.517  88.521  1.00  0.00              
ATOM    790  CG  LEU A 102      -0.727  -2.890  89.860  1.00  0.00              
ATOM    791  CD1 LEU A 102      -1.607  -1.768  90.352  1.00  0.00              
ATOM    792  CD2 LEU A 102      -1.516  -4.184  89.768  1.00  0.00              
ATOM    793  C   LEU A 102       1.418  -2.981  86.603  1.00  0.00              
ATOM    794  O   LEU A 102       2.165  -2.027  86.372  1.00  0.00              
ATOM    795  N   THR A 103       0.920  -3.734  85.626  1.00  0.00              
ATOM    796  CA  THR A 103       1.271  -3.483  84.239  1.00  0.00              
ATOM    797  CB  THR A 103       1.326  -4.819  83.489  1.00  0.00              
ATOM    798  OG1 THR A 103       0.029  -5.399  83.592  1.00  0.00              
ATOM    799  CG2 THR A 103       2.388  -5.748  84.054  1.00  0.00              
ATOM    800  C   THR A 103       0.360  -2.497  83.519  1.00  0.00              
ATOM    801  O   THR A 103      -0.820  -2.789  83.302  1.00  0.00              
ATOM    802  N   GLU A 104       0.884  -1.336  83.130  1.00  0.00              
ATOM    803  CA  GLU A 104       0.143  -0.414  82.288  1.00  0.00              
ATOM    804  CB  GLU A 104       0.648   1.022  82.452  1.00  0.00              
ATOM    805  CG  GLU A 104      -0.115   2.016  81.581  1.00  0.00              
ATOM    806  CD  GLU A 104      -0.016   3.478  81.972  1.00  0.00              
ATOM    807  OE1 GLU A 104       1.067   4.064  81.898  1.00  0.00              
ATOM    808  OE2 GLU A 104      -1.048   4.025  82.357  1.00  0.00              
ATOM    809  C   GLU A 104       0.237  -0.845  80.832  1.00  0.00              
ATOM    810  O   GLU A 104       1.323  -1.057  80.286  1.00  0.00              
ATOM    811  N   ALA A 105      -0.931  -1.004  80.213  1.00  0.00              
ATOM    812  CA  ALA A 105      -1.017  -1.157  78.770  1.00  0.00              
ATOM    813  CB  ALA A 105      -2.469  -1.375  78.378  1.00  0.00              
ATOM    814  C   ALA A 105      -0.534   0.110  78.067  1.00  0.00              
ATOM    815  O   ALA A 105      -0.816   1.212  78.554  1.00  0.00              
ATOM    816  N   PRO A 106       0.218   0.038  76.957  1.00  0.00              
ATOM    817  CD  PRO A 106       0.753  -1.195  76.388  1.00  0.00              
ATOM    818  CA  PRO A 106       0.651   1.208  76.194  1.00  0.00              
ATOM    819  CB  PRO A 106       1.329   0.588  74.995  1.00  0.00              
ATOM    820  CG  PRO A 106       1.911  -0.687  75.552  1.00  0.00              
ATOM    821  C   PRO A 106      -0.534   2.085  75.801  1.00  0.00              
ATOM    822  O   PRO A 106      -1.639   1.596  75.570  1.00  0.00              
ATOM    823  N   LEU A 107      -0.326   3.404  75.823  1.00  0.00              
ATOM    824  CA  LEU A 107      -1.370   4.399  75.587  1.00  0.00              
ATOM    825  CB  LEU A 107      -1.896   4.350  74.143  1.00  0.00              
ATOM    826  CG  LEU A 107      -0.935   4.651  72.998  1.00  0.00              
ATOM    827  CD1 LEU A 107      -1.629   4.424  71.670  1.00  0.00              
ATOM    828  CD2 LEU A 107      -0.395   6.070  73.079  1.00  0.00              
ATOM    829  C   LEU A 107      -2.533   4.446  76.583  1.00  0.00              
ATOM    830  O   LEU A 107      -3.468   5.227  76.387  1.00  0.00              
ATOM    831  N   ASN A 108      -2.529   3.654  77.669  1.00  0.00              
ATOM    832  CA  ASN A 108      -3.494   3.834  78.751  1.00  0.00              
ATOM    833  CB  ASN A 108      -3.385   2.699  79.771  1.00  0.00              
ATOM    834  CG  ASN A 108      -4.372   2.799  80.926  1.00  0.00              
ATOM    835  OD1 ASN A 108      -5.557   2.511  80.783  1.00  0.00              
ATOM    836  ND2 ASN A 108      -3.947   3.239  82.102  1.00  0.00              
ATOM    837  C   ASN A 108      -3.239   5.183  79.425  1.00  0.00              
ATOM    838  O   ASN A 108      -2.092   5.464  79.785  1.00  0.00              
ATOM    839  N   PRO A 109      -4.248   6.054  79.587  1.00  0.00              
ATOM    840  CD  PRO A 109      -5.632   5.804  79.192  1.00  0.00              
ATOM    841  CA  PRO A 109      -4.097   7.419  80.085  1.00  0.00              
ATOM    842  CB  PRO A 109      -5.526   7.918  80.139  1.00  0.00              
ATOM    843  CG  PRO A 109      -6.176   7.203  78.985  1.00  0.00              
ATOM    844  C   PRO A 109      -3.403   7.614  81.425  1.00  0.00              
ATOM    845  O   PRO A 109      -3.644   6.905  82.405  1.00  0.00              
ATOM    846  N   LYS A 110      -2.586   8.671  81.454  1.00  0.00              
ATOM    847  CA  LYS A 110      -1.823   9.077  82.630  1.00  0.00              
ATOM    848  CB  LYS A 110      -1.054  10.363  82.320  1.00  0.00              
ATOM    849  CG  LYS A 110      -0.093  10.261  81.133  1.00  0.00              
ATOM    850  CD  LYS A 110       0.761  11.515  81.033  1.00  0.00              
ATOM    851  CE  LYS A 110       1.772  11.442  79.895  1.00  0.00              
ATOM    852  NZ  LYS A 110       2.668  12.581  79.982  1.00  0.00              
ATOM    853  C   LYS A 110      -2.692   9.274  83.872  1.00  0.00              
ATOM    854  O   LYS A 110      -2.345   8.850  84.976  1.00  0.00              
ATOM    855  N   ALA A 111      -3.871   9.876  83.682  1.00  0.00              
ATOM    856  CA  ALA A 111      -4.864  10.021  84.741  1.00  0.00              
ATOM    857  CB  ALA A 111      -6.036  10.836  84.221  1.00  0.00              
ATOM    858  C   ALA A 111      -5.417   8.693  85.252  1.00  0.00              
ATOM    859  O   ALA A 111      -5.663   8.531  86.448  1.00  0.00              
ATOM    860  N   ASN A 112      -5.569   7.711  84.356  1.00  0.00              
ATOM    861  CA  ASN A 112      -6.075   6.388  84.703  1.00  0.00              
ATOM    862  CB  ASN A 112      -6.368   5.637  83.403  1.00  0.00              
ATOM    863  CG  ASN A 112      -6.963   4.247  83.551  1.00  0.00              
ATOM    864  OD1 ASN A 112      -6.260   3.267  83.784  1.00  0.00              
ATOM    865  ND2 ASN A 112      -8.272   4.109  83.392  1.00  0.00              
ATOM    866  C   ASN A 112      -5.032   5.670  85.557  1.00  0.00              
ATOM    867  O   ASN A 112      -5.351   5.058  86.578  1.00  0.00              
ATOM    868  N   ARG A 113      -3.760   5.812  85.166  1.00  0.00              
ATOM    869  CA  ARG A 113      -2.620   5.370  85.961  1.00  0.00              
ATOM    870  CB  ARG A 113      -1.354   5.712  85.189  1.00  0.00              
ATOM    871  CG  ARG A 113      -0.035   5.322  85.835  1.00  0.00              
ATOM    872  CD  ARG A 113       1.126   5.640  84.906  1.00  0.00              
ATOM    873  NE  ARG A 113       1.260   7.063  84.633  1.00  0.00              
ATOM    874  CZ  ARG A 113       1.714   7.521  83.465  1.00  0.00              
ATOM    875  NH1 ARG A 113       1.898   8.824  83.315  1.00  0.00              
ATOM    876  NH2 ARG A 113       1.930   6.714  82.429  1.00  0.00              
ATOM    877  C   ARG A 113      -2.587   6.019  87.345  1.00  0.00              
ATOM    878  O   ARG A 113      -2.324   5.357  88.355  1.00  0.00              
ATOM    879  N   GLU A 114      -2.855   7.327  87.410  1.00  0.00              
ATOM    880  CA  GLU A 114      -2.978   8.022  88.683  1.00  0.00              
ATOM    881  CB  GLU A 114      -3.152   9.515  88.469  1.00  0.00              
ATOM    882  CG  GLU A 114      -1.898  10.153  87.897  1.00  0.00              
ATOM    883  CD  GLU A 114      -2.047  11.637  87.621  1.00  0.00              
ATOM    884  OE1 GLU A 114      -1.934  12.428  88.558  1.00  0.00              
ATOM    885  OE2 GLU A 114      -2.267  12.004  86.467  1.00  0.00              
ATOM    886  C   GLU A 114      -4.106   7.483  89.553  1.00  0.00              
ATOM    887  O   GLU A 114      -3.914   7.303  90.755  1.00  0.00              
ATOM    888  N   LYS A 115      -5.272   7.183  88.970  1.00  0.00              
ATOM    889  CA  LYS A 115      -6.359   6.544  89.703  1.00  0.00              
ATOM    890  CB  LYS A 115      -7.638   6.505  88.872  1.00  0.00              
ATOM    891  CG  LYS A 115      -8.326   7.863  88.799  1.00  0.00              
ATOM    892  CD  LYS A 115      -8.791   8.268  90.192  1.00  0.00              
ATOM    893  CE  LYS A 115      -9.307   9.693  90.218  1.00  0.00              
ATOM    894  NZ  LYS A 115      -9.666  10.047  91.578  1.00  0.00              
ATOM    895  C   LYS A 115      -6.019   5.155  90.221  1.00  0.00              
ATOM    896  O   LYS A 115      -6.360   4.812  91.355  1.00  0.00              
ATOM    897  N   MET A 116      -5.310   4.368  89.404  1.00  0.00              
ATOM    898  CA  MET A 116      -4.740   3.092  89.820  1.00  0.00              
ATOM    899  CB  MET A 116      -3.904   2.538  88.666  1.00  0.00              
ATOM    900  CG  MET A 116      -3.255   1.189  88.911  1.00  0.00              
ATOM    901  SD  MET A 116      -2.171   0.685  87.554  1.00  0.00              
ATOM    902  CE  MET A 116      -3.265  -0.373  86.653  1.00  0.00              
ATOM    903  C   MET A 116      -3.879   3.254  91.070  1.00  0.00              
ATOM    904  O   MET A 116      -4.077   2.573  92.078  1.00  0.00              
ATOM    905  N   THR A 117      -2.964   4.223  91.006  1.00  0.00              
ATOM    906  CA  THR A 117      -2.057   4.537  92.100  1.00  0.00              
ATOM    907  CB  THR A 117      -1.084   5.627  91.604  1.00  0.00              
ATOM    908  OG1 THR A 117      -0.458   5.067  90.453  1.00  0.00              
ATOM    909  CG2 THR A 117      -0.024   6.037  92.611  1.00  0.00              
ATOM    910  C   THR A 117      -2.818   4.951  93.359  1.00  0.00              
ATOM    911  O   THR A 117      -2.584   4.418  94.447  1.00  0.00              
ATOM    912  N   GLN A 118      -3.792   5.851  93.189  1.00  0.00              
ATOM    913  CA  GLN A 118      -4.638   6.325  94.272  1.00  0.00              
ATOM    914  CB  GLN A 118      -5.597   7.385  93.723  1.00  0.00              
ATOM    915  CG  GLN A 118      -6.606   7.930  94.723  1.00  0.00              
ATOM    916  CD  GLN A 118      -7.055   9.351  94.433  1.00  0.00              
ATOM    917  OE1 GLN A 118      -7.756   9.642  93.465  1.00  0.00              
ATOM    918  NE2 GLN A 118      -6.667  10.289  95.284  1.00  0.00              
ATOM    919  C   GLN A 118      -5.378   5.201  94.985  1.00  0.00              
ATOM    920  O   GLN A 118      -5.371   5.139  96.216  1.00  0.00              
ATOM    921  N   ILE A 119      -5.985   4.285  94.226  1.00  0.00              
ATOM    922  CA  ILE A 119      -6.664   3.134  94.804  1.00  0.00              
ATOM    923  CB  ILE A 119      -7.522   2.454  93.710  1.00  0.00              
ATOM    924  CG2 ILE A 119      -7.999   1.063  94.110  1.00  0.00              
ATOM    925  CG1 ILE A 119      -8.700   3.366  93.369  1.00  0.00              
ATOM    926  CD1 ILE A 119      -9.594   2.901  92.204  1.00  0.00              
ATOM    927  C   ILE A 119      -5.692   2.181  95.497  1.00  0.00              
ATOM    928  O   ILE A 119      -5.955   1.725  96.615  1.00  0.00              
ATOM    929  N   MET A 120      -4.542   1.890  94.885  1.00  0.00              
ATOM    930  CA  MET A 120      -3.575   0.986  95.491  1.00  0.00              
ATOM    931  CB  MET A 120      -2.446   0.656  94.532  1.00  0.00              
ATOM    932  CG  MET A 120      -2.927  -0.177  93.357  1.00  0.00              
ATOM    933  SD  MET A 120      -3.789  -1.687  93.860  1.00  0.00              
ATOM    934  CE  MET A 120      -2.385  -2.699  94.219  1.00  0.00              
ATOM    935  C   MET A 120      -3.008   1.478  96.813  1.00  0.00              
ATOM    936  O   MET A 120      -2.811   0.692  97.743  1.00  0.00              
ATOM    937  N   PHE A 121      -2.756   2.782  96.925  1.00  0.00              
ATOM    938  CA  PHE A 121      -2.317   3.341  98.190  1.00  0.00              
ATOM    939  CB  PHE A 121      -1.498   4.598  97.972  1.00  0.00              
ATOM    940  CG  PHE A 121      -0.139   4.289  97.365  1.00  0.00              
ATOM    941  CD1 PHE A 121       0.080   4.497  96.020  1.00  0.00              
ATOM    942  CD2 PHE A 121       0.872   3.794  98.162  1.00  0.00              
ATOM    943  CE1 PHE A 121       1.314   4.217  95.475  1.00  0.00              
ATOM    944  CE2 PHE A 121       2.101   3.512  97.608  1.00  0.00              
ATOM    945  CZ  PHE A 121       2.323   3.727  96.269  1.00  0.00              
ATOM    946  C   PHE A 121      -3.436   3.592  99.186  1.00  0.00              
ATOM    947  O   PHE A 121      -3.326   3.177 100.336  1.00  0.00              
ATOM    948  N   GLU A 122      -4.540   4.225  98.787  1.00  0.00              
ATOM    949  CA  GLU A 122      -5.604   4.552  99.726  1.00  0.00              
ATOM    950  CB  GLU A 122      -6.415   5.733  99.218  1.00  0.00              
ATOM    951  CG  GLU A 122      -5.599   7.023  99.252  1.00  0.00              
ATOM    952  CD  GLU A 122      -6.260   8.222  98.589  1.00  0.00              
ATOM    953  OE1 GLU A 122      -7.425   8.512  98.858  1.00  0.00              
ATOM    954  OE2 GLU A 122      -5.593   8.886  97.790  1.00  0.00              
ATOM    955  C   GLU A 122      -6.521   3.391 100.087  1.00  0.00              
ATOM    956  O   GLU A 122      -6.911   3.249 101.247  1.00  0.00              
ATOM    957  N   THR A 123      -6.887   2.550  99.118  1.00  0.00              
ATOM    958  CA  THR A 123      -7.741   1.405  99.388  1.00  0.00              
ATOM    959  CB  THR A 123      -8.660   1.136  98.178  1.00  0.00              
ATOM    960  OG1 THR A 123      -9.230   2.396  97.837  1.00  0.00              
ATOM    961  CG2 THR A 123      -9.756   0.123  98.478  1.00  0.00              
ATOM    962  C   THR A 123      -6.886   0.189  99.727  1.00  0.00              
ATOM    963  O   THR A 123      -6.940  -0.308 100.853  1.00  0.00              
ATOM    964  N   PHE A 124      -6.039  -0.280  98.803  1.00  0.00              
ATOM    965  CA  PHE A 124      -5.266  -1.499  99.028  1.00  0.00              
ATOM    966  CB  PHE A 124      -4.837  -2.117  97.700  1.00  0.00              
ATOM    967  CG  PHE A 124      -6.002  -2.766  96.968  1.00  0.00              
ATOM    968  CD1 PHE A 124      -6.335  -4.079  97.244  1.00  0.00              
ATOM    969  CD2 PHE A 124      -6.747  -2.036  96.062  1.00  0.00              
ATOM    970  CE1 PHE A 124      -7.429  -4.652  96.631  1.00  0.00              
ATOM    971  CE2 PHE A 124      -7.841  -2.617  95.457  1.00  0.00              
ATOM    972  CZ  PHE A 124      -8.185  -3.920  95.743  1.00  0.00              
ATOM    973  C   PHE A 124      -4.073  -1.356  99.966  1.00  0.00              
ATOM    974  O   PHE A 124      -3.505  -2.347 100.431  1.00  0.00              
ATOM    975  N   ASN A 125      -3.675  -0.103 100.212  1.00  0.00              
ATOM    976  CA  ASN A 125      -2.688   0.270 101.217  1.00  0.00              
ATOM    977  CB  ASN A 125      -3.263   0.188 102.632  1.00  0.00              
ATOM    978  CG  ASN A 125      -4.152   1.380 102.939  1.00  0.00              
ATOM    979  OD1 ASN A 125      -3.709   2.375 103.511  1.00  0.00              
ATOM    980  ND2 ASN A 125      -5.426   1.327 102.580  1.00  0.00              
ATOM    981  C   ASN A 125      -1.328  -0.395 101.099  1.00  0.00              
ATOM    982  O   ASN A 125      -0.720  -0.862 102.065  1.00  0.00              
ATOM    983  N   VAL A 126      -0.859  -0.424  99.851  1.00  0.00              
ATOM    984  CA  VAL A 126       0.461  -0.954  99.544  1.00  0.00              
ATOM    985  CB  VAL A 126       0.667  -1.135  98.020  1.00  0.00              
ATOM    986  CG1 VAL A 126      -0.280  -2.184  97.477  1.00  0.00              
ATOM    987  CG2 VAL A 126       0.456   0.152  97.247  1.00  0.00              
ATOM    988  C   VAL A 126       1.573  -0.092 100.143  1.00  0.00              
ATOM    989  O   VAL A 126       1.479   1.138 100.097  1.00  0.00              
ATOM    990  N   PRO A 127       2.638  -0.659 100.729  1.00  0.00              
ATOM    991  CD  PRO A 127       2.777  -2.081 101.020  1.00  0.00              
ATOM    992  CA  PRO A 127       3.774   0.097 101.244  1.00  0.00              
ATOM    993  CB  PRO A 127       4.576  -0.958 101.985  1.00  0.00              
ATOM    994  CG  PRO A 127       4.268  -2.238 101.251  1.00  0.00              
ATOM    995  C   PRO A 127       4.577   0.773 100.137  1.00  0.00              
ATOM    996  O   PRO A 127       5.114   1.865 100.326  1.00  0.00              
ATOM    997  N   ALA A 128       4.632   0.122  98.971  1.00  0.00              
ATOM    998  CA  ALA A 128       5.353   0.605  97.811  1.00  0.00              
ATOM    999  CB  ALA A 128       6.775   0.070  97.841  1.00  0.00              
ATOM   1000  C   ALA A 128       4.676   0.049  96.566  1.00  0.00              
ATOM   1001  O   ALA A 128       4.176  -1.080  96.594  1.00  0.00              
ATOM   1002  N   MET A 129       4.623   0.811  95.472  1.00  0.00              
ATOM   1003  CA  MET A 129       3.965   0.366  94.252  1.00  0.00              
ATOM   1004  CB  MET A 129       2.475   0.688  94.355  1.00  0.00              
ATOM   1005  CG  MET A 129       1.493  -0.107  93.502  1.00  0.00              
ATOM   1006  SD  MET A 129       1.464   0.339  91.751  1.00  0.00              
ATOM   1007  CE  MET A 129       0.380   1.731  91.865  1.00  0.00              
ATOM   1008  C   MET A 129       4.567   1.075  93.047  1.00  0.00              
ATOM   1009  O   MET A 129       5.174   2.139  93.190  1.00  0.00              
ATOM   1010  N   TYR A 130       4.447   0.473  91.862  1.00  0.00              
ATOM   1011  CA  TYR A 130       4.773   1.137  90.610  1.00  0.00              
ATOM   1012  CB  TYR A 130       6.278   1.055  90.308  1.00  0.00              
ATOM   1013  CG  TYR A 130       6.712   1.877  89.099  1.00  0.00              
ATOM   1014  CD1 TYR A 130       7.290   1.245  88.017  1.00  0.00              
ATOM   1015  CE1 TYR A 130       7.597   1.959  86.878  1.00  0.00              
ATOM   1016  CD2 TYR A 130       6.467   3.236  89.057  1.00  0.00              
ATOM   1017  CE2 TYR A 130       6.759   3.951  87.915  1.00  0.00              
ATOM   1018  CZ  TYR A 130       7.321   3.307  86.833  1.00  0.00              
ATOM   1019  OH  TYR A 130       7.620   4.020  85.690  1.00  0.00              
ATOM   1020  C   TYR A 130       3.959   0.524  89.475  1.00  0.00              
ATOM   1021  O   TYR A 130       3.588  -0.654  89.501  1.00  0.00              
ATOM   1022  N   VAL A 131       3.659   1.351  88.473  1.00  0.00              
ATOM   1023  CA  VAL A 131       2.913   0.922  87.302  1.00  0.00              
ATOM   1024  CB  VAL A 131       1.733   1.880  87.014  1.00  0.00              
ATOM   1025  CG1 VAL A 131       0.803   1.250  85.998  1.00  0.00              
ATOM   1026  CG2 VAL A 131       0.940   2.255  88.256  1.00  0.00              
ATOM   1027  C   VAL A 131       3.897   0.939  86.137  1.00  0.00              
ATOM   1028  O   VAL A 131       4.435   1.998  85.811  1.00  0.00              
ATOM   1029  N   ALA A 132       4.167  -0.202  85.500  1.00  0.00              
ATOM   1030  CA  ALA A 132       5.157  -0.270  84.432  1.00  0.00              
ATOM   1031  CB  ALA A 132       6.235  -1.276  84.796  1.00  0.00              
ATOM   1032  C   ALA A 132       4.557  -0.700  83.102  1.00  0.00              
ATOM   1033  O   ALA A 132       3.634  -1.515  83.064  1.00  0.00              
ATOM   1034  N   ILE A 133       5.078  -0.166  81.995  1.00  0.00              
ATOM   1035  CA  ILE A 133       4.495  -0.384  80.677  1.00  0.00              
ATOM   1036  CB  ILE A 133       4.864   0.787  79.728  1.00  0.00              
ATOM   1037  CG2 ILE A 133       4.327   0.565  78.314  1.00  0.00              
ATOM   1038  CG1 ILE A 133       4.330   2.106  80.288  1.00  0.00              
ATOM   1039  CD1 ILE A 133       4.761   3.371  79.519  1.00  0.00              
ATOM   1040  C   ILE A 133       4.838  -1.750  80.085  1.00  0.00              
ATOM   1041  O   ILE A 133       6.004  -2.120  79.911  1.00  0.00              
ATOM   1042  N   GLN A 134       3.763  -2.460  79.725  1.00  0.00              
ATOM   1043  CA  GLN A 134       3.800  -3.832  79.230  1.00  0.00              
ATOM   1044  CB  GLN A 134       2.412  -4.247  78.736  1.00  0.00              
ATOM   1045  CG  GLN A 134       1.438  -4.345  79.901  1.00  0.00              
ATOM   1046  CD  GLN A 134       0.034  -4.835  79.584  1.00  0.00              
ATOM   1047  OE1 GLN A 134      -0.606  -4.425  78.620  1.00  0.00              
ATOM   1048  NE2 GLN A 134      -0.485  -5.740  80.401  1.00  0.00              
ATOM   1049  C   GLN A 134       4.845  -4.157  78.171  1.00  0.00              
ATOM   1050  O   GLN A 134       5.627  -5.098  78.322  1.00  0.00              
ATOM   1051  N   ALA A 135       4.900  -3.333  77.121  1.00  0.00              
ATOM   1052  CA  ALA A 135       5.873  -3.493  76.050  1.00  0.00              
ATOM   1053  CB  ALA A 135       5.663  -2.388  75.034  1.00  0.00              
ATOM   1054  C   ALA A 135       7.325  -3.421  76.512  1.00  0.00              
ATOM   1055  O   ALA A 135       8.175  -4.198  76.069  1.00  0.00              
ATOM   1056  N   VAL A 136       7.602  -2.516  77.461  1.00  0.00              
ATOM   1057  CA  VAL A 136       8.951  -2.323  77.981  1.00  0.00              
ATOM   1058  CB  VAL A 136       9.038  -1.051  78.863  1.00  0.00              
ATOM   1059  CG1 VAL A 136      10.463  -0.794  79.336  1.00  0.00              
ATOM   1060  CG2 VAL A 136       8.542   0.176  78.111  1.00  0.00              
ATOM   1061  C   VAL A 136       9.338  -3.570  78.767  1.00  0.00              
ATOM   1062  O   VAL A 136      10.442  -4.096  78.619  1.00  0.00              
ATOM   1063  N   LEU A 137       8.386  -4.083  79.553  1.00  0.00              
ATOM   1064  CA  LEU A 137       8.580  -5.312  80.309  1.00  0.00              
ATOM   1065  CB  LEU A 137       7.363  -5.586  81.179  1.00  0.00              
ATOM   1066  CG  LEU A 137       6.979  -4.525  82.200  1.00  0.00              
ATOM   1067  CD1 LEU A 137       5.690  -4.899  82.890  1.00  0.00              
ATOM   1068  CD2 LEU A 137       8.079  -4.329  83.221  1.00  0.00              
ATOM   1069  C   LEU A 137       8.874  -6.509  79.415  1.00  0.00              
ATOM   1070  O   LEU A 137       9.795  -7.274  79.702  1.00  0.00              
ATOM   1071  N   SER A 138       8.141  -6.676  78.309  1.00  0.00              
ATOM   1072  CA  SER A 138       8.468  -7.685  77.310  1.00  0.00              
ATOM   1073  CB  SER A 138       7.437  -7.656  76.204  1.00  0.00              
ATOM   1074  OG  SER A 138       6.179  -8.087  76.696  1.00  0.00              
ATOM   1075  C   SER A 138       9.864  -7.566  76.710  1.00  0.00              
ATOM   1076  O   SER A 138      10.567  -8.571  76.582  1.00  0.00              
ATOM   1077  N   LEU A 139      10.306  -6.349  76.370  1.00  0.00              
ATOM   1078  CA  LEU A 139      11.650  -6.141  75.843  1.00  0.00              
ATOM   1079  CB  LEU A 139      11.785  -4.700  75.375  1.00  0.00              
ATOM   1080  CG  LEU A 139      12.949  -4.332  74.470  1.00  0.00              
ATOM   1081  CD1 LEU A 139      12.848  -5.023  73.120  1.00  0.00              
ATOM   1082  CD2 LEU A 139      12.973  -2.837  74.269  1.00  0.00              
ATOM   1083  C   LEU A 139      12.721  -6.464  76.884  1.00  0.00              
ATOM   1084  O   LEU A 139      13.763  -7.060  76.593  1.00  0.00              
ATOM   1085  N   TYR A 140      12.444  -6.098  78.137  1.00  0.00              
ATOM   1086  CA  TYR A 140      13.313  -6.448  79.247  1.00  0.00              
ATOM   1087  CB  TYR A 140      13.027  -5.545  80.448  1.00  0.00              
ATOM   1088  CG  TYR A 140      13.703  -4.178  80.337  1.00  0.00              
ATOM   1089  CD1 TYR A 140      13.548  -3.384  79.213  1.00  0.00              
ATOM   1090  CE1 TYR A 140      14.258  -2.209  79.083  1.00  0.00              
ATOM   1091  CD2 TYR A 140      14.536  -3.759  81.354  1.00  0.00              
ATOM   1092  CE2 TYR A 140      15.247  -2.583  81.233  1.00  0.00              
ATOM   1093  CZ  TYR A 140      15.118  -1.826  80.089  1.00  0.00              
ATOM   1094  OH  TYR A 140      15.869  -0.675  79.955  1.00  0.00              
ATOM   1095  C   TYR A 140      13.274  -7.929  79.605  1.00  0.00              
ATOM   1096  O   TYR A 140      14.240  -8.454  80.157  1.00  0.00              
ATOM   1097  N   ALA A 141      12.191  -8.640  79.265  1.00  0.00              
ATOM   1098  CA  ALA A 141      12.169 -10.097  79.319  1.00  0.00              
ATOM   1099  CB  ALA A 141      10.762 -10.625  79.100  1.00  0.00              
ATOM   1100  C   ALA A 141      13.048 -10.726  78.247  1.00  0.00              
ATOM   1101  O   ALA A 141      13.682 -11.752  78.494  1.00  0.00              
ATOM   1102  N   SER A 142      13.099 -10.152  77.039  1.00  0.00              
ATOM   1103  CA  SER A 142      14.085 -10.575  76.055  1.00  0.00              
ATOM   1104  CB  SER A 142      13.586 -10.277  74.643  1.00  0.00              
ATOM   1105  OG  SER A 142      13.046  -8.970  74.515  1.00  0.00              
ATOM   1106  C   SER A 142      15.478  -9.997  76.302  1.00  0.00              
ATOM   1107  O   SER A 142      16.447 -10.356  75.627  1.00  0.00              
ATOM   1108  N   GLY A 143      15.592  -9.057  77.244  1.00  0.00              
ATOM   1109  CA  GLY A 143      16.878  -8.596  77.746  1.00  0.00              
ATOM   1110  C   GLY A 143      17.301  -7.255  77.165  1.00  0.00              
ATOM   1111  O   GLY A 143      18.223  -6.607  77.672  1.00  0.00              
ATOM   1112  N   ARG A 144      16.603  -6.807  76.120  1.00  0.00              
ATOM   1113  CA  ARG A 144      17.016  -5.632  75.375  1.00  0.00              
ATOM   1114  CB  ARG A 144      16.513  -5.651  73.933  1.00  0.00              
ATOM   1115  CG  ARG A 144      17.110  -6.636  72.937  1.00  0.00              
ATOM   1116  CD  ARG A 144      16.605  -8.058  73.107  1.00  0.00              
ATOM   1117  NE  ARG A 144      16.936  -8.843  71.931  1.00  0.00              
ATOM   1118  CZ  ARG A 144      17.017 -10.175  71.938  1.00  0.00              
ATOM   1119  NH1 ARG A 144      17.257 -10.787  70.787  1.00  0.00              
ATOM   1120  NH2 ARG A 144      16.906 -10.892  73.053  1.00  0.00              
ATOM   1121  C   ARG A 144      16.497  -4.360  76.022  1.00  0.00              
ATOM   1122  O   ARG A 144      15.463  -4.344  76.690  1.00  0.00              
ATOM   1123  N   THR A 145      17.237  -3.272  75.822  1.00  0.00              
ATOM   1124  CA  THR A 145      16.752  -1.955  76.197  1.00  0.00              
ATOM   1125  CB  THR A 145      17.887  -1.233  76.969  1.00  0.00              
ATOM   1126  OG1 THR A 145      17.288  -0.150  77.670  1.00  0.00              
ATOM   1127  CG2 THR A 145      19.046  -0.764  76.096  1.00  0.00              
ATOM   1128  C   THR A 145      16.218  -1.190  74.978  1.00  0.00              
ATOM   1129  O   THR A 145      15.540  -0.169  75.106  1.00  0.00              
ATOM   1130  N   THR A 146      16.459  -1.713  73.772  1.00  0.00              
ATOM   1131  CA  THR A 146      16.110  -1.041  72.531  1.00  0.00              
ATOM   1132  CB  THR A 146      17.391  -0.451  71.908  1.00  0.00              
ATOM   1133  OG1 THR A 146      17.869   0.522  72.830  1.00  0.00              
ATOM   1134  CG2 THR A 146      17.168   0.186  70.547  1.00  0.00              
ATOM   1135  C   THR A 146      15.479  -2.062  71.593  1.00  0.00              
ATOM   1136  O   THR A 146      15.933  -3.207  71.525  1.00  0.00              
ATOM   1137  N   GLY A 147      14.418  -1.666  70.891  1.00  0.00              
ATOM   1138  CA  GLY A 147      13.795  -2.509  69.886  1.00  0.00              
ATOM   1139  C   GLY A 147      12.350  -2.103  69.663  1.00  0.00              
ATOM   1140  O   GLY A 147      11.854  -1.179  70.312  1.00  0.00              
ATOM   1141  N   ILE A 148      11.650  -2.757  68.736  1.00  0.00              
ATOM   1142  CA  ILE A 148      10.236  -2.485  68.561  1.00  0.00              
ATOM   1143  CB  ILE A 148       9.856  -1.961  67.149  1.00  0.00              
ATOM   1144  CG2 ILE A 148      10.377  -2.848  66.027  1.00  0.00              
ATOM   1145  CG1 ILE A 148       8.349  -1.729  67.057  1.00  0.00              
ATOM   1146  CD1 ILE A 148       7.863  -1.028  65.787  1.00  0.00              
ATOM   1147  C   ILE A 148       9.417  -3.688  68.999  1.00  0.00              
ATOM   1148  O   ILE A 148       9.498  -4.789  68.447  1.00  0.00              
ATOM   1149  N   VAL A 149       8.626  -3.441  70.035  1.00  0.00              
ATOM   1150  CA  VAL A 149       7.807  -4.474  70.629  1.00  0.00              
ATOM   1151  CB  VAL A 149       7.734  -4.297  72.158  1.00  0.00              
ATOM   1152  CG1 VAL A 149       6.960  -5.429  72.808  1.00  0.00              
ATOM   1153  CG2 VAL A 149       9.127  -4.277  72.755  1.00  0.00              
ATOM   1154  C   VAL A 149       6.425  -4.457  69.996  1.00  0.00              
ATOM   1155  O   VAL A 149       5.701  -3.459  70.036  1.00  0.00              
ATOM   1156  N   LEU A 150       6.082  -5.572  69.359  1.00  0.00              
ATOM   1157  CA  LEU A 150       4.726  -5.805  68.906  1.00  0.00              
ATOM   1158  CB  LEU A 150       4.729  -6.698  67.670  1.00  0.00              
ATOM   1159  CG  LEU A 150       3.393  -7.097  67.055  1.00  0.00              
ATOM   1160  CD1 LEU A 150       2.638  -5.887  66.530  1.00  0.00              
ATOM   1161  CD2 LEU A 150       3.628  -8.095  65.941  1.00  0.00              
ATOM   1162  C   LEU A 150       4.020  -6.490  70.066  1.00  0.00              
ATOM   1163  O   LEU A 150       4.370  -7.608  70.453  1.00  0.00              
ATOM   1164  N   ASP A 151       3.060  -5.800  70.671  1.00  0.00              
ATOM   1165  CA  ASP A 151       2.356  -6.318  71.830  1.00  0.00              
ATOM   1166  CB  ASP A 151       2.554  -5.372  73.019  1.00  0.00              
ATOM   1167  CG  ASP A 151       1.837  -5.768  74.306  1.00  0.00              
ATOM   1168  OD1 ASP A 151       1.728  -6.955  74.624  1.00  0.00              
ATOM   1169  OD2 ASP A 151       1.392  -4.860  75.010  1.00  0.00              
ATOM   1170  C   ASP A 151       0.885  -6.554  71.533  1.00  0.00              
ATOM   1171  O   ASP A 151       0.048  -5.659  71.668  1.00  0.00              
ATOM   1172  N   SER A 152       0.590  -7.787  71.133  1.00  0.00              
ATOM   1173  CA  SER A 152      -0.748  -8.194  70.748  1.00  0.00              
ATOM   1174  CB  SER A 152      -0.682  -8.846  69.378  1.00  0.00              
ATOM   1175  OG  SER A 152      -0.357  -7.901  68.373  1.00  0.00              
ATOM   1176  C   SER A 152      -1.363  -9.139  71.770  1.00  0.00              
ATOM   1177  O   SER A 152      -1.040 -10.329  71.846  1.00  0.00              
ATOM   1178  N   GLY A 153      -2.269  -8.611  72.591  1.00  0.00              
ATOM   1179  CA  GLY A 153      -2.879  -9.384  73.661  1.00  0.00              
ATOM   1180  C   GLY A 153      -4.150 -10.100  73.225  1.00  0.00              
ATOM   1181  O   GLY A 153      -4.324 -10.508  72.072  1.00  0.00              
ATOM   1182  N   ASP A 154      -5.052 -10.292  74.191  1.00  0.00              
ATOM   1183  CA  ASP A 154      -6.387 -10.779  73.878  1.00  0.00              
ATOM   1184  CB  ASP A 154      -7.094 -11.381  75.093  1.00  0.00              
ATOM   1185  CG  ASP A 154      -8.527 -11.833  74.807  1.00  0.00              
ATOM   1186  OD1 ASP A 154      -8.732 -12.680  73.938  1.00  0.00              
ATOM   1187  OD2 ASP A 154      -9.431 -11.323  75.470  1.00  0.00              
ATOM   1188  C   ASP A 154      -7.244  -9.675  73.284  1.00  0.00              
ATOM   1189  O   ASP A 154      -7.962  -9.918  72.321  1.00  0.00              
ATOM   1190  N   GLY A 155      -7.180  -8.457  73.815  1.00  0.00              
ATOM   1191  CA  GLY A 155      -7.999  -7.379  73.296  1.00  0.00              
ATOM   1192  C   GLY A 155      -7.237  -6.070  73.293  1.00  0.00              
ATOM   1193  O   GLY A 155      -7.503  -5.218  74.140  1.00  0.00              
ATOM   1194  N   VAL A 156      -6.193  -6.035  72.455  1.00  0.00              
ATOM   1195  CA  VAL A 156      -5.533  -4.844  71.917  1.00  0.00              
ATOM   1196  CB  VAL A 156      -5.323  -3.664  72.917  1.00  0.00              
ATOM   1197  CG1 VAL A 156      -4.234  -3.899  73.961  1.00  0.00              
ATOM   1198  CG2 VAL A 156      -5.159  -2.362  72.154  1.00  0.00              
ATOM   1199  C   VAL A 156      -4.199  -5.268  71.296  1.00  0.00              
ATOM   1200  O   VAL A 156      -3.595  -6.257  71.721  1.00  0.00              
ATOM   1201  N   THR A 157      -3.775  -4.560  70.252  1.00  0.00              
ATOM   1202  CA  THR A 157      -2.428  -4.633  69.714  1.00  0.00              
ATOM   1203  CB  THR A 157      -2.456  -5.077  68.232  1.00  0.00              
ATOM   1204  OG1 THR A 157      -2.819  -6.452  68.240  1.00  0.00              
ATOM   1205  CG2 THR A 157      -1.150  -4.868  67.470  1.00  0.00              
ATOM   1206  C   THR A 157      -1.807  -3.247  69.838  1.00  0.00              
ATOM   1207  O   THR A 157      -2.422  -2.231  69.498  1.00  0.00              
ATOM   1208  N   HIS A 158      -0.580  -3.189  70.348  1.00  0.00              
ATOM   1209  CA  HIS A 158       0.197  -1.964  70.328  1.00  0.00              
ATOM   1210  CB  HIS A 158       0.436  -1.437  71.734  1.00  0.00              
ATOM   1211  CG  HIS A 158      -0.816  -0.888  72.397  1.00  0.00              
ATOM   1212  ND1 HIS A 158      -1.475  -1.416  73.415  1.00  0.00              
ATOM   1213  CD2 HIS A 158      -1.443   0.279  72.027  1.00  0.00              
ATOM   1214  NE2 HIS A 158      -2.456   0.390  72.847  1.00  0.00              
ATOM   1215  CE1 HIS A 158      -2.473  -0.621  73.683  1.00  0.00              
ATOM   1216  C   HIS A 158       1.527  -2.227  69.650  1.00  0.00              
ATOM   1217  O   HIS A 158       2.168  -3.249  69.893  1.00  0.00              
ATOM   1218  N   ASN A 159       1.942  -1.322  68.769  1.00  0.00              
ATOM   1219  CA  ASN A 159       3.206  -1.454  68.062  1.00  0.00              
ATOM   1220  CB  ASN A 159       3.017  -1.240  66.555  1.00  0.00              
ATOM   1221  CG  ASN A 159       1.971  -2.126  65.882  1.00  0.00              
ATOM   1222  OD1 ASN A 159       2.256  -2.887  64.958  1.00  0.00              
ATOM   1223  ND2 ASN A 159       0.694  -2.048  66.231  1.00  0.00              
ATOM   1224  C   ASN A 159       4.066  -0.351  68.661  1.00  0.00              
ATOM   1225  O   ASN A 159       3.859   0.835  68.388  1.00  0.00              
ATOM   1226  N   VAL A 160       4.991  -0.734  69.546  1.00  0.00              
ATOM   1227  CA  VAL A 160       5.703   0.219  70.389  1.00  0.00              
ATOM   1228  CB  VAL A 160       5.484  -0.099  71.894  1.00  0.00              
ATOM   1229  CG1 VAL A 160       6.045   1.009  72.777  1.00  0.00              
ATOM   1230  CG2 VAL A 160       4.025  -0.335  72.239  1.00  0.00              
ATOM   1231  C   VAL A 160       7.203   0.229  70.096  1.00  0.00              
ATOM   1232  O   VAL A 160       7.885  -0.763  70.365  1.00  0.00              
ATOM   1233  N   PRO A 161       7.770   1.297  69.524  1.00  0.00              
ATOM   1234  CD  PRO A 161       7.040   2.297  68.752  1.00  0.00              
ATOM   1235  CA  PRO A 161       9.215   1.485  69.413  1.00  0.00              
ATOM   1236  CB  PRO A 161       9.323   2.513  68.309  1.00  0.00              
ATOM   1237  CG  PRO A 161       8.089   3.356  68.495  1.00  0.00              
ATOM   1238  C   PRO A 161       9.847   1.957  70.722  1.00  0.00              
ATOM   1239  O   PRO A 161       9.328   2.851  71.397  1.00  0.00              
ATOM   1240  N   ILE A 162      10.959   1.346  71.129  1.00  0.00              
ATOM   1241  CA  ILE A 162      11.631   1.690  72.375  1.00  0.00              
ATOM   1242  CB  ILE A 162      11.436   0.555  73.420  1.00  0.00              
ATOM   1243  CG2 ILE A 162      12.154   0.887  74.725  1.00  0.00              
ATOM   1244  CG1 ILE A 162       9.959   0.283  73.701  1.00  0.00              
ATOM   1245  CD1 ILE A 162       9.660  -0.969  74.538  1.00  0.00              
ATOM   1246  C   ILE A 162      13.110   1.911  72.078  1.00  0.00              
ATOM   1247  O   ILE A 162      13.746   1.099  71.398  1.00  0.00              
ATOM   1248  N   TYR A 163      13.669   3.017  72.570  1.00  0.00              
ATOM   1249  CA  TYR A 163      15.091   3.283  72.435  1.00  0.00              
ATOM   1250  CB  TYR A 163      15.332   4.523  71.557  1.00  0.00              
ATOM   1251  CG  TYR A 163      16.770   4.744  71.080  1.00  0.00              
ATOM   1252  CD1 TYR A 163      17.545   3.678  70.664  1.00  0.00              
ATOM   1253  CE1 TYR A 163      18.817   3.882  70.169  1.00  0.00              
ATOM   1254  CD2 TYR A 163      17.288   6.025  71.012  1.00  0.00              
ATOM   1255  CE2 TYR A 163      18.560   6.238  70.509  1.00  0.00              
ATOM   1256  CZ  TYR A 163      19.316   5.163  70.085  1.00  0.00              
ATOM   1257  OH  TYR A 163      20.580   5.362  69.554  1.00  0.00              
ATOM   1258  C   TYR A 163      15.632   3.496  73.840  1.00  0.00              
ATOM   1259  O   TYR A 163      15.245   4.440  74.532  1.00  0.00              
ATOM   1260  N   GLU A 164      16.484   2.558  74.274  1.00  0.00              
ATOM   1261  CA  GLU A 164      17.212   2.622  75.539  1.00  0.00              
ATOM   1262  CB  GLU A 164      18.362   3.620  75.440  1.00  0.00              
ATOM   1263  CG  GLU A 164      19.333   3.306  74.312  1.00  0.00              
ATOM   1264  CD  GLU A 164      20.240   4.474  73.975  1.00  0.00              
ATOM   1265  OE1 GLU A 164      19.738   5.492  73.511  1.00  0.00              
ATOM   1266  OE2 GLU A 164      21.448   4.346  74.179  1.00  0.00              
ATOM   1267  C   GLU A 164      16.326   2.896  76.750  1.00  0.00              
ATOM   1268  O   GLU A 164      16.426   3.916  77.435  1.00  0.00              
ATOM   1269  N   GLY A 165      15.387   1.981  76.982  1.00  0.00              
ATOM   1270  CA  GLY A 165      14.418   2.121  78.054  1.00  0.00              
ATOM   1271  C   GLY A 165      13.222   2.977  77.658  1.00  0.00              
ATOM   1272  O   GLY A 165      12.078   2.589  77.911  1.00  0.00              
ATOM   1273  N   TYR A 166      13.435   4.128  77.012  1.00  0.00              
ATOM   1274  CA  TYR A 166      12.337   5.032  76.721  1.00  0.00              
ATOM   1275  CB  TYR A 166      12.841   6.467  76.536  1.00  0.00              
ATOM   1276  CG  TYR A 166      11.724   7.506  76.587  1.00  0.00              
ATOM   1277  CD1 TYR A 166      10.940   7.618  77.720  1.00  0.00              
ATOM   1278  CE1 TYR A 166       9.908   8.530  77.762  1.00  0.00              
ATOM   1279  CD2 TYR A 166      11.484   8.322  75.498  1.00  0.00              
ATOM   1280  CE2 TYR A 166      10.452   9.238  75.536  1.00  0.00              
ATOM   1281  CZ  TYR A 166       9.667   9.329  76.667  1.00  0.00              
ATOM   1282  OH  TYR A 166       8.613  10.222  76.710  1.00  0.00              
ATOM   1283  C   TYR A 166      11.514   4.581  75.521  1.00  0.00              
ATOM   1284  O   TYR A 166      11.984   4.500  74.383  1.00  0.00              
ATOM   1285  N   ALA A 167      10.263   4.228  75.821  1.00  0.00              
ATOM   1286  CA  ALA A 167       9.256   4.003  74.797  1.00  0.00              
ATOM   1287  CB  ALA A 167       7.983   3.471  75.437  1.00  0.00              
ATOM   1288  C   ALA A 167       8.922   5.318  74.106  1.00  0.00              
ATOM   1289  O   ALA A 167       8.646   6.326  74.760  1.00  0.00              
ATOM   1290  N   LEU A 168       8.971   5.319  72.776  1.00  0.00              
ATOM   1291  CA  LEU A 168       8.833   6.534  71.990  1.00  0.00              
ATOM   1292  CB  LEU A 168       9.635   6.385  70.702  1.00  0.00              
ATOM   1293  CG  LEU A 168      11.134   6.154  70.845  1.00  0.00              
ATOM   1294  CD1 LEU A 168      11.708   5.643  69.542  1.00  0.00              
ATOM   1295  CD2 LEU A 168      11.847   7.409  71.326  1.00  0.00              
ATOM   1296  C   LEU A 168       7.373   6.880  71.708  1.00  0.00              
ATOM   1297  O   LEU A 168       6.762   6.338  70.780  1.00  0.00              
ATOM   1298  N   PRO A 169       6.789   7.833  72.456  1.00  0.00              
ATOM   1299  CD  PRO A 169       7.518   8.867  73.189  1.00  0.00              
ATOM   1300  CA  PRO A 169       5.350   8.088  72.500  1.00  0.00              
ATOM   1301  CB  PRO A 169       5.241   9.240  73.481  1.00  0.00              
ATOM   1302  CG  PRO A 169       6.522  10.006  73.276  1.00  0.00              
ATOM   1303  C   PRO A 169       4.675   8.396  71.170  1.00  0.00              
ATOM   1304  O   PRO A 169       3.544   7.974  70.929  1.00  0.00              
ATOM   1305  N   HIS A 170       5.396   9.084  70.277  1.00  0.00              
ATOM   1306  CA  HIS A 170       4.857   9.499  68.992  1.00  0.00              
ATOM   1307  CB  HIS A 170       5.845  10.428  68.262  1.00  0.00              
ATOM   1308  CG  HIS A 170       7.227   9.853  67.961  1.00  0.00              
ATOM   1309  ND1 HIS A 170       8.297   9.878  68.744  1.00  0.00              
ATOM   1310  CD2 HIS A 170       7.551   9.175  66.808  1.00  0.00              
ATOM   1311  NE2 HIS A 170       8.780   8.774  66.986  1.00  0.00              
ATOM   1312  CE1 HIS A 170       9.227   9.184  68.144  1.00  0.00              
ATOM   1313  C   HIS A 170       4.441   8.340  68.096  1.00  0.00              
ATOM   1314  O   HIS A 170       3.420   8.413  67.409  1.00  0.00              
ATOM   1315  N   ALA A 171       5.192   7.239  68.132  1.00  0.00              
ATOM   1316  CA  ALA A 171       4.996   6.179  67.161  1.00  0.00              
ATOM   1317  CB  ALA A 171       6.343   5.816  66.560  1.00  0.00              
ATOM   1318  C   ALA A 171       4.329   4.925  67.708  1.00  0.00              
ATOM   1319  O   ALA A 171       4.357   3.870  67.067  1.00  0.00              
ATOM   1320  N   ILE A 172       3.692   5.002  68.882  1.00  0.00              
ATOM   1321  CA  ILE A 172       2.995   3.848  69.434  1.00  0.00              
ATOM   1322  CB  ILE A 172       2.732   3.997  70.952  1.00  0.00              
ATOM   1323  CG2 ILE A 172       2.053   2.735  71.485  1.00  0.00              
ATOM   1324  CG1 ILE A 172       4.031   4.249  71.716  1.00  0.00              
ATOM   1325  CD1 ILE A 172       3.857   4.527  73.224  1.00  0.00              
ATOM   1326  C   ILE A 172       1.708   3.628  68.641  1.00  0.00              
ATOM   1327  O   ILE A 172       0.671   4.254  68.873  1.00  0.00              
ATOM   1328  N   MET A 173       1.802   2.738  67.654  1.00  0.00              
ATOM   1329  CA  MET A 173       0.678   2.472  66.774  1.00  0.00              
ATOM   1330  CB  MET A 173       1.135   1.974  65.407  1.00  0.00              
ATOM   1331  CG  MET A 173       1.814   3.025  64.536  1.00  0.00              
ATOM   1332  SD  MET A 173       0.748   4.424  64.105  1.00  0.00              
ATOM   1333  CE  MET A 173       1.565   5.720  64.993  1.00  0.00              
ATOM   1334  C   MET A 173      -0.292   1.493  67.407  1.00  0.00              
ATOM   1335  O   MET A 173       0.004   0.312  67.611  1.00  0.00              
ATOM   1336  N   ARG A 174      -1.448   2.029  67.784  1.00  0.00              
ATOM   1337  CA  ARG A 174      -2.518   1.227  68.342  1.00  0.00              
ATOM   1338  CB  ARG A 174      -3.383   2.102  69.241  1.00  0.00              
ATOM   1339  CG  ARG A 174      -4.484   1.351  69.970  1.00  0.00              
ATOM   1340  CD  ARG A 174      -5.259   2.304  70.855  1.00  0.00              
ATOM   1341  NE  ARG A 174      -6.398   1.624  71.442  1.00  0.00              
ATOM   1342  CZ  ARG A 174      -6.357   1.035  72.636  1.00  0.00              
ATOM   1343  NH1 ARG A 174      -7.449   0.435  73.074  1.00  0.00              
ATOM   1344  NH2 ARG A 174      -5.251   0.962  73.370  1.00  0.00              
ATOM   1345  C   ARG A 174      -3.365   0.593  67.247  1.00  0.00              
ATOM   1346  O   ARG A 174      -3.688   1.216  66.233  1.00  0.00              
ATOM   1347  N   LEU A 175      -3.707  -0.673  67.464  1.00  0.00              
ATOM   1348  CA  LEU A 175      -4.659  -1.388  66.639  1.00  0.00              
ATOM   1349  CB  LEU A 175      -3.905  -2.301  65.666  1.00  0.00              
ATOM   1350  CG  LEU A 175      -4.665  -3.241  64.734  1.00  0.00              
ATOM   1351  CD1 LEU A 175      -5.613  -2.485  63.822  1.00  0.00              
ATOM   1352  CD2 LEU A 175      -3.686  -4.049  63.904  1.00  0.00              
ATOM   1353  C   LEU A 175      -5.489  -2.192  67.629  1.00  0.00              
ATOM   1354  O   LEU A 175      -4.986  -3.125  68.247  1.00  0.00              
ATOM   1355  N   ASP A 176      -6.766  -1.858  67.830  1.00  0.00              
ATOM   1356  CA  ASP A 176      -7.589  -2.539  68.835  1.00  0.00              
ATOM   1357  CB  ASP A 176      -8.912  -1.811  69.064  1.00  0.00              
ATOM   1358  CG  ASP A 176      -8.746  -0.477  69.778  1.00  0.00              
ATOM   1359  OD1 ASP A 176      -9.113  -0.364  70.948  1.00  0.00              
ATOM   1360  OD2 ASP A 176      -8.248   0.458  69.152  1.00  0.00              
ATOM   1361  C   ASP A 176      -7.852  -4.018  68.572  1.00  0.00              
ATOM   1362  O   ASP A 176      -8.198  -4.778  69.475  1.00  0.00              
ATOM   1363  N   LEU A 177      -7.662  -4.421  67.314  1.00  0.00              
ATOM   1364  CA  LEU A 177      -7.765  -5.801  66.872  1.00  0.00              
ATOM   1365  CB  LEU A 177      -7.558  -5.799  65.360  1.00  0.00              
ATOM   1366  CG  LEU A 177      -7.423  -7.072  64.537  1.00  0.00              
ATOM   1367  CD1 LEU A 177      -8.693  -7.899  64.538  1.00  0.00              
ATOM   1368  CD2 LEU A 177      -7.075  -6.682  63.118  1.00  0.00              
ATOM   1369  C   LEU A 177      -6.764  -6.732  67.552  1.00  0.00              
ATOM   1370  O   LEU A 177      -5.551  -6.503  67.535  1.00  0.00              
ATOM   1371  N   ALA A 178      -7.304  -7.779  68.181  1.00  0.00              
ATOM   1372  CA  ALA A 178      -6.516  -8.861  68.747  1.00  0.00              
ATOM   1373  CB  ALA A 178      -5.909  -8.390  70.061  1.00  0.00              
ATOM   1374  C   ALA A 178      -7.377 -10.106  68.986  1.00  0.00              
ATOM   1375  O   ALA A 178      -8.454 -10.230  68.389  1.00  0.00              
ATOM   1376  N   GLY A 179      -6.965 -11.017  69.881  1.00  0.00              
ATOM   1377  CA  GLY A 179      -7.497 -12.371  69.994  1.00  0.00              
ATOM   1378  C   GLY A 179      -9.007 -12.517  70.127  1.00  0.00              
ATOM   1379  O   GLY A 179      -9.594 -13.428  69.535  1.00  0.00              
ATOM   1380  N   ARG A 180      -9.635 -11.620  70.885  1.00  0.00              
ATOM   1381  CA  ARG A 180     -11.073 -11.592  71.106  1.00  0.00              
ATOM   1382  CB  ARG A 180     -11.368 -10.496  72.118  1.00  0.00              
ATOM   1383  CG  ARG A 180     -12.806 -10.406  72.616  1.00  0.00              
ATOM   1384  CD  ARG A 180     -12.909  -9.356  73.715  1.00  0.00              
ATOM   1385  NE  ARG A 180     -12.022  -9.696  74.816  1.00  0.00              
ATOM   1386  CZ  ARG A 180     -11.918  -8.987  75.935  1.00  0.00              
ATOM   1387  NH1 ARG A 180     -11.028  -9.402  76.816  1.00  0.00              
ATOM   1388  NH2 ARG A 180     -12.671  -7.923  76.190  1.00  0.00              
ATOM   1389  C   ARG A 180     -11.803 -11.301  69.805  1.00  0.00              
ATOM   1390  O   ARG A 180     -12.780 -11.964  69.450  1.00  0.00              
ATOM   1391  N   ASP A 181     -11.262 -10.340  69.048  1.00  0.00              
ATOM   1392  CA  ASP A 181     -11.856  -9.922  67.785  1.00  0.00              
ATOM   1393  CB  ASP A 181     -11.159  -8.707  67.187  1.00  0.00              
ATOM   1394  CG  ASP A 181     -11.093  -7.494  68.096  1.00  0.00              
ATOM   1395  OD1 ASP A 181     -10.218  -7.488  68.964  1.00  0.00              
ATOM   1396  OD2 ASP A 181     -11.883  -6.570  67.925  1.00  0.00              
ATOM   1397  C   ASP A 181     -11.735 -11.073  66.804  1.00  0.00              
ATOM   1398  O   ASP A 181     -12.691 -11.393  66.100  1.00  0.00              
ATOM   1399  N   LEU A 182     -10.571 -11.738  66.805  1.00  0.00              
ATOM   1400  CA  LEU A 182     -10.376 -12.951  66.022  1.00  0.00              
ATOM   1401  CB  LEU A 182      -8.946 -13.461  66.111  1.00  0.00              
ATOM   1402  CG  LEU A 182      -7.789 -12.595  65.646  1.00  0.00              
ATOM   1403  CD1 LEU A 182      -6.538 -13.445  65.642  1.00  0.00              
ATOM   1404  CD2 LEU A 182      -8.009 -12.051  64.247  1.00  0.00              
ATOM   1405  C   LEU A 182     -11.314 -14.079  66.425  1.00  0.00              
ATOM   1406  O   LEU A 182     -11.824 -14.782  65.557  1.00  0.00              
ATOM   1407  N   THR A 183     -11.590 -14.249  67.723  1.00  0.00              
ATOM   1408  CA  THR A 183     -12.550 -15.238  68.208  1.00  0.00              
ATOM   1409  CB  THR A 183     -12.552 -15.239  69.753  1.00  0.00              
ATOM   1410  OG1 THR A 183     -11.247 -15.623  70.156  1.00  0.00              
ATOM   1411  CG2 THR A 183     -13.561 -16.189  70.366  1.00  0.00              
ATOM   1412  C   THR A 183     -13.948 -14.938  67.670  1.00  0.00              
ATOM   1413  O   THR A 183     -14.652 -15.820  67.171  1.00  0.00              
ATOM   1414  N   ASP A 184     -14.325 -13.656  67.717  1.00  0.00              
ATOM   1415  CA  ASP A 184     -15.635 -13.206  67.259  1.00  0.00              
ATOM   1416  CB  ASP A 184     -15.869 -11.726  67.591  1.00  0.00              
ATOM   1417  CG  ASP A 184     -15.781 -11.326  69.064  1.00  0.00              
ATOM   1418  OD1 ASP A 184     -15.325 -10.215  69.332  1.00  0.00              
ATOM   1419  OD2 ASP A 184     -16.159 -12.100  69.951  1.00  0.00              
ATOM   1420  C   ASP A 184     -15.783 -13.426  65.757  1.00  0.00              
ATOM   1421  O   ASP A 184     -16.803 -13.917  65.268  1.00  0.00              
ATOM   1422  N   TYR A 185     -14.720 -13.097  65.021  1.00  0.00              
ATOM   1423  CA  TYR A 185     -14.616 -13.386  63.600  1.00  0.00              
ATOM   1424  CB  TYR A 185     -13.377 -12.665  63.063  1.00  0.00              
ATOM   1425  CG  TYR A 185     -12.947 -13.025  61.650  1.00  0.00              
ATOM   1426  CD1 TYR A 185     -13.644 -12.574  60.544  1.00  0.00              
ATOM   1427  CE1 TYR A 185     -13.227 -12.931  59.276  1.00  0.00              
ATOM   1428  CD2 TYR A 185     -11.842 -13.829  61.495  1.00  0.00              
ATOM   1429  CE2 TYR A 185     -11.432 -14.184  60.235  1.00  0.00              
ATOM   1430  CZ  TYR A 185     -12.109 -13.725  59.134  1.00  0.00              
ATOM   1431  OH  TYR A 185     -11.620 -14.048  57.884  1.00  0.00              
ATOM   1432  C   TYR A 185     -14.587 -14.886  63.305  1.00  0.00              
ATOM   1433  O   TYR A 185     -15.124 -15.321  62.285  1.00  0.00              
ATOM   1434  N   LEU A 186     -13.982 -15.707  64.167  1.00  0.00              
ATOM   1435  CA  LEU A 186     -13.973 -17.149  63.979  1.00  0.00              
ATOM   1436  CB  LEU A 186     -12.989 -17.826  64.930  1.00  0.00              
ATOM   1437  CG  LEU A 186     -12.636 -19.294  64.711  1.00  0.00              
ATOM   1438  CD1 LEU A 186     -11.987 -19.526  63.357  1.00  0.00              
ATOM   1439  CD2 LEU A 186     -11.688 -19.759  65.793  1.00  0.00              
ATOM   1440  C   LEU A 186     -15.378 -17.712  64.141  1.00  0.00              
ATOM   1441  O   LEU A 186     -15.757 -18.619  63.399  1.00  0.00              
ATOM   1442  N   MET A 187     -16.178 -17.157  65.066  1.00  0.00              
ATOM   1443  CA  MET A 187     -17.605 -17.459  65.122  1.00  0.00              
ATOM   1444  CB  MET A 187     -18.351 -16.710  66.222  1.00  0.00              
ATOM   1445  CG  MET A 187     -17.911 -16.963  67.651  1.00  0.00              
ATOM   1446  SD  MET A 187     -19.105 -16.314  68.848  1.00  0.00              
ATOM   1447  CE  MET A 187     -18.885 -14.573  68.626  1.00  0.00              
ATOM   1448  C   MET A 187     -18.273 -17.106  63.801  1.00  0.00              
ATOM   1449  O   MET A 187     -18.938 -17.957  63.219  1.00  0.00              
ATOM   1450  N   LYS A 188     -18.052 -15.877  63.307  1.00  0.00              
ATOM   1451  CA  LYS A 188     -18.564 -15.408  62.019  1.00  0.00              
ATOM   1452  CB  LYS A 188     -17.979 -14.014  61.746  1.00  0.00              
ATOM   1453  CG  LYS A 188     -18.250 -13.362  60.393  1.00  0.00              
ATOM   1454  CD  LYS A 188     -17.410 -12.096  60.261  1.00  0.00              
ATOM   1455  CE  LYS A 188     -17.614 -11.467  58.890  1.00  0.00              
ATOM   1456  NZ  LYS A 188     -16.848 -10.242  58.734  1.00  0.00              
ATOM   1457  C   LYS A 188     -18.273 -16.356  60.855  1.00  0.00              
ATOM   1458  O   LYS A 188     -19.188 -16.774  60.141  1.00  0.00              
ATOM   1459  N   ILE A 189     -17.010 -16.737  60.645  1.00  0.00              
ATOM   1460  CA  ILE A 189     -16.676 -17.638  59.550  1.00  0.00              
ATOM   1461  CB  ILE A 189     -15.187 -17.560  59.150  1.00  0.00              
ATOM   1462  CG2 ILE A 189     -14.963 -16.205  58.492  1.00  0.00              
ATOM   1463  CG1 ILE A 189     -14.210 -17.824  60.291  1.00  0.00              
ATOM   1464  CD1 ILE A 189     -12.719 -17.698  59.920  1.00  0.00              
ATOM   1465  C   ILE A 189     -17.164 -19.065  59.770  1.00  0.00              
ATOM   1466  O   ILE A 189     -17.632 -19.713  58.828  1.00  0.00              
ATOM   1467  N   LEU A 190     -17.137 -19.561  61.012  1.00  0.00              
ATOM   1468  CA  LEU A 190     -17.710 -20.865  61.304  1.00  0.00              
ATOM   1469  CB  LEU A 190     -17.238 -21.426  62.641  1.00  0.00              
ATOM   1470  CG  LEU A 190     -16.006 -22.336  62.610  1.00  0.00              
ATOM   1471  CD1 LEU A 190     -14.788 -21.654  62.016  1.00  0.00              
ATOM   1472  CD2 LEU A 190     -15.680 -22.838  64.000  1.00  0.00              
ATOM   1473  C   LEU A 190     -19.224 -20.920  61.174  1.00  0.00              
ATOM   1474  O   LEU A 190     -19.741 -21.962  60.774  1.00  0.00              
ATOM   1475  N   THR A 191     -19.966 -19.832  61.425  1.00  0.00              
ATOM   1476  CA  THR A 191     -21.386 -19.789  61.104  1.00  0.00              
ATOM   1477  CB  THR A 191     -22.113 -18.573  61.720  1.00  0.00              
ATOM   1478  OG1 THR A 191     -21.325 -17.406  61.534  1.00  0.00              
ATOM   1479  CG2 THR A 191     -22.365 -18.782  63.201  1.00  0.00              
ATOM   1480  C   THR A 191     -21.628 -19.871  59.604  1.00  0.00              
ATOM   1481  O   THR A 191     -22.591 -20.496  59.157  1.00  0.00              
ATOM   1482  N   GLU A 192     -20.722 -19.300  58.799  1.00  0.00              
ATOM   1483  CA  GLU A 192     -20.820 -19.422  57.349  1.00  0.00              
ATOM   1484  CB  GLU A 192     -19.903 -18.433  56.623  1.00  0.00              
ATOM   1485  CG  GLU A 192     -19.914 -16.983  57.123  1.00  0.00              
ATOM   1486  CD  GLU A 192     -21.280 -16.384  57.440  1.00  0.00              
ATOM   1487  OE1 GLU A 192     -21.927 -15.871  56.529  1.00  0.00              
ATOM   1488  OE2 GLU A 192     -21.693 -16.429  58.603  1.00  0.00              
ATOM   1489  C   GLU A 192     -20.522 -20.850  56.901  1.00  0.00              
ATOM   1490  O   GLU A 192     -21.040 -21.316  55.888  1.00  0.00              
ATOM   1491  N   ARG A 193     -19.698 -21.569  57.670  1.00  0.00              
ATOM   1492  CA  ARG A 193     -19.547 -23.007  57.500  1.00  0.00              
ATOM   1493  CB  ARG A 193     -18.069 -23.355  57.729  1.00  0.00              
ATOM   1494  CG  ARG A 193     -17.639 -24.731  57.230  1.00  0.00              
ATOM   1495  CD  ARG A 193     -16.155 -24.945  57.468  1.00  0.00              
ATOM   1496  NE  ARG A 193     -15.786 -26.329  57.225  1.00  0.00              
ATOM   1497  CZ  ARG A 193     -14.680 -26.696  56.577  1.00  0.00              
ATOM   1498  NH1 ARG A 193     -14.427 -27.995  56.473  1.00  0.00              
ATOM   1499  NH2 ARG A 193     -13.824 -25.808  56.078  1.00  0.00              
ATOM   1500  C   ARG A 193     -20.505 -23.772  58.431  1.00  0.00              
ATOM   1501  O   ARG A 193     -20.199 -24.848  58.951  1.00  0.00              
ATOM   1502  N   GLY A 194     -21.687 -23.214  58.729  1.00  0.00              
ATOM   1503  CA  GLY A 194     -22.743 -23.918  59.448  1.00  0.00              
ATOM   1504  C   GLY A 194     -22.612 -23.920  60.968  1.00  0.00              
ATOM   1505  O   GLY A 194     -23.614 -23.830  61.686  1.00  0.00              
ATOM   1506  N   TYR A 195     -21.386 -23.992  61.492  1.00  0.00              
ATOM   1507  CA  TYR A 195     -21.142 -24.242  62.905  1.00  0.00              
ATOM   1508  CB  TYR A 195     -19.683 -24.633  63.140  1.00  0.00              
ATOM   1509  CG  TYR A 195     -19.104 -25.668  62.184  1.00  0.00              
ATOM   1510  CD1 TYR A 195     -17.878 -25.407  61.615  1.00  0.00              
ATOM   1511  CE1 TYR A 195     -17.309 -26.319  60.759  1.00  0.00              
ATOM   1512  CD2 TYR A 195     -19.772 -26.843  61.885  1.00  0.00              
ATOM   1513  CE2 TYR A 195     -19.205 -27.760  61.019  1.00  0.00              
ATOM   1514  CZ  TYR A 195     -17.968 -27.495  60.472  1.00  0.00              
ATOM   1515  OH  TYR A 195     -17.351 -28.422  59.651  1.00  0.00              
ATOM   1516  C   TYR A 195     -21.504 -23.017  63.738  1.00  0.00              
ATOM   1517  O   TYR A 195     -20.732 -22.078  63.954  1.00  0.00              
ATOM   1518  N   SER A 196     -22.746 -23.046  64.205  1.00  0.00              
ATOM   1519  CA  SER A 196     -23.347 -21.909  64.872  1.00  0.00              
ATOM   1520  CB  SER A 196     -24.856 -22.011  64.693  1.00  0.00              
ATOM   1521  OG  SER A 196     -25.178 -22.005  63.305  1.00  0.00              
ATOM   1522  C   SER A 196     -22.925 -21.700  66.325  1.00  0.00              
ATOM   1523  O   SER A 196     -23.659 -21.971  67.279  1.00  0.00              
ATOM   1524  N   PHE A 197     -21.710 -21.175  66.501  1.00  0.00              
ATOM   1525  CA  PHE A 197     -21.160 -20.853  67.816  1.00  0.00              
ATOM   1526  CB  PHE A 197     -19.636 -20.734  67.710  1.00  0.00              
ATOM   1527  CG  PHE A 197     -18.927 -22.077  67.631  1.00  0.00              
ATOM   1528  CD1 PHE A 197     -18.829 -22.749  66.431  1.00  0.00              
ATOM   1529  CD2 PHE A 197     -18.387 -22.628  68.775  1.00  0.00              
ATOM   1530  CE1 PHE A 197     -18.207 -23.978  66.387  1.00  0.00              
ATOM   1531  CE2 PHE A 197     -17.762 -23.854  68.723  1.00  0.00              
ATOM   1532  CZ  PHE A 197     -17.676 -24.530  67.528  1.00  0.00              
ATOM   1533  C   PHE A 197     -21.753 -19.620  68.507  1.00  0.00              
ATOM   1534  O   PHE A 197     -21.066 -18.847  69.180  1.00  0.00              
ATOM   1535  N   VAL A 198     -23.075 -19.461  68.452  1.00  0.00              
ATOM   1536  CA  VAL A 198     -23.723 -18.199  68.789  1.00  0.00              
ATOM   1537  CB  VAL A 198     -24.957 -17.974  67.868  1.00  0.00              
ATOM   1538  CG1 VAL A 198     -24.502 -17.745  66.435  1.00  0.00              
ATOM   1539  CG2 VAL A 198     -25.956 -19.128  67.916  1.00  0.00              
ATOM   1540  C   VAL A 198     -24.042 -17.947  70.267  1.00  0.00              
ATOM   1541  O   VAL A 198     -25.129 -17.477  70.615  1.00  0.00              
ATOM   1542  N   THR A 199     -23.098 -18.224  71.174  1.00  0.00              
ATOM   1543  CA  THR A 199     -23.283 -17.952  72.596  1.00  0.00              
ATOM   1544  CB  THR A 199     -24.294 -18.935  73.256  1.00  0.00              
ATOM   1545  OG1 THR A 199     -24.638 -18.334  74.498  1.00  0.00              
ATOM   1546  CG2 THR A 199     -23.786 -20.354  73.477  1.00  0.00              
ATOM   1547  C   THR A 199     -21.937 -17.952  73.316  1.00  0.00              
ATOM   1548  O   THR A 199     -20.927 -18.385  72.762  1.00  0.00              
ATOM   1549  N   THR A 200     -21.935 -17.527  74.580  1.00  0.00              
ATOM   1550  CA  THR A 200     -20.734 -17.286  75.373  1.00  0.00              
ATOM   1551  CB  THR A 200     -21.165 -16.704  76.727  1.00  0.00              
ATOM   1552  OG1 THR A 200     -22.289 -17.488  77.118  1.00  0.00              
ATOM   1553  CG2 THR A 200     -21.526 -15.230  76.652  1.00  0.00              
ATOM   1554  C   THR A 200     -19.855 -18.512  75.587  1.00  0.00              
ATOM   1555  O   THR A 200     -18.654 -18.491  75.309  1.00  0.00              
ATOM   1556  N   ALA A 201     -20.466 -19.599  76.073  1.00  0.00              
ATOM   1557  CA  ALA A 201     -19.787 -20.880  76.228  1.00  0.00              
ATOM   1558  CB  ALA A 201     -20.782 -21.923  76.713  1.00  0.00              
ATOM   1559  C   ALA A 201     -19.187 -21.380  74.918  1.00  0.00              
ATOM   1560  O   ALA A 201     -18.030 -21.803  74.860  1.00  0.00              
ATOM   1561  N   GLU A 202     -19.964 -21.261  73.837  1.00  0.00              
ATOM   1562  CA  GLU A 202     -19.492 -21.594  72.503  1.00  0.00              
ATOM   1563  CB  GLU A 202     -20.647 -21.550  71.515  1.00  0.00              
ATOM   1564  CG  GLU A 202     -21.616 -22.727  71.590  1.00  0.00              
ATOM   1565  CD  GLU A 202     -21.067 -24.034  71.034  1.00  0.00              
ATOM   1566  OE1 GLU A 202     -21.145 -24.238  69.824  1.00  0.00              
ATOM   1567  OE2 GLU A 202     -20.574 -24.848  71.813  1.00  0.00              
ATOM   1568  C   GLU A 202     -18.367 -20.679  72.039  1.00  0.00              
ATOM   1569  O   GLU A 202     -17.446 -21.143  71.370  1.00  0.00              
ATOM   1570  N   ARG A 203     -18.391 -19.396  72.414  1.00  0.00              
ATOM   1571  CA  ARG A 203     -17.321 -18.464  72.092  1.00  0.00              
ATOM   1572  CB  ARG A 203     -17.707 -17.043  72.492  1.00  0.00              
ATOM   1573  CG  ARG A 203     -16.889 -15.997  71.752  1.00  0.00              
ATOM   1574  CD  ARG A 203     -17.188 -14.576  72.198  1.00  0.00              
ATOM   1575  NE  ARG A 203     -16.617 -14.283  73.503  1.00  0.00              
ATOM   1576  CZ  ARG A 203     -15.969 -13.145  73.765  1.00  0.00              
ATOM   1577  NH1 ARG A 203     -15.540 -12.954  75.010  1.00  0.00              
ATOM   1578  NH2 ARG A 203     -15.733 -12.238  72.817  1.00  0.00              
ATOM   1579  C   ARG A 203     -16.035 -18.882  72.798  1.00  0.00              
ATOM   1580  O   ARG A 203     -14.960 -18.857  72.199  1.00  0.00              
ATOM   1581  N   GLU A 204     -16.129 -19.315  74.061  1.00  0.00              
ATOM   1582  CA  GLU A 204     -14.992 -19.895  74.765  1.00  0.00              
ATOM   1583  CB  GLU A 204     -15.358 -20.190  76.215  1.00  0.00              
ATOM   1584  CG  GLU A 204     -15.474 -18.945  77.091  1.00  0.00              
ATOM   1585  CD  GLU A 204     -14.136 -18.295  77.417  1.00  0.00              
ATOM   1586  OE1 GLU A 204     -13.486 -18.728  78.373  1.00  0.00              
ATOM   1587  OE2 GLU A 204     -13.734 -17.352  76.733  1.00  0.00              
ATOM   1588  C   GLU A 204     -14.451 -21.151  74.094  1.00  0.00              
ATOM   1589  O   GLU A 204     -13.236 -21.308  73.956  1.00  0.00              
ATOM   1590  N   ILE A 205     -15.338 -22.044  73.638  1.00  0.00              
ATOM   1591  CA  ILE A 205     -14.921 -23.224  72.888  1.00  0.00              
ATOM   1592  CB  ILE A 205     -16.105 -24.205  72.675  1.00  0.00              
ATOM   1593  CG2 ILE A 205     -15.682 -25.415  71.842  1.00  0.00              
ATOM   1594  CG1 ILE A 205     -16.648 -24.680  74.020  1.00  0.00              
ATOM   1595  CD1 ILE A 205     -17.926 -25.540  73.951  1.00  0.00              
ATOM   1596  C   ILE A 205     -14.247 -22.836  71.573  1.00  0.00              
ATOM   1597  O   ILE A 205     -13.175 -23.358  71.267  1.00  0.00              
ATOM   1598  N   VAL A 206     -14.800 -21.891  70.805  1.00  0.00              
ATOM   1599  CA  VAL A 206     -14.200 -21.481  69.542  1.00  0.00              
ATOM   1600  CB  VAL A 206     -15.221 -20.696  68.677  1.00  0.00              
ATOM   1601  CG1 VAL A 206     -15.319 -19.213  68.977  1.00  0.00              
ATOM   1602  CG2 VAL A 206     -14.968 -20.949  67.208  1.00  0.00              
ATOM   1603  C   VAL A 206     -12.869 -20.756  69.748  1.00  0.00              
ATOM   1604  O   VAL A 206     -11.946 -20.895  68.943  1.00  0.00              
ATOM   1605  N   ARG A 207     -12.732 -20.022  70.858  1.00  0.00              
ATOM   1606  CA  ARG A 207     -11.461 -19.437  71.261  1.00  0.00              
ATOM   1607  CB  ARG A 207     -11.658 -18.595  72.510  1.00  0.00              
ATOM   1608  CG  ARG A 207     -10.500 -17.657  72.824  1.00  0.00              
ATOM   1609  CD  ARG A 207     -10.364 -17.522  74.328  1.00  0.00              
ATOM   1610  NE  ARG A 207      -9.905 -18.788  74.876  1.00  0.00              
ATOM   1611  CZ  ARG A 207     -10.238 -19.233  76.084  1.00  0.00              
ATOM   1612  NH1 ARG A 207      -9.711 -20.384  76.474  1.00  0.00              
ATOM   1613  NH2 ARG A 207     -11.080 -18.569  76.868  1.00  0.00              
ATOM   1614  C   ARG A 207     -10.453 -20.544  71.558  1.00  0.00              
ATOM   1615  O   ARG A 207      -9.291 -20.457  71.158  1.00  0.00              
ATOM   1616  N   ASP A 208     -10.880 -21.613  72.241  1.00  0.00              
ATOM   1617  CA  ASP A 208     -10.031 -22.779  72.459  1.00  0.00              
ATOM   1618  CB  ASP A 208     -10.699 -23.774  73.402  1.00  0.00              
ATOM   1619  CG  ASP A 208      -9.842 -24.997  73.695  1.00  0.00              
ATOM   1620  OD1 ASP A 208     -10.151 -26.078  73.179  1.00  0.00              
ATOM   1621  OD2 ASP A 208      -8.882 -24.883  74.454  1.00  0.00              
ATOM   1622  C   ASP A 208      -9.633 -23.476  71.163  1.00  0.00              
ATOM   1623  O   ASP A 208      -8.496 -23.932  71.040  1.00  0.00              
ATOM   1624  N   ILE A 209     -10.556 -23.559  70.196  1.00  0.00              
ATOM   1625  CA  ILE A 209     -10.259 -24.056  68.854  1.00  0.00              
ATOM   1626  CB  ILE A 209     -11.509 -24.010  67.935  1.00  0.00              
ATOM   1627  CG2 ILE A 209     -11.147 -24.425  66.515  1.00  0.00              
ATOM   1628  CG1 ILE A 209     -12.650 -24.862  68.464  1.00  0.00              
ATOM   1629  CD1 ILE A 209     -13.950 -24.813  67.637  1.00  0.00              
ATOM   1630  C   ILE A 209      -9.144 -23.225  68.232  1.00  0.00              
ATOM   1631  O   ILE A 209      -8.162 -23.771  67.731  1.00  0.00              
ATOM   1632  N   LYS A 210      -9.296 -21.898  68.291  1.00  0.00              
ATOM   1633  CA  LYS A 210      -8.308 -20.962  67.782  1.00  0.00              
ATOM   1634  CB  LYS A 210      -8.804 -19.551  68.067  1.00  0.00              
ATOM   1635  CG  LYS A 210      -8.050 -18.437  67.365  1.00  0.00              
ATOM   1636  CD  LYS A 210      -8.542 -17.065  67.796  1.00  0.00              
ATOM   1637  CE  LYS A 210      -8.298 -16.860  69.282  1.00  0.00              
ATOM   1638  NZ  LYS A 210      -7.822 -15.514  69.517  1.00  0.00              
ATOM   1639  C   LYS A 210      -6.945 -21.210  68.424  1.00  0.00              
ATOM   1640  O   LYS A 210      -5.970 -21.461  67.716  1.00  0.00              
ATOM   1641  N   GLU A 211      -6.896 -21.244  69.762  1.00  0.00              
ATOM   1642  CA  GLU A 211      -5.675 -21.520  70.514  1.00  0.00              
ATOM   1643  CB  GLU A 211      -5.968 -21.570  72.009  1.00  0.00              
ATOM   1644  CG  GLU A 211      -6.449 -20.261  72.619  1.00  0.00              
ATOM   1645  CD  GLU A 211      -6.799 -20.382  74.094  1.00  0.00              
ATOM   1646  OE1 GLU A 211      -6.043 -19.877  74.920  1.00  0.00              
ATOM   1647  OE2 GLU A 211      -7.827 -20.979  74.427  1.00  0.00              
ATOM   1648  C   GLU A 211      -4.978 -22.821  70.130  1.00  0.00              
ATOM   1649  O   GLU A 211      -3.749 -22.884  70.093  1.00  0.00              
ATOM   1650  N   LYS A 212      -5.754 -23.875  69.863  1.00  0.00              
ATOM   1651  CA  LYS A 212      -5.193 -25.152  69.453  1.00  0.00              
ATOM   1652  CB  LYS A 212      -6.158 -26.274  69.801  1.00  0.00              
ATOM   1653  CG  LYS A 212      -6.175 -26.586  71.286  1.00  0.00              
ATOM   1654  CD  LYS A 212      -7.327 -27.520  71.593  1.00  0.00              
ATOM   1655  CE  LYS A 212      -7.264 -27.938  73.049  1.00  0.00              
ATOM   1656  NZ  LYS A 212      -8.551 -28.455  73.467  1.00  0.00              
ATOM   1657  C   LYS A 212      -4.813 -25.257  67.983  1.00  0.00              
ATOM   1658  O   LYS A 212      -3.784 -25.843  67.645  1.00  0.00              
ATOM   1659  N   LEU A 213      -5.627 -24.698  67.087  1.00  0.00              
ATOM   1660  CA  LEU A 213      -5.485 -24.975  65.668  1.00  0.00              
ATOM   1661  CB  LEU A 213      -6.801 -25.486  65.082  1.00  0.00              
ATOM   1662  CG  LEU A 213      -7.400 -26.795  65.583  1.00  0.00              
ATOM   1663  CD1 LEU A 213      -8.686 -27.087  64.831  1.00  0.00              
ATOM   1664  CD2 LEU A 213      -6.426 -27.950  65.410  1.00  0.00              
ATOM   1665  C   LEU A 213      -4.981 -23.841  64.794  1.00  0.00              
ATOM   1666  O   LEU A 213      -4.333 -24.111  63.778  1.00  0.00              
ATOM   1667  N   CYS A 214      -5.243 -22.578  65.142  1.00  0.00              
ATOM   1668  CA  CYS A 214      -5.053 -21.499  64.186  1.00  0.00              
ATOM   1669  CB  CYS A 214      -5.883 -20.278  64.552  1.00  0.00              
ATOM   1670  SG  CYS A 214      -5.204 -19.278  65.899  1.00  0.00              
ATOM   1671  C   CYS A 214      -3.598 -21.100  63.993  1.00  0.00              
ATOM   1672  O   CYS A 214      -2.782 -21.146  64.918  1.00  0.00              
ATOM   1673  N   TYR A 215      -3.277 -20.695  62.767  1.00  0.00              
ATOM   1674  CA  TYR A 215      -1.918 -20.333  62.408  1.00  0.00              
ATOM   1675  CB  TYR A 215      -1.147 -21.537  61.838  1.00  0.00              
ATOM   1676  CG  TYR A 215      -1.771 -22.242  60.638  1.00  0.00              
ATOM   1677  CD1 TYR A 215      -1.334 -21.954  59.358  1.00  0.00              
ATOM   1678  CE1 TYR A 215      -1.878 -22.619  58.278  1.00  0.00              
ATOM   1679  CD2 TYR A 215      -2.753 -23.193  60.837  1.00  0.00              
ATOM   1680  CE2 TYR A 215      -3.297 -23.858  59.761  1.00  0.00              
ATOM   1681  CZ  TYR A 215      -2.857 -23.566  58.490  1.00  0.00              
ATOM   1682  OH  TYR A 215      -3.409 -24.231  57.414  1.00  0.00              
ATOM   1683  C   TYR A 215      -1.941 -19.186  61.415  1.00  0.00              
ATOM   1684  O   TYR A 215      -2.917 -19.007  60.684  1.00  0.00              
ATOM   1685  N   VAL A 216      -0.881 -18.386  61.381  1.00  0.00              
ATOM   1686  CA  VAL A 216      -0.807 -17.284  60.441  1.00  0.00              
ATOM   1687  CB  VAL A 216       0.057 -16.133  60.986  1.00  0.00              
ATOM   1688  CG1 VAL A 216       0.081 -14.970  60.008  1.00  0.00              
ATOM   1689  CG2 VAL A 216      -0.481 -15.639  62.319  1.00  0.00              
ATOM   1690  C   VAL A 216      -0.253 -17.835  59.137  1.00  0.00              
ATOM   1691  O   VAL A 216       0.811 -18.458  59.094  1.00  0.00              
ATOM   1692  N   ALA A 217      -1.026 -17.625  58.072  1.00  0.00              
ATOM   1693  CA  ALA A 217      -0.638 -18.053  56.741  1.00  0.00              
ATOM   1694  CB  ALA A 217      -1.751 -17.710  55.764  1.00  0.00              
ATOM   1695  C   ALA A 217       0.621 -17.355  56.250  1.00  0.00              
ATOM   1696  O   ALA A 217       0.705 -16.128  56.278  1.00  0.00              
ATOM   1697  N   LEU A 218       1.614 -18.127  55.804  1.00  0.00              
ATOM   1698  CA  LEU A 218       2.824 -17.569  55.213  1.00  0.00              
ATOM   1699  CB  LEU A 218       3.883 -18.662  55.067  1.00  0.00              
ATOM   1700  CG  LEU A 218       5.244 -18.333  54.453  1.00  0.00              
ATOM   1701  CD1 LEU A 218       5.965 -17.240  55.227  1.00  0.00              
ATOM   1702  CD2 LEU A 218       6.098 -19.587  54.399  1.00  0.00              
ATOM   1703  C   LEU A 218       2.491 -16.953  53.859  1.00  0.00              
ATOM   1704  O   LEU A 218       2.969 -15.874  53.504  1.00  0.00              
ATOM   1705  N   ASP A 219       1.669 -17.644  53.071  1.00  0.00              
ATOM   1706  CA  ASP A 219       1.098 -17.040  51.886  1.00  0.00              
ATOM   1707  CB  ASP A 219       1.789 -17.487  50.606  1.00  0.00              
ATOM   1708  CG  ASP A 219       1.414 -16.564  49.458  1.00  0.00              
ATOM   1709  OD1 ASP A 219       0.366 -16.767  48.834  1.00  0.00              
ATOM   1710  OD2 ASP A 219       2.167 -15.619  49.218  1.00  0.00              
ATOM   1711  C   ASP A 219      -0.368 -17.412  51.831  1.00  0.00              
ATOM   1712  O   ASP A 219      -0.734 -18.540  51.490  1.00  0.00              
ATOM   1713  N   PHE A 220      -1.190 -16.417  52.165  1.00  0.00              
ATOM   1714  CA  PHE A 220      -2.634 -16.572  52.231  1.00  0.00              
ATOM   1715  CB  PHE A 220      -3.273 -15.218  52.546  1.00  0.00              
ATOM   1716  CG  PHE A 220      -4.783 -15.253  52.756  1.00  0.00              
ATOM   1717  CD1 PHE A 220      -5.342 -16.102  53.696  1.00  0.00              
ATOM   1718  CD2 PHE A 220      -5.592 -14.427  52.001  1.00  0.00              
ATOM   1719  CE1 PHE A 220      -6.709 -16.121  53.874  1.00  0.00              
ATOM   1720  CE2 PHE A 220      -6.958 -14.454  52.187  1.00  0.00              
ATOM   1721  CZ  PHE A 220      -7.516 -15.297  53.122  1.00  0.00              
ATOM   1722  C   PHE A 220      -3.265 -17.179  50.986  1.00  0.00              
ATOM   1723  O   PHE A 220      -3.949 -18.195  51.090  1.00  0.00              
ATOM   1724  N   GLU A 221      -3.011 -16.609  49.805  1.00  0.00              
ATOM   1725  CA  GLU A 221      -3.688 -17.048  48.596  1.00  0.00              
ATOM   1726  CB  GLU A 221      -3.488 -16.028  47.478  1.00  0.00              
ATOM   1727  CG  GLU A 221      -4.471 -16.172  46.312  1.00  0.00              
ATOM   1728  CD  GLU A 221      -5.940 -16.034  46.701  1.00  0.00              
ATOM   1729  OE1 GLU A 221      -6.354 -14.936  47.074  1.00  0.00              
ATOM   1730  OE2 GLU A 221      -6.665 -17.025  46.633  1.00  0.00              
ATOM   1731  C   GLU A 221      -3.260 -18.442  48.156  1.00  0.00              
ATOM   1732  O   GLU A 221      -4.104 -19.249  47.765  1.00  0.00              
ATOM   1733  N   ASN A 222      -1.960 -18.749  48.245  1.00  0.00              
ATOM   1734  CA  ASN A 222      -1.459 -20.088  47.957  1.00  0.00              
ATOM   1735  CB  ASN A 222       0.065 -20.111  48.070  1.00  0.00              
ATOM   1736  CG  ASN A 222       0.704 -21.487  47.936  1.00  0.00              
ATOM   1737  OD1 ASN A 222       1.446 -21.918  48.813  1.00  0.00              
ATOM   1738  ND2 ASN A 222       0.468 -22.235  46.867  1.00  0.00              
ATOM   1739  C   ASN A 222      -2.084 -21.132  48.875  1.00  0.00              
ATOM   1740  O   ASN A 222      -2.606 -22.146  48.405  1.00  0.00              
ATOM   1741  N   GLU A 223      -2.083 -20.853  50.182  1.00  0.00              
ATOM   1742  CA  GLU A 223      -2.704 -21.744  51.148  1.00  0.00              
ATOM   1743  CB  GLU A 223      -2.376 -21.300  52.558  1.00  0.00              
ATOM   1744  CG  GLU A 223      -0.927 -21.619  52.895  1.00  0.00              
ATOM   1745  CD  GLU A 223      -0.442 -20.986  54.186  1.00  0.00              
ATOM   1746  OE1 GLU A 223      -0.985 -21.275  55.251  1.00  0.00              
ATOM   1747  OE2 GLU A 223       0.492 -20.182  54.133  1.00  0.00              
ATOM   1748  C   GLU A 223      -4.206 -21.888  50.954  1.00  0.00              
ATOM   1749  O   GLU A 223      -4.738 -22.996  51.066  1.00  0.00              
ATOM   1750  N   MET A 224      -4.894 -20.792  50.618  1.00  0.00              
ATOM   1751  CA  MET A 224      -6.316 -20.818  50.305  1.00  0.00              
ATOM   1752  CB  MET A 224      -6.846 -19.398  50.103  1.00  0.00              
ATOM   1753  CG  MET A 224      -8.350 -19.316  49.873  1.00  0.00              
ATOM   1754  SD  MET A 224      -8.976 -17.619  49.841  1.00  0.00              
ATOM   1755  CE  MET A 224      -9.820 -17.612  51.396  1.00  0.00              
ATOM   1756  C   MET A 224      -6.593 -21.688  49.087  1.00  0.00              
ATOM   1757  O   MET A 224      -7.548 -22.465  49.099  1.00  0.00              
ATOM   1758  N   ALA A 225      -5.745 -21.617  48.054  1.00  0.00              
ATOM   1759  CA  ALA A 225      -5.851 -22.504  46.903  1.00  0.00              
ATOM   1760  CB  ALA A 225      -4.754 -22.190  45.897  1.00  0.00              
ATOM   1761  C   ALA A 225      -5.731 -23.975  47.289  1.00  0.00              
ATOM   1762  O   ALA A 225      -6.533 -24.797  46.837  1.00  0.00              
ATOM   1763  N   THR A 226      -4.770 -24.333  48.149  1.00  0.00              
ATOM   1764  CA  THR A 226      -4.679 -25.693  48.668  1.00  0.00              
ATOM   1765  CB  THR A 226      -3.295 -25.951  49.289  1.00  0.00              
ATOM   1766  OG1 THR A 226      -2.922 -24.787  50.017  1.00  0.00              
ATOM   1767  CG2 THR A 226      -2.260 -26.262  48.221  1.00  0.00              
ATOM   1768  C   THR A 226      -5.794 -26.098  49.629  1.00  0.00              
ATOM   1769  O   THR A 226      -6.140 -27.275  49.725  1.00  0.00              
ATOM   1770  N   ALA A 227      -6.379 -25.141  50.356  1.00  0.00              
ATOM   1771  CA  ALA A 227      -7.513 -25.422  51.224  1.00  0.00              
ATOM   1772  CB  ALA A 227      -7.702 -24.282  52.205  1.00  0.00              
ATOM   1773  C   ALA A 227      -8.812 -25.588  50.446  1.00  0.00              
ATOM   1774  O   ALA A 227      -9.716 -26.304  50.873  1.00  0.00              
ATOM   1775  N   ALA A 228      -8.925 -24.903  49.303  1.00  0.00              
ATOM   1776  CA  ALA A 228     -10.023 -25.114  48.372  1.00  0.00              
ATOM   1777  CB  ALA A 228     -10.039 -24.000  47.336  1.00  0.00              
ATOM   1778  C   ALA A 228      -9.842 -26.433  47.633  1.00  0.00              
ATOM   1779  O   ALA A 228     -10.786 -27.203  47.454  1.00  0.00              
ATOM   1780  N   SER A 229      -8.607 -26.732  47.224  1.00  0.00              
ATOM   1781  CA  SER A 229      -8.286 -28.009  46.604  1.00  0.00              
ATOM   1782  CB  SER A 229      -7.089 -27.823  45.670  1.00  0.00              
ATOM   1783  OG  SER A 229      -7.228 -26.671  44.846  1.00  0.00              
ATOM   1784  C   SER A 229      -7.972 -29.011  47.715  1.00  0.00              
ATOM   1785  O   SER A 229      -6.891 -29.601  47.785  1.00  0.00              
ATOM   1786  N   SER A 230      -8.951 -29.221  48.598  1.00  0.00              
ATOM   1787  CA  SER A 230      -8.755 -29.906  49.863  1.00  0.00              
ATOM   1788  CB  SER A 230      -9.963 -29.619  50.752  1.00  0.00              
ATOM   1789  OG  SER A 230     -11.173 -29.592  50.003  1.00  0.00              
ATOM   1790  C   SER A 230      -8.402 -31.391  49.830  1.00  0.00              
ATOM   1791  O   SER A 230      -9.221 -32.287  50.038  1.00  0.00              
ATOM   1792  N   SER A 231      -7.127 -31.646  49.542  1.00  0.00              
ATOM   1793  CA  SER A 231      -6.540 -32.967  49.674  1.00  0.00              
ATOM   1794  CB  SER A 231      -5.199 -32.958  48.944  1.00  0.00              
ATOM   1795  OG  SER A 231      -4.373 -31.885  49.398  1.00  0.00              
ATOM   1796  C   SER A 231      -6.319 -33.317  51.140  1.00  0.00              
ATOM   1797  O   SER A 231      -6.575 -34.425  51.610  1.00  0.00              
ATOM   1798  N   SER A 232      -5.822 -32.305  51.852  1.00  0.00              
ATOM   1799  CA  SER A 232      -5.295 -32.481  53.191  1.00  0.00              
ATOM   1800  CB  SER A 232      -3.841 -32.942  53.067  1.00  0.00              
ATOM   1801  OG  SER A 232      -3.171 -32.301  51.980  1.00  0.00              
ATOM   1802  C   SER A 232      -5.382 -31.263  54.101  1.00  0.00              
ATOM   1803  O   SER A 232      -5.426 -31.418  55.322  1.00  0.00              
ATOM   1804  N   LEU A 233      -5.431 -30.035  53.569  1.00  0.00              
ATOM   1805  CA  LEU A 233      -5.350 -28.845  54.404  1.00  0.00              
ATOM   1806  CB  LEU A 233      -4.764 -27.687  53.588  1.00  0.00              
ATOM   1807  CG  LEU A 233      -4.263 -26.449  54.332  1.00  0.00              
ATOM   1808  CD1 LEU A 233      -3.085 -26.798  55.228  1.00  0.00              
ATOM   1809  CD2 LEU A 233      -3.848 -25.374  53.347  1.00  0.00              
ATOM   1810  C   LEU A 233      -6.670 -28.466  55.079  1.00  0.00              
ATOM   1811  O   LEU A 233      -7.376 -27.537  54.675  1.00  0.00              
ATOM   1812  N   GLU A 234      -7.016 -29.250  56.105  1.00  0.00              
ATOM   1813  CA  GLU A 234      -8.099 -28.952  57.031  1.00  0.00              
ATOM   1814  CB  GLU A 234      -9.481 -29.045  56.377  1.00  0.00              
ATOM   1815  CG  GLU A 234      -9.991 -30.336  55.754  1.00  0.00              
ATOM   1816  CD  GLU A 234     -11.307 -30.122  55.015  1.00  0.00              
ATOM   1817  OE1 GLU A 234     -11.381 -30.467  53.838  1.00  0.00              
ATOM   1818  OE2 GLU A 234     -12.259 -29.594  55.604  1.00  0.00              
ATOM   1819  C   GLU A 234      -8.024 -29.874  58.238  1.00  0.00              
ATOM   1820  O   GLU A 234      -7.481 -30.976  58.133  1.00  0.00              
ATOM   1821  N   LYS A 235      -8.543 -29.457  59.395  1.00  0.00              
ATOM   1822  CA  LYS A 235      -8.469 -30.291  60.581  1.00  0.00              
ATOM   1823  CB  LYS A 235      -7.430 -29.742  61.571  1.00  0.00              
ATOM   1824  CG  LYS A 235      -7.104 -30.652  62.759  1.00  0.00              
ATOM   1825  CD  LYS A 235      -6.679 -32.042  62.296  1.00  0.00              
ATOM   1826  CE  LYS A 235      -6.793 -33.032  63.440  1.00  0.00              
ATOM   1827  NZ  LYS A 235      -7.109 -34.353  62.925  1.00  0.00              
ATOM   1828  C   LYS A 235      -9.820 -30.519  61.243  1.00  0.00              
ATOM   1829  O   LYS A 235     -10.704 -29.663  61.283  1.00  0.00              
ATOM   1830  N   SER A 236      -9.950 -31.753  61.721  1.00  0.00              
ATOM   1831  CA  SER A 236     -11.109 -32.247  62.430  1.00  0.00              
ATOM   1832  CB  SER A 236     -11.086 -33.762  62.234  1.00  0.00              
ATOM   1833  OG  SER A 236      -9.803 -34.276  62.598  1.00  0.00              
ATOM   1834  C   SER A 236     -11.049 -31.894  63.916  1.00  0.00              
ATOM   1835  O   SER A 236     -10.285 -32.519  64.660  1.00  0.00              
ATOM   1836  N   TYR A 237     -11.814 -30.913  64.391  1.00  0.00              
ATOM   1837  CA  TYR A 237     -11.860 -30.629  65.817  1.00  0.00              
ATOM   1838  CB  TYR A 237     -11.945 -29.118  66.083  1.00  0.00              
ATOM   1839  CG  TYR A 237     -11.923 -28.724  67.560  1.00  0.00              
ATOM   1840  CD1 TYR A 237     -10.722 -28.493  68.206  1.00  0.00              
ATOM   1841  CE1 TYR A 237     -10.710 -28.137  69.542  1.00  0.00              
ATOM   1842  CD2 TYR A 237     -13.111 -28.597  68.256  1.00  0.00              
ATOM   1843  CE2 TYR A 237     -13.103 -28.258  69.592  1.00  0.00              
ATOM   1844  CZ  TYR A 237     -11.905 -28.020  70.223  1.00  0.00              
ATOM   1845  OH  TYR A 237     -11.922 -27.650  71.553  1.00  0.00              
ATOM   1846  C   TYR A 237     -13.076 -31.342  66.385  1.00  0.00              
ATOM   1847  O   TYR A 237     -14.196 -31.137  65.916  1.00  0.00              
ATOM   1848  N   GLU A 238     -12.896 -32.196  67.392  1.00  0.00              
ATOM   1849  CA  GLU A 238     -14.044 -32.780  68.059  1.00  0.00              
ATOM   1850  CB  GLU A 238     -13.743 -34.166  68.616  1.00  0.00              
ATOM   1851  CG  GLU A 238     -15.034 -34.860  69.046  1.00  0.00              
ATOM   1852  CD  GLU A 238     -14.857 -36.225  69.689  1.00  0.00              
ATOM   1853  OE1 GLU A 238     -14.377 -37.143  69.024  1.00  0.00              
ATOM   1854  OE2 GLU A 238     -15.211 -36.366  70.858  1.00  0.00              
ATOM   1855  C   GLU A 238     -14.503 -31.850  69.171  1.00  0.00              
ATOM   1856  O   GLU A 238     -13.785 -31.604  70.142  1.00  0.00              
ATOM   1857  N   LEU A 239     -15.694 -31.283  68.990  1.00  0.00              
ATOM   1858  CA  LEU A 239     -16.377 -30.566  70.055  1.00  0.00              
ATOM   1859  CB  LEU A 239     -17.658 -29.920  69.535  1.00  0.00              
ATOM   1860  CG  LEU A 239     -17.578 -28.828  68.482  1.00  0.00              
ATOM   1861  CD1 LEU A 239     -18.974 -28.358  68.114  1.00  0.00              
ATOM   1862  CD2 LEU A 239     -16.758 -27.660  68.989  1.00  0.00              
ATOM   1863  C   LEU A 239     -16.731 -31.529  71.185  1.00  0.00              
ATOM   1864  O   LEU A 239     -17.172 -32.645  70.894  1.00  0.00              
ATOM   1865  N   PRO A 240     -16.600 -31.159  72.472  1.00  0.00              
ATOM   1866  CD  PRO A 240     -16.139 -29.841  72.903  1.00  0.00              
ATOM   1867  CA  PRO A 240     -16.834 -32.026  73.634  1.00  0.00              
ATOM   1868  CB  PRO A 240     -16.766 -31.048  74.787  1.00  0.00              
ATOM   1869  CG  PRO A 240     -15.703 -30.084  74.335  1.00  0.00              
ATOM   1870  C   PRO A 240     -18.119 -32.850  73.680  1.00  0.00              
ATOM   1871  O   PRO A 240     -18.201 -33.851  74.390  1.00  0.00              
ATOM   1872  N   ASP A 241     -19.134 -32.461  72.904  1.00  0.00              
ATOM   1873  CA  ASP A 241     -20.375 -33.219  72.794  1.00  0.00              
ATOM   1874  CB  ASP A 241     -21.553 -32.255  72.556  1.00  0.00              
ATOM   1875  CG  ASP A 241     -21.653 -31.689  71.141  1.00  0.00              
ATOM   1876  OD1 ASP A 241     -20.627 -31.296  70.578  1.00  0.00              
ATOM   1877  OD2 ASP A 241     -22.754 -31.631  70.596  1.00  0.00              
ATOM   1878  C   ASP A 241     -20.317 -34.258  71.670  1.00  0.00              
ATOM   1879  O   ASP A 241     -21.354 -34.734  71.209  1.00  0.00              
ATOM   1880  N   GLY A 242     -19.128 -34.571  71.149  1.00  0.00              
ATOM   1881  CA  GLY A 242     -18.972 -35.586  70.121  1.00  0.00              
ATOM   1882  C   GLY A 242     -18.874 -35.019  68.711  1.00  0.00              
ATOM   1883  O   GLY A 242     -18.433 -35.726  67.801  1.00  0.00              
ATOM   1884  N   GLN A 243     -19.230 -33.749  68.479  1.00  0.00              
ATOM   1885  CA  GLN A 243     -19.277 -33.215  67.124  1.00  0.00              
ATOM   1886  CB  GLN A 243     -20.108 -31.941  67.045  1.00  0.00              
ATOM   1887  CG  GLN A 243     -21.607 -32.147  67.186  1.00  0.00              
ATOM   1888  CD  GLN A 243     -22.395 -30.863  66.978  1.00  0.00              
ATOM   1889  OE1 GLN A 243     -22.312 -30.214  65.939  1.00  0.00              
ATOM   1890  NE2 GLN A 243     -23.198 -30.436  67.941  1.00  0.00              
ATOM   1891  C   GLN A 243     -17.906 -32.972  66.510  1.00  0.00              
ATOM   1892  O   GLN A 243     -17.255 -31.952  66.746  1.00  0.00              
ATOM   1893  N   VAL A 244     -17.436 -33.955  65.742  1.00  0.00              
ATOM   1894  CA  VAL A 244     -16.209 -33.811  64.969  1.00  0.00              
ATOM   1895  CB  VAL A 244     -15.689 -35.181  64.460  1.00  0.00              
ATOM   1896  CG1 VAL A 244     -14.299 -35.029  63.860  1.00  0.00              
ATOM   1897  CG2 VAL A 244     -15.646 -36.235  65.557  1.00  0.00              
ATOM   1898  C   VAL A 244     -16.454 -32.845  63.809  1.00  0.00              
ATOM   1899  O   VAL A 244     -16.929 -33.222  62.735  1.00  0.00              
ATOM   1900  N   ILE A 245     -16.175 -31.566  64.052  1.00  0.00              
ATOM   1901  CA  ILE A 245     -16.350 -30.536  63.040  1.00  0.00              
ATOM   1902  CB  ILE A 245     -16.772 -29.176  63.654  1.00  0.00              
ATOM   1903  CG2 ILE A 245     -18.136 -29.345  64.313  1.00  0.00              
ATOM   1904  CG1 ILE A 245     -15.755 -28.570  64.617  1.00  0.00              
ATOM   1905  CD1 ILE A 245     -16.072 -27.122  65.038  1.00  0.00              
ATOM   1906  C   ILE A 245     -15.112 -30.387  62.164  1.00  0.00              
ATOM   1907  O   ILE A 245     -13.979 -30.580  62.614  1.00  0.00              
ATOM   1908  N   THR A 246     -15.316 -30.042  60.892  1.00  0.00              
ATOM   1909  CA  THR A 246     -14.206 -29.902  59.961  1.00  0.00              
ATOM   1910  CB  THR A 246     -14.538 -30.522  58.582  1.00  0.00              
ATOM   1911  OG1 THR A 246     -15.667 -29.849  58.020  1.00  0.00              
ATOM   1912  CG2 THR A 246     -14.781 -32.020  58.677  1.00  0.00              
ATOM   1913  C   THR A 246     -13.867 -28.423  59.844  1.00  0.00              
ATOM   1914  O   THR A 246     -14.774 -27.607  59.687  1.00  0.00              
ATOM   1915  N   ILE A 247     -12.609 -28.011  59.982  1.00  0.00              
ATOM   1916  CA  ILE A 247     -12.255 -26.606  59.847  1.00  0.00              
ATOM   1917  CB  ILE A 247     -11.834 -26.027  61.221  1.00  0.00              
ATOM   1918  CG2 ILE A 247     -11.480 -24.551  61.093  1.00  0.00              
ATOM   1919  CG1 ILE A 247     -12.958 -26.177  62.241  1.00  0.00              
ATOM   1920  CD1 ILE A 247     -12.534 -25.989  63.699  1.00  0.00              
ATOM   1921  C   ILE A 247     -11.147 -26.517  58.811  1.00  0.00              
ATOM   1922  O   ILE A 247     -10.055 -27.060  58.999  1.00  0.00              
ATOM   1923  N   GLY A 248     -11.459 -25.878  57.683  1.00  0.00              
ATOM   1924  CA  GLY A 248     -10.518 -25.747  56.583  1.00  0.00              
ATOM   1925  C   GLY A 248      -9.733 -24.453  56.628  1.00  0.00              
ATOM   1926  O   GLY A 248      -9.036 -24.144  57.598  1.00  0.00              
ATOM   1927  N   ASN A 249      -9.932 -23.656  55.571  1.00  0.00              
ATOM   1928  CA  ASN A 249      -9.210 -22.404  55.359  1.00  0.00              
ATOM   1929  CB  ASN A 249      -9.706 -21.685  54.091  1.00  0.00              
ATOM   1930  CG  ASN A 249     -11.129 -21.137  54.130  1.00  0.00              
ATOM   1931  OD1 ASN A 249     -11.912 -21.407  55.040  1.00  0.00              
ATOM   1932  ND2 ASN A 249     -11.536 -20.325  53.167  1.00  0.00              
ATOM   1933  C   ASN A 249      -9.247 -21.450  56.547  1.00  0.00              
ATOM   1934  O   ASN A 249      -8.290 -20.723  56.821  1.00  0.00              
ATOM   1935  N   GLU A 250     -10.366 -21.533  57.278  1.00  0.00              
ATOM   1936  CA  GLU A 250     -10.626 -20.806  58.512  1.00  0.00              
ATOM   1937  CB  GLU A 250     -11.853 -21.379  59.222  1.00  0.00              
ATOM   1938  CG  GLU A 250     -13.228 -21.248  58.543  1.00  0.00              
ATOM   1939  CD  GLU A 250     -13.595 -22.224  57.426  1.00  0.00              
ATOM   1940  OE1 GLU A 250     -12.952 -23.270  57.272  1.00  0.00              
ATOM   1941  OE2 GLU A 250     -14.547 -21.947  56.697  1.00  0.00              
ATOM   1942  C   GLU A 250      -9.457 -20.778  59.494  1.00  0.00              
ATOM   1943  O   GLU A 250      -9.215 -19.757  60.140  1.00  0.00              
ATOM   1944  N   ARG A 251      -8.692 -21.876  59.558  1.00  0.00              
ATOM   1945  CA  ARG A 251      -7.525 -21.985  60.427  1.00  0.00              
ATOM   1946  CB  ARG A 251      -6.892 -23.358  60.284  1.00  0.00              
ATOM   1947  CG  ARG A 251      -7.740 -24.514  60.795  1.00  0.00              
ATOM   1948  CD  ARG A 251      -6.947 -25.811  60.738  1.00  0.00              
ATOM   1949  NE  ARG A 251      -5.785 -25.726  61.608  1.00  0.00              
ATOM   1950  CZ  ARG A 251      -4.801 -26.622  61.622  1.00  0.00              
ATOM   1951  NH1 ARG A 251      -3.787 -26.392  62.441  1.00  0.00              
ATOM   1952  NH2 ARG A 251      -4.816 -27.703  60.848  1.00  0.00              
ATOM   1953  C   ARG A 251      -6.445 -20.932  60.204  1.00  0.00              
ATOM   1954  O   ARG A 251      -5.741 -20.552  61.143  1.00  0.00              
ATOM   1955  N   PHE A 252      -6.284 -20.465  58.964  1.00  0.00              
ATOM   1956  CA  PHE A 252      -5.384 -19.355  58.682  1.00  0.00              
ATOM   1957  CB  PHE A 252      -4.359 -19.704  57.597  1.00  0.00              
ATOM   1958  CG  PHE A 252      -4.914 -20.280  56.303  1.00  0.00              
ATOM   1959  CD1 PHE A 252      -5.312 -19.442  55.280  1.00  0.00              
ATOM   1960  CD2 PHE A 252      -5.010 -21.650  56.156  1.00  0.00              
ATOM   1961  CE1 PHE A 252      -5.819 -19.978  54.117  1.00  0.00              
ATOM   1962  CE2 PHE A 252      -5.511 -22.178  54.988  1.00  0.00              
ATOM   1963  CZ  PHE A 252      -5.920 -21.343  53.973  1.00  0.00              
ATOM   1964  C   PHE A 252      -6.120 -18.058  58.369  1.00  0.00              
ATOM   1965  O   PHE A 252      -5.663 -16.962  58.696  1.00  0.00              
ATOM   1966  N   ARG A 253      -7.300 -18.199  57.759  1.00  0.00              
ATOM   1967  CA  ARG A 253      -8.207 -17.102  57.449  1.00  0.00              
ATOM   1968  CB  ARG A 253      -9.395 -17.719  56.720  1.00  0.00              
ATOM   1969  CG  ARG A 253     -10.615 -16.902  56.338  1.00  0.00              
ATOM   1970  CD  ARG A 253     -11.560 -17.916  55.722  1.00  0.00              
ATOM   1971  NE  ARG A 253     -12.918 -17.429  55.567  1.00  0.00              
ATOM   1972  CZ  ARG A 253     -13.959 -18.259  55.465  1.00  0.00              
ATOM   1973  NH1 ARG A 253     -15.176 -17.742  55.389  1.00  0.00              
ATOM   1974  NH2 ARG A 253     -13.809 -19.581  55.406  1.00  0.00              
ATOM   1975  C   ARG A 253      -8.645 -16.311  58.680  1.00  0.00              
ATOM   1976  O   ARG A 253      -8.971 -15.126  58.566  1.00  0.00              
ATOM   1977  N   CYS A 254      -8.675 -16.946  59.858  1.00  0.00              
ATOM   1978  CA  CYS A 254      -8.869 -16.222  61.105  1.00  0.00              
ATOM   1979  CB  CYS A 254      -9.366 -17.142  62.224  1.00  0.00              
ATOM   1980  SG  CYS A 254      -9.583 -16.313  63.818  1.00  0.00              
ATOM   1981  C   CYS A 254      -7.675 -15.352  61.504  1.00  0.00              
ATOM   1982  O   CYS A 254      -7.866 -14.130  61.489  1.00  0.00              
ATOM   1983  N   PRO A 255      -6.439 -15.809  61.814  1.00  0.00              
ATOM   1984  CD  PRO A 255      -6.041 -17.207  61.959  1.00  0.00              
ATOM   1985  CA  PRO A 255      -5.300 -14.946  62.137  1.00  0.00              
ATOM   1986  CB  PRO A 255      -4.175 -15.923  62.368  1.00  0.00              
ATOM   1987  CG  PRO A 255      -4.881 -17.119  62.925  1.00  0.00              
ATOM   1988  C   PRO A 255      -4.931 -13.955  61.043  1.00  0.00              
ATOM   1989  O   PRO A 255      -4.406 -12.877  61.328  1.00  0.00              
ATOM   1990  N   GLU A 256      -5.233 -14.290  59.781  1.00  0.00              
ATOM   1991  CA  GLU A 256      -5.057 -13.384  58.656  1.00  0.00              
ATOM   1992  CB  GLU A 256      -5.611 -14.030  57.393  1.00  0.00              
ATOM   1993  CG  GLU A 256      -5.286 -13.307  56.087  1.00  0.00              
ATOM   1994  CD  GLU A 256      -3.810 -13.203  55.742  1.00  0.00              
ATOM   1995  OE1 GLU A 256      -3.081 -14.187  55.878  1.00  0.00              
ATOM   1996  OE2 GLU A 256      -3.374 -12.139  55.295  1.00  0.00              
ATOM   1997  C   GLU A 256      -5.697 -12.014  58.856  1.00  0.00              
ATOM   1998  O   GLU A 256      -5.180 -11.027  58.334  1.00  0.00              
ATOM   1999  N   THR A 257      -6.777 -11.920  59.639  1.00  0.00              
ATOM   2000  CA  THR A 257      -7.414 -10.648  59.959  1.00  0.00              
ATOM   2001  CB  THR A 257      -8.637 -10.874  60.858  1.00  0.00              
ATOM   2002  OG1 THR A 257      -9.308 -12.009  60.332  1.00  0.00              
ATOM   2003  CG2 THR A 257      -9.582  -9.684  60.861  1.00  0.00              
ATOM   2004  C   THR A 257      -6.459  -9.655  60.617  1.00  0.00              
ATOM   2005  O   THR A 257      -6.591  -8.448  60.422  1.00  0.00              
ATOM   2006  N   LEU A 258      -5.441 -10.130  61.349  1.00  0.00              
ATOM   2007  CA  LEU A 258      -4.419  -9.257  61.918  1.00  0.00              
ATOM   2008  CB  LEU A 258      -3.470 -10.061  62.797  1.00  0.00              
ATOM   2009  CG  LEU A 258      -4.017 -10.792  64.017  1.00  0.00              
ATOM   2010  CD1 LEU A 258      -2.940 -11.692  64.599  1.00  0.00              
ATOM   2011  CD2 LEU A 258      -4.551  -9.823  65.061  1.00  0.00              
ATOM   2012  C   LEU A 258      -3.610  -8.535  60.843  1.00  0.00              
ATOM   2013  O   LEU A 258      -3.049  -7.461  61.067  1.00  0.00              
ATOM   2014  N   PHE A 259      -3.531  -9.143  59.658  1.00  0.00              
ATOM   2015  CA  PHE A 259      -2.879  -8.545  58.507  1.00  0.00              
ATOM   2016  CB  PHE A 259      -2.094  -9.613  57.739  1.00  0.00              
ATOM   2017  CG  PHE A 259      -0.895 -10.142  58.519  1.00  0.00              
ATOM   2018  CD1 PHE A 259       0.371  -9.685  58.215  1.00  0.00              
ATOM   2019  CD2 PHE A 259      -1.072 -11.025  59.569  1.00  0.00              
ATOM   2020  CE1 PHE A 259       1.448 -10.072  58.985  1.00  0.00              
ATOM   2021  CE2 PHE A 259       0.009 -11.401  60.339  1.00  0.00              
ATOM   2022  CZ  PHE A 259       1.267 -10.923  60.052  1.00  0.00              
ATOM   2023  C   PHE A 259      -3.888  -7.848  57.602  1.00  0.00              
ATOM   2024  O   PHE A 259      -3.567  -6.834  56.983  1.00  0.00              
ATOM   2025  N   GLN A 260      -5.119  -8.368  57.525  1.00  0.00              
ATOM   2026  CA  GLN A 260      -6.189  -7.789  56.724  1.00  0.00              
ATOM   2027  CB  GLN A 260      -6.550  -8.729  55.569  1.00  0.00              
ATOM   2028  CG  GLN A 260      -5.461  -8.919  54.522  1.00  0.00              
ATOM   2029  CD  GLN A 260      -5.847  -9.893  53.421  1.00  0.00              
ATOM   2030  OE1 GLN A 260      -6.842  -9.728  52.720  1.00  0.00              
ATOM   2031  NE2 GLN A 260      -5.073 -10.948  53.215  1.00  0.00              
ATOM   2032  C   GLN A 260      -7.429  -7.494  57.580  1.00  0.00              
ATOM   2033  O   GLN A 260      -8.382  -8.283  57.599  1.00  0.00              
ATOM   2034  N   PRO A 261      -7.496  -6.359  58.302  1.00  0.00              
ATOM   2035  CD  PRO A 261      -6.448  -5.345  58.356  1.00  0.00              
ATOM   2036  CA  PRO A 261      -8.603  -5.996  59.197  1.00  0.00              
ATOM   2037  CB  PRO A 261      -8.131  -4.680  59.777  1.00  0.00              
ATOM   2038  CG  PRO A 261      -6.632  -4.791  59.750  1.00  0.00              
ATOM   2039  C   PRO A 261      -9.972  -5.865  58.528  1.00  0.00              
ATOM   2040  O   PRO A 261     -11.033  -5.934  59.166  1.00  0.00              
ATOM   2041  N   SER A 262      -9.934  -5.718  57.203  1.00  0.00              
ATOM   2042  CA  SER A 262     -11.093  -5.737  56.328  1.00  0.00              
ATOM   2043  CB  SER A 262     -10.586  -5.622  54.896  1.00  0.00              
ATOM   2044  OG  SER A 262      -9.391  -6.380  54.727  1.00  0.00              
ATOM   2045  C   SER A 262     -11.976  -6.971  56.478  1.00  0.00              
ATOM   2046  O   SER A 262     -13.180  -6.901  56.232  1.00  0.00              
ATOM   2047  N   PHE A 263     -11.404  -8.098  56.919  1.00  0.00              
ATOM   2048  CA  PHE A 263     -12.175  -9.304  57.197  1.00  0.00              
ATOM   2049  CB  PHE A 263     -11.237 -10.457  57.525  1.00  0.00              
ATOM   2050  CG  PHE A 263     -10.409 -10.993  56.363  1.00  0.00              
ATOM   2051  CD1 PHE A 263      -9.335 -11.812  56.642  1.00  0.00              
ATOM   2052  CD2 PHE A 263     -10.733 -10.704  55.047  1.00  0.00              
ATOM   2053  CE1 PHE A 263      -8.600 -12.346  55.607  1.00  0.00              
ATOM   2054  CE2 PHE A 263      -9.986 -11.239  54.020  1.00  0.00              
ATOM   2055  CZ  PHE A 263      -8.920 -12.062  54.300  1.00  0.00              
ATOM   2056  C   PHE A 263     -13.216  -9.160  58.302  1.00  0.00              
ATOM   2057  O   PHE A 263     -14.227  -9.868  58.318  1.00  0.00              
ATOM   2058  N   ILE A 264     -12.973  -8.269  59.267  1.00  0.00              
ATOM   2059  CA  ILE A 264     -14.021  -7.857  60.191  1.00  0.00              
ATOM   2060  CB  ILE A 264     -13.435  -7.571  61.598  1.00  0.00              
ATOM   2061  CG2 ILE A 264     -14.435  -6.882  62.529  1.00  0.00              
ATOM   2062  CG1 ILE A 264     -12.956  -8.880  62.213  1.00  0.00              
ATOM   2063  CD1 ILE A 264     -12.263  -8.752  63.581  1.00  0.00              
ATOM   2064  C   ILE A 264     -14.738  -6.649  59.597  1.00  0.00              
ATOM   2065  O   ILE A 264     -15.965  -6.555  59.631  1.00  0.00              
ATOM   2066  N   GLY A 265     -13.956  -5.733  59.024  1.00  0.00              
ATOM   2067  CA  GLY A 265     -14.488  -4.500  58.473  1.00  0.00              
ATOM   2068  C   GLY A 265     -13.704  -3.280  58.931  1.00  0.00              
ATOM   2069  O   GLY A 265     -14.108  -2.143  58.678  1.00  0.00              
ATOM   2070  N   MET A 266     -12.565  -3.479  59.602  1.00  0.00              
ATOM   2071  CA  MET A 266     -11.773  -2.366  60.094  1.00  0.00              
ATOM   2072  CB  MET A 266     -10.852  -2.805  61.227  1.00  0.00              
ATOM   2073  CG  MET A 266     -11.556  -3.313  62.476  1.00  0.00              
ATOM   2074  SD  MET A 266     -10.387  -3.950  63.703  1.00  0.00              
ATOM   2075  CE  MET A 266      -9.952  -2.447  64.532  1.00  0.00              
ATOM   2076  C   MET A 266     -10.942  -1.792  58.957  1.00  0.00              
ATOM   2077  O   MET A 266     -10.249  -2.512  58.238  1.00  0.00              
ATOM   2078  N   GLU A 267     -11.032  -0.472  58.789  1.00  0.00              
ATOM   2079  CA  GLU A 267     -10.235   0.245  57.799  1.00  0.00              
ATOM   2080  CB  GLU A 267     -10.919   1.562  57.451  1.00  0.00              
ATOM   2081  CG  GLU A 267     -12.291   1.388  56.810  1.00  0.00              
ATOM   2082  CD  GLU A 267     -12.971   2.708  56.482  1.00  0.00              
ATOM   2083  OE1 GLU A 267     -13.584   3.293  57.374  1.00  0.00              
ATOM   2084  OE2 GLU A 267     -12.887   3.148  55.336  1.00  0.00              
ATOM   2085  C   GLU A 267      -8.799   0.517  58.246  1.00  0.00              
ATOM   2086  O   GLU A 267      -8.001   1.107  57.516  1.00  0.00              
ATOM   2087  N   SER A 268      -8.471   0.119  59.476  1.00  0.00              
ATOM   2088  CA  SER A 268      -7.144   0.269  60.046  1.00  0.00              
ATOM   2089  CB  SER A 268      -7.239  -0.132  61.508  1.00  0.00              
ATOM   2090  OG  SER A 268      -8.375   0.464  62.125  1.00  0.00              
ATOM   2091  C   SER A 268      -6.096  -0.592  59.346  1.00  0.00              
ATOM   2092  O   SER A 268      -6.404  -1.634  58.763  1.00  0.00              
ATOM   2093  N   ALA A 269      -4.839  -0.147  59.400  1.00  0.00              
ATOM   2094  CA  ALA A 269      -3.728  -0.896  58.833  1.00  0.00              
ATOM   2095  CB  ALA A 269      -2.489  -0.017  58.841  1.00  0.00              
ATOM   2096  C   ALA A 269      -3.415  -2.153  59.638  1.00  0.00              
ATOM   2097  O   ALA A 269      -3.566  -2.171  60.862  1.00  0.00              
ATOM   2098  N   GLY A 270      -2.991  -3.216  58.952  1.00  0.00              
ATOM   2099  CA  GLY A 270      -2.663  -4.474  59.607  1.00  0.00              
ATOM   2100  C   GLY A 270      -1.341  -4.422  60.359  1.00  0.00              
ATOM   2101  O   GLY A 270      -0.469  -3.610  60.041  1.00  0.00              
ATOM   2102  N   ILE A 271      -1.178  -5.353  61.309  1.00  0.00              
ATOM   2103  CA  ILE A 271      -0.026  -5.463  62.207  1.00  0.00              
ATOM   2104  CB  ILE A 271      -0.111  -6.856  62.905  1.00  0.00              
ATOM   2105  CG2 ILE A 271       1.224  -7.516  63.243  1.00  0.00              
ATOM   2106  CG1 ILE A 271      -1.022  -6.731  64.120  1.00  0.00              
ATOM   2107  CD1 ILE A 271      -1.173  -7.992  64.995  1.00  0.00              
ATOM   2108  C   ILE A 271       1.354  -5.147  61.629  1.00  0.00              
ATOM   2109  O   ILE A 271       2.122  -4.357  62.190  1.00  0.00              
ATOM   2110  N   HIS A 272       1.633  -5.757  60.474  1.00  0.00              
ATOM   2111  CA  HIS A 272       2.853  -5.519  59.719  1.00  0.00              
ATOM   2112  CB  HIS A 272       2.890  -6.430  58.487  1.00  0.00              
ATOM   2113  CG  HIS A 272       1.737  -6.265  57.499  1.00  0.00              
ATOM   2114  ND1 HIS A 272       0.445  -6.507  57.682  1.00  0.00              
ATOM   2115  CD2 HIS A 272       1.906  -5.808  56.214  1.00  0.00              
ATOM   2116  NE2 HIS A 272       0.706  -5.791  55.700  1.00  0.00              
ATOM   2117  CE1 HIS A 272      -0.176  -6.205  56.574  1.00  0.00              
ATOM   2118  C   HIS A 272       3.038  -4.058  59.326  1.00  0.00              
ATOM   2119  O   HIS A 272       4.102  -3.473  59.540  1.00  0.00              
ATOM   2120  N   GLU A 273       1.962  -3.448  58.818  1.00  0.00              
ATOM   2121  CA  GLU A 273       1.980  -2.060  58.393  1.00  0.00              
ATOM   2122  CB  GLU A 273       0.710  -1.669  57.671  1.00  0.00              
ATOM   2123  CG  GLU A 273       0.404  -2.394  56.380  1.00  0.00              
ATOM   2124  CD  GLU A 273      -0.935  -1.947  55.827  1.00  0.00              
ATOM   2125  OE1 GLU A 273      -1.943  -2.579  56.150  1.00  0.00              
ATOM   2126  OE2 GLU A 273      -0.968  -0.939  55.117  1.00  0.00              
ATOM   2127  C   GLU A 273       2.089  -1.153  59.600  1.00  0.00              
ATOM   2128  O   GLU A 273       2.814  -0.163  59.536  1.00  0.00              
ATOM   2129  N   THR A 274       1.390  -1.446  60.702  1.00  0.00              
ATOM   2130  CA  THR A 274       1.489  -0.624  61.895  1.00  0.00              
ATOM   2131  CB  THR A 274       0.387  -0.977  62.911  1.00  0.00              
ATOM   2132  OG1 THR A 274       0.299  -2.394  62.988  1.00  0.00              
ATOM   2133  CG2 THR A 274      -0.952  -0.371  62.527  1.00  0.00              
ATOM   2134  C   THR A 274       2.889  -0.651  62.498  1.00  0.00              
ATOM   2135  O   THR A 274       3.426   0.405  62.832  1.00  0.00              
ATOM   2136  N   THR A 275       3.519  -1.834  62.554  1.00  0.00              
ATOM   2137  CA  THR A 275       4.904  -1.973  62.998  1.00  0.00              
ATOM   2138  CB  THR A 275       5.295  -3.474  63.018  1.00  0.00              
ATOM   2139  OG1 THR A 275       4.471  -4.095  63.997  1.00  0.00              
ATOM   2140  CG2 THR A 275       6.749  -3.734  63.385  1.00  0.00              
ATOM   2141  C   THR A 275       5.834  -1.160  62.100  1.00  0.00              
ATOM   2142  O   THR A 275       6.647  -0.364  62.578  1.00  0.00              
ATOM   2143  N   TYR A 276       5.667  -1.319  60.782  1.00  0.00              
ATOM   2144  CA  TYR A 276       6.434  -0.561  59.807  1.00  0.00              
ATOM   2145  CB  TYR A 276       6.054  -1.023  58.401  1.00  0.00              
ATOM   2146  CG  TYR A 276       6.878  -0.420  57.272  1.00  0.00              
ATOM   2147  CD1 TYR A 276       8.255  -0.354  57.370  1.00  0.00              
ATOM   2148  CE1 TYR A 276       8.991   0.172  56.335  1.00  0.00              
ATOM   2149  CD2 TYR A 276       6.239   0.045  56.140  1.00  0.00              
ATOM   2150  CE2 TYR A 276       6.977   0.553  55.092  1.00  0.00              
ATOM   2151  CZ  TYR A 276       8.351   0.604  55.197  1.00  0.00              
ATOM   2152  OH  TYR A 276       9.112   1.041  54.133  1.00  0.00              
ATOM   2153  C   TYR A 276       6.237   0.945  59.956  1.00  0.00              
ATOM   2154  O   TYR A 276       7.207   1.701  59.912  1.00  0.00              
ATOM   2155  N   ASN A 277       5.000   1.394  60.178  1.00  0.00              
ATOM   2156  CA  ASN A 277       4.711   2.809  60.349  1.00  0.00              
ATOM   2157  CB  ASN A 277       3.220   3.103  60.259  1.00  0.00              
ATOM   2158  CG  ASN A 277       2.748   3.268  58.822  1.00  0.00              
ATOM   2159  OD1 ASN A 277       2.789   4.359  58.261  1.00  0.00              
ATOM   2160  ND2 ASN A 277       2.289   2.225  58.146  1.00  0.00              
ATOM   2161  C   ASN A 277       5.292   3.383  61.627  1.00  0.00              
ATOM   2162  O   ASN A 277       5.744   4.528  61.620  1.00  0.00              
ATOM   2163  N   SER A 278       5.326   2.612  62.723  1.00  0.00              
ATOM   2164  CA  SER A 278       6.075   2.993  63.913  1.00  0.00              
ATOM   2165  CB  SER A 278       5.978   1.900  64.962  1.00  0.00              
ATOM   2166  OG  SER A 278       4.651   1.661  65.395  1.00  0.00              
ATOM   2167  C   SER A 278       7.546   3.240  63.599  1.00  0.00              
ATOM   2168  O   SER A 278       8.092   4.295  63.928  1.00  0.00              
ATOM   2169  N   ILE A 279       8.176   2.288  62.898  1.00  0.00              
ATOM   2170  CA  ILE A 279       9.579   2.399  62.514  1.00  0.00              
ATOM   2171  CB  ILE A 279      10.051   1.071  61.869  1.00  0.00              
ATOM   2172  CG2 ILE A 279      11.506   1.154  61.434  1.00  0.00              
ATOM   2173  CG1 ILE A 279       9.905  -0.081  62.857  1.00  0.00              
ATOM   2174  CD1 ILE A 279      10.056  -1.493  62.260  1.00  0.00              
ATOM   2175  C   ILE A 279       9.815   3.607  61.607  1.00  0.00              
ATOM   2176  O   ILE A 279      10.754   4.370  61.826  1.00  0.00              
ATOM   2177  N   MET A 280       8.943   3.822  60.618  1.00  0.00              
ATOM   2178  CA  MET A 280       9.015   4.981  59.738  1.00  0.00              
ATOM   2179  CB  MET A 280       8.008   4.850  58.603  1.00  0.00              
ATOM   2180  CG  MET A 280       8.394   3.848  57.526  1.00  0.00              
ATOM   2181  SD  MET A 280       9.764   4.409  56.484  1.00  0.00              
ATOM   2182  CE  MET A 280      11.029   3.277  56.981  1.00  0.00              
ATOM   2183  C   MET A 280       8.802   6.318  60.434  1.00  0.00              
ATOM   2184  O   MET A 280       9.444   7.310  60.082  1.00  0.00              
ATOM   2185  N   LYS A 281       7.898   6.373  61.417  1.00  0.00              
ATOM   2186  CA  LYS A 281       7.642   7.601  62.157  1.00  0.00              
ATOM   2187  CB  LYS A 281       6.333   7.469  62.923  1.00  0.00              
ATOM   2188  CG  LYS A 281       5.711   8.800  63.306  1.00  0.00              
ATOM   2189  CD  LYS A 281       4.396   8.543  64.015  1.00  0.00              
ATOM   2190  CE  LYS A 281       3.709   9.856  64.341  1.00  0.00              
ATOM   2191  NZ  LYS A 281       2.528   9.603  65.140  1.00  0.00              
ATOM   2192  C   LYS A 281       8.795   7.921  63.104  1.00  0.00              
ATOM   2193  O   LYS A 281       9.084   9.086  63.385  1.00  0.00              
ATOM   2194  N   CYS A 282       9.458   6.880  63.616  1.00  0.00              
ATOM   2195  CA  CYS A 282      10.700   7.050  64.349  1.00  0.00              
ATOM   2196  CB  CYS A 282      11.118   5.733  64.967  1.00  0.00              
ATOM   2197  SG  CYS A 282       9.999   5.221  66.291  1.00  0.00              
ATOM   2198  C   CYS A 282      11.823   7.590  63.474  1.00  0.00              
ATOM   2199  O   CYS A 282      11.982   7.223  62.308  1.00  0.00              
ATOM   2200  N   ASP A 283      12.628   8.483  64.053  1.00  0.00              
ATOM   2201  CA  ASP A 283      13.655   9.195  63.307  1.00  0.00              
ATOM   2202  CB  ASP A 283      14.213  10.352  64.152  1.00  0.00              
ATOM   2203  CG  ASP A 283      15.396  11.107  63.547  1.00  0.00              
ATOM   2204  OD1 ASP A 283      15.319  11.494  62.382  1.00  0.00              
ATOM   2205  OD2 ASP A 283      16.380  11.328  64.254  1.00  0.00              
ATOM   2206  C   ASP A 283      14.788   8.344  62.744  1.00  0.00              
ATOM   2207  O   ASP A 283      15.776   8.067  63.428  1.00  0.00              
ATOM   2208  N   ILE A 284      14.573   7.892  61.503  1.00  0.00              
ATOM   2209  CA  ILE A 284      15.605   7.572  60.512  1.00  0.00              
ATOM   2210  CB  ILE A 284      16.048   8.879  59.793  1.00  0.00              
ATOM   2211  CG2 ILE A 284      16.963   8.569  58.611  1.00  0.00              
ATOM   2212  CG1 ILE A 284      14.832   9.650  59.285  1.00  0.00              
ATOM   2213  CD1 ILE A 284      15.094  11.126  58.964  1.00  0.00              
ATOM   2214  C   ILE A 284      16.787   6.735  60.997  1.00  0.00              
ATOM   2215  O   ILE A 284      16.890   5.544  60.705  1.00  0.00              
ATOM   2216  N   ASP A 285      17.662   7.368  61.780  1.00  0.00              
ATOM   2217  CA  ASP A 285      18.808   6.749  62.432  1.00  0.00              
ATOM   2218  CB  ASP A 285      19.348   7.708  63.477  1.00  0.00              
ATOM   2219  CG  ASP A 285      20.128   8.881  62.933  1.00  0.00              
ATOM   2220  OD1 ASP A 285      21.292   8.976  63.303  1.00  0.00              
ATOM   2221  OD2 ASP A 285      19.568   9.684  62.186  1.00  0.00              
ATOM   2222  C   ASP A 285      18.470   5.469  63.174  1.00  0.00              
ATOM   2223  O   ASP A 285      19.046   4.407  62.943  1.00  0.00              
ATOM   2224  N   ILE A 286      17.464   5.580  64.043  1.00  0.00              
ATOM   2225  CA  ILE A 286      17.133   4.506  64.967  1.00  0.00              
ATOM   2226  CB  ILE A 286      16.359   5.054  66.185  1.00  0.00              
ATOM   2227  CG2 ILE A 286      17.293   5.962  66.975  1.00  0.00              
ATOM   2228  CG1 ILE A 286      15.056   5.756  65.806  1.00  0.00              
ATOM   2229  CD1 ILE A 286      14.265   6.326  66.996  1.00  0.00              
ATOM   2230  C   ILE A 286      16.410   3.326  64.329  1.00  0.00              
ATOM   2231  O   ILE A 286      16.265   2.268  64.949  1.00  0.00              
ATOM   2232  N   ARG A 287      16.008   3.484  63.059  1.00  0.00              
ATOM   2233  CA  ARG A 287      15.254   2.471  62.339  1.00  0.00              
ATOM   2234  CB  ARG A 287      14.908   2.941  60.926  1.00  0.00              
ATOM   2235  CG  ARG A 287      13.901   4.088  60.915  1.00  0.00              
ATOM   2236  CD  ARG A 287      13.600   4.567  59.499  1.00  0.00              
ATOM   2237  NE  ARG A 287      12.625   5.650  59.510  1.00  0.00              
ATOM   2238  CZ  ARG A 287      12.658   6.676  58.652  1.00  0.00              
ATOM   2239  NH1 ARG A 287      11.723   7.611  58.711  1.00  0.00              
ATOM   2240  NH2 ARG A 287      13.607   6.814  57.733  1.00  0.00              
ATOM   2241  C   ARG A 287      15.956   1.122  62.295  1.00  0.00              
ATOM   2242  O   ARG A 287      15.294   0.102  62.473  1.00  0.00              
ATOM   2243  N   LYS A 288      17.289   1.087  62.141  1.00  0.00              
ATOM   2244  CA  LYS A 288      18.043  -0.165  62.164  1.00  0.00              
ATOM   2245  CB  LYS A 288      19.529   0.076  61.880  1.00  0.00              
ATOM   2246  CG  LYS A 288      20.299  -1.235  61.726  1.00  0.00              
ATOM   2247  CD  LYS A 288      21.807  -1.053  61.745  1.00  0.00              
ATOM   2248  CE  LYS A 288      22.441  -2.436  61.682  1.00  0.00              
ATOM   2249  NZ  LYS A 288      23.887  -2.366  61.755  1.00  0.00              
ATOM   2250  C   LYS A 288      17.903  -0.878  63.507  1.00  0.00              
ATOM   2251  O   LYS A 288      17.618  -2.076  63.561  1.00  0.00              
ATOM   2252  N   ASP A 289      18.048  -0.114  64.598  1.00  0.00              
ATOM   2253  CA  ASP A 289      17.987  -0.636  65.963  1.00  0.00              
ATOM   2254  CB  ASP A 289      18.132   0.479  67.003  1.00  0.00              
ATOM   2255  CG  ASP A 289      19.428   1.274  66.987  1.00  0.00              
ATOM   2256  OD1 ASP A 289      20.110   1.304  68.010  1.00  0.00              
ATOM   2257  OD2 ASP A 289      19.723   1.893  65.964  1.00  0.00              
ATOM   2258  C   ASP A 289      16.651  -1.313  66.230  1.00  0.00              
ATOM   2259  O   ASP A 289      16.574  -2.372  66.859  1.00  0.00              
ATOM   2260  N   LEU A 290      15.598  -0.664  65.719  1.00  0.00              
ATOM   2261  CA  LEU A 290      14.246  -1.188  65.795  1.00  0.00              
ATOM   2262  CB  LEU A 290      13.243  -0.110  65.400  1.00  0.00              
ATOM   2263  CG  LEU A 290      13.254   1.215  66.155  1.00  0.00              
ATOM   2264  CD1 LEU A 290      12.268   2.171  65.518  1.00  0.00              
ATOM   2265  CD2 LEU A 290      12.954   1.034  67.634  1.00  0.00              
ATOM   2266  C   LEU A 290      14.064  -2.420  64.918  1.00  0.00              
ATOM   2267  O   LEU A 290      13.637  -3.461  65.421  1.00  0.00              
ATOM   2268  N   TYR A 291      14.425  -2.340  63.628  1.00  0.00              
ATOM   2269  CA  TYR A 291      14.314  -3.452  62.686  1.00  0.00              
ATOM   2270  CB  TYR A 291      14.926  -3.115  61.325  1.00  0.00              
ATOM   2271  CG  TYR A 291      14.071  -2.288  60.375  1.00  0.00              
ATOM   2272  CD1 TYR A 291      12.782  -2.677  60.062  1.00  0.00              
ATOM   2273  CE1 TYR A 291      12.052  -1.961  59.135  1.00  0.00              
ATOM   2274  CD2 TYR A 291      14.620  -1.176  59.773  1.00  0.00              
ATOM   2275  CE2 TYR A 291      13.894  -0.452  58.853  1.00  0.00              
ATOM   2276  CZ  TYR A 291      12.615  -0.853  58.540  1.00  0.00              
ATOM   2277  OH  TYR A 291      11.884  -0.127  57.624  1.00  0.00              
ATOM   2278  C   TYR A 291      14.980  -4.729  63.169  1.00  0.00              
ATOM   2279  O   TYR A 291      14.396  -5.808  63.083  1.00  0.00              
ATOM   2280  N   ALA A 292      16.195  -4.600  63.708  1.00  0.00              
ATOM   2281  CA  ALA A 292      16.941  -5.731  64.237  1.00  0.00              
ATOM   2282  CB  ALA A 292      18.348  -5.273  64.592  1.00  0.00              
ATOM   2283  C   ALA A 292      16.339  -6.369  65.482  1.00  0.00              
ATOM   2284  O   ALA A 292      16.693  -7.495  65.834  1.00  0.00              
ATOM   2285  N   ASN A 293      15.432  -5.676  66.178  1.00  0.00              
ATOM   2286  CA  ASN A 293      14.856  -6.201  67.405  1.00  0.00              
ATOM   2287  CB  ASN A 293      15.450  -5.513  68.644  1.00  0.00              
ATOM   2288  CG  ASN A 293      16.954  -5.646  68.811  1.00  0.00              
ATOM   2289  OD1 ASN A 293      17.468  -6.602  69.387  1.00  0.00              
ATOM   2290  ND2 ASN A 293      17.708  -4.679  68.305  1.00  0.00              
ATOM   2291  C   ASN A 293      13.344  -6.024  67.381  1.00  0.00              
ATOM   2292  O   ASN A 293      12.760  -5.322  68.218  1.00  0.00              
ATOM   2293  N   ASN A 294      12.659  -6.635  66.409  1.00  0.00              
ATOM   2294  CA  ASN A 294      11.205  -6.587  66.426  1.00  0.00              
ATOM   2295  CB  ASN A 294      10.588  -6.571  65.029  1.00  0.00              
ATOM   2296  CG  ASN A 294       9.065  -6.422  65.014  1.00  0.00              
ATOM   2297  OD1 ASN A 294       8.402  -6.911  64.105  1.00  0.00              
ATOM   2298  ND2 ASN A 294       8.401  -5.762  65.959  1.00  0.00              
ATOM   2299  C   ASN A 294      10.666  -7.724  67.278  1.00  0.00              
ATOM   2300  O   ASN A 294      10.373  -8.823  66.808  1.00  0.00              
ATOM   2301  N   VAL A 295      10.564  -7.432  68.572  1.00  0.00              
ATOM   2302  CA  VAL A 295      10.205  -8.434  69.562  1.00  0.00              
ATOM   2303  CB  VAL A 295      10.849  -8.091  70.929  1.00  0.00              
ATOM   2304  CG1 VAL A 295      10.464  -9.089  72.015  1.00  0.00              
ATOM   2305  CG2 VAL A 295      12.367  -8.073  70.805  1.00  0.00              
ATOM   2306  C   VAL A 295       8.689  -8.527  69.658  1.00  0.00              
ATOM   2307  O   VAL A 295       8.006  -7.538  69.926  1.00  0.00              
ATOM   2308  N   MET A 296       8.141  -9.711  69.398  1.00  0.00              
ATOM   2309  CA  MET A 296       6.715  -9.932  69.562  1.00  0.00              
ATOM   2310  CB  MET A 296       6.220 -10.983  68.588  1.00  0.00              
ATOM   2311  CG  MET A 296       6.284 -10.497  67.151  1.00  0.00              
ATOM   2312  SD  MET A 296       5.415 -11.607  66.020  1.00  0.00              
ATOM   2313  CE  MET A 296       6.715 -12.785  65.821  1.00  0.00              
ATOM   2314  C   MET A 296       6.352 -10.317  70.989  1.00  0.00              
ATOM   2315  O   MET A 296       7.159 -10.913  71.704  1.00  0.00              
ATOM   2316  N   SER A 297       5.136  -9.981  71.421  1.00  0.00              
ATOM   2317  CA  SER A 297       4.698 -10.213  72.787  1.00  0.00              
ATOM   2318  CB  SER A 297       5.262  -9.120  73.682  1.00  0.00              
ATOM   2319  OG  SER A 297       4.938  -7.820  73.210  1.00  0.00              
ATOM   2320  C   SER A 297       3.182 -10.219  72.883  1.00  0.00              
ATOM   2321  O   SER A 297       2.492  -9.577  72.087  1.00  0.00              
ATOM   2322  N   GLY A 298       2.662 -10.948  73.867  1.00  0.00              
ATOM   2323  CA  GLY A 298       1.232 -11.065  74.067  1.00  0.00              
ATOM   2324  C   GLY A 298       0.684 -12.381  73.534  1.00  0.00              
ATOM   2325  O   GLY A 298       1.413 -13.299  73.140  1.00  0.00              
ATOM   2326  N   GLY A 299      -0.646 -12.419  73.478  1.00  0.00              
ATOM   2327  CA  GLY A 299      -1.390 -13.637  73.214  1.00  0.00              
ATOM   2328  C   GLY A 299      -1.482 -13.944  71.730  1.00  0.00              
ATOM   2329  O   GLY A 299      -1.130 -15.043  71.299  1.00  0.00              
ATOM   2330  N   THR A 300      -1.899 -12.967  70.915  1.00  0.00              
ATOM   2331  CA  THR A 300      -2.143 -13.205  69.495  1.00  0.00              
ATOM   2332  CB  THR A 300      -2.844 -12.013  68.811  1.00  0.00              
ATOM   2333  OG1 THR A 300      -2.968 -10.941  69.738  1.00  0.00              
ATOM   2334  CG2 THR A 300      -4.208 -12.411  68.304  1.00  0.00              
ATOM   2335  C   THR A 300      -0.861 -13.561  68.748  1.00  0.00              
ATOM   2336  O   THR A 300      -0.838 -14.368  67.817  1.00  0.00              
ATOM   2337  N   THR A 301       0.243 -13.002  69.238  1.00  0.00              
ATOM   2338  CA  THR A 301       1.578 -13.294  68.747  1.00  0.00              
ATOM   2339  CB  THR A 301       2.542 -12.302  69.405  1.00  0.00              
ATOM   2340  OG1 THR A 301       2.123 -12.157  70.758  1.00  0.00              
ATOM   2341  CG2 THR A 301       2.503 -10.952  68.708  1.00  0.00              
ATOM   2342  C   THR A 301       2.066 -14.729  68.923  1.00  0.00              
ATOM   2343  O   THR A 301       3.106 -15.092  68.372  1.00  0.00              
ATOM   2344  N   MET A 302       1.353 -15.572  69.680  1.00  0.00              
ATOM   2345  CA  MET A 302       1.742 -16.964  69.859  1.00  0.00              
ATOM   2346  CB  MET A 302       1.033 -17.572  71.066  1.00  0.00              
ATOM   2347  CG  MET A 302       1.480 -17.005  72.408  1.00  0.00              
ATOM   2348  SD  MET A 302       3.207 -17.379  72.800  1.00  0.00              
ATOM   2349  CE  MET A 302       2.995 -18.770  73.872  1.00  0.00              
ATOM   2350  C   MET A 302       1.517 -17.854  68.641  1.00  0.00              
ATOM   2351  O   MET A 302       2.119 -18.925  68.542  1.00  0.00              
ATOM   2352  N   TYR A 303       0.680 -17.425  67.687  1.00  0.00              
ATOM   2353  CA  TYR A 303       0.264 -18.278  66.577  1.00  0.00              
ATOM   2354  CB  TYR A 303      -0.847 -17.619  65.753  1.00  0.00              
ATOM   2355  CG  TYR A 303      -2.105 -17.234  66.524  1.00  0.00              
ATOM   2356  CD1 TYR A 303      -2.837 -16.151  66.085  1.00  0.00              
ATOM   2357  CE1 TYR A 303      -3.925 -15.716  66.808  1.00  0.00              
ATOM   2358  CD2 TYR A 303      -2.490 -17.913  67.668  1.00  0.00              
ATOM   2359  CE2 TYR A 303      -3.575 -17.477  68.398  1.00  0.00              
ATOM   2360  CZ  TYR A 303      -4.273 -16.369  67.970  1.00  0.00              
ATOM   2361  OH  TYR A 303      -5.327 -15.897  68.726  1.00  0.00              
ATOM   2362  C   TYR A 303       1.389 -18.699  65.634  1.00  0.00              
ATOM   2363  O   TYR A 303       2.176 -17.853  65.198  1.00  0.00              
ATOM   2364  N   PRO A 304       1.514 -19.992  65.286  1.00  0.00              
ATOM   2365  CD  PRO A 304       0.691 -21.079  65.810  1.00  0.00              
ATOM   2366  CA  PRO A 304       2.532 -20.505  64.371  1.00  0.00              
ATOM   2367  CB  PRO A 304       2.144 -21.961  64.224  1.00  0.00              
ATOM   2368  CG  PRO A 304       1.565 -22.295  65.573  1.00  0.00              
ATOM   2369  C   PRO A 304       2.530 -19.792  63.024  1.00  0.00              
ATOM   2370  O   PRO A 304       1.476 -19.486  62.464  1.00  0.00              
ATOM   2371  N   GLY A 305       3.722 -19.469  62.524  1.00  0.00              
ATOM   2372  CA  GLY A 305       3.850 -18.803  61.240  1.00  0.00              
ATOM   2373  C   GLY A 305       4.029 -17.296  61.352  1.00  0.00              
ATOM   2374  O   GLY A 305       4.690 -16.709  60.490  1.00  0.00              
ATOM   2375  N   ILE A 306       3.517 -16.654  62.418  1.00  0.00              
ATOM   2376  CA  ILE A 306       3.495 -15.195  62.527  1.00  0.00              
ATOM   2377  CB  ILE A 306       2.797 -14.730  63.839  1.00  0.00              
ATOM   2378  CG2 ILE A 306       3.622 -15.052  65.084  1.00  0.00              
ATOM   2379  CG1 ILE A 306       2.441 -13.245  63.778  1.00  0.00              
ATOM   2380  CD1 ILE A 306       1.523 -12.744  64.911  1.00  0.00              
ATOM   2381  C   ILE A 306       4.842 -14.508  62.313  1.00  0.00              
ATOM   2382  O   ILE A 306       4.913 -13.518  61.589  1.00  0.00              
ATOM   2383  N   ALA A 307       5.925 -15.063  62.870  1.00  0.00              
ATOM   2384  CA  ALA A 307       7.268 -14.534  62.673  1.00  0.00              
ATOM   2385  CB  ALA A 307       8.266 -15.391  63.438  1.00  0.00              
ATOM   2386  C   ALA A 307       7.692 -14.536  61.212  1.00  0.00              
ATOM   2387  O   ALA A 307       8.215 -13.550  60.696  1.00  0.00              
ATOM   2388  N   ASP A 308       7.368 -15.637  60.527  1.00  0.00              
ATOM   2389  CA  ASP A 308       7.796 -15.870  59.153  1.00  0.00              
ATOM   2390  CB  ASP A 308       7.475 -17.297  58.701  1.00  0.00              
ATOM   2391  CG  ASP A 308       8.048 -18.394  59.581  1.00  0.00              
ATOM   2392  OD1 ASP A 308       8.992 -19.060  59.163  1.00  0.00              
ATOM   2393  OD2 ASP A 308       7.539 -18.576  60.691  1.00  0.00              
ATOM   2394  C   ASP A 308       7.057 -14.910  58.237  1.00  0.00              
ATOM   2395  O   ASP A 308       7.654 -14.239  57.393  1.00  0.00              
ATOM   2396  N   ARG A 309       5.740 -14.830  58.449  1.00  0.00              
ATOM   2397  CA  ARG A 309       4.885 -13.932  57.695  1.00  0.00              
ATOM   2398  CB  ARG A 309       3.427 -14.235  58.027  1.00  0.00              
ATOM   2399  CG  ARG A 309       2.401 -13.335  57.353  1.00  0.00              
ATOM   2400  CD  ARG A 309       2.429 -13.402  55.831  1.00  0.00              
ATOM   2401  NE  ARG A 309       1.495 -12.432  55.287  1.00  0.00              
ATOM   2402  CZ  ARG A 309       0.178 -12.626  55.264  1.00  0.00              
ATOM   2403  NH1 ARG A 309      -0.596 -11.598  54.942  1.00  0.00              
ATOM   2404  NH2 ARG A 309      -0.349 -13.815  55.530  1.00  0.00              
ATOM   2405  C   ARG A 309       5.227 -12.466  57.940  1.00  0.00              
ATOM   2406  O   ARG A 309       5.378 -11.713  56.979  1.00  0.00              
ATOM   2407  N   MET A 310       5.379 -12.046  59.202  1.00  0.00              
ATOM   2408  CA  MET A 310       5.797 -10.688  59.534  1.00  0.00              
ATOM   2409  CB  MET A 310       5.941 -10.511  61.041  1.00  0.00              
ATOM   2410  CG  MET A 310       4.650 -10.186  61.770  1.00  0.00              
ATOM   2411  SD  MET A 310       4.009  -8.559  61.306  1.00  0.00              
ATOM   2412  CE  MET A 310       5.044  -7.544  62.323  1.00  0.00              
ATOM   2413  C   MET A 310       7.108 -10.300  58.872  1.00  0.00              
ATOM   2414  O   MET A 310       7.214  -9.224  58.276  1.00  0.00              
ATOM   2415  N   GLN A 311       8.092 -11.206  58.953  1.00  0.00              
ATOM   2416  CA  GLN A 311       9.389 -11.031  58.317  1.00  0.00              
ATOM   2417  CB  GLN A 311      10.249 -12.262  58.596  1.00  0.00              
ATOM   2418  CG  GLN A 311      11.721 -12.182  58.216  1.00  0.00              
ATOM   2419  CD  GLN A 311      12.549 -11.191  59.022  1.00  0.00              
ATOM   2420  OE1 GLN A 311      12.548 -11.153  60.254  1.00  0.00              
ATOM   2421  NE2 GLN A 311      13.294 -10.350  58.322  1.00  0.00              
ATOM   2422  C   GLN A 311       9.224 -10.799  56.820  1.00  0.00              
ATOM   2423  O   GLN A 311       9.688  -9.777  56.315  1.00  0.00              
ATOM   2424  N   LYS A 312       8.497 -11.700  56.141  1.00  0.00              
ATOM   2425  CA  LYS A 312       8.185 -11.588  54.718  1.00  0.00              
ATOM   2426  CB  LYS A 312       7.268 -12.753  54.324  1.00  0.00              
ATOM   2427  CG  LYS A 312       6.718 -12.754  52.900  1.00  0.00              
ATOM   2428  CD  LYS A 312       5.799 -13.950  52.717  1.00  0.00              
ATOM   2429  CE  LYS A 312       5.031 -13.856  51.407  1.00  0.00              
ATOM   2430  NZ  LYS A 312       4.199 -15.032  51.241  1.00  0.00              
ATOM   2431  C   LYS A 312       7.549 -10.248  54.351  1.00  0.00              
ATOM   2432  O   LYS A 312       8.053  -9.531  53.478  1.00  0.00              
ATOM   2433  N   GLU A 313       6.473  -9.890  55.062  1.00  0.00              
ATOM   2434  CA  GLU A 313       5.750  -8.648  54.839  1.00  0.00              
ATOM   2435  CB  GLU A 313       4.583  -8.522  55.814  1.00  0.00              
ATOM   2436  CG  GLU A 313       3.414  -9.481  55.581  1.00  0.00              
ATOM   2437  CD  GLU A 313       2.368  -9.080  54.542  1.00  0.00              
ATOM   2438  OE1 GLU A 313       2.705  -8.512  53.505  1.00  0.00              
ATOM   2439  OE2 GLU A 313       1.189  -9.363  54.777  1.00  0.00              
ATOM   2440  C   GLU A 313       6.641  -7.424  54.963  1.00  0.00              
ATOM   2441  O   GLU A 313       6.704  -6.613  54.038  1.00  0.00              
ATOM   2442  N   ILE A 314       7.392  -7.299  56.063  1.00  0.00              
ATOM   2443  CA  ILE A 314       8.252  -6.141  56.240  1.00  0.00              
ATOM   2444  CB  ILE A 314       8.661  -5.951  57.722  1.00  0.00              
ATOM   2445  CG2 ILE A 314       9.592  -4.754  57.911  1.00  0.00              
ATOM   2446  CG1 ILE A 314       7.391  -5.735  58.551  1.00  0.00              
ATOM   2447  CD1 ILE A 314       7.590  -5.508  60.062  1.00  0.00              
ATOM   2448  C   ILE A 314       9.410  -6.142  55.245  1.00  0.00              
ATOM   2449  O   ILE A 314       9.733  -5.076  54.721  1.00  0.00              
ATOM   2450  N   THR A 315      10.003  -7.286  54.872  1.00  0.00              
ATOM   2451  CA  THR A 315      10.985  -7.306  53.790  1.00  0.00              
ATOM   2452  CB  THR A 315      11.742  -8.647  53.694  1.00  0.00              
ATOM   2453  OG1 THR A 315      10.807  -9.717  53.755  1.00  0.00              
ATOM   2454  CG2 THR A 315      12.771  -8.783  54.805  1.00  0.00              
ATOM   2455  C   THR A 315      10.436  -6.906  52.421  1.00  0.00              
ATOM   2456  O   THR A 315      11.196  -6.541  51.524  1.00  0.00              
ATOM   2457  N   ALA A 316       9.115  -7.002  52.229  1.00  0.00              
ATOM   2458  CA  ALA A 316       8.479  -6.464  51.037  1.00  0.00              
ATOM   2459  CB  ALA A 316       7.185  -7.217  50.768  1.00  0.00              
ATOM   2460  C   ALA A 316       8.139  -4.982  51.175  1.00  0.00              
ATOM   2461  O   ALA A 316       8.194  -4.229  50.202  1.00  0.00              
ATOM   2462  N   LEU A 317       7.769  -4.542  52.381  1.00  0.00              
ATOM   2463  CA  LEU A 317       7.405  -3.152  52.628  1.00  0.00              
ATOM   2464  CB  LEU A 317       6.582  -3.039  53.906  1.00  0.00              
ATOM   2465  CG  LEU A 317       5.209  -3.686  53.999  1.00  0.00              
ATOM   2466  CD1 LEU A 317       4.684  -3.549  55.416  1.00  0.00              
ATOM   2467  CD2 LEU A 317       4.236  -3.081  53.000  1.00  0.00              
ATOM   2468  C   LEU A 317       8.574  -2.180  52.733  1.00  0.00              
ATOM   2469  O   LEU A 317       8.457  -1.003  52.364  1.00  0.00              
ATOM   2470  N   ALA A 318       9.685  -2.683  53.273  1.00  0.00              
ATOM   2471  CA  ALA A 318      10.849  -1.884  53.619  1.00  0.00              
ATOM   2472  CB  ALA A 318      11.255  -2.239  55.044  1.00  0.00              
ATOM   2473  C   ALA A 318      12.054  -2.187  52.735  1.00  0.00              
ATOM   2474  O   ALA A 318      12.103  -3.263  52.135  1.00  0.00              
ATOM   2475  N   PRO A 319      13.050  -1.294  52.602  1.00  0.00              
ATOM   2476  CD  PRO A 319      12.972   0.115  52.979  1.00  0.00              
ATOM   2477  CA  PRO A 319      14.307  -1.576  51.915  1.00  0.00              
ATOM   2478  CB  PRO A 319      15.042  -0.245  51.977  1.00  0.00              
ATOM   2479  CG  PRO A 319      14.435   0.468  53.162  1.00  0.00              
ATOM   2480  C   PRO A 319      15.106  -2.724  52.527  1.00  0.00              
ATOM   2481  O   PRO A 319      15.594  -2.669  53.660  1.00  0.00              
ATOM   2482  N   SER A 320      15.278  -3.768  51.716  1.00  0.00              
ATOM   2483  CA  SER A 320      15.910  -5.020  52.112  1.00  0.00              
ATOM   2484  CB  SER A 320      15.773  -5.990  50.944  1.00  0.00              
ATOM   2485  OG  SER A 320      15.999  -5.320  49.707  1.00  0.00              
ATOM   2486  C   SER A 320      17.359  -4.953  52.593  1.00  0.00              
ATOM   2487  O   SER A 320      17.910  -5.929  53.104  1.00  0.00              
ATOM   2488  N   THR A 321      17.994  -3.791  52.435  1.00  0.00              
ATOM   2489  CA  THR A 321      19.309  -3.511  52.987  1.00  0.00              
ATOM   2490  CB  THR A 321      19.817  -2.203  52.354  1.00  0.00              
ATOM   2491  OG1 THR A 321      18.712  -1.299  52.326  1.00  0.00              
ATOM   2492  CG2 THR A 321      20.370  -2.425  50.955  1.00  0.00              
ATOM   2493  C   THR A 321      19.325  -3.425  54.510  1.00  0.00              
ATOM   2494  O   THR A 321      20.365  -3.606  55.146  1.00  0.00              
ATOM   2495  N   MET A 322      18.171  -3.125  55.113  1.00  0.00              
ATOM   2496  CA  MET A 322      18.071  -3.012  56.559  1.00  0.00              
ATOM   2497  CB  MET A 322      16.865  -2.163  56.943  1.00  0.00              
ATOM   2498  CG  MET A 322      16.916  -0.737  56.406  1.00  0.00              
ATOM   2499  SD  MET A 322      18.351   0.198  56.993  1.00  0.00              
ATOM   2500  CE  MET A 322      17.600   1.088  58.326  1.00  0.00              
ATOM   2501  C   MET A 322      17.955  -4.388  57.195  1.00  0.00              
ATOM   2502  O   MET A 322      17.160  -5.226  56.758  1.00  0.00              
ATOM   2503  N   LYS A 323      18.751  -4.646  58.236  1.00  0.00              
ATOM   2504  CA  LYS A 323      18.704  -5.922  58.933  1.00  0.00              
ATOM   2505  CB  LYS A 323      19.970  -6.117  59.768  1.00  0.00              
ATOM   2506  CG  LYS A 323      20.089  -7.514  60.376  1.00  0.00              
ATOM   2507  CD  LYS A 323      21.423  -7.731  61.079  1.00  0.00              
ATOM   2508  CE  LYS A 323      22.573  -7.783  60.082  1.00  0.00              
ATOM   2509  NZ  LYS A 323      23.823  -8.063  60.760  1.00  0.00              
ATOM   2510  C   LYS A 323      17.437  -6.022  59.778  1.00  0.00              
ATOM   2511  O   LYS A 323      17.364  -5.595  60.930  1.00  0.00              
ATOM   2512  N   ILE A 324      16.396  -6.529  59.122  1.00  0.00              
ATOM   2513  CA  ILE A 324      15.119  -6.792  59.765  1.00  0.00              
ATOM   2514  CB  ILE A 324      13.985  -6.732  58.710  1.00  0.00              
ATOM   2515  CG2 ILE A 324      12.628  -6.901  59.389  1.00  0.00              
ATOM   2516  CG1 ILE A 324      14.019  -5.420  57.929  1.00  0.00              
ATOM   2517  CD1 ILE A 324      13.147  -5.376  56.661  1.00  0.00              
ATOM   2518  C   ILE A 324      15.189  -8.163  60.427  1.00  0.00              
ATOM   2519  O   ILE A 324      15.449  -9.165  59.757  1.00  0.00              
ATOM   2520  N   LYS A 325      14.970  -8.223  61.739  1.00  0.00              
ATOM   2521  CA  LYS A 325      14.946  -9.473  62.476  1.00  0.00              
ATOM   2522  CB  LYS A 325      16.248  -9.643  63.254  1.00  0.00              
ATOM   2523  CG  LYS A 325      16.370 -10.966  63.996  1.00  0.00              
ATOM   2524  CD  LYS A 325      17.662 -10.983  64.792  1.00  0.00              
ATOM   2525  CE  LYS A 325      17.766 -12.272  65.588  1.00  0.00              
ATOM   2526  NZ  LYS A 325      18.995 -12.288  66.355  1.00  0.00              
ATOM   2527  C   LYS A 325      13.745  -9.436  63.412  1.00  0.00              
ATOM   2528  O   LYS A 325      13.686  -8.680  64.390  1.00  0.00              
ATOM   2529  N   ILE A 326      12.741 -10.235  63.055  1.00  0.00              
ATOM   2530  CA  ILE A 326      11.531 -10.321  63.854  1.00  0.00              
ATOM   2531  CB  ILE A 326      10.288 -10.282  62.940  1.00  0.00              
ATOM   2532  CG2 ILE A 326       8.990 -10.400  63.737  1.00  0.00              
ATOM   2533  CG1 ILE A 326      10.340  -8.967  62.161  1.00  0.00              
ATOM   2534  CD1 ILE A 326       9.197  -8.663  61.191  1.00  0.00              
ATOM   2535  C   ILE A 326      11.595 -11.514  64.797  1.00  0.00              
ATOM   2536  O   ILE A 326      11.568 -12.685  64.414  1.00  0.00              
ATOM   2537  N   ILE A 327      11.702 -11.158  66.073  1.00  0.00              
ATOM   2538  CA  ILE A 327      12.000 -12.095  67.140  1.00  0.00              
ATOM   2539  CB  ILE A 327      12.959 -11.415  68.153  1.00  0.00              
ATOM   2540  CG2 ILE A 327      13.357 -12.391  69.259  1.00  0.00              
ATOM   2541  CG1 ILE A 327      14.206 -10.863  67.464  1.00  0.00              
ATOM   2542  CD1 ILE A 327      15.078  -9.941  68.336  1.00  0.00              
ATOM   2543  C   ILE A 327      10.703 -12.517  67.819  1.00  0.00              
ATOM   2544  O   ILE A 327       9.926 -11.684  68.292  1.00  0.00              
ATOM   2545  N   ALA A 328      10.455 -13.826  67.864  1.00  0.00              
ATOM   2546  CA  ALA A 328       9.353 -14.368  68.640  1.00  0.00              
ATOM   2547  CB  ALA A 328       8.558 -15.347  67.785  1.00  0.00              
ATOM   2548  C   ALA A 328       9.902 -15.112  69.856  1.00  0.00              
ATOM   2549  O   ALA A 328      10.421 -16.223  69.710  1.00  0.00              
ATOM   2550  N   PRO A 329       9.894 -14.539  71.069  1.00  0.00              
ATOM   2551  CD  PRO A 329       9.662 -13.119  71.325  1.00  0.00              
ATOM   2552  CA  PRO A 329      10.301 -15.237  72.283  1.00  0.00              
ATOM   2553  CB  PRO A 329      10.470 -14.103  73.282  1.00  0.00              
ATOM   2554  CG  PRO A 329       9.484 -13.057  72.831  1.00  0.00              
ATOM   2555  C   PRO A 329       9.278 -16.286  72.721  1.00  0.00              
ATOM   2556  O   PRO A 329       8.101 -15.956  72.883  1.00  0.00              
ATOM   2557  N   PRO A 330       9.642 -17.557  72.965  1.00  0.00              
ATOM   2558  CD  PRO A 330      11.017 -18.042  72.884  1.00  0.00              
ATOM   2559  CA  PRO A 330       8.724 -18.649  73.314  1.00  0.00              
ATOM   2560  CB  PRO A 330       9.676 -19.762  73.695  1.00  0.00              
ATOM   2561  CG  PRO A 330      10.831 -19.542  72.756  1.00  0.00              
ATOM   2562  C   PRO A 330       7.697 -18.401  74.419  1.00  0.00              
ATOM   2563  O   PRO A 330       6.678 -19.084  74.507  1.00  0.00              
ATOM   2564  N   GLU A 331       7.943 -17.393  75.257  1.00  0.00              
ATOM   2565  CA  GLU A 331       7.051 -17.041  76.344  1.00  0.00              
ATOM   2566  CB  GLU A 331       7.833 -16.906  77.665  1.00  0.00              
ATOM   2567  CG  GLU A 331       8.985 -15.894  77.743  1.00  0.00              
ATOM   2568  CD  GLU A 331      10.312 -16.384  77.180  1.00  0.00              
ATOM   2569  OE1 GLU A 331      10.496 -16.300  75.964  1.00  0.00              
ATOM   2570  OE2 GLU A 331      11.148 -16.855  77.947  1.00  0.00              
ATOM   2571  C   GLU A 331       6.212 -15.794  76.062  1.00  0.00              
ATOM   2572  O   GLU A 331       5.730 -15.158  77.002  1.00  0.00              
ATOM   2573  N   ARG A 332       6.010 -15.430  74.784  1.00  0.00              
ATOM   2574  CA  ARG A 332       5.204 -14.282  74.356  1.00  0.00              
ATOM   2575  CB  ARG A 332       4.752 -14.471  72.913  1.00  0.00              
ATOM   2576  CG  ARG A 332       5.754 -13.996  71.877  1.00  0.00              
ATOM   2577  CD  ARG A 332       5.592 -14.752  70.569  1.00  0.00              
ATOM   2578  NE  ARG A 332       6.117 -16.102  70.703  1.00  0.00              
ATOM   2579  CZ  ARG A 332       5.780 -17.111  69.899  1.00  0.00              
ATOM   2580  NH1 ARG A 332       6.341 -18.291  70.112  1.00  0.00              
ATOM   2581  NH2 ARG A 332       4.904 -16.972  68.908  1.00  0.00              
ATOM   2582  C   ARG A 332       3.999 -13.891  75.204  1.00  0.00              
ATOM   2583  O   ARG A 332       3.920 -12.749  75.662  1.00  0.00              
ATOM   2584  N   LYS A 333       3.104 -14.842  75.487  1.00  0.00              
ATOM   2585  CA  LYS A 333       1.920 -14.619  76.313  1.00  0.00              
ATOM   2586  CB  LYS A 333       1.143 -15.931  76.378  1.00  0.00              
ATOM   2587  CG  LYS A 333      -0.241 -15.825  76.995  1.00  0.00              
ATOM   2588  CD  LYS A 333      -0.725 -17.203  77.396  1.00  0.00              
ATOM   2589  CE  LYS A 333      -1.981 -17.058  78.233  1.00  0.00              
ATOM   2590  NZ  LYS A 333      -2.266 -18.288  78.946  1.00  0.00              
ATOM   2591  C   LYS A 333       2.222 -14.125  77.732  1.00  0.00              
ATOM   2592  O   LYS A 333       1.453 -13.364  78.329  1.00  0.00              
ATOM   2593  N   TYR A 334       3.348 -14.568  78.295  1.00  0.00              
ATOM   2594  CA  TYR A 334       3.724 -14.211  79.654  1.00  0.00              
ATOM   2595  CB  TYR A 334       4.041 -15.471  80.461  1.00  0.00              
ATOM   2596  CG  TYR A 334       2.894 -16.470  80.543  1.00  0.00              
ATOM   2597  CD1 TYR A 334       1.666 -16.086  81.043  1.00  0.00              
ATOM   2598  CE1 TYR A 334       0.620 -16.984  81.073  1.00  0.00              
ATOM   2599  CD2 TYR A 334       3.087 -17.761  80.092  1.00  0.00              
ATOM   2600  CE2 TYR A 334       2.045 -18.664  80.123  1.00  0.00              
ATOM   2601  CZ  TYR A 334       0.814 -18.263  80.599  1.00  0.00              
ATOM   2602  OH  TYR A 334      -0.248 -19.148  80.582  1.00  0.00              
ATOM   2603  C   TYR A 334       4.908 -13.253  79.722  1.00  0.00              
ATOM   2604  O   TYR A 334       5.259 -12.796  80.811  1.00  0.00              
ATOM   2605  N   SER A 335       5.520 -12.917  78.576  1.00  0.00              
ATOM   2606  CA  SER A 335       6.705 -12.062  78.492  1.00  0.00              
ATOM   2607  CB  SER A 335       6.960 -11.669  77.041  1.00  0.00              
ATOM   2608  OG  SER A 335       5.873 -10.922  76.498  1.00  0.00              
ATOM   2609  C   SER A 335       6.670 -10.799  79.344  1.00  0.00              
ATOM   2610  O   SER A 335       7.619 -10.487  80.061  1.00  0.00              
ATOM   2611  N   VAL A 336       5.530 -10.104  79.275  1.00  0.00              
ATOM   2612  CA  VAL A 336       5.244  -8.934  80.095  1.00  0.00              
ATOM   2613  CB  VAL A 336       3.795  -8.457  79.844  1.00  0.00              
ATOM   2614  CG1 VAL A 336       3.515  -7.215  80.661  1.00  0.00              
ATOM   2615  CG2 VAL A 336       3.491  -8.179  78.380  1.00  0.00              
ATOM   2616  C   VAL A 336       5.427  -9.237  81.581  1.00  0.00              
ATOM   2617  O   VAL A 336       6.142  -8.528  82.292  1.00  0.00              
ATOM   2618  N   TRP A 337       4.805 -10.328  82.042  1.00  0.00              
ATOM   2619  CA  TRP A 337       4.838 -10.701  83.444  1.00  0.00              
ATOM   2620  CB  TRP A 337       3.880 -11.873  83.701  1.00  0.00              
ATOM   2621  CG  TRP A 337       3.700 -12.185  85.182  1.00  0.00              
ATOM   2622  CD2 TRP A 337       4.385 -13.109  85.926  1.00  0.00              
ATOM   2623  CE2 TRP A 337       3.934 -12.843  87.181  1.00  0.00              
ATOM   2624  CE3 TRP A 337       5.564 -13.779  85.705  1.00  0.00              
ATOM   2625  CD1 TRP A 337       2.854 -11.435  85.969  1.00  0.00              
ATOM   2626  NE1 TRP A 337       3.034 -11.856  87.200  1.00  0.00              
ATOM   2627  CZ2 TRP A 337       4.632 -13.191  88.306  1.00  0.00              
ATOM   2628  CZ3 TRP A 337       6.267 -14.174  86.827  1.00  0.00              
ATOM   2629  CH2 TRP A 337       5.812 -13.880  88.105  1.00  0.00              
ATOM   2630  C   TRP A 337       6.258 -11.078  83.848  1.00  0.00              
ATOM   2631  O   TRP A 337       6.742 -10.643  84.892  1.00  0.00              
ATOM   2632  N   ILE A 338       6.937 -11.879  83.021  1.00  0.00              
ATOM   2633  CA  ILE A 338       8.283 -12.354  83.320  1.00  0.00              
ATOM   2634  CB  ILE A 338       8.689 -13.456  82.312  1.00  0.00              
ATOM   2635  CG2 ILE A 338      10.120 -13.939  82.545  1.00  0.00              
ATOM   2636  CG1 ILE A 338       7.716 -14.628  82.423  1.00  0.00              
ATOM   2637  CD1 ILE A 338       7.888 -15.734  81.368  1.00  0.00              
ATOM   2638  C   ILE A 338       9.276 -11.198  83.378  1.00  0.00              
ATOM   2639  O   ILE A 338      10.049 -11.089  84.332  1.00  0.00              
ATOM   2640  N   GLY A 339       9.219 -10.288  82.401  1.00  0.00              
ATOM   2641  CA  GLY A 339      10.018  -9.072  82.413  1.00  0.00              
ATOM   2642  C   GLY A 339       9.724  -8.220  83.636  1.00  0.00              
ATOM   2643  O   GLY A 339      10.637  -7.694  84.272  1.00  0.00              
ATOM   2644  N   GLY A 340       8.437  -8.126  83.987  1.00  0.00              
ATOM   2645  CA  GLY A 340       8.001  -7.496  85.222  1.00  0.00              
ATOM   2646  C   GLY A 340       8.616  -8.137  86.457  1.00  0.00              
ATOM   2647  O   GLY A 340       9.070  -7.431  87.354  1.00  0.00              
ATOM   2648  N   SER A 341       8.668  -9.471  86.503  1.00  0.00              
ATOM   2649  CA  SER A 341       9.258 -10.217  87.606  1.00  0.00              
ATOM   2650  CB  SER A 341       9.034 -11.707  87.354  1.00  0.00              
ATOM   2651  OG  SER A 341       9.472 -12.586  88.380  1.00  0.00              
ATOM   2652  C   SER A 341      10.740  -9.898  87.761  1.00  0.00              
ATOM   2653  O   SER A 341      11.182  -9.501  88.843  1.00  0.00              
ATOM   2654  N   ILE A 342      11.495 -10.000  86.656  1.00  0.00              
ATOM   2655  CA  ILE A 342      12.931  -9.735  86.656  1.00  0.00              
ATOM   2656  CB  ILE A 342      13.567 -10.052  85.277  1.00  0.00              
ATOM   2657  CG2 ILE A 342      15.087  -9.907  85.362  1.00  0.00              
ATOM   2658  CG1 ILE A 342      13.241 -11.464  84.798  1.00  0.00              
ATOM   2659  CD1 ILE A 342      13.602 -11.729  83.321  1.00  0.00              
ATOM   2660  C   ILE A 342      13.204  -8.285  87.050  1.00  0.00              
ATOM   2661  O   ILE A 342      14.068  -8.018  87.891  1.00  0.00              
ATOM   2662  N   LEU A 343      12.435  -7.349  86.482  1.00  0.00              
ATOM   2663  CA  LEU A 343      12.577  -5.936  86.791  1.00  0.00              
ATOM   2664  CB  LEU A 343      11.683  -5.102  85.879  1.00  0.00              
ATOM   2665  CG  LEU A 343      12.025  -3.632  85.682  1.00  0.00              
ATOM   2666  CD1 LEU A 343      13.320  -3.482  84.908  1.00  0.00              
ATOM   2667  CD2 LEU A 343      10.927  -2.926  84.917  1.00  0.00              
ATOM   2668  C   LEU A 343      12.250  -5.653  88.253  1.00  0.00              
ATOM   2669  O   LEU A 343      13.011  -4.964  88.932  1.00  0.00              
ATOM   2670  N   ALA A 344      11.167  -6.230  88.784  1.00  0.00              
ATOM   2671  CA  ALA A 344      10.773  -6.029  90.172  1.00  0.00              
ATOM   2672  CB  ALA A 344       9.437  -6.697  90.446  1.00  0.00              
ATOM   2673  C   ALA A 344      11.774  -6.555  91.192  1.00  0.00              
ATOM   2674  O   ALA A 344      11.779  -6.105  92.338  1.00  0.00              
ATOM   2675  N   SER A 345      12.625  -7.515  90.819  1.00  0.00              
ATOM   2676  CA  SER A 345      13.755  -7.888  91.657  1.00  0.00              
ATOM   2677  CB  SER A 345      14.144  -9.339  91.380  1.00  0.00              
ATOM   2678  OG  SER A 345      14.028  -9.714  90.013  1.00  0.00              
ATOM   2679  C   SER A 345      14.982  -6.976  91.605  1.00  0.00              
ATOM   2680  O   SER A 345      15.884  -7.115  92.434  1.00  0.00              
ATOM   2681  N   LEU A 346      15.065  -6.022  90.671  1.00  0.00              
ATOM   2682  CA  LEU A 346      16.271  -5.218  90.507  1.00  0.00              
ATOM   2683  CB  LEU A 346      16.354  -4.624  89.105  1.00  0.00              
ATOM   2684  CG  LEU A 346      16.310  -5.559  87.905  1.00  0.00              
ATOM   2685  CD1 LEU A 346      16.347  -4.757  86.626  1.00  0.00              
ATOM   2686  CD2 LEU A 346      17.449  -6.556  87.919  1.00  0.00              
ATOM   2687  C   LEU A 346      16.404  -4.100  91.530  1.00  0.00              
ATOM   2688  O   LEU A 346      15.489  -3.297  91.738  1.00  0.00              
ATOM   2689  N   SER A 347      17.578  -4.028  92.156  1.00  0.00              
ATOM   2690  CA  SER A 347      17.883  -3.039  93.180  1.00  0.00              
ATOM   2691  CB  SER A 347      19.227  -3.377  93.813  1.00  0.00              
ATOM   2692  OG  SER A 347      20.058  -4.057  92.881  1.00  0.00              
ATOM   2693  C   SER A 347      17.828  -1.583  92.732  1.00  0.00              
ATOM   2694  O   SER A 347      17.415  -0.710  93.502  1.00  0.00              
ATOM   2695  N   THR A 348      18.209  -1.293  91.484  1.00  0.00              
ATOM   2696  CA  THR A 348      18.001   0.030  90.914  1.00  0.00              
ATOM   2697  CB  THR A 348      18.778   0.185  89.595  1.00  0.00              
ATOM   2698  OG1 THR A 348      18.600  -1.014  88.848  1.00  0.00              
ATOM   2699  CG2 THR A 348      20.252   0.448  89.847  1.00  0.00              
ATOM   2700  C   THR A 348      16.516   0.327  90.746  1.00  0.00              
ATOM   2701  O   THR A 348      16.031   1.378  91.168  1.00  0.00              
ATOM   2702  N   PHE A 349      15.764  -0.643  90.211  1.00  0.00              
ATOM   2703  CA  PHE A 349      14.319  -0.523  90.075  1.00  0.00              
ATOM   2704  CB  PHE A 349      13.746  -1.725  89.325  1.00  0.00              
ATOM   2705  CG  PHE A 349      12.259  -1.606  89.017  1.00  0.00              
ATOM   2706  CD1 PHE A 349      11.824  -0.714  88.056  1.00  0.00              
ATOM   2707  CD2 PHE A 349      11.348  -2.371  89.722  1.00  0.00              
ATOM   2708  CE1 PHE A 349      10.474  -0.586  87.811  1.00  0.00              
ATOM   2709  CE2 PHE A 349      10.001  -2.237  89.467  1.00  0.00              
ATOM   2710  CZ  PHE A 349       9.566  -1.347  88.513  1.00  0.00              
ATOM   2711  C   PHE A 349      13.605  -0.343  91.412  1.00  0.00              
ATOM   2712  O   PHE A 349      12.547   0.286  91.456  1.00  0.00              
ATOM   2713  N   GLN A 350      14.161  -0.842  92.524  1.00  0.00              
ATOM   2714  CA  GLN A 350      13.586  -0.596  93.845  1.00  0.00              
ATOM   2715  CB  GLN A 350      14.397  -1.234  94.974  1.00  0.00              
ATOM   2716  CG  GLN A 350      14.652  -2.736  94.881  1.00  0.00              
ATOM   2717  CD  GLN A 350      13.428  -3.593  94.601  1.00  0.00              
ATOM   2718  OE1 GLN A 350      12.630  -3.905  95.481  1.00  0.00              
ATOM   2719  NE2 GLN A 350      13.232  -3.992  93.355  1.00  0.00              
ATOM   2720  C   GLN A 350      13.395   0.884  94.160  1.00  0.00              
ATOM   2721  O   GLN A 350      12.447   1.259  94.848  1.00  0.00              
ATOM   2722  N   GLN A 351      14.236   1.756  93.589  1.00  0.00              
ATOM   2723  CA  GLN A 351      14.118   3.192  93.813  1.00  0.00              
ATOM   2724  CB  GLN A 351      15.392   3.927  93.378  1.00  0.00              
ATOM   2725  CG  GLN A 351      16.739   3.278  93.723  1.00  0.00              
ATOM   2726  CD  GLN A 351      16.894   2.788  95.156  1.00  0.00              
ATOM   2727  OE1 GLN A 351      16.879   3.554  96.115  1.00  0.00              
ATOM   2728  NE2 GLN A 351      17.055   1.486  95.354  1.00  0.00              
ATOM   2729  C   GLN A 351      12.908   3.777  93.080  1.00  0.00              
ATOM   2730  O   GLN A 351      12.427   4.868  93.399  1.00  0.00              
ATOM   2731  N   MET A 352      12.401   3.047  92.079  1.00  0.00              
ATOM   2732  CA  MET A 352      11.189   3.416  91.365  1.00  0.00              
ATOM   2733  CB  MET A 352      11.160   2.805  89.968  1.00  0.00              
ATOM   2734  CG  MET A 352      12.202   3.322  88.991  1.00  0.00              
ATOM   2735  SD  MET A 352      13.920   2.960  89.430  1.00  0.00              
ATOM   2736  CE  MET A 352      14.543   4.612  89.550  1.00  0.00              
ATOM   2737  C   MET A 352       9.919   3.007  92.098  1.00  0.00              
ATOM   2738  O   MET A 352       8.821   3.374  91.669  1.00  0.00              
ATOM   2739  N   TRP A 353      10.015   2.233  93.189  1.00  0.00              
ATOM   2740  CA  TRP A 353       8.842   1.940  93.995  1.00  0.00              
ATOM   2741  CB  TRP A 353       9.086   0.869  95.056  1.00  0.00              
ATOM   2742  CG  TRP A 353       9.394  -0.551  94.597  1.00  0.00              
ATOM   2743  CD2 TRP A 353       8.845  -1.278  93.570  1.00  0.00              
ATOM   2744  CE2 TRP A 353       9.476  -2.480  93.707  1.00  0.00              
ATOM   2745  CE3 TRP A 353       7.656  -1.172  92.889  1.00  0.00              
ATOM   2746  CD1 TRP A 353      10.312  -1.298  95.298  1.00  0.00              
ATOM   2747  NE1 TRP A 353      10.331  -2.484  94.733  1.00  0.00              
ATOM   2748  CZ2 TRP A 353       8.997  -3.653  93.180  1.00  0.00              
ATOM   2749  CZ3 TRP A 353       7.164  -2.334  92.319  1.00  0.00              
ATOM   2750  CH2 TRP A 353       7.820  -3.552  92.459  1.00  0.00              
ATOM   2751  C   TRP A 353       8.411   3.205  94.716  1.00  0.00              
ATOM   2752  O   TRP A 353       9.130   3.746  95.560  1.00  0.00              
ATOM   2753  N   ILE A 354       7.227   3.696  94.361  1.00  0.00              
ATOM   2754  CA  ILE A 354       6.631   4.821  95.061  1.00  0.00              
ATOM   2755  CB  ILE A 354       5.395   5.339  94.296  1.00  0.00              
ATOM   2756  CG2 ILE A 354       4.811   6.538  95.032  1.00  0.00              
ATOM   2757  CG1 ILE A 354       5.713   5.691  92.849  1.00  0.00              
ATOM   2758  CD1 ILE A 354       4.462   5.843  91.965  1.00  0.00              
ATOM   2759  C   ILE A 354       6.204   4.259  96.409  1.00  0.00              
ATOM   2760  O   ILE A 354       5.369   3.354  96.456  1.00  0.00              
ATOM   2761  N   THR A 355       6.812   4.702  97.507  1.00  0.00              
ATOM   2762  CA  THR A 355       6.321   4.334  98.825  1.00  0.00              
ATOM   2763  CB  THR A 355       7.387   4.598  99.904  1.00  0.00              
ATOM   2764  OG1 THR A 355       7.706   5.985  99.824  1.00  0.00              
ATOM   2765  CG2 THR A 355       8.614   3.714  99.741  1.00  0.00              
ATOM   2766  C   THR A 355       5.035   5.080  99.151  1.00  0.00              
ATOM   2767  O   THR A 355       4.743   6.111  98.534  1.00  0.00              
ATOM   2768  N   LYS A 356       4.247   4.603 100.124  1.00  0.00              
ATOM   2769  CA  LYS A 356       3.103   5.368 100.613  1.00  0.00              
ATOM   2770  CB  LYS A 356       2.300   4.576 101.646  1.00  0.00              
ATOM   2771  CG  LYS A 356       0.924   5.196 101.873  1.00  0.00              
ATOM   2772  CD  LYS A 356       0.042   4.382 102.803  1.00  0.00              
ATOM   2773  CE  LYS A 356      -1.242   5.168 103.028  1.00  0.00              
ATOM   2774  NZ  LYS A 356      -2.136   4.494 103.950  1.00  0.00              
ATOM   2775  C   LYS A 356       3.547   6.722 101.165  1.00  0.00              
ATOM   2776  O   LYS A 356       2.853   7.725 101.013  1.00  0.00              
ATOM   2777  N   GLN A 357       4.749   6.759 101.751  1.00  0.00              
ATOM   2778  CA  GLN A 357       5.444   7.986 102.119  1.00  0.00              
ATOM   2779  CB  GLN A 357       6.799   7.552 102.708  1.00  0.00              
ATOM   2780  CG  GLN A 357       7.902   8.567 103.005  1.00  0.00              
ATOM   2781  CD  GLN A 357       8.818   8.864 101.823  1.00  0.00              
ATOM   2782  OE1 GLN A 357       9.381   7.972 101.187  1.00  0.00              
ATOM   2783  NE2 GLN A 357       8.970  10.130 101.466  1.00  0.00              
ATOM   2784  C   GLN A 357       5.571   8.949 100.935  1.00  0.00              
ATOM   2785  O   GLN A 357       5.033  10.061 100.972  1.00  0.00              
ATOM   2786  N   GLU A 358       6.230   8.519  99.852  1.00  0.00              
ATOM   2787  CA  GLU A 358       6.389   9.337  98.654  1.00  0.00              
ATOM   2788  CB  GLU A 358       7.237   8.593  97.634  1.00  0.00              
ATOM   2789  CG  GLU A 358       8.719   8.608  97.989  1.00  0.00              
ATOM   2790  CD  GLU A 358       9.545   7.566  97.252  1.00  0.00              
ATOM   2791  OE1 GLU A 358      10.359   7.934  96.403  1.00  0.00              
ATOM   2792  OE2 GLU A 358       9.380   6.380  97.534  1.00  0.00              
ATOM   2793  C   GLU A 358       5.063   9.767  98.040  1.00  0.00              
ATOM   2794  O   GLU A 358       4.895  10.924  97.649  1.00  0.00              
ATOM   2795  N   TYR A 359       4.095   8.845  98.014  1.00  0.00              
ATOM   2796  CA  TYR A 359       2.733   9.143  97.598  1.00  0.00              
ATOM   2797  CB  TYR A 359       1.888   7.866  97.653  1.00  0.00              
ATOM   2798  CG  TYR A 359       0.449   8.054  97.193  1.00  0.00              
ATOM   2799  CD1 TYR A 359       0.171   8.134  95.845  1.00  0.00              
ATOM   2800  CE1 TYR A 359      -1.118   8.380  95.427  1.00  0.00              
ATOM   2801  CD2 TYR A 359      -0.566   8.185  98.125  1.00  0.00              
ATOM   2802  CE2 TYR A 359      -1.854   8.443  97.708  1.00  0.00              
ATOM   2803  CZ  TYR A 359      -2.113   8.557  96.360  1.00  0.00              
ATOM   2804  OH  TYR A 359      -3.381   8.885  95.929  1.00  0.00              
ATOM   2805  C   TYR A 359       2.106  10.222  98.474  1.00  0.00              
ATOM   2806  O   TYR A 359       1.509  11.168  97.962  1.00  0.00              
ATOM   2807  N   ASP A 360       2.258  10.117  99.797  1.00  0.00              
ATOM   2808  CA  ASP A 360       1.633  11.049 100.728  1.00  0.00              
ATOM   2809  CB  ASP A 360       1.750  10.593 102.185  1.00  0.00              
ATOM   2810  CG  ASP A 360       0.941   9.361 102.581  1.00  0.00              
ATOM   2811  OD1 ASP A 360       1.346   8.685 103.527  1.00  0.00              
ATOM   2812  OD2 ASP A 360      -0.094   9.078 101.972  1.00  0.00              
ATOM   2813  C   ASP A 360       2.210  12.447 100.609  1.00  0.00              
ATOM   2814  O   ASP A 360       1.505  13.434 100.815  1.00  0.00              
ATOM   2815  N   GLU A 361       3.500  12.538 100.279  1.00  0.00              
ATOM   2816  CA  GLU A 361       4.113  13.827 100.005  1.00  0.00              
ATOM   2817  CB  GLU A 361       5.613  13.807 100.283  1.00  0.00              
ATOM   2818  CG  GLU A 361       5.990  13.885 101.763  1.00  0.00              
ATOM   2819  CD  GLU A 361       5.859  12.594 102.560  1.00  0.00              
ATOM   2820  OE1 GLU A 361       6.842  11.845 102.606  1.00  0.00              
ATOM   2821  OE2 GLU A 361       4.811  12.348 103.149  1.00  0.00              
ATOM   2822  C   GLU A 361       3.855  14.392  98.613  1.00  0.00              
ATOM   2823  O   GLU A 361       3.704  15.607  98.477  1.00  0.00              
ATOM   2824  N   ALA A 362       3.793  13.569  97.560  1.00  0.00              
ATOM   2825  CA  ALA A 362       3.695  14.097  96.204  1.00  0.00              
ATOM   2826  CB  ALA A 362       4.876  13.583  95.400  1.00  0.00              
ATOM   2827  C   ALA A 362       2.417  13.821  95.414  1.00  0.00              
ATOM   2828  O   ALA A 362       2.271  14.266  94.270  1.00  0.00              
ATOM   2829  N   GLY A 363       1.471  13.089  96.006  1.00  0.00              
ATOM   2830  CA  GLY A 363       0.184  12.797  95.384  1.00  0.00              
ATOM   2831  C   GLY A 363       0.258  11.779  94.247  1.00  0.00              
ATOM   2832  O   GLY A 363       1.351  11.340  93.878  1.00  0.00              
ATOM   2833  N   PRO A 364      -0.865  11.382  93.620  1.00  0.00              
ATOM   2834  CD  PRO A 364      -2.209  11.844  93.955  1.00  0.00              
ATOM   2835  CA  PRO A 364      -0.899  10.438  92.497  1.00  0.00              
ATOM   2836  CB  PRO A 364      -2.382  10.327  92.196  1.00  0.00              
ATOM   2837  CG  PRO A 364      -2.953  11.647  92.648  1.00  0.00              
ATOM   2838  C   PRO A 364      -0.080  10.860  91.279  1.00  0.00              
ATOM   2839  O   PRO A 364       0.331  10.046  90.451  1.00  0.00              
ATOM   2840  N   SER A 365       0.185  12.164  91.194  1.00  0.00              
ATOM   2841  CA  SER A 365       1.100  12.767  90.245  1.00  0.00              
ATOM   2842  CB  SER A 365       1.195  14.256  90.582  1.00  0.00              
ATOM   2843  OG  SER A 365       0.801  14.534  91.927  1.00  0.00              
ATOM   2844  C   SER A 365       2.489  12.138  90.170  1.00  0.00              
ATOM   2845  O   SER A 365       3.057  12.030  89.078  1.00  0.00              
ATOM   2846  N   ILE A 366       3.007  11.642  91.301  1.00  0.00              
ATOM   2847  CA  ILE A 366       4.376  11.143  91.392  1.00  0.00              
ATOM   2848  CB  ILE A 366       4.706  10.775  92.863  1.00  0.00              
ATOM   2849  CG2 ILE A 366       3.891   9.568  93.317  1.00  0.00              
ATOM   2850  CG1 ILE A 366       6.208  10.573  93.072  1.00  0.00              
ATOM   2851  CD1 ILE A 366       6.663  10.306  94.513  1.00  0.00              
ATOM   2852  C   ILE A 366       4.756  10.019  90.422  1.00  0.00              
ATOM   2853  O   ILE A 366       5.940   9.849  90.127  1.00  0.00              
ATOM   2854  N   VAL A 367       3.795   9.281  89.846  1.00  0.00              
ATOM   2855  CA  VAL A 367       4.103   8.189  88.917  1.00  0.00              
ATOM   2856  CB  VAL A 367       2.848   7.449  88.398  1.00  0.00              
ATOM   2857  CG1 VAL A 367       3.258   6.083  87.867  1.00  0.00              
ATOM   2858  CG2 VAL A 367       1.772   7.269  89.450  1.00  0.00              
ATOM   2859  C   VAL A 367       4.916   8.686  87.723  1.00  0.00              
ATOM   2860  O   VAL A 367       5.846   8.025  87.264  1.00  0.00              
ATOM   2861  N   HIS A 368       4.627   9.917  87.285  1.00  0.00              
ATOM   2862  CA  HIS A 368       5.345  10.560  86.190  1.00  0.00              
ATOM   2863  CB  HIS A 368       4.738  11.928  85.909  1.00  0.00              
ATOM   2864  CG  HIS A 368       3.268  11.838  85.539  1.00  0.00              
ATOM   2865  ND1 HIS A 368       2.245  11.804  86.374  1.00  0.00              
ATOM   2866  CD2 HIS A 368       2.800  11.662  84.261  1.00  0.00              
ATOM   2867  NE2 HIS A 368       1.512  11.482  84.409  1.00  0.00              
ATOM   2868  CE1 HIS A 368       1.170  11.575  85.671  1.00  0.00              
ATOM   2869  C   HIS A 368       6.832  10.739  86.482  1.00  0.00              
ATOM   2870  O   HIS A 368       7.675  10.667  85.593  1.00  0.00              
ATOM   2871  N   ARG A 369       7.136  10.904  87.771  1.00  0.00              
ATOM   2872  CA  ARG A 369       8.479  11.177  88.255  1.00  0.00              
ATOM   2873  CB  ARG A 369       8.371  11.979  89.558  1.00  0.00              
ATOM   2874  CG  ARG A 369       7.477  13.221  89.465  1.00  0.00              
ATOM   2875  CD  ARG A 369       8.184  14.518  89.068  1.00  0.00              
ATOM   2876  NE  ARG A 369       9.023  14.433  87.881  1.00  0.00              
ATOM   2877  CZ  ARG A 369       8.569  14.436  86.625  1.00  0.00              
ATOM   2878  NH1 ARG A 369       9.460  14.417  85.651  1.00  0.00              
ATOM   2879  NH2 ARG A 369       7.275  14.407  86.322  1.00  0.00              
ATOM   2880  C   ARG A 369       9.259   9.888  88.496  1.00  0.00              
ATOM   2881  O   ARG A 369      10.409   9.931  88.940  1.00  0.00              
ATOM   2882  N   LYS A 370       8.679   8.716  88.215  1.00  0.00              
ATOM   2883  CA  LYS A 370       9.352   7.442  88.408  1.00  0.00              
ATOM   2884  CB  LYS A 370       8.625   6.613  89.465  1.00  0.00              
ATOM   2885  CG  LYS A 370       8.602   7.151  90.889  1.00  0.00              
ATOM   2886  CD  LYS A 370       9.967   7.057  91.549  1.00  0.00              
ATOM   2887  CE  LYS A 370       9.813   7.360  93.027  1.00  0.00              
ATOM   2888  NZ  LYS A 370      11.081   7.231  93.718  1.00  0.00              
ATOM   2889  C   LYS A 370       9.340   6.667  87.099  1.00  0.00              
ATOM   2890  O   LYS A 370       8.296   6.548  86.453  1.00  0.00              
ATOM   2891  N   CYS A 371      10.485   6.135  86.665  1.00  0.00              
ATOM   2892  CA  CYS A 371      10.547   5.244  85.510  1.00  0.00              
ATOM   2893  CB  CYS A 371      10.512   6.030  84.197  1.00  0.00              
ATOM   2894  SG  CYS A 371      10.452   5.000  82.709  1.00  0.00              
ATOM   2895  C   CYS A 371      11.794   4.374  85.565  1.00  0.00              
ATOM   2896  O   CYS A 371      12.865   4.910  85.890  1.00  0.00              
ATOM   2897  OXT CYS A 371      11.694   3.173  85.345  1.00  0.00              
TER    2898      CYS A 371
ATOM   2899  N   ASP B   1      55.372  21.599  69.756  1.00  0.00              
ATOM   2900  CA  ASP B   1      55.757  20.396  70.495  1.00  0.00              
ATOM   2901  CB  ASP B   1      57.250  20.460  70.870  1.00  0.00              
ATOM   2902  CG  ASP B   1      57.802  19.301  71.713  1.00  0.00              
ATOM   2903  OD1 ASP B   1      57.618  18.140  71.351  1.00  0.00              
ATOM   2904  OD2 ASP B   1      58.401  19.577  72.752  1.00  0.00              
ATOM   2905  C   ASP B   1      54.899  20.145  71.729  1.00  0.00              
ATOM   2906  O   ASP B   1      54.943  19.079  72.345  1.00  0.00              
ATOM   2907  N   TYR B   2      54.065  21.134  72.053  1.00  0.00              
ATOM   2908  CA  TYR B   2      53.141  21.055  73.180  1.00  0.00              
ATOM   2909  CB  TYR B   2      52.320  22.346  73.281  1.00  0.00              
ATOM   2910  CG  TYR B   2      51.365  22.391  74.470  1.00  0.00              
ATOM   2911  CD1 TYR B   2      51.863  22.469  75.758  1.00  0.00              
ATOM   2912  CE1 TYR B   2      50.999  22.450  76.833  1.00  0.00              
ATOM   2913  CD2 TYR B   2      50.001  22.319  74.256  1.00  0.00              
ATOM   2914  CE2 TYR B   2      49.134  22.299  75.329  1.00  0.00              
ATOM   2915  CZ  TYR B   2      49.642  22.360  76.610  1.00  0.00              
ATOM   2916  OH  TYR B   2      48.780  22.329  77.687  1.00  0.00              
ATOM   2917  C   TYR B   2      52.219  19.842  73.078  1.00  0.00              
ATOM   2918  O   TYR B   2      51.981  19.148  74.067  1.00  0.00              
ATOM   2919  N   GLU B   3      51.739  19.570  71.859  1.00  0.00              
ATOM   2920  CA  GLU B   3      50.923  18.401  71.571  1.00  0.00              
ATOM   2921  CB  GLU B   3      50.559  18.394  70.089  1.00  0.00              
ATOM   2922  CG  GLU B   3      49.542  17.326  69.698  1.00  0.00              
ATOM   2923  CD  GLU B   3      49.249  17.282  68.207  1.00  0.00              
ATOM   2924  OE1 GLU B   3      49.994  16.625  67.480  1.00  0.00              
ATOM   2925  OE2 GLU B   3      48.282  17.907  67.776  1.00  0.00              
ATOM   2926  C   GLU B   3      51.644  17.110  71.947  1.00  0.00              
ATOM   2927  O   GLU B   3      51.065  16.263  72.625  1.00  0.00              
ATOM   2928  N   LYS B   4      52.924  16.972  71.576  1.00  0.00              
ATOM   2929  CA  LYS B   4      53.689  15.772  71.883  1.00  0.00              
ATOM   2930  CB  LYS B   4      55.020  15.781  71.126  1.00  0.00              
ATOM   2931  CG  LYS B   4      55.918  14.548  71.272  1.00  0.00              
ATOM   2932  CD  LYS B   4      55.224  13.259  70.842  1.00  0.00              
ATOM   2933  CE  LYS B   4      56.200  12.092  70.856  1.00  0.00              
ATOM   2934  NZ  LYS B   4      55.485  10.842  70.691  1.00  0.00              
ATOM   2935  C   LYS B   4      53.896  15.649  73.388  1.00  0.00              
ATOM   2936  O   LYS B   4      53.739  14.562  73.940  1.00  0.00              
ATOM   2937  N   ASN B   5      54.172  16.766  74.073  1.00  0.00              
ATOM   2938  CA  ASN B   5      54.255  16.777  75.533  1.00  0.00              
ATOM   2939  CB  ASN B   5      54.608  18.158  76.075  1.00  0.00              
ATOM   2940  CG  ASN B   5      56.076  18.515  75.918  1.00  0.00              
ATOM   2941  OD1 ASN B   5      56.871  18.415  76.847  1.00  0.00              
ATOM   2942  ND2 ASN B   5      56.492  18.951  74.741  1.00  0.00              
ATOM   2943  C   ASN B   5      52.968  16.311  76.196  1.00  0.00              
ATOM   2944  O   ASN B   5      52.999  15.489  77.113  1.00  0.00              
ATOM   2945  N   LYS B   6      51.824  16.795  75.700  1.00  0.00              
ATOM   2946  CA  LYS B   6      50.515  16.381  76.185  1.00  0.00              
ATOM   2947  CB  LYS B   6      49.437  17.218  75.502  1.00  0.00              
ATOM   2948  CG  LYS B   6      48.030  17.004  76.037  1.00  0.00              
ATOM   2949  CD  LYS B   6      47.051  17.847  75.242  1.00  0.00              
ATOM   2950  CE  LYS B   6      45.642  17.612  75.757  1.00  0.00              
ATOM   2951  NZ  LYS B   6      44.689  18.392  74.993  1.00  0.00              
ATOM   2952  C   LYS B   6      50.278  14.893  75.941  1.00  0.00              
ATOM   2953  O   LYS B   6      49.813  14.185  76.833  1.00  0.00              
ATOM   2954  N   VAL B   7      50.633  14.392  74.754  1.00  0.00              
ATOM   2955  CA  VAL B   7      50.530  12.974  74.421  1.00  0.00              
ATOM   2956  CB  VAL B   7      50.886  12.799  72.921  1.00  0.00              
ATOM   2957  CG1 VAL B   7      51.057  11.358  72.485  1.00  0.00              
ATOM   2958  CG2 VAL B   7      49.766  13.386  72.075  1.00  0.00              
ATOM   2959  C   VAL B   7      51.381  12.111  75.356  1.00  0.00              
ATOM   2960  O   VAL B   7      50.898  11.115  75.904  1.00  0.00              
ATOM   2961  N   CYS B   8      52.633  12.518  75.596  1.00  0.00              
ATOM   2962  CA  CYS B   8      53.509  11.860  76.558  1.00  0.00              
ATOM   2963  CB  CYS B   8      54.880  12.524  76.586  1.00  0.00              
ATOM   2964  SG  CYS B   8      55.722  12.590  74.986  1.00  0.00              
ATOM   2965  C   CYS B   8      52.938  11.880  77.970  1.00  0.00              
ATOM   2966  O   CYS B   8      53.019  10.889  78.705  1.00  0.00              
ATOM   2967  N   LYS B   9      52.335  13.012  78.355  1.00  0.00              
ATOM   2968  CA  LYS B   9      51.674  13.154  79.643  1.00  0.00              
ATOM   2969  CB  LYS B   9      51.210  14.595  79.833  1.00  0.00              
ATOM   2970  CG  LYS B   9      50.665  14.912  81.217  1.00  0.00              
ATOM   2971  CD  LYS B   9      50.262  16.374  81.277  1.00  0.00              
ATOM   2972  CE  LYS B   9      49.758  16.709  82.670  1.00  0.00              
ATOM   2973  NZ  LYS B   9      49.397  18.110  82.751  1.00  0.00              
ATOM   2974  C   LYS B   9      50.500  12.190  79.754  1.00  0.00              
ATOM   2975  O   LYS B   9      50.369  11.509  80.768  1.00  0.00              
ATOM   2976  N   GLU B  10      49.667  12.066  78.714  1.00  0.00              
ATOM   2977  CA  GLU B  10      48.560  11.118  78.726  1.00  0.00              
ATOM   2978  CB  GLU B  10      47.679  11.262  77.487  1.00  0.00              
ATOM   2979  CG  GLU B  10      47.046  12.639  77.283  1.00  0.00              
ATOM   2980  CD  GLU B  10      46.259  13.169  78.474  1.00  0.00              
ATOM   2981  OE1 GLU B  10      45.161  12.673  78.726  1.00  0.00              
ATOM   2982  OE2 GLU B  10      46.745  14.081  79.142  1.00  0.00              
ATOM   2983  C   GLU B  10      49.041   9.680  78.850  1.00  0.00              
ATOM   2984  O   GLU B  10      48.513   8.922  79.662  1.00  0.00              
ATOM   2985  N   PHE B  11      50.077   9.311  78.091  1.00  0.00              
ATOM   2986  CA  PHE B  11      50.681   7.986  78.172  1.00  0.00              
ATOM   2987  CB  PHE B  11      51.849   7.930  77.196  1.00  0.00              
ATOM   2988  CG  PHE B  11      52.466   6.557  76.963  1.00  0.00              
ATOM   2989  CD1 PHE B  11      51.852   5.665  76.105  1.00  0.00              
ATOM   2990  CD2 PHE B  11      53.666   6.225  77.564  1.00  0.00              
ATOM   2991  CE1 PHE B  11      52.447   4.451  75.838  1.00  0.00              
ATOM   2992  CE2 PHE B  11      54.250   5.004  77.296  1.00  0.00              
ATOM   2993  CZ  PHE B  11      53.644   4.119  76.432  1.00  0.00              
ATOM   2994  C   PHE B  11      51.159   7.653  79.582  1.00  0.00              
ATOM   2995  O   PHE B  11      50.808   6.608  80.132  1.00  0.00              
ATOM   2996  N   SER B  12      51.937   8.554  80.187  1.00  0.00              
ATOM   2997  CA  SER B  12      52.490   8.318  81.511  1.00  0.00              
ATOM   2998  CB  SER B  12      53.644   9.279  81.780  1.00  0.00              
ATOM   2999  OG  SER B  12      53.320  10.631  81.481  1.00  0.00              
ATOM   3000  C   SER B  12      51.463   8.370  82.637  1.00  0.00              
ATOM   3001  O   SER B  12      51.431   7.488  83.494  1.00  0.00              
ATOM   3002  N   HIS B  13      50.600   9.390  82.631  1.00  0.00              
ATOM   3003  CA  HIS B  13      49.581   9.561  83.657  1.00  0.00              
ATOM   3004  CB  HIS B  13      48.964  10.959  83.543  1.00  0.00              
ATOM   3005  CG  HIS B  13      48.043  11.385  84.682  1.00  0.00              
ATOM   3006  ND1 HIS B  13      47.393  10.636  85.564  1.00  0.00              
ATOM   3007  CD2 HIS B  13      47.743  12.702  84.945  1.00  0.00              
ATOM   3008  NE2 HIS B  13      46.929  12.666  85.968  1.00  0.00              
ATOM   3009  CE1 HIS B  13      46.715  11.430  86.344  1.00  0.00              
ATOM   3010  C   HIS B  13      48.487   8.502  83.588  1.00  0.00              
ATOM   3011  O   HIS B  13      47.993   8.068  84.632  1.00  0.00              
ATOM   3012  N   LEU B  14      48.059   8.101  82.389  1.00  0.00              
ATOM   3013  CA  LEU B  14      47.010   7.101  82.269  1.00  0.00              
ATOM   3014  CB  LEU B  14      46.152   7.357  81.036  1.00  0.00              
ATOM   3015  CG  LEU B  14      45.369   8.660  80.935  1.00  0.00              
ATOM   3016  CD1 LEU B  14      44.745   8.773  79.557  1.00  0.00              
ATOM   3017  CD2 LEU B  14      44.310   8.757  82.021  1.00  0.00              
ATOM   3018  C   LEU B  14      47.532   5.674  82.233  1.00  0.00              
ATOM   3019  O   LEU B  14      46.841   4.755  82.675  1.00  0.00              
ATOM   3020  N   GLY B  15      48.741   5.456  81.712  1.00  0.00              
ATOM   3021  CA  GLY B  15      49.256   4.111  81.529  1.00  0.00              
ATOM   3022  C   GLY B  15      49.001   3.648  80.103  1.00  0.00              
ATOM   3023  O   GLY B  15      47.959   3.950  79.513  1.00  0.00              
ATOM   3024  N   LYS B  16      49.951   2.871  79.568  1.00  0.00              
ATOM   3025  CA  LYS B  16      49.978   2.448  78.170  1.00  0.00              
ATOM   3026  CB  LYS B  16      51.060   1.381  77.984  1.00  0.00              
ATOM   3027  CG  LYS B  16      51.248   0.907  76.547  1.00  0.00              
ATOM   3028  CD  LYS B  16      52.422  -0.047  76.447  1.00  0.00              
ATOM   3029  CE  LYS B  16      52.542  -0.544  75.017  1.00  0.00              
ATOM   3030  NZ  LYS B  16      53.730  -1.360  74.868  1.00  0.00              
ATOM   3031  C   LYS B  16      48.647   1.978  77.592  1.00  0.00              
ATOM   3032  O   LYS B  16      48.129   2.615  76.677  1.00  0.00              
ATOM   3033  N   GLU B  17      48.044   0.930  78.166  1.00  0.00              
ATOM   3034  CA  GLU B  17      46.778   0.383  77.688  1.00  0.00              
ATOM   3035  CB  GLU B  17      46.423  -0.851  78.515  1.00  0.00              
ATOM   3036  CG  GLU B  17      45.231  -1.646  77.984  1.00  0.00              
ATOM   3037  CD  GLU B  17      44.792  -2.789  78.886  1.00  0.00              
ATOM   3038  OE1 GLU B  17      44.231  -2.529  79.948  1.00  0.00              
ATOM   3039  OE2 GLU B  17      45.005  -3.948  78.524  1.00  0.00              
ATOM   3040  C   GLU B  17      45.636   1.398  77.743  1.00  0.00              
ATOM   3041  O   GLU B  17      44.733   1.399  76.901  1.00  0.00              
ATOM   3042  N   ASP B  18      45.682   2.303  78.723  1.00  0.00              
ATOM   3043  CA  ASP B  18      44.650   3.317  78.892  1.00  0.00              
ATOM   3044  CB  ASP B  18      44.744   4.001  80.252  1.00  0.00              
ATOM   3045  CG  ASP B  18      44.593   3.072  81.449  1.00  0.00              
ATOM   3046  OD1 ASP B  18      43.653   3.255  82.220  1.00  0.00              
ATOM   3047  OD2 ASP B  18      45.404   2.151  81.590  1.00  0.00              
ATOM   3048  C   ASP B  18      44.800   4.356  77.794  1.00  0.00              
ATOM   3049  O   ASP B  18      43.810   4.796  77.210  1.00  0.00              
ATOM   3050  N   PHE B  19      46.049   4.710  77.468  1.00  0.00              
ATOM   3051  CA  PHE B  19      46.343   5.566  76.329  1.00  0.00              
ATOM   3052  CB  PHE B  19      47.832   5.926  76.311  1.00  0.00              
ATOM   3053  CG  PHE B  19      48.233   6.867  75.180  1.00  0.00              
ATOM   3054  CD1 PHE B  19      47.850   8.194  75.214  1.00  0.00              
ATOM   3055  CD2 PHE B  19      48.952   6.379  74.105  1.00  0.00              
ATOM   3056  CE1 PHE B  19      48.170   9.023  74.160  1.00  0.00              
ATOM   3057  CE2 PHE B  19      49.265   7.215  73.055  1.00  0.00              
ATOM   3058  CZ  PHE B  19      48.871   8.534  73.080  1.00  0.00              
ATOM   3059  C   PHE B  19      45.928   4.897  75.021  1.00  0.00              
ATOM   3060  O   PHE B  19      45.379   5.568  74.144  1.00  0.00              
ATOM   3061  N   THR B  20      46.167   3.588  74.861  1.00  0.00              
ATOM   3062  CA  THR B  20      45.690   2.823  73.715  1.00  0.00              
ATOM   3063  CB  THR B  20      46.114   1.344  73.852  1.00  0.00              
ATOM   3064  OG1 THR B  20      47.491   1.351  74.202  1.00  0.00              
ATOM   3065  CG2 THR B  20      45.912   0.535  72.580  1.00  0.00              
ATOM   3066  C   THR B  20      44.172   2.921  73.595  1.00  0.00              
ATOM   3067  O   THR B  20      43.649   3.209  72.519  1.00  0.00              
ATOM   3068  N   SER B  21      43.464   2.749  74.716  1.00  0.00              
ATOM   3069  CA  SER B  21      42.010   2.834  74.750  1.00  0.00              
ATOM   3070  CB  SER B  21      41.512   2.461  76.140  1.00  0.00              
ATOM   3071  OG  SER B  21      41.949   1.160  76.516  1.00  0.00              
ATOM   3072  C   SER B  21      41.506   4.220  74.358  1.00  0.00              
ATOM   3073  O   SER B  21      40.622   4.349  73.507  1.00  0.00              
ATOM   3074  N   LEU B  22      42.116   5.267  74.931  1.00  0.00              
ATOM   3075  CA  LEU B  22      41.806   6.651  74.599  1.00  0.00              
ATOM   3076  CB  LEU B  22      42.687   7.586  75.430  1.00  0.00              
ATOM   3077  CG  LEU B  22      42.518   9.098  75.301  1.00  0.00              
ATOM   3078  CD1 LEU B  22      41.182   9.549  75.871  1.00  0.00              
ATOM   3079  CD2 LEU B  22      43.654   9.811  76.013  1.00  0.00              
ATOM   3080  C   LEU B  22      42.020   6.930  73.116  1.00  0.00              
ATOM   3081  O   LEU B  22      41.141   7.472  72.444  1.00  0.00              
ATOM   3082  N   SER B  23      43.173   6.504  72.592  1.00  0.00              
ATOM   3083  CA  SER B  23      43.507   6.697  71.190  1.00  0.00              
ATOM   3084  CB  SER B  23      44.954   6.299  70.930  1.00  0.00              
ATOM   3085  OG  SER B  23      45.855   6.993  71.783  1.00  0.00              
ATOM   3086  C   SER B  23      42.576   5.913  70.273  1.00  0.00              
ATOM   3087  O   SER B  23      42.219   6.394  69.199  1.00  0.00              
ATOM   3088  N   LEU B  24      42.139   4.719  70.694  1.00  0.00              
ATOM   3089  CA  LEU B  24      41.193   3.915  69.934  1.00  0.00              
ATOM   3090  CB  LEU B  24      41.023   2.553  70.597  1.00  0.00              
ATOM   3091  CG  LEU B  24      40.244   1.447  69.900  1.00  0.00              
ATOM   3092  CD1 LEU B  24      40.935   0.985  68.627  1.00  0.00              
ATOM   3093  CD2 LEU B  24      40.131   0.273  70.844  1.00  0.00              
ATOM   3094  C   LEU B  24      39.853   4.623  69.802  1.00  0.00              
ATOM   3095  O   LEU B  24      39.341   4.765  68.689  1.00  0.00              
ATOM   3096  N   VAL B  25      39.312   5.112  70.926  1.00  0.00              
ATOM   3097  CA  VAL B  25      38.081   5.898  70.932  1.00  0.00              
ATOM   3098  CB  VAL B  25      37.700   6.270  72.390  1.00  0.00              
ATOM   3099  CG1 VAL B  25      36.506   7.212  72.469  1.00  0.00              
ATOM   3100  CG2 VAL B  25      37.357   5.016  73.178  1.00  0.00              
ATOM   3101  C   VAL B  25      38.229   7.140  70.055  1.00  0.00              
ATOM   3102  O   VAL B  25      37.389   7.410  69.195  1.00  0.00              
ATOM   3103  N   LEU B  26      39.341   7.862  70.238  1.00  0.00              
ATOM   3104  CA  LEU B  26      39.647   9.067  69.482  1.00  0.00              
ATOM   3105  CB  LEU B  26      40.984   9.628  69.958  1.00  0.00              
ATOM   3106  CG  LEU B  26      41.464  10.983  69.461  1.00  0.00              
ATOM   3107  CD1 LEU B  26      40.559  12.097  69.967  1.00  0.00              
ATOM   3108  CD2 LEU B  26      42.891  11.219  69.922  1.00  0.00              
ATOM   3109  C   LEU B  26      39.682   8.827  67.976  1.00  0.00              
ATOM   3110  O   LEU B  26      38.944   9.473  67.232  1.00  0.00              
ATOM   3111  N   TYR B  27      40.485   7.877  67.492  1.00  0.00              
ATOM   3112  CA  TYR B  27      40.558   7.611  66.065  1.00  0.00              
ATOM   3113  CB  TYR B  27      41.791   6.786  65.710  1.00  0.00              
ATOM   3114  CG  TYR B  27      43.084   7.570  65.898  1.00  0.00              
ATOM   3115  CD1 TYR B  27      44.071   7.079  66.727  1.00  0.00              
ATOM   3116  CE1 TYR B  27      45.226   7.803  66.934  1.00  0.00              
ATOM   3117  CD2 TYR B  27      43.259   8.783  65.258  1.00  0.00              
ATOM   3118  CE2 TYR B  27      44.413   9.511  65.458  1.00  0.00              
ATOM   3119  CZ  TYR B  27      45.386   9.016  66.299  1.00  0.00              
ATOM   3120  OH  TYR B  27      46.541   9.741  66.507  1.00  0.00              
ATOM   3121  C   TYR B  27      39.292   7.000  65.489  1.00  0.00              
ATOM   3122  O   TYR B  27      38.951   7.273  64.337  1.00  0.00              
ATOM   3123  N   SER B  28      38.549   6.219  66.280  1.00  0.00              
ATOM   3124  CA  SER B  28      37.252   5.730  65.840  1.00  0.00              
ATOM   3125  CB  SER B  28      36.729   4.646  66.772  1.00  0.00              
ATOM   3126  OG  SER B  28      37.640   3.559  66.861  1.00  0.00              
ATOM   3127  C   SER B  28      36.230   6.855  65.709  1.00  0.00              
ATOM   3128  O   SER B  28      35.461   6.868  64.747  1.00  0.00              
ATOM   3129  N   ARG B  29      36.214   7.833  66.628  1.00  0.00              
ATOM   3130  CA  ARG B  29      35.303   8.965  66.505  1.00  0.00              
ATOM   3131  CB  ARG B  29      35.135   9.730  67.832  1.00  0.00              
ATOM   3132  CG  ARG B  29      36.244  10.689  68.262  1.00  0.00              
ATOM   3133  CD  ARG B  29      36.074  11.217  69.681  1.00  0.00              
ATOM   3134  NE  ARG B  29      34.848  11.979  69.871  1.00  0.00              
ATOM   3135  CZ  ARG B  29      34.779  13.308  69.778  1.00  0.00              
ATOM   3136  NH1 ARG B  29      33.598  13.875  69.976  1.00  0.00              
ATOM   3137  NH2 ARG B  29      35.849  14.055  69.519  1.00  0.00              
ATOM   3138  C   ARG B  29      35.716   9.889  65.363  1.00  0.00              
ATOM   3139  O   ARG B  29      34.864  10.418  64.653  1.00  0.00              
ATOM   3140  N   LYS B  30      37.027  10.071  65.153  1.00  0.00              
ATOM   3141  CA  LYS B  30      37.538  10.846  64.030  1.00  0.00              
ATOM   3142  CB  LYS B  30      39.045  11.032  64.127  1.00  0.00              
ATOM   3143  CG  LYS B  30      39.517  12.001  65.192  1.00  0.00              
ATOM   3144  CD  LYS B  30      41.034  11.975  65.188  1.00  0.00              
ATOM   3145  CE  LYS B  30      41.591  12.972  66.184  1.00  0.00              
ATOM   3146  NZ  LYS B  30      43.035  12.857  66.248  1.00  0.00              
ATOM   3147  C   LYS B  30      37.227  10.227  62.677  1.00  0.00              
ATOM   3148  O   LYS B  30      36.771  10.923  61.767  1.00  0.00              
ATOM   3149  N   PHE B  31      37.459   8.919  62.530  1.00  0.00              
ATOM   3150  CA  PHE B  31      37.266   8.239  61.260  1.00  0.00              
ATOM   3151  CB  PHE B  31      38.550   7.491  60.860  1.00  0.00              
ATOM   3152  CG  PHE B  31      39.815   8.334  60.757  1.00  0.00              
ATOM   3153  CD1 PHE B  31      40.658   8.455  61.845  1.00  0.00              
ATOM   3154  CD2 PHE B  31      40.135   8.954  59.567  1.00  0.00              
ATOM   3155  CE1 PHE B  31      41.815   9.198  61.739  1.00  0.00              
ATOM   3156  CE2 PHE B  31      41.293   9.698  59.469  1.00  0.00              
ATOM   3157  CZ  PHE B  31      42.133   9.821  60.553  1.00  0.00              
ATOM   3158  C   PHE B  31      36.088   7.261  61.333  1.00  0.00              
ATOM   3159  O   PHE B  31      36.306   6.053  61.471  1.00  0.00              
ATOM   3160  N   PRO B  32      34.819   7.686  61.189  1.00  0.00              
ATOM   3161  CD  PRO B  32      34.426   9.027  60.761  1.00  0.00              
ATOM   3162  CA  PRO B  32      33.643   6.825  61.336  1.00  0.00              
ATOM   3163  CB  PRO B  32      32.496   7.802  61.163  1.00  0.00              
ATOM   3164  CG  PRO B  32      33.037   8.816  60.192  1.00  0.00              
ATOM   3165  C   PRO B  32      33.556   5.658  60.352  1.00  0.00              
ATOM   3166  O   PRO B  32      32.909   4.644  60.612  1.00  0.00              
ATOM   3167  N   SER B  33      34.210   5.807  59.199  1.00  0.00              
ATOM   3168  CA  SER B  33      34.278   4.770  58.185  1.00  0.00              
ATOM   3169  CB  SER B  33      34.391   5.455  56.831  1.00  0.00              
ATOM   3170  OG  SER B  33      33.437   6.505  56.718  1.00  0.00              
ATOM   3171  C   SER B  33      35.452   3.809  58.369  1.00  0.00              
ATOM   3172  O   SER B  33      35.554   2.813  57.650  1.00  0.00              
ATOM   3173  N   GLY B  34      36.355   4.073  59.320  1.00  0.00              
ATOM   3174  CA  GLY B  34      37.558   3.272  59.480  1.00  0.00              
ATOM   3175  C   GLY B  34      37.247   1.937  60.132  1.00  0.00              
ATOM   3176  O   GLY B  34      36.641   1.891  61.206  1.00  0.00              
ATOM   3177  N   THR B  35      37.647   0.837  59.490  1.00  0.00              
ATOM   3178  CA  THR B  35      37.386  -0.483  60.043  1.00  0.00              
ATOM   3179  CB  THR B  35      37.449  -1.599  58.975  1.00  0.00              
ATOM   3180  OG1 THR B  35      38.755  -1.612  58.414  1.00  0.00              
ATOM   3181  CG2 THR B  35      36.393  -1.411  57.897  1.00  0.00              
ATOM   3182  C   THR B  35      38.304  -0.793  61.220  1.00  0.00              
ATOM   3183  O   THR B  35      39.388  -0.213  61.348  1.00  0.00              
ATOM   3184  N   PHE B  36      37.855  -1.730  62.065  1.00  0.00              
ATOM   3185  CA  PHE B  36      38.533  -2.117  63.295  1.00  0.00              
ATOM   3186  CB  PHE B  36      37.905  -3.409  63.837  1.00  0.00              
ATOM   3187  CG  PHE B  36      38.487  -3.902  65.157  1.00  0.00              
ATOM   3188  CD1 PHE B  36      39.047  -5.164  65.221  1.00  0.00              
ATOM   3189  CD2 PHE B  36      38.487  -3.085  66.273  1.00  0.00              
ATOM   3190  CE1 PHE B  36      39.620  -5.599  66.398  1.00  0.00              
ATOM   3191  CE2 PHE B  36      39.069  -3.528  67.441  1.00  0.00              
ATOM   3192  CZ  PHE B  36      39.636  -4.782  67.506  1.00  0.00              
ATOM   3193  C   PHE B  36      40.045  -2.247  63.186  1.00  0.00              
ATOM   3194  O   PHE B  36      40.759  -1.478  63.826  1.00  0.00              
ATOM   3195  N   GLU B  37      40.551  -3.142  62.331  1.00  0.00              
ATOM   3196  CA  GLU B  37      41.985  -3.349  62.220  1.00  0.00              
ATOM   3197  CB  GLU B  37      42.291  -4.596  61.389  1.00  0.00              
ATOM   3198  CG  GLU B  37      43.747  -5.080  61.451  1.00  0.00              
ATOM   3199  CD  GLU B  37      44.277  -5.359  62.856  1.00  0.00              
ATOM   3200  OE1 GLU B  37      45.173  -4.641  63.309  1.00  0.00              
ATOM   3201  OE2 GLU B  37      43.800  -6.294  63.497  1.00  0.00              
ATOM   3202  C   GLU B  37      42.734  -2.128  61.696  1.00  0.00              
ATOM   3203  O   GLU B  37      43.879  -1.915  62.096  1.00  0.00              
ATOM   3204  N   GLN B  38      42.104  -1.292  60.859  1.00  0.00              
ATOM   3205  CA  GLN B  38      42.723  -0.052  60.405  1.00  0.00              
ATOM   3206  CB  GLN B  38      41.837   0.689  59.412  1.00  0.00              
ATOM   3207  CG  GLN B  38      41.728   0.103  58.019  1.00  0.00              
ATOM   3208  CD  GLN B  38      40.768   0.904  57.154  1.00  0.00              
ATOM   3209  OE1 GLN B  38      39.549   0.781  57.276  1.00  0.00              
ATOM   3210  NE2 GLN B  38      41.240   1.776  56.276  1.00  0.00              
ATOM   3211  C   GLN B  38      42.979   0.873  61.585  1.00  0.00              
ATOM   3212  O   GLN B  38      44.086   1.388  61.778  1.00  0.00              
ATOM   3213  N   VAL B  39      41.937   1.042  62.408  1.00  0.00              
ATOM   3214  CA  VAL B  39      42.023   1.876  63.597  1.00  0.00              
ATOM   3215  CB  VAL B  39      40.635   2.052  64.261  1.00  0.00              
ATOM   3216  CG1 VAL B  39      40.707   2.992  65.454  1.00  0.00              
ATOM   3217  CG2 VAL B  39      39.629   2.627  63.272  1.00  0.00              
ATOM   3218  C   VAL B  39      43.050   1.270  64.549  1.00  0.00              
ATOM   3219  O   VAL B  39      43.965   1.969  64.979  1.00  0.00              
ATOM   3220  N   SER B  40      42.971  -0.035  64.830  1.00  0.00              
ATOM   3221  CA  SER B  40      43.950  -0.737  65.648  1.00  0.00              
ATOM   3222  CB  SER B  40      43.572  -2.207  65.758  1.00  0.00              
ATOM   3223  OG  SER B  40      42.246  -2.368  66.244  1.00  0.00              
ATOM   3224  C   SER B  40      45.390  -0.624  65.158  1.00  0.00              
ATOM   3225  O   SER B  40      46.304  -0.596  65.985  1.00  0.00              
ATOM   3226  N   GLN B  41      45.645  -0.568  63.844  1.00  0.00              
ATOM   3227  CA  GLN B  41      46.986  -0.309  63.337  1.00  0.00              
ATOM   3228  CB  GLN B  41      47.098  -0.577  61.838  1.00  0.00              
ATOM   3229  CG  GLN B  41      47.111  -2.054  61.463  1.00  0.00              
ATOM   3230  CD  GLN B  41      48.264  -2.833  62.080  1.00  0.00              
ATOM   3231  OE1 GLN B  41      49.432  -2.635  61.761  1.00  0.00              
ATOM   3232  NE2 GLN B  41      47.985  -3.754  62.993  1.00  0.00              
ATOM   3233  C   GLN B  41      47.456   1.103  63.639  1.00  0.00              
ATOM   3234  O   GLN B  41      48.552   1.288  64.177  1.00  0.00              
ATOM   3235  N   LEU B  42      46.612   2.102  63.347  1.00  0.00              
ATOM   3236  CA  LEU B  42      46.960   3.493  63.606  1.00  0.00              
ATOM   3237  CB  LEU B  42      45.881   4.434  63.073  1.00  0.00              
ATOM   3238  CG  LEU B  42      46.152   5.939  63.082  1.00  0.00              
ATOM   3239  CD1 LEU B  42      47.378   6.293  62.251  1.00  0.00              
ATOM   3240  CD2 LEU B  42      44.947   6.689  62.552  1.00  0.00              
ATOM   3241  C   LEU B  42      47.211   3.746  65.086  1.00  0.00              
ATOM   3242  O   LEU B  42      48.241   4.309  65.450  1.00  0.00              
ATOM   3243  N   VAL B  43      46.305   3.265  65.940  1.00  0.00              
ATOM   3244  CA  VAL B  43      46.426   3.379  67.388  1.00  0.00              
ATOM   3245  CB  VAL B  43      45.176   2.771  68.062  1.00  0.00              
ATOM   3246  CG1 VAL B  43      45.263   2.762  69.579  1.00  0.00              
ATOM   3247  CG2 VAL B  43      43.957   3.580  67.669  1.00  0.00              
ATOM   3248  C   VAL B  43      47.707   2.729  67.896  1.00  0.00              
ATOM   3249  O   VAL B  43      48.471   3.368  68.619  1.00  0.00              
ATOM   3250  N   LYS B  44      47.971   1.484  67.481  1.00  0.00              
ATOM   3251  CA  LYS B  44      49.170   0.742  67.862  1.00  0.00              
ATOM   3252  CB  LYS B  44      49.160  -0.556  67.072  1.00  0.00              
ATOM   3253  CG  LYS B  44      50.097  -1.674  67.481  1.00  0.00              
ATOM   3254  CD  LYS B  44      49.982  -2.867  66.527  1.00  0.00              
ATOM   3255  CE  LYS B  44      48.632  -3.596  66.530  1.00  0.00              
ATOM   3256  NZ  LYS B  44      47.630  -2.968  65.682  1.00  0.00              
ATOM   3257  C   LYS B  44      50.438   1.524  67.534  1.00  0.00              
ATOM   3258  O   LYS B  44      51.337   1.697  68.364  1.00  0.00              
ATOM   3259  N   GLU B  45      50.478   2.055  66.310  1.00  0.00              
ATOM   3260  CA  GLU B  45      51.621   2.829  65.872  1.00  0.00              
ATOM   3261  CB  GLU B  45      51.666   2.880  64.353  1.00  0.00              
ATOM   3262  CG  GLU B  45      51.965   1.460  63.871  1.00  0.00              
ATOM   3263  CD  GLU B  45      52.008   1.257  62.369  1.00  0.00              
ATOM   3264  OE1 GLU B  45      53.044   1.524  61.757  1.00  0.00              
ATOM   3265  OE2 GLU B  45      51.021   0.798  61.792  1.00  0.00              
ATOM   3266  C   GLU B  45      51.737   4.188  66.549  1.00  0.00              
ATOM   3267  O   GLU B  45      52.854   4.583  66.887  1.00  0.00              
ATOM   3268  N   VAL B  46      50.631   4.879  66.849  1.00  0.00              
ATOM   3269  CA  VAL B  46      50.657   6.104  67.648  1.00  0.00              
ATOM   3270  CB  VAL B  46      49.268   6.792  67.632  1.00  0.00              
ATOM   3271  CG1 VAL B  46      49.154   7.974  68.590  1.00  0.00              
ATOM   3272  CG2 VAL B  46      49.008   7.318  66.228  1.00  0.00              
ATOM   3273  C   VAL B  46      51.166   5.837  69.064  1.00  0.00              
ATOM   3274  O   VAL B  46      51.938   6.625  69.626  1.00  0.00              
ATOM   3275  N   VAL B  47      50.784   4.693  69.641  1.00  0.00              
ATOM   3276  CA  VAL B  47      51.334   4.248  70.913  1.00  0.00              
ATOM   3277  CB  VAL B  47      50.603   2.986  71.436  1.00  0.00              
ATOM   3278  CG1 VAL B  47      51.209   2.447  72.725  1.00  0.00              
ATOM   3279  CG2 VAL B  47      49.151   3.329  71.725  1.00  0.00              
ATOM   3280  C   VAL B  47      52.841   4.048  70.787  1.00  0.00              
ATOM   3281  O   VAL B  47      53.569   4.516  71.661  1.00  0.00              
ATOM   3282  N   SER B  48      53.361   3.438  69.713  1.00  0.00              
ATOM   3283  CA  SER B  48      54.808   3.335  69.535  1.00  0.00              
ATOM   3284  CB  SER B  48      55.167   2.347  68.423  1.00  0.00              
ATOM   3285  OG  SER B  48      55.037   2.866  67.104  1.00  0.00              
ATOM   3286  C   SER B  48      55.501   4.680  69.301  1.00  0.00              
ATOM   3287  O   SER B  48      56.668   4.850  69.670  1.00  0.00              
ATOM   3288  N   LEU B  49      54.819   5.655  68.678  1.00  0.00              
ATOM   3289  CA  LEU B  49      55.343   7.014  68.540  1.00  0.00              
ATOM   3290  CB  LEU B  49      54.399   7.939  67.776  1.00  0.00              
ATOM   3291  CG  LEU B  49      53.877   7.622  66.385  1.00  0.00              
ATOM   3292  CD1 LEU B  49      52.923   8.720  65.960  1.00  0.00              
ATOM   3293  CD2 LEU B  49      54.988   7.470  65.371  1.00  0.00              
ATOM   3294  C   LEU B  49      55.543   7.646  69.908  1.00  0.00              
ATOM   3295  O   LEU B  49      56.522   8.349  70.174  1.00  0.00              
ATOM   3296  N   THR B  50      54.586   7.386  70.796  1.00  0.00              
ATOM   3297  CA  THR B  50      54.639   7.924  72.141  1.00  0.00              
ATOM   3298  CB  THR B  50      53.248   7.848  72.780  1.00  0.00              
ATOM   3299  OG1 THR B  50      52.329   8.368  71.823  1.00  0.00              
ATOM   3300  CG2 THR B  50      53.189   8.717  74.017  1.00  0.00              
ATOM   3301  C   THR B  50      55.705   7.195  72.956  1.00  0.00              
ATOM   3302  O   THR B  50      56.661   7.810  73.424  1.00  0.00              
ATOM   3303  N   GLU B  51      55.592   5.867  73.046  1.00  0.00              
ATOM   3304  CA  GLU B  51      56.502   5.008  73.792  1.00  0.00              
ATOM   3305  CB  GLU B  51      56.084   3.562  73.544  1.00  0.00              
ATOM   3306  CG  GLU B  51      56.845   2.486  74.310  1.00  0.00              
ATOM   3307  CD  GLU B  51      56.376   1.073  73.997  1.00  0.00              
ATOM   3308  OE1 GLU B  51      56.420   0.665  72.835  1.00  0.00              
ATOM   3309  OE2 GLU B  51      55.962   0.370  74.920  1.00  0.00              
ATOM   3310  C   GLU B  51      57.971   5.213  73.437  1.00  0.00              
ATOM   3311  O   GLU B  51      58.816   5.293  74.329  1.00  0.00              
ATOM   3312  N   ALA B  52      58.290   5.301  72.142  1.00  0.00              
ATOM   3313  CA  ALA B  52      59.654   5.587  71.736  1.00  0.00              
ATOM   3314  CB  ALA B  52      59.862   5.210  70.277  1.00  0.00              
ATOM   3315  C   ALA B  52      60.005   7.060  71.899  1.00  0.00              
ATOM   3316  O   ALA B  52      60.937   7.403  72.626  1.00  0.00              
ATOM   3317  N   CYS B  53      59.243   7.974  71.296  1.00  0.00              
ATOM   3318  CA  CYS B  53      59.699   9.349  71.192  1.00  0.00              
ATOM   3319  CB  CYS B  53      59.198   9.945  69.894  1.00  0.00              
ATOM   3320  SG  CYS B  53      59.781   8.894  68.539  1.00  0.00              
ATOM   3321  C   CYS B  53      59.445  10.243  72.398  1.00  0.00              
ATOM   3322  O   CYS B  53      59.862  11.402  72.421  1.00  0.00              
ATOM   3323  N   CYS B  54      58.781   9.716  73.429  1.00  0.00              
ATOM   3324  CA  CYS B  54      58.756  10.371  74.728  1.00  0.00              
ATOM   3325  CB  CYS B  54      57.427  10.128  75.427  1.00  0.00              
ATOM   3326  SG  CYS B  54      55.982  10.655  74.474  1.00  0.00              
ATOM   3327  C   CYS B  54      59.882   9.893  75.642  1.00  0.00              
ATOM   3328  O   CYS B  54      60.028  10.404  76.755  1.00  0.00              
ATOM   3329  N   ALA B  55      60.694   8.913  75.223  1.00  0.00              
ATOM   3330  CA  ALA B  55      61.739   8.371  76.080  1.00  0.00              
ATOM   3331  CB  ALA B  55      62.277   7.072  75.500  1.00  0.00              
ATOM   3332  C   ALA B  55      62.925   9.306  76.283  1.00  0.00              
ATOM   3333  O   ALA B  55      63.253  10.146  75.439  1.00  0.00              
ATOM   3334  N   GLU B  56      63.585   9.139  77.432  1.00  0.00              
ATOM   3335  CA  GLU B  56      64.742   9.940  77.797  1.00  0.00              
ATOM   3336  CB  GLU B  56      65.163   9.589  79.222  1.00  0.00              
ATOM   3337  CG  GLU B  56      66.237  10.497  79.812  1.00  0.00              
ATOM   3338  CD  GLU B  56      66.659  10.094  81.217  1.00  0.00              
ATOM   3339  OE1 GLU B  56      67.643   9.368  81.353  1.00  0.00              
ATOM   3340  OE2 GLU B  56      66.005  10.510  82.172  1.00  0.00              
ATOM   3341  C   GLU B  56      65.881   9.704  76.809  1.00  0.00              
ATOM   3342  O   GLU B  56      66.511   8.646  76.777  1.00  0.00              
ATOM   3343  N   GLY B  57      66.087  10.707  75.958  1.00  0.00              
ATOM   3344  CA  GLY B  57      67.135  10.659  74.953  1.00  0.00              
ATOM   3345  C   GLY B  57      66.611  10.304  73.568  1.00  0.00              
ATOM   3346  O   GLY B  57      67.396   9.981  72.675  1.00  0.00              
ATOM   3347  N   ALA B  58      65.291  10.338  73.357  1.00  0.00              
ATOM   3348  CA  ALA B  58      64.723  10.156  72.030  1.00  0.00              
ATOM   3349  CB  ALA B  58      63.221  10.000  72.136  1.00  0.00              
ATOM   3350  C   ALA B  58      64.996  11.347  71.119  1.00  0.00              
ATOM   3351  O   ALA B  58      65.073  12.494  71.564  1.00  0.00              
ATOM   3352  N   ASP B  59      65.139  11.073  69.820  1.00  0.00              
ATOM   3353  CA  ASP B  59      65.494  12.098  68.848  1.00  0.00              
ATOM   3354  CB  ASP B  59      65.990  11.443  67.554  1.00  0.00              
ATOM   3355  CG  ASP B  59      66.473  12.453  66.522  1.00  0.00              
ATOM   3356  OD1 ASP B  59      65.657  12.943  65.742  1.00  0.00              
ATOM   3357  OD2 ASP B  59      67.661  12.766  66.513  1.00  0.00              
ATOM   3358  C   ASP B  59      64.343  13.058  68.547  1.00  0.00              
ATOM   3359  O   ASP B  59      63.316  12.619  68.022  1.00  0.00              
ATOM   3360  N   PRO B  60      64.489  14.374  68.779  1.00  0.00              
ATOM   3361  CD  PRO B  60      65.704  14.992  69.306  1.00  0.00              
ATOM   3362  CA  PRO B  60      63.443  15.384  68.593  1.00  0.00              
ATOM   3363  CB  PRO B  60      64.172  16.679  68.876  1.00  0.00              
ATOM   3364  CG  PRO B  60      65.180  16.276  69.917  1.00  0.00              
ATOM   3365  C   PRO B  60      62.758  15.432  67.232  1.00  0.00              
ATOM   3366  O   PRO B  60      61.593  15.814  67.139  1.00  0.00              
ATOM   3367  N   ASP B  61      63.429  15.020  66.149  1.00  0.00              
ATOM   3368  CA  ASP B  61      62.823  15.044  64.821  1.00  0.00              
ATOM   3369  CB  ASP B  61      63.828  14.729  63.717  1.00  0.00              
ATOM   3370  CG  ASP B  61      64.926  15.767  63.564  1.00  0.00              
ATOM   3371  OD1 ASP B  61      64.970  16.435  62.534  1.00  0.00              
ATOM   3372  OD2 ASP B  61      65.735  15.908  64.484  1.00  0.00              
ATOM   3373  C   ASP B  61      61.652  14.086  64.688  1.00  0.00              
ATOM   3374  O   ASP B  61      60.746  14.339  63.894  1.00  0.00              
ATOM   3375  N   CYS B  62      61.627  13.026  65.512  1.00  0.00              
ATOM   3376  CA  CYS B  62      60.613  11.976  65.471  1.00  0.00              
ATOM   3377  CB  CYS B  62      60.719  11.107  66.717  1.00  0.00              
ATOM   3378  SG  CYS B  62      59.337   9.951  66.882  1.00  0.00              
ATOM   3379  C   CYS B  62      59.166  12.423  65.306  1.00  0.00              
ATOM   3380  O   CYS B  62      58.459  11.888  64.449  1.00  0.00              
ATOM   3381  N   TYR B  63      58.724  13.435  66.060  1.00  0.00              
ATOM   3382  CA  TYR B  63      57.348  13.910  65.958  1.00  0.00              
ATOM   3383  CB  TYR B  63      56.939  14.770  67.164  1.00  0.00              
ATOM   3384  CG  TYR B  63      57.904  15.866  67.602  1.00  0.00              
ATOM   3385  CD1 TYR B  63      57.963  17.066  66.920  1.00  0.00              
ATOM   3386  CE1 TYR B  63      58.768  18.084  67.385  1.00  0.00              
ATOM   3387  CD2 TYR B  63      58.674  15.671  68.733  1.00  0.00              
ATOM   3388  CE2 TYR B  63      59.479  16.687  69.203  1.00  0.00              
ATOM   3389  CZ  TYR B  63      59.507  17.891  68.534  1.00  0.00              
ATOM   3390  OH  TYR B  63      60.264  18.931  69.040  1.00  0.00              
ATOM   3391  C   TYR B  63      56.973  14.566  64.631  1.00  0.00              
ATOM   3392  O   TYR B  63      55.802  14.851  64.373  1.00  0.00              
ATOM   3393  N   ASP B  64      57.959  14.824  63.768  1.00  0.00              
ATOM   3394  CA  ASP B  64      57.692  15.105  62.367  1.00  0.00              
ATOM   3395  CB  ASP B  64      58.430  16.352  61.889  1.00  0.00              
ATOM   3396  CG  ASP B  64      58.154  16.673  60.423  1.00  0.00              
ATOM   3397  OD1 ASP B  64      57.068  17.172  60.116  1.00  0.00              
ATOM   3398  OD2 ASP B  64      59.037  16.440  59.599  1.00  0.00              
ATOM   3399  C   ASP B  64      58.061  13.921  61.482  1.00  0.00              
ATOM   3400  O   ASP B  64      57.321  13.598  60.555  1.00  0.00              
ATOM   3401  N   THR B  65      59.203  13.275  61.727  1.00  0.00              
ATOM   3402  CA  THR B  65      59.688  12.184  60.892  1.00  0.00              
ATOM   3403  CB  THR B  65      61.147  11.867  61.275  1.00  0.00              
ATOM   3404  OG1 THR B  65      61.821  13.120  61.307  1.00  0.00              
ATOM   3405  CG2 THR B  65      61.839  10.941  60.285  1.00  0.00              
ATOM   3406  C   THR B  65      58.817  10.931  60.956  1.00  0.00              
ATOM   3407  O   THR B  65      58.291  10.498  59.928  1.00  0.00              
ATOM   3408  N   ARG B  66      58.616  10.345  62.143  1.00  0.00              
ATOM   3409  CA  ARG B  66      57.850   9.112  62.274  1.00  0.00              
ATOM   3410  CB  ARG B  66      57.997   8.488  63.654  1.00  0.00              
ATOM   3411  CG  ARG B  66      59.337   7.813  63.918  1.00  0.00              
ATOM   3412  CD  ARG B  66      59.271   6.986  65.202  1.00  0.00              
ATOM   3413  NE  ARG B  66      58.343   5.870  65.075  1.00  0.00              
ATOM   3414  CZ  ARG B  66      57.788   5.249  66.119  1.00  0.00              
ATOM   3415  NH1 ARG B  66      56.930   4.268  65.866  1.00  0.00              
ATOM   3416  NH2 ARG B  66      58.071   5.596  67.373  1.00  0.00              
ATOM   3417  C   ARG B  66      56.375   9.304  61.956  1.00  0.00              
ATOM   3418  O   ARG B  66      55.736   8.419  61.383  1.00  0.00              
ATOM   3419  N   THR B  67      55.831  10.480  62.276  1.00  0.00              
ATOM   3420  CA  THR B  67      54.479  10.840  61.882  1.00  0.00              
ATOM   3421  CB  THR B  67      54.056  12.141  62.578  1.00  0.00              
ATOM   3422  OG1 THR B  67      55.178  13.004  62.488  1.00  0.00              
ATOM   3423  CG2 THR B  67      53.669  11.920  64.030  1.00  0.00              
ATOM   3424  C   THR B  67      54.356  10.945  60.367  1.00  0.00              
ATOM   3425  O   THR B  67      53.442  10.353  59.790  1.00  0.00              
ATOM   3426  N   SER B  68      55.289  11.632  59.692  1.00  0.00              
ATOM   3427  CA  SER B  68      55.305  11.664  58.234  1.00  0.00              
ATOM   3428  CB  SER B  68      56.331  12.664  57.708  1.00  0.00              
ATOM   3429  OG  SER B  68      56.186  12.915  56.313  1.00  0.00              
ATOM   3430  C   SER B  68      55.565  10.293  57.615  1.00  0.00              
ATOM   3431  O   SER B  68      55.144  10.046  56.480  1.00  0.00              
ATOM   3432  N   ALA B  69      56.267   9.392  58.312  1.00  0.00              
ATOM   3433  CA  ALA B  69      56.380   8.006  57.882  1.00  0.00              
ATOM   3434  CB  ALA B  69      57.359   7.249  58.766  1.00  0.00              
ATOM   3435  C   ALA B  69      55.031   7.303  57.957  1.00  0.00              
ATOM   3436  O   ALA B  69      54.668   6.562  57.043  1.00  0.00              
ATOM   3437  N   LEU B  70      54.248   7.554  59.014  1.00  0.00              
ATOM   3438  CA  LEU B  70      52.880   7.057  59.075  1.00  0.00              
ATOM   3439  CB  LEU B  70      52.248   7.253  60.450  1.00  0.00              
ATOM   3440  CG  LEU B  70      52.868   6.594  61.678  1.00  0.00              
ATOM   3441  CD1 LEU B  70      51.907   6.739  62.844  1.00  0.00              
ATOM   3442  CD2 LEU B  70      53.159   5.118  61.455  1.00  0.00              
ATOM   3443  C   LEU B  70      51.988   7.684  58.009  1.00  0.00              
ATOM   3444  O   LEU B  70      51.082   7.023  57.499  1.00  0.00              
ATOM   3445  N   SER B  71      52.218   8.948  57.637  1.00  0.00              
ATOM   3446  CA  SER B  71      51.569   9.551  56.480  1.00  0.00              
ATOM   3447  CB  SER B  71      51.986  11.005  56.349  1.00  0.00              
ATOM   3448  OG  SER B  71      51.810  11.694  57.579  1.00  0.00              
ATOM   3449  C   SER B  71      51.910   8.805  55.195  1.00  0.00              
ATOM   3450  O   SER B  71      51.012   8.450  54.431  1.00  0.00              
ATOM   3451  N   ALA B  72      53.194   8.498  54.969  1.00  0.00              
ATOM   3452  CA  ALA B  72      53.609   7.697  53.823  1.00  0.00              
ATOM   3453  CB  ALA B  72      55.120   7.531  53.833  1.00  0.00              
ATOM   3454  C   ALA B  72      52.981   6.306  53.820  1.00  0.00              
ATOM   3455  O   ALA B  72      52.574   5.803  52.772  1.00  0.00              
ATOM   3456  N   LYS B  73      52.853   5.690  55.000  1.00  0.00              
ATOM   3457  CA  LYS B  73      52.160   4.418  55.143  1.00  0.00              
ATOM   3458  CB  LYS B  73      52.417   3.857  56.534  1.00  0.00              
ATOM   3459  CG  LYS B  73      52.257   2.348  56.613  1.00  0.00              
ATOM   3460  CD  LYS B  73      52.443   1.886  58.047  1.00  0.00              
ATOM   3461  CE  LYS B  73      52.399   0.370  58.118  1.00  0.00              
ATOM   3462  NZ  LYS B  73      52.395  -0.068  59.499  1.00  0.00              
ATOM   3463  C   LYS B  73      50.660   4.568  54.884  1.00  0.00              
ATOM   3464  O   LYS B  73      50.041   3.686  54.288  1.00  0.00              
ATOM   3465  N   SER B  74      50.053   5.698  55.273  1.00  0.00              
ATOM   3466  CA  SER B  74      48.663   6.001  54.937  1.00  0.00              
ATOM   3467  CB  SER B  74      48.213   7.314  55.572  1.00  0.00              
ATOM   3468  OG  SER B  74      48.339   7.327  56.987  1.00  0.00              
ATOM   3469  C   SER B  74      48.482   6.114  53.428  1.00  0.00              
ATOM   3470  O   SER B  74      47.459   5.706  52.877  1.00  0.00              
ATOM   3471  N   CYS B  75      49.509   6.642  52.756  1.00  0.00              
ATOM   3472  CA  CYS B  75      49.548   6.733  51.307  1.00  0.00              
ATOM   3473  CB  CYS B  75      50.551   7.803  50.909  1.00  0.00              
ATOM   3474  SG  CYS B  75      50.067   9.427  51.538  1.00  0.00              
ATOM   3475  C   CYS B  75      49.850   5.434  50.564  1.00  0.00              
ATOM   3476  O   CYS B  75      50.025   5.447  49.342  1.00  0.00              
ATOM   3477  N   GLU B  76      49.930   4.289  51.253  1.00  0.00              
ATOM   3478  CA  GLU B  76      50.062   3.003  50.585  1.00  0.00              
ATOM   3479  CB  GLU B  76      50.367   1.927  51.622  1.00  0.00              
ATOM   3480  CG  GLU B  76      50.833   0.589  51.052  1.00  0.00              
ATOM   3481  CD  GLU B  76      51.044  -0.537  52.064  1.00  0.00              
ATOM   3482  OE1 GLU B  76      51.373  -0.277  53.223  1.00  0.00              
ATOM   3483  OE2 GLU B  76      50.913  -1.691  51.660  1.00  0.00              
ATOM   3484  C   GLU B  76      48.752   2.679  49.869  1.00  0.00              
ATOM   3485  O   GLU B  76      47.672   3.006  50.363  1.00  0.00              
ATOM   3486  N   SER B  77      48.834   2.031  48.702  1.00  0.00              
ATOM   3487  CA  SER B  77      47.664   1.601  47.942  1.00  0.00              
ATOM   3488  CB  SER B  77      48.153   0.864  46.698  1.00  0.00              
ATOM   3489  OG  SER B  77      49.059  -0.183  47.051  1.00  0.00              
ATOM   3490  C   SER B  77      46.779   0.685  48.781  1.00  0.00              
ATOM   3491  O   SER B  77      45.577   0.886  48.965  1.00  0.00              
ATOM   3492  N   ASN B  78      47.441  -0.326  49.338  1.00  0.00              
ATOM   3493  CA  ASN B  78      46.832  -1.214  50.308  1.00  0.00              
ATOM   3494  CB  ASN B  78      47.493  -2.592  50.226  1.00  0.00              
ATOM   3495  CG  ASN B  78      47.267  -3.307  48.901  1.00  0.00              
ATOM   3496  OD1 ASN B  78      46.618  -4.347  48.843  1.00  0.00              
ATOM   3497  ND2 ASN B  78      47.771  -2.813  47.775  1.00  0.00              
ATOM   3498  C   ASN B  78      47.073  -0.546  51.655  1.00  0.00              
ATOM   3499  O   ASN B  78      47.991  -0.893  52.402  1.00  0.00              
ATOM   3500  N   SER B  79      46.294   0.503  51.921  1.00  0.00              
ATOM   3501  CA  SER B  79      46.472   1.302  53.122  1.00  0.00              
ATOM   3502  CB  SER B  79      45.712   2.619  53.013  1.00  0.00              
ATOM   3503  OG  SER B  79      46.086   3.526  54.042  1.00  0.00              
ATOM   3504  C   SER B  79      46.049   0.563  54.387  1.00  0.00              
ATOM   3505  O   SER B  79      44.919   0.075  54.474  1.00  0.00              
ATOM   3506  N   PRO B  80      46.929   0.440  55.391  1.00  0.00              
ATOM   3507  CD  PRO B  80      48.362   0.709  55.282  1.00  0.00              
ATOM   3508  CA  PRO B  80      46.595  -0.131  56.691  1.00  0.00              
ATOM   3509  CB  PRO B  80      47.960  -0.476  57.249  1.00  0.00              
ATOM   3510  CG  PRO B  80      48.834   0.630  56.719  1.00  0.00              
ATOM   3511  C   PRO B  80      45.839   0.829  57.605  1.00  0.00              
ATOM   3512  O   PRO B  80      45.328   0.420  58.646  1.00  0.00              
ATOM   3513  N   PHE B  81      45.747   2.111  57.239  1.00  0.00              
ATOM   3514  CA  PHE B  81      45.223   3.129  58.133  1.00  0.00              
ATOM   3515  CB  PHE B  81      46.206   4.300  58.197  1.00  0.00              
ATOM   3516  CG  PHE B  81      47.522   3.989  58.902  1.00  0.00              
ATOM   3517  CD1 PHE B  81      48.651   4.702  58.558  1.00  0.00              
ATOM   3518  CD2 PHE B  81      47.596   3.032  59.898  1.00  0.00              
ATOM   3519  CE1 PHE B  81      49.837   4.478  59.219  1.00  0.00              
ATOM   3520  CE2 PHE B  81      48.790   2.808  60.546  1.00  0.00              
ATOM   3521  CZ  PHE B  81      49.908   3.535  60.215  1.00  0.00              
ATOM   3522  C   PHE B  81      43.839   3.617  57.723  1.00  0.00              
ATOM   3523  O   PHE B  81      43.457   3.439  56.563  1.00  0.00              
ATOM   3524  N   PRO B  82      43.015   4.180  58.622  1.00  0.00              
ATOM   3525  CD  PRO B  82      43.181   4.114  60.072  1.00  0.00              
ATOM   3526  CA  PRO B  82      41.751   4.809  58.261  1.00  0.00              
ATOM   3527  CB  PRO B  82      41.028   4.887  59.590  1.00  0.00              
ATOM   3528  CG  PRO B  82      42.126   5.064  60.604  1.00  0.00              
ATOM   3529  C   PRO B  82      41.976   6.164  57.599  1.00  0.00              
ATOM   3530  O   PRO B  82      42.713   7.020  58.093  1.00  0.00              
ATOM   3531  N   VAL B  83      41.355   6.342  56.435  1.00  0.00              
ATOM   3532  CA  VAL B  83      41.574   7.532  55.628  1.00  0.00              
ATOM   3533  CB  VAL B  83      41.909   7.149  54.161  1.00  0.00              
ATOM   3534  CG1 VAL B  83      43.236   6.404  54.091  1.00  0.00              
ATOM   3535  CG2 VAL B  83      40.806   6.327  53.503  1.00  0.00              
ATOM   3536  C   VAL B  83      40.417   8.525  55.698  1.00  0.00              
ATOM   3537  O   VAL B  83      39.389   8.281  56.340  1.00  0.00              
ATOM   3538  N   HIS B  84      40.581   9.675  55.048  1.00  0.00              
ATOM   3539  CA  HIS B  84      39.517  10.655  54.934  1.00  0.00              
ATOM   3540  CB  HIS B  84      39.863  11.896  55.752  1.00  0.00              
ATOM   3541  CG  HIS B  84      39.151  11.924  57.097  1.00  0.00              
ATOM   3542  ND1 HIS B  84      38.390  10.979  57.633  1.00  0.00              
ATOM   3543  CD2 HIS B  84      39.144  13.013  57.936  1.00  0.00              
ATOM   3544  NE2 HIS B  84      38.350  12.672  58.918  1.00  0.00              
ATOM   3545  CE1 HIS B  84      37.888  11.461  58.738  1.00  0.00              
ATOM   3546  C   HIS B  84      39.263  11.008  53.474  1.00  0.00              
ATOM   3547  O   HIS B  84      40.160  10.814  52.646  1.00  0.00              
ATOM   3548  N   PRO B  85      38.068  11.482  53.077  1.00  0.00              
ATOM   3549  CD  PRO B  85      36.847  11.432  53.879  1.00  0.00              
ATOM   3550  CA  PRO B  85      37.768  11.927  51.716  1.00  0.00              
ATOM   3551  CB  PRO B  85      36.313  12.348  51.818  1.00  0.00              
ATOM   3552  CG  PRO B  85      35.758  11.380  52.826  1.00  0.00              
ATOM   3553  C   PRO B  85      38.680  13.055  51.236  1.00  0.00              
ATOM   3554  O   PRO B  85      38.380  14.246  51.329  1.00  0.00              
ATOM   3555  N   GLY B  86      39.848  12.631  50.757  1.00  0.00              
ATOM   3556  CA  GLY B  86      40.863  13.542  50.265  1.00  0.00              
ATOM   3557  C   GLY B  86      42.271  12.991  50.435  1.00  0.00              
ATOM   3558  O   GLY B  86      43.154  13.363  49.659  1.00  0.00              
ATOM   3559  N   THR B  87      42.505  12.077  51.394  1.00  0.00              
ATOM   3560  CA  THR B  87      43.832  11.550  51.713  1.00  0.00              
ATOM   3561  CB  THR B  87      43.711  10.408  52.747  1.00  0.00              
ATOM   3562  OG1 THR B  87      42.883  10.911  53.790  1.00  0.00              
ATOM   3563  CG2 THR B  87      45.051   9.986  53.340  1.00  0.00              
ATOM   3564  C   THR B  87      44.653  11.098  50.506  1.00  0.00              
ATOM   3565  O   THR B  87      45.842  11.402  50.426  1.00  0.00              
ATOM   3566  N   ALA B  88      44.026  10.434  49.528  1.00  0.00              
ATOM   3567  CA  ALA B  88      44.689  10.058  48.285  1.00  0.00              
ATOM   3568  CB  ALA B  88      43.700   9.333  47.386  1.00  0.00              
ATOM   3569  C   ALA B  88      45.235  11.252  47.506  1.00  0.00              
ATOM   3570  O   ALA B  88      46.382  11.237  47.053  1.00  0.00              
ATOM   3571  N   GLU B  89      44.448  12.331  47.409  1.00  0.00              
ATOM   3572  CA  GLU B  89      44.876  13.526  46.701  1.00  0.00              
ATOM   3573  CB  GLU B  89      43.681  14.424  46.371  1.00  0.00              
ATOM   3574  CG  GLU B  89      43.993  15.666  45.525  1.00  0.00              
ATOM   3575  CD  GLU B  89      44.691  15.391  44.196  1.00  0.00              
ATOM   3576  OE1 GLU B  89      44.047  14.870  43.285  1.00  0.00              
ATOM   3577  OE2 GLU B  89      45.874  15.708  44.074  1.00  0.00              
ATOM   3578  C   GLU B  89      45.933  14.270  47.510  1.00  0.00              
ATOM   3579  O   GLU B  89      46.844  14.874  46.935  1.00  0.00              
ATOM   3580  N   CYS B  90      45.834  14.212  48.843  1.00  0.00              
ATOM   3581  CA  CYS B  90      46.908  14.677  49.707  1.00  0.00              
ATOM   3582  CB  CYS B  90      46.555  14.504  51.177  1.00  0.00              
ATOM   3583  SG  CYS B  90      45.008  15.294  51.690  1.00  0.00              
ATOM   3584  C   CYS B  90      48.192  13.913  49.411  1.00  0.00              
ATOM   3585  O   CYS B  90      49.244  14.521  49.240  1.00  0.00              
ATOM   3586  N   CYS B  91      48.118  12.585  49.270  1.00  0.00              
ATOM   3587  CA  CYS B  91      49.272  11.761  48.942  1.00  0.00              
ATOM   3588  CB  CYS B  91      48.892  10.295  48.931  1.00  0.00              
ATOM   3589  SG  CYS B  91      48.332   9.739  50.557  1.00  0.00              
ATOM   3590  C   CYS B  91      49.955  12.123  47.632  1.00  0.00              
ATOM   3591  O   CYS B  91      51.184  12.077  47.548  1.00  0.00              
ATOM   3592  N   THR B  92      49.195  12.511  46.604  1.00  0.00              
ATOM   3593  CA  THR B  92      49.783  13.028  45.376  1.00  0.00              
ATOM   3594  CB  THR B  92      48.743  13.032  44.239  1.00  0.00              
ATOM   3595  OG1 THR B  92      47.477  13.360  44.799  1.00  0.00              
ATOM   3596  CG2 THR B  92      48.681  11.681  43.547  1.00  0.00              
ATOM   3597  C   THR B  92      50.479  14.382  45.496  1.00  0.00              
ATOM   3598  O   THR B  92      51.232  14.777  44.606  1.00  0.00              
ATOM   3599  N   LYS B  93      50.249  15.120  46.585  1.00  0.00              
ATOM   3600  CA  LYS B  93      50.914  16.392  46.805  1.00  0.00              
ATOM   3601  CB  LYS B  93      49.881  17.460  47.174  1.00  0.00              
ATOM   3602  CG  LYS B  93      48.813  17.738  46.121  1.00  0.00              
ATOM   3603  CD  LYS B  93      49.426  18.267  44.832  1.00  0.00              
ATOM   3604  CE  LYS B  93      48.339  18.483  43.795  1.00  0.00              
ATOM   3605  NZ  LYS B  93      48.923  18.917  42.542  1.00  0.00              
ATOM   3606  C   LYS B  93      51.938  16.202  47.918  1.00  0.00              
ATOM   3607  O   LYS B  93      51.604  16.181  49.098  1.00  0.00              
ATOM   3608  N   GLU B  94      53.223  16.133  47.579  1.00  0.00              
ATOM   3609  CA  GLU B  94      54.224  15.560  48.472  1.00  0.00              
ATOM   3610  CB  GLU B  94      55.531  15.341  47.715  1.00  0.00              
ATOM   3611  CG  GLU B  94      55.576  14.073  46.855  1.00  0.00              
ATOM   3612  CD  GLU B  94      54.490  13.943  45.794  1.00  0.00              
ATOM   3613  OE1 GLU B  94      54.377  14.832  44.950  1.00  0.00              
ATOM   3614  OE2 GLU B  94      53.769  12.948  45.826  1.00  0.00              
ATOM   3615  C   GLU B  94      54.523  16.209  49.820  1.00  0.00              
ATOM   3616  O   GLU B  94      54.557  17.433  49.989  1.00  0.00              
ATOM   3617  N   GLY B  95      54.695  15.314  50.799  1.00  0.00              
ATOM   3618  CA  GLY B  95      55.289  15.623  52.092  1.00  0.00              
ATOM   3619  C   GLY B  95      54.551  16.684  52.892  1.00  0.00              
ATOM   3620  O   GLY B  95      53.563  16.416  53.576  1.00  0.00              
ATOM   3621  N   LEU B  96      55.033  17.919  52.757  1.00  0.00              
ATOM   3622  CA  LEU B  96      54.486  19.050  53.490  1.00  0.00              
ATOM   3623  CB  LEU B  96      55.412  20.255  53.371  1.00  0.00              
ATOM   3624  CG  LEU B  96      56.821  20.143  53.944  1.00  0.00              
ATOM   3625  CD1 LEU B  96      57.628  21.376  53.580  1.00  0.00              
ATOM   3626  CD2 LEU B  96      56.789  19.944  55.453  1.00  0.00              
ATOM   3627  C   LEU B  96      53.097  19.419  52.994  1.00  0.00              
ATOM   3628  O   LEU B  96      52.212  19.764  53.781  1.00  0.00              
ATOM   3629  N   GLU B  97      52.893  19.284  51.678  1.00  0.00              
ATOM   3630  CA  GLU B  97      51.610  19.588  51.062  1.00  0.00              
ATOM   3631  CB  GLU B  97      51.717  19.517  49.547  1.00  0.00              
ATOM   3632  CG  GLU B  97      52.831  20.329  48.899  1.00  0.00              
ATOM   3633  CD  GLU B  97      52.951  20.059  47.407  1.00  0.00              
ATOM   3634  OE1 GLU B  97      52.467  20.870  46.620  1.00  0.00              
ATOM   3635  OE2 GLU B  97      53.517  19.032  47.027  1.00  0.00              
ATOM   3636  C   GLU B  97      50.586  18.564  51.541  1.00  0.00              
ATOM   3637  O   GLU B  97      49.485  18.917  51.956  1.00  0.00              
ATOM   3638  N   ARG B  98      50.980  17.288  51.490  1.00  0.00              
ATOM   3639  CA  ARG B  98      50.268  16.165  52.086  1.00  0.00              
ATOM   3640  CB  ARG B  98      51.199  14.965  51.982  1.00  0.00              
ATOM   3641  CG  ARG B  98      50.703  13.585  52.369  1.00  0.00              
ATOM   3642  CD  ARG B  98      51.834  12.602  52.092  1.00  0.00              
ATOM   3643  NE  ARG B  98      52.154  12.546  50.671  1.00  0.00              
ATOM   3644  CZ  ARG B  98      53.369  12.269  50.201  1.00  0.00              
ATOM   3645  NH1 ARG B  98      53.514  12.102  48.894  1.00  0.00              
ATOM   3646  NH2 ARG B  98      54.431  12.230  50.999  1.00  0.00              
ATOM   3647  C   ARG B  98      49.863  16.402  53.534  1.00  0.00              
ATOM   3648  O   ARG B  98      48.693  16.242  53.883  1.00  0.00              
ATOM   3649  N   LYS B  99      50.821  16.816  54.371  1.00  0.00              
ATOM   3650  CA  LYS B  99      50.583  17.107  55.779  1.00  0.00              
ATOM   3651  CB  LYS B  99      51.911  17.509  56.418  1.00  0.00              
ATOM   3652  CG  LYS B  99      51.916  17.609  57.935  1.00  0.00              
ATOM   3653  CD  LYS B  99      53.303  18.024  58.401  1.00  0.00              
ATOM   3654  CE  LYS B  99      53.342  18.103  59.917  1.00  0.00              
ATOM   3655  NZ  LYS B  99      54.635  18.573  60.375  1.00  0.00              
ATOM   3656  C   LYS B  99      49.530  18.197  55.964  1.00  0.00              
ATOM   3657  O   LYS B  99      48.562  18.014  56.707  1.00  0.00              
ATOM   3658  N   LEU B 100      49.681  19.312  55.239  1.00  0.00              
ATOM   3659  CA  LEU B 100      48.731  20.418  55.278  1.00  0.00              
ATOM   3660  CB  LEU B 100      49.296  21.556  54.419  1.00  0.00              
ATOM   3661  CG  LEU B 100      48.716  22.973  54.429  1.00  0.00              
ATOM   3662  CD1 LEU B 100      49.801  23.957  54.031  1.00  0.00              
ATOM   3663  CD2 LEU B 100      47.501  23.131  53.524  1.00  0.00              
ATOM   3664  C   LEU B 100      47.345  19.982  54.804  1.00  0.00              
ATOM   3665  O   LEU B 100      46.330  20.291  55.430  1.00  0.00              
ATOM   3666  N   CYS B 101      47.310  19.221  53.708  1.00  0.00              
ATOM   3667  CA  CYS B 101      46.084  18.690  53.130  1.00  0.00              
ATOM   3668  CB  CYS B 101      46.450  17.929  51.864  1.00  0.00              
ATOM   3669  SG  CYS B 101      45.107  17.160  50.926  1.00  0.00              
ATOM   3670  C   CYS B 101      45.347  17.796  54.118  1.00  0.00              
ATOM   3671  O   CYS B 101      44.148  17.977  54.334  1.00  0.00              
ATOM   3672  N   MET B 102      46.055  16.875  54.784  1.00  0.00              
ATOM   3673  CA  MET B 102      45.452  16.042  55.815  1.00  0.00              
ATOM   3674  CB  MET B 102      46.393  14.949  56.292  1.00  0.00              
ATOM   3675  CG  MET B 102      46.665  13.886  55.240  1.00  0.00              
ATOM   3676  SD  MET B 102      47.702  12.551  55.884  1.00  0.00              
ATOM   3677  CE  MET B 102      49.239  13.422  55.954  1.00  0.00              
ATOM   3678  C   MET B 102      44.969  16.852  57.008  1.00  0.00              
ATOM   3679  O   MET B 102      43.877  16.603  57.517  1.00  0.00              
ATOM   3680  N   ALA B 103      45.739  17.860  57.434  1.00  0.00              
ATOM   3681  CA  ALA B 103      45.304  18.774  58.484  1.00  0.00              
ATOM   3682  CB  ALA B 103      46.417  19.765  58.792  1.00  0.00              
ATOM   3683  C   ALA B 103      44.059  19.576  58.110  1.00  0.00              
ATOM   3684  O   ALA B 103      43.290  19.989  58.978  1.00  0.00              
ATOM   3685  N   ALA B 104      43.852  19.813  56.811  1.00  0.00              
ATOM   3686  CA  ALA B 104      42.629  20.433  56.324  1.00  0.00              
ATOM   3687  CB  ALA B 104      42.912  21.097  54.983  1.00  0.00              
ATOM   3688  C   ALA B 104      41.458  19.470  56.132  1.00  0.00              
ATOM   3689  O   ALA B 104      40.331  19.914  55.899  1.00  0.00              
ATOM   3690  N   LEU B 105      41.668  18.151  56.222  1.00  0.00              
ATOM   3691  CA  LEU B 105      40.593  17.195  55.999  1.00  0.00              
ATOM   3692  CB  LEU B 105      41.130  15.814  55.646  1.00  0.00              
ATOM   3693  CG  LEU B 105      41.831  15.660  54.305  1.00  0.00              
ATOM   3694  CD1 LEU B 105      42.410  14.269  54.177  1.00  0.00              
ATOM   3695  CD2 LEU B 105      40.889  15.966  53.153  1.00  0.00              
ATOM   3696  C   LEU B 105      39.605  17.094  57.149  1.00  0.00              
ATOM   3697  O   LEU B 105      39.950  16.858  58.308  1.00  0.00              
ATOM   3698  N   LYS B 106      38.341  17.286  56.782  1.00  0.00              
ATOM   3699  CA  LYS B 106      37.254  17.337  57.742  1.00  0.00              
ATOM   3700  CB  LYS B 106      36.071  18.091  57.148  1.00  0.00              
ATOM   3701  CG  LYS B 106      36.366  19.535  56.778  1.00  0.00              
ATOM   3702  CD  LYS B 106      35.134  20.135  56.126  1.00  0.00              
ATOM   3703  CE  LYS B 106      35.411  21.567  55.705  1.00  0.00              
ATOM   3704  NZ  LYS B 106      34.241  22.134  55.066  1.00  0.00              
ATOM   3705  C   LYS B 106      36.771  15.963  58.176  1.00  0.00              
ATOM   3706  O   LYS B 106      36.599  15.053  57.357  1.00  0.00              
ATOM   3707  N   HIS B 107      36.551  15.829  59.488  1.00  0.00              
ATOM   3708  CA  HIS B 107      35.780  14.727  60.048  1.00  0.00              
ATOM   3709  CB  HIS B 107      35.666  14.895  61.574  1.00  0.00              
ATOM   3710  CG  HIS B 107      34.615  14.016  62.250  1.00  0.00              
ATOM   3711  ND1 HIS B 107      34.560  12.693  62.299  1.00  0.00              
ATOM   3712  CD2 HIS B 107      33.479  14.514  62.852  1.00  0.00              
ATOM   3713  NE2 HIS B 107      32.789  13.459  63.200  1.00  0.00              
ATOM   3714  CE1 HIS B 107      33.434  12.367  62.874  1.00  0.00              
ATOM   3715  C   HIS B 107      34.395  14.696  59.413  1.00  0.00              
ATOM   3716  O   HIS B 107      33.745  15.732  59.255  1.00  0.00              
ATOM   3717  N   GLN B 108      33.952  13.502  59.032  1.00  0.00              
ATOM   3718  CA  GLN B 108      32.627  13.335  58.463  1.00  0.00              
ATOM   3719  CB  GLN B 108      32.642  12.235  57.400  1.00  0.00              
ATOM   3720  CG  GLN B 108      33.664  12.436  56.281  1.00  0.00              
ATOM   3721  CD  GLN B 108      33.487  13.722  55.486  1.00  0.00              
ATOM   3722  OE1 GLN B 108      32.539  13.884  54.723  1.00  0.00              
ATOM   3723  NE2 GLN B 108      34.386  14.686  55.622  1.00  0.00              
ATOM   3724  C   GLN B 108      31.679  12.979  59.602  1.00  0.00              
ATOM   3725  O   GLN B 108      31.823  11.898  60.179  1.00  0.00              
ATOM   3726  N   PRO B 109      30.735  13.846  60.007  1.00  0.00              
ATOM   3727  CD  PRO B 109      30.575  15.203  59.498  1.00  0.00              
ATOM   3728  CA  PRO B 109      29.788  13.589  61.090  1.00  0.00              
ATOM   3729  CB  PRO B 109      28.932  14.839  61.090  1.00  0.00              
ATOM   3730  CG  PRO B 109      29.896  15.909  60.656  1.00  0.00              
ATOM   3731  C   PRO B 109      28.955  12.337  60.856  1.00  0.00              
ATOM   3732  O   PRO B 109      28.243  12.211  59.855  1.00  0.00              
ATOM   3733  N   GLN B 110      29.072  11.385  61.784  1.00  0.00              
ATOM   3734  CA  GLN B 110      28.360  10.126  61.666  1.00  0.00              
ATOM   3735  CB  GLN B 110      28.892   9.095  62.662  1.00  0.00              
ATOM   3736  CG  GLN B 110      28.216   7.728  62.557  1.00  0.00              
ATOM   3737  CD  GLN B 110      28.351   7.042  61.208  1.00  0.00              
ATOM   3738  OE1 GLN B 110      27.599   7.320  60.273  1.00  0.00              
ATOM   3739  NE2 GLN B 110      29.315   6.143  61.076  1.00  0.00              
ATOM   3740  C   GLN B 110      26.853  10.293  61.800  1.00  0.00              
ATOM   3741  O   GLN B 110      26.298  10.491  62.887  1.00  0.00              
ATOM   3742  N   GLU B 111      26.217  10.231  60.632  1.00  0.00              
ATOM   3743  CA  GLU B 111      24.774  10.341  60.527  1.00  0.00              
ATOM   3744  CB  GLU B 111      24.401  11.126  59.271  1.00  0.00              
ATOM   3745  CG  GLU B 111      24.941  12.558  59.301  1.00  0.00              
ATOM   3746  CD  GLU B 111      24.552  13.450  58.129  1.00  0.00              
ATOM   3747  OE1 GLU B 111      24.540  13.010  56.979  1.00  0.00              
ATOM   3748  OE2 GLU B 111      24.251  14.624  58.353  1.00  0.00              
ATOM   3749  C   GLU B 111      24.024   9.015  60.579  1.00  0.00              
ATOM   3750  O   GLU B 111      22.799   9.011  60.719  1.00  0.00              
ATOM   3751  N   PHE B 112      24.697   7.861  60.465  1.00  0.00              
ATOM   3752  CA  PHE B 112      24.005   6.578  60.498  1.00  0.00              
ATOM   3753  CB  PHE B 112      23.857   5.987  59.090  1.00  0.00              
ATOM   3754  CG  PHE B 112      22.862   6.750  58.226  1.00  0.00              
ATOM   3755  CD1 PHE B 112      23.315   7.561  57.203  1.00  0.00              
ATOM   3756  CD2 PHE B 112      21.508   6.665  58.498  1.00  0.00              
ATOM   3757  CE1 PHE B 112      22.412   8.303  56.469  1.00  0.00              
ATOM   3758  CE2 PHE B 112      20.615   7.411  57.759  1.00  0.00              
ATOM   3759  CZ  PHE B 112      21.065   8.231  56.748  1.00  0.00              
ATOM   3760  C   PHE B 112      24.603   5.548  61.453  1.00  0.00              
ATOM   3761  O   PHE B 112      25.625   4.926  61.151  1.00  0.00              
ATOM   3762  N   PRO B 113      24.013   5.338  62.638  1.00  0.00              
ATOM   3763  CD  PRO B 113      22.969   6.177  63.211  1.00  0.00              
ATOM   3764  CA  PRO B 113      24.445   4.331  63.595  1.00  0.00              
ATOM   3765  CB  PRO B 113      23.695   4.707  64.861  1.00  0.00              
ATOM   3766  CG  PRO B 113      22.426   5.335  64.350  1.00  0.00              
ATOM   3767  C   PRO B 113      24.203   2.890  63.160  1.00  0.00              
ATOM   3768  O   PRO B 113      23.090   2.366  63.147  1.00  0.00              
ATOM   3769  N   THR B 114      25.302   2.252  62.766  1.00  0.00              
ATOM   3770  CA  THR B 114      25.334   0.810  62.564  1.00  0.00              
ATOM   3771  CB  THR B 114      26.535   0.397  61.682  1.00  0.00              
ATOM   3772  OG1 THR B 114      27.731   0.854  62.308  1.00  0.00              
ATOM   3773  CG2 THR B 114      26.413   0.950  60.270  1.00  0.00              
ATOM   3774  C   THR B 114      25.337   0.019  63.873  1.00  0.00              
ATOM   3775  O   THR B 114      25.130  -1.198  63.873  1.00  0.00              
ATOM   3776  N   TYR B 115      25.567   0.721  64.990  1.00  0.00              
ATOM   3777  CA  TYR B 115      25.660   0.141  66.320  1.00  0.00              
ATOM   3778  CB  TYR B 115      25.922   1.257  67.350  1.00  0.00              
ATOM   3779  CG  TYR B 115      26.004   0.808  68.808  1.00  0.00              
ATOM   3780  CD1 TYR B 115      27.048   0.011  69.239  1.00  0.00              
ATOM   3781  CE1 TYR B 115      27.060  -0.472  70.531  1.00  0.00              
ATOM   3782  CD2 TYR B 115      24.994   1.157  69.684  1.00  0.00              
ATOM   3783  CE2 TYR B 115      25.005   0.682  70.979  1.00  0.00              
ATOM   3784  CZ  TYR B 115      26.035  -0.136  71.391  1.00  0.00              
ATOM   3785  OH  TYR B 115      26.045  -0.620  72.685  1.00  0.00              
ATOM   3786  C   TYR B 115      24.470  -0.711  66.744  1.00  0.00              
ATOM   3787  O   TYR B 115      23.306  -0.311  66.689  1.00  0.00              
ATOM   3788  N   VAL B 116      24.831  -1.908  67.198  1.00  0.00              
ATOM   3789  CA  VAL B 116      23.895  -2.821  67.821  1.00  0.00              
ATOM   3790  CB  VAL B 116      23.329  -3.827  66.777  1.00  0.00              
ATOM   3791  CG1 VAL B 116      24.394  -4.703  66.123  1.00  0.00              
ATOM   3792  CG2 VAL B 116      22.215  -4.666  67.385  1.00  0.00              
ATOM   3793  C   VAL B 116      24.647  -3.484  68.969  1.00  0.00              
ATOM   3794  O   VAL B 116      25.830  -3.813  68.849  1.00  0.00              
ATOM   3795  N   GLU B 117      23.989  -3.627  70.119  1.00  0.00              
ATOM   3796  CA  GLU B 117      24.606  -4.279  71.261  1.00  0.00              
ATOM   3797  CB  GLU B 117      24.033  -3.722  72.564  1.00  0.00              
ATOM   3798  CG  GLU B 117      24.857  -4.133  73.787  1.00  0.00              
ATOM   3799  CD  GLU B 117      24.282  -3.813  75.162  1.00  0.00              
ATOM   3800  OE1 GLU B 117      24.703  -4.468  76.123  1.00  0.00              
ATOM   3801  OE2 GLU B 117      23.451  -2.915  75.302  1.00  0.00              
ATOM   3802  C   GLU B 117      24.322  -5.776  71.168  1.00  0.00              
ATOM   3803  O   GLU B 117      23.188  -6.153  70.856  1.00  0.00              
ATOM   3804  N   PRO B 118      25.301  -6.668  71.378  1.00  0.00              
ATOM   3805  CD  PRO B 118      26.728  -6.377  71.262  1.00  0.00              
ATOM   3806  CA  PRO B 118      25.071  -8.102  71.537  1.00  0.00              
ATOM   3807  CB  PRO B 118      26.477  -8.650  71.668  1.00  0.00              
ATOM   3808  CG  PRO B 118      27.292  -7.712  70.818  1.00  0.00              
ATOM   3809  C   PRO B 118      24.245  -8.409  72.783  1.00  0.00              
ATOM   3810  O   PRO B 118      24.163  -7.600  73.713  1.00  0.00              
ATOM   3811  N   THR B 119      23.611  -9.581  72.819  1.00  0.00              
ATOM   3812  CA  THR B 119      22.854  -9.984  73.994  1.00  0.00              
ATOM   3813  CB  THR B 119      21.768 -11.028  73.660  1.00  0.00              
ATOM   3814  OG1 THR B 119      22.389 -12.107  72.974  1.00  0.00              
ATOM   3815  CG2 THR B 119      20.650 -10.421  72.827  1.00  0.00              
ATOM   3816  C   THR B 119      23.771 -10.471  75.109  1.00  0.00              
ATOM   3817  O   THR B 119      24.892 -10.927  74.861  1.00  0.00              
ATOM   3818  N   ASN B 120      23.264 -10.376  76.341  1.00  0.00              
ATOM   3819  CA  ASN B 120      23.973 -10.672  77.587  1.00  0.00              
ATOM   3820  CB  ASN B 120      22.958 -10.879  78.719  1.00  0.00              
ATOM   3821  CG  ASN B 120      22.004  -9.708  78.933  1.00  0.00              
ATOM   3822  OD1 ASN B 120      21.454  -9.145  77.984  1.00  0.00              
ATOM   3823  ND2 ASN B 120      21.751  -9.293  80.164  1.00  0.00              
ATOM   3824  C   ASN B 120      24.939 -11.852  77.558  1.00  0.00              
ATOM   3825  O   ASN B 120      26.109 -11.730  77.930  1.00  0.00              
ATOM   3826  N   ASP B 121      24.461 -12.995  77.051  1.00  0.00              
ATOM   3827  CA  ASP B 121      25.292 -14.183  76.907  1.00  0.00              
ATOM   3828  CB  ASP B 121      24.466 -15.401  76.491  1.00  0.00              
ATOM   3829  CG  ASP B 121      25.308 -16.654  76.254  1.00  0.00              
ATOM   3830  OD1 ASP B 121      25.769 -17.258  77.222  1.00  0.00              
ATOM   3831  OD2 ASP B 121      25.493 -17.022  75.095  1.00  0.00              
ATOM   3832  C   ASP B 121      26.433 -13.991  75.919  1.00  0.00              
ATOM   3833  O   ASP B 121      27.545 -14.428  76.200  1.00  0.00              
ATOM   3834  N   GLU B 122      26.187 -13.339  74.779  1.00  0.00              
ATOM   3835  CA  GLU B 122      27.209 -13.147  73.756  1.00  0.00              
ATOM   3836  CB  GLU B 122      26.616 -12.532  72.497  1.00  0.00              
ATOM   3837  CG  GLU B 122      25.533 -13.361  71.826  1.00  0.00              
ATOM   3838  CD  GLU B 122      24.935 -12.666  70.613  1.00  0.00              
ATOM   3839  OE1 GLU B 122      24.122 -11.753  70.794  1.00  0.00              
ATOM   3840  OE2 GLU B 122      25.277 -13.030  69.490  1.00  0.00              
ATOM   3841  C   GLU B 122      28.308 -12.228  74.269  1.00  0.00              
ATOM   3842  O   GLU B 122      29.495 -12.476  74.042  1.00  0.00              
ATOM   3843  N   ILE B 123      27.883 -11.186  74.998  1.00  0.00              
ATOM   3844  CA  ILE B 123      28.782 -10.250  75.664  1.00  0.00              
ATOM   3845  CB  ILE B 123      27.965  -9.217  76.482  1.00  0.00              
ATOM   3846  CG2 ILE B 123      28.896  -8.235  77.171  1.00  0.00              
ATOM   3847  CG1 ILE B 123      26.968  -8.439  75.640  1.00  0.00              
ATOM   3848  CD1 ILE B 123      25.991  -7.602  76.489  1.00  0.00              
ATOM   3849  C   ILE B 123      29.727 -11.018  76.585  1.00  0.00              
ATOM   3850  O   ILE B 123      30.951 -10.965  76.423  1.00  0.00              
ATOM   3851  N   CYS B 124      29.142 -11.781  77.519  1.00  0.00              
ATOM   3852  CA  CYS B 124      29.925 -12.588  78.439  1.00  0.00              
ATOM   3853  CB  CYS B 124      29.049 -13.255  79.486  1.00  0.00              
ATOM   3854  SG  CYS B 124      28.316 -12.057  80.627  1.00  0.00              
ATOM   3855  C   CYS B 124      30.801 -13.628  77.764  1.00  0.00              
ATOM   3856  O   CYS B 124      31.957 -13.773  78.150  1.00  0.00              
ATOM   3857  N   GLU B 125      30.309 -14.327  76.735  1.00  0.00              
ATOM   3858  CA  GLU B 125      31.107 -15.315  76.025  1.00  0.00              
ATOM   3859  CB  GLU B 125      30.269 -16.126  75.042  1.00  0.00              
ATOM   3860  CG  GLU B 125      29.319 -17.114  75.718  1.00  0.00              
ATOM   3861  CD  GLU B 125      30.015 -18.133  76.610  1.00  0.00              
ATOM   3862  OE1 GLU B 125      30.679 -19.030  76.085  1.00  0.00              
ATOM   3863  OE2 GLU B 125      29.909 -18.025  77.831  1.00  0.00              
ATOM   3864  C   GLU B 125      32.316 -14.730  75.319  1.00  0.00              
ATOM   3865  O   GLU B 125      33.420 -15.241  75.499  1.00  0.00              
ATOM   3866  N   ALA B 126      32.146 -13.639  74.565  1.00  0.00              
ATOM   3867  CA  ALA B 126      33.266 -12.989  73.895  1.00  0.00              
ATOM   3868  CB  ALA B 126      32.762 -11.787  73.115  1.00  0.00              
ATOM   3869  C   ALA B 126      34.313 -12.505  74.893  1.00  0.00              
ATOM   3870  O   ALA B 126      35.506 -12.789  74.755  1.00  0.00              
ATOM   3871  N   PHE B 127      33.838 -11.851  75.959  1.00  0.00              
ATOM   3872  CA  PHE B 127      34.700 -11.360  77.023  1.00  0.00              
ATOM   3873  CB  PHE B 127      33.862 -10.511  77.968  1.00  0.00              
ATOM   3874  CG  PHE B 127      34.615  -9.370  78.637  1.00  0.00              
ATOM   3875  CD1 PHE B 127      34.851  -8.203  77.933  1.00  0.00              
ATOM   3876  CD2 PHE B 127      34.998  -9.471  79.961  1.00  0.00              
ATOM   3877  CE1 PHE B 127      35.446  -7.130  78.564  1.00  0.00              
ATOM   3878  CE2 PHE B 127      35.592  -8.392  80.583  1.00  0.00              
ATOM   3879  CZ  PHE B 127      35.812  -7.222  79.889  1.00  0.00              
ATOM   3880  C   PHE B 127      35.379 -12.493  77.793  1.00  0.00              
ATOM   3881  O   PHE B 127      36.505 -12.334  78.262  1.00  0.00              
ATOM   3882  N   ARG B 128      34.719 -13.648  77.935  1.00  0.00              
ATOM   3883  CA  ARG B 128      35.305 -14.821  78.572  1.00  0.00              
ATOM   3884  CB  ARG B 128      34.217 -15.859  78.848  1.00  0.00              
ATOM   3885  CG  ARG B 128      34.692 -17.103  79.587  1.00  0.00              
ATOM   3886  CD  ARG B 128      33.636 -18.208  79.617  1.00  0.00              
ATOM   3887  NE  ARG B 128      33.190 -18.658  78.300  1.00  0.00              
ATOM   3888  CZ  ARG B 128      33.959 -19.309  77.419  1.00  0.00              
ATOM   3889  NH1 ARG B 128      33.412 -19.702  76.278  1.00  0.00              
ATOM   3890  NH2 ARG B 128      35.242 -19.571  77.651  1.00  0.00              
ATOM   3891  C   ARG B 128      36.395 -15.437  77.702  1.00  0.00              
ATOM   3892  O   ARG B 128      37.457 -15.811  78.201  1.00  0.00              
ATOM   3893  N   LYS B 129      36.137 -15.553  76.395  1.00  0.00              
ATOM   3894  CA  LYS B 129      37.105 -16.105  75.456  1.00  0.00              
ATOM   3895  CB  LYS B 129      36.460 -16.315  74.091  1.00  0.00              
ATOM   3896  CG  LYS B 129      35.398 -17.403  74.132  1.00  0.00              
ATOM   3897  CD  LYS B 129      34.640 -17.471  72.820  1.00  0.00              
ATOM   3898  CE  LYS B 129      33.520 -18.490  72.946  1.00  0.00              
ATOM   3899  NZ  LYS B 129      32.773 -18.577  71.708  1.00  0.00              
ATOM   3900  C   LYS B 129      38.348 -15.236  75.333  1.00  0.00              
ATOM   3901  O   LYS B 129      39.467 -15.749  75.284  1.00  0.00              
ATOM   3902  N   ASP B 130      38.154 -13.915  75.267  1.00  0.00              
ATOM   3903  CA  ASP B 130      39.236 -12.952  75.407  1.00  0.00              
ATOM   3904  CB  ASP B 130      40.159 -12.900  74.175  1.00  0.00              
ATOM   3905  CG  ASP B 130      41.187 -11.779  74.254  1.00  0.00              
ATOM   3906  OD1 ASP B 130      41.112 -10.854  73.446  1.00  0.00              
ATOM   3907  OD2 ASP B 130      42.031 -11.790  75.148  1.00  0.00              
ATOM   3908  C   ASP B 130      38.669 -11.562  75.672  1.00  0.00              
ATOM   3909  O   ASP B 130      38.095 -10.970  74.759  1.00  0.00              
ATOM   3910  N   PRO B 131      38.864 -10.964  76.856  1.00  0.00              
ATOM   3911  CD  PRO B 131      39.652 -11.525  77.951  1.00  0.00              
ATOM   3912  CA  PRO B 131      38.332  -9.649  77.211  1.00  0.00              
ATOM   3913  CB  PRO B 131      38.868  -9.438  78.617  1.00  0.00              
ATOM   3914  CG  PRO B 131      40.117 -10.281  78.680  1.00  0.00              
ATOM   3915  C   PRO B 131      38.712  -8.511  76.269  1.00  0.00              
ATOM   3916  O   PRO B 131      37.882  -7.666  75.920  1.00  0.00              
ATOM   3917  N   LYS B 132      39.969  -8.546  75.812  1.00  0.00              
ATOM   3918  CA  LYS B 132      40.546  -7.499  74.982  1.00  0.00              
ATOM   3919  CB  LYS B 132      42.018  -7.787  74.676  1.00  0.00              
ATOM   3920  CG  LYS B 132      42.898  -8.123  75.879  1.00  0.00              
ATOM   3921  CD  LYS B 132      42.969  -6.997  76.899  1.00  0.00              
ATOM   3922  CE  LYS B 132      43.745  -7.486  78.109  1.00  0.00              
ATOM   3923  NZ  LYS B 132      43.836  -6.447  79.115  1.00  0.00              
ATOM   3924  C   LYS B 132      39.788  -7.307  73.678  1.00  0.00              
ATOM   3925  O   LYS B 132      39.434  -6.175  73.356  1.00  0.00              
ATOM   3926  N   GLU B 133      39.472  -8.386  72.947  1.00  0.00              
ATOM   3927  CA  GLU B 133      38.729  -8.266  71.699  1.00  0.00              
ATOM   3928  CB  GLU B 133      38.660  -9.588  70.908  1.00  0.00              
ATOM   3929  CG  GLU B 133      38.266 -10.903  71.592  1.00  0.00              
ATOM   3930  CD  GLU B 133      36.782 -11.242  71.675  1.00  0.00              
ATOM   3931  OE1 GLU B 133      36.328 -12.079  70.898  1.00  0.00              
ATOM   3932  OE2 GLU B 133      36.079 -10.674  72.506  1.00  0.00              
ATOM   3933  C   GLU B 133      37.369  -7.596  71.826  1.00  0.00              
ATOM   3934  O   GLU B 133      37.062  -6.704  71.036  1.00  0.00              
ATOM   3935  N   TYR B 134      36.569  -7.956  72.838  1.00  0.00              
ATOM   3936  CA  TYR B 134      35.271  -7.331  73.040  1.00  0.00              
ATOM   3937  CB  TYR B 134      34.444  -8.078  74.090  1.00  0.00              
ATOM   3938  CG  TYR B 134      32.975  -7.671  74.075  1.00  0.00              
ATOM   3939  CD1 TYR B 134      32.166  -8.079  73.031  1.00  0.00              
ATOM   3940  CE1 TYR B 134      30.857  -7.653  72.961  1.00  0.00              
ATOM   3941  CD2 TYR B 134      32.465  -6.856  75.068  1.00  0.00              
ATOM   3942  CE2 TYR B 134      31.157  -6.423  74.997  1.00  0.00              
ATOM   3943  CZ  TYR B 134      30.363  -6.821  73.941  1.00  0.00              
ATOM   3944  OH  TYR B 134      29.053  -6.391  73.852  1.00  0.00              
ATOM   3945  C   TYR B 134      35.438  -5.874  73.442  1.00  0.00              
ATOM   3946  O   TYR B 134      34.758  -5.001  72.899  1.00  0.00              
ATOM   3947  N   ALA B 135      36.370  -5.607  74.364  1.00  0.00              
ATOM   3948  CA  ALA B 135      36.662  -4.251  74.806  1.00  0.00              
ATOM   3949  CB  ALA B 135      37.819  -4.281  75.795  1.00  0.00              
ATOM   3950  C   ALA B 135      37.050  -3.331  73.656  1.00  0.00              
ATOM   3951  O   ALA B 135      36.445  -2.277  73.445  1.00  0.00              
ATOM   3952  N   ASN B 136      38.027  -3.775  72.862  1.00  0.00              
ATOM   3953  CA  ASN B 136      38.520  -3.013  71.730  1.00  0.00              
ATOM   3954  CB  ASN B 136      39.782  -3.642  71.140  1.00  0.00              
ATOM   3955  CG  ASN B 136      41.016  -3.577  72.032  1.00  0.00              
ATOM   3956  OD1 ASN B 136      41.815  -4.509  72.075  1.00  0.00              
ATOM   3957  ND2 ASN B 136      41.270  -2.503  72.769  1.00  0.00              
ATOM   3958  C   ASN B 136      37.474  -2.842  70.642  1.00  0.00              
ATOM   3959  O   ASN B 136      37.284  -1.733  70.138  1.00  0.00              
ATOM   3960  N   GLN B 137      36.751  -3.915  70.301  1.00  0.00              
ATOM   3961  CA  GLN B 137      35.725  -3.850  69.273  1.00  0.00              
ATOM   3962  CB  GLN B 137      35.271  -5.261  68.902  1.00  0.00              
ATOM   3963  CG  GLN B 137      34.614  -5.411  67.534  1.00  0.00              
ATOM   3964  CD  GLN B 137      33.094  -5.468  67.564  1.00  0.00              
ATOM   3965  OE1 GLN B 137      32.497  -6.539  67.541  1.00  0.00              
ATOM   3966  NE2 GLN B 137      32.406  -4.339  67.622  1.00  0.00              
ATOM   3967  C   GLN B 137      34.553  -2.974  69.700  1.00  0.00              
ATOM   3968  O   GLN B 137      33.941  -2.329  68.846  1.00  0.00              
ATOM   3969  N   PHE B 138      34.221  -2.917  70.996  1.00  0.00              
ATOM   3970  CA  PHE B 138      33.215  -1.985  71.484  1.00  0.00              
ATOM   3971  CB  PHE B 138      32.813  -2.305  72.928  1.00  0.00              
ATOM   3972  CG  PHE B 138      31.636  -1.471  73.420  1.00  0.00              
ATOM   3973  CD1 PHE B 138      30.359  -1.760  72.978  1.00  0.00              
ATOM   3974  CD2 PHE B 138      31.852  -0.396  74.264  1.00  0.00              
ATOM   3975  CE1 PHE B 138      29.307  -0.956  73.361  1.00  0.00              
ATOM   3976  CE2 PHE B 138      30.793   0.406  74.633  1.00  0.00              
ATOM   3977  CZ  PHE B 138      29.523   0.129  74.180  1.00  0.00              
ATOM   3978  C   PHE B 138      33.711  -0.547  71.379  1.00  0.00              
ATOM   3979  O   PHE B 138      33.014   0.304  70.820  1.00  0.00              
ATOM   3980  N   MET B 139      34.923  -0.276  71.888  1.00  0.00              
ATOM   3981  CA  MET B 139      35.514   1.060  71.834  1.00  0.00              
ATOM   3982  CB  MET B 139      36.858   1.113  72.550  1.00  0.00              
ATOM   3983  CG  MET B 139      36.774   0.946  74.058  1.00  0.00              
ATOM   3984  SD  MET B 139      38.358   1.260  74.876  1.00  0.00              
ATOM   3985  CE  MET B 139      39.040  -0.372  74.872  1.00  0.00              
ATOM   3986  C   MET B 139      35.688   1.596  70.420  1.00  0.00              
ATOM   3987  O   MET B 139      35.701   2.805  70.197  1.00  0.00              
ATOM   3988  N   TRP B 140      35.860   0.683  69.462  1.00  0.00              
ATOM   3989  CA  TRP B 140      35.686   1.002  68.059  1.00  0.00              
ATOM   3990  CB  TRP B 140      36.241  -0.160  67.222  1.00  0.00              
ATOM   3991  CG  TRP B 140      35.976  -0.076  65.724  1.00  0.00              
ATOM   3992  CD2 TRP B 140      35.081  -0.827  65.015  1.00  0.00              
ATOM   3993  CE2 TRP B 140      35.187  -0.311  63.768  1.00  0.00              
ATOM   3994  CE3 TRP B 140      34.387  -1.982  65.282  1.00  0.00              
ATOM   3995  CD1 TRP B 140      36.598   0.850  64.910  1.00  0.00              
ATOM   3996  NE1 TRP B 140      36.088   0.676  63.706  1.00  0.00              
ATOM   3997  CZ2 TRP B 140      34.602  -0.876  62.664  1.00  0.00              
ATOM   3998  CZ3 TRP B 140      33.771  -2.573  64.190  1.00  0.00              
ATOM   3999  CH2 TRP B 140      33.874  -2.031  62.909  1.00  0.00              
ATOM   4000  C   TRP B 140      34.214   1.299  67.763  1.00  0.00              
ATOM   4001  O   TRP B 140      33.844   2.467  67.626  1.00  0.00              
ATOM   4002  N   GLU B 141      33.352   0.268  67.782  1.00  0.00              
ATOM   4003  CA  GLU B 141      32.004   0.313  67.218  1.00  0.00              
ATOM   4004  CB  GLU B 141      31.253  -0.992  67.496  1.00  0.00              
ATOM   4005  CG  GLU B 141      29.996  -1.185  66.637  1.00  0.00              
ATOM   4006  CD  GLU B 141      29.130  -2.397  66.971  1.00  0.00              
ATOM   4007  OE1 GLU B 141      29.669  -3.470  67.246  1.00  0.00              
ATOM   4008  OE2 GLU B 141      27.907  -2.258  66.945  1.00  0.00              
ATOM   4009  C   GLU B 141      31.155   1.482  67.692  1.00  0.00              
ATOM   4010  O   GLU B 141      30.525   2.169  66.878  1.00  0.00              
ATOM   4011  N   TYR B 142      31.177   1.726  69.006  1.00  0.00              
ATOM   4012  CA  TYR B 142      30.391   2.794  69.594  1.00  0.00              
ATOM   4013  CB  TYR B 142      30.443   2.710  71.120  1.00  0.00              
ATOM   4014  CG  TYR B 142      29.324   3.484  71.803  1.00  0.00              
ATOM   4015  CD1 TYR B 142      28.038   2.978  71.798  1.00  0.00              
ATOM   4016  CE1 TYR B 142      27.010   3.687  72.383  1.00  0.00              
ATOM   4017  CD2 TYR B 142      29.587   4.694  72.411  1.00  0.00              
ATOM   4018  CE2 TYR B 142      28.561   5.408  72.993  1.00  0.00              
ATOM   4019  CZ  TYR B 142      27.279   4.902  72.974  1.00  0.00              
ATOM   4020  OH  TYR B 142      26.257   5.622  73.559  1.00  0.00              
ATOM   4021  C   TYR B 142      30.898   4.144  69.100  1.00  0.00              
ATOM   4022  O   TYR B 142      30.113   4.946  68.595  1.00  0.00              
ATOM   4023  N   SER B 143      32.210   4.386  69.152  1.00  0.00              
ATOM   4024  CA  SER B 143      32.765   5.661  68.736  1.00  0.00              
ATOM   4025  CB  SER B 143      34.174   5.803  69.275  1.00  0.00              
ATOM   4026  OG  SER B 143      34.129   5.750  70.695  1.00  0.00              
ATOM   4027  C   SER B 143      32.700   5.899  67.232  1.00  0.00              
ATOM   4028  O   SER B 143      32.463   7.033  66.818  1.00  0.00              
ATOM   4029  N   THR B 144      32.842   4.869  66.386  1.00  0.00              
ATOM   4030  CA  THR B 144      32.593   5.003  64.951  1.00  0.00              
ATOM   4031  CB  THR B 144      32.969   3.719  64.188  1.00  0.00              
ATOM   4032  OG1 THR B 144      32.617   2.607  65.006  1.00  0.00              
ATOM   4033  CG2 THR B 144      34.436   3.691  63.804  1.00  0.00              
ATOM   4034  C   THR B 144      31.158   5.383  64.609  1.00  0.00              
ATOM   4035  O   THR B 144      30.873   5.996  63.577  1.00  0.00              
ATOM   4036  N   ASN B 145      30.234   4.987  65.486  1.00  0.00              
ATOM   4037  CA  ASN B 145      28.831   5.289  65.287  1.00  0.00              
ATOM   4038  CB  ASN B 145      27.988   4.096  65.672  1.00  0.00              
ATOM   4039  CG  ASN B 145      28.085   3.029  64.599  1.00  0.00              
ATOM   4040  OD1 ASN B 145      27.709   3.253  63.454  1.00  0.00              
ATOM   4041  ND2 ASN B 145      28.600   1.840  64.879  1.00  0.00              
ATOM   4042  C   ASN B 145      28.347   6.538  65.992  1.00  0.00              
ATOM   4043  O   ASN B 145      27.340   7.134  65.605  1.00  0.00              
ATOM   4044  N   TYR B 146      29.051   6.949  67.043  1.00  0.00              
ATOM   4045  CA  TYR B 146      28.716   8.165  67.754  1.00  0.00              
ATOM   4046  CB  TYR B 146      28.164   7.820  69.146  1.00  0.00              
ATOM   4047  CG  TYR B 146      26.844   7.061  69.051  1.00  0.00              
ATOM   4048  CD1 TYR B 146      26.804   5.699  69.282  1.00  0.00              
ATOM   4049  CE1 TYR B 146      25.629   4.999  69.089  1.00  0.00              
ATOM   4050  CD2 TYR B 146      25.700   7.723  68.650  1.00  0.00              
ATOM   4051  CE2 TYR B 146      24.527   7.029  68.450  1.00  0.00              
ATOM   4052  CZ  TYR B 146      24.496   5.671  68.679  1.00  0.00              
ATOM   4053  OH  TYR B 146      23.305   4.985  68.530  1.00  0.00              
ATOM   4054  C   TYR B 146      29.912   9.108  67.771  1.00  0.00              
ATOM   4055  O   TYR B 146      30.420   9.543  68.805  1.00  0.00              
ATOM   4056  N   GLY B 147      30.314   9.458  66.544  1.00  0.00              
ATOM   4057  CA  GLY B 147      31.507  10.252  66.282  1.00  0.00              
ATOM   4058  C   GLY B 147      31.427  11.669  66.830  1.00  0.00              
ATOM   4059  O   GLY B 147      32.360  12.161  67.460  1.00  0.00              
ATOM   4060  N   GLN B 148      30.284  12.325  66.620  1.00  0.00              
ATOM   4061  CA  GLN B 148      30.066  13.672  67.122  1.00  0.00              
ATOM   4062  CB  GLN B 148      29.156  14.449  66.175  1.00  0.00              
ATOM   4063  CG  GLN B 148      29.907  15.185  65.072  1.00  0.00              
ATOM   4064  CD  GLN B 148      30.729  16.364  65.577  1.00  0.00              
ATOM   4065  OE1 GLN B 148      31.946  16.292  65.717  1.00  0.00              
ATOM   4066  NE2 GLN B 148      30.122  17.510  65.858  1.00  0.00              
ATOM   4067  C   GLN B 148      29.525  13.721  68.545  1.00  0.00              
ATOM   4068  O   GLN B 148      29.158  14.788  69.042  1.00  0.00              
ATOM   4069  N   ALA B 149      29.436  12.575  69.229  1.00  0.00              
ATOM   4070  CA  ALA B 149      29.136  12.571  70.651  1.00  0.00              
ATOM   4071  CB  ALA B 149      28.742  11.173  71.096  1.00  0.00              
ATOM   4072  C   ALA B 149      30.412  12.964  71.391  1.00  0.00              
ATOM   4073  O   ALA B 149      31.495  12.569  70.950  1.00  0.00              
ATOM   4074  N   PRO B 150      30.366  13.754  72.475  1.00  0.00              
ATOM   4075  CD  PRO B 150      29.146  14.329  73.030  1.00  0.00              
ATOM   4076  CA  PRO B 150      31.540  14.200  73.221  1.00  0.00              
ATOM   4077  CB  PRO B 150      30.926  14.884  74.423  1.00  0.00              
ATOM   4078  CG  PRO B 150      29.651  15.471  73.888  1.00  0.00              
ATOM   4079  C   PRO B 150      32.469  13.075  73.653  1.00  0.00              
ATOM   4080  O   PRO B 150      32.034  12.077  74.237  1.00  0.00              
ATOM   4081  N   LEU B 151      33.755  13.243  73.319  1.00  0.00              
ATOM   4082  CA  LEU B 151      34.838  12.370  73.766  1.00  0.00              
ATOM   4083  CB  LEU B 151      36.176  13.061  73.495  1.00  0.00              
ATOM   4084  CG  LEU B 151      37.501  12.376  73.832  1.00  0.00              
ATOM   4085  CD1 LEU B 151      37.689  11.083  73.053  1.00  0.00              
ATOM   4086  CD2 LEU B 151      38.651  13.321  73.537  1.00  0.00              
ATOM   4087  C   LEU B 151      34.736  11.966  75.234  1.00  0.00              
ATOM   4088  O   LEU B 151      34.901  10.791  75.566  1.00  0.00              
ATOM   4089  N   SER B 152      34.406  12.937  76.091  1.00  0.00              
ATOM   4090  CA  SER B 152      34.089  12.710  77.494  1.00  0.00              
ATOM   4091  CB  SER B 152      33.553  14.018  78.060  1.00  0.00              
ATOM   4092  OG  SER B 152      32.491  14.517  77.246  1.00  0.00              
ATOM   4093  C   SER B 152      33.067  11.596  77.696  1.00  0.00              
ATOM   4094  O   SER B 152      33.375  10.552  78.276  1.00  0.00              
ATOM   4095  N   LEU B 153      31.872  11.811  77.130  1.00  0.00              
ATOM   4096  CA  LEU B 153      30.772  10.864  77.197  1.00  0.00              
ATOM   4097  CB  LEU B 153      29.546  11.384  76.462  1.00  0.00              
ATOM   4098  CG  LEU B 153      28.747  12.493  77.116  1.00  0.00              
ATOM   4099  CD1 LEU B 153      27.611  12.929  76.211  1.00  0.00              
ATOM   4100  CD2 LEU B 153      28.204  12.035  78.459  1.00  0.00              
ATOM   4101  C   LEU B 153      31.125   9.488  76.668  1.00  0.00              
ATOM   4102  O   LEU B 153      30.855   8.489  77.340  1.00  0.00              
ATOM   4103  N   LEU B 154      31.784   9.448  75.505  1.00  0.00              
ATOM   4104  CA  LEU B 154      32.244   8.202  74.911  1.00  0.00              
ATOM   4105  CB  LEU B 154      32.950   8.464  73.585  1.00  0.00              
ATOM   4106  CG  LEU B 154      32.146   9.030  72.422  1.00  0.00              
ATOM   4107  CD1 LEU B 154      33.071   9.372  71.276  1.00  0.00              
ATOM   4108  CD2 LEU B 154      31.091   8.049  71.949  1.00  0.00              
ATOM   4109  C   LEU B 154      33.164   7.424  75.841  1.00  0.00              
ATOM   4110  O   LEU B 154      32.857   6.281  76.179  1.00  0.00              
ATOM   4111  N   VAL B 155      34.237   8.055  76.336  1.00  0.00              
ATOM   4112  CA  VAL B 155      35.201   7.392  77.210  1.00  0.00              
ATOM   4113  CB  VAL B 155      36.466   8.277  77.388  1.00  0.00              
ATOM   4114  CG1 VAL B 155      37.518   7.646  78.290  1.00  0.00              
ATOM   4115  CG2 VAL B 155      37.132   8.512  76.042  1.00  0.00              
ATOM   4116  C   VAL B 155      34.578   6.988  78.548  1.00  0.00              
ATOM   4117  O   VAL B 155      34.942   5.954  79.125  1.00  0.00              
ATOM   4118  N   SER B 156      33.634   7.778  79.078  1.00  0.00              
ATOM   4119  CA  SER B 156      32.883   7.359  80.250  1.00  0.00              
ATOM   4120  CB  SER B 156      32.107   8.513  80.879  1.00  0.00              
ATOM   4121  OG  SER B 156      31.349   9.292  79.964  1.00  0.00              
ATOM   4122  C   SER B 156      31.952   6.190  79.970  1.00  0.00              
ATOM   4123  O   SER B 156      31.842   5.280  80.796  1.00  0.00              
ATOM   4124  N   TYR B 157      31.312   6.171  78.793  1.00  0.00              
ATOM   4125  CA  TYR B 157      30.365   5.124  78.451  1.00  0.00              
ATOM   4126  CB  TYR B 157      29.581   5.463  77.180  1.00  0.00              
ATOM   4127  CG  TYR B 157      28.412   4.518  76.932  1.00  0.00              
ATOM   4128  CD1 TYR B 157      27.210   4.745  77.569  1.00  0.00              
ATOM   4129  CE1 TYR B 157      26.154   3.885  77.365  1.00  0.00              
ATOM   4130  CD2 TYR B 157      28.556   3.429  76.091  1.00  0.00              
ATOM   4131  CE2 TYR B 157      27.499   2.567  75.886  1.00  0.00              
ATOM   4132  CZ  TYR B 157      26.299   2.811  76.514  1.00  0.00              
ATOM   4133  OH  TYR B 157      25.226   1.977  76.274  1.00  0.00              
ATOM   4134  C   TYR B 157      31.098   3.807  78.268  1.00  0.00              
ATOM   4135  O   TYR B 157      30.684   2.804  78.845  1.00  0.00              
ATOM   4136  N   THR B 158      32.196   3.799  77.506  1.00  0.00              
ATOM   4137  CA  THR B 158      32.982   2.594  77.282  1.00  0.00              
ATOM   4138  CB  THR B 158      34.130   2.896  76.300  1.00  0.00              
ATOM   4139  OG1 THR B 158      34.788   4.070  76.767  1.00  0.00              
ATOM   4140  CG2 THR B 158      33.621   3.106  74.880  1.00  0.00              
ATOM   4141  C   THR B 158      33.499   2.004  78.587  1.00  0.00              
ATOM   4142  O   THR B 158      33.407   0.801  78.825  1.00  0.00              
ATOM   4143  N   LYS B 159      33.972   2.894  79.466  1.00  0.00              
ATOM   4144  CA  LYS B 159      34.463   2.521  80.784  1.00  0.00              
ATOM   4145  CB  LYS B 159      34.964   3.784  81.457  1.00  0.00              
ATOM   4146  CG  LYS B 159      35.898   3.607  82.638  1.00  0.00              
ATOM   4147  CD  LYS B 159      36.347   4.956  83.201  1.00  0.00              
ATOM   4148  CE  LYS B 159      37.210   5.798  82.258  1.00  0.00              
ATOM   4149  NZ  LYS B 159      36.428   6.605  81.337  1.00  0.00              
ATOM   4150  C   LYS B 159      33.358   1.882  81.620  1.00  0.00              
ATOM   4151  O   LYS B 159      33.527   0.781  82.149  1.00  0.00              
ATOM   4152  N   SER B 160      32.197   2.547  81.686  1.00  0.00              
ATOM   4153  CA  SER B 160      31.055   2.056  82.446  1.00  0.00              
ATOM   4154  CB  SER B 160      29.921   3.073  82.425  1.00  0.00              
ATOM   4155  OG  SER B 160      30.326   4.334  82.941  1.00  0.00              
ATOM   4156  C   SER B 160      30.544   0.726  81.911  1.00  0.00              
ATOM   4157  O   SER B 160      30.274  -0.198  82.679  1.00  0.00              
ATOM   4158  N   TYR B 161      30.469   0.608  80.581  1.00  0.00              
ATOM   4159  CA  TYR B 161      30.024  -0.605  79.916  1.00  0.00              
ATOM   4160  CB  TYR B 161      29.935  -0.370  78.406  1.00  0.00              
ATOM   4161  CG  TYR B 161      29.340  -1.539  77.634  1.00  0.00              
ATOM   4162  CD1 TYR B 161      27.974  -1.733  77.639  1.00  0.00              
ATOM   4163  CE1 TYR B 161      27.436  -2.832  77.006  1.00  0.00              
ATOM   4164  CD2 TYR B 161      30.167  -2.421  76.965  1.00  0.00              
ATOM   4165  CE2 TYR B 161      29.631  -3.517  76.327  1.00  0.00              
ATOM   4166  CZ  TYR B 161      28.270  -3.723  76.366  1.00  0.00              
ATOM   4167  OH  TYR B 161      27.738  -4.844  75.762  1.00  0.00              
ATOM   4168  C   TYR B 161      30.966  -1.762  80.216  1.00  0.00              
ATOM   4169  O   TYR B 161      30.515  -2.830  80.627  1.00  0.00              
ATOM   4170  N   LEU B 162      32.277  -1.573  80.046  1.00  0.00              
ATOM   4171  CA  LEU B 162      33.231  -2.641  80.302  1.00  0.00              
ATOM   4172  CB  LEU B 162      34.599  -2.288  79.739  1.00  0.00              
ATOM   4173  CG  LEU B 162      34.668  -2.095  78.227  1.00  0.00              
ATOM   4174  CD1 LEU B 162      36.040  -1.588  77.823  1.00  0.00              
ATOM   4175  CD2 LEU B 162      34.285  -3.369  77.487  1.00  0.00              
ATOM   4176  C   LEU B 162      33.318  -3.026  81.771  1.00  0.00              
ATOM   4177  O   LEU B 162      33.512  -4.199  82.094  1.00  0.00              
ATOM   4178  N   SER B 163      33.124  -2.057  82.674  1.00  0.00              
ATOM   4179  CA  SER B 163      32.984  -2.348  84.094  1.00  0.00              
ATOM   4180  CB  SER B 163      32.913  -1.051  84.896  1.00  0.00              
ATOM   4181  OG  SER B 163      33.114  -1.248  86.291  1.00  0.00              
ATOM   4182  C   SER B 163      31.734  -3.189  84.339  1.00  0.00              
ATOM   4183  O   SER B 163      31.787  -4.153  85.104  1.00  0.00              
ATOM   4184  N   MET B 164      30.619  -2.851  83.677  1.00  0.00              
ATOM   4185  CA  MET B 164      29.378  -3.613  83.744  1.00  0.00              
ATOM   4186  CB  MET B 164      28.301  -2.869  82.948  1.00  0.00              
ATOM   4187  CG  MET B 164      26.934  -3.527  82.842  1.00  0.00              
ATOM   4188  SD  MET B 164      25.710  -2.438  82.071  1.00  0.00              
ATOM   4189  CE  MET B 164      25.738  -3.041  80.409  1.00  0.00              
ATOM   4190  C   MET B 164      29.554  -5.038  83.233  1.00  0.00              
ATOM   4191  O   MET B 164      29.027  -5.981  83.820  1.00  0.00              
ATOM   4192  N   VAL B 165      30.307  -5.228  82.145  1.00  0.00              
ATOM   4193  CA  VAL B 165      30.615  -6.564  81.650  1.00  0.00              
ATOM   4194  CB  VAL B 165      31.342  -6.520  80.287  1.00  0.00              
ATOM   4195  CG1 VAL B 165      31.504  -7.924  79.735  1.00  0.00              
ATOM   4196  CG2 VAL B 165      30.583  -5.694  79.264  1.00  0.00              
ATOM   4197  C   VAL B 165      31.448  -7.321  82.681  1.00  0.00              
ATOM   4198  O   VAL B 165      31.130  -8.460  83.030  1.00  0.00              
ATOM   4199  N   GLY B 166      32.486  -6.659  83.204  1.00  0.00              
ATOM   4200  CA  GLY B 166      33.372  -7.225  84.211  1.00  0.00              
ATOM   4201  C   GLY B 166      32.635  -7.715  85.450  1.00  0.00              
ATOM   4202  O   GLY B 166      32.847  -8.848  85.887  1.00  0.00              
ATOM   4203  N   SER B 167      31.745  -6.890  86.010  1.00  0.00              
ATOM   4204  CA  SER B 167      30.944  -7.285  87.157  1.00  0.00              
ATOM   4205  CB  SER B 167      30.205  -6.072  87.720  1.00  0.00              
ATOM   4206  OG  SER B 167      29.504  -5.388  86.689  1.00  0.00              
ATOM   4207  C   SER B 167      29.950  -8.376  86.779  1.00  0.00              
ATOM   4208  O   SER B 167      30.002  -9.496  87.293  1.00  0.00              
ATOM   4209  N   CYS B 168      29.075  -8.075  85.817  1.00  0.00              
ATOM   4210  CA  CYS B 168      27.988  -8.969  85.468  1.00  0.00              
ATOM   4211  CB  CYS B 168      27.069  -8.323  84.460  1.00  0.00              
ATOM   4212  SG  CYS B 168      26.417  -6.763  85.104  1.00  0.00              
ATOM   4213  C   CYS B 168      28.400 -10.354  85.015  1.00  0.00              
ATOM   4214  O   CYS B 168      27.862 -11.336  85.530  1.00  0.00              
ATOM   4215  N   CYS B 169      29.405 -10.478  84.147  1.00  0.00              
ATOM   4216  CA  CYS B 169      29.869 -11.789  83.722  1.00  0.00              
ATOM   4217  CB  CYS B 169      30.726 -11.672  82.472  1.00  0.00              
ATOM   4218  SG  CYS B 169      29.849 -10.837  81.126  1.00  0.00              
ATOM   4219  C   CYS B 169      30.603 -12.576  84.806  1.00  0.00              
ATOM   4220  O   CYS B 169      30.894 -13.757  84.613  1.00  0.00              
ATOM   4221  N   THR B 170      30.928 -11.964  85.953  1.00  0.00              
ATOM   4222  CA  THR B 170      31.437 -12.717  87.090  1.00  0.00              
ATOM   4223  CB  THR B 170      32.772 -12.135  87.611  1.00  0.00              
ATOM   4224  OG1 THR B 170      32.578 -10.756  87.899  1.00  0.00              
ATOM   4225  CG2 THR B 170      33.909 -12.329  86.617  1.00  0.00              
ATOM   4226  C   THR B 170      30.416 -12.851  88.219  1.00  0.00              
ATOM   4227  O   THR B 170      30.647 -13.569  89.196  1.00  0.00              
ATOM   4228  N   SER B 171      29.268 -12.174  88.106  1.00  0.00              
ATOM   4229  CA  SER B 171      28.257 -12.189  89.152  1.00  0.00              
ATOM   4230  CB  SER B 171      27.321 -10.990  88.985  1.00  0.00              
ATOM   4231  OG  SER B 171      26.402 -11.129  87.907  1.00  0.00              
ATOM   4232  C   SER B 171      27.440 -13.477  89.195  1.00  0.00              
ATOM   4233  O   SER B 171      27.456 -14.287  88.266  1.00  0.00              
ATOM   4234  N   ALA B 172      26.672 -13.637  90.278  1.00  0.00              
ATOM   4235  CA  ALA B 172      25.743 -14.749  90.431  1.00  0.00              
ATOM   4236  CB  ALA B 172      25.098 -14.666  91.806  1.00  0.00              
ATOM   4237  C   ALA B 172      24.619 -14.789  89.399  1.00  0.00              
ATOM   4238  O   ALA B 172      24.037 -15.847  89.157  1.00  0.00              
ATOM   4239  N   SER B 173      24.287 -13.650  88.781  1.00  0.00              
ATOM   4240  CA  SER B 173      23.290 -13.614  87.726  1.00  0.00              
ATOM   4241  CB  SER B 173      21.882 -13.443  88.300  1.00  0.00              
ATOM   4242  OG  SER B 173      20.878 -13.459  87.289  1.00  0.00              
ATOM   4243  C   SER B 173      23.628 -12.503  86.737  1.00  0.00              
ATOM   4244  O   SER B 173      23.292 -11.334  86.964  1.00  0.00              
ATOM   4245  N   PRO B 174      24.299 -12.833  85.619  1.00  0.00              
ATOM   4246  CD  PRO B 174      24.857 -14.155  85.340  1.00  0.00              
ATOM   4247  CA  PRO B 174      24.647 -11.896  84.555  1.00  0.00              
ATOM   4248  CB  PRO B 174      25.256 -12.793  83.498  1.00  0.00              
ATOM   4249  CG  PRO B 174      25.938 -13.854  84.319  1.00  0.00              
ATOM   4250  C   PRO B 174      23.447 -11.134  84.015  1.00  0.00              
ATOM   4251  O   PRO B 174      23.528  -9.925  83.815  1.00  0.00              
ATOM   4252  N   THR B 175      22.317 -11.817  83.810  1.00  0.00              
ATOM   4253  CA  THR B 175      21.080 -11.202  83.348  1.00  0.00              
ATOM   4254  CB  THR B 175      20.013 -12.304  83.221  1.00  0.00              
ATOM   4255  OG1 THR B 175      20.659 -13.386  82.557  1.00  0.00              
ATOM   4256  CG2 THR B 175      18.794 -11.852  82.427  1.00  0.00              
ATOM   4257  C   THR B 175      20.605 -10.093  84.284  1.00  0.00              
ATOM   4258  O   THR B 175      20.398  -8.960  83.845  1.00  0.00              
ATOM   4259  N   VAL B 176      20.493 -10.400  85.584  1.00  0.00              
ATOM   4260  CA  VAL B 176      20.030  -9.440  86.580  1.00  0.00              
ATOM   4261  CB  VAL B 176      19.807 -10.176  87.928  1.00  0.00              
ATOM   4262  CG1 VAL B 176      19.612  -9.258  89.129  1.00  0.00              
ATOM   4263  CG2 VAL B 176      18.564 -11.044  87.798  1.00  0.00              
ATOM   4264  C   VAL B 176      20.994  -8.264  86.698  1.00  0.00              
ATOM   4265  O   VAL B 176      20.577  -7.105  86.646  1.00  0.00              
ATOM   4266  N   CYS B 177      22.291  -8.567  86.797  1.00  0.00              
ATOM   4267  CA  CYS B 177      23.328  -7.550  86.881  1.00  0.00              
ATOM   4268  CB  CYS B 177      24.670  -8.240  87.050  1.00  0.00              
ATOM   4269  SG  CYS B 177      26.104  -7.138  87.065  1.00  0.00              
ATOM   4270  C   CYS B 177      23.341  -6.619  85.673  1.00  0.00              
ATOM   4271  O   CYS B 177      23.289  -5.397  85.837  1.00  0.00              
ATOM   4272  N   PHE B 178      23.366  -7.170  84.450  1.00  0.00              
ATOM   4273  CA  PHE B 178      23.294  -6.362  83.240  1.00  0.00              
ATOM   4274  CB  PHE B 178      23.347  -7.191  81.960  1.00  0.00              
ATOM   4275  CG  PHE B 178      24.732  -7.598  81.477  1.00  0.00              
ATOM   4276  CD1 PHE B 178      25.036  -8.933  81.296  1.00  0.00              
ATOM   4277  CD2 PHE B 178      25.673  -6.634  81.172  1.00  0.00              
ATOM   4278  CE1 PHE B 178      26.273  -9.299  80.809  1.00  0.00              
ATOM   4279  CE2 PHE B 178      26.908  -7.007  80.684  1.00  0.00              
ATOM   4280  CZ  PHE B 178      27.210  -8.338  80.503  1.00  0.00              
ATOM   4281  C   PHE B 178      22.032  -5.524  83.196  1.00  0.00              
ATOM   4282  O   PHE B 178      22.116  -4.337  82.902  1.00  0.00              
ATOM   4283  N   LEU B 179      20.870  -6.093  83.535  1.00  0.00              
ATOM   4284  CA  LEU B 179      19.618  -5.358  83.462  1.00  0.00              
ATOM   4285  CB  LEU B 179      18.441  -6.307  83.635  1.00  0.00              
ATOM   4286  CG  LEU B 179      17.185  -6.002  82.829  1.00  0.00              
ATOM   4287  CD1 LEU B 179      17.459  -6.153  81.338  1.00  0.00              
ATOM   4288  CD2 LEU B 179      16.057  -6.932  83.235  1.00  0.00              
ATOM   4289  C   LEU B 179      19.544  -4.211  84.466  1.00  0.00              
ATOM   4290  O   LEU B 179      19.168  -3.097  84.088  1.00  0.00              
ATOM   4291  N   LYS B 180      19.945  -4.428  85.729  1.00  0.00              
ATOM   4292  CA  LYS B 180      19.958  -3.350  86.714  1.00  0.00              
ATOM   4293  CB  LYS B 180      20.265  -3.821  88.143  1.00  0.00              
ATOM   4294  CG  LYS B 180      21.675  -4.333  88.421  1.00  0.00              
ATOM   4295  CD  LYS B 180      21.977  -4.424  89.906  1.00  0.00              
ATOM   4296  CE  LYS B 180      22.075  -3.063  90.597  1.00  0.00              
ATOM   4297  NZ  LYS B 180      23.223  -2.280  90.176  1.00  0.00              
ATOM   4298  C   LYS B 180      20.923  -2.236  86.332  1.00  0.00              
ATOM   4299  O   LYS B 180      20.627  -1.049  86.519  1.00  0.00              
ATOM   4300  N   GLU B 181      22.069  -2.637  85.768  1.00  0.00              
ATOM   4301  CA  GLU B 181      23.039  -1.682  85.280  1.00  0.00              
ATOM   4302  CB  GLU B 181      24.432  -2.286  85.193  1.00  0.00              
ATOM   4303  CG  GLU B 181      25.003  -2.621  86.571  1.00  0.00              
ATOM   4304  CD  GLU B 181      26.502  -2.881  86.596  1.00  0.00              
ATOM   4305  OE1 GLU B 181      27.268  -1.971  86.278  1.00  0.00              
ATOM   4306  OE2 GLU B 181      26.921  -3.982  86.956  1.00  0.00              
ATOM   4307  C   GLU B 181      22.626  -1.001  83.985  1.00  0.00              
ATOM   4308  O   GLU B 181      22.988   0.154  83.777  1.00  0.00              
ATOM   4309  N   ARG B 182      21.833  -1.643  83.120  1.00  0.00              
ATOM   4310  CA  ARG B 182      21.240  -0.979  81.964  1.00  0.00              
ATOM   4311  CB  ARG B 182      20.538  -1.971  81.028  1.00  0.00              
ATOM   4312  CG  ARG B 182      21.529  -2.744  80.160  1.00  0.00              
ATOM   4313  CD  ARG B 182      20.891  -3.827  79.291  1.00  0.00              
ATOM   4314  NE  ARG B 182      21.928  -4.454  78.484  1.00  0.00              
ATOM   4315  CZ  ARG B 182      21.923  -5.741  78.131  1.00  0.00              
ATOM   4316  NH1 ARG B 182      23.011  -6.230  77.552  1.00  0.00              
ATOM   4317  NH2 ARG B 182      20.848  -6.522  78.205  1.00  0.00              
ATOM   4318  C   ARG B 182      20.279   0.112  82.416  1.00  0.00              
ATOM   4319  O   ARG B 182      20.276   1.206  81.850  1.00  0.00              
ATOM   4320  N   LEU B 183      19.499  -0.154  83.474  1.00  0.00              
ATOM   4321  CA  LEU B 183      18.676   0.875  84.099  1.00  0.00              
ATOM   4322  CB  LEU B 183      17.845   0.316  85.247  1.00  0.00              
ATOM   4323  CG  LEU B 183      16.710  -0.654  84.969  1.00  0.00              
ATOM   4324  CD1 LEU B 183      16.090  -1.063  86.290  1.00  0.00              
ATOM   4325  CD2 LEU B 183      15.651  -0.029  84.074  1.00  0.00              
ATOM   4326  C   LEU B 183      19.472   2.064  84.621  1.00  0.00              
ATOM   4327  O   LEU B 183      19.121   3.209  84.335  1.00  0.00              
ATOM   4328  N   GLN B 184      20.555   1.840  85.376  1.00  0.00              
ATOM   4329  CA  GLN B 184      21.357   2.957  85.862  1.00  0.00              
ATOM   4330  CB  GLN B 184      22.200   2.554  87.076  1.00  0.00              
ATOM   4331  CG  GLN B 184      23.263   1.493  86.848  1.00  0.00              
ATOM   4332  CD  GLN B 184      23.798   0.870  88.127  1.00  0.00              
ATOM   4333  OE1 GLN B 184      23.487  -0.271  88.469  1.00  0.00              
ATOM   4334  NE2 GLN B 184      24.626   1.578  88.882  1.00  0.00              
ATOM   4335  C   GLN B 184      22.186   3.654  84.783  1.00  0.00              
ATOM   4336  O   GLN B 184      22.451   4.853  84.877  1.00  0.00              
ATOM   4337  N   LEU B 185      22.597   2.931  83.735  1.00  0.00              
ATOM   4338  CA  LEU B 185      23.277   3.535  82.598  1.00  0.00              
ATOM   4339  CB  LEU B 185      24.131   2.521  81.837  1.00  0.00              
ATOM   4340  CG  LEU B 185      25.604   2.329  82.202  1.00  0.00              
ATOM   4341  CD1 LEU B 185      25.803   1.857  83.635  1.00  0.00              
ATOM   4342  CD2 LEU B 185      26.236   1.337  81.240  1.00  0.00              
ATOM   4343  C   LEU B 185      22.357   4.248  81.618  1.00  0.00              
ATOM   4344  O   LEU B 185      22.830   5.120  80.887  1.00  0.00              
ATOM   4345  N   LYS B 186      21.056   3.913  81.594  1.00  0.00              
ATOM   4346  CA  LYS B 186      20.046   4.497  80.708  1.00  0.00              
ATOM   4347  CB  LYS B 186      18.658   4.229  81.299  1.00  0.00              
ATOM   4348  CG  LYS B 186      17.465   4.752  80.509  1.00  0.00              
ATOM   4349  CD  LYS B 186      16.181   4.563  81.305  1.00  0.00              
ATOM   4350  CE  LYS B 186      15.002   5.265  80.640  1.00  0.00              
ATOM   4351  NZ  LYS B 186      15.220   6.699  80.582  1.00  0.00              
ATOM   4352  C   LYS B 186      20.197   5.983  80.389  1.00  0.00              
ATOM   4353  O   LYS B 186      20.240   6.364  79.218  1.00  0.00              
ATOM   4354  N   HIS B 187      20.347   6.819  81.421  1.00  0.00              
ATOM   4355  CA  HIS B 187      20.505   8.258  81.247  1.00  0.00              
ATOM   4356  CB  HIS B 187      20.505   8.936  82.616  1.00  0.00              
ATOM   4357  CG  HIS B 187      20.394  10.456  82.575  1.00  0.00              
ATOM   4358  ND1 HIS B 187      21.177  11.329  81.954  1.00  0.00              
ATOM   4359  CD2 HIS B 187      19.425  11.159  83.254  1.00  0.00              
ATOM   4360  NE2 HIS B 187      19.692  12.417  83.017  1.00  0.00              
ATOM   4361  CE1 HIS B 187      20.746  12.525  82.246  1.00  0.00              
ATOM   4362  C   HIS B 187      21.781   8.609  80.487  1.00  0.00              
ATOM   4363  O   HIS B 187      21.762   9.477  79.612  1.00  0.00              
ATOM   4364  N   LEU B 188      22.893   7.932  80.798  1.00  0.00              
ATOM   4365  CA  LEU B 188      24.173   8.175  80.143  1.00  0.00              
ATOM   4366  CB  LEU B 188      25.282   7.435  80.897  1.00  0.00              
ATOM   4367  CG  LEU B 188      26.732   7.504  80.416  1.00  0.00              
ATOM   4368  CD1 LEU B 188      27.288   8.914  80.525  1.00  0.00              
ATOM   4369  CD2 LEU B 188      27.593   6.549  81.225  1.00  0.00              
ATOM   4370  C   LEU B 188      24.115   7.696  78.698  1.00  0.00              
ATOM   4371  O   LEU B 188      24.636   8.343  77.787  1.00  0.00              
ATOM   4372  N   SER B 189      23.440   6.559  78.501  1.00  0.00              
ATOM   4373  CA  SER B 189      23.258   5.953  77.197  1.00  0.00              
ATOM   4374  CB  SER B 189      22.544   4.615  77.384  1.00  0.00              
ATOM   4375  OG  SER B 189      22.990   3.618  76.473  1.00  0.00              
ATOM   4376  C   SER B 189      22.478   6.895  76.287  1.00  0.00              
ATOM   4377  O   SER B 189      23.022   7.341  75.275  1.00  0.00              
ATOM   4378  N   LEU B 190      21.254   7.267  76.695  1.00  0.00              
ATOM   4379  CA  LEU B 190      20.406   8.197  75.958  1.00  0.00              
ATOM   4380  CB  LEU B 190      19.120   8.497  76.723  1.00  0.00              
ATOM   4381  CG  LEU B 190      18.006   7.462  76.782  1.00  0.00              
ATOM   4382  CD1 LEU B 190      16.961   7.887  77.798  1.00  0.00              
ATOM   4383  CD2 LEU B 190      17.363   7.274  75.416  1.00  0.00              
ATOM   4384  C   LEU B 190      21.097   9.512  75.636  1.00  0.00              
ATOM   4385  O   LEU B 190      21.047   9.974  74.493  1.00  0.00              
ATOM   4386  N   LEU B 191      21.772  10.084  76.643  1.00  0.00              
ATOM   4387  CA  LEU B 191      22.583  11.280  76.474  1.00  0.00              
ATOM   4388  CB  LEU B 191      23.243  11.614  77.811  1.00  0.00              
ATOM   4389  CG  LEU B 191      24.258  12.735  77.998  1.00  0.00              
ATOM   4390  CD1 LEU B 191      23.745  14.090  77.540  1.00  0.00              
ATOM   4391  CD2 LEU B 191      24.640  12.786  79.464  1.00  0.00              
ATOM   4392  C   LEU B 191      23.617  11.122  75.367  1.00  0.00              
ATOM   4393  O   LEU B 191      23.551  11.853  74.380  1.00  0.00              
ATOM   4394  N   THR B 192      24.501  10.122  75.457  1.00  0.00              
ATOM   4395  CA  THR B 192      25.589   9.959  74.500  1.00  0.00              
ATOM   4396  CB  THR B 192      26.532   8.821  74.945  1.00  0.00              
ATOM   4397  OG1 THR B 192      26.877   9.102  76.298  1.00  0.00              
ATOM   4398  CG2 THR B 192      27.813   8.770  74.126  1.00  0.00              
ATOM   4399  C   THR B 192      25.072   9.743  73.078  1.00  0.00              
ATOM   4400  O   THR B 192      25.587  10.332  72.121  1.00  0.00              
ATOM   4401  N   THR B 193      24.000   8.956  72.931  1.00  0.00              
ATOM   4402  CA  THR B 193      23.366   8.763  71.636  1.00  0.00              
ATOM   4403  CB  THR B 193      22.334   7.625  71.726  1.00  0.00              
ATOM   4404  OG1 THR B 193      21.545   7.834  72.889  1.00  0.00              
ATOM   4405  CG2 THR B 193      23.024   6.277  71.845  1.00  0.00              
ATOM   4406  C   THR B 193      22.750  10.030  71.051  1.00  0.00              
ATOM   4407  O   THR B 193      22.915  10.332  69.866  1.00  0.00              
ATOM   4408  N   LEU B 194      22.080  10.811  71.905  1.00  0.00              
ATOM   4409  CA  LEU B 194      21.360  12.001  71.478  1.00  0.00              
ATOM   4410  CB  LEU B 194      20.455  12.432  72.625  1.00  0.00              
ATOM   4411  CG  LEU B 194      19.434  13.547  72.503  1.00  0.00              
ATOM   4412  CD1 LEU B 194      18.428  13.276  71.397  1.00  0.00              
ATOM   4413  CD2 LEU B 194      18.716  13.660  73.834  1.00  0.00              
ATOM   4414  C   LEU B 194      22.327  13.114  71.089  1.00  0.00              
ATOM   4415  O   LEU B 194      22.166  13.768  70.051  1.00  0.00              
ATOM   4416  N   SER B 195      23.366  13.291  71.914  1.00  0.00              
ATOM   4417  CA  SER B 195      24.416  14.264  71.673  1.00  0.00              
ATOM   4418  CB  SER B 195      25.462  14.193  72.770  1.00  0.00              
ATOM   4419  OG  SER B 195      24.894  14.505  74.035  1.00  0.00              
ATOM   4420  C   SER B 195      25.073  14.139  70.308  1.00  0.00              
ATOM   4421  O   SER B 195      25.314  15.165  69.674  1.00  0.00              
ATOM   4422  N   ASN B 196      25.303  12.917  69.802  1.00  0.00              
ATOM   4423  CA  ASN B 196      25.821  12.733  68.449  1.00  0.00              
ATOM   4424  CB  ASN B 196      25.938  11.258  68.084  1.00  0.00              
ATOM   4425  CG  ASN B 196      26.595  11.017  66.728  1.00  0.00              
ATOM   4426  OD1 ASN B 196      27.813  11.111  66.588  1.00  0.00              
ATOM   4427  ND2 ASN B 196      25.865  10.712  65.666  1.00  0.00              
ATOM   4428  C   ASN B 196      24.955  13.416  67.402  1.00  0.00              
ATOM   4429  O   ASN B 196      25.467  14.129  66.534  1.00  0.00              
ATOM   4430  N   ARG B 197      23.631  13.261  67.500  1.00  0.00              
ATOM   4431  CA  ARG B 197      22.775  13.811  66.472  1.00  0.00              
ATOM   4432  CB  ARG B 197      21.406  13.147  66.421  1.00  0.00              
ATOM   4433  CG  ARG B 197      20.712  13.362  65.069  1.00  0.00              
ATOM   4434  CD  ARG B 197      21.601  13.051  63.856  1.00  0.00              
ATOM   4435  NE  ARG B 197      22.104  11.689  63.894  1.00  0.00              
ATOM   4436  CZ  ARG B 197      23.385  11.369  63.706  1.00  0.00              
ATOM   4437  NH1 ARG B 197      23.743  10.098  63.734  1.00  0.00              
ATOM   4438  NH2 ARG B 197      24.341  12.250  63.480  1.00  0.00              
ATOM   4439  C   ARG B 197      22.692  15.324  66.559  1.00  0.00              
ATOM   4440  O   ARG B 197      22.973  15.991  65.562  1.00  0.00              
ATOM   4441  N   VAL B 198      22.419  15.891  67.737  1.00  0.00              
ATOM   4442  CA  VAL B 198      22.379  17.344  67.868  1.00  0.00              
ATOM   4443  CB  VAL B 198      21.778  17.798  69.221  1.00  0.00              
ATOM   4444  CG1 VAL B 198      20.301  17.441  69.263  1.00  0.00              
ATOM   4445  CG2 VAL B 198      22.477  17.192  70.430  1.00  0.00              
ATOM   4446  C   VAL B 198      23.717  18.023  67.559  1.00  0.00              
ATOM   4447  O   VAL B 198      23.755  19.041  66.863  1.00  0.00              
ATOM   4448  N   CYS B 199      24.839  17.440  67.997  1.00  0.00              
ATOM   4449  CA  CYS B 199      26.157  17.969  67.670  1.00  0.00              
ATOM   4450  CB  CYS B 199      27.220  17.394  68.589  1.00  0.00              
ATOM   4451  SG  CYS B 199      26.904  17.746  70.336  1.00  0.00              
ATOM   4452  C   CYS B 199      26.573  17.749  66.221  1.00  0.00              
ATOM   4453  O   CYS B 199      27.385  18.513  65.692  1.00  0.00              
ATOM   4454  N   SER B 200      26.078  16.710  65.538  1.00  0.00              
ATOM   4455  CA  SER B 200      26.314  16.579  64.105  1.00  0.00              
ATOM   4456  CB  SER B 200      26.038  15.176  63.592  1.00  0.00              
ATOM   4457  OG  SER B 200      24.707  14.773  63.860  1.00  0.00              
ATOM   4458  C   SER B 200      25.512  17.589  63.302  1.00  0.00              
ATOM   4459  O   SER B 200      26.037  18.150  62.344  1.00  0.00              
ATOM   4460  N   GLN B 201      24.255  17.847  63.690  1.00  0.00              
ATOM   4461  CA  GLN B 201      23.457  18.923  63.107  1.00  0.00              
ATOM   4462  CB  GLN B 201      22.071  18.976  63.753  1.00  0.00              
ATOM   4463  CG  GLN B 201      21.221  17.776  63.344  1.00  0.00              
ATOM   4464  CD  GLN B 201      19.893  17.587  64.068  1.00  0.00              
ATOM   4465  OE1 GLN B 201      19.337  18.457  64.740  1.00  0.00              
ATOM   4466  NE2 GLN B 201      19.321  16.403  63.917  1.00  0.00              
ATOM   4467  C   GLN B 201      24.168  20.265  63.236  1.00  0.00              
ATOM   4468  O   GLN B 201      24.307  21.007  62.259  1.00  0.00              
ATOM   4469  N   TYR B 202      24.688  20.523  64.443  1.00  0.00              
ATOM   4470  CA  TYR B 202      25.550  21.666  64.702  1.00  0.00              
ATOM   4471  CB  TYR B 202      25.993  21.644  66.168  1.00  0.00              
ATOM   4472  CG  TYR B 202      26.775  22.873  66.609  1.00  0.00              
ATOM   4473  CD1 TYR B 202      26.106  24.049  66.882  1.00  0.00              
ATOM   4474  CE1 TYR B 202      26.816  25.180  67.220  1.00  0.00              
ATOM   4475  CD2 TYR B 202      28.153  22.817  66.701  1.00  0.00              
ATOM   4476  CE2 TYR B 202      28.868  23.951  67.021  1.00  0.00              
ATOM   4477  CZ  TYR B 202      28.191  25.126  67.265  1.00  0.00              
ATOM   4478  OH  TYR B 202      28.906  26.274  67.528  1.00  0.00              
ATOM   4479  C   TYR B 202      26.763  21.725  63.778  1.00  0.00              
ATOM   4480  O   TYR B 202      26.991  22.744  63.126  1.00  0.00              
ATOM   4481  N   ALA B 203      27.546  20.643  63.702  1.00  0.00              
ATOM   4482  CA  ALA B 203      28.750  20.611  62.880  1.00  0.00              
ATOM   4483  CB  ALA B 203      29.485  19.301  63.103  1.00  0.00              
ATOM   4484  C   ALA B 203      28.499  20.734  61.383  1.00  0.00              
ATOM   4485  O   ALA B 203      29.240  21.414  60.674  1.00  0.00              
ATOM   4486  N   ALA B 204      27.439  20.086  60.898  1.00  0.00              
ATOM   4487  CA  ALA B 204      27.100  20.087  59.485  1.00  0.00              
ATOM   4488  CB  ALA B 204      26.040  19.033  59.220  1.00  0.00              
ATOM   4489  C   ALA B 204      26.545  21.420  59.011  1.00  0.00              
ATOM   4490  O   ALA B 204      26.805  21.842  57.884  1.00  0.00              
ATOM   4491  N   TYR B 205      25.757  22.086  59.858  1.00  0.00              
ATOM   4492  CA  TYR B 205      25.215  23.386  59.507  1.00  0.00              
ATOM   4493  CB  TYR B 205      23.828  23.554  60.111  1.00  0.00              
ATOM   4494  CG  TYR B 205      22.709  22.817  59.381  1.00  0.00              
ATOM   4495  CD1 TYR B 205      21.594  22.424  60.091  1.00  0.00              
ATOM   4496  CE1 TYR B 205      20.520  21.863  59.432  1.00  0.00              
ATOM   4497  CD2 TYR B 205      22.766  22.607  58.014  1.00  0.00              
ATOM   4498  CE2 TYR B 205      21.697  22.045  57.351  1.00  0.00              
ATOM   4499  CZ  TYR B 205      20.575  21.690  58.065  1.00  0.00              
ATOM   4500  OH  TYR B 205      19.492  21.158  57.401  1.00  0.00              
ATOM   4501  C   TYR B 205      26.084  24.583  59.861  1.00  0.00              
ATOM   4502  O   TYR B 205      26.130  25.564  59.117  1.00  0.00              
ATOM   4503  N   GLY B 206      26.796  24.526  60.987  1.00  0.00              
ATOM   4504  CA  GLY B 206      27.493  25.689  61.514  1.00  0.00              
ATOM   4505  C   GLY B 206      26.553  26.506  62.390  1.00  0.00              
ATOM   4506  O   GLY B 206      25.360  26.615  62.097  1.00  0.00              
ATOM   4507  N   GLU B 207      27.096  27.129  63.445  1.00  0.00              
ATOM   4508  CA  GLU B 207      26.320  27.741  64.522  1.00  0.00              
ATOM   4509  CB  GLU B 207      27.238  28.583  65.417  1.00  0.00              
ATOM   4510  CG  GLU B 207      26.550  29.144  66.663  1.00  0.00              
ATOM   4511  CD  GLU B 207      27.498  29.573  67.769  1.00  0.00              
ATOM   4512  OE1 GLU B 207      27.763  28.750  68.650  1.00  0.00              
ATOM   4513  OE2 GLU B 207      27.969  30.707  67.747  1.00  0.00              
ATOM   4514  C   GLU B 207      25.062  28.518  64.145  1.00  0.00              
ATOM   4515  O   GLU B 207      23.985  28.178  64.634  1.00  0.00              
ATOM   4516  N   LYS B 208      25.154  29.507  63.249  1.00  0.00              
ATOM   4517  CA  LYS B 208      23.994  30.291  62.841  1.00  0.00              
ATOM   4518  CB  LYS B 208      24.416  31.426  61.908  1.00  0.00              
ATOM   4519  CG  LYS B 208      23.282  32.394  61.583  1.00  0.00              
ATOM   4520  CD  LYS B 208      23.718  33.453  60.588  1.00  0.00              
ATOM   4521  CE  LYS B 208      22.533  34.351  60.270  1.00  0.00              
ATOM   4522  NZ  LYS B 208      22.909  35.383  59.324  1.00  0.00              
ATOM   4523  C   LYS B 208      22.930  29.429  62.165  1.00  0.00              
ATOM   4524  O   LYS B 208      21.744  29.534  62.479  1.00  0.00              
ATOM   4525  N   LYS B 209      23.345  28.514  61.286  1.00  0.00              
ATOM   4526  CA  LYS B 209      22.399  27.712  60.529  1.00  0.00              
ATOM   4527  CB  LYS B 209      23.090  27.166  59.291  1.00  0.00              
ATOM   4528  CG  LYS B 209      22.150  26.656  58.211  1.00  0.00              
ATOM   4529  CD  LYS B 209      22.995  26.249  57.020  1.00  0.00              
ATOM   4530  CE  LYS B 209      22.126  25.921  55.822  1.00  0.00              
ATOM   4531  NZ  LYS B 209      22.956  25.785  54.640  1.00  0.00              
ATOM   4532  C   LYS B 209      21.831  26.599  61.404  1.00  0.00              
ATOM   4533  O   LYS B 209      20.690  26.179  61.218  1.00  0.00              
ATOM   4534  N   SER B 210      22.592  26.125  62.397  1.00  0.00              
ATOM   4535  CA  SER B 210      22.087  25.187  63.389  1.00  0.00              
ATOM   4536  CB  SER B 210      23.232  24.615  64.215  1.00  0.00              
ATOM   4537  OG  SER B 210      22.830  23.512  65.020  1.00  0.00              
ATOM   4538  C   SER B 210      21.088  25.876  64.311  1.00  0.00              
ATOM   4539  O   SER B 210      20.089  25.271  64.698  1.00  0.00              
ATOM   4540  N   ARG B 211      21.347  27.135  64.675  1.00  0.00              
ATOM   4541  CA  ARG B 211      20.429  27.959  65.450  1.00  0.00              
ATOM   4542  CB  ARG B 211      21.126  29.289  65.702  1.00  0.00              
ATOM   4543  CG  ARG B 211      20.407  30.370  66.478  1.00  0.00              
ATOM   4544  CD  ARG B 211      21.333  31.577  66.412  1.00  0.00              
ATOM   4545  NE  ARG B 211      20.699  32.790  66.897  1.00  0.00              
ATOM   4546  CZ  ARG B 211      19.835  33.497  66.167  1.00  0.00              
ATOM   4547  NH1 ARG B 211      19.248  34.540  66.734  1.00  0.00              
ATOM   4548  NH2 ARG B 211      19.588  33.208  64.892  1.00  0.00              
ATOM   4549  C   ARG B 211      19.121  28.145  64.691  1.00  0.00              
ATOM   4550  O   ARG B 211      18.037  27.943  65.243  1.00  0.00              
ATOM   4551  N   LEU B 212      19.226  28.486  63.401  1.00  0.00              
ATOM   4552  CA  LEU B 212      18.078  28.530  62.510  1.00  0.00              
ATOM   4553  CB  LEU B 212      18.467  29.035  61.124  1.00  0.00              
ATOM   4554  CG  LEU B 212      18.342  30.524  60.801  1.00  0.00              
ATOM   4555  CD1 LEU B 212      19.115  31.413  61.766  1.00  0.00              
ATOM   4556  CD2 LEU B 212      18.802  30.766  59.374  1.00  0.00              
ATOM   4557  C   LEU B 212      17.360  27.194  62.398  1.00  0.00              
ATOM   4558  O   LEU B 212      16.141  27.170  62.528  1.00  0.00              
ATOM   4559  N   SER B 213      18.067  26.072  62.217  1.00  0.00              
ATOM   4560  CA  SER B 213      17.464  24.743  62.195  1.00  0.00              
ATOM   4561  CB  SER B 213      18.535  23.680  61.956  1.00  0.00              
ATOM   4562  OG  SER B 213      18.046  22.344  61.872  1.00  0.00              
ATOM   4563  C   SER B 213      16.712  24.439  63.484  1.00  0.00              
ATOM   4564  O   SER B 213      15.594  23.927  63.440  1.00  0.00              
ATOM   4565  N   ASN B 214      17.301  24.777  64.636  1.00  0.00              
ATOM   4566  CA  ASN B 214      16.648  24.611  65.927  1.00  0.00              
ATOM   4567  CB  ASN B 214      17.593  24.975  67.075  1.00  0.00              
ATOM   4568  CG  ASN B 214      18.686  23.942  67.330  1.00  0.00              
ATOM   4569  OD1 ASN B 214      18.453  22.737  67.288  1.00  0.00              
ATOM   4570  ND2 ASN B 214      19.921  24.329  67.622  1.00  0.00              
ATOM   4571  C   ASN B 214      15.372  25.436  66.008  1.00  0.00              
ATOM   4572  O   ASN B 214      14.324  24.934  66.418  1.00  0.00              
ATOM   4573  N   LEU B 215      15.439  26.690  65.548  1.00  0.00              
ATOM   4574  CA  LEU B 215      14.279  27.566  65.453  1.00  0.00              
ATOM   4575  CB  LEU B 215      14.740  28.933  64.954  1.00  0.00              
ATOM   4576  CG  LEU B 215      13.780  30.113  64.898  1.00  0.00              
ATOM   4577  CD1 LEU B 215      13.350  30.528  66.293  1.00  0.00              
ATOM   4578  CD2 LEU B 215      14.465  31.281  64.220  1.00  0.00              
ATOM   4579  C   LEU B 215      13.199  26.996  64.535  1.00  0.00              
ATOM   4580  O   LEU B 215      12.018  27.033  64.881  1.00  0.00              
ATOM   4581  N   ILE B 216      13.587  26.432  63.383  1.00  0.00              
ATOM   4582  CA  ILE B 216      12.666  25.796  62.447  1.00  0.00              
ATOM   4583  CB  ILE B 216      13.399  25.384  61.140  1.00  0.00              
ATOM   4584  CG2 ILE B 216      12.484  24.589  60.214  1.00  0.00              
ATOM   4585  CG1 ILE B 216      13.933  26.602  60.396  1.00  0.00              
ATOM   4586  CD1 ILE B 216      14.873  26.284  59.217  1.00  0.00              
ATOM   4587  C   ILE B 216      11.987  24.596  63.098  1.00  0.00              
ATOM   4588  O   ILE B 216      10.762  24.477  63.037  1.00  0.00              
ATOM   4589  N   LYS B 217      12.760  23.722  63.755  1.00  0.00              
ATOM   4590  CA  LYS B 217      12.210  22.570  64.459  1.00  0.00              
ATOM   4591  CB  LYS B 217      13.306  21.720  65.096  1.00  0.00              
ATOM   4592  CG  LYS B 217      14.170  21.023  64.060  1.00  0.00              
ATOM   4593  CD  LYS B 217      15.180  20.088  64.699  1.00  0.00              
ATOM   4594  CE  LYS B 217      15.942  19.421  63.569  1.00  0.00              
ATOM   4595  NZ  LYS B 217      16.716  18.284  64.023  1.00  0.00              
ATOM   4596  C   LYS B 217      11.204  22.991  65.516  1.00  0.00              
ATOM   4597  O   LYS B 217      10.078  22.494  65.529  1.00  0.00              
ATOM   4598  N   LEU B 218      11.568  23.968  66.353  1.00  0.00              
ATOM   4599  CA  LEU B 218      10.658  24.514  67.350  1.00  0.00              
ATOM   4600  CB  LEU B 218      11.378  25.530  68.228  1.00  0.00              
ATOM   4601  CG  LEU B 218      12.529  25.042  69.100  1.00  0.00              
ATOM   4602  CD1 LEU B 218      13.258  26.222  69.713  1.00  0.00              
ATOM   4603  CD2 LEU B 218      12.047  24.073  70.166  1.00  0.00              
ATOM   4604  C   LEU B 218       9.412  25.145  66.740  1.00  0.00              
ATOM   4605  O   LEU B 218       8.314  24.964  67.263  1.00  0.00              
ATOM   4606  N   ALA B 219       9.555  25.849  65.613  1.00  0.00              
ATOM   4607  CA  ALA B 219       8.428  26.433  64.898  1.00  0.00              
ATOM   4608  CB  ALA B 219       8.935  27.253  63.724  1.00  0.00              
ATOM   4609  C   ALA B 219       7.477  25.400  64.315  1.00  0.00              
ATOM   4610  O   ALA B 219       6.259  25.566  64.366  1.00  0.00              
ATOM   4611  N   GLN B 220       8.013  24.317  63.748  1.00  0.00              
ATOM   4612  CA  GLN B 220       7.174  23.297  63.140  1.00  0.00              
ATOM   4613  CB  GLN B 220       7.927  22.539  62.047  1.00  0.00              
ATOM   4614  CG  GLN B 220       8.363  23.516  60.960  1.00  0.00              
ATOM   4615  CD  GLN B 220       8.818  22.921  59.638  1.00  0.00              
ATOM   4616  OE1 GLN B 220       9.631  21.998  59.552  1.00  0.00              
ATOM   4617  NE2 GLN B 220       8.294  23.483  58.558  1.00  0.00              
ATOM   4618  C   GLN B 220       6.557  22.360  64.167  1.00  0.00              
ATOM   4619  O   GLN B 220       5.439  21.876  63.985  1.00  0.00              
ATOM   4620  N   LYS B 221       7.266  22.099  65.268  1.00  0.00              
ATOM   4621  CA  LYS B 221       6.711  21.350  66.386  1.00  0.00              
ATOM   4622  CB  LYS B 221       7.823  20.828  67.285  1.00  0.00              
ATOM   4623  CG  LYS B 221       8.637  19.722  66.630  1.00  0.00              
ATOM   4624  CD  LYS B 221       9.852  19.393  67.478  1.00  0.00              
ATOM   4625  CE  LYS B 221      10.610  18.230  66.861  1.00  0.00              
ATOM   4626  NZ  LYS B 221      11.731  17.863  67.701  1.00  0.00              
ATOM   4627  C   LYS B 221       5.722  22.171  67.203  1.00  0.00              
ATOM   4628  O   LYS B 221       4.744  21.628  67.721  1.00  0.00              
ATOM   4629  N   VAL B 222       5.950  23.482  67.361  1.00  0.00              
ATOM   4630  CA  VAL B 222       4.996  24.360  68.027  1.00  0.00              
ATOM   4631  CB  VAL B 222       5.466  24.807  69.439  1.00  0.00              
ATOM   4632  CG1 VAL B 222       4.319  25.491  70.154  1.00  0.00              
ATOM   4633  CG2 VAL B 222       5.961  23.678  70.318  1.00  0.00              
ATOM   4634  C   VAL B 222       4.699  25.590  67.161  1.00  0.00              
ATOM   4635  O   VAL B 222       5.305  26.651  67.347  1.00  0.00              
ATOM   4636  N   PRO B 223       3.756  25.527  66.208  1.00  0.00              
ATOM   4637  CD  PRO B 223       3.132  24.302  65.721  1.00  0.00              
ATOM   4638  CA  PRO B 223       3.318  26.684  65.430  1.00  0.00              
ATOM   4639  CB  PRO B 223       2.451  26.053  64.361  1.00  0.00              
ATOM   4640  CG  PRO B 223       1.895  24.815  65.014  1.00  0.00              
ATOM   4641  C   PRO B 223       2.571  27.725  66.258  1.00  0.00              
ATOM   4642  O   PRO B 223       2.608  28.918  65.963  1.00  0.00              
ATOM   4643  N   THR B 224       1.934  27.286  67.346  1.00  0.00              
ATOM   4644  CA  THR B 224       1.142  28.126  68.232  1.00  0.00              
ATOM   4645  CB  THR B 224       0.271  27.194  69.099  1.00  0.00              
ATOM   4646  OG1 THR B 224       1.074  26.064  69.438  1.00  0.00              
ATOM   4647  CG2 THR B 224      -0.986  26.755  68.367  1.00  0.00              
ATOM   4648  C   THR B 224       1.913  29.112  69.108  1.00  0.00              
ATOM   4649  O   THR B 224       1.313  29.906  69.836  1.00  0.00              
ATOM   4650  N   ALA B 225       3.247  29.076  69.063  1.00  0.00              
ATOM   4651  CA  ALA B 225       4.075  29.952  69.874  1.00  0.00              
ATOM   4652  CB  ALA B 225       5.428  29.279  70.044  1.00  0.00              
ATOM   4653  C   ALA B 225       4.304  31.327  69.248  1.00  0.00              
ATOM   4654  O   ALA B 225       3.696  31.691  68.236  1.00  0.00              
ATOM   4655  N   ASP B 226       5.168  32.136  69.864  1.00  0.00              
ATOM   4656  CA  ASP B 226       5.699  33.322  69.210  1.00  0.00              
ATOM   4657  CB  ASP B 226       5.127  34.604  69.822  1.00  0.00              
ATOM   4658  CG  ASP B 226       5.105  35.825  68.897  1.00  0.00              
ATOM   4659  OD1 ASP B 226       5.908  35.921  67.960  1.00  0.00              
ATOM   4660  OD2 ASP B 226       4.265  36.695  69.114  1.00  0.00              
ATOM   4661  C   ASP B 226       7.214  33.291  69.375  1.00  0.00              
ATOM   4662  O   ASP B 226       7.730  32.564  70.231  1.00  0.00              
ATOM   4663  N   LEU B 227       7.948  34.085  68.583  1.00  0.00              
ATOM   4664  CA  LEU B 227       9.406  34.165  68.609  1.00  0.00              
ATOM   4665  CB  LEU B 227       9.861  35.327  67.730  1.00  0.00              
ATOM   4666  CG  LEU B 227      11.344  35.438  67.396  1.00  0.00              
ATOM   4667  CD1 LEU B 227      11.750  34.334  66.432  1.00  0.00              
ATOM   4668  CD2 LEU B 227      11.662  36.796  66.799  1.00  0.00              
ATOM   4669  C   LEU B 227      10.010  34.321  70.001  1.00  0.00              
ATOM   4670  O   LEU B 227      11.039  33.729  70.321  1.00  0.00              
ATOM   4671  N   GLU B 228       9.306  35.056  70.865  1.00  0.00              
ATOM   4672  CA  GLU B 228       9.732  35.315  72.236  1.00  0.00              
ATOM   4673  CB  GLU B 228       8.791  36.329  72.893  1.00  0.00              
ATOM   4674  CG  GLU B 228       8.825  37.769  72.348  1.00  0.00              
ATOM   4675  CD  GLU B 228       8.404  37.976  70.895  1.00  0.00              
ATOM   4676  OE1 GLU B 228       8.986  38.828  70.229  1.00  0.00              
ATOM   4677  OE2 GLU B 228       7.512  37.266  70.415  1.00  0.00              
ATOM   4678  C   GLU B 228       9.799  34.051  73.090  1.00  0.00              
ATOM   4679  O   GLU B 228      10.473  34.015  74.118  1.00  0.00              
ATOM   4680  N   ASP B 229       9.087  33.000  72.672  1.00  0.00              
ATOM   4681  CA  ASP B 229       9.189  31.699  73.313  1.00  0.00              
ATOM   4682  CB  ASP B 229       7.935  30.843  73.138  1.00  0.00              
ATOM   4683  CG  ASP B 229       6.646  31.418  73.694  1.00  0.00              
ATOM   4684  OD1 ASP B 229       6.597  31.803  74.861  1.00  0.00              
ATOM   4685  OD2 ASP B 229       5.670  31.473  72.938  1.00  0.00              
ATOM   4686  C   ASP B 229      10.334  30.928  72.684  1.00  0.00              
ATOM   4687  O   ASP B 229      11.270  30.515  73.368  1.00  0.00              
ATOM   4688  N   VAL B 230      10.270  30.761  71.360  1.00  0.00              
ATOM   4689  CA  VAL B 230      11.162  29.850  70.655  1.00  0.00              
ATOM   4690  CB  VAL B 230      10.580  29.416  69.289  1.00  0.00              
ATOM   4691  CG1 VAL B 230       9.323  28.587  69.494  1.00  0.00              
ATOM   4692  CG2 VAL B 230      10.264  30.595  68.386  1.00  0.00              
ATOM   4693  C   VAL B 230      12.610  30.307  70.515  1.00  0.00              
ATOM   4694  O   VAL B 230      13.526  29.518  70.752  1.00  0.00              
ATOM   4695  N   LEU B 231      12.856  31.577  70.174  1.00  0.00              
ATOM   4696  CA  LEU B 231      14.210  32.070  69.957  1.00  0.00              
ATOM   4697  CB  LEU B 231      14.213  33.479  69.356  1.00  0.00              
ATOM   4698  CG  LEU B 231      15.543  34.094  68.925  1.00  0.00              
ATOM   4699  CD1 LEU B 231      16.197  33.256  67.836  1.00  0.00              
ATOM   4700  CD2 LEU B 231      15.334  35.522  68.459  1.00  0.00              
ATOM   4701  C   LEU B 231      15.127  31.984  71.176  1.00  0.00              
ATOM   4702  O   LEU B 231      16.261  31.545  70.973  1.00  0.00              
ATOM   4703  N   PRO B 232      14.772  32.322  72.434  1.00  0.00              
ATOM   4704  CD  PRO B 232      13.598  33.108  72.812  1.00  0.00              
ATOM   4705  CA  PRO B 232      15.606  32.076  73.612  1.00  0.00              
ATOM   4706  CB  PRO B 232      14.696  32.466  74.755  1.00  0.00              
ATOM   4707  CG  PRO B 232      13.963  33.646  74.182  1.00  0.00              
ATOM   4708  C   PRO B 232      16.054  30.624  73.731  1.00  0.00              
ATOM   4709  O   PRO B 232      17.202  30.343  74.077  1.00  0.00              
ATOM   4710  N   LEU B 233      15.161  29.695  73.374  1.00  0.00              
ATOM   4711  CA  LEU B 233      15.463  28.273  73.418  1.00  0.00              
ATOM   4712  CB  LEU B 233      14.194  27.446  73.256  1.00  0.00              
ATOM   4713  CG  LEU B 233      12.976  27.841  74.074  1.00  0.00              
ATOM   4714  CD1 LEU B 233      11.811  26.937  73.753  1.00  0.00              
ATOM   4715  CD2 LEU B 233      13.283  27.831  75.554  1.00  0.00              
ATOM   4716  C   LEU B 233      16.440  27.921  72.309  1.00  0.00              
ATOM   4717  O   LEU B 233      17.443  27.253  72.560  1.00  0.00              
ATOM   4718  N   ALA B 234      16.176  28.415  71.092  1.00  0.00              
ATOM   4719  CA  ALA B 234      17.062  28.230  69.949  1.00  0.00              
ATOM   4720  CB  ALA B 234      16.483  28.924  68.726  1.00  0.00              
ATOM   4721  C   ALA B 234      18.462  28.786  70.177  1.00  0.00              
ATOM   4722  O   ALA B 234      19.442  28.204  69.711  1.00  0.00              
ATOM   4723  N   GLU B 235      18.581  29.904  70.905  1.00  0.00              
ATOM   4724  CA  GLU B 235      19.873  30.405  71.356  1.00  0.00              
ATOM   4725  CB  GLU B 235      19.732  31.745  72.083  1.00  0.00              
ATOM   4726  CG  GLU B 235      19.143  32.922  71.306  1.00  0.00              
ATOM   4727  CD  GLU B 235      19.977  33.535  70.186  1.00  0.00              
ATOM   4728  OE1 GLU B 235      19.451  34.405  69.493  1.00  0.00              
ATOM   4729  OE2 GLU B 235      21.142  33.181  69.994  1.00  0.00              
ATOM   4730  C   GLU B 235      20.505  29.414  72.326  1.00  0.00              
ATOM   4731  O   GLU B 235      21.592  28.886  72.083  1.00  0.00              
ATOM   4732  N   ASP B 236      19.774  29.134  73.412  1.00  0.00              
ATOM   4733  CA  ASP B 236      20.241  28.300  74.511  1.00  0.00              
ATOM   4734  CB  ASP B 236      19.122  28.178  75.548  1.00  0.00              
ATOM   4735  CG  ASP B 236      19.344  27.182  76.676  1.00  0.00              
ATOM   4736  OD1 ASP B 236      19.981  27.512  77.678  1.00  0.00              
ATOM   4737  OD2 ASP B 236      18.827  26.073  76.564  1.00  0.00              
ATOM   4738  C   ASP B 236      20.759  26.936  74.079  1.00  0.00              
ATOM   4739  O   ASP B 236      21.884  26.595  74.434  1.00  0.00              
ATOM   4740  N   ILE B 237      19.996  26.175  73.287  1.00  0.00              
ATOM   4741  CA  ILE B 237      20.438  24.869  72.811  1.00  0.00              
ATOM   4742  CB  ILE B 237      19.283  24.085  72.123  1.00  0.00              
ATOM   4743  CG2 ILE B 237      18.717  24.830  70.918  1.00  0.00              
ATOM   4744  CG1 ILE B 237      19.699  22.659  71.763  1.00  0.00              
ATOM   4745  CD1 ILE B 237      18.597  21.793  71.121  1.00  0.00              
ATOM   4746  C   ILE B 237      21.685  24.953  71.931  1.00  0.00              
ATOM   4747  O   ILE B 237      22.630  24.189  72.133  1.00  0.00              
ATOM   4748  N   THR B 238      21.749  25.907  70.996  1.00  0.00              
ATOM   4749  CA  THR B 238      22.894  26.032  70.102  1.00  0.00              
ATOM   4750  CB  THR B 238      22.571  27.035  68.981  1.00  0.00              
ATOM   4751  OG1 THR B 238      21.308  26.636  68.454  1.00  0.00              
ATOM   4752  CG2 THR B 238      23.597  27.015  67.862  1.00  0.00              
ATOM   4753  C   THR B 238      24.158  26.418  70.871  1.00  0.00              
ATOM   4754  O   THR B 238      25.249  25.919  70.586  1.00  0.00              
ATOM   4755  N   ASN B 239      24.001  27.269  71.893  1.00  0.00              
ATOM   4756  CA  ASN B 239      25.098  27.622  72.786  1.00  0.00              
ATOM   4757  CB  ASN B 239      24.726  28.793  73.690  1.00  0.00              
ATOM   4758  CG  ASN B 239      24.527  30.108  72.949  1.00  0.00              
ATOM   4759  OD1 ASN B 239      25.290  30.491  72.066  1.00  0.00              
ATOM   4760  ND2 ASN B 239      23.485  30.856  73.279  1.00  0.00              
ATOM   4761  C   ASN B 239      25.549  26.445  73.642  1.00  0.00              
ATOM   4762  O   ASN B 239      26.742  26.262  73.880  1.00  0.00              
ATOM   4763  N   ILE B 240      24.599  25.624  74.108  1.00  0.00              
ATOM   4764  CA  ILE B 240      24.896  24.364  74.785  1.00  0.00              
ATOM   4765  CB  ILE B 240      23.550  23.724  75.220  1.00  0.00              
ATOM   4766  CG2 ILE B 240      23.587  22.207  75.397  1.00  0.00              
ATOM   4767  CG1 ILE B 240      23.031  24.448  76.456  1.00  0.00              
ATOM   4768  CD1 ILE B 240      21.614  24.041  76.898  1.00  0.00              
ATOM   4769  C   ILE B 240      25.740  23.446  73.903  1.00  0.00              
ATOM   4770  O   ILE B 240      26.710  22.837  74.363  1.00  0.00              
ATOM   4771  N   LEU B 241      25.380  23.377  72.618  1.00  0.00              
ATOM   4772  CA  LEU B 241      26.142  22.618  71.641  1.00  0.00              
ATOM   4773  CB  LEU B 241      25.430  22.618  70.291  1.00  0.00              
ATOM   4774  CG  LEU B 241      24.045  21.982  70.232  1.00  0.00              
ATOM   4775  CD1 LEU B 241      23.375  22.224  68.891  1.00  0.00              
ATOM   4776  CD2 LEU B 241      24.126  20.504  70.546  1.00  0.00              
ATOM   4777  C   LEU B 241      27.574  23.117  71.505  1.00  0.00              
ATOM   4778  O   LEU B 241      28.506  22.337  71.716  1.00  0.00              
ATOM   4779  N   SER B 242      27.795  24.409  71.232  1.00  0.00              
ATOM   4780  CA  SER B 242      29.148  24.947  71.146  1.00  0.00              
ATOM   4781  CB  SER B 242      29.123  26.388  70.666  1.00  0.00              
ATOM   4782  OG  SER B 242      27.969  27.095  71.097  1.00  0.00              
ATOM   4783  C   SER B 242      29.970  24.839  72.422  1.00  0.00              
ATOM   4784  O   SER B 242      31.186  24.646  72.370  1.00  0.00              
ATOM   4785  N   LYS B 243      29.308  24.952  73.575  1.00  0.00              
ATOM   4786  CA  LYS B 243      29.964  24.773  74.858  1.00  0.00              
ATOM   4787  CB  LYS B 243      29.036  25.287  75.959  1.00  0.00              
ATOM   4788  CG  LYS B 243      29.627  25.334  77.359  1.00  0.00              
ATOM   4789  CD  LYS B 243      28.643  26.008  78.305  1.00  0.00              
ATOM   4790  CE  LYS B 243      29.216  26.063  79.713  1.00  0.00              
ATOM   4791  NZ  LYS B 243      29.207  24.752  80.336  1.00  0.00              
ATOM   4792  C   LYS B 243      30.369  23.324  75.116  1.00  0.00              
ATOM   4793  O   LYS B 243      31.500  23.059  75.528  1.00  0.00              
ATOM   4794  N   CYS B 244      29.488  22.355  74.854  1.00  0.00              
ATOM   4795  CA  CYS B 244      29.720  21.011  75.358  1.00  0.00              
ATOM   4796  CB  CYS B 244      28.584  20.643  76.298  1.00  0.00              
ATOM   4797  SG  CYS B 244      28.347  21.934  77.547  1.00  0.00              
ATOM   4798  C   CYS B 244      29.988  19.889  74.364  1.00  0.00              
ATOM   4799  O   CYS B 244      30.544  18.859  74.764  1.00  0.00              
ATOM   4800  N   CYS B 245      29.659  20.049  73.073  1.00  0.00              
ATOM   4801  CA  CYS B 245      29.819  18.983  72.082  1.00  0.00              
ATOM   4802  CB  CYS B 245      29.367  19.423  70.699  1.00  0.00              
ATOM   4803  SG  CYS B 245      27.577  19.635  70.561  1.00  0.00              
ATOM   4804  C   CYS B 245      31.213  18.391  71.946  1.00  0.00              
ATOM   4805  O   CYS B 245      31.364  17.192  71.718  1.00  0.00              
ATOM   4806  N   GLU B 246      32.264  19.201  72.081  1.00  0.00              
ATOM   4807  CA  GLU B 246      33.612  18.664  72.076  1.00  0.00              
ATOM   4808  CB  GLU B 246      34.448  19.305  70.963  1.00  0.00              
ATOM   4809  CG  GLU B 246      34.068  18.822  69.559  1.00  0.00              
ATOM   4810  CD  GLU B 246      34.242  17.321  69.347  1.00  0.00              
ATOM   4811  OE1 GLU B 246      35.378  16.848  69.269  1.00  0.00              
ATOM   4812  OE2 GLU B 246      33.245  16.603  69.280  1.00  0.00              
ATOM   4813  C   GLU B 246      34.284  18.730  73.441  1.00  0.00              
ATOM   4814  O   GLU B 246      35.450  19.105  73.586  1.00  0.00              
ATOM   4815  N   SER B 247      33.527  18.358  74.476  1.00  0.00              
ATOM   4816  CA  SER B 247      34.104  18.212  75.799  1.00  0.00              
ATOM   4817  CB  SER B 247      33.016  18.193  76.869  1.00  0.00              
ATOM   4818  OG  SER B 247      31.990  17.243  76.611  1.00  0.00              
ATOM   4819  C   SER B 247      34.978  16.965  75.858  1.00  0.00              
ATOM   4820  O   SER B 247      34.523  15.836  75.652  1.00  0.00              
ATOM   4821  N   ALA B 248      36.274  17.199  76.063  1.00  0.00              
ATOM   4822  CA  ALA B 248      37.237  16.121  76.216  1.00  0.00              
ATOM   4823  CB  ALA B 248      38.646  16.685  76.111  1.00  0.00              
ATOM   4824  C   ALA B 248      37.127  15.386  77.545  1.00  0.00              
ATOM   4825  O   ALA B 248      37.183  14.158  77.589  1.00  0.00              
ATOM   4826  N   SER B 249      36.965  16.128  78.642  1.00  0.00              
ATOM   4827  CA  SER B 249      36.887  15.540  79.968  1.00  0.00              
ATOM   4828  CB  SER B 249      38.124  15.978  80.747  1.00  0.00              
ATOM   4829  OG  SER B 249      38.256  17.397  80.693  1.00  0.00              
ATOM   4830  C   SER B 249      35.604  15.925  80.698  1.00  0.00              
ATOM   4831  O   SER B 249      34.694  15.108  80.858  1.00  0.00              
ATOM   4832  N   GLU B 250      35.488  17.182  81.135  1.00  0.00              
ATOM   4833  CA  GLU B 250      34.312  17.634  81.859  1.00  0.00              
ATOM   4834  CB  GLU B 250      34.653  18.894  82.662  1.00  0.00              
ATOM   4835  CG  GLU B 250      33.587  19.368  83.655  1.00  0.00              
ATOM   4836  CD  GLU B 250      33.247  18.370  84.756  1.00  0.00              
ATOM   4837  OE1 GLU B 250      34.063  18.169  85.653  1.00  0.00              
ATOM   4838  OE2 GLU B 250      32.157  17.796  84.707  1.00  0.00              
ATOM   4839  C   GLU B 250      33.138  17.853  80.910  1.00  0.00              
ATOM   4840  O   GLU B 250      32.954  18.921  80.319  1.00  0.00              
ATOM   4841  N   ASP B 251      32.352  16.791  80.723  1.00  0.00              
ATOM   4842  CA  ASP B 251      31.126  16.897  79.949  1.00  0.00              
ATOM   4843  CB  ASP B 251      30.506  15.537  79.624  1.00  0.00              
ATOM   4844  CG  ASP B 251      29.246  15.695  78.782  1.00  0.00              
ATOM   4845  OD1 ASP B 251      28.146  15.478  79.294  1.00  0.00              
ATOM   4846  OD2 ASP B 251      29.343  16.102  77.625  1.00  0.00              
ATOM   4847  C   ASP B 251      30.079  17.766  80.625  1.00  0.00              
ATOM   4848  O   ASP B 251      29.380  17.332  81.542  1.00  0.00              
ATOM   4849  N   CYS B 252      29.963  19.008  80.167  1.00  0.00              
ATOM   4850  CA  CYS B 252      28.886  19.865  80.626  1.00  0.00              
ATOM   4851  CB  CYS B 252      29.224  21.331  80.420  1.00  0.00              
ATOM   4852  SG  CYS B 252      29.918  21.767  78.805  1.00  0.00              
ATOM   4853  C   CYS B 252      27.496  19.541  80.092  1.00  0.00              
ATOM   4854  O   CYS B 252      26.505  19.894  80.732  1.00  0.00              
ATOM   4855  N   MET B 253      27.388  18.826  78.961  1.00  0.00              
ATOM   4856  CA  MET B 253      26.112  18.503  78.318  1.00  0.00              
ATOM   4857  CB  MET B 253      26.375  17.600  77.115  1.00  0.00              
ATOM   4858  CG  MET B 253      25.224  17.427  76.138  1.00  0.00              
ATOM   4859  SD  MET B 253      24.803  18.959  75.272  1.00  0.00              
ATOM   4860  CE  MET B 253      25.837  18.784  73.845  1.00  0.00              
ATOM   4861  C   MET B 253      25.098  17.852  79.257  1.00  0.00              
ATOM   4862  O   MET B 253      23.914  18.197  79.246  1.00  0.00              
ATOM   4863  N   ALA B 254      25.595  16.953  80.115  1.00  0.00              
ATOM   4864  CA  ALA B 254      24.815  16.337  81.181  1.00  0.00              
ATOM   4865  CB  ALA B 254      25.745  15.492  82.037  1.00  0.00              
ATOM   4866  C   ALA B 254      24.099  17.302  82.123  1.00  0.00              
ATOM   4867  O   ALA B 254      23.035  16.979  82.648  1.00  0.00              
ATOM   4868  N   LYS B 255      24.671  18.486  82.361  1.00  0.00              
ATOM   4869  CA  LYS B 255      24.021  19.508  83.172  1.00  0.00              
ATOM   4870  CB  LYS B 255      25.029  20.345  83.970  1.00  0.00              
ATOM   4871  CG  LYS B 255      26.043  19.600  84.837  1.00  0.00              
ATOM   4872  CD  LYS B 255      27.295  19.307  84.025  1.00  0.00              
ATOM   4873  CE  LYS B 255      28.369  18.596  84.825  1.00  0.00              
ATOM   4874  NZ  LYS B 255      29.544  18.441  83.990  1.00  0.00              
ATOM   4875  C   LYS B 255      23.219  20.448  82.279  1.00  0.00              
ATOM   4876  O   LYS B 255      22.125  20.898  82.632  1.00  0.00              
ATOM   4877  N   GLU B 256      23.766  20.732  81.091  1.00  0.00              
ATOM   4878  CA  GLU B 256      23.173  21.673  80.154  1.00  0.00              
ATOM   4879  CB  GLU B 256      24.068  21.872  78.942  1.00  0.00              
ATOM   4880  CG  GLU B 256      25.466  22.442  79.151  1.00  0.00              
ATOM   4881  CD  GLU B 256      25.586  23.796  79.835  1.00  0.00              
ATOM   4882  OE1 GLU B 256      24.820  24.710  79.532  1.00  0.00              
ATOM   4883  OE2 GLU B 256      26.484  23.932  80.669  1.00  0.00              
ATOM   4884  C   GLU B 256      21.795  21.272  79.651  1.00  0.00              
ATOM   4885  O   GLU B 256      20.866  22.079  79.710  1.00  0.00              
ATOM   4886  N   LEU B 257      21.626  20.035  79.166  1.00  0.00              
ATOM   4887  CA  LEU B 257      20.339  19.603  78.636  1.00  0.00              
ATOM   4888  CB  LEU B 257      20.430  18.261  77.905  1.00  0.00              
ATOM   4889  CG  LEU B 257      21.287  18.192  76.645  1.00  0.00              
ATOM   4890  CD1 LEU B 257      21.253  16.786  76.074  1.00  0.00              
ATOM   4891  CD2 LEU B 257      20.819  19.193  75.598  1.00  0.00              
ATOM   4892  C   LEU B 257      19.185  19.628  79.638  1.00  0.00              
ATOM   4893  O   LEU B 257      18.098  20.041  79.233  1.00  0.00              
ATOM   4894  N   PRO B 258      19.322  19.255  80.927  1.00  0.00              
ATOM   4895  CD  PRO B 258      20.276  18.264  81.422  1.00  0.00              
ATOM   4896  CA  PRO B 258      18.347  19.555  81.973  1.00  0.00              
ATOM   4897  CB  PRO B 258      19.051  19.092  83.226  1.00  0.00              
ATOM   4898  CG  PRO B 258      19.685  17.816  82.747  1.00  0.00              
ATOM   4899  C   PRO B 258      17.941  21.022  82.049  1.00  0.00              
ATOM   4900  O   PRO B 258      16.746  21.341  82.062  1.00  0.00              
ATOM   4901  N   GLU B 259      18.929  21.925  82.043  1.00  0.00              
ATOM   4902  CA  GLU B 259      18.667  23.356  82.028  1.00  0.00              
ATOM   4903  CB  GLU B 259      19.990  24.110  82.206  1.00  0.00              
ATOM   4904  CG  GLU B 259      19.960  25.641  82.151  1.00  0.00              
ATOM   4905  CD  GLU B 259      18.938  26.328  83.050  1.00  0.00              
ATOM   4906  OE1 GLU B 259      18.941  26.104  84.261  1.00  0.00              
ATOM   4907  OE2 GLU B 259      18.144  27.105  82.518  1.00  0.00              
ATOM   4908  C   GLU B 259      17.916  23.784  80.770  1.00  0.00              
ATOM   4909  O   GLU B 259      17.020  24.631  80.849  1.00  0.00              
ATOM   4910  N   HIS B 260      18.246  23.188  79.618  1.00  0.00              
ATOM   4911  CA  HIS B 260      17.495  23.414  78.395  1.00  0.00              
ATOM   4912  CB  HIS B 260      18.112  22.687  77.198  1.00  0.00              
ATOM   4913  CG  HIS B 260      17.383  22.981  75.892  1.00  0.00              
ATOM   4914  ND1 HIS B 260      17.015  24.166  75.432  1.00  0.00              
ATOM   4915  CD2 HIS B 260      16.920  22.022  75.025  1.00  0.00              
ATOM   4916  NE2 HIS B 260      16.280  22.691  74.099  1.00  0.00              
ATOM   4917  CE1 HIS B 260      16.329  23.978  74.339  1.00  0.00              
ATOM   4918  C   HIS B 260      16.044  22.991  78.561  1.00  0.00              
ATOM   4919  O   HIS B 260      15.155  23.794  78.285  1.00  0.00              
ATOM   4920  N   THR B 261      15.770  21.774  79.044  1.00  0.00              
ATOM   4921  CA  THR B 261      14.402  21.317  79.235  1.00  0.00              
ATOM   4922  CB  THR B 261      14.346  19.829  79.596  1.00  0.00              
ATOM   4923  OG1 THR B 261      15.416  19.552  80.489  1.00  0.00              
ATOM   4924  CG2 THR B 261      14.460  18.981  78.347  1.00  0.00              
ATOM   4925  C   THR B 261      13.556  22.144  80.192  1.00  0.00              
ATOM   4926  O   THR B 261      12.347  22.261  79.986  1.00  0.00              
ATOM   4927  N   VAL B 262      14.175  22.754  81.214  1.00  0.00              
ATOM   4928  CA  VAL B 262      13.479  23.693  82.090  1.00  0.00              
ATOM   4929  CB  VAL B 262      14.413  24.195  83.222  1.00  0.00              
ATOM   4930  CG1 VAL B 262      13.736  25.229  84.115  1.00  0.00              
ATOM   4931  CG2 VAL B 262      14.854  23.034  84.099  1.00  0.00              
ATOM   4932  C   VAL B 262      12.933  24.855  81.261  1.00  0.00              
ATOM   4933  O   VAL B 262      11.726  25.114  81.261  1.00  0.00              
ATOM   4934  N   LYS B 263      13.813  25.505  80.489  1.00  0.00              
ATOM   4935  CA  LYS B 263      13.415  26.608  79.624  1.00  0.00              
ATOM   4936  CB  LYS B 263      14.622  27.208  78.914  1.00  0.00              
ATOM   4937  CG  LYS B 263      15.670  27.877  79.785  1.00  0.00              
ATOM   4938  CD  LYS B 263      16.600  28.628  78.844  1.00  0.00
[truncated: 120,880 more chars]
