# Supplementary material for: RaTrav: a tool for calculating mean first-passage times on biochemical networks
Source: BMC Syst Biol. 2013 Nov 21;7:130. doi: 10.1186/1752-0509-7-130 (PMC4222613; doi:10.1186/1752-0509-7-130)
Supplement: Additional file 1 — RaTrav examples file. File containing RaTrav input and output data for the two case studies presented. [file 1752-0509-7-130-S1.zip › SupplementaryFiles/Example1/1KXP.mfpt]

COMMENT: MFPT > 0.0: calculated
COMMENT: MFPT = 0.0: self transition
COMMENT: MFPT =-1.0: calculations have been completed with ’Infinity (not accessible)’
COMMENT: MFPT =-2.0: calculations have not been completed in 14 days

0.0 -2.0 -2.0 -2.0 -2.0 1026879.808 -1.0 -2.0 -2.0 -1.0 3112.706 3095.682 -2.0 -2.0 1000413.848 2746030.081 -2.0 964146.323 -1.0 -2.0 965652.771 4002454.625 136055.580 -2.0 3095.490 3985.015 69970.451 -2.0 -2.0 -2.0 -2.0 -2.0 
-1.0 0.0 -2.0 -1.0 -1.0 304315.765 -1.0 -1.0 -1.0 -1.0 3192.894 3176.202 -1.0 -1.0 268707.971 2064586.534 -1.0 242612.422 -1.0 -2.0 243784.072 3996910.616 1896.069 -1.0 3176.282 4070.621 69942.056 -1.0 -1.0 -1.0 -2.0 -2.0 
-1.0 -2.0 0.0 -1.0 -1.0 255200.591 -1.0 -1.0 -1.0 -1.0 3198.671 3181.661 -1.0 -1.0 218031.343 2014495.169 -1.0 195012.319 -1.0 -2.0 192425.360 3996974.224 1901.578 -1.0 3182.131 4075.816 69955.029 -1.0 -1.0 -1.0 -2.0 -2.0 
-2.0 -2.0 -2.0 0.0 -2.0 945401.273 -1.0 -2.0 -2.0 -1.0 3120.664 3105.801 -2.0 -2.0 913893.553 2669213.229 -2.0 877892.094 -1.0 -2.0 878067.398 4003029.289 139201.300 -2.0 3104.493 3993.338 69981.989 -2.0 -2.0 -2.0 -2.0 -2.0 
-2.0 -2.0 -2.0 -2.0 0.0 1082021.980 -1.0 -2.0 -2.0 -1.0 3106.458 3089.236 -2.0 -2.0 1061931.135 2797023.081 -2.0 1034697.333 -1.0 -2.0 1030390.172 4002546.410 133437.177 -2.0 3089.342 3977.660 69985.623 -2.0 -2.0 -2.0 -2.0 -2.0 
-1.0 -2.0 -2.0 -1.0 -1.0 0.0 -1.0 -1.0 -1.0 -1.0 3216.404 3199.926 -1.0 -1.0 52548.157 2491179.612 -1.0 25000.640 -1.0 -2.0 25285.092 3997062.157 1919.931 -1.0 3199.893 4094.689 69973.059 -1.0 -1.0 -1.0 -2.0 -2.0 
-2.0 -2.0 -2.0 -2.0 -2.0 2011109.018 0.0 -2.0 -2.0 -2.0 3002.128 2983.661 -2.0 -2.0 1978132.183 3726696.094 -2.0 1958982.897 -2.0 -2.0 1941233.801 4001363.402 126887.323 -2.0 2984.506 3873.168 69855.444 -2.0 -2.0 -2.0 -2.0 -2.0 
-2.0 -2.0 -2.0 -2.0 -2.0 26048810.201 -1.0 0.0 -2.0 -1.0 276.553 260.349 -2.0 -2.0 25988011.159 27629710.438 -2.0 25982390.691 -1.0 -2.0 25970244.785 3996214.516 9366504.583 -2.0 262.219 1158.331 66956.411 -2.0 -2.0 -2.0 -2.0 -2.0 
-2.0 -2.0 -2.0 -2.0 -2.0 26047315.441 -1.0 -2.0 0.0 -1.0 277.756 260.684 -2.0 -2.0 25997364.686 27626572.573 -2.0 25971237.626 -1.0 -2.0 25966867.849 3996323.711 9368780.914 -2.0 260.355 1157.927 66968.318 -2.0 -2.0 -2.0 -2.0 -2.0 
-2.0 -2.0 -2.0 -2.0 -2.0 716656.580 -2.0 -2.0 -2.0 0.0 3150.447 3132.798 -2.0 -2.0 672056.306 2518745.569 -2.0 632685.981 -2.0 -2.0 626528.586 4001341.315 84757.525 -2.0 3133.092 4024.577 69985.994 -2.0 -2.0 -2.0 -2.0 -2.0 
-1.0 -2.0 -2.0 -1.0 -1.0 28328751.037 -1.0 -1.0 -1.0 -1.0 0.0 1.544 -1.0 -1.0 28269275.516 29897841.549 -1.0 28246704.495 -1.0 -2.0 28246564.995 4796888.873 11292699.170 -1.0 1.544 1192.147 83483.248 -1.0 -1.0 -1.0 -2.0 -2.0 
-1.0 -2.0 -2.0 -1.0 -1.0 28328751.037 -1.0 -1.0 -1.0 -1.0 25.737 0.0 -1.0 -1.0 28269278.482 29897841.549 -1.0 28246704.495 -1.0 -2.0 28246576.821 4796901.028 11292706.546 -1.0 1.061 1199.909 83491.450 -1.0 -1.0 -1.0 -2.0 -2.0 
-2.0 -2.0 -2.0 -2.0 -2.0 2160324.102 -1.0 -2.0 -2.0 -1.0 2984.557 2966.387 0.0 -2.0 2141355.350 3873993.513 -2.0 2109811.303 -1.0 -2.0 2109915.078 4001960.431 129102.936 -2.0 2966.668 3854.139 69828.179 -2.0 -2.0 -2.0 -2.0 -2.0 
-2.0 -2.0 -2.0 -2.0 -2.0 5699883.928 -1.0 -2.0 -2.0 -1.0 2584.724 2567.935 -2.0 0.0 5648200.247 7414654.210 -2.0 5621442.718 -1.0 -2.0 5617087.587 4060694.548 1511569.743 -2.0 2567.590 3390.896 70640.592 -2.0 -2.0 -2.0 -2.0 -2.0 
-1.0 -2.0 -2.0 -1.0 -1.0 106371.517 -1.0 -1.0 -1.0 -1.0 3214.578 3198.194 -1.0 -1.0 0.0 2511729.344 -1.0 41544.621 -1.0 -2.0 39906.752 3997100.413 1918.213 -1.0 3197.805 4092.891 69971.758 -1.0 -1.0 -1.0 -2.0 -2.0 
-1.0 -2.0 -2.0 -1.0 -1.0 911418.644 -1.0 -1.0 -1.0 -1.0 3122.678 3106.457 -1.0 -1.0 883441.400 0.0 -1.0 871609.751 -1.0 -2.0 857128.337 3997142.910 1826.177 -1.0 3106.776 4002.585 69879.620 -1.0 -1.0 -1.0 -2.0 -2.0 
-2.0 -2.0 -2.0 -2.0 -2.0 26609911.893 -1.0 -2.0 -2.0 -1.0 214.031 197.818 -2.0 -2.0 26560335.762 28189760.346 0.0 26531476.762 -1.0 -2.0 26535009.712 3997253.646 9583111.675 -2.0 197.342 1094.558 66899.821 -2.0 -2.0 -2.0 -2.0 -2.0 
-1.0 -2.0 -2.0 -1.0 -1.0 106970.409 -1.0 -1.0 -1.0 -1.0 3216.918 3200.457 -1.0 -1.0 66678.820 2513816.438 -1.0 0.0 -1.0 -2.0 11715.257 3997115.205 1920.469 -1.0 3200.560 4095.181 69974.372 -1.0 -1.0 -1.0 -2.0 -2.0 
-2.0 -2.0 -2.0 -2.0 -2.0 887891.932 -2.0 -2.0 -2.0 -2.0 3129.651 3112.448 -2.0 -2.0 849873.921 2691221.445 -2.0 816805.222 0.0 -2.0 808823.810 4001507.481 90005.299 -2.0 3111.903 4003.593 69963.415 -2.0 -2.0 -2.0 -2.0 -2.0 
-1.0 -2.0 -2.0 -1.0 -1.0 2127719.936 -1.0 -1.0 -1.0 -1.0 2988.203 2971.179 -1.0 -1.0 2082799.372 3862066.618 -1.0 2063796.992 -1.0 0.0 2066860.068 3996470.794 1689.344 -1.0 2971.448 3864.634 69746.150 -1.0 -1.0 -1.0 -2.0 -2.0 
-1.0 -2.0 -2.0 -1.0 -1.0 106970.409 -1.0 -1.0 -1.0 -1.0 3216.918 3200.457 -1.0 -1.0 66678.820 2513816.438 -1.0 11715.256 -1.0 -2.0 0.0 3997115.205 1920.469 -1.0 3200.560 4095.181 69974.372 -1.0 -1.0 -1.0 -2.0 -2.0 
-1.0 -2.0 -2.0 -1.0 -1.0 27641331.691 -1.0 -1.0 -1.0 -1.0 97.134 80.753 -1.0 -1.0 27576375.172 29202523.909 -1.0 27558477.194 -1.0 -2.0 27557131.615 0.0 10598517.653 -1.0 80.034 977.831 66817.437 -1.0 -1.0 -1.0 -2.0 -2.0 
-1.0 -2.0 -2.0 -1.0 -1.0 17058628.049 -1.0 -1.0 -1.0 -1.0 1295.498 1279.852 -1.0 -1.0 17008367.438 18626100.875 -1.0 16965069.782 -1.0 -2.0 16985381.310 3995616.402 0.0 -1.0 1277.528 2178.958 68032.310 -1.0 -1.0 -1.0 -2.0 -2.0 
-2.0 -2.0 -2.0 -2.0 -2.0 21513907.017 -1.0 -2.0 -2.0 -1.0 790.332 771.445 -2.0 -2.0 21461073.295 23169357.989 -2.0 21419946.441 -1.0 -2.0 21431928.094 3994598.436 7665431.989 0.0 770.999 1673.341 67501.431 -2.0 -2.0 -2.0 -2.0 -2.0 
-1.0 -2.0 -2.0 -1.0 -1.0 28328751.037 -1.0 -1.0 -1.0 -1.0 25.737 1.061 -1.0 -1.0 28269278.482 29897841.549 -1.0 28246704.495 -1.0 -2.0 28246576.821 4796901.028 11292706.546 -1.0 0.0 1199.909 83491.450 -1.0 -1.0 -1.0 -2.0 -2.0 
-1.0 -2.0 -2.0 -1.0 -1.0 28328454.003 -1.0 -1.0 -1.0 -1.0 18.203 1.903 -1.0 -1.0 28268870.725 29897265.329 -1.0 28246469.026 -1.0 -2.0 28246191.247 4796360.684 11292353.162 -1.0 1.902 0.0 83178.109 -1.0 -1.0 -1.0 -2.0 -2.0 
-1.0 -2.0 -2.0 -1.0 -1.0 28307872.806 -1.0 -1.0 -1.0 -1.0 20.747 4.543 -1.0 -1.0 28248952.677 29877990.007 -1.0 28224431.278 -1.0 -2.0 28226340.667 4771685.454 11270654.056 -1.0 4.420 902.292 0.0 -1.0 -1.0 -1.0 -2.0 -2.0 
-2.0 -2.0 -2.0 -2.0 -2.0 26054199.446 -1.0 -2.0 -2.0 -1.0 276.992 261.948 -2.0 -2.0 25986239.323 27634955.139 -2.0 25984207.463 -1.0 -2.0 25973140.291 3991743.588 9365618.595 -2.0 260.652 1157.707 66977.399 0.0 -2.0 -2.0 -2.0 -2.0 
-2.0 -2.0 -2.0 -2.0 -2.0 2028037.475 -1.0 -2.0 -2.0 -1.0 3000.736 2982.378 -2.0 -2.0 1997950.159 3751096.861 -2.0 1962207.033 -1.0 -2.0 1971574.584 4001807.286 128221.163 -2.0 2982.262 3870.124 69874.633 -2.0 0.0 -2.0 -2.0 -2.0 
-2.0 -2.0 -2.0 -2.0 -2.0 26048041.246 -1.0 -2.0 -2.0 -1.0 276.451 260.477 -2.0 -2.0 25989317.825 27636593.078 -2.0 25981471.451 -1.0 -2.0 25965049.180 3992414.851 9365590.525 -2.0 261.588 1158.275 66962.188 -2.0 -2.0 0.0 -2.0 -2.0 
-1.0 -2.0 -2.0 -1.0 -1.0 327496.064 -1.0 -1.0 -1.0 -1.0 3192.280 3175.971 -1.0 -1.0 285444.101 1858434.052 -1.0 247610.763 -1.0 -2.0 245956.639 3997150.413 1895.668 -1.0 3176.179 4069.867 69947.678 -1.0 -1.0 -1.0 0.0 -2.0 
-1.0 -2.0 -2.0 -1.0 -1.0 245343.415 -1.0 -1.0 -1.0 -1.0 3198.806 3181.952 -1.0 -1.0 212098.488 2009558.663 -1.0 186469.615 -1.0 -2.0 188973.327 3997062.157 1901.922 -1.0 3182.308 4076.647 69949.706 -1.0 -1.0 -1.0 -2.0 0.0 
