# Supplementary material for: RaTrav: a tool for calculating mean first-passage times on biochemical networks
Source: BMC Syst Biol. 2013 Nov 21;7:130. doi: 10.1186/1752-0509-7-130 (PMC4222613; doi:10.1186/1752-0509-7-130)
Supplement: Additional file 1 — RaTrav examples file. File containing RaTrav input and output data for the two case studies presented. [file 1752-0509-7-130-S1.zip › SupplementaryFiles/Example1/62a.pdb]

ATOM      1  N   GLU A   1      11.443  -6.574 102.377  1.00  0.00              
ATOM      2  CA  GLU A   1      11.776  -7.954 102.683  1.00  0.00              
ATOM      3  CB  GLU A   1      11.878  -8.100 104.201  1.00  0.00              
ATOM      4  CG  GLU A   1      12.470  -9.412 104.717  1.00  0.00              
ATOM      5  CD  GLU A   1      13.915  -9.668 104.305  1.00  0.00              
ATOM      6  OE1 GLU A   1      14.798  -8.923 104.733  1.00  0.00              
ATOM      7  OE2 GLU A   1      14.164 -10.624 103.572  1.00  0.00              
ATOM      8  C   GLU A   1      10.727  -8.906 102.114  1.00  0.00              
ATOM      9  O   GLU A   1      10.988 -10.075 101.841  1.00  0.00              
ATOM     10  N   THR A   2       9.533  -8.360 101.917  1.00  0.00              
ATOM     11  CA  THR A   2       8.417  -9.093 101.355  1.00  0.00              
ATOM     12  CB  THR A   2       7.107  -8.391 101.757  1.00  0.00              
ATOM     13  OG1 THR A   2       7.358  -6.987 101.801  1.00  0.00              
ATOM     14  CG2 THR A   2       6.590  -8.897 103.093  1.00  0.00              
ATOM     15  C   THR A   2       8.531  -9.276  99.847  1.00  0.00              
ATOM     16  O   THR A   2       9.040  -8.415  99.122  1.00  0.00              
ATOM     17  N   THR A   3       8.060 -10.427  99.366  1.00  0.00              
ATOM     18  CA  THR A   3       8.136 -10.784  97.960  1.00  0.00              
ATOM     19  CB  THR A   3       7.745 -12.265  97.814  1.00  0.00              
ATOM     20  OG1 THR A   3       6.564 -12.438  98.594  1.00  0.00              
ATOM     21  CG2 THR A   3       8.847 -13.208  98.267  1.00  0.00              
ATOM     22  C   THR A   3       7.248  -9.893  97.101  1.00  0.00              
ATOM     23  O   THR A   3       6.020 -10.005  97.146  1.00  0.00              
ATOM     24  N   ALA A   4       7.880  -8.986  96.355  1.00  0.00              
ATOM     25  CA  ALA A   4       7.184  -8.046  95.490  1.00  0.00              
ATOM     26  CB  ALA A   4       8.204  -7.272  94.669  1.00  0.00              
ATOM     27  C   ALA A   4       6.178  -8.662  94.525  1.00  0.00              
ATOM     28  O   ALA A   4       6.489  -9.594  93.781  1.00  0.00              
ATOM     29  N   LEU A   5       4.953  -8.138  94.556  1.00  0.00              
ATOM     30  CA  LEU A   5       3.863  -8.645  93.739  1.00  0.00              
ATOM     31  CB  LEU A   5       2.527  -8.121  94.253  1.00  0.00              
ATOM     32  CG  LEU A   5       2.025  -8.589  95.606  1.00  0.00              
ATOM     33  CD1 LEU A   5       0.849  -7.750  96.066  1.00  0.00              
ATOM     34  CD2 LEU A   5       1.640 -10.050  95.549  1.00  0.00              
ATOM     35  C   LEU A   5       4.024  -8.202  92.297  1.00  0.00              
ATOM     36  O   LEU A   5       4.293  -7.031  92.032  1.00  0.00              
ATOM     37  N   VAL A   6       3.886  -9.122  91.346  1.00  0.00              
ATOM     38  CA  VAL A   6       3.897  -8.761  89.938  1.00  0.00              
ATOM     39  CB  VAL A   6       5.028  -9.474  89.161  1.00  0.00              
ATOM     40  CG1 VAL A   6       5.086  -8.971  87.725  1.00  0.00              
ATOM     41  CG2 VAL A   6       6.380  -9.258  89.818  1.00  0.00              
ATOM     42  C   VAL A   6       2.530  -9.145  89.394  1.00  0.00              
ATOM     43  O   VAL A   6       2.146 -10.322  89.403  1.00  0.00              
ATOM     44  N   CYS A   7       1.779  -8.142  88.942  1.00  0.00              
ATOM     45  CA  CYS A   7       0.436  -8.368  88.443  1.00  0.00              
ATOM     46  CB  CYS A   7      -0.564  -7.748  89.411  1.00  0.00              
ATOM     47  SG  CYS A   7      -2.295  -8.079  89.001  1.00  0.00              
ATOM     48  C   CYS A   7       0.261  -7.832  87.028  1.00  0.00              
ATOM     49  O   CYS A   7       0.127  -6.627  86.774  1.00  0.00              
ATOM     50  N   ASP A   8       0.278  -8.774  86.086  1.00  0.00              
ATOM     51  CA  ASP A   8       0.098  -8.473  84.677  1.00  0.00              
ATOM     52  CB  ASP A   8       0.872  -9.455  83.801  1.00  0.00              
ATOM     53  CG  ASP A   8       0.848  -9.213  82.293  1.00  0.00              
ATOM     54  OD1 ASP A   8       1.268 -10.115  81.571  1.00  0.00              
ATOM     55  OD2 ASP A   8       0.470  -8.133  81.826  1.00  0.00              
ATOM     56  C   ASP A   8      -1.371  -8.461  84.296  1.00  0.00              
ATOM     57  O   ASP A   8      -1.994  -9.483  84.013  1.00  0.00              
ATOM     58  N   ASN A   9      -1.884  -7.239  84.271  1.00  0.00              
ATOM     59  CA  ASN A   9      -3.282  -6.968  83.985  1.00  0.00              
ATOM     60  CB  ASN A   9      -3.719  -5.696  84.713  1.00  0.00              
ATOM     61  CG  ASN A   9      -3.701  -5.781  86.234  1.00  0.00              
ATOM     62  OD1 ASN A   9      -4.733  -5.682  86.889  1.00  0.00              
ATOM     63  ND2 ASN A   9      -2.564  -5.941  86.895  1.00  0.00              
ATOM     64  C   ASN A   9      -3.456  -6.763  82.488  1.00  0.00              
ATOM     65  O   ASN A   9      -2.744  -5.951  81.890  1.00  0.00              
ATOM     66  N   GLY A  10      -4.361  -7.499  81.841  1.00  0.00              
ATOM     67  CA  GLY A  10      -4.690  -7.247  80.446  1.00  0.00              
ATOM     68  C   GLY A  10      -6.166  -7.495  80.177  1.00  0.00              
ATOM     69  O   GLY A  10      -6.820  -8.221  80.930  1.00  0.00              
ATOM     70  N   SER A  11      -6.690  -6.931  79.080  1.00  0.00              
ATOM     71  CA  SER A  11      -8.100  -6.999  78.696  1.00  0.00              
ATOM     72  CB  SER A  11      -8.238  -6.548  77.247  1.00  0.00              
ATOM     73  OG  SER A  11      -7.469  -5.387  76.953  1.00  0.00              
ATOM     74  C   SER A  11      -8.802  -8.348  78.826  1.00  0.00              
ATOM     75  O   SER A  11     -10.008  -8.421  79.069  1.00  0.00              
ATOM     76  N   GLY A  12      -8.061  -9.438  78.627  1.00  0.00              
ATOM     77  CA  GLY A  12      -8.626 -10.771  78.725  1.00  0.00              
ATOM     78  C   GLY A  12      -8.238 -11.500  79.998  1.00  0.00              
ATOM     79  O   GLY A  12      -9.034 -12.272  80.531  1.00  0.00              
ATOM     80  N   LEU A  13      -7.040 -11.249  80.532  1.00  0.00              
ATOM     81  CA  LEU A  13      -6.454 -12.108  81.550  1.00  0.00              
ATOM     82  CB  LEU A  13      -5.547 -13.171  80.927  1.00  0.00              
ATOM     83  CG  LEU A  13      -6.124 -14.325  80.113  1.00  0.00              
ATOM     84  CD1 LEU A  13      -5.018 -15.044  79.368  1.00  0.00              
ATOM     85  CD2 LEU A  13      -6.890 -15.293  80.998  1.00  0.00              
ATOM     86  C   LEU A  13      -5.617 -11.295  82.519  1.00  0.00              
ATOM     87  O   LEU A  13      -4.990 -10.296  82.150  1.00  0.00              
ATOM     88  N   VAL A  14      -5.647 -11.716  83.780  1.00  0.00              
ATOM     89  CA  VAL A  14      -4.726 -11.219  84.782  1.00  0.00              
ATOM     90  CB  VAL A  14      -5.470 -10.697  86.036  1.00  0.00              
ATOM     91  CG1 VAL A  14      -4.497 -10.194  87.095  1.00  0.00              
ATOM     92  CG2 VAL A  14      -6.403  -9.553  85.669  1.00  0.00              
ATOM     93  C   VAL A  14      -3.800 -12.377  85.126  1.00  0.00              
ATOM     94  O   VAL A  14      -4.236 -13.453  85.550  1.00  0.00              
ATOM     95  N   LYS A  15      -2.512 -12.155  84.865  1.00  0.00              
ATOM     96  CA  LYS A  15      -1.458 -13.071  85.270  1.00  0.00              
ATOM     97  CB  LYS A  15      -0.374 -13.208  84.197  1.00  0.00              
ATOM     98  CG  LYS A  15      -0.820 -13.738  82.839  1.00  0.00              
ATOM     99  CD  LYS A  15      -1.124 -12.609  81.860  1.00  0.00              
ATOM    100  CE  LYS A  15      -1.658 -13.133  80.531  1.00  0.00              
ATOM    101  NZ  LYS A  15      -0.706 -13.971  79.823  1.00  0.00              
ATOM    102  C   LYS A  15      -0.834 -12.498  86.534  1.00  0.00              
ATOM    103  O   LYS A  15      -0.606 -11.289  86.615  1.00  0.00              
ATOM    104  N   ALA A  16      -0.530 -13.316  87.540  1.00  0.00              
ATOM    105  CA  ALA A  16      -0.069 -12.811  88.821  1.00  0.00              
ATOM    106  CB  ALA A  16      -1.264 -12.643  89.740  1.00  0.00              
ATOM    107  C   ALA A  16       0.900 -13.749  89.519  1.00  0.00              
ATOM    108  O   ALA A  16       0.834 -14.974  89.370  1.00  0.00              
ATOM    109  N   GLY A  17       1.819 -13.157  90.280  1.00  0.00              
ATOM    110  CA  GLY A  17       2.771 -13.912  91.074  1.00  0.00              
ATOM    111  C   GLY A  17       3.718 -12.970  91.795  1.00  0.00              
ATOM    112  O   GLY A  17       3.360 -11.836  92.121  1.00  0.00              
ATOM    113  N   PHE A  18       4.948 -13.430  92.013  1.00  0.00              
ATOM    114  CA  PHE A  18       5.929 -12.689  92.788  1.00  0.00              
ATOM    115  CB  PHE A  18       6.253 -13.413  94.097  1.00  0.00              
ATOM    116  CG  PHE A  18       5.058 -13.665  95.007  1.00  0.00              
ATOM    117  CD1 PHE A  18       4.479 -14.919  95.040  1.00  0.00              
ATOM    118  CD2 PHE A  18       4.562 -12.653  95.805  1.00  0.00              
ATOM    119  CE1 PHE A  18       3.403 -15.158  95.870  1.00  0.00              
ATOM    120  CE2 PHE A  18       3.493 -12.905  96.640  1.00  0.00              
ATOM    121  CZ  PHE A  18       2.910 -14.153  96.671  1.00  0.00              
ATOM    122  C   PHE A  18       7.218 -12.535  91.993  1.00  0.00              
ATOM    123  O   PHE A  18       7.535 -13.340  91.110  1.00  0.00              
ATOM    124  N   ALA A  19       7.963 -11.481  92.333  1.00  0.00              
ATOM    125  CA  ALA A  19       9.258 -11.183  91.741  1.00  0.00              
ATOM    126  CB  ALA A  19       9.877  -9.998  92.458  1.00  0.00              
ATOM    127  C   ALA A  19      10.240 -12.336  91.867  1.00  0.00              
ATOM    128  O   ALA A  19      10.445 -12.900  92.945  1.00  0.00              
ATOM    129  N   GLY A  20      10.805 -12.718  90.727  1.00  0.00              
ATOM    130  CA  GLY A  20      11.739 -13.826  90.680  1.00  0.00              
ATOM    131  C   GLY A  20      11.077 -15.110  90.201  1.00  0.00              
ATOM    132  O   GLY A  20      11.773 -16.085  89.916  1.00  0.00              
ATOM    133  N   ASP A  21       9.740 -15.165  90.096  1.00  0.00              
ATOM    134  CA  ASP A  21       9.091 -16.337  89.519  1.00  0.00              
ATOM    135  CB  ASP A  21       7.586 -16.396  89.759  1.00  0.00              
ATOM    136  CG  ASP A  21       7.117 -16.739  91.161  1.00  0.00              
ATOM    137  OD1 ASP A  21       7.583 -17.717  91.748  1.00  0.00              
ATOM    138  OD2 ASP A  21       6.239 -16.045  91.680  1.00  0.00              
ATOM    139  C   ASP A  21       9.295 -16.342  88.016  1.00  0.00              
ATOM    140  O   ASP A  21       9.186 -15.304  87.359  1.00  0.00              
ATOM    141  N   ASP A  22       9.588 -17.516  87.459  1.00  0.00              
ATOM    142  CA  ASP A  22       9.749 -17.668  86.015  1.00  0.00              
ATOM    143  CB  ASP A  22      10.601 -18.905  85.687  1.00  0.00              
ATOM    144  CG  ASP A  22       9.891 -20.240  85.891  1.00  0.00              
ATOM    145  OD1 ASP A  22       9.413 -20.481  87.003  1.00  0.00              
ATOM    146  OD2 ASP A  22       9.813 -21.025  84.950  1.00  0.00              
ATOM    147  C   ASP A  22       8.417 -17.781  85.279  1.00  0.00              
ATOM    148  O   ASP A  22       8.374 -17.742  84.052  1.00  0.00              
ATOM    149  N   ALA A  23       7.323 -17.967  86.019  1.00  0.00              
ATOM    150  CA  ALA A  23       6.004 -18.176  85.450  1.00  0.00              
ATOM    151  CB  ALA A  23       5.759 -19.674  85.304  1.00  0.00              
ATOM    152  C   ALA A  23       4.978 -17.638  86.442  1.00  0.00              
ATOM    153  O   ALA A  23       5.253 -17.653  87.647  1.00  0.00              
ATOM    154  N   PRO A  24       3.824 -17.103  86.013  1.00  0.00              
ATOM    155  CD  PRO A  24       3.518 -16.781  84.622  1.00  0.00              
ATOM    156  CA  PRO A  24       2.755 -16.662  86.904  1.00  0.00              
ATOM    157  CB  PRO A  24       1.796 -15.954  85.969  1.00  0.00              
ATOM    158  CG  PRO A  24       2.011 -16.640  84.646  1.00  0.00              
ATOM    159  C   PRO A  24       2.085 -17.799  87.664  1.00  0.00              
ATOM    160  O   PRO A  24       1.852 -18.887  87.135  1.00  0.00              
ATOM    161  N   ARG A  25       1.775 -17.524  88.928  1.00  0.00              
ATOM    162  CA  ARG A  25       1.167 -18.509  89.805  1.00  0.00              
ATOM    163  CB  ARG A  25       1.554 -18.175  91.238  1.00  0.00              
ATOM    164  CG  ARG A  25       1.165 -19.206  92.292  1.00  0.00              
ATOM    165  CD  ARG A  25       1.981 -19.026  93.572  1.00  0.00              
ATOM    166  NE  ARG A  25       3.345 -19.525  93.423  1.00  0.00              
ATOM    167  CZ  ARG A  25       4.397 -18.743  93.164  1.00  0.00              
ATOM    168  NH1 ARG A  25       5.588 -19.305  93.001  1.00  0.00              
ATOM    169  NH2 ARG A  25       4.269 -17.424  93.079  1.00  0.00              
ATOM    170  C   ARG A  25      -0.345 -18.522  89.615  1.00  0.00              
ATOM    171  O   ARG A  25      -0.983 -19.574  89.635  1.00  0.00              
ATOM    172  N   ALA A  26      -0.933 -17.341  89.415  1.00  0.00              
ATOM    173  CA  ALA A  26      -2.355 -17.236  89.154  1.00  0.00              
ATOM    174  CB  ALA A  26      -2.986 -16.292  90.163  1.00  0.00              
ATOM    175  C   ALA A  26      -2.558 -16.640  87.772  1.00  0.00              
ATOM    176  O   ALA A  26      -1.948 -15.626  87.435  1.00  0.00              
ATOM    177  N   VAL A  27      -3.359 -17.292  86.931  1.00  0.00              
ATOM    178  CA  VAL A  27      -3.770 -16.728  85.654  1.00  0.00              
ATOM    179  CB  VAL A  27      -3.156 -17.456  84.427  1.00  0.00              
ATOM    180  CG1 VAL A  27      -3.528 -16.728  83.141  1.00  0.00              
ATOM    181  CG2 VAL A  27      -1.643 -17.583  84.503  1.00  0.00              
ATOM    182  C   VAL A  27      -5.278 -16.919  85.650  1.00  0.00              
ATOM    183  O   VAL A  27      -5.751 -18.051  85.783  1.00  0.00              
ATOM    184  N   PHE A  28      -6.047 -15.836  85.543  1.00  0.00              
ATOM    185  CA  PHE A  28      -7.498 -15.944  85.492  1.00  0.00              
ATOM    186  CB  PHE A  28      -8.112 -15.920  86.908  1.00  0.00              
ATOM    187  CG  PHE A  28      -7.980 -14.631  87.705  1.00  0.00              
ATOM    188  CD1 PHE A  28      -9.069 -13.787  87.807  1.00  0.00              
ATOM    189  CD2 PHE A  28      -6.798 -14.325  88.352  1.00  0.00              
ATOM    190  CE1 PHE A  28      -8.979 -12.640  88.563  1.00  0.00              
ATOM    191  CE2 PHE A  28      -6.719 -13.177  89.108  1.00  0.00              
ATOM    192  CZ  PHE A  28      -7.807 -12.339  89.215  1.00  0.00              
ATOM    193  C   PHE A  28      -8.093 -14.861  84.595  1.00  0.00              
ATOM    194  O   PHE A  28      -7.472 -13.804  84.457  1.00  0.00              
ATOM    195  N   PRO A  29      -9.245 -15.060  83.933  1.00  0.00              
ATOM    196  CD  PRO A  29      -9.951 -16.334  83.837  1.00  0.00              
ATOM    197  CA  PRO A  29      -9.888 -14.055  83.092  1.00  0.00              
ATOM    198  CB  PRO A  29     -11.066 -14.805  82.494  1.00  0.00              
ATOM    199  CG  PRO A  29     -11.359 -15.893  83.496  1.00  0.00              
ATOM    200  C   PRO A  29     -10.315 -12.774  83.798  1.00  0.00              
ATOM    201  O   PRO A  29     -10.828 -12.790  84.921  1.00  0.00              
ATOM    202  N   SER A  30     -10.117 -11.647  83.115  1.00  0.00              
ATOM    203  CA  SER A  30     -10.458 -10.330  83.630  1.00  0.00              
ATOM    204  CB  SER A  30      -9.658  -9.288  82.853  1.00  0.00              
ATOM    205  OG  SER A  30      -8.273  -9.600  82.875  1.00  0.00              
ATOM    206  C   SER A  30     -11.956 -10.036  83.556  1.00  0.00              
ATOM    207  O   SER A  30     -12.415  -9.080  82.924  1.00  0.00              
ATOM    208  N   ILE A  31     -12.743 -10.876  84.228  1.00  0.00              
ATOM    209  CA  ILE A  31     -14.189 -10.749  84.235  1.00  0.00              
ATOM    210  CB  ILE A  31     -14.922 -11.927  83.539  1.00  0.00              
ATOM    211  CG2 ILE A  31     -14.803 -11.793  82.030  1.00  0.00              
ATOM    212  CG1 ILE A  31     -14.494 -13.302  84.051  1.00  0.00              
ATOM    213  CD1 ILE A  31     -15.326 -14.485  83.515  1.00  0.00              
ATOM    214  C   ILE A  31     -14.698 -10.627  85.658  1.00  0.00              
ATOM    215  O   ILE A  31     -14.098 -11.130  86.611  1.00  0.00              
ATOM    216  N   VAL A  32     -15.805  -9.911  85.791  1.00  0.00              
ATOM    217  CA  VAL A  32     -16.614  -9.949  86.997  1.00  0.00              
ATOM    218  CB  VAL A  32     -16.635  -8.610  87.767  1.00  0.00              
ATOM    219  CG1 VAL A  32     -15.309  -8.356  88.468  1.00  0.00              
ATOM    220  CG2 VAL A  32     -16.954  -7.451  86.841  1.00  0.00              
ATOM    221  C   VAL A  32     -18.018 -10.334  86.557  1.00  0.00              
ATOM    222  O   VAL A  32     -18.412 -10.036  85.428  1.00  0.00              
ATOM    223  N   GLY A  33     -18.790 -10.998  87.409  1.00  0.00              
ATOM    224  CA  GLY A  33     -20.117 -11.438  87.035  1.00  0.00              
ATOM    225  C   GLY A  33     -21.112 -11.167  88.139  1.00  0.00              
ATOM    226  O   GLY A  33     -21.026 -11.730  89.232  1.00  0.00              
ATOM    227  N   ARG A  34     -22.040 -10.259  87.851  1.00  0.00              
ATOM    228  CA  ARG A  34     -23.166 -10.019  88.738  1.00  0.00              
ATOM    229  CB  ARG A  34     -23.630  -8.569  88.645  1.00  0.00              
ATOM    230  CG  ARG A  34     -22.673  -7.617  89.329  1.00  0.00              
ATOM    231  CD  ARG A  34     -23.109  -6.165  89.210  1.00  0.00              
ATOM    232  NE  ARG A  34     -22.235  -5.312  90.003  1.00  0.00              
ATOM    233  CZ  ARG A  34     -21.020  -4.927  89.600  1.00  0.00              
ATOM    234  NH1 ARG A  34     -20.257  -4.271  90.464  1.00  0.00              
ATOM    235  NH2 ARG A  34     -20.596  -5.131  88.353  1.00  0.00              
ATOM    236  C   ARG A  34     -24.295 -10.932  88.291  1.00  0.00              
ATOM    237  O   ARG A  34     -24.456 -11.093  87.078  1.00  0.00              
ATOM    238  N   PRO A  35     -25.085 -11.576  89.163  1.00  0.00              
ATOM    239  CD  PRO A  35     -24.833 -11.687  90.594  1.00  0.00              
ATOM    240  CA  PRO A  35     -26.278 -12.325  88.770  1.00  0.00              
ATOM    241  CB  PRO A  35     -26.839 -12.798  90.100  1.00  0.00              
ATOM    242  CG  PRO A  35     -26.236 -11.874  91.135  1.00  0.00              
ATOM    243  C   PRO A  35     -27.252 -11.463  87.975  1.00  0.00              
ATOM    244  O   PRO A  35     -27.365 -10.262  88.231  1.00  0.00              
ATOM    245  N   ARG A  36     -27.919 -12.056  86.981  1.00  0.00              
ATOM    246  CA  ARG A  36     -28.795 -11.336  86.056  1.00  0.00              
ATOM    247  CB  ARG A  36     -29.689 -12.307  85.297  1.00  0.00              
ATOM    248  CG  ARG A  36     -28.952 -13.240  84.356  1.00  0.00              
ATOM    249  CD  ARG A  36     -29.945 -14.207  83.741  1.00  0.00              
ATOM    250  NE  ARG A  36     -29.262 -15.291  83.054  1.00  0.00              
ATOM    251  CZ  ARG A  36     -29.901 -16.181  82.294  1.00  0.00              
ATOM    252  NH1 ARG A  36     -29.202 -17.179  81.775  1.00  0.00              
ATOM    253  NH2 ARG A  36     -31.204 -16.085  82.045  1.00  0.00              
ATOM    254  C   ARG A  36     -29.684 -10.224  86.606  1.00  0.00              
ATOM    255  O   ARG A  36     -30.245 -10.310  87.700  1.00  0.00              
ATOM    256  N   HIS A  37     -29.726  -9.134  85.834  1.00  0.00              
ATOM    257  CA  HIS A  37     -30.694  -8.051  85.984  1.00  0.00              
ATOM    258  CB  HIS A  37     -32.094  -8.523  85.559  1.00  0.00              
ATOM    259  CG  HIS A  37     -32.169  -8.972  84.108  1.00  0.00              
ATOM    260  ND1 HIS A  37     -32.273 -10.217  83.671  1.00  0.00              
ATOM    261  CD2 HIS A  37     -32.113  -8.130  83.022  1.00  0.00              
ATOM    262  NE2 HIS A  37     -32.178  -8.925  81.986  1.00  0.00              
ATOM    263  CE1 HIS A  37     -32.274 -10.176  82.367  1.00  0.00              
ATOM    264  C   HIS A  37     -30.759  -7.319  87.325  1.00  0.00              
ATOM    265  O   HIS A  37     -31.809  -6.802  87.717  1.00  0.00              
ATOM    266  N   GLN A  38     -29.620  -7.196  88.017  1.00  0.00              
ATOM    267  CA  GLN A  38     -29.539  -6.492  89.299  1.00  0.00              
ATOM    268  CB  GLN A  38     -28.100  -6.449  89.803  1.00  0.00              
ATOM    269  CG  GLN A  38     -27.446  -7.798  90.062  1.00  0.00              
ATOM    270  CD  GLN A  38     -28.225  -8.703  91.004  1.00  0.00              
ATOM    271  OE1 GLN A  38     -28.147  -8.578  92.222  1.00  0.00              
ATOM    272  NE2 GLN A  38     -28.985  -9.656  90.481  1.00  0.00              
ATOM    273  C   GLN A  38     -30.088  -5.069  89.302  1.00  0.00              
ATOM    274  O   GLN A  38     -30.761  -4.646  90.240  1.00  0.00              
ATOM    275  N   GLY A  39     -29.837  -4.337  88.212  1.00  0.00              
ATOM    276  CA  GLY A  39     -30.349  -2.983  88.040  1.00  0.00              
ATOM    277  C   GLY A  39     -31.867  -2.914  87.903  1.00  0.00              
ATOM    278  O   GLY A  39     -32.462  -1.855  88.095  1.00  0.00              
ATOM    279  N   VAL A  40     -32.510  -4.028  87.540  1.00  0.00              
ATOM    280  CA  VAL A  40     -33.962  -4.103  87.479  1.00  0.00              
ATOM    281  CB  VAL A  40     -34.415  -5.080  86.364  1.00  0.00              
ATOM    282  CG1 VAL A  40     -35.932  -5.123  86.241  1.00  0.00              
ATOM    283  CG2 VAL A  40     -33.811  -4.699  85.019  1.00  0.00              
ATOM    284  C   VAL A  40     -34.453  -4.563  88.847  1.00  0.00              
ATOM    285  O   VAL A  40     -35.342  -3.954  89.446  1.00  0.00              
ATOM    286  N   MET A  41     -33.856  -5.631  89.383  1.00  0.00              
ATOM    287  CA  MET A  41     -34.244  -6.172  90.677  1.00  0.00              
ATOM    288  CB  MET A  41     -33.931  -7.664  90.732  1.00  0.00              
ATOM    289  CG  MET A  41     -34.805  -8.500  89.810  1.00  0.00              
ATOM    290  SD  MET A  41     -34.559 -10.277  90.051  1.00  0.00              
ATOM    291  CE  MET A  41     -33.290 -10.563  88.853  1.00  0.00              
ATOM    292  C   MET A  41     -33.614  -5.414  91.845  1.00  0.00              
ATOM    293  O   MET A  41     -32.835  -5.937  92.651  1.00  0.00              
ATOM    294  N   VAL A  42     -34.014  -4.144  91.947  1.00  0.00              
ATOM    295  CA  VAL A  42     -33.478  -3.220  92.937  1.00  0.00              
ATOM    296  CB  VAL A  42     -33.994  -1.779  92.683  1.00  0.00              
ATOM    297  CG1 VAL A  42     -33.395  -0.785  93.671  1.00  0.00              
ATOM    298  CG2 VAL A  42     -33.660  -1.321  91.270  1.00  0.00              
ATOM    299  C   VAL A  42     -33.817  -3.693  94.346  1.00  0.00              
ATOM    300  O   VAL A  42     -34.965  -3.679  94.792  1.00  0.00              
ATOM    301  N   GLY A  43     -32.775  -4.187  95.012  1.00  0.00              
ATOM    302  CA  GLY A  43     -32.884  -4.625  96.391  1.00  0.00              
ATOM    303  C   GLY A  43     -33.193  -6.109  96.525  1.00  0.00              
ATOM    304  O   GLY A  43     -33.475  -6.580  97.630  1.00  0.00              
ATOM    305  N   MET A  44     -33.142  -6.894  95.441  1.00  0.00              
ATOM    306  CA  MET A  44     -33.332  -8.334  95.545  1.00  0.00              
ATOM    307  CB  MET A  44     -33.763  -8.914  94.198  1.00  0.00              
ATOM    308  CG  MET A  44     -34.190 -10.380  94.207  1.00  0.00              
ATOM    309  SD  MET A  44     -35.631 -10.714  95.252  1.00  0.00              
ATOM    310  CE  MET A  44     -34.878 -11.679  96.531  1.00  0.00              
ATOM    311  C   MET A  44     -32.046  -8.973  96.064  1.00  0.00              
ATOM    312  O   MET A  44     -31.202  -9.490  95.329  1.00  0.00              
ATOM    313  N   GLY A  45     -31.892  -8.881  97.384  1.00  0.00              
ATOM    314  CA  GLY A  45     -30.713  -9.392  98.057  1.00  0.00              
ATOM    315  C   GLY A  45     -29.556  -8.419  97.896  1.00  0.00              
ATOM    316  O   GLY A  45     -29.667  -7.239  98.237  1.00  0.00              
ATOM    317  N   GLN A  46     -28.442  -8.900  97.346  1.00  0.00              
ATOM    318  CA  GLN A  46     -27.229  -8.109  97.212  1.00  0.00              
ATOM    319  CB  GLN A  46     -26.202  -8.469  98.286  1.00  0.00              
ATOM    320  CG  GLN A  46     -26.573  -8.101  99.716  1.00  0.00              
ATOM    321  CD  GLN A  46     -25.536  -8.547 100.734  1.00  0.00              
ATOM    322  OE1 GLN A  46     -25.338  -9.733 100.981  1.00  0.00              
ATOM    323  NE2 GLN A  46     -24.833  -7.620 101.369  1.00  0.00              
ATOM    324  C   GLN A  46     -26.606  -8.403  95.860  1.00  0.00              
ATOM    325  O   GLN A  46     -26.667  -9.536  95.374  1.00  0.00              
ATOM    326  N   LYS A  47     -25.973  -7.393  95.256  1.00  0.00              
ATOM    327  CA  LYS A  47     -25.250  -7.560  94.002  1.00  0.00              
ATOM    328  CB  LYS A  47     -24.985  -6.201  93.353  1.00  0.00              
ATOM    329  CG  LYS A  47     -26.241  -5.414  93.023  1.00  0.00              
ATOM    330  CD  LYS A  47     -25.861  -4.099  92.369  1.00  0.00              
ATOM    331  CE  LYS A  47     -27.119  -3.323  92.020  1.00  0.00              
ATOM    332  NZ  LYS A  47     -26.776  -2.060  91.397  1.00  0.00              
ATOM    333  C   LYS A  47     -23.940  -8.305  94.247  1.00  0.00              
ATOM    334  O   LYS A  47     -22.840  -7.747  94.258  1.00  0.00              
ATOM    335  N   ASP A  48     -24.069  -9.611  94.479  1.00  0.00              
ATOM    336  CA  ASP A  48     -22.940 -10.457  94.829  1.00  0.00              
ATOM    337  CB  ASP A  48     -23.466 -11.698  95.566  1.00  0.00              
ATOM    338  CG  ASP A  48     -22.422 -12.712  96.029  1.00  0.00              
ATOM    339  OD1 ASP A  48     -21.285 -12.344  96.330  1.00  0.00              
ATOM    340  OD2 ASP A  48     -22.769 -13.891  96.123  1.00  0.00              
ATOM    341  C   ASP A  48     -22.090 -10.818  93.615  1.00  0.00              
ATOM    342  O   ASP A  48     -22.137 -11.936  93.099  1.00  0.00              
ATOM    343  N   SER A  49     -21.322  -9.834  93.144  1.00  0.00              
ATOM    344  CA  SER A  49     -20.430 -10.016  92.015  1.00  0.00              
ATOM    345  CB  SER A  49     -19.961  -8.662  91.486  1.00  0.00              
ATOM    346  OG  SER A  49     -19.938  -7.630  92.467  1.00  0.00              
ATOM    347  C   SER A  49     -19.257 -10.951  92.260  1.00  0.00              
ATOM    348  O   SER A  49     -18.408 -10.735  93.130  1.00  0.00              
ATOM    349  N   TYR A  50     -19.272 -12.025  91.471  1.00  0.00              
ATOM    350  CA  TYR A  50     -18.238 -13.046  91.504  1.00  0.00              
ATOM    351  CB  TYR A  50     -18.812 -14.385  91.049  1.00  0.00              
ATOM    352  CG  TYR A  50     -20.056 -14.813  91.812  1.00  0.00              
ATOM    353  CD1 TYR A  50     -21.289 -14.718  91.200  1.00  0.00              
ATOM    354  CE1 TYR A  50     -22.436 -15.017  91.903  1.00  0.00              
ATOM    355  CD2 TYR A  50     -19.957 -15.243  93.120  1.00  0.00              
ATOM    356  CE2 TYR A  50     -21.101 -15.542  93.827  1.00  0.00              
ATOM    357  CZ  TYR A  50     -22.332 -15.409  93.218  1.00  0.00              
ATOM    358  OH  TYR A  50     -23.482 -15.631  93.949  1.00  0.00              
ATOM    359  C   TYR A  50     -17.101 -12.641  90.576  1.00  0.00              
ATOM    360  O   TYR A  50     -17.338 -11.956  89.578  1.00  0.00              
ATOM    361  N   VAL A  51     -15.855 -13.034  90.852  1.00  0.00              
ATOM    362  CA  VAL A  51     -14.726 -12.568  90.054  1.00  0.00              
ATOM    363  CB  VAL A  51     -13.718 -11.787  90.938  1.00  0.00              
ATOM    364  CG1 VAL A  51     -12.680 -11.088  90.077  1.00  0.00              
ATOM    365  CG2 VAL A  51     -14.385 -10.752  91.835  1.00  0.00              
ATOM    366  C   VAL A  51     -14.029 -13.719  89.330  1.00  0.00              
ATOM    367  O   VAL A  51     -13.985 -14.850  89.821  1.00  0.00              
ATOM    368  N   GLY A  52     -13.536 -13.450  88.118  1.00  0.00              
ATOM    369  CA  GLY A  52     -12.649 -14.336  87.374  1.00  0.00              
ATOM    370  C   GLY A  52     -13.199 -15.734  87.154  1.00  0.00              
ATOM    371  O   GLY A  52     -14.301 -15.922  86.639  1.00  0.00              
ATOM    372  N   ASP A  53     -12.428 -16.728  87.603  1.00  0.00              
ATOM    373  CA  ASP A  53     -12.847 -18.124  87.537  1.00  0.00              
ATOM    374  CB  ASP A  53     -11.731 -19.069  87.956  1.00  0.00              
ATOM    375  CG  ASP A  53     -10.863 -19.507  86.788  1.00  0.00              
ATOM    376  OD1 ASP A  53     -10.074 -18.691  86.312  1.00  0.00              
ATOM    377  OD2 ASP A  53     -10.972 -20.656  86.367  1.00  0.00              
ATOM    378  C   ASP A  53     -14.088 -18.439  88.352  1.00  0.00              
ATOM    379  O   ASP A  53     -14.888 -19.291  87.968  1.00  0.00              
ATOM    380  N   GLU A  54     -14.284 -17.717  89.459  1.00  0.00              
ATOM    381  CA  GLU A  54     -15.459 -17.871  90.304  1.00  0.00              
ATOM    382  CB  GLU A  54     -15.205 -17.077  91.579  1.00  0.00              
ATOM    383  CG  GLU A  54     -16.296 -17.014  92.636  1.00  0.00              
ATOM    384  CD  GLU A  54     -15.994 -15.963  93.694  1.00  0.00              
ATOM    385  OE1 GLU A  54     -15.947 -14.779  93.349  1.00  0.00              
ATOM    386  OE2 GLU A  54     -15.809 -16.327  94.853  1.00  0.00              
ATOM    387  C   GLU A  54     -16.692 -17.366  89.556  1.00  0.00              
ATOM    388  O   GLU A  54     -17.774 -17.948  89.658  1.00  0.00              
ATOM    389  N   ALA A  55     -16.524 -16.289  88.776  1.00  0.00              
ATOM    390  CA  ALA A  55     -17.575 -15.805  87.892  1.00  0.00              
ATOM    391  CB  ALA A  55     -17.175 -14.478  87.261  1.00  0.00              
ATOM    392  C   ALA A  55     -17.847 -16.789  86.765  1.00  0.00              
ATOM    393  O   ALA A  55     -18.990 -17.182  86.530  1.00  0.00              
ATOM    394  N   GLN A  56     -16.785 -17.250  86.097  1.00  0.00              
ATOM    395  CA  GLN A  56     -16.890 -18.216  85.014  1.00  0.00              
ATOM    396  CB  GLN A  56     -15.499 -18.458  84.440  1.00  0.00              
ATOM    397  CG  GLN A  56     -15.471 -19.302  83.174  1.00  0.00              
ATOM    398  CD  GLN A  56     -14.164 -19.216  82.401  1.00  0.00              
ATOM    399  OE1 GLN A  56     -13.068 -19.108  82.945  1.00  0.00              
ATOM    400  NE2 GLN A  56     -14.265 -19.263  81.080  1.00  0.00              
ATOM    401  C   GLN A  56     -17.566 -19.515  85.449  1.00  0.00              
ATOM    402  O   GLN A  56     -18.370 -20.081  84.706  1.00  0.00              
ATOM    403  N   SER A  57     -17.320 -19.959  86.685  1.00  0.00              
ATOM    404  CA  SER A  57     -17.987 -21.126  87.245  1.00  0.00              
ATOM    405  CB  SER A  57     -17.380 -21.465  88.606  1.00  0.00              
ATOM    406  OG  SER A  57     -17.821 -22.722  89.108  1.00  0.00              
ATOM    407  C   SER A  57     -19.501 -20.971  87.389  1.00  0.00              
ATOM    408  O   SER A  57     -20.186 -21.974  87.604  1.00  0.00              
ATOM    409  N   LYS A  58     -20.051 -19.754  87.331  1.00  0.00              
ATOM    410  CA  LYS A  58     -21.494 -19.554  87.368  1.00  0.00              
ATOM    411  CB  LYS A  58     -21.890 -18.795  88.636  1.00  0.00              
ATOM    412  CG  LYS A  58     -21.533 -19.504  89.932  1.00  0.00              
ATOM    413  CD  LYS A  58     -22.007 -18.688  91.120  1.00  0.00              
ATOM    414  CE  LYS A  58     -21.497 -19.283  92.425  1.00  0.00              
ATOM    415  NZ  LYS A  58     -20.054 -19.165  92.518  1.00  0.00              
ATOM    416  C   LYS A  58     -21.998 -18.799  86.140  1.00  0.00              
ATOM    417  O   LYS A  58     -23.166 -18.402  86.077  1.00  0.00              
ATOM    418  N   ARG A  59     -21.136 -18.673  85.118  1.00  0.00              
ATOM    419  CA  ARG A  59     -21.322 -17.806  83.955  1.00  0.00              
ATOM    420  CB  ARG A  59     -20.335 -18.239  82.874  1.00  0.00              
ATOM    421  CG  ARG A  59     -20.269 -17.301  81.678  1.00  0.00              
ATOM    422  CD  ARG A  59     -19.898 -18.023  80.385  1.00  0.00              
ATOM    423  NE  ARG A  59     -20.768 -19.150  80.051  1.00  0.00              
ATOM    424  CZ  ARG A  59     -22.072 -19.060  79.764  1.00  0.00              
ATOM    425  NH1 ARG A  59     -22.706 -20.158  79.384  1.00  0.00              
ATOM    426  NH2 ARG A  59     -22.756 -17.919  79.873  1.00  0.00              
ATOM    427  C   ARG A  59     -22.724 -17.727  83.352  1.00  0.00              
ATOM    428  O   ARG A  59     -23.204 -16.644  83.010  1.00  0.00              
ATOM    429  N   GLY A  60     -23.406 -18.874  83.267  1.00  0.00              
ATOM    430  CA  GLY A  60     -24.728 -18.982  82.666  1.00  0.00              
ATOM    431  C   GLY A  60     -25.776 -18.052  83.266  1.00  0.00              
ATOM    432  O   GLY A  60     -26.672 -17.593  82.556  1.00  0.00              
ATOM    433  N   ILE A  61     -25.681 -17.748  84.564  1.00  0.00              
ATOM    434  CA  ILE A  61     -26.640 -16.859  85.210  1.00  0.00              
ATOM    435  CB  ILE A  61     -27.205 -17.481  86.514  1.00  0.00              
ATOM    436  CG2 ILE A  61     -28.129 -18.639  86.158  1.00  0.00              
ATOM    437  CG1 ILE A  61     -26.118 -17.875  87.516  1.00  0.00              
ATOM    438  CD1 ILE A  61     -26.632 -18.318  88.900  1.00  0.00              
ATOM    439  C   ILE A  61     -26.077 -15.466  85.481  1.00  0.00              
ATOM    440  O   ILE A  61     -26.691 -14.654  86.185  1.00  0.00              
ATOM    441  N   LEU A  62     -24.907 -15.147  84.920  1.00  0.00              
ATOM    442  CA  LEU A  62     -24.224 -13.925  85.294  1.00  0.00              
ATOM    443  CB  LEU A  62     -22.843 -14.214  85.871  1.00  0.00              
ATOM    444  CG  LEU A  62     -22.682 -15.141  87.067  1.00  0.00              
ATOM    445  CD1 LEU A  62     -21.240 -15.113  87.507  1.00  0.00              
ATOM    446  CD2 LEU A  62     -23.555 -14.741  88.239  1.00  0.00              
ATOM    447  C   LEU A  62     -24.075 -12.910  84.179  1.00  0.00              
ATOM    448  O   LEU A  62     -23.550 -13.181  83.096  1.00  0.00              
ATOM    449  N   THR A  63     -24.551 -11.703  84.465  1.00  0.00              
ATOM    450  CA  THR A  63     -24.206 -10.535  83.678  1.00  0.00              
ATOM    451  CB  THR A  63     -25.179  -9.366  83.959  1.00  0.00              
ATOM    452  OG1 THR A  63     -25.724  -9.527  85.267  1.00  0.00              
ATOM    453  CG2 THR A  63     -26.299  -9.339  82.933  1.00  0.00              
ATOM    454  C   THR A  63     -22.747 -10.173  83.944  1.00  0.00              
ATOM    455  O   THR A  63     -22.379  -9.571  84.960  1.00  0.00              
ATOM    456  N   LEU A  64     -21.916 -10.697  83.041  1.00  0.00              
ATOM    457  CA  LEU A  64     -20.481 -10.463  83.058  1.00  0.00              
ATOM    458  CB  LEU A  64     -19.753 -11.503  82.211  1.00  0.00              
ATOM    459  CG  LEU A  64     -19.833 -12.988  82.536  1.00  0.00              
ATOM    460  CD1 LEU A  64     -19.091 -13.762  81.463  1.00  0.00              
ATOM    461  CD2 LEU A  64     -19.246 -13.307  83.901  1.00  0.00              
ATOM    462  C   LEU A  64     -20.071  -9.086  82.556  1.00  0.00              
ATOM    463  O   LEU A  64     -20.739  -8.478  81.718  1.00  0.00              
ATOM    464  N   LYS A  65     -18.943  -8.601  83.076  1.00  0.00              
ATOM    465  CA  LYS A  65     -18.317  -7.368  82.628  1.00  0.00              
ATOM    466  CB  LYS A  65     -18.507  -6.244  83.637  1.00  0.00              
ATOM    467  CG  LYS A  65     -19.894  -5.674  83.861  1.00  0.00              
ATOM    468  CD  LYS A  65     -19.717  -4.675  84.986  1.00  0.00              
ATOM    469  CE  LYS A  65     -20.956  -3.851  85.269  1.00  0.00              
ATOM    470  NZ  LYS A  65     -20.689  -2.983  86.401  1.00  0.00              
ATOM    471  C   LYS A  65     -16.816  -7.597  82.536  1.00  0.00              
ATOM    472  O   LYS A  65     -16.244  -8.328  83.350  1.00  0.00              
ATOM    473  N   TYR A  66     -16.171  -6.980  81.543  1.00  0.00              
ATOM    474  CA  TYR A  66     -14.721  -6.863  81.524  1.00  0.00              
ATOM    475  CB  TYR A  66     -14.145  -6.997  80.110  1.00  0.00              
ATOM    476  CG  TYR A  66     -14.311  -8.342  79.417  1.00  0.00              
ATOM    477  CD1 TYR A  66     -15.367  -8.538  78.548  1.00  0.00              
ATOM    478  CE1 TYR A  66     -15.426  -9.682  77.776  1.00  0.00              
ATOM    479  CD2 TYR A  66     -13.347  -9.320  79.566  1.00  0.00              
ATOM    480  CE2 TYR A  66     -13.403 -10.468  78.799  1.00  0.00              
ATOM    481  CZ  TYR A  66     -14.428 -10.626  77.888  1.00  0.00              
ATOM    482  OH  TYR A  66     -14.438 -11.725  77.048  1.00  0.00              
ATOM    483  C   TYR A  66     -14.383  -5.466  82.045  1.00  0.00              
ATOM    484  O   TYR A  66     -14.769  -4.481  81.409  1.00  0.00              
ATOM    485  N   PRO A  67     -13.729  -5.292  83.202  1.00  0.00              
ATOM    486  CD  PRO A  67     -13.668  -6.290  84.260  1.00  0.00              
ATOM    487  CA  PRO A  67     -13.283  -3.991  83.707  1.00  0.00              
ATOM    488  CB  PRO A  67     -12.921  -4.284  85.147  1.00  0.00              
ATOM    489  CG  PRO A  67     -13.829  -5.431  85.494  1.00  0.00              
ATOM    490  C   PRO A  67     -12.097  -3.394  82.958  1.00  0.00              
ATOM    491  O   PRO A  67     -11.901  -2.176  82.957  1.00  0.00              
ATOM    492  N   ILE A  68     -11.272  -4.248  82.347  1.00  0.00              
ATOM    493  CA  ILE A  68     -10.150  -3.795  81.540  1.00  0.00              
ATOM    494  CB  ILE A  68      -8.883  -4.647  81.782  1.00  0.00              
ATOM    495  CG2 ILE A  68      -7.699  -3.946  81.118  1.00  0.00              
ATOM    496  CG1 ILE A  68      -8.587  -4.878  83.259  1.00  0.00              
ATOM    497  CD1 ILE A  68      -7.477  -5.912  83.531  1.00  0.00              
ATOM    498  C   ILE A  68     -10.618  -3.959  80.102  1.00  0.00              
ATOM    499  O   ILE A  68     -10.776  -5.080  79.612  1.00  0.00              
ATOM    500  N   GLU A  69     -10.888  -2.852  79.415  1.00  0.00              
ATOM    501  CA  GLU A  69     -11.385  -2.912  78.053  1.00  0.00              
ATOM    502  CB  GLU A  69     -12.775  -2.295  77.961  1.00  0.00              
ATOM    503  CG  GLU A  69     -13.787  -3.181  78.679  1.00  0.00              
ATOM    504  CD  GLU A  69     -15.185  -2.605  78.824  1.00  0.00              
ATOM    505  OE1 GLU A  69     -16.114  -3.170  78.250  1.00  0.00              
ATOM    506  OE2 GLU A  69     -15.344  -1.587  79.502  1.00  0.00              
ATOM    507  C   GLU A  69     -10.410  -2.238  77.110  1.00  0.00              
ATOM    508  O   GLU A  69     -10.077  -1.059  77.246  1.00  0.00              
ATOM    509  N   HIS A  70      -9.909  -3.047  76.171  1.00  0.00              
ATOM    510  CA  HIS A  70      -8.919  -2.627  75.187  1.00  0.00              
ATOM    511  CB  HIS A  70      -9.558  -1.756  74.103  1.00  0.00              
ATOM    512  CG  HIS A  70     -10.533  -2.515  73.216  1.00  0.00              
ATOM    513  ND1 HIS A  70     -11.838  -2.317  73.115  1.00  0.00              
ATOM    514  CD2 HIS A  70     -10.180  -3.539  72.366  1.00  0.00              
ATOM    515  NE2 HIS A  70     -11.303  -3.901  71.803  1.00  0.00              
ATOM    516  CE1 HIS A  70     -12.299  -3.175  72.247  1.00  0.00              
ATOM    517  C   HIS A  70      -7.676  -1.979  75.795  1.00  0.00              
ATOM    518  O   HIS A  70      -7.172  -0.943  75.351  1.00  0.00              
ATOM    519  N   GLY A  71      -7.192  -2.598  76.873  1.00  0.00              
ATOM    520  CA  GLY A  71      -6.064  -2.077  77.622  1.00  0.00              
ATOM    521  C   GLY A  71      -6.465  -1.075  78.697  1.00  0.00              
ATOM    522  O   GLY A  71      -5.861  -1.053  79.771  1.00  0.00              
ATOM    523  N   ILE A  72      -7.496  -0.259  78.459  1.00  0.00              
ATOM    524  CA  ILE A  72      -7.832   0.832  79.359  1.00  0.00              
ATOM    525  CB  ILE A  72      -8.427   2.016  78.557  1.00  0.00              
ATOM    526  CG2 ILE A  72      -8.755   3.187  79.483  1.00  0.00              
ATOM    527  CG1 ILE A  72      -7.455   2.468  77.465  1.00  0.00              
ATOM    528  CD1 ILE A  72      -8.016   3.499  76.466  1.00  0.00              
ATOM    529  C   ILE A  72      -8.784   0.326  80.435  1.00  0.00              
ATOM    530  O   ILE A  72      -9.784  -0.340  80.152  1.00  0.00              
ATOM    531  N   ILE A  73      -8.463   0.610  81.697  1.00  0.00              
ATOM    532  CA  ILE A  73      -9.320   0.186  82.793  1.00  0.00              
ATOM    533  CB  ILE A  73      -8.513  -0.033  84.084  1.00  0.00              
ATOM    534  CG2 ILE A  73      -9.459  -0.510  85.178  1.00  0.00              
ATOM    535  CG1 ILE A  73      -7.388  -1.043  83.873  1.00  0.00              
ATOM    536  CD1 ILE A  73      -6.448  -1.246  85.076  1.00  0.00              
ATOM    537  C   ILE A  73     -10.460   1.179  82.994  1.00  0.00              
ATOM    538  O   ILE A  73     -10.248   2.354  83.316  1.00  0.00              
ATOM    539  N   THR A  74     -11.672   0.667  82.784  1.00  0.00              
ATOM    540  CA  THR A  74     -12.886   1.460  82.846  1.00  0.00              
ATOM    541  CB  THR A  74     -13.780   1.089  81.647  1.00  0.00              
ATOM    542  OG1 THR A  74     -13.938  -0.325  81.712  1.00  0.00              
ATOM    543  CG2 THR A  74     -13.183   1.501  80.307  1.00  0.00              
ATOM    544  C   THR A  74     -13.642   1.297  84.162  1.00  0.00              
ATOM    545  O   THR A  74     -13.749   2.241  84.948  1.00  0.00              
ATOM    546  N   ASN A  75     -14.174   0.103  84.452  1.00  0.00              
ATOM    547  CA  ASN A  75     -15.009  -0.104  85.632  1.00  0.00              
ATOM    548  CB  ASN A  75     -16.005  -1.257  85.386  1.00  0.00              
ATOM    549  CG  ASN A  75     -17.198  -1.326  86.345  1.00  0.00              
ATOM    550  OD1 ASN A  75     -18.338  -1.536  85.935  1.00  0.00              
ATOM    551  ND2 ASN A  75     -17.054  -1.209  87.658  1.00  0.00              
ATOM    552  C   ASN A  75     -14.166  -0.323  86.892  1.00  0.00              
ATOM    553  O   ASN A  75     -14.173  -1.393  87.514  1.00  0.00              
ATOM    554  N   TRP A  76     -13.496   0.752  87.320  1.00  0.00              
ATOM    555  CA  TRP A  76     -12.555   0.744  88.435  1.00  0.00              
ATOM    556  CB  TRP A  76     -12.101   2.161  88.757  1.00  0.00              
ATOM    557  CG  TRP A  76     -10.989   2.618  87.826  1.00  0.00              
ATOM    558  CD2 TRP A  76      -9.646   2.480  88.034  1.00  0.00              
ATOM    559  CE2 TRP A  76      -9.126   2.990  86.885  1.00  0.00              
ATOM    560  CE3 TRP A  76      -8.921   1.645  88.851  1.00  0.00              
ATOM    561  CD1 TRP A  76     -11.249   3.199  86.604  1.00  0.00              
ATOM    562  NE1 TRP A  76     -10.079   3.392  86.034  1.00  0.00              
ATOM    563  CZ2 TRP A  76      -7.847   2.734  86.469  1.00  0.00              
ATOM    564  CZ3 TRP A  76      -7.619   1.387  88.462  1.00  0.00              
ATOM    565  CH2 TRP A  76      -7.090   1.923  87.295  1.00  0.00              
ATOM    566  C   TRP A  76     -12.908   0.017  89.724  1.00  0.00              
ATOM    567  O   TRP A  76     -12.063  -0.697  90.262  1.00  0.00              
ATOM    568  N   ASP A  77     -14.141   0.126  90.231  1.00  0.00              
ATOM    569  CA  ASP A  77     -14.549  -0.635  91.412  1.00  0.00              
ATOM    570  CB  ASP A  77     -15.914  -0.205  91.924  1.00  0.00              
ATOM    571  CG  ASP A  77     -15.838   1.064  92.757  1.00  0.00              
ATOM    572  OD1 ASP A  77     -15.897   0.974  93.981  1.00  0.00              
ATOM    573  OD2 ASP A  77     -15.731   2.138  92.164  1.00  0.00              
ATOM    574  C   ASP A  77     -14.519  -2.145  91.244  1.00  0.00              
ATOM    575  O   ASP A  77     -14.212  -2.901  92.166  1.00  0.00              
ATOM    576  N   ASP A  78     -14.770  -2.584  90.013  1.00  0.00              
ATOM    577  CA  ASP A  78     -14.758  -4.001  89.696  1.00  0.00              
ATOM    578  CB  ASP A  78     -15.657  -4.306  88.508  1.00  0.00              
ATOM    579  CG  ASP A  78     -17.154  -4.137  88.738  1.00  0.00              
ATOM    580  OD1 ASP A  78     -17.593  -3.587  89.753  1.00  0.00              
ATOM    581  OD2 ASP A  78     -17.924  -4.528  87.869  1.00  0.00              
ATOM    582  C   ASP A  78     -13.338  -4.449  89.409  1.00  0.00              
ATOM    583  O   ASP A  78     -12.986  -5.601  89.654  1.00  0.00              
ATOM    584  N   MET A  79     -12.503  -3.532  88.906  1.00  0.00              
ATOM    585  CA  MET A  79     -11.063  -3.745  88.840  1.00  0.00              
ATOM    586  CB  MET A  79     -10.387  -2.542  88.200  1.00  0.00              
ATOM    587  CG  MET A  79      -8.907  -2.723  87.905  1.00  0.00              
ATOM    588  SD  MET A  79      -8.619  -3.830  86.504  1.00  0.00              
ATOM    589  CE  MET A  79      -7.917  -5.217  87.345  1.00  0.00              
ATOM    590  C   MET A  79     -10.494  -3.955  90.240  1.00  0.00              
ATOM    591  O   MET A  79      -9.651  -4.829  90.449  1.00  0.00              
ATOM    592  N   GLU A  80     -10.966  -3.167  91.214  1.00  0.00              
ATOM    593  CA  GLU A  80     -10.656  -3.382  92.621  1.00  0.00              
ATOM    594  CB  GLU A  80     -11.334  -2.342  93.501  1.00  0.00              
ATOM    595  CG  GLU A  80     -10.857  -0.921  93.250  1.00  0.00              
ATOM    596  CD  GLU A  80     -11.611   0.132  94.047  1.00  0.00              
ATOM    597  OE1 GLU A  80     -11.372   0.252  95.247  1.00  0.00              
ATOM    598  OE2 GLU A  80     -12.436   0.836  93.463  1.00  0.00              
ATOM    599  C   GLU A  80     -11.060  -4.775  93.087  1.00  0.00              
ATOM    600  O   GLU A  80     -10.270  -5.449  93.747  1.00  0.00              
ATOM    601  N   LYS A  81     -12.267  -5.240  92.737  1.00  0.00              
ATOM    602  CA  LYS A  81     -12.655  -6.623  92.990  1.00  0.00              
ATOM    603  CB  LYS A  81     -14.117  -6.880  92.648  1.00  0.00              
ATOM    604  CG  LYS A  81     -15.061  -6.449  93.759  1.00  0.00              
ATOM    605  CD  LYS A  81     -16.427  -7.075  93.528  1.00  0.00              
ATOM    606  CE  LYS A  81     -17.305  -6.933  94.762  1.00  0.00              
ATOM    607  NZ  LYS A  81     -18.429  -7.849  94.693  1.00  0.00              
ATOM    608  C   LYS A  81     -11.771  -7.664  92.312  1.00  0.00              
ATOM    609  O   LYS A  81     -11.483  -8.702  92.915  1.00  0.00              
ATOM    610  N   ILE A  82     -11.303  -7.410  91.081  1.00  0.00              
ATOM    611  CA  ILE A  82     -10.317  -8.278  90.444  1.00  0.00              
ATOM    612  CB  ILE A  82     -10.029  -7.909  88.966  1.00  0.00              
ATOM    613  CG2 ILE A  82      -8.914  -8.783  88.389  1.00  0.00              
ATOM    614  CG1 ILE A  82     -11.281  -8.042  88.107  1.00  0.00              
ATOM    615  CD1 ILE A  82     -11.078  -7.670  86.626  1.00  0.00              
ATOM    616  C   ILE A  82      -9.040  -8.306  91.271  1.00  0.00              
ATOM    617  O   ILE A  82      -8.609  -9.391  91.647  1.00  0.00              
ATOM    618  N   TRP A  83      -8.461  -7.154  91.628  1.00  0.00              
ATOM    619  CA  TRP A  83      -7.268  -7.111  92.466  1.00  0.00              
ATOM    620  CB  TRP A  83      -6.796  -5.678  92.680  1.00  0.00              
ATOM    621  CG  TRP A  83      -6.265  -4.983  91.433  1.00  0.00              
ATOM    622  CD2 TRP A  83      -6.363  -3.652  91.142  1.00  0.00              
ATOM    623  CE2 TRP A  83      -5.715  -3.565  89.953  1.00  0.00              
ATOM    624  CE3 TRP A  83      -6.726  -2.544  91.868  1.00  0.00              
ATOM    625  CD1 TRP A  83      -5.586  -5.656  90.434  1.00  0.00              
ATOM    626  NE1 TRP A  83      -5.262  -4.751  89.532  1.00  0.00              
ATOM    627  CZ2 TRP A  83      -5.362  -2.376  89.371  1.00  0.00              
ATOM    628  CZ3 TRP A  83      -6.403  -1.323  91.296  1.00  0.00              
ATOM    629  CH2 TRP A  83      -5.735  -1.242  90.076  1.00  0.00              
ATOM    630  C   TRP A  83      -7.444  -7.792  93.817  1.00  0.00              
ATOM    631  O   TRP A  83      -6.531  -8.456  94.311  1.00  0.00              
ATOM    632  N   HIS A  84      -8.638  -7.663  94.404  1.00  0.00              
ATOM    633  CA  HIS A  84      -9.000  -8.374  95.622  1.00  0.00              
ATOM    634  CB  HIS A  84     -10.414  -7.976  96.041  1.00  0.00              
ATOM    635  CG  HIS A  84     -10.814  -8.440  97.434  1.00  0.00              
ATOM    636  ND1 HIS A  84     -10.463  -7.893  98.588  1.00  0.00              
ATOM    637  CD2 HIS A  84     -11.636  -9.512  97.694  1.00  0.00              
ATOM    638  NE2 HIS A  84     -11.731  -9.548  98.999  1.00  0.00              
ATOM    639  CE1 HIS A  84     -11.031  -8.581  99.540  1.00  0.00              
ATOM    640  C   HIS A  84      -8.897  -9.884  95.421  1.00  0.00              
ATOM    641  O   HIS A  84      -8.333 -10.584  96.263  1.00  0.00              
ATOM    642  N   HIS A  85      -9.396 -10.391  94.289  1.00  0.00              
ATOM    643  CA  HIS A  85      -9.270 -11.800  93.937  1.00  0.00              
ATOM    644  CB  HIS A  85     -10.049 -12.030  92.640  1.00  0.00              
ATOM    645  CG  HIS A  85     -10.480 -13.458  92.342  1.00  0.00              
ATOM    646  ND1 HIS A  85      -9.986 -14.277  91.426  1.00  0.00              
ATOM    647  CD2 HIS A  85     -11.543 -14.084  92.952  1.00  0.00              
ATOM    648  NE2 HIS A  85     -11.628 -15.252  92.367  1.00  0.00              
ATOM    649  CE1 HIS A  85     -10.702 -15.368  91.447  1.00  0.00              
ATOM    650  C   HIS A  85      -7.787 -12.147  93.778  1.00  0.00              
ATOM    651  O   HIS A  85      -7.258 -12.975  94.528  1.00  0.00              
ATOM    652  N   THR A  86      -7.095 -11.437  92.870  1.00  0.00              
ATOM    653  CA  THR A  86      -5.673 -11.592  92.573  1.00  0.00              
ATOM    654  CB  THR A  86      -5.189 -10.354  91.779  1.00  0.00              
ATOM    655  OG1 THR A  86      -6.061 -10.207  90.670  1.00  0.00              
ATOM    656  CG2 THR A  86      -3.758 -10.466  91.281  1.00  0.00              
ATOM    657  C   THR A  86      -4.802 -11.759  93.812  1.00  0.00              
ATOM    658  O   THR A  86      -4.078 -12.747  93.944  1.00  0.00              
ATOM    659  N   PHE A  87      -4.904 -10.810  94.742  1.00  0.00              
ATOM    660  CA  PHE A  87      -4.055 -10.827  95.915  1.00  0.00              
ATOM    661  CB  PHE A  87      -3.868  -9.414  96.466  1.00  0.00              
ATOM    662  CG  PHE A  87      -3.350  -8.400  95.450  1.00  0.00              
ATOM    663  CD1 PHE A  87      -3.910  -7.138  95.417  1.00  0.00              
ATOM    664  CD2 PHE A  87      -2.361  -8.737  94.541  1.00  0.00              
ATOM    665  CE1 PHE A  87      -3.500  -6.230  94.465  1.00  0.00              
ATOM    666  CE2 PHE A  87      -1.960  -7.822  93.590  1.00  0.00              
ATOM    667  CZ  PHE A  87      -2.530  -6.570  93.548  1.00  0.00              
ATOM    668  C   PHE A  87      -4.607 -11.754  96.983  1.00  0.00              
ATOM    669  O   PHE A  87      -3.934 -12.709  97.373  1.00  0.00              
ATOM    670  N   TYR A  88      -5.857 -11.553  97.408  1.00  0.00              
ATOM    671  CA  TYR A  88      -6.342 -12.190  98.620  1.00  0.00              
ATOM    672  CB  TYR A  88      -7.476 -11.390  99.259  1.00  0.00              
ATOM    673  CG  TYR A  88      -7.083  -9.976  99.673  1.00  0.00              
ATOM    674  CD1 TYR A  88      -7.304  -8.930  98.802  1.00  0.00              
ATOM    675  CE1 TYR A  88      -7.017  -7.637  99.177  1.00  0.00              
ATOM    676  CD2 TYR A  88      -6.545  -9.732 100.922  1.00  0.00              
ATOM    677  CE2 TYR A  88      -6.248  -8.437 101.304  1.00  0.00              
ATOM    678  CZ  TYR A  88      -6.493  -7.400 100.427  1.00  0.00              
ATOM    679  OH  TYR A  88      -6.197  -6.099 100.779  1.00  0.00              
ATOM    680  C   TYR A  88      -6.745 -13.650  98.479  1.00  0.00              
ATOM    681  O   TYR A  88      -6.515 -14.407  99.422  1.00  0.00              
ATOM    682  N   ASN A  89      -7.329 -14.114  97.364  1.00  0.00              
ATOM    683  CA  ASN A  89      -7.672 -15.531  97.280  1.00  0.00              
ATOM    684  CB  ASN A  89      -9.159 -15.787  96.956  1.00  0.00              
ATOM    685  CG  ASN A  89      -9.581 -15.743  95.492  1.00  0.00              
ATOM    686  OD1 ASN A  89      -8.979 -15.077  94.659  1.00  0.00              
ATOM    687  ND2 ASN A  89     -10.632 -16.448  95.101  1.00  0.00              
ATOM    688  C   ASN A  89      -6.760 -16.333  96.362  1.00  0.00              
ATOM    689  O   ASN A  89      -6.493 -17.506  96.634  1.00  0.00              
ATOM    690  N   GLU A  90      -6.301 -15.709  95.269  1.00  0.00              
ATOM    691  CA  GLU A  90      -5.380 -16.344  94.337  1.00  0.00              
ATOM    692  CB  GLU A  90      -5.393 -15.622  92.991  1.00  0.00              
ATOM    693  CG  GLU A  90      -6.742 -15.500  92.290  1.00  0.00              
ATOM    694  CD  GLU A  90      -7.343 -16.804  91.793  1.00  0.00              
ATOM    695  OE1 GLU A  90      -7.066 -17.167  90.650  1.00  0.00              
ATOM    696  OE2 GLU A  90      -8.108 -17.436  92.520  1.00  0.00              
ATOM    697  C   GLU A  90      -3.950 -16.408  94.861  1.00  0.00              
ATOM    698  O   GLU A  90      -3.408 -17.498  95.035  1.00  0.00              
ATOM    699  N   LEU A  91      -3.305 -15.262  95.104  1.00  0.00              
ATOM    700  CA  LEU A  91      -1.957 -15.252  95.661  1.00  0.00              
ATOM    701  CB  LEU A  91      -1.201 -14.004  95.221  1.00  0.00              
ATOM    702  CG  LEU A  91      -0.902 -13.856  93.735  1.00  0.00              
ATOM    703  CD1 LEU A  91      -0.253 -12.512  93.465  1.00  0.00              
ATOM    704  CD2 LEU A  91      -0.025 -14.995  93.242  1.00  0.00              
ATOM    705  C   LEU A  91      -1.916 -15.390  97.177  1.00  0.00              
ATOM    706  O   LEU A  91      -0.862 -15.624  97.770  1.00  0.00              
ATOM    707  N   ARG A  92      -3.084 -15.199  97.803  1.00  0.00              
ATOM    708  CA  ARG A  92      -3.350 -15.478  99.213  1.00  0.00              
ATOM    709  CB  ARG A  92      -3.176 -16.969  99.547  1.00  0.00              
ATOM    710  CG  ARG A  92      -3.965 -17.845  98.585  1.00  0.00              
ATOM    711  CD  ARG A  92      -4.120 -19.288  99.026  1.00  0.00              
ATOM    712  NE  ARG A  92      -4.995 -19.418 100.183  1.00  0.00              
ATOM    713  CZ  ARG A  92      -6.323 -19.277 100.125  1.00  0.00              
ATOM    714  NH1 ARG A  92      -7.013 -19.516 101.233  1.00  0.00              
ATOM    715  NH2 ARG A  92      -6.963 -18.867  99.027  1.00  0.00              
ATOM    716  C   ARG A  92      -2.577 -14.580 100.174  1.00  0.00              
ATOM    717  O   ARG A  92      -2.273 -14.927 101.318  1.00  0.00              
ATOM    718  N   VAL A  93      -2.294 -13.366  99.700  1.00  0.00              
ATOM    719  CA  VAL A  93      -1.474 -12.410 100.425  1.00  0.00              
ATOM    720  CB  VAL A  93      -0.067 -12.245  99.793  1.00  0.00              
ATOM    721  CG1 VAL A  93       0.784 -13.492  99.983  1.00  0.00              
ATOM    722  CG2 VAL A  93      -0.136 -11.873  98.317  1.00  0.00              
ATOM    723  C   VAL A  93      -2.161 -11.055 100.493  1.00  0.00              
ATOM    724  O   VAL A  93      -3.043 -10.742  99.688  1.00  0.00              
ATOM    725  N   ALA A  94      -1.760 -10.228 101.457  1.00  0.00              
ATOM    726  CA  ALA A  94      -2.279  -8.877 101.539  1.00  0.00              
ATOM    727  CB  ALA A  94      -2.423  -8.458 102.996  1.00  0.00              
ATOM    728  C   ALA A  94      -1.320  -7.912 100.854  1.00  0.00              
ATOM    729  O   ALA A  94      -0.122  -7.910 101.167  1.00  0.00              
ATOM    730  N   PRO A  95      -1.774  -7.071  99.910  1.00  0.00              
ATOM    731  CD  PRO A  95      -3.107  -7.114  99.328  1.00  0.00              
ATOM    732  CA  PRO A  95      -0.973  -6.024  99.278  1.00  0.00              
ATOM    733  CB  PRO A  95      -1.944  -5.394  98.300  1.00  0.00              
ATOM    734  CG  PRO A  95      -3.301  -5.681  98.882  1.00  0.00              
ATOM    735  C   PRO A  95      -0.406  -5.023 100.277  1.00  0.00              
ATOM    736  O   PRO A  95       0.657  -4.448 100.053  1.00  0.00              
ATOM    737  N   GLU A  96      -1.071  -4.878 101.430  1.00  0.00              
ATOM    738  CA  GLU A  96      -0.564  -4.125 102.572  1.00  0.00              
ATOM    739  CB  GLU A  96      -1.523  -4.221 103.761  1.00  0.00              
ATOM    740  CG  GLU A  96      -2.870  -3.493 103.651  1.00  0.00              
ATOM    741  CD  GLU A  96      -4.003  -4.149 102.863  1.00  0.00              
ATOM    742  OE1 GLU A  96      -5.086  -3.571 102.815  1.00  0.00              
ATOM    743  OE2 GLU A  96      -3.841  -5.253 102.327  1.00  0.00              
ATOM    744  C   GLU A  96       0.824  -4.548 103.051  1.00  0.00              
ATOM    745  O   GLU A  96       1.529  -3.781 103.707  1.00  0.00              
ATOM    746  N   GLU A  97       1.237  -5.780 102.740  1.00  0.00              
ATOM    747  CA  GLU A  97       2.562  -6.260 103.093  1.00  0.00              
ATOM    748  CB  GLU A  97       2.503  -7.753 103.385  1.00  0.00              
ATOM    749  CG  GLU A  97       1.432  -8.223 104.360  1.00  0.00              
ATOM    750  CD  GLU A  97       1.237  -9.732 104.322  1.00  0.00              
ATOM    751  OE1 GLU A  97       0.527 -10.215 103.435  1.00  0.00              
ATOM    752  OE2 GLU A  97       1.790 -10.423 105.173  1.00  0.00              
ATOM    753  C   GLU A  97       3.558  -6.056 101.954  1.00  0.00              
ATOM    754  O   GLU A  97       4.768  -6.000 102.186  1.00  0.00              
ATOM    755  N   HIS A  98       3.096  -5.910 100.709  1.00  0.00              
ATOM    756  CA  HIS A  98       3.930  -6.226  99.559  1.00  0.00              
ATOM    757  CB  HIS A  98       3.346  -7.420  98.812  1.00  0.00              
ATOM    758  CG  HIS A  98       3.325  -8.717  99.605  1.00  0.00              
ATOM    759  ND1 HIS A  98       2.338  -9.203 100.341  1.00  0.00              
ATOM    760  CD2 HIS A  98       4.382  -9.591  99.670  1.00  0.00              
ATOM    761  NE2 HIS A  98       3.978 -10.557 100.448  1.00  0.00              
ATOM    762  CE1 HIS A  98       2.753 -10.332 100.849  1.00  0.00              
ATOM    763  C   HIS A  98       4.146  -5.095  98.558  1.00  0.00              
ATOM    764  O   HIS A  98       3.185  -4.444  98.136  1.00  0.00              
ATOM    765  N   PRO A  99       5.395  -4.820  98.142  1.00  0.00              
ATOM    766  CD  PRO A  99       6.613  -5.297  98.790  1.00  0.00              
ATOM    767  CA  PRO A  99       5.713  -3.900  97.051  1.00  0.00              
ATOM    768  CB  PRO A  99       7.225  -3.966  96.985  1.00  0.00              
ATOM    769  CG  PRO A  99       7.618  -4.224  98.415  1.00  0.00              
ATOM    770  C   PRO A  99       5.067  -4.382  95.758  1.00  0.00              
ATOM    771  O   PRO A  99       5.346  -5.484  95.285  1.00  0.00              
ATOM    772  N   THR A 100       4.163  -3.592  95.188  1.00  0.00              
ATOM    773  CA  THR A 100       3.347  -4.076  94.088  1.00  0.00              
ATOM    774  CB  THR A 100       1.866  -3.866  94.457  1.00  0.00              
ATOM    775  OG1 THR A 100       1.665  -4.544  95.696  1.00  0.00              
ATOM    776  CG2 THR A 100       0.911  -4.441  93.419  1.00  0.00              
ATOM    777  C   THR A 100       3.713  -3.452  92.744  1.00  0.00              
ATOM    778  O   THR A 100       3.866  -2.236  92.618  1.00  0.00              
ATOM    779  N   LEU A 101       3.890  -4.294  91.728  1.00  0.00              
ATOM    780  CA  LEU A 101       4.121  -3.842  90.370  1.00  0.00              
ATOM    781  CB  LEU A 101       5.392  -4.474  89.803  1.00  0.00              
ATOM    782  CG  LEU A 101       5.862  -4.067  88.408  1.00  0.00              
ATOM    783  CD1 LEU A 101       6.113  -2.573  88.323  1.00  0.00              
ATOM    784  CD2 LEU A 101       7.126  -4.818  88.047  1.00  0.00              
ATOM    785  C   LEU A 101       2.920  -4.201  89.510  1.00  0.00              
ATOM    786  O   LEU A 101       2.524  -5.366  89.390  1.00  0.00              
ATOM    787  N   LEU A 102       2.326  -3.164  88.923  1.00  0.00              
ATOM    788  CA  LEU A 102       1.179  -3.335  88.049  1.00  0.00              
ATOM    789  CB  LEU A 102       0.020  -2.479  88.533  1.00  0.00              
ATOM    790  CG  LEU A 102      -0.626  -2.861  89.857  1.00  0.00              
ATOM    791  CD1 LEU A 102      -1.466  -1.720  90.371  1.00  0.00              
ATOM    792  CD2 LEU A 102      -1.460  -4.123  89.726  1.00  0.00              
ATOM    793  C   LEU A 102       1.540  -2.970  86.620  1.00  0.00              
ATOM    794  O   LEU A 102       2.284  -2.016  86.376  1.00  0.00              
ATOM    795  N   THR A 103       1.043  -3.742  85.657  1.00  0.00              
ATOM    796  CA  THR A 103       1.374  -3.506  84.263  1.00  0.00              
ATOM    797  CB  THR A 103       1.402  -4.849  83.522  1.00  0.00              
ATOM    798  OG1 THR A 103       0.098  -5.411  83.641  1.00  0.00              
ATOM    799  CG2 THR A 103       2.456  -5.790  84.082  1.00  0.00              
ATOM    800  C   THR A 103       0.446  -2.522  83.561  1.00  0.00              
ATOM    801  O   THR A 103      -0.739  -2.815  83.376  1.00  0.00              
ATOM    802  N   GLU A 104       0.955  -1.361  83.154  1.00  0.00              
ATOM    803  CA  GLU A 104       0.182  -0.443  82.339  1.00  0.00              
ATOM    804  CB  GLU A 104       0.656   0.998  82.519  1.00  0.00              
ATOM    805  CG  GLU A 104      -0.213   1.983  81.745  1.00  0.00              
ATOM    806  CD  GLU A 104       0.024   3.458  82.009  1.00  0.00              
ATOM    807  OE1 GLU A 104       1.163   3.926  81.929  1.00  0.00              
ATOM    808  OE2 GLU A 104      -0.957   4.138  82.305  1.00  0.00              
ATOM    809  C   GLU A 104       0.278  -0.841  80.874  1.00  0.00              
ATOM    810  O   GLU A 104       1.367  -1.043  80.328  1.00  0.00              
ATOM    811  N   ALA A 105      -0.887  -0.977  80.245  1.00  0.00              
ATOM    812  CA  ALA A 105      -0.967  -1.111  78.800  1.00  0.00              
ATOM    813  CB  ALA A 105      -2.420  -1.312  78.400  1.00  0.00              
ATOM    814  C   ALA A 105      -0.468   0.153  78.105  1.00  0.00              
ATOM    815  O   ALA A 105      -0.717   1.257  78.605  1.00  0.00              
ATOM    816  N   PRO A 106       0.265   0.073  76.981  1.00  0.00              
ATOM    817  CD  PRO A 106       0.786  -1.165  76.411  1.00  0.00              
ATOM    818  CA  PRO A 106       0.699   1.237  76.211  1.00  0.00              
ATOM    819  CB  PRO A 106       1.364   0.609  75.009  1.00  0.00              
ATOM    820  CG  PRO A 106       1.942  -0.668  75.566  1.00  0.00              
ATOM    821  C   PRO A 106      -0.481   2.121  75.821  1.00  0.00              
ATOM    822  O   PRO A 106      -1.597   1.642  75.620  1.00  0.00              
ATOM    823  N   LEU A 107      -0.256   3.437  75.806  1.00  0.00              
ATOM    824  CA  LEU A 107      -1.289   4.441  75.554  1.00  0.00              
ATOM    825  CB  LEU A 107      -1.809   4.377  74.109  1.00  0.00              
ATOM    826  CG  LEU A 107      -0.837   4.663  72.970  1.00  0.00              
ATOM    827  CD1 LEU A 107      -1.526   4.440  71.639  1.00  0.00              
ATOM    828  CD2 LEU A 107      -0.283   6.078  73.047  1.00  0.00              
ATOM    829  C   LEU A 107      -2.452   4.524  76.546  1.00  0.00              
ATOM    830  O   LEU A 107      -3.366   5.330  76.350  1.00  0.00              
ATOM    831  N   ASN A 108      -2.467   3.731  77.629  1.00  0.00              
ATOM    832  CA  ASN A 108      -3.412   3.942  78.722  1.00  0.00              
ATOM    833  CB  ASN A 108      -3.329   2.794  79.726  1.00  0.00              
ATOM    834  CG  ASN A 108      -4.298   2.909  80.893  1.00  0.00              
ATOM    835  OD1 ASN A 108      -5.481   2.602  80.776  1.00  0.00              
ATOM    836  ND2 ASN A 108      -3.861   3.383  82.051  1.00  0.00              
ATOM    837  C   ASN A 108      -3.086   5.274  79.400  1.00  0.00              
ATOM    838  O   ASN A 108      -1.920   5.506  79.731  1.00  0.00              
ATOM    839  N   PRO A 109      -4.052   6.186  79.599  1.00  0.00              
ATOM    840  CD  PRO A 109      -5.450   6.010  79.216  1.00  0.00              
ATOM    841  CA  PRO A 109      -3.826   7.535  80.113  1.00  0.00              
ATOM    842  CB  PRO A 109      -5.225   8.111  80.171  1.00  0.00              
ATOM    843  CG  PRO A 109      -5.915   7.438  79.016  1.00  0.00              
ATOM    844  C   PRO A 109      -3.127   7.676  81.459  1.00  0.00              
ATOM    845  O   PRO A 109      -3.398   6.952  82.421  1.00  0.00              
ATOM    846  N   LYS A 110      -2.275   8.706  81.516  1.00  0.00              
ATOM    847  CA  LYS A 110      -1.514   9.069  82.710  1.00  0.00              
ATOM    848  CB  LYS A 110      -0.703  10.343  82.452  1.00  0.00              
ATOM    849  CG  LYS A 110       0.250  10.283  81.256  1.00  0.00              
ATOM    850  CD  LYS A 110       1.095  11.548  81.184  1.00  0.00              
ATOM    851  CE  LYS A 110       2.023  11.550  79.972  1.00  0.00              
ATOM    852  NZ  LYS A 110       2.871  12.727  80.010  1.00  0.00              
ATOM    853  C   LYS A 110      -2.407   9.275  83.932  1.00  0.00              
ATOM    854  O   LYS A 110      -2.094   8.835  85.038  1.00  0.00              
ATOM    855  N   ALA A 111      -3.569   9.907  83.725  1.00  0.00              
ATOM    856  CA  ALA A 111      -4.581  10.066  84.763  1.00  0.00              
ATOM    857  CB  ALA A 111      -5.730  10.897  84.218  1.00  0.00              
ATOM    858  C   ALA A 111      -5.165   8.747  85.262  1.00  0.00              
ATOM    859  O   ALA A 111      -5.429   8.587  86.454  1.00  0.00              
ATOM    860  N   ASN A 112      -5.326   7.769  84.363  1.00  0.00              
ATOM    861  CA  ASN A 112      -5.857   6.455  84.708  1.00  0.00              
ATOM    862  CB  ASN A 112      -6.194   5.716  83.412  1.00  0.00              
ATOM    863  CG  ASN A 112      -6.825   4.341  83.567  1.00  0.00              
ATOM    864  OD1 ASN A 112      -6.141   3.345  83.788  1.00  0.00              
ATOM    865  ND2 ASN A 112      -8.140   4.229  83.430  1.00  0.00              
ATOM    866  C   ASN A 112      -4.821   5.709  85.547  1.00  0.00              
ATOM    867  O   ASN A 112      -5.152   5.088  86.558  1.00  0.00              
ATOM    868  N   ARG A 113      -3.544   5.834  85.161  1.00  0.00              
ATOM    869  CA  ARG A 113      -2.412   5.376  85.961  1.00  0.00              
ATOM    870  CB  ARG A 113      -1.130   5.707  85.205  1.00  0.00              
ATOM    871  CG  ARG A 113       0.183   5.333  85.877  1.00  0.00              
ATOM    872  CD  ARG A 113       1.354   5.565  84.934  1.00  0.00              
ATOM    873  NE  ARG A 113       1.551   6.965  84.585  1.00  0.00              
ATOM    874  CZ  ARG A 113       2.058   7.338  83.407  1.00  0.00              
ATOM    875  NH1 ARG A 113       2.328   8.619  83.197  1.00  0.00              
ATOM    876  NH2 ARG A 113       2.246   6.471  82.416  1.00  0.00              
ATOM    877  C   ARG A 113      -2.390   6.011  87.350  1.00  0.00              
ATOM    878  O   ARG A 113      -2.156   5.338  88.359  1.00  0.00              
ATOM    879  N   GLU A 114      -2.645   7.319  87.423  1.00  0.00              
ATOM    880  CA  GLU A 114      -2.764   8.012  88.696  1.00  0.00              
ATOM    881  CB  GLU A 114      -2.866   9.510  88.478  1.00  0.00              
ATOM    882  CG  GLU A 114      -1.555  10.076  87.954  1.00  0.00              
ATOM    883  CD  GLU A 114      -1.604  11.564  87.666  1.00  0.00              
ATOM    884  OE1 GLU A 114      -1.512  12.353  88.607  1.00  0.00              
ATOM    885  OE2 GLU A 114      -1.724  11.938  86.500  1.00  0.00              
ATOM    886  C   GLU A 114      -3.918   7.509  89.552  1.00  0.00              
ATOM    887  O   GLU A 114      -3.747   7.342  90.759  1.00  0.00              
ATOM    888  N   LYS A 115      -5.081   7.221  88.956  1.00  0.00              
ATOM    889  CA  LYS A 115      -6.181   6.589  89.674  1.00  0.00              
ATOM    890  CB  LYS A 115      -7.447   6.556  88.824  1.00  0.00              
ATOM    891  CG  LYS A 115      -8.149   7.907  88.773  1.00  0.00              
ATOM    892  CD  LYS A 115      -8.654   8.261  90.166  1.00  0.00              
ATOM    893  CE  LYS A 115      -9.220   9.666  90.224  1.00  0.00              
ATOM    894  NZ  LYS A 115      -9.626   9.960  91.584  1.00  0.00              
ATOM    895  C   LYS A 115      -5.855   5.197  90.196  1.00  0.00              
ATOM    896  O   LYS A 115      -6.213   4.852  91.324  1.00  0.00              
ATOM    897  N   MET A 116      -5.138   4.407  89.388  1.00  0.00              
ATOM    898  CA  MET A 116      -4.582   3.126  89.811  1.00  0.00              
ATOM    899  CB  MET A 116      -3.754   2.556  88.661  1.00  0.00              
ATOM    900  CG  MET A 116      -3.140   1.191  88.906  1.00  0.00              
ATOM    901  SD  MET A 116      -2.029   0.683  87.571  1.00  0.00              
ATOM    902  CE  MET A 116      -3.119  -0.341  86.627  1.00  0.00              
ATOM    903  C   MET A 116      -3.719   3.288  91.059  1.00  0.00              
ATOM    904  O   MET A 116      -3.912   2.600  92.064  1.00  0.00              
ATOM    905  N   THR A 117      -2.808   4.264  91.000  1.00  0.00              
ATOM    906  CA  THR A 117      -1.905   4.579  92.097  1.00  0.00              
ATOM    907  CB  THR A 117      -0.931   5.680  91.614  1.00  0.00              
ATOM    908  OG1 THR A 117      -0.285   5.138  90.466  1.00  0.00              
ATOM    909  CG2 THR A 117       0.120   6.088  92.633  1.00  0.00              
ATOM    910  C   THR A 117      -2.680   4.978  93.354  1.00  0.00              
ATOM    911  O   THR A 117      -2.452   4.435  94.440  1.00  0.00              
ATOM    912  N   GLN A 118      -3.662   5.870  93.187  1.00  0.00              
ATOM    913  CA  GLN A 118      -4.522   6.320  94.269  1.00  0.00              
ATOM    914  CB  GLN A 118      -5.487   7.383  93.735  1.00  0.00              
ATOM    915  CG  GLN A 118      -6.517   7.882  94.739  1.00  0.00              
ATOM    916  CD  GLN A 118      -7.031   9.283  94.461  1.00  0.00              
ATOM    917  OE1 GLN A 118      -7.733   9.553  93.488  1.00  0.00              
ATOM    918  NE2 GLN A 118      -6.702  10.227  95.331  1.00  0.00              
ATOM    919  C   GLN A 118      -5.262   5.183  94.963  1.00  0.00              
ATOM    920  O   GLN A 118      -5.251   5.101  96.193  1.00  0.00              
ATOM    921  N   ILE A 119      -5.876   4.282  94.193  1.00  0.00              
ATOM    922  CA  ILE A 119      -6.575   3.136  94.758  1.00  0.00              
ATOM    923  CB  ILE A 119      -7.431   2.469  93.654  1.00  0.00              
ATOM    924  CG2 ILE A 119      -7.919   1.076  94.036  1.00  0.00              
ATOM    925  CG1 ILE A 119      -8.600   3.393  93.316  1.00  0.00              
ATOM    926  CD1 ILE A 119      -9.509   2.937  92.159  1.00  0.00              
ATOM    927  C   ILE A 119      -5.627   2.168  95.463  1.00  0.00              
ATOM    928  O   ILE A 119      -5.914   1.709  96.573  1.00  0.00              
ATOM    929  N   MET A 120      -4.471   1.871  94.865  1.00  0.00              
ATOM    930  CA  MET A 120      -3.522   0.957  95.483  1.00  0.00              
ATOM    931  CB  MET A 120      -2.386   0.614  94.538  1.00  0.00              
ATOM    932  CG  MET A 120      -2.869  -0.196  93.348  1.00  0.00              
ATOM    933  SD  MET A 120      -3.793  -1.678  93.821  1.00  0.00              
ATOM    934  CE  MET A 120      -2.434  -2.751  94.178  1.00  0.00              
ATOM    935  C   MET A 120      -2.968   1.446  96.812  1.00  0.00              
ATOM    936  O   MET A 120      -2.793   0.658  97.745  1.00  0.00              
ATOM    937  N   PHE A 121      -2.707   2.748  96.927  1.00  0.00              
ATOM    938  CA  PHE A 121      -2.281   3.302  98.199  1.00  0.00              
ATOM    939  CB  PHE A 121      -1.460   4.560  97.994  1.00  0.00              
ATOM    940  CG  PHE A 121      -0.094   4.252  97.404  1.00  0.00              
ATOM    941  CD1 PHE A 121       0.156   4.498  96.070  1.00  0.00              
ATOM    942  CD2 PHE A 121       0.896   3.722  98.205  1.00  0.00              
ATOM    943  CE1 PHE A 121       1.397   4.222  95.542  1.00  0.00              
ATOM    944  CE2 PHE A 121       2.134   3.444  97.669  1.00  0.00              
ATOM    945  CZ  PHE A 121       2.385   3.698  96.341  1.00  0.00              
ATOM    946  C   PHE A 121      -3.409   3.544  99.189  1.00  0.00              
ATOM    947  O   PHE A 121      -3.308   3.123 100.337  1.00  0.00              
ATOM    948  N   GLU A 122      -4.511   4.175  98.783  1.00  0.00              
ATOM    949  CA  GLU A 122      -5.585   4.495  99.713  1.00  0.00              
ATOM    950  CB  GLU A 122      -6.389   5.682  99.206  1.00  0.00              
ATOM    951  CG  GLU A 122      -5.576   6.972  99.273  1.00  0.00              
ATOM    952  CD  GLU A 122      -6.246   8.188  98.651  1.00  0.00              
ATOM    953  OE1 GLU A 122      -7.395   8.488  98.970  1.00  0.00              
ATOM    954  OE2 GLU A 122      -5.602   8.854  97.835  1.00  0.00              
ATOM    955  C   GLU A 122      -6.507   3.335 100.059  1.00  0.00              
ATOM    956  O   GLU A 122      -6.901   3.182 101.217  1.00  0.00              
ATOM    957  N   THR A 123      -6.875   2.506  99.080  1.00  0.00              
ATOM    958  CA  THR A 123      -7.740   1.365  99.337  1.00  0.00              
ATOM    959  CB  THR A 123      -8.651   1.109  98.120  1.00  0.00              
ATOM    960  OG1 THR A 123      -9.213   2.374  97.786  1.00  0.00              
ATOM    961  CG2 THR A 123      -9.754   0.101  98.410  1.00  0.00              
ATOM    962  C   THR A 123      -6.896   0.141  99.677  1.00  0.00              
ATOM    963  O   THR A 123      -6.979  -0.373 100.793  1.00  0.00              
ATOM    964  N   PHE A 124      -6.032  -0.317  98.764  1.00  0.00              
ATOM    965  CA  PHE A 124      -5.265  -1.539  98.992  1.00  0.00              
ATOM    966  CB  PHE A 124      -4.821  -2.151  97.667  1.00  0.00              
ATOM    967  CG  PHE A 124      -5.980  -2.805  96.930  1.00  0.00              
ATOM    968  CD1 PHE A 124      -6.306  -4.120  97.204  1.00  0.00              
ATOM    969  CD2 PHE A 124      -6.731  -2.074  96.030  1.00  0.00              
ATOM    970  CE1 PHE A 124      -7.401  -4.694  96.595  1.00  0.00              
ATOM    971  CE2 PHE A 124      -7.826  -2.657  95.429  1.00  0.00              
ATOM    972  CZ  PHE A 124      -8.164  -3.962  95.714  1.00  0.00              
ATOM    973  C   PHE A 124      -4.086  -1.405  99.947  1.00  0.00              
ATOM    974  O   PHE A 124      -3.530  -2.401 100.418  1.00  0.00              
ATOM    975  N   ASN A 125      -3.686  -0.154 100.203  1.00  0.00              
ATOM    976  CA  ASN A 125      -2.709   0.209 101.222  1.00  0.00              
ATOM    977  CB  ASN A 125      -3.297   0.110 102.631  1.00  0.00              
ATOM    978  CG  ASN A 125      -4.207   1.285 102.940  1.00  0.00              
ATOM    979  OD1 ASN A 125      -3.790   2.275 103.539  1.00  0.00              
ATOM    980  ND2 ASN A 125      -5.473   1.222 102.556  1.00  0.00              
ATOM    981  C   ASN A 125      -1.353  -0.462 101.105  1.00  0.00              
ATOM    982  O   ASN A 125      -0.751  -0.936 102.071  1.00  0.00              
ATOM    983  N   VAL A 126      -0.878  -0.488  99.859  1.00  0.00              
ATOM    984  CA  VAL A 126       0.438  -1.029  99.556  1.00  0.00              
ATOM    985  CB  VAL A 126       0.653  -1.205  98.031  1.00  0.00              
ATOM    986  CG1 VAL A 126      -0.309  -2.234  97.477  1.00  0.00              
ATOM    987  CG2 VAL A 126       0.472   0.089  97.262  1.00  0.00              
ATOM    988  C   VAL A 126       1.550  -0.178 100.171  1.00  0.00              
ATOM    989  O   VAL A 126       1.472   1.052 100.117  1.00  0.00              
ATOM    990  N   PRO A 127       2.596  -0.754 100.782  1.00  0.00              
ATOM    991  CD  PRO A 127       2.731  -2.181 101.050  1.00  0.00              
ATOM    992  CA  PRO A 127       3.720  -0.005 101.334  1.00  0.00              
ATOM    993  CB  PRO A 127       4.494  -1.069 102.091  1.00  0.00              
ATOM    994  CG  PRO A 127       4.213  -2.341 101.332  1.00  0.00              
ATOM    995  C   PRO A 127       4.557   0.672 100.254  1.00  0.00              
ATOM    996  O   PRO A 127       5.098   1.759 100.466  1.00  0.00              
ATOM    997  N   ALA A 128       4.631   0.029  99.085  1.00  0.00              
ATOM    998  CA  ALA A 128       5.389   0.506  97.947  1.00  0.00              
ATOM    999  CB  ALA A 128       6.796  -0.062  98.008  1.00  0.00              
ATOM   1000  C   ALA A 128       4.728  -0.018  96.680  1.00  0.00              
ATOM   1001  O   ALA A 128       4.198  -1.135  96.683  1.00  0.00              
ATOM   1002  N   MET A 129       4.717   0.759  95.594  1.00  0.00              
ATOM   1003  CA  MET A 129       4.076   0.341  94.353  1.00  0.00              
ATOM   1004  CB  MET A 129       2.589   0.680  94.441  1.00  0.00              
ATOM   1005  CG  MET A 129       1.601  -0.086  93.569  1.00  0.00              
ATOM   1006  SD  MET A 129       1.594   0.373  91.821  1.00  0.00              
ATOM   1007  CE  MET A 129       0.497   1.755  91.932  1.00  0.00              
ATOM   1008  C   MET A 129       4.701   1.063  93.167  1.00  0.00              
ATOM   1009  O   MET A 129       5.329   2.110  93.341  1.00  0.00              
ATOM   1010  N   TYR A 130       4.577   0.498  91.963  1.00  0.00              
ATOM   1011  CA  TYR A 130       4.921   1.191  90.731  1.00  0.00              
ATOM   1012  CB  TYR A 130       6.433   1.135  90.466  1.00  0.00              
ATOM   1013  CG  TYR A 130       6.907   1.941  89.262  1.00  0.00              
ATOM   1014  CD1 TYR A 130       7.466   1.269  88.196  1.00  0.00              
ATOM   1015  CE1 TYR A 130       7.911   1.963  87.096  1.00  0.00              
ATOM   1016  CD2 TYR A 130       6.783   3.319  89.229  1.00  0.00              
ATOM   1017  CE2 TYR A 130       7.219   4.021  88.122  1.00  0.00              
ATOM   1018  CZ  TYR A 130       7.783   3.331  87.067  1.00  0.00              
ATOM   1019  OH  TYR A 130       8.229   3.985  85.942  1.00  0.00              
ATOM   1020  C   TYR A 130       4.138   0.565  89.581  1.00  0.00              
ATOM   1021  O   TYR A 130       3.762  -0.612  89.614  1.00  0.00              
ATOM   1022  N   VAL A 131       3.868   1.375  88.557  1.00  0.00              
ATOM   1023  CA  VAL A 131       3.126   0.931  87.390  1.00  0.00              
ATOM   1024  CB  VAL A 131       1.942   1.881  87.088  1.00  0.00              
ATOM   1025  CG1 VAL A 131       1.028   1.252  86.058  1.00  0.00              
ATOM   1026  CG2 VAL A 131       1.127   2.245  88.319  1.00  0.00              
ATOM   1027  C   VAL A 131       4.112   0.944  86.228  1.00  0.00              
ATOM   1028  O   VAL A 131       4.723   1.981  85.962  1.00  0.00              
ATOM   1029  N   ALA A 132       4.299  -0.173  85.522  1.00  0.00              
ATOM   1030  CA  ALA A 132       5.275  -0.242  84.442  1.00  0.00              
ATOM   1031  CB  ALA A 132       6.361  -1.243  84.796  1.00  0.00              
ATOM   1032  C   ALA A 132       4.652  -0.678  83.124  1.00  0.00              
ATOM   1033  O   ALA A 132       3.720  -1.483  83.106  1.00  0.00              
ATOM   1034  N   ILE A 133       5.160  -0.155  82.005  1.00  0.00              
ATOM   1035  CA  ILE A 133       4.552  -0.375  80.700  1.00  0.00              
ATOM   1036  CB  ILE A 133       4.906   0.795  79.744  1.00  0.00              
ATOM   1037  CG2 ILE A 133       4.357   0.569  78.334  1.00  0.00              
ATOM   1038  CG1 ILE A 133       4.372   2.112  80.310  1.00  0.00              
ATOM   1039  CD1 ILE A 133       4.786   3.381  79.536  1.00  0.00              
ATOM   1040  C   ILE A 133       4.882  -1.742  80.104  1.00  0.00              
ATOM   1041  O   ILE A 133       6.045  -2.114  79.913  1.00  0.00              
ATOM   1042  N   GLN A 134       3.801  -2.450  79.763  1.00  0.00              
ATOM   1043  CA  GLN A 134       3.825  -3.823  79.266  1.00  0.00              
ATOM   1044  CB  GLN A 134       2.433  -4.227  78.774  1.00  0.00              
ATOM   1045  CG  GLN A 134       1.459  -4.329  79.939  1.00  0.00              
ATOM   1046  CD  GLN A 134       0.055  -4.812  79.614  1.00  0.00              
ATOM   1047  OE1 GLN A 134      -0.585  -4.384  78.657  1.00  0.00              
ATOM   1048  NE2 GLN A 134      -0.467  -5.730  80.415  1.00  0.00              
ATOM   1049  C   GLN A 134       4.863  -4.159  78.204  1.00  0.00              
ATOM   1050  O   GLN A 134       5.640  -5.103  78.354  1.00  0.00              
ATOM   1051  N   ALA A 135       4.916  -3.340  77.151  1.00  0.00              
ATOM   1052  CA  ALA A 135       5.875  -3.515  76.071  1.00  0.00              
ATOM   1053  CB  ALA A 135       5.657  -2.421  75.045  1.00  0.00              
ATOM   1054  C   ALA A 135       7.332  -3.444  76.516  1.00  0.00              
ATOM   1055  O   ALA A 135       8.174  -4.227  76.067  1.00  0.00              
ATOM   1056  N   VAL A 136       7.624  -2.533  77.455  1.00  0.00              
ATOM   1057  CA  VAL A 136       8.981  -2.343  77.958  1.00  0.00              
ATOM   1058  CB  VAL A 136       9.086  -1.062  78.824  1.00  0.00              
ATOM   1059  CG1 VAL A 136      10.518  -0.811  79.278  1.00  0.00              
ATOM   1060  CG2 VAL A 136       8.591   0.161  78.062  1.00  0.00              
ATOM   1061  C   VAL A 136       9.372  -3.584  78.751  1.00  0.00              
ATOM   1062  O   VAL A 136      10.478  -4.106  78.608  1.00  0.00              
ATOM   1063  N   LEU A 137       8.422  -4.096  79.542  1.00  0.00              
ATOM   1064  CA  LEU A 137       8.617  -5.325  80.297  1.00  0.00              
ATOM   1065  CB  LEU A 137       7.404  -5.596  81.174  1.00  0.00              
ATOM   1066  CG  LEU A 137       7.036  -4.535  82.199  1.00  0.00              
ATOM   1067  CD1 LEU A 137       5.745  -4.896  82.896  1.00  0.00              
ATOM   1068  CD2 LEU A 137       8.145  -4.354  83.213  1.00  0.00              
ATOM   1069  C   LEU A 137       8.898  -6.522  79.400  1.00  0.00              
ATOM   1070  O   LEU A 137       9.822  -7.288  79.675  1.00  0.00              
ATOM   1071  N   SER A 138       8.149  -6.686  78.304  1.00  0.00              
ATOM   1072  CA  SER A 138       8.459  -7.694  77.299  1.00  0.00              
ATOM   1073  CB  SER A 138       7.418  -7.657  76.203  1.00  0.00              
ATOM   1074  OG  SER A 138       6.165  -8.097  76.700  1.00  0.00              
ATOM   1075  C   SER A 138       9.848  -7.580  76.683  1.00  0.00              
ATOM   1076  O   SER A 138      10.546  -8.589  76.550  1.00  0.00              
ATOM   1077  N   LEU A 139      10.287  -6.365  76.334  1.00  0.00              
ATOM   1078  CA  LEU A 139      11.624  -6.160  75.788  1.00  0.00              
ATOM   1079  CB  LEU A 139      11.763  -4.718  75.323  1.00  0.00              
ATOM   1080  CG  LEU A 139      12.916  -4.357  74.399  1.00  0.00              
ATOM   1081  CD1 LEU A 139      12.792  -5.049  73.052  1.00  0.00              
ATOM   1082  CD2 LEU A 139      12.949  -2.863  74.191  1.00  0.00              
ATOM   1083  C   LEU A 139      12.707  -6.494  76.814  1.00  0.00              
ATOM   1084  O   LEU A 139      13.729  -7.115  76.510  1.00  0.00              
ATOM   1085  N   TYR A 140      12.464  -6.114  78.069  1.00  0.00              
ATOM   1086  CA  TYR A 140      13.358  -6.464  79.159  1.00  0.00              
ATOM   1087  CB  TYR A 140      13.107  -5.556  80.365  1.00  0.00              
ATOM   1088  CG  TYR A 140      13.779  -4.188  80.234  1.00  0.00              
ATOM   1089  CD1 TYR A 140      13.652  -3.428  79.083  1.00  0.00              
ATOM   1090  CE1 TYR A 140      14.361  -2.255  78.937  1.00  0.00              
ATOM   1091  CD2 TYR A 140      14.579  -3.733  81.262  1.00  0.00              
ATOM   1092  CE2 TYR A 140      15.289  -2.558  81.125  1.00  0.00              
ATOM   1093  CZ  TYR A 140      15.191  -1.838  79.954  1.00  0.00              
ATOM   1094  OH  TYR A 140      15.945  -0.691  79.802  1.00  0.00              
ATOM   1095  C   TYR A 140      13.322  -7.946  79.520  1.00  0.00              
ATOM   1096  O   TYR A 140      14.299  -8.476  80.048  1.00  0.00              
ATOM   1097  N   ALA A 141      12.223  -8.646  79.213  1.00  0.00              
ATOM   1098  CA  ALA A 141      12.185 -10.102  79.278  1.00  0.00              
ATOM   1099  CB  ALA A 141      10.762 -10.610  79.127  1.00  0.00              
ATOM   1100  C   ALA A 141      13.005 -10.755  78.174  1.00  0.00              
ATOM   1101  O   ALA A 141      13.641 -11.783  78.408  1.00  0.00              
ATOM   1102  N   SER A 142      13.003 -10.204  76.954  1.00  0.00              
ATOM   1103  CA  SER A 142      13.912 -10.676  75.919  1.00  0.00              
ATOM   1104  CB  SER A 142      13.365 -10.340  74.536  1.00  0.00              
ATOM   1105  OG  SER A 142      12.947  -8.988  74.430  1.00  0.00              
ATOM   1106  C   SER A 142      15.342 -10.168  76.093  1.00  0.00              
ATOM   1107  O   SER A 142      16.263 -10.609  75.401  1.00  0.00              
ATOM   1108  N   GLY A 143      15.540  -9.205  76.995  1.00  0.00              
ATOM   1109  CA  GLY A 143      16.869  -8.791  77.415  1.00  0.00              
ATOM   1110  C   GLY A 143      17.424  -7.651  76.576  1.00  0.00              
ATOM   1111  O   GLY A 143      18.633  -7.421  76.549  1.00  0.00              
ATOM   1112  N   ARG A 144      16.553  -6.918  75.882  1.00  0.00              
ATOM   1113  CA  ARG A 144      16.978  -5.771  75.101  1.00  0.00              
ATOM   1114  CB  ARG A 144      16.410  -5.792  73.685  1.00  0.00              
ATOM   1115  CG  ARG A 144      16.975  -6.782  72.675  1.00  0.00              
ATOM   1116  CD  ARG A 144      16.524  -8.219  72.879  1.00  0.00              
ATOM   1117  NE  ARG A 144      16.893  -9.015  71.721  1.00  0.00              
ATOM   1118  CZ  ARG A 144      16.941 -10.348  71.729  1.00  0.00              
ATOM   1119  NH1 ARG A 144      17.226 -10.966  70.593  1.00  0.00              
ATOM   1120  NH2 ARG A 144      16.751 -11.066  72.833  1.00  0.00              
ATOM   1121  C   ARG A 144      16.515  -4.493  75.779  1.00  0.00              
ATOM   1122  O   ARG A 144      15.507  -4.472  76.486  1.00  0.00              
ATOM   1123  N   THR A 145      17.268  -3.412  75.587  1.00  0.00              
ATOM   1124  CA  THR A 145      16.812  -2.098  76.013  1.00  0.00              
ATOM   1125  CB  THR A 145      17.971  -1.390  76.763  1.00  0.00              
ATOM   1126  OG1 THR A 145      17.394  -0.319  77.501  1.00  0.00              
ATOM   1127  CG2 THR A 145      19.102  -0.902  75.863  1.00  0.00              
ATOM   1128  C   THR A 145      16.233  -1.301  74.838  1.00  0.00              
ATOM   1129  O   THR A 145      15.459  -0.358  75.022  1.00  0.00              
ATOM   1130  N   THR A 146      16.550  -1.709  73.606  1.00  0.00              
ATOM   1131  CA  THR A 146      16.117  -1.010  72.408  1.00  0.00              
ATOM   1132  CB  THR A 146      17.324  -0.311  71.753  1.00  0.00              
ATOM   1133  OG1 THR A 146      17.826   0.594  72.729  1.00  0.00              
ATOM   1134  CG2 THR A 146      16.970   0.453  70.486  1.00  0.00              
ATOM   1135  C   THR A 146      15.520  -2.037  71.457  1.00  0.00              
ATOM   1136  O   THR A 146      16.049  -3.143  71.317  1.00  0.00              
ATOM   1137  N   GLY A 147      14.401  -1.685  70.828  1.00  0.00              
ATOM   1138  CA  GLY A 147      13.773  -2.528  69.830  1.00  0.00              
ATOM   1139  C   GLY A 147      12.319  -2.139  69.645  1.00  0.00              
ATOM   1140  O   GLY A 147      11.810  -1.276  70.363  1.00  0.00              
ATOM   1141  N   ILE A 148      11.625  -2.741  68.682  1.00  0.00              
ATOM   1142  CA  ILE A 148      10.210  -2.461  68.523  1.00  0.00              
ATOM   1143  CB  ILE A 148       9.818  -1.927  67.117  1.00  0.00              
ATOM   1144  CG2 ILE A 148      10.376  -2.778  65.984  1.00  0.00              
ATOM   1145  CG1 ILE A 148       8.305  -1.731  67.024  1.00  0.00              
ATOM   1146  CD1 ILE A 148       7.799  -1.028  65.762  1.00  0.00              
ATOM   1147  C   ILE A 148       9.392  -3.662  68.967  1.00  0.00              
ATOM   1148  O   ILE A 148       9.477  -4.763  68.414  1.00  0.00              
ATOM   1149  N   VAL A 149       8.601  -3.422  70.005  1.00  0.00              
ATOM   1150  CA  VAL A 149       7.787  -4.461  70.596  1.00  0.00              
ATOM   1151  CB  VAL A 149       7.728  -4.301  72.128  1.00  0.00              
ATOM   1152  CG1 VAL A 149       6.924  -5.412  72.776  1.00  0.00              
ATOM   1153  CG2 VAL A 149       9.126  -4.346  72.707  1.00  0.00              
ATOM   1154  C   VAL A 149       6.398  -4.452  69.978  1.00  0.00              
ATOM   1155  O   VAL A 149       5.673  -3.456  70.018  1.00  0.00              
ATOM   1156  N   LEU A 150       6.050  -5.573  69.357  1.00  0.00              
ATOM   1157  CA  LEU A 150       4.690  -5.812  68.919  1.00  0.00              
ATOM   1158  CB  LEU A 150       4.691  -6.711  67.689  1.00  0.00              
ATOM   1159  CG  LEU A 150       3.355  -7.097  67.070  1.00  0.00              
ATOM   1160  CD1 LEU A 150       2.636  -5.885  66.501  1.00  0.00              
ATOM   1161  CD2 LEU A 150       3.587  -8.131  65.989  1.00  0.00              
ATOM   1162  C   LEU A 150       3.996  -6.494  70.088  1.00  0.00              
ATOM   1163  O   LEU A 150       4.331  -7.621  70.459  1.00  0.00              
ATOM   1164  N   ASP A 151       3.069  -5.786  70.723  1.00  0.00              
ATOM   1165  CA  ASP A 151       2.360  -6.303  71.879  1.00  0.00              
ATOM   1166  CB  ASP A 151       2.539  -5.351  73.067  1.00  0.00              
ATOM   1167  CG  ASP A 151       1.776  -5.731  74.334  1.00  0.00              
ATOM   1168  OD1 ASP A 151       1.699  -6.909  74.687  1.00  0.00              
ATOM   1169  OD2 ASP A 151       1.264  -4.818  74.983  1.00  0.00              
ATOM   1170  C   ASP A 151       0.893  -6.550  71.568  1.00  0.00              
ATOM   1171  O   ASP A 151       0.044  -5.666  71.709  1.00  0.00              
ATOM   1172  N   SER A 152       0.613  -7.778  71.147  1.00  0.00              
ATOM   1173  CA  SER A 152      -0.718  -8.191  70.749  1.00  0.00              
ATOM   1174  CB  SER A 152      -0.631  -8.852  69.385  1.00  0.00              
ATOM   1175  OG  SER A 152      -0.290  -7.906  68.386  1.00  0.00              
ATOM   1176  C   SER A 152      -1.345  -9.126  71.773  1.00  0.00              
ATOM   1177  O   SER A 152      -1.035 -10.319  71.855  1.00  0.00              
ATOM   1178  N   GLY A 153      -2.246  -8.582  72.589  1.00  0.00              
ATOM   1179  CA  GLY A 153      -2.868  -9.341  73.662  1.00  0.00              
ATOM   1180  C   GLY A 153      -4.139 -10.056  73.223  1.00  0.00              
ATOM   1181  O   GLY A 153      -4.307 -10.473  72.072  1.00  0.00              
ATOM   1182  N   ASP A 154      -5.048 -10.235  74.185  1.00  0.00              
ATOM   1183  CA  ASP A 154      -6.379 -10.732  73.868  1.00  0.00              
ATOM   1184  CB  ASP A 154      -7.084 -11.343  75.080  1.00  0.00              
ATOM   1185  CG  ASP A 154      -8.512 -11.807  74.786  1.00  0.00              
ATOM   1186  OD1 ASP A 154      -8.705 -12.658  73.918  1.00  0.00              
ATOM   1187  OD2 ASP A 154      -9.425 -11.303  75.442  1.00  0.00              
ATOM   1188  C   ASP A 154      -7.245  -9.636  73.273  1.00  0.00              
ATOM   1189  O   ASP A 154      -7.951  -9.885  72.303  1.00  0.00              
ATOM   1190  N   GLY A 155      -7.203  -8.422  73.813  1.00  0.00              
ATOM   1191  CA  GLY A 155      -8.036  -7.351  73.298  1.00  0.00              
ATOM   1192  C   GLY A 155      -7.280  -6.039  73.285  1.00  0.00              
ATOM   1193  O   GLY A 155      -7.552  -5.176  74.119  1.00  0.00              
ATOM   1194  N   VAL A 156      -6.230  -6.014  72.452  1.00  0.00              
ATOM   1195  CA  VAL A 156      -5.556  -4.832  71.913  1.00  0.00              
ATOM   1196  CB  VAL A 156      -5.337  -3.649  72.909  1.00  0.00              
ATOM   1197  CG1 VAL A 156      -4.264  -3.898  73.967  1.00  0.00              
ATOM   1198  CG2 VAL A 156      -5.135  -2.354  72.143  1.00  0.00              
ATOM   1199  C   VAL A 156      -4.223  -5.274  71.301  1.00  0.00              
ATOM   1200  O   VAL A 156      -3.629  -6.263  71.739  1.00  0.00              
ATOM   1201  N   THR A 157      -3.790  -4.584  70.248  1.00  0.00              
ATOM   1202  CA  THR A 157      -2.436  -4.660  69.729  1.00  0.00              
ATOM   1203  CB  THR A 157      -2.446  -5.108  68.246  1.00  0.00              
ATOM   1204  OG1 THR A 157      -2.788  -6.489  68.258  1.00  0.00              
ATOM   1205  CG2 THR A 157      -1.141  -4.879  67.488  1.00  0.00              
ATOM   1206  C   THR A 157      -1.817  -3.272  69.862  1.00  0.00              
ATOM   1207  O   THR A 157      -2.431  -2.256  69.525  1.00  0.00              
ATOM   1208  N   HIS A 158      -0.594  -3.210  70.381  1.00  0.00              
ATOM   1209  CA  HIS A 158       0.178  -1.981  70.366  1.00  0.00              
ATOM   1210  CB  HIS A 158       0.422  -1.466  71.777  1.00  0.00              
ATOM   1211  CG  HIS A 158      -0.822  -0.906  72.446  1.00  0.00              
ATOM   1212  ND1 HIS A 158      -1.461  -1.409  73.489  1.00  0.00              
ATOM   1213  CD2 HIS A 158      -1.456   0.253  72.062  1.00  0.00              
ATOM   1214  NE2 HIS A 158      -2.451   0.384  72.899  1.00  0.00              
ATOM   1215  CE1 HIS A 158      -2.454  -0.608  73.759  1.00  0.00              
ATOM   1216  C   HIS A 158       1.506  -2.239  69.681  1.00  0.00              
ATOM   1217  O   HIS A 158       2.147  -3.262  69.920  1.00  0.00              
ATOM   1218  N   ASN A 159       1.921  -1.335  68.800  1.00  0.00              
ATOM   1219  CA  ASN A 159       3.193  -1.456  68.106  1.00  0.00              
ATOM   1220  CB  ASN A 159       3.033  -1.219  66.599  1.00  0.00              
ATOM   1221  CG  ASN A 159       1.992  -2.081  65.889  1.00  0.00              
ATOM   1222  OD1 ASN A 159       2.288  -2.831  64.958  1.00  0.00              
ATOM   1223  ND2 ASN A 159       0.710  -1.988  66.213  1.00  0.00              
ATOM   1224  C   ASN A 159       4.024  -0.348  68.734  1.00  0.00              
ATOM   1225  O   ASN A 159       3.757   0.838  68.529  1.00  0.00              
ATOM   1226  N   VAL A 160       4.986  -0.729  69.577  1.00  0.00              
ATOM   1227  CA  VAL A 160       5.695   0.225  70.420  1.00  0.00              
ATOM   1228  CB  VAL A 160       5.490  -0.105  71.923  1.00  0.00              
ATOM   1229  CG1 VAL A 160       6.038   1.009  72.803  1.00  0.00              
ATOM   1230  CG2 VAL A 160       4.036  -0.359  72.280  1.00  0.00              
ATOM   1231  C   VAL A 160       7.188   0.243  70.101  1.00  0.00              
ATOM   1232  O   VAL A 160       7.886  -0.736  70.379  1.00  0.00              
ATOM   1233  N   PRO A 161       7.733   1.302  69.490  1.00  0.00              
ATOM   1234  CD  PRO A 161       6.978   2.279  68.713  1.00  0.00              
ATOM   1235  CA  PRO A 161       9.173   1.499  69.346  1.00  0.00              
ATOM   1236  CB  PRO A 161       9.254   2.534  68.245  1.00  0.00              
ATOM   1237  CG  PRO A 161       8.006   3.355  68.439  1.00  0.00              
ATOM   1238  C   PRO A 161       9.820   1.963  70.649  1.00  0.00              
ATOM   1239  O   PRO A 161       9.381   2.931  71.275  1.00  0.00              
ATOM   1240  N   ILE A 162      10.855   1.260  71.106  1.00  0.00              
ATOM   1241  CA  ILE A 162      11.512   1.585  72.363  1.00  0.00              
ATOM   1242  CB  ILE A 162      11.297   0.445  73.391  1.00  0.00              
ATOM   1243  CG2 ILE A 162      11.992   0.764  74.711  1.00  0.00              
ATOM   1244  CG1 ILE A 162       9.814   0.191  73.641  1.00  0.00              
ATOM   1245  CD1 ILE A 162       9.496  -1.067  74.460  1.00  0.00              
ATOM   1246  C   ILE A 162      12.992   1.821  72.096  1.00  0.00              
ATOM   1247  O   ILE A 162      13.661   1.028  71.429  1.00  0.00              
ATOM   1248  N   TYR A 163      13.500   2.936  72.614  1.00  0.00              
ATOM   1249  CA  TYR A 163      14.900   3.284  72.487  1.00  0.00              
ATOM   1250  CB  TYR A 163      15.018   4.598  71.710  1.00  0.00              
ATOM   1251  CG  TYR A 163      16.425   4.999  71.281  1.00  0.00              
ATOM   1252  CD1 TYR A 163      17.261   4.086  70.663  1.00  0.00              
ATOM   1253  CE1 TYR A 163      18.500   4.479  70.203  1.00  0.00              
ATOM   1254  CD2 TYR A 163      16.841   6.305  71.459  1.00  0.00              
ATOM   1255  CE2 TYR A 163      18.077   6.705  70.994  1.00  0.00              
ATOM   1256  CZ  TYR A 163      18.894   5.789  70.363  1.00  0.00              
ATOM   1257  OH  TYR A 163      20.121   6.188  69.873  1.00  0.00              
ATOM   1258  C   TYR A 163      15.454   3.421  73.897  1.00  0.00              
ATOM   1259  O   TYR A 163      15.073   4.323  74.647  1.00  0.00              
ATOM   1260  N   GLU A 164      16.317   2.467  74.268  1.00  0.00              
ATOM   1261  CA  GLU A 164      17.040   2.455  75.538  1.00  0.00              
ATOM   1262  CB  GLU A 164      18.196   3.449  75.495  1.00  0.00              
ATOM   1263  CG  GLU A 164      19.178   3.161  74.370  1.00  0.00              
ATOM   1264  CD  GLU A 164      20.125   4.314  74.111  1.00  0.00              
ATOM   1265  OE1 GLU A 164      19.681   5.324  73.575  1.00  0.00              
ATOM   1266  OE2 GLU A 164      21.300   4.184  74.453  1.00  0.00              
ATOM   1267  C   GLU A 164      16.157   2.659  76.766  1.00  0.00              
ATOM   1268  O   GLU A 164      16.307   3.602  77.546  1.00  0.00              
ATOM   1269  N   GLY A 165      15.173   1.772  76.907  1.00  0.00              
ATOM   1270  CA  GLY A 165      14.203   1.864  77.984  1.00  0.00              
ATOM   1271  C   GLY A 165      13.018   2.755  77.635  1.00  0.00              
ATOM   1272  O   GLY A 165      11.872   2.380  77.893  1.00  0.00              
ATOM   1273  N   TYR A 166      13.239   3.923  77.022  1.00  0.00              
ATOM   1274  CA  TYR A 166      12.151   4.851  76.769  1.00  0.00              
ATOM   1275  CB  TYR A 166      12.675   6.288  76.691  1.00  0.00              
ATOM   1276  CG  TYR A 166      11.574   7.343  76.631  1.00  0.00              
ATOM   1277  CD1 TYR A 166      10.638   7.435  77.646  1.00  0.00              
ATOM   1278  CE1 TYR A 166       9.633   8.376  77.575  1.00  0.00              
ATOM   1279  CD2 TYR A 166      11.508   8.202  75.552  1.00  0.00              
ATOM   1280  CE2 TYR A 166      10.508   9.147  75.479  1.00  0.00              
ATOM   1281  CZ  TYR A 166       9.573   9.221  76.489  1.00  0.00              
ATOM   1282  OH  TYR A 166       8.551  10.146  76.411  1.00  0.00              
ATOM   1283  C   TYR A 166      11.360   4.491  75.519  1.00  0.00              
ATOM   1284  O   TYR A 166      11.884   4.429  74.404  1.00  0.00              
ATOM   1285  N   ALA A 167      10.072   4.217  75.723  1.00  0.00              
ATOM   1286  CA  ALA A 167       9.135   4.052  74.622  1.00  0.00              
ATOM   1287  CB  ALA A 167       7.800   3.565  75.164  1.00  0.00              
ATOM   1288  C   ALA A 167       8.904   5.387  73.926  1.00  0.00              
ATOM   1289  O   ALA A 167       8.612   6.393  74.576  1.00  0.00              
ATOM   1290  N   LEU A 168       9.061   5.416  72.602  1.00  0.00              
ATOM   1291  CA  LEU A 168       8.953   6.643  71.827  1.00  0.00              
ATOM   1292  CB  LEU A 168       9.747   6.508  70.528  1.00  0.00              
ATOM   1293  CG  LEU A 168      11.254   6.291  70.633  1.00  0.00              
ATOM   1294  CD1 LEU A 168      11.841   6.004  69.263  1.00  0.00              
ATOM   1295  CD2 LEU A 168      11.940   7.490  71.271  1.00  0.00              
ATOM   1296  C   LEU A 168       7.498   7.026  71.560  1.00  0.00              
ATOM   1297  O   LEU A 168       6.865   6.511  70.632  1.00  0.00              
ATOM   1298  N   PRO A 169       6.949   7.986  72.325  1.00  0.00              
ATOM   1299  CD  PRO A 169       7.713   9.033  73.002  1.00  0.00              
ATOM   1300  CA  PRO A 169       5.513   8.248  72.425  1.00  0.00              
ATOM   1301  CB  PRO A 169       5.450   9.408  73.402  1.00  0.00              
ATOM   1302  CG  PRO A 169       6.721  10.172  73.133  1.00  0.00              
ATOM   1303  C   PRO A 169       4.784   8.545  71.121  1.00  0.00              
ATOM   1304  O   PRO A 169       3.660   8.090  70.911  1.00  0.00              
ATOM   1305  N   HIS A 170       5.458   9.261  70.216  1.00  0.00              
ATOM   1306  CA  HIS A 170       4.884   9.663  68.942  1.00  0.00              
ATOM   1307  CB  HIS A 170       5.845  10.601  68.192  1.00  0.00              
ATOM   1308  CG  HIS A 170       7.251  10.060  67.941  1.00  0.00              
ATOM   1309  ND1 HIS A 170       8.302  10.161  68.743  1.00  0.00              
ATOM   1310  CD2 HIS A 170       7.616   9.323  66.838  1.00  0.00              
ATOM   1311  NE2 HIS A 170       8.851   8.965  67.065  1.00  0.00              
ATOM   1312  CE1 HIS A 170       9.263   9.458  68.204  1.00  0.00              
ATOM   1313  C   HIS A 170       4.469   8.496  68.054  1.00  0.00              
ATOM   1314  O   HIS A 170       3.444   8.558  67.373  1.00  0.00              
ATOM   1315  N   ALA A 171       5.231   7.402  68.091  1.00  0.00              
ATOM   1316  CA  ALA A 171       5.045   6.338  67.124  1.00  0.00              
ATOM   1317  CB  ALA A 171       6.401   5.972  66.543  1.00  0.00              
ATOM   1318  C   ALA A 171       4.379   5.084  67.671  1.00  0.00              
ATOM   1319  O   ALA A 171       4.386   4.042  67.015  1.00  0.00              
ATOM   1320  N   ILE A 172       3.767   5.142  68.859  1.00  0.00              
ATOM   1321  CA  ILE A 172       3.104   3.969  69.416  1.00  0.00              
ATOM   1322  CB  ILE A 172       2.896   4.103  70.945  1.00  0.00              
ATOM   1323  CG2 ILE A 172       2.247   2.835  71.499  1.00  0.00              
ATOM   1324  CG1 ILE A 172       4.223   4.359  71.657  1.00  0.00              
ATOM   1325  CD1 ILE A 172       4.113   4.640  73.170  1.00  0.00              
ATOM   1326  C   ILE A 172       1.799   3.720  68.661  1.00  0.00              
ATOM   1327  O   ILE A 172       0.749   4.305  68.943  1.00  0.00              
ATOM   1328  N   MET A 173       1.884   2.858  67.648  1.00  0.00              
ATOM   1329  CA  MET A 173       0.735   2.568  66.807  1.00  0.00              
ATOM   1330  CB  MET A 173       1.158   2.101  65.420  1.00  0.00              
ATOM   1331  CG  MET A 173       1.796   3.182  64.555  1.00  0.00              
ATOM   1332  SD  MET A 173       0.697   4.570  64.177  1.00  0.00              
ATOM   1333  CE  MET A 173       1.564   5.877  64.998  1.00  0.00              
ATOM   1334  C   MET A 173      -0.217   1.568  67.440  1.00  0.00              
ATOM   1335  O   MET A 173       0.088   0.386  67.619  1.00  0.00              
ATOM   1336  N   ARG A 174      -1.380   2.081  67.826  1.00  0.00              
ATOM   1337  CA  ARG A 174      -2.442   1.258  68.375  1.00  0.00              
ATOM   1338  CB  ARG A 174      -3.319   2.118  69.275  1.00  0.00              
ATOM   1339  CG  ARG A 174      -4.421   1.362  69.995  1.00  0.00              
ATOM   1340  CD  ARG A 174      -5.192   2.313  70.884  1.00  0.00              
ATOM   1341  NE  ARG A 174      -6.338   1.634  71.456  1.00  0.00              
ATOM   1342  CZ  ARG A 174      -6.316   1.054  72.655  1.00  0.00              
ATOM   1343  NH1 ARG A 174      -7.415   0.454  73.072  1.00  0.00              
ATOM   1344  NH2 ARG A 174      -5.225   0.990  73.412  1.00  0.00              
ATOM   1345  C   ARG A 174      -3.280   0.615  67.275  1.00  0.00              
ATOM   1346  O   ARG A 174      -3.577   1.227  66.248  1.00  0.00              
ATOM   1347  N   LEU A 175      -3.648  -0.643  67.502  1.00  0.00              
ATOM   1348  CA  LEU A 175      -4.593  -1.355  66.666  1.00  0.00              
ATOM   1349  CB  LEU A 175      -3.832  -2.273  65.702  1.00  0.00              
ATOM   1350  CG  LEU A 175      -4.590  -3.213  64.767  1.00  0.00              
ATOM   1351  CD1 LEU A 175      -5.504  -2.452  63.825  1.00  0.00              
ATOM   1352  CD2 LEU A 175      -3.608  -4.052  63.972  1.00  0.00              
ATOM   1353  C   LEU A 175      -5.443  -2.159  67.638  1.00  0.00              
ATOM   1354  O   LEU A 175      -4.958  -3.106  68.250  1.00  0.00              
ATOM   1355  N   ASP A 176      -6.719  -1.816  67.832  1.00  0.00              
ATOM   1356  CA  ASP A 176      -7.556  -2.497  68.825  1.00  0.00              
ATOM   1357  CB  ASP A 176      -8.878  -1.762  69.040  1.00  0.00              
ATOM   1358  CG  ASP A 176      -8.712  -0.437  69.768  1.00  0.00              
ATOM   1359  OD1 ASP A 176      -9.074  -0.338  70.941  1.00  0.00              
ATOM   1360  OD2 ASP A 176      -8.216   0.506  69.152  1.00  0.00              
ATOM   1361  C   ASP A 176      -7.824  -3.975  68.561  1.00  0.00              
ATOM   1362  O   ASP A 176      -8.176  -4.734  69.463  1.00  0.00              
ATOM   1363  N   LEU A 177      -7.632  -4.379  67.304  1.00  0.00              
ATOM   1364  CA  LEU A 177      -7.732  -5.761  66.864  1.00  0.00              
ATOM   1365  CB  LEU A 177      -7.510  -5.767  65.354  1.00  0.00              
ATOM   1366  CG  LEU A 177      -7.397  -7.050  64.542  1.00  0.00              
ATOM   1367  CD1 LEU A 177      -8.701  -7.824  64.505  1.00  0.00              
ATOM   1368  CD2 LEU A 177      -6.988  -6.685  63.133  1.00  0.00              
ATOM   1369  C   LEU A 177      -6.741  -6.696  67.554  1.00  0.00              
ATOM   1370  O   LEU A 177      -5.526  -6.471  67.549  1.00  0.00              
ATOM   1371  N   ALA A 178      -7.289  -7.743  68.173  1.00  0.00              
ATOM   1372  CA  ALA A 178      -6.509  -8.831  68.741  1.00  0.00              
ATOM   1373  CB  ALA A 178      -5.905  -8.366  70.058  1.00  0.00              
ATOM   1374  C   ALA A 178      -7.371 -10.077  68.970  1.00  0.00              
ATOM   1375  O   ALA A 178      -8.442 -10.204  68.362  1.00  0.00              
ATOM   1376  N   GLY A 179      -6.967 -10.986  69.871  1.00  0.00              
ATOM   1377  CA  GLY A 179      -7.492 -12.343  69.972  1.00  0.00              
ATOM   1378  C   GLY A 179      -9.000 -12.493  70.109  1.00  0.00              
ATOM   1379  O   GLY A 179      -9.585 -13.409  69.521  1.00  0.00              
ATOM   1380  N   ARG A 180      -9.627 -11.596  70.868  1.00  0.00              
ATOM   1381  CA  ARG A 180     -11.065 -11.565  71.085  1.00  0.00              
ATOM   1382  CB  ARG A 180     -11.362 -10.461  72.088  1.00  0.00              
ATOM   1383  CG  ARG A 180     -12.800 -10.365  72.582  1.00  0.00              
ATOM   1384  CD  ARG A 180     -12.898  -9.314  73.681  1.00  0.00              
ATOM   1385  NE  ARG A 180     -12.016  -9.663  74.783  1.00  0.00              
ATOM   1386  CZ  ARG A 180     -11.908  -8.957  75.904  1.00  0.00              
ATOM   1387  NH1 ARG A 180     -11.023  -9.381  76.787  1.00  0.00              
ATOM   1388  NH2 ARG A 180     -12.651  -7.886  76.158  1.00  0.00              
ATOM   1389  C   ARG A 180     -11.793 -11.286  69.780  1.00  0.00              
ATOM   1390  O   ARG A 180     -12.762 -11.960  69.425  1.00  0.00              
ATOM   1391  N   ASP A 181     -11.257 -10.325  69.019  1.00  0.00              
ATOM   1392  CA  ASP A 181     -11.854  -9.914  67.755  1.00  0.00              
ATOM   1393  CB  ASP A 181     -11.158  -8.703  67.146  1.00  0.00              
ATOM   1394  CG  ASP A 181     -11.088  -7.485  68.046  1.00  0.00              
ATOM   1395  OD1 ASP A 181     -10.211  -7.472  68.912  1.00  0.00              
ATOM   1396  OD2 ASP A 181     -11.880  -6.562  67.872  1.00  0.00              
ATOM   1397  C   ASP A 181     -11.739 -11.070  66.780  1.00  0.00              
ATOM   1398  O   ASP A 181     -12.700 -11.395  66.084  1.00  0.00              
ATOM   1399  N   LEU A 182     -10.575 -11.734  66.779  1.00  0.00              
ATOM   1400  CA  LEU A 182     -10.382 -12.951  66.002  1.00  0.00              
ATOM   1401  CB  LEU A 182      -8.953 -13.464  66.098  1.00  0.00              
ATOM   1402  CG  LEU A 182      -7.791 -12.604  65.634  1.00  0.00              
ATOM   1403  CD1 LEU A 182      -6.542 -13.456  65.653  1.00  0.00              
ATOM   1404  CD2 LEU A 182      -8.000 -12.075  64.228  1.00  0.00              
ATOM   1405  C   LEU A 182     -11.322 -14.075  66.410  1.00  0.00              
ATOM   1406  O   LEU A 182     -11.844 -14.772  65.545  1.00  0.00              
ATOM   1407  N   THR A 183     -11.587 -14.247  67.711  1.00  0.00              
ATOM   1408  CA  THR A 183     -12.544 -15.236  68.203  1.00  0.00              
ATOM   1409  CB  THR A 183     -12.539 -15.232  69.747  1.00  0.00              
ATOM   1410  OG1 THR A 183     -11.231 -15.608  70.148  1.00  0.00              
ATOM   1411  CG2 THR A 183     -13.541 -16.184  70.368  1.00  0.00              
ATOM   1412  C   THR A 183     -13.946 -14.942  67.671  1.00  0.00              
ATOM   1413  O   THR A 183     -14.650 -15.827  67.178  1.00  0.00              
ATOM   1414  N   ASP A 184     -14.324 -13.661  67.715  1.00  0.00              
ATOM   1415  CA  ASP A 184     -15.638 -13.214  67.264  1.00  0.00              
ATOM   1416  CB  ASP A 184     -15.871 -11.733  67.593  1.00  0.00              
ATOM   1417  CG  ASP A 184     -15.758 -11.323  69.062  1.00  0.00              
ATOM   1418  OD1 ASP A 184     -15.289 -10.213  69.314  1.00  0.00              
ATOM   1419  OD2 ASP A 184     -16.130 -12.085  69.962  1.00  0.00              
ATOM   1420  C   ASP A 184     -15.792 -13.439  65.763  1.00  0.00              
ATOM   1421  O   ASP A 184     -16.811 -13.937  65.280  1.00  0.00              
ATOM   1422  N   TYR A 185     -14.735 -13.106  65.021  1.00  0.00              
ATOM   1423  CA  TYR A 185     -14.637 -13.396  63.600  1.00  0.00              
ATOM   1424  CB  TYR A 185     -13.408 -12.662  63.057  1.00  0.00              
ATOM   1425  CG  TYR A 185     -12.964 -13.031  61.650  1.00  0.00              
ATOM   1426  CD1 TYR A 185     -13.662 -12.607  60.535  1.00  0.00              
ATOM   1427  CE1 TYR A 185     -13.234 -12.979  59.275  1.00  0.00              
ATOM   1428  CD2 TYR A 185     -11.844 -13.819  61.513  1.00  0.00              
ATOM   1429  CE2 TYR A 185     -11.424 -14.189  60.261  1.00  0.00              
ATOM   1430  CZ  TYR A 185     -12.105 -13.761  59.150  1.00  0.00              
ATOM   1431  OH  TYR A 185     -11.612 -14.104  57.908  1.00  0.00              
ATOM   1432  C   TYR A 185     -14.597 -14.896  63.303  1.00  0.00              
ATOM   1433  O   TYR A 185     -15.123 -15.334  62.279  1.00  0.00              
ATOM   1434  N   LEU A 186     -13.995 -15.713  64.171  1.00  0.00              
ATOM   1435  CA  LEU A 186     -13.977 -17.155  63.984  1.00  0.00              
ATOM   1436  CB  LEU A 186     -12.992 -17.823  64.940  1.00  0.00              
ATOM   1437  CG  LEU A 186     -12.626 -19.289  64.725  1.00  0.00              
ATOM   1438  CD1 LEU A 186     -11.979 -19.521  63.370  1.00  0.00              
ATOM   1439  CD2 LEU A 186     -11.673 -19.741  65.809  1.00  0.00              
ATOM   1440  C   LEU A 186     -15.380 -17.722  64.146  1.00  0.00              
ATOM   1441  O   LEU A 186     -15.756 -18.630  63.403  1.00  0.00              
ATOM   1442  N   MET A 187     -16.181 -17.170  65.072  1.00  0.00              
ATOM   1443  CA  MET A 187     -17.608 -17.475  65.127  1.00  0.00              
ATOM   1444  CB  MET A 187     -18.358 -16.724  66.224  1.00  0.00              
ATOM   1445  CG  MET A 187     -17.918 -16.967  67.655  1.00  0.00              
ATOM   1446  SD  MET A 187     -19.117 -16.313  68.845  1.00  0.00              
ATOM   1447  CE  MET A 187     -18.901 -14.572  68.612  1.00  0.00              
ATOM   1448  C   MET A 187     -18.276 -17.127  63.804  1.00  0.00              
ATOM   1449  O   MET A 187     -18.949 -17.979  63.231  1.00  0.00              
ATOM   1450  N   LYS A 188     -18.048 -15.905  63.299  1.00  0.00              
ATOM   1451  CA  LYS A 188     -18.557 -15.446  62.006  1.00  0.00              
ATOM   1452  CB  LYS A 188     -17.974 -14.053  61.723  1.00  0.00              
ATOM   1453  CG  LYS A 188     -18.248 -13.404  60.369  1.00  0.00              
ATOM   1454  CD  LYS A 188     -17.423 -12.128  60.240  1.00  0.00              
ATOM   1455  CE  LYS A 188     -17.657 -11.475  58.884  1.00  0.00              
ATOM   1456  NZ  LYS A 188     -16.906 -10.240  58.736  1.00  0.00              
ATOM   1457  C   LYS A 188     -18.260 -16.404  60.852  1.00  0.00              
ATOM   1458  O   LYS A 188     -19.174 -16.841  60.147  1.00  0.00              
ATOM   1459  N   ILE A 189     -16.996 -16.777  60.640  1.00  0.00              
ATOM   1460  CA  ILE A 189     -16.660 -17.683  59.550  1.00  0.00              
ATOM   1461  CB  ILE A 189     -15.174 -17.597  59.142  1.00  0.00              
ATOM   1462  CG2 ILE A 189     -14.968 -16.245  58.470  1.00  0.00              
ATOM   1463  CG1 ILE A 189     -14.189 -17.838  60.281  1.00  0.00              
ATOM   1464  CD1 ILE A 189     -12.701 -17.708  59.897  1.00  0.00              
ATOM   1465  C   ILE A 189     -17.137 -19.113  59.778  1.00  0.00              
ATOM   1466  O   ILE A 189     -17.590 -19.773  58.837  1.00  0.00              
ATOM   1467  N   LEU A 190     -17.118 -19.600  61.024  1.00  0.00              
ATOM   1468  CA  LEU A 190     -17.692 -20.901  61.323  1.00  0.00              
ATOM   1469  CB  LEU A 190     -17.227 -21.455  62.666  1.00  0.00              
ATOM   1470  CG  LEU A 190     -15.993 -22.362  62.647  1.00  0.00              
ATOM   1471  CD1 LEU A 190     -14.770 -21.675  62.069  1.00  0.00              
ATOM   1472  CD2 LEU A 190     -15.682 -22.865  64.040  1.00  0.00              
ATOM   1473  C   LEU A 190     -19.206 -20.956  61.187  1.00  0.00              
ATOM   1474  O   LEU A 190     -19.720 -22.000  60.786  1.00  0.00              
ATOM   1475  N   THR A 191     -19.950 -19.870  61.434  1.00  0.00              
ATOM   1476  CA  THR A 191     -21.368 -19.828  61.103  1.00  0.00              
ATOM   1477  CB  THR A 191     -22.103 -18.613  61.711  1.00  0.00              
ATOM   1478  OG1 THR A 191     -21.319 -17.442  61.529  1.00  0.00              
ATOM   1479  CG2 THR A 191     -22.364 -18.818  63.190  1.00  0.00              
ATOM   1480  C   THR A 191     -21.598 -19.910  59.601  1.00  0.00              
ATOM   1481  O   THR A 191     -22.556 -20.539  59.148  1.00  0.00              
ATOM   1482  N   GLU A 192     -20.689 -19.334  58.802  1.00  0.00              
ATOM   1483  CA  GLU A 192     -20.776 -19.458  57.352  1.00  0.00              
ATOM   1484  CB  GLU A 192     -19.853 -18.470  56.631  1.00  0.00              
ATOM   1485  CG  GLU A 192     -19.868 -17.018  57.124  1.00  0.00              
ATOM   1486  CD  GLU A 192     -21.236 -16.416  57.430  1.00  0.00              
ATOM   1487  OE1 GLU A 192     -21.872 -15.900  56.513  1.00  0.00              
ATOM   1488  OE2 GLU A 192     -21.661 -16.463  58.588  1.00  0.00              
ATOM   1489  C   GLU A 192     -20.476 -20.886  56.906  1.00  0.00              
ATOM   1490  O   GLU A 192     -20.985 -21.349  55.886  1.00  0.00              
ATOM   1491  N   ARG A 193     -19.661 -21.608  57.681  1.00  0.00              
ATOM   1492  CA  ARG A 193     -19.511 -23.046  57.510  1.00  0.00              
ATOM   1493  CB  ARG A 193     -18.034 -23.394  57.742  1.00  0.00              
ATOM   1494  CG  ARG A 193     -17.604 -24.771  57.247  1.00  0.00              
ATOM   1495  CD  ARG A 193     -16.124 -24.990  57.503  1.00  0.00              
ATOM   1496  NE  ARG A 193     -15.756 -26.375  57.266  1.00  0.00              
ATOM   1497  CZ  ARG A 193     -14.650 -26.743  56.618  1.00  0.00              
ATOM   1498  NH1 ARG A 193     -14.393 -28.042  56.521  1.00  0.00              
ATOM   1499  NH2 ARG A 193     -13.799 -25.855  56.110  1.00  0.00              
ATOM   1500  C   ARG A 193     -20.471 -23.810  58.440  1.00  0.00              
ATOM   1501  O   ARG A 193     -20.162 -24.881  58.969  1.00  0.00              
ATOM   1502  N   GLY A 194     -21.657 -23.255  58.726  1.00  0.00              
ATOM   1503  CA  GLY A 194     -22.713 -23.960  59.444  1.00  0.00              
ATOM   1504  C   GLY A 194     -22.591 -23.951  60.965  1.00  0.00              
ATOM   1505  O   GLY A 194     -23.596 -23.843  61.677  1.00  0.00              
ATOM   1506  N   TYR A 195     -21.369 -24.032  61.496  1.00  0.00              
ATOM   1507  CA  TYR A 195     -21.133 -24.275  62.912  1.00  0.00              
ATOM   1508  CB  TYR A 195     -19.677 -24.669  63.156  1.00  0.00              
ATOM   1509  CG  TYR A 195     -19.094 -25.707  62.205  1.00  0.00              
ATOM   1510  CD1 TYR A 195     -17.870 -25.443  61.631  1.00  0.00              
ATOM   1511  CE1 TYR A 195     -17.298 -26.359  60.781  1.00  0.00              
ATOM   1512  CD2 TYR A 195     -19.756 -26.888  61.915  1.00  0.00              
ATOM   1513  CE2 TYR A 195     -19.186 -27.808  61.056  1.00  0.00              
ATOM   1514  CZ  TYR A 195     -17.950 -27.541  60.505  1.00  0.00              
ATOM   1515  OH  TYR A 195     -17.329 -28.473  59.691  1.00  0.00              
ATOM   1516  C   TYR A 195     -21.494 -23.046  63.739  1.00  0.00              
ATOM   1517  O   TYR A 195     -20.720 -22.108  63.954  1.00  0.00              
ATOM   1518  N   SER A 196     -22.737 -23.067  64.207  1.00  0.00              
ATOM   1519  CA  SER A 196     -23.333 -21.922  64.865  1.00  0.00              
ATOM   1520  CB  SER A 196     -24.842 -22.010  64.675  1.00  0.00              
ATOM   1521  OG  SER A 196     -25.153 -22.002  63.285  1.00  0.00              
ATOM   1522  C   SER A 196     -22.920 -21.703  66.318  1.00  0.00              
ATOM   1523  O   SER A 196     -23.662 -21.960  67.270  1.00  0.00              
ATOM   1524  N   PHE A 197     -21.703 -21.182  66.496  1.00  0.00              
ATOM   1525  CA  PHE A 197     -21.158 -20.852  67.811  1.00  0.00              
ATOM   1526  CB  PHE A 197     -19.632 -20.745  67.712  1.00  0.00              
ATOM   1527  CG  PHE A 197     -18.929 -22.091  67.643  1.00  0.00              
ATOM   1528  CD1 PHE A 197     -18.851 -22.781  66.451  1.00  0.00              
ATOM   1529  CD2 PHE A 197     -18.374 -22.628  68.787  1.00  0.00              
ATOM   1530  CE1 PHE A 197     -18.233 -24.012  66.416  1.00  0.00              
ATOM   1531  CE2 PHE A 197     -17.755 -23.857  68.743  1.00  0.00              
ATOM   1532  CZ  PHE A 197     -17.687 -24.550  67.557  1.00  0.00              
ATOM   1533  C   PHE A 197     -21.747 -19.610  68.489  1.00  0.00              
ATOM   1534  O   PHE A 197     -21.058 -18.829  69.150  1.00  0.00              
ATOM   1535  N   VAL A 198     -23.069 -19.451  68.436  1.00  0.00              
ATOM   1536  CA  VAL A 198     -23.715 -18.183  68.756  1.00  0.00              
ATOM   1537  CB  VAL A 198     -24.943 -17.966  67.826  1.00  0.00              
ATOM   1538  CG1 VAL A 198     -24.478 -17.759  66.393  1.00  0.00              
ATOM   1539  CG2 VAL A 198     -25.947 -19.116  67.884  1.00  0.00              
ATOM   1540  C   VAL A 198     -24.041 -17.915  70.229  1.00  0.00              
ATOM   1541  O   VAL A 198     -25.132 -17.448  70.567  1.00  0.00              
ATOM   1542  N   THR A 199     -23.098 -18.173  71.142  1.00  0.00              
ATOM   1543  CA  THR A 199     -23.295 -17.906  72.564  1.00  0.00              
ATOM   1544  CB  THR A 199     -24.305 -18.900  73.214  1.00  0.00              
ATOM   1545  OG1 THR A 199     -24.613 -18.362  74.494  1.00  0.00              
ATOM   1546  CG2 THR A 199     -23.809 -20.330  73.355  1.00  0.00              
ATOM   1547  C   THR A 199     -21.952 -17.901  73.291  1.00  0.00              
ATOM   1548  O   THR A 199     -20.938 -18.334  72.743  1.00  0.00              
ATOM   1549  N   THR A 200     -21.956 -17.470  74.553  1.00  0.00              
ATOM   1550  CA  THR A 200     -20.759 -17.223  75.350  1.00  0.00              
ATOM   1551  CB  THR A 200     -21.192 -16.642  76.704  1.00  0.00              
ATOM   1552  OG1 THR A 200     -22.320 -17.421  77.092  1.00  0.00              
ATOM   1553  CG2 THR A 200     -21.543 -15.165  76.634  1.00  0.00              
ATOM   1554  C   THR A 200     -19.876 -18.445  75.568  1.00  0.00              
ATOM   1555  O   THR A 200     -18.673 -18.422  75.293  1.00  0.00              
ATOM   1556  N   ALA A 201     -20.485 -19.531  76.056  1.00  0.00              
ATOM   1557  CA  ALA A 201     -19.803 -20.810  76.220  1.00  0.00              
ATOM   1558  CB  ALA A 201     -20.795 -21.851  76.714  1.00  0.00              
ATOM   1559  C   ALA A 201     -19.201 -21.319  74.914  1.00  0.00              
ATOM   1560  O   ALA A 201     -18.045 -21.743  74.863  1.00  0.00              
ATOM   1561  N   GLU A 202     -19.976 -21.209  73.830  1.00  0.00              
ATOM   1562  CA  GLU A 202     -19.500 -21.552  72.501  1.00  0.00              
ATOM   1563  CB  GLU A 202     -20.648 -21.513  71.505  1.00  0.00              
ATOM   1564  CG  GLU A 202     -21.621 -22.688  71.577  1.00  0.00              
ATOM   1565  CD  GLU A 202     -21.084 -23.994  71.006  1.00  0.00              
ATOM   1566  OE1 GLU A 202     -21.173 -24.186  69.794  1.00  0.00              
ATOM   1567  OE2 GLU A 202     -20.591 -24.817  71.774  1.00  0.00              
ATOM   1568  C   GLU A 202     -18.372 -20.642  72.035  1.00  0.00              
ATOM   1569  O   GLU A 202     -17.448 -21.110  71.373  1.00  0.00              
ATOM   1570  N   ARG A 203     -18.397 -19.355  72.400  1.00  0.00              
ATOM   1571  CA  ARG A 203     -17.322 -18.428  72.082  1.00  0.00              
ATOM   1572  CB  ARG A 203     -17.709 -17.003  72.470  1.00  0.00              
ATOM   1573  CG  ARG A 203     -16.872 -15.960  71.747  1.00  0.00              
ATOM   1574  CD  ARG A 203     -17.183 -14.536  72.178  1.00  0.00              
ATOM   1575  NE  ARG A 203     -16.666 -14.246  73.505  1.00  0.00              
ATOM   1576  CZ  ARG A 203     -16.021 -13.115  73.796  1.00  0.00              
ATOM   1577  NH1 ARG A 203     -15.637 -12.942  75.057  1.00  0.00              
ATOM   1578  NH2 ARG A 203     -15.748 -12.200  72.865  1.00  0.00              
ATOM   1579  C   ARG A 203     -16.041 -18.845  72.798  1.00  0.00              
ATOM   1580  O   ARG A 203     -14.963 -18.825  72.205  1.00  0.00              
ATOM   1581  N   GLU A 204     -16.141 -19.273  74.062  1.00  0.00              
ATOM   1582  CA  GLU A 204     -15.008 -19.852  74.773  1.00  0.00              
ATOM   1583  CB  GLU A 204     -15.378 -20.141  76.223  1.00  0.00              
ATOM   1584  CG  GLU A 204     -15.493 -18.893  77.095  1.00  0.00              
ATOM   1585  CD  GLU A 204     -14.154 -18.246  77.423  1.00  0.00              
ATOM   1586  OE1 GLU A 204     -13.504 -18.684  78.377  1.00  0.00              
ATOM   1587  OE2 GLU A 204     -13.752 -17.300  76.743  1.00  0.00              
ATOM   1588  C   GLU A 204     -14.465 -21.113  74.109  1.00  0.00              
ATOM   1589  O   GLU A 204     -13.250 -21.272  73.978  1.00  0.00              
ATOM   1590  N   ILE A 205     -15.352 -22.006  73.652  1.00  0.00              
ATOM   1591  CA  ILE A 205     -14.934 -23.191  72.910  1.00  0.00              
ATOM   1592  CB  ILE A 205     -16.119 -24.167  72.686  1.00  0.00              
ATOM   1593  CG2 ILE A 205     -15.688 -25.384  71.869  1.00  0.00              
ATOM   1594  CG1 ILE A 205     -16.687 -24.631  74.025  1.00  0.00              
ATOM   1595  CD1 ILE A 205     -17.968 -25.484  73.938  1.00  0.00              
ATOM   1596  C   ILE A 205     -14.249 -22.807  71.599  1.00  0.00              
ATOM   1597  O   ILE A 205     -13.173 -23.327  71.303  1.00  0.00              
ATOM   1598  N   VAL A 206     -14.799 -21.866  70.823  1.00  0.00              
ATOM   1599  CA  VAL A 206     -14.192 -21.461  69.563  1.00  0.00              
ATOM   1600  CB  VAL A 206     -15.210 -20.681  68.690  1.00  0.00              
ATOM   1601  CG1 VAL A 206     -15.307 -19.196  68.980  1.00  0.00              
ATOM   1602  CG2 VAL A 206     -14.955 -20.945  67.222  1.00  0.00              
ATOM   1603  C   VAL A 206     -12.862 -20.735  69.772  1.00  0.00              
ATOM   1604  O   VAL A 206     -11.938 -20.874  68.969  1.00  0.00              
ATOM   1605  N   ARG A 207     -12.728 -20.000  70.882  1.00  0.00              
ATOM   1606  CA  ARG A 207     -11.458 -19.415  71.290  1.00  0.00              
ATOM   1607  CB  ARG A 207     -11.656 -18.569  72.536  1.00  0.00              
ATOM   1608  CG  ARG A 207     -10.497 -17.632  72.845  1.00  0.00              
ATOM   1609  CD  ARG A 207     -10.364 -17.486  74.349  1.00  0.00              
ATOM   1610  NE  ARG A 207      -9.909 -18.749  74.907  1.00  0.00              
ATOM   1611  CZ  ARG A 207     -10.251 -19.189  76.115  1.00  0.00              
ATOM   1612  NH1 ARG A 207      -9.734 -20.342  76.510  1.00  0.00              
ATOM   1613  NH2 ARG A 207     -11.089 -18.515  76.894  1.00  0.00              
ATOM   1614  C   ARG A 207     -10.452 -20.522  71.592  1.00  0.00              
ATOM   1615  O   ARG A 207      -9.290 -20.437  71.193  1.00  0.00              
ATOM   1616  N   ASP A 208     -10.881 -21.589  72.277  1.00  0.00              
ATOM   1617  CA  ASP A 208     -10.033 -22.755  72.498  1.00  0.00              
ATOM   1618  CB  ASP A 208     -10.705 -23.745  73.443  1.00  0.00              
ATOM   1619  CG  ASP A 208      -9.853 -24.970  73.739  1.00  0.00              
ATOM   1620  OD1 ASP A 208     -10.162 -26.050  73.223  1.00  0.00              
ATOM   1621  OD2 ASP A 208      -8.894 -24.857  74.500  1.00  0.00              
ATOM   1622  C   ASP A 208      -9.632 -23.455  71.205  1.00  0.00              
ATOM   1623  O   ASP A 208      -8.495 -23.913  71.087  1.00  0.00              
ATOM   1624  N   ILE A 209     -10.552 -23.540  70.235  1.00  0.00              
ATOM   1625  CA  ILE A 209     -10.253 -24.042  68.895  1.00  0.00              
ATOM   1626  CB  ILE A 209     -11.501 -24.003  67.975  1.00  0.00              
ATOM   1627  CG2 ILE A 209     -11.139 -24.435  66.561  1.00  0.00              
ATOM   1628  CG1 ILE A 209     -12.643 -24.852  68.510  1.00  0.00              
ATOM   1629  CD1 ILE A 209     -13.944 -24.807  67.684  1.00  0.00              
ATOM   1630  C   ILE A 209      -9.139 -23.211  68.272  1.00  0.00              
ATOM   1631  O   ILE A 209      -8.157 -23.757  67.770  1.00  0.00              
ATOM   1632  N   LYS A 210      -9.289 -21.884  68.331  1.00  0.00              
ATOM   1633  CA  LYS A 210      -8.298 -20.949  67.824  1.00  0.00              
ATOM   1634  CB  LYS A 210      -8.792 -19.537  68.106  1.00  0.00              
ATOM   1635  CG  LYS A 210      -8.030 -18.424  67.411  1.00  0.00              
ATOM   1636  CD  LYS A 210      -8.517 -17.050  67.841  1.00  0.00              
ATOM   1637  CE  LYS A 210      -8.278 -16.844  69.328  1.00  0.00              
ATOM   1638  NZ  LYS A 210      -7.804 -15.497  69.562  1.00  0.00              
ATOM   1639  C   LYS A 210      -6.937 -21.201  68.468  1.00  0.00              
ATOM   1640  O   LYS A 210      -5.962 -21.459  67.762  1.00  0.00              
ATOM   1641  N   GLU A 211      -6.890 -21.228  69.806  1.00  0.00              
ATOM   1642  CA  GLU A 211      -5.671 -21.508  70.562  1.00  0.00              
ATOM   1643  CB  GLU A 211      -5.969 -21.555  72.057  1.00  0.00              
ATOM   1644  CG  GLU A 211      -6.452 -20.246  72.665  1.00  0.00              
ATOM   1645  CD  GLU A 211      -6.806 -20.366  74.139  1.00  0.00              
ATOM   1646  OE1 GLU A 211      -6.046 -19.871  74.968  1.00  0.00              
ATOM   1647  OE2 GLU A 211      -7.842 -20.951  74.469  1.00  0.00              
ATOM   1648  C   GLU A 211      -4.977 -22.811  70.181  1.00  0.00              
ATOM   1649  O   GLU A 211      -3.748 -22.874  70.138  1.00  0.00              
ATOM   1650  N   LYS A 212      -5.755 -23.864  69.921  1.00  0.00              
ATOM   1651  CA  LYS A 212      -5.197 -25.145  69.515  1.00  0.00              
ATOM   1652  CB  LYS A 212      -6.167 -26.263  69.863  1.00  0.00              
ATOM   1653  CG  LYS A 212      -6.187 -26.574  71.347  1.00  0.00              
ATOM   1654  CD  LYS A 212      -7.339 -27.508  71.653  1.00  0.00              
ATOM   1655  CE  LYS A 212      -7.282 -27.920  73.112  1.00  0.00              
ATOM   1656  NZ  LYS A 212      -8.572 -28.432  73.528  1.00  0.00              
ATOM   1657  C   LYS A 212      -4.812 -25.255  68.047  1.00  0.00              
ATOM   1658  O   LYS A 212      -3.785 -25.847  67.715  1.00  0.00              
ATOM   1659  N   LEU A 213      -5.622 -24.697  67.146  1.00  0.00              
ATOM   1660  CA  LEU A 213      -5.475 -24.981  65.728  1.00  0.00              
ATOM   1661  CB  LEU A 213      -6.789 -25.492  65.140  1.00  0.00              
ATOM   1662  CG  LEU A 213      -7.397 -26.794  65.648  1.00  0.00              
ATOM   1663  CD1 LEU A 213      -8.680 -27.088  64.890  1.00  0.00              
ATOM   1664  CD2 LEU A 213      -6.427 -27.955  65.492  1.00  0.00              
ATOM   1665  C   LEU A 213      -4.966 -23.852  64.851  1.00  0.00              
ATOM   1666  O   LEU A 213      -4.311 -24.126  63.841  1.00  0.00              
ATOM   1667  N   CYS A 214      -5.232 -22.588  65.192  1.00  0.00              
ATOM   1668  CA  CYS A 214      -5.037 -21.513  64.233  1.00  0.00              
ATOM   1669  CB  CYS A 214      -5.872 -20.292  64.591  1.00  0.00              
ATOM   1670  SG  CYS A 214      -5.201 -19.284  65.935  1.00  0.00              
ATOM   1671  C   CYS A 214      -3.582 -21.113  64.047  1.00  0.00              
ATOM   1672  O   CYS A 214      -2.772 -21.149  64.977  1.00  0.00              
ATOM   1673  N   TYR A 215      -3.254 -20.718  62.820  1.00  0.00              
ATOM   1674  CA  TYR A 215      -1.894 -20.358  62.465  1.00  0.00              
ATOM   1675  CB  TYR A 215      -1.122 -21.566  61.904  1.00  0.00              
ATOM   1676  CG  TYR A 215      -1.739 -22.274  60.702  1.00  0.00              
ATOM   1677  CD1 TYR A 215      -1.298 -21.986  59.424  1.00  0.00              
ATOM   1678  CE1 TYR A 215      -1.838 -22.650  58.342  1.00  0.00              
ATOM   1679  CD2 TYR A 215      -2.720 -23.225  60.899  1.00  0.00              
ATOM   1680  CE2 TYR A 215      -3.261 -23.890  59.821  1.00  0.00              
ATOM   1681  CZ  TYR A 215      -2.817 -23.597  58.551  1.00  0.00              
ATOM   1682  OH  TYR A 215      -3.366 -24.262  57.474  1.00  0.00              
ATOM   1683  C   TYR A 215      -1.916 -19.218  61.464  1.00  0.00              
ATOM   1684  O   TYR A 215      -2.891 -19.045  60.730  1.00  0.00              
ATOM   1685  N   VAL A 216      -0.856 -18.417  61.424  1.00  0.00              
ATOM   1686  CA  VAL A 216      -0.784 -17.323  60.476  1.00  0.00              
ATOM   1687  CB  VAL A 216       0.080 -16.167  61.012  1.00  0.00              
ATOM   1688  CG1 VAL A 216       0.103 -15.012  60.026  1.00  0.00              
ATOM   1689  CG2 VAL A 216      -0.460 -15.662  62.341  1.00  0.00              
ATOM   1690  C   VAL A 216      -0.232 -17.882  59.174  1.00  0.00              
ATOM   1691  O   VAL A 216       0.827 -18.513  59.134  1.00  0.00              
ATOM   1692  N   ALA A 217      -1.002 -17.667  58.108  1.00  0.00              
ATOM   1693  CA  ALA A 217      -0.614 -18.099  56.778  1.00  0.00              
ATOM   1694  CB  ALA A 217      -1.723 -17.750  55.798  1.00  0.00              
ATOM   1695  C   ALA A 217       0.649 -17.405  56.291  1.00  0.00              
ATOM   1696  O   ALA A 217       0.738 -16.178  56.328  1.00  0.00              
ATOM   1697  N   LEU A 218       1.639 -18.177  55.839  1.00  0.00              
ATOM   1698  CA  LEU A 218       2.848 -17.619  55.249  1.00  0.00              
ATOM   1699  CB  LEU A 218       3.908 -18.711  55.101  1.00  0.00              
ATOM   1700  CG  LEU A 218       5.269 -18.380  54.490  1.00  0.00              
ATOM   1701  CD1 LEU A 218       5.987 -17.285  55.266  1.00  0.00              
ATOM   1702  CD2 LEU A 218       6.125 -19.632  54.436  1.00  0.00              
ATOM   1703  C   LEU A 218       2.513 -17.003  53.895  1.00  0.00              
ATOM   1704  O   LEU A 218       2.987 -15.921  53.541  1.00  0.00              
ATOM   1705  N   ASP A 219       1.693 -17.695  53.106  1.00  0.00              
ATOM   1706  CA  ASP A 219       1.122 -17.093  51.920  1.00  0.00              
ATOM   1707  CB  ASP A 219       1.819 -17.537  50.641  1.00  0.00              
ATOM   1708  CG  ASP A 219       1.441 -16.617  49.492  1.00  0.00              
ATOM   1709  OD1 ASP A 219       0.398 -16.829  48.863  1.00  0.00              
ATOM   1710  OD2 ASP A 219       2.187 -15.665  49.257  1.00  0.00              
ATOM   1711  C   ASP A 219      -0.342 -17.471  51.861  1.00  0.00              
ATOM   1712  O   ASP A 219      -0.703 -18.601  51.523  1.00  0.00              
ATOM   1713  N   PHE A 220      -1.169 -16.478  52.189  1.00  0.00              
ATOM   1714  CA  PHE A 220      -2.613 -16.636  52.252  1.00  0.00              
ATOM   1715  CB  PHE A 220      -3.257 -15.282  52.556  1.00  0.00              
ATOM   1716  CG  PHE A 220      -4.767 -15.319  52.769  1.00  0.00              
ATOM   1717  CD1 PHE A 220      -5.324 -16.164  53.714  1.00  0.00              
ATOM   1718  CD2 PHE A 220      -5.578 -14.495  52.014  1.00  0.00              
ATOM   1719  CE1 PHE A 220      -6.690 -16.179  53.898  1.00  0.00              
ATOM   1720  CE2 PHE A 220      -6.943 -14.518  52.206  1.00  0.00              
ATOM   1721  CZ  PHE A 220      -7.499 -15.357  53.147  1.00  0.00              
ATOM   1722  C   PHE A 220      -3.239 -17.252  51.008  1.00  0.00              
ATOM   1723  O   PHE A 220      -3.920 -18.269  51.115  1.00  0.00              
ATOM   1724  N   GLU A 221      -2.983 -16.688  49.824  1.00  0.00              
ATOM   1725  CA  GLU A 221      -3.655 -17.135  48.616  1.00  0.00              
ATOM   1726  CB  GLU A 221      -3.456 -16.120  47.493  1.00  0.00              
ATOM   1727  CG  GLU A 221      -4.434 -16.274  46.325  1.00  0.00              
ATOM   1728  CD  GLU A 221      -5.906 -16.140  46.709  1.00  0.00              
ATOM   1729  OE1 GLU A 221      -6.325 -15.041  47.071  1.00  0.00              
ATOM   1730  OE2 GLU A 221      -6.626 -17.134  46.647  1.00  0.00              
ATOM   1731  C   GLU A 221      -3.220 -18.531  48.184  1.00  0.00              
ATOM   1732  O   GLU A 221      -4.060 -19.343  47.795  1.00  0.00              
ATOM   1733  N   ASN A 222      -1.919 -18.832  48.278  1.00  0.00              
ATOM   1734  CA  ASN A 222      -1.413 -20.170  47.998  1.00  0.00              
ATOM   1735  CB  ASN A 222       0.111 -20.186  48.114  1.00  0.00              
ATOM   1736  CG  ASN A 222       0.758 -21.560  47.989  1.00  0.00              
ATOM   1737  OD1 ASN A 222       1.508 -21.977  48.865  1.00  0.00              
ATOM   1738  ND2 ASN A 222       0.519 -22.321  46.930  1.00  0.00              
ATOM   1739  C   ASN A 222      -2.036 -21.213  48.918  1.00  0.00              
ATOM   1740  O   ASN A 222      -2.550 -22.232  48.452  1.00  0.00              
ATOM   1741  N   GLU A 223      -2.041 -20.927  50.224  1.00  0.00              
ATOM   1742  CA  GLU A 223      -2.661 -21.815  51.192  1.00  0.00              
ATOM   1743  CB  GLU A 223      -2.339 -21.363  52.601  1.00  0.00              
ATOM   1744  CG  GLU A 223      -0.890 -21.678  52.944  1.00  0.00              
ATOM   1745  CD  GLU A 223      -0.410 -21.034  54.231  1.00  0.00              
ATOM   1746  OE1 GLU A 223      -0.961 -21.309  55.295  1.00  0.00              
ATOM   1747  OE2 GLU A 223       0.528 -20.235  54.174  1.00  0.00              
ATOM   1748  C   GLU A 223      -4.162 -21.966  50.998  1.00  0.00              
ATOM   1749  O   GLU A 223      -4.690 -23.075  51.115  1.00  0.00              
ATOM   1750  N   MET A 224      -4.854 -20.873  50.657  1.00  0.00              
ATOM   1751  CA  MET A 224      -6.275 -20.904  50.342  1.00  0.00              
ATOM   1752  CB  MET A 224      -6.808 -19.487  50.131  1.00  0.00              
ATOM   1753  CG  MET A 224      -8.312 -19.409  49.900  1.00  0.00              
ATOM   1754  SD  MET A 224      -8.939 -17.713  49.846  1.00  0.00              
ATOM   1755  CE  MET A 224      -9.782 -17.686  51.402  1.00  0.00              
ATOM   1756  C   MET A 224      -6.547 -21.782  49.129  1.00  0.00              
ATOM   1757  O   MET A 224      -7.501 -22.561  49.144  1.00  0.00              
ATOM   1758  N   ALA A 225      -5.698 -21.714  48.096  1.00  0.00              
ATOM   1759  CA  ALA A 225      -5.799 -22.608  46.952  1.00  0.00              
ATOM   1760  CB  ALA A 225      -4.699 -22.299  45.948  1.00  0.00              
ATOM   1761  C   ALA A 225      -5.677 -24.076  47.348  1.00  0.00              
ATOM   1762  O   ALA A 225      -6.478 -24.902  46.902  1.00  0.00              
ATOM   1763  N   THR A 226      -4.716 -24.428  48.212  1.00  0.00              
ATOM   1764  CA  THR A 226      -4.624 -25.784  48.740  1.00  0.00              
ATOM   1765  CB  THR A 226      -3.239 -26.036  49.360  1.00  0.00              
ATOM   1766  OG1 THR A 226      -2.868 -24.869  50.084  1.00  0.00              
ATOM   1767  CG2 THR A 226      -2.204 -26.348  48.292  1.00  0.00              
ATOM   1768  C   THR A 226      -5.737 -26.184  49.706  1.00  0.00              
ATOM   1769  O   THR A 226      -6.074 -27.363  49.816  1.00  0.00              
ATOM   1770  N   ALA A 227      -6.328 -25.223  50.421  1.00  0.00              
ATOM   1771  CA  ALA A 227      -7.460 -25.502  51.294  1.00  0.00              
ATOM   1772  CB  ALA A 227      -7.651 -24.355  52.267  1.00  0.00              
ATOM   1773  C   ALA A 227      -8.759 -25.677  50.518  1.00  0.00              
ATOM   1774  O   ALA A 227      -9.659 -26.395  50.951  1.00  0.00              
ATOM   1775  N   ALA A 228      -8.876 -24.998  49.372  1.00  0.00              
ATOM   1776  CA  ALA A 228      -9.974 -25.219  48.443  1.00  0.00              
ATOM   1777  CB  ALA A 228      -9.995 -24.112  47.400  1.00  0.00              
ATOM   1778  C   ALA A 228      -9.787 -26.542  47.713  1.00  0.00              
ATOM   1779  O   ALA A 228     -10.727 -27.319  47.542  1.00  0.00              
ATOM   1780  N   SER A 229      -8.552 -26.837  47.302  1.00  0.00              
ATOM   1781  CA  SER A 229      -8.225 -28.116  46.691  1.00  0.00              
ATOM   1782  CB  SER A 229      -7.030 -27.932  45.754  1.00  0.00              
ATOM   1783  OG  SER A 229      -7.176 -26.787  44.922  1.00  0.00              
ATOM   1784  C   SER A 229      -7.905 -29.109  47.809  1.00  0.00              
ATOM   1785  O   SER A 229      -6.819 -29.690  47.886  1.00  0.00              
ATOM   1786  N   SER A 230      -8.885 -29.323  48.690  1.00  0.00              
ATOM   1787  CA  SER A 230      -8.687 -30.003  49.958  1.00  0.00              
ATOM   1788  CB  SER A 230      -9.900 -29.720  50.841  1.00  0.00              
ATOM   1789  OG  SER A 230     -11.108 -29.707  50.089  1.00  0.00              
ATOM   1790  C   SER A 230      -8.327 -31.486  49.929  1.00  0.00              
ATOM   1791  O   SER A 230      -9.141 -32.385  50.139  1.00  0.00              
ATOM   1792  N   SER A 231      -7.050 -31.736  49.643  1.00  0.00              
ATOM   1793  CA  SER A 231      -6.459 -33.056  49.778  1.00  0.00              
ATOM   1794  CB  SER A 231      -5.119 -33.045  49.047  1.00  0.00              
ATOM   1795  OG  SER A 231      -4.295 -31.969  49.497  1.00  0.00              
ATOM   1796  C   SER A 231      -6.236 -33.404  51.244  1.00  0.00              
ATOM   1797  O   SER A 231      -6.473 -34.518  51.711  1.00  0.00              
ATOM   1798  N   SER A 232      -5.759 -32.385  51.961  1.00  0.00              
ATOM   1799  CA  SER A 232      -5.229 -32.556  53.300  1.00  0.00              
ATOM   1800  CB  SER A 232      -3.772 -33.009  53.177  1.00  0.00              
ATOM   1801  OG  SER A 232      -3.105 -32.370  52.086  1.00  0.00              
ATOM   1802  C   SER A 232      -5.323 -31.334  54.204  1.00  0.00              
ATOM   1803  O   SER A 232      -5.381 -31.483  55.426  1.00  0.00              
ATOM   1804  N   LEU A 233      -5.361 -30.108  53.667  1.00  0.00              
ATOM   1805  CA  LEU A 233      -5.293 -28.914  54.496  1.00  0.00              
ATOM   1806  CB  LEU A 233      -4.703 -27.757  53.680  1.00  0.00              
ATOM   1807  CG  LEU A 233      -4.208 -26.517  54.422  1.00  0.00              
ATOM   1808  CD1 LEU A 233      -3.028 -26.861  55.319  1.00  0.00              
ATOM   1809  CD2 LEU A 233      -3.797 -25.442  53.435  1.00  0.00              
ATOM   1810  C   LEU A 233      -6.620 -28.535  55.156  1.00  0.00              
ATOM   1811  O   LEU A 233      -7.328 -27.615  54.736  1.00  0.00              
ATOM   1812  N   GLU A 234      -6.972 -29.309  56.187  1.00  0.00              
ATOM   1813  CA  GLU A 234      -8.059 -29.004  57.105  1.00  0.00              
ATOM   1814  CB  GLU A 234      -9.439 -29.098  56.447  1.00  0.00              
ATOM   1815  CG  GLU A 234      -9.954 -30.394  55.838  1.00  0.00              
ATOM   1816  CD  GLU A 234     -11.268 -30.184  55.095  1.00  0.00              
ATOM   1817  OE1 GLU A 234     -11.342 -30.543  53.922  1.00  0.00              
ATOM   1818  OE2 GLU A 234     -12.219 -29.646  55.676  1.00  0.00              
ATOM   1819  C   GLU A 234      -7.989 -29.919  58.318  1.00  0.00              
ATOM   1820  O   GLU A 234      -7.438 -31.018  58.224  1.00  0.00              
ATOM   1821  N   LYS A 235      -8.521 -29.500  59.469  1.00  0.00              
ATOM   1822  CA  LYS A 235      -8.449 -30.326  60.660  1.00  0.00              
ATOM   1823  CB  LYS A 235      -7.414 -29.768  61.650  1.00  0.00              
ATOM   1824  CG  LYS A 235      -7.092 -30.669  62.846  1.00  0.00              
ATOM   1825  CD  LYS A 235      -6.664 -32.062  62.394  1.00  0.00              
ATOM   1826  CE  LYS A 235      -6.795 -33.047  63.541  1.00  0.00              
ATOM   1827  NZ  LYS A 235      -7.108 -34.369  63.030  1.00  0.00              
ATOM   1828  C   LYS A 235      -9.802 -30.554  61.319  1.00  0.00              
ATOM   1829  O   LYS A 235     -10.687 -29.698  61.353  1.00  0.00              
ATOM   1830  N   SER A 236      -9.932 -31.785  61.804  1.00  0.00              
ATOM   1831  CA  SER A 236     -11.098 -32.277  62.505  1.00  0.00              
ATOM   1832  CB  SER A 236     -11.078 -33.792  62.306  1.00  0.00              
ATOM   1833  OG  SER A 236      -9.799 -34.310  62.681  1.00  0.00              
ATOM   1834  C   SER A 236     -11.048 -31.926  63.991  1.00  0.00              
ATOM   1835  O   SER A 236     -10.303 -32.565  64.745  1.00  0.00              
ATOM   1836  N   TYR A 237     -11.801 -30.931  64.458  1.00  0.00              
ATOM   1837  CA  TYR A 237     -11.851 -30.639  65.882  1.00  0.00              
ATOM   1838  CB  TYR A 237     -11.937 -29.127  66.139  1.00  0.00              
ATOM   1839  CG  TYR A 237     -11.918 -28.725  67.613  1.00  0.00              
ATOM   1840  CD1 TYR A 237     -10.718 -28.496  68.262  1.00  0.00              
ATOM   1841  CE1 TYR A 237     -10.709 -28.134  69.596  1.00  0.00              
ATOM   1842  CD2 TYR A 237     -13.107 -28.592  68.306  1.00  0.00              
ATOM   1843  CE2 TYR A 237     -13.103 -28.248  69.640  1.00  0.00              
ATOM   1844  CZ  TYR A 237     -11.905 -28.011  70.274  1.00  0.00              
ATOM   1845  OH  TYR A 237     -11.924 -27.636  71.602  1.00  0.00              
ATOM   1846  C   TYR A 237     -13.068 -31.351  66.453  1.00  0.00              
ATOM   1847  O   TYR A 237     -14.187 -31.144  65.984  1.00  0.00              
ATOM   1848  N   GLU A 238     -12.888 -32.202  67.462  1.00  0.00              
ATOM   1849  CA  GLU A 238     -14.037 -32.782  68.131  1.00  0.00              
ATOM   1850  CB  GLU A 238     -13.738 -34.165  68.697  1.00  0.00              
ATOM   1851  CG  GLU A 238     -15.030 -34.856  69.130  1.00  0.00              
ATOM   1852  CD  GLU A 238     -14.856 -36.216  69.785  1.00  0.00              
ATOM   1853  OE1 GLU A 238     -14.378 -37.140  69.128  1.00  0.00              
ATOM   1854  OE2 GLU A 238     -15.211 -36.346  70.955  1.00  0.00              
ATOM   1855  C   GLU A 238     -14.498 -31.846  69.237  1.00  0.00              
ATOM   1856  O   GLU A 238     -13.780 -31.593  70.207  1.00  0.00              
ATOM   1857  N   LEU A 239     -15.690 -31.283  69.053  1.00  0.00              
ATOM   1858  CA  LEU A 239     -16.375 -30.562  70.113  1.00  0.00              
ATOM   1859  CB  LEU A 239     -17.656 -29.919  69.589  1.00  0.00              
ATOM   1860  CG  LEU A 239     -17.574 -28.829  68.534  1.00  0.00              
ATOM   1861  CD1 LEU A 239     -18.970 -28.359  68.165  1.00  0.00              
ATOM   1862  CD2 LEU A 239     -16.754 -27.661  69.042  1.00  0.00              
ATOM   1863  C   LEU A 239     -16.731 -31.518  71.248  1.00  0.00              
ATOM   1864  O   LEU A 239     -17.166 -32.638  70.965  1.00  0.00              
ATOM   1865  N   PRO A 240     -16.608 -31.138  72.534  1.00  0.00              
ATOM   1866  CD  PRO A 240     -16.151 -29.815  72.957  1.00  0.00              
ATOM   1867  CA  PRO A 240     -16.846 -31.995  73.701  1.00  0.00              
ATOM   1868  CB  PRO A 240     -16.787 -31.008  74.846  1.00  0.00              
ATOM   1869  CG  PRO A 240     -15.723 -30.046  74.393  1.00  0.00              
ATOM   1870  C   PRO A 240     -18.131 -32.820  73.746  1.00  0.00              
ATOM   1871  O   PRO A 240     -18.216 -33.817  74.461  1.00  0.00              
ATOM   1872  N   ASP A 241     -19.143 -32.436  72.963  1.00  0.00              
ATOM   1873  CA  ASP A 241     -20.385 -33.193  72.854  1.00  0.00              
ATOM   1874  CB  ASP A 241     -21.561 -32.230  72.609  1.00  0.00              
ATOM   1875  CG  ASP A 241     -21.659 -31.672  71.191  1.00  0.00              
ATOM   1876  OD1 ASP A 241     -20.631 -31.284  70.627  1.00  0.00              
ATOM   1877  OD2 ASP A 241     -22.759 -31.614  70.644  1.00  0.00              
ATOM   1878  C   ASP A 241     -20.324 -34.238  71.735  1.00  0.00              
ATOM   1879  O   ASP A 241     -21.360 -34.717  71.276  1.00  0.00              
ATOM   1880  N   GLY A 242     -19.134 -34.553  71.219  1.00  0.00              
ATOM   1881  CA  GLY A 242     -18.977 -35.572  70.194  1.00  0.00              
ATOM   1882  C   GLY A 242     -18.877 -35.010  68.781  1.00  0.00              
ATOM   1883  O   GLY A 242     -18.437 -35.721  67.875  1.00  0.00              
ATOM   1884  N   GLN A 243     -19.231 -33.741  68.544  1.00  0.00              
ATOM   1885  CA  GLN A 243     -19.275 -33.212  67.187  1.00  0.00              
ATOM   1886  CB  GLN A 243     -20.108 -31.939  67.101  1.00  0.00              
ATOM   1887  CG  GLN A 243     -21.606 -32.148  67.239  1.00  0.00              
ATOM   1888  CD  GLN A 243     -22.398 -30.867  67.024  1.00  0.00              
ATOM   1889  OE1 GLN A 243     -22.312 -30.220  65.983  1.00  0.00              
ATOM   1890  NE2 GLN A 243     -23.206 -30.439  67.982  1.00  0.00              
ATOM   1891  C   GLN A 243     -17.902 -32.970  66.576  1.00  0.00              
ATOM   1892  O   GLN A 243     -17.253 -31.948  66.808  1.00  0.00              
ATOM   1893  N   VAL A 244     -17.430 -33.957  65.814  1.00  0.00              
ATOM   1894  CA  VAL A 244     -16.199 -33.818  65.046  1.00  0.00              
ATOM   1895  CB  VAL A 244     -15.675 -35.191  64.549  1.00  0.00              
ATOM   1896  CG1 VAL A 244     -14.280 -35.040  63.962  1.00  0.00              
ATOM   1897  CG2 VAL A 244     -15.643 -36.241  65.650  1.00  0.00              
ATOM   1898  C   VAL A 244     -16.438 -32.859  63.879  1.00  0.00              
ATOM   1899  O   VAL A 244     -16.907 -33.243  62.804  1.00  0.00              
ATOM   1900  N   ILE A 245     -16.160 -31.579  64.115  1.00  0.00              
ATOM   1901  CA  ILE A 245     -16.334 -30.555  63.097  1.00  0.00              
ATOM   1902  CB  ILE A 245     -16.760 -29.194  63.704  1.00  0.00              
ATOM   1903  CG2 ILE A 245     -18.125 -29.363  64.360  1.00  0.00              
ATOM   1904  CG1 ILE A 245     -15.747 -28.581  64.667  1.00  0.00              
ATOM   1905  CD1 ILE A 245     -16.069 -27.133  65.083  1.00  0.00              
ATOM   1906  C   ILE A 245     -15.095 -30.408  62.222  1.00  0.00              
ATOM   1907  O   ILE A 245     -13.961 -30.580  62.680  1.00  0.00              
ATOM   1908  N   THR A 246     -15.297 -30.091  60.943  1.00  0.00              
ATOM   1909  CA  THR A 246     -14.184 -29.951  60.016  1.00  0.00              
ATOM   1910  CB  THR A 246     -14.509 -30.576  58.636  1.00  0.00              
ATOM   1911  OG1 THR A 246     -15.634 -29.902  58.066  1.00  0.00              
ATOM   1912  CG2 THR A 246     -14.753 -32.074  58.733  1.00  0.00              
ATOM   1913  C   THR A 246     -13.845 -28.473  59.895  1.00  0.00              
ATOM   1914  O   THR A 246     -14.753 -27.658  59.732  1.00  0.00              
ATOM   1915  N   ILE A 247     -12.589 -28.058  60.036  1.00  0.00              
ATOM   1916  CA  ILE A 247     -12.238 -26.654  59.892  1.00  0.00              
ATOM   1917  CB  ILE A 247     -11.822 -26.062  61.261  1.00  0.00              
ATOM   1918  CG2 ILE A 247     -11.457 -24.590  61.120  1.00  0.00              
ATOM   1919  CG1 ILE A 247     -12.956 -26.195  62.274  1.00  0.00              
ATOM   1920  CD1 ILE A 247     -12.551 -25.964  63.732  1.00  0.00              
ATOM   1921  C   ILE A 247     -11.128 -26.568  58.856  1.00  0.00              
ATOM   1922  O   ILE A 247     -10.036 -27.109  59.047  1.00  0.00              
ATOM   1923  N   GLY A 248     -11.440 -25.932  57.726  1.00  0.00              
ATOM   1924  CA  GLY A 248     -10.497 -25.799  56.629  1.00  0.00              
ATOM   1925  C   GLY A 248      -9.714 -24.503  56.680  1.00  0.00              
ATOM   1926  O   GLY A 248      -9.027 -24.191  57.656  1.00  0.00              
ATOM   1927  N   ASN A 249      -9.905 -23.708  55.620  1.00  0.00              
ATOM   1928  CA  ASN A 249      -9.179 -22.458  55.409  1.00  0.00              
ATOM   1929  CB  ASN A 249      -9.666 -21.742  54.137  1.00  0.00              
ATOM   1930  CG  ASN A 249     -11.089 -21.194  54.166  1.00  0.00              
ATOM   1931  OD1 ASN A 249     -11.874 -21.452  55.078  1.00  0.00              
ATOM   1932  ND2 ASN A 249     -11.494 -20.396  53.190  1.00  0.00              
ATOM   1933  C   ASN A 249      -9.215 -21.499  56.593  1.00  0.00              
ATOM   1934  O   ASN A 249      -8.257 -20.772  56.863  1.00  0.00              
ATOM   1935  N   GLU A 250     -10.334 -21.576  57.324  1.00  0.00              
ATOM   1936  CA  GLU A 250     -10.592 -20.841  58.554  1.00  0.00              
ATOM   1937  CB  GLU A 250     -11.821 -21.407  59.268  1.00  0.00              
ATOM   1938  CG  GLU A 250     -13.195 -21.279  58.586  1.00  0.00              
ATOM   1939  CD  GLU A 250     -13.561 -22.260  57.474  1.00  0.00              
ATOM   1940  OE1 GLU A 250     -12.916 -23.306  57.324  1.00  0.00              
ATOM   1941  OE2 GLU A 250     -14.512 -21.987  56.742  1.00  0.00              
ATOM   1942  C   GLU A 250      -9.424 -20.811  59.536  1.00  0.00              
ATOM   1943  O   GLU A 250      -9.180 -19.788  60.180  1.00  0.00              
ATOM   1944  N   ARG A 251      -8.660 -21.910  59.604  1.00  0.00              
ATOM   1945  CA  ARG A 251      -7.492 -22.018  60.471  1.00  0.00              
ATOM   1946  CB  ARG A 251      -6.858 -23.390  60.329  1.00  0.00              
ATOM   1947  CG  ARG A 251      -7.706 -24.545  60.843  1.00  0.00              
ATOM   1948  CD  ARG A 251      -6.911 -25.840  60.795  1.00  0.00              
ATOM   1949  NE  ARG A 251      -5.751 -25.750  61.667  1.00  0.00              
ATOM   1950  CZ  ARG A 251      -4.766 -26.644  61.687  1.00  0.00              
ATOM   1951  NH1 ARG A 251      -3.756 -26.409  62.510  1.00  0.00              
ATOM   1952  NH2 ARG A 251      -4.774 -27.725  60.915  1.00  0.00              
ATOM   1953  C   ARG A 251      -6.412 -20.964  60.244  1.00  0.00              
ATOM   1954  O   ARG A 251      -5.707 -20.582  61.181  1.00  0.00              
ATOM   1955  N   PHE A 252      -6.253 -20.501  59.002  1.00  0.00              
ATOM   1956  CA  PHE A 252      -5.358 -19.388  58.717  1.00  0.00              
ATOM   1957  CB  PHE A 252      -4.330 -19.738  57.635  1.00  0.00              
ATOM   1958  CG  PHE A 252      -4.882 -20.326  56.344  1.00  0.00              
ATOM   1959  CD1 PHE A 252      -5.281 -19.497  55.313  1.00  0.00              
ATOM   1960  CD2 PHE A 252      -4.972 -21.696  56.208  1.00  0.00              
ATOM   1961  CE1 PHE A 252      -5.783 -20.044  54.154  1.00  0.00              
ATOM   1962  CE2 PHE A 252      -5.469 -22.236  55.043  1.00  0.00              
ATOM   1963  CZ  PHE A 252      -5.878 -21.411  54.021  1.00  0.00              
ATOM   1964  C   PHE A 252      -6.099 -18.096  58.398  1.00  0.00              
ATOM   1965  O   PHE A 252      -5.643 -16.997  58.715  1.00  0.00              
ATOM   1966  N   ARG A 253      -7.283 -18.242  57.797  1.00  0.00              
ATOM   1967  CA  ARG A 253      -8.189 -17.147  57.479  1.00  0.00              
ATOM   1968  CB  ARG A 253      -9.374 -17.767  56.747  1.00  0.00              
ATOM   1969  CG  ARG A 253     -10.590 -16.950  56.352  1.00  0.00              
ATOM   1970  CD  ARG A 253     -11.532 -17.966  55.734  1.00  0.00              
ATOM   1971  NE  ARG A 253     -12.890 -17.479  55.576  1.00  0.00              
ATOM   1972  CZ  ARG A 253     -13.931 -18.310  55.473  1.00  0.00              
ATOM   1973  NH1 ARG A 253     -15.148 -17.792  55.392  1.00  0.00              
ATOM   1974  NH2 ARG A 253     -13.781 -19.631  55.420  1.00  0.00              
ATOM   1975  C   ARG A 253      -8.632 -16.349  58.703  1.00  0.00              
ATOM   1976  O   ARG A 253      -8.965 -15.167  58.582  1.00  0.00              
ATOM   1977  N   CYS A 254      -8.660 -16.975  59.887  1.00  0.00              
ATOM   1978  CA  CYS A 254      -8.856 -16.241  61.126  1.00  0.00              
ATOM   1979  CB  CYS A 254      -9.359 -17.149  62.252  1.00  0.00              
ATOM   1980  SG  CYS A 254      -9.575 -16.307  63.839  1.00  0.00              
ATOM   1981  C   CYS A 254      -7.655 -15.376  61.520  1.00  0.00              
ATOM   1982  O   CYS A 254      -7.838 -14.153  61.497  1.00  0.00              
ATOM   1983  N   PRO A 255      -6.422 -15.839  61.832  1.00  0.00              
ATOM   1984  CD  PRO A 255      -6.033 -17.239  61.985  1.00  0.00              
ATOM   1985  CA  PRO A 255      -5.277 -14.983  62.149  1.00  0.00              
ATOM   1986  CB  PRO A 255      -4.158 -15.966  62.383  1.00  0.00              
ATOM   1987  CG  PRO A 255      -4.872 -17.154  62.948  1.00  0.00              
ATOM   1988  C   PRO A 255      -4.902 -14.000  61.050  1.00  0.00              
ATOM   1989  O   PRO A 255      -4.361 -12.929  61.329  1.00  0.00              
ATOM   1990  N   GLU A 256      -5.213 -14.336  59.791  1.00  0.00              
ATOM   1991  CA  GLU A 256      -5.033 -13.433  58.664  1.00  0.00              
ATOM   1992  CB  GLU A 256      -5.594 -14.075  57.401  1.00  0.00              
ATOM   1993  CG  GLU A 256      -5.268 -13.353  56.096  1.00  0.00              
ATOM   1994  CD  GLU A 256      -3.791 -13.251  55.750  1.00  0.00              
ATOM   1995  OE1 GLU A 256      -3.065 -14.237  55.883  1.00  0.00              
ATOM   1996  OE2 GLU A 256      -3.353 -12.186  55.307  1.00  0.00              
ATOM   1997  C   GLU A 256      -5.663 -12.060  58.866  1.00  0.00              
ATOM   1998  O   GLU A 256      -5.134 -11.074  58.353  1.00  0.00              
ATOM   1999  N   THR A 257      -6.747 -11.962  59.642  1.00  0.00              
ATOM   2000  CA  THR A 257      -7.379 -10.686  59.958  1.00  0.00              
ATOM   2001  CB  THR A 257      -8.623 -10.904  60.829  1.00  0.00              
ATOM   2002  OG1 THR A 257      -9.276 -12.050  60.305  1.00  0.00              
ATOM   2003  CG2 THR A 257      -9.574  -9.720  60.783  1.00  0.00              
ATOM   2004  C   THR A 257      -6.427  -9.704  60.639  1.00  0.00              
ATOM   2005  O   THR A 257      -6.559  -8.494  60.463  1.00  0.00              
ATOM   2006  N   LEU A 258      -5.414 -10.190  61.369  1.00  0.00              
ATOM   2007  CA  LEU A 258      -4.392  -9.324  61.950  1.00  0.00              
ATOM   2008  CB  LEU A 258      -3.451 -10.135  62.830  1.00  0.00              
ATOM   2009  CG  LEU A 258      -4.009 -10.855  64.051  1.00  0.00              
ATOM   2010  CD1 LEU A 258      -2.948 -11.775  64.630  1.00  0.00              
ATOM   2011  CD2 LEU A 258      -4.522  -9.873  65.094  1.00  0.00              
ATOM   2012  C   LEU A 258      -3.572  -8.602  60.884  1.00  0.00              
ATOM   2013  O   LEU A 258      -3.001  -7.537  61.122  1.00  0.00              
ATOM   2014  N   PHE A 259      -3.493  -9.202  59.695  1.00  0.00              
ATOM   2015  CA  PHE A 259      -2.837  -8.597  58.550  1.00  0.00              
ATOM   2016  CB  PHE A 259      -2.043  -9.662  57.784  1.00  0.00              
ATOM   2017  CG  PHE A 259      -0.849 -10.195  58.569  1.00  0.00              
ATOM   2018  CD1 PHE A 259       0.422  -9.748  58.265  1.00  0.00              
ATOM   2019  CD2 PHE A 259      -1.033 -11.071  59.624  1.00  0.00              
ATOM   2020  CE1 PHE A 259       1.495 -10.140  59.038  1.00  0.00              
ATOM   2021  CE2 PHE A 259       0.044 -11.452  60.395  1.00  0.00              
ATOM   2022  CZ  PHE A 259       1.307 -10.985  60.108  1.00  0.00              
ATOM   2023  C   PHE A 259      -3.845  -7.902  57.642  1.00  0.00              
ATOM   2024  O   PHE A 259      -3.523  -6.891  57.018  1.00  0.00              
ATOM   2025  N   GLN A 260      -5.078  -8.419  57.568  1.00  0.00              
ATOM   2026  CA  GLN A 260      -6.148  -7.846  56.762  1.00  0.00              
ATOM   2027  CB  GLN A 260      -6.501  -8.786  55.605  1.00  0.00              
ATOM   2028  CG  GLN A 260      -5.418  -8.965  54.551  1.00  0.00              
ATOM   2029  CD  GLN A 260      -5.817  -9.927  53.444  1.00  0.00              
ATOM   2030  OE1 GLN A 260      -6.810  -9.744  52.745  1.00  0.00              
ATOM   2031  NE2 GLN A 260      -5.059 -10.992  53.233  1.00  0.00              
ATOM   2032  C   GLN A 260      -7.396  -7.557  57.609  1.00  0.00              
ATOM   2033  O   GLN A 260      -8.347  -8.349  57.619  1.00  0.00              
ATOM   2034  N   PRO A 261      -7.473  -6.423  58.331  1.00  0.00              
ATOM   2035  CD  PRO A 261      -6.435  -5.400  58.383  1.00  0.00              
ATOM   2036  CA  PRO A 261      -8.590  -6.064  59.216  1.00  0.00              
ATOM   2037  CB  PRO A 261      -8.126  -4.748  59.801  1.00  0.00              
ATOM   2038  CG  PRO A 261      -6.627  -4.843  59.775  1.00  0.00              
ATOM   2039  C   PRO A 261      -9.951  -5.929  58.530  1.00  0.00              
ATOM   2040  O   PRO A 261     -11.023  -5.998  59.150  1.00  0.00              
ATOM   2041  N   SER A 262      -9.891  -5.773  57.207  1.00  0.00              
ATOM   2042  CA  SER A 262     -11.034  -5.769  56.314  1.00  0.00              
ATOM   2043  CB  SER A 262     -10.499  -5.637  54.893  1.00  0.00              
ATOM   2044  OG  SER A 262      -9.282  -6.366  54.745  1.00  0.00              
ATOM   2045  C   SER A 262     -11.941  -6.990  56.433  1.00  0.00              
ATOM   2046  O   SER A 262     -13.136  -6.898  56.154  1.00  0.00              
ATOM   2047  N   PHE A 263     -11.405  -8.132  56.882  1.00  0.00              
ATOM   2048  CA  PHE A 263     -12.207  -9.325  57.131  1.00  0.00              
ATOM   2049  CB  PHE A 263     -11.305 -10.501  57.474  1.00  0.00              
ATOM   2050  CG  PHE A 263     -10.431 -11.029  56.343  1.00  0.00              
ATOM   2051  CD1 PHE A 263      -9.351 -11.824  56.665  1.00  0.00              
ATOM   2052  CD2 PHE A 263     -10.714 -10.753  55.016  1.00  0.00              
ATOM   2053  CE1 PHE A 263      -8.568 -12.347  55.660  1.00  0.00              
ATOM   2054  CE2 PHE A 263      -9.919 -11.275  54.019  1.00  0.00              
ATOM   2055  CZ  PHE A 263      -8.846 -12.074  54.341  1.00  0.00              
ATOM   2056  C   PHE A 263     -13.266  -9.169  58.218  1.00  0.00              
ATOM   2057  O   PHE A 263     -14.299  -9.844  58.207  1.00  0.00              
ATOM   2058  N   ILE A 264     -13.004  -8.302  59.200  1.00  0.00              
ATOM   2059  CA  ILE A 264     -14.042  -7.881  60.131  1.00  0.00              
ATOM   2060  CB  ILE A 264     -13.439  -7.612  61.534  1.00  0.00              
ATOM   2061  CG2 ILE A 264     -14.422  -6.918  62.479  1.00  0.00              
ATOM   2062  CG1 ILE A 264     -12.963  -8.929  62.135  1.00  0.00              
ATOM   2063  CD1 ILE A 264     -12.256  -8.818  63.498  1.00  0.00              
ATOM   2064  C   ILE A 264     -14.744  -6.658  59.548  1.00  0.00              
ATOM   2065  O   ILE A 264     -15.968  -6.540  59.600  1.00  0.00              
ATOM   2066  N   GLY A 265     -13.953  -5.758  58.965  1.00  0.00              
ATOM   2067  CA  GLY A 265     -14.472  -4.521  58.408  1.00  0.00              
ATOM   2068  C   GLY A 265     -13.678  -3.307  58.864  1.00  0.00              
ATOM   2069  O   GLY A 265     -14.068  -2.168  58.603  1.00  0.00              
ATOM   2070  N   MET A 266     -12.545  -3.516  59.544  1.00  0.00              
ATOM   2071  CA  MET A 266     -11.748  -2.407  60.037  1.00  0.00              
ATOM   2072  CB  MET A 266     -10.838  -2.847  61.178  1.00  0.00              
ATOM   2073  CG  MET A 266     -11.552  -3.346  62.425  1.00  0.00              
ATOM   2074  SD  MET A 266     -10.392  -3.976  63.664  1.00  0.00              
ATOM   2075  CE  MET A 266      -9.950  -2.466  64.475  1.00  0.00              
ATOM   2076  C   MET A 266     -10.907  -1.841  58.904  1.00  0.00              
ATOM   2077  O   MET A 266     -10.200  -2.566  58.202  1.00  0.00              
ATOM   2078  N   GLU A 267     -11.007  -0.525  58.719  1.00  0.00              
ATOM   2079  CA  GLU A 267     -10.207   0.189  57.730  1.00  0.00              
ATOM   2080  CB  GLU A 267     -10.893   1.503  57.371  1.00  0.00              
ATOM   2081  CG  GLU A 267     -12.262   1.322  56.728  1.00  0.00              
ATOM   2082  CD  GLU A 267     -12.940   2.638  56.382  1.00  0.00              
ATOM   2083  OE1 GLU A 267     -13.568   3.227  57.261  1.00  0.00              
ATOM   2084  OE2 GLU A 267     -12.837   3.073  55.236  1.00  0.00              
ATOM   2085  C   GLU A 267      -8.774   0.468  58.183  1.00  0.00              
ATOM   2086  O   GLU A 267      -7.968   1.041  57.448  1.00  0.00              
ATOM   2087  N   SER A 268      -8.460   0.095  59.425  1.00  0.00              
ATOM   2088  CA  SER A 268      -7.139   0.249  60.005  1.00  0.00              
ATOM   2089  CB  SER A 268      -7.247  -0.125  61.474  1.00  0.00              
ATOM   2090  OG  SER A 268      -8.385   0.490  62.069  1.00  0.00              
ATOM   2091  C   SER A 268      -6.093  -0.635  59.332  1.00  0.00              
ATOM   2092  O   SER A 268      -6.408  -1.684  58.767  1.00  0.00              
ATOM   2093  N   ALA A 269      -4.831  -0.204  59.385  1.00  0.00              
ATOM   2094  CA  ALA A 269      -3.724  -0.981  58.852  1.00  0.00              
ATOM   2095  CB  ALA A 269      -2.478  -0.111  58.839  1.00  0.00              
ATOM   2096  C   ALA A 269      -3.430  -2.202  59.716  1.00  0.00              
ATOM   2097  O   ALA A 269      -3.558  -2.151  60.942  1.00  0.00              
ATOM   2098  N   GLY A 270      -3.051  -3.311  59.082  1.00  0.00              
ATOM   2099  CA  GLY A 270      -2.730  -4.537  59.795  1.00  0.00              
ATOM   2100  C   GLY A 270      -1.374  -4.478  60.482  1.00  0.00              
ATOM   2101  O   GLY A 270      -0.515  -3.669  60.122  1.00  0.00              
ATOM   2102  N   ILE A 271      -1.173  -5.408  61.422  1.00  0.00              
ATOM   2103  CA  ILE A 271       0.003  -5.514  62.285  1.00  0.00              
ATOM   2104  CB  ILE A 271      -0.044  -6.924  62.944  1.00  0.00              
ATOM   2105  CG2 ILE A 271       1.306  -7.574  63.235  1.00  0.00              
ATOM   2106  CG1 ILE A 271      -0.930  -6.845  64.180  1.00  0.00              
ATOM   2107  CD1 ILE A 271      -1.041  -8.143  65.004  1.00  0.00              
ATOM   2108  C   ILE A 271       1.365  -5.156  61.687  1.00  0.00              
ATOM   2109  O   ILE A 271       2.102  -4.332  62.235  1.00  0.00              
ATOM   2110  N   HIS A 272       1.672  -5.764  60.537  1.00  0.00              
ATOM   2111  CA  HIS A 272       2.890  -5.489  59.787  1.00  0.00              
ATOM   2112  CB  HIS A 272       2.966  -6.421  58.571  1.00  0.00              
ATOM   2113  CG  HIS A 272       1.817  -6.319  57.571  1.00  0.00              
ATOM   2114  ND1 HIS A 272       0.528  -6.592  57.741  1.00  0.00              
ATOM   2115  CD2 HIS A 272       1.996  -5.911  56.270  1.00  0.00              
ATOM   2116  NE2 HIS A 272       0.806  -5.957  55.733  1.00  0.00              
ATOM   2117  CE1 HIS A 272      -0.080  -6.361  56.608  1.00  0.00              
ATOM   2118  C   HIS A 272       3.028  -4.031  59.365  1.00  0.00              
ATOM   2119  O   HIS A 272       4.078  -3.403  59.534  1.00  0.00              
ATOM   2120  N   GLU A 273       1.919  -3.473  58.876  1.00  0.00              
ATOM   2121  CA  GLU A 273       1.875  -2.098  58.415  1.00  0.00              
ATOM   2122  CB  GLU A 273       0.590  -1.826  57.659  1.00  0.00              
ATOM   2123  CG  GLU A 273       0.432  -2.626  56.379  1.00  0.00              
ATOM   2124  CD  GLU A 273      -0.960  -2.513  55.781  1.00  0.00              
ATOM   2125  OE1 GLU A 273      -1.899  -3.055  56.369  1.00  0.00              
ATOM   2126  OE2 GLU A 273      -1.109  -1.868  54.746  1.00  0.00              
ATOM   2127  C   GLU A 273       1.953  -1.157  59.601  1.00  0.00              
ATOM   2128  O   GLU A 273       2.643  -0.142  59.520  1.00  0.00              
ATOM   2129  N   THR A 274       1.278  -1.451  60.718  1.00  0.00              
ATOM   2130  CA  THR A 274       1.384  -0.614  61.903  1.00  0.00              
ATOM   2131  CB  THR A 274       0.298  -0.970  62.935  1.00  0.00              
ATOM   2132  OG1 THR A 274       0.245  -2.388  63.026  1.00  0.00              
ATOM   2133  CG2 THR A 274      -1.059  -0.391  62.573  1.00  0.00              
ATOM   2134  C   THR A 274       2.786  -0.615  62.507  1.00  0.00              
ATOM   2135  O   THR A 274       3.283   0.428  62.943  1.00  0.00              
ATOM   2136  N   THR A 275       3.455  -1.776  62.475  1.00  0.00              
ATOM   2137  CA  THR A 275       4.844  -1.896  62.901  1.00  0.00              
ATOM   2138  CB  THR A 275       5.269  -3.386  62.872  1.00  0.00              
ATOM   2139  OG1 THR A 275       4.445  -4.075  63.807  1.00  0.00              
ATOM   2140  CG2 THR A 275       6.725  -3.609  63.253  1.00  0.00              
ATOM   2141  C   THR A 275       5.731  -1.024  62.010  1.00  0.00              
ATOM   2142  O   THR A 275       6.514  -0.209  62.506  1.00  0.00              
ATOM   2143  N   TYR A 276       5.554  -1.129  60.686  1.00  0.00              
ATOM   2144  CA  TYR A 276       6.285  -0.310  59.731  1.00  0.00              
ATOM   2145  CB  TYR A 276       5.925  -0.738  58.309  1.00  0.00              
ATOM   2146  CG  TYR A 276       6.849  -0.196  57.225  1.00  0.00              
ATOM   2147  CD1 TYR A 276       8.221  -0.235  57.399  1.00  0.00              
ATOM   2148  CE1 TYR A 276       9.055   0.219  56.403  1.00  0.00              
ATOM   2149  CD2 TYR A 276       6.312   0.307  56.057  1.00  0.00              
ATOM   2150  CE2 TYR A 276       7.147   0.747  55.052  1.00  0.00              
ATOM   2151  CZ  TYR A 276       8.513   0.687  55.229  1.00  0.00              
ATOM   2152  OH  TYR A 276       9.352   1.041  54.194  1.00  0.00              
ATOM   2153  C   TYR A 276       6.031   1.183  59.927  1.00  0.00              
ATOM   2154  O   TYR A 276       6.983   1.963  59.925  1.00  0.00              
ATOM   2155  N   ASN A 277       4.773   1.595  60.142  1.00  0.00              
ATOM   2156  CA  ASN A 277       4.429   2.980  60.460  1.00  0.00              
ATOM   2157  CB  ASN A 277       2.941   3.155  60.754  1.00  0.00              
ATOM   2158  CG  ASN A 277       2.042   3.338  59.543  1.00  0.00              
ATOM   2159  OD1 ASN A 277       1.884   4.433  59.006  1.00  0.00              
ATOM   2160  ND2 ASN A 277       1.399   2.286  59.067  1.00  0.00              
ATOM   2161  C   ASN A 277       5.185   3.496  61.671  1.00  0.00              
ATOM   2162  O   ASN A 277       5.721   4.604  61.641  1.00  0.00              
ATOM   2163  N   SER A 278       5.265   2.671  62.722  1.00  0.00              
ATOM   2164  CA  SER A 278       5.990   3.020  63.935  1.00  0.00              
ATOM   2165  CB  SER A 278       5.871   1.898  64.958  1.00  0.00              
ATOM   2166  OG  SER A 278       4.538   1.477  65.218  1.00  0.00              
ATOM   2167  C   SER A 278       7.467   3.278  63.646  1.00  0.00              
ATOM   2168  O   SER A 278       8.002   4.335  63.988  1.00  0.00              
ATOM   2169  N   ILE A 279       8.116   2.339  62.943  1.00  0.00              
ATOM   2170  CA  ILE A 279       9.536   2.450  62.619  1.00  0.00              
ATOM   2171  CB  ILE A 279      10.053   1.151  61.950  1.00  0.00              
ATOM   2172  CG2 ILE A 279      11.553   1.248  61.699  1.00  0.00              
ATOM   2173  CG1 ILE A 279       9.794  -0.066  62.828  1.00  0.00              
ATOM   2174  CD1 ILE A 279      10.002  -1.429  62.140  1.00  0.00              
ATOM   2175  C   ILE A 279       9.809   3.671  61.743  1.00  0.00              
ATOM   2176  O   ILE A 279      10.724   4.445  62.020  1.00  0.00              
ATOM   2177  N   MET A 280       8.987   3.883  60.712  1.00  0.00              
ATOM   2178  CA  MET A 280       9.133   5.023  59.817  1.00  0.00              
ATOM   2179  CB  MET A 280       8.220   4.852  58.618  1.00  0.00              
ATOM   2180  CG  MET A 280       8.664   3.758  57.661  1.00  0.00              
ATOM   2181  SD  MET A 280      10.019   4.249  56.567  1.00  0.00              
ATOM   2182  CE  MET A 280      11.342   3.279  57.225  1.00  0.00              
ATOM   2183  C   MET A 280       8.869   6.372  60.470  1.00  0.00              
ATOM   2184  O   MET A 280       9.509   7.366  60.124  1.00  0.00              
ATOM   2185  N   LYS A 281       7.925   6.436  61.414  1.00  0.00              
ATOM   2186  CA  LYS A 281       7.673   7.666  62.153  1.00  0.00              
ATOM   2187  CB  LYS A 281       6.344   7.560  62.888  1.00  0.00              
ATOM   2188  CG  LYS A 281       5.757   8.906  63.279  1.00  0.00              
ATOM   2189  CD  LYS A 281       4.429   8.683  63.973  1.00  0.00              
ATOM   2190  CE  LYS A 281       3.787  10.012  64.319  1.00  0.00              
ATOM   2191  NZ  LYS A 281       2.592   9.782  65.105  1.00  0.00              
ATOM   2192  C   LYS A 281       8.812   7.959  63.128  1.00  0.00              
ATOM   2193  O   LYS A 281       9.079   9.114  63.467  1.00  0.00              
ATOM   2194  N   CYS A 282       9.489   6.908  63.602  1.00  0.00              
ATOM   2195  CA  CYS A 282      10.728   7.069  64.343  1.00  0.00              
ATOM   2196  CB  CYS A 282      11.117   5.758  65.001  1.00  0.00              
ATOM   2197  SG  CYS A 282       9.958   5.281  66.302  1.00  0.00              
ATOM   2198  C   CYS A 282      11.888   7.591  63.499  1.00  0.00              
ATOM   2199  O   CYS A 282      11.862   7.611  62.266  1.00  0.00              
ATOM   2200  N   ASP A 283      12.940   8.025  64.193  1.00  0.00              
ATOM   2201  CA  ASP A 283      14.070   8.684  63.562  1.00  0.00              
ATOM   2202  CB  ASP A 283      14.913   9.354  64.642  1.00  0.00              
ATOM   2203  CG  ASP A 283      16.123  10.137  64.148  1.00  0.00              
ATOM   2204  OD1 ASP A 283      16.016  11.353  64.027  1.00  0.00              
ATOM   2205  OD2 ASP A 283      17.171   9.535  63.908  1.00  0.00              
ATOM   2206  C   ASP A 283      14.946   7.768  62.718  1.00  0.00              
ATOM   2207  O   ASP A 283      15.647   6.901  63.240  1.00  0.00              
ATOM   2208  N   ILE A 284      14.843   7.973  61.405  1.00  0.00              
ATOM   2209  CA  ILE A 284      15.851   7.649  60.389  1.00  0.00              
ATOM   2210  CB  ILE A 284      16.259   8.917  59.577  1.00  0.00              
ATOM   2211  CG2 ILE A 284      16.935   8.488  58.280  1.00  0.00              
ATOM   2212  CG1 ILE A 284      15.123   9.875  59.233  1.00  0.00              
ATOM   2213  CD1 ILE A 284      14.783  10.929  60.306  1.00  0.00              
ATOM   2214  C   ILE A 284      17.117   6.919  60.831  1.00  0.00              
ATOM   2215  O   ILE A 284      17.318   5.738  60.546  1.00  0.00              
ATOM   2216  N   ASP A 285      17.935   7.635  61.607  1.00  0.00              
ATOM   2217  CA  ASP A 285      19.278   7.209  61.978  1.00  0.00              
ATOM   2218  CB  ASP A 285      20.030   8.336  62.713  1.00  0.00              
ATOM   2219  CG  ASP A 285      20.094   9.686  61.995  1.00  0.00              
ATOM   2220  OD1 ASP A 285      21.160  10.281  61.880  1.00  0.00              
ATOM   2221  OD2 ASP A 285      19.046  10.173  61.560  1.00  0.00              
ATOM   2222  C   ASP A 285      19.221   5.982  62.876  1.00  0.00              
ATOM   2223  O   ASP A 285      20.011   5.052  62.726  1.00  0.00              
ATOM   2224  N   ILE A 286      18.246   5.948  63.791  1.00  0.00              
ATOM   2225  CA  ILE A 286      18.148   4.867  64.764  1.00  0.00              
ATOM   2226  CB  ILE A 286      17.732   5.391  66.165  1.00  0.00              
ATOM   2227  CG2 ILE A 286      18.788   6.376  66.654  1.00  0.00              
ATOM   2228  CG1 ILE A 286      16.330   6.000  66.201  1.00  0.00              
ATOM   2229  CD1 ILE A 286      15.799   6.377  67.597  1.00  0.00              
ATOM   2230  C   ILE A 286      17.242   3.720  64.323  1.00  0.00              
ATOM   2231  O   ILE A 286      17.173   2.692  65.005  1.00  0.00              
ATOM   2232  N   ARG A 287      16.556   3.848  63.176  1.00  0.00              
ATOM   2233  CA  ARG A 287      15.610   2.842  62.695  1.00  0.00              
ATOM   2234  CB  ARG A 287      15.065   3.203  61.321  1.00  0.00              
ATOM   2235  CG  ARG A 287      14.071   4.346  61.340  1.00  0.00              
ATOM   2236  CD  ARG A 287      13.569   4.611  59.931  1.00  0.00              
ATOM   2237  NE  ARG A 287      12.657   5.742  59.917  1.00  0.00              
ATOM   2238  CZ  ARG A 287      12.762   6.748  59.048  1.00  0.00              
ATOM   2239  NH1 ARG A 287      11.937   7.777  59.157  1.00  0.00              
ATOM   2240  NH2 ARG A 287      13.652   6.741  58.061  1.00  0.00              
ATOM   2241  C   ARG A 287      16.121   1.409  62.644  1.00  0.00              
ATOM   2242  O   ARG A 287      15.389   0.476  62.982  1.00  0.00              
ATOM   2243  N   LYS A 288      17.395   1.222  62.279  1.00  0.00              
ATOM   2244  CA  LYS A 288      17.998  -0.103  62.199  1.00  0.00              
ATOM   2245  CB  LYS A 288      19.412   0.002  61.639  1.00  0.00              
ATOM   2246  CG  LYS A 288      19.962  -1.340  61.174  1.00  0.00              
ATOM   2247  CD  LYS A 288      21.395  -1.202  60.698  1.00  0.00              
ATOM   2248  CE  LYS A 288      21.886  -2.559  60.224  1.00  0.00              
ATOM   2249  NZ  LYS A 288      23.276  -2.495  59.822  1.00  0.00              
ATOM   2250  C   LYS A 288      18.018  -0.810  63.553  1.00  0.00              
ATOM   2251  O   LYS A 288      17.823  -2.024  63.631  1.00  0.00              
ATOM   2252  N   ASP A 289      18.179  -0.040  64.638  1.00  0.00              
ATOM   2253  CA  ASP A 289      18.190  -0.571  66.001  1.00  0.00              
ATOM   2254  CB  ASP A 289      18.443   0.529  67.040  1.00  0.00              
ATOM   2255  CG  ASP A 289      19.747   1.310  66.929  1.00  0.00              
ATOM   2256  OD1 ASP A 289      20.420   1.471  67.944  1.00  0.00              
ATOM   2257  OD2 ASP A 289      20.061   1.791  65.838  1.00  0.00              
ATOM   2258  C   ASP A 289      16.847  -1.209  66.335  1.00  0.00              
ATOM   2259  O   ASP A 289      16.771  -2.231  67.022  1.00  0.00              
ATOM   2260  N   LEU A 290      15.778  -0.590  65.820  1.00  0.00              
ATOM   2261  CA  LEU A 290      14.426  -1.099  65.980  1.00  0.00              
ATOM   2262  CB  LEU A 290      13.405  -0.015  65.651  1.00  0.00              
ATOM   2263  CG  LEU A 290      13.460   1.312  66.398  1.00  0.00              
ATOM   2264  CD1 LEU A 290      12.471   2.279  65.779  1.00  0.00              
ATOM   2265  CD2 LEU A 290      13.188   1.138  67.884  1.00  0.00              
ATOM   2266  C   LEU A 290      14.203  -2.301  65.072  1.00  0.00              
ATOM   2267  O   LEU A 290      13.753  -3.347  65.540  1.00  0.00              
ATOM   2268  N   TYR A 291      14.551  -2.172  63.782  1.00  0.00              
ATOM   2269  CA  TYR A 291      14.443  -3.252  62.803  1.00  0.00              
ATOM   2270  CB  TYR A 291      15.072  -2.857  61.470  1.00  0.00              
ATOM   2271  CG  TYR A 291      14.193  -2.043  60.535  1.00  0.00              
ATOM   2272  CD1 TYR A 291      12.987  -2.552  60.095  1.00  0.00              
ATOM   2273  CE1 TYR A 291      12.253  -1.866  59.150  1.00  0.00              
ATOM   2274  CD2 TYR A 291      14.650  -0.831  60.060  1.00  0.00              
ATOM   2275  CE2 TYR A 291      13.920  -0.140  59.116  1.00  0.00              
ATOM   2276  CZ  TYR A 291      12.732  -0.670  58.662  1.00  0.00              
ATOM   2277  OH  TYR A 291      12.012   0.001  57.698  1.00  0.00              
ATOM   2278  C   TYR A 291      15.083  -4.561  63.235  1.00  0.00              
ATOM   2279  O   TYR A 291      14.485  -5.628  63.096  1.00  0.00              
ATOM   2280  N   ALA A 292      16.296  -4.476  63.787  1.00  0.00              
ATOM   2281  CA  ALA A 292      17.015  -5.640  64.280  1.00  0.00              
ATOM   2282  CB  ALA A 292      18.430  -5.225  64.653  1.00  0.00              
ATOM   2283  C   ALA A 292      16.395  -6.305  65.502  1.00  0.00              
ATOM   2284  O   ALA A 292      16.750  -7.435  65.841  1.00  0.00              
ATOM   2285  N   ASN A 293      15.470  -5.632  66.194  1.00  0.00              
ATOM   2286  CA  ASN A 293      14.889  -6.173  67.410  1.00  0.00              
ATOM   2287  CB  ASN A 293      15.490  -5.507  68.658  1.00  0.00              
ATOM   2288  CG  ASN A 293      16.998  -5.630  68.808  1.00  0.00              
ATOM   2289  OD1 ASN A 293      17.529  -6.621  69.303  1.00  0.00              
ATOM   2290  ND2 ASN A 293      17.744  -4.621  68.376  1.00  0.00              
ATOM   2291  C   ASN A 293      13.376  -5.986  67.385  1.00  0.00              
ATOM   2292  O   ASN A 293      12.793  -5.289  68.225  1.00  0.00              
ATOM   2293  N   ASN A 294      12.689  -6.584  66.406  1.00  0.00              
ATOM   2294  CA  ASN A 294      11.235  -6.527  66.411  1.00  0.00              
ATOM   2295  CB  ASN A 294      10.634  -6.497  65.006  1.00  0.00              
ATOM   2296  CG  ASN A 294       9.112  -6.348  64.966  1.00  0.00              
ATOM   2297  OD1 ASN A 294       8.467  -6.819  64.034  1.00  0.00              
ATOM   2298  ND2 ASN A 294       8.428  -5.708  65.909  1.00  0.00              
ATOM   2299  C   ASN A 294      10.681  -7.669  67.248  1.00  0.00              
ATOM   2300  O   ASN A 294      10.384  -8.762  66.765  1.00  0.00              
ATOM   2301  N   VAL A 295      10.564  -7.390  68.544  1.00  0.00              
ATOM   2302  CA  VAL A 295      10.198  -8.403  69.520  1.00  0.00              
ATOM   2303  CB  VAL A 295      10.843  -8.078  70.890  1.00  0.00              
ATOM   2304  CG1 VAL A 295      10.434  -9.071  71.972  1.00  0.00              
ATOM   2305  CG2 VAL A 295      12.360  -8.092  70.768  1.00  0.00              
ATOM   2306  C   VAL A 295       8.683  -8.504  69.617  1.00  0.00              
ATOM   2307  O   VAL A 295       7.996  -7.517  69.880  1.00  0.00              
ATOM   2308  N   MET A 296       8.142  -9.693  69.368  1.00  0.00              
ATOM   2309  CA  MET A 296       6.717  -9.923  69.534  1.00  0.00              
ATOM   2310  CB  MET A 296       6.229 -10.974  68.557  1.00  0.00              
ATOM   2311  CG  MET A 296       6.298 -10.487  67.120  1.00  0.00              
ATOM   2312  SD  MET A 296       5.449 -11.606  65.982  1.00  0.00              
ATOM   2313  CE  MET A 296       6.766 -12.766  65.790  1.00  0.00              
ATOM   2314  C   MET A 296       6.362 -10.317  70.960  1.00  0.00              
ATOM   2315  O   MET A 296       7.175 -10.914  71.667  1.00  0.00              
ATOM   2316  N   SER A 297       5.146  -9.989  71.402  1.00  0.00              
ATOM   2317  CA  SER A 297       4.717 -10.225  72.770  1.00  0.00              
ATOM   2318  CB  SER A 297       5.290  -9.137  73.665  1.00  0.00              
ATOM   2319  OG  SER A 297       4.955  -7.835  73.207  1.00  0.00              
ATOM   2320  C   SER A 297       3.201 -10.223  72.876  1.00  0.00              
ATOM   2321  O   SER A 297       2.511  -9.576  72.084  1.00  0.00              
ATOM   2322  N   GLY A 298       2.680 -10.946  73.863  1.00  0.00              
ATOM   2323  CA  GLY A 298       1.250 -11.057  74.066  1.00  0.00              
ATOM   2324  C   GLY A 298       0.694 -12.369  73.532  1.00  0.00              
ATOM   2325  O   GLY A 298       1.418 -13.288  73.128  1.00  0.00              
ATOM   2326  N   GLY A 299      -0.636 -12.405  73.488  1.00  0.00              
ATOM   2327  CA  GLY A 299      -1.386 -13.619  73.224  1.00  0.00              
ATOM   2328  C   GLY A 299      -1.478 -13.926  71.739  1.00  0.00              
ATOM   2329  O   GLY A 299      -1.128 -15.027  71.308  1.00  0.00              
ATOM   2330  N   THR A 300      -1.893 -12.949  70.925  1.00  0.00              
ATOM   2331  CA  THR A 300      -2.133 -13.186  69.504  1.00  0.00              
ATOM   2332  CB  THR A 300      -2.841 -12.000  68.819  1.00  0.00              
ATOM   2333  OG1 THR A 300      -2.946 -10.915  69.733  1.00  0.00              
ATOM   2334  CG2 THR A 300      -4.212 -12.402  68.335  1.00  0.00              
ATOM   2335  C   THR A 300      -0.852 -13.541  68.756  1.00  0.00              
ATOM   2336  O   THR A 300      -0.834 -14.336  67.815  1.00  0.00              
ATOM   2337  N   THR A 301       0.257 -12.997  69.252  1.00  0.00              
ATOM   2338  CA  THR A 301       1.587 -13.296  68.755  1.00  0.00              
ATOM   2339  CB  THR A 301       2.561 -12.305  69.400  1.00  0.00              
ATOM   2340  OG1 THR A 301       2.155 -12.153  70.756  1.00  0.00              
ATOM   2341  CG2 THR A 301       2.521 -10.958  68.697  1.00  0.00              
ATOM   2342  C   THR A 301       2.071 -14.731  68.935  1.00  0.00              
ATOM   2343  O   THR A 301       3.112 -15.098  68.388  1.00  0.00              
ATOM   2344  N   MET A 302       1.354 -15.571  69.692  1.00  0.00              
ATOM   2345  CA  MET A 302       1.744 -16.963  69.878  1.00  0.00              
ATOM   2346  CB  MET A 302       1.025 -17.570  71.079  1.00  0.00              
ATOM   2347  CG  MET A 302       1.462 -17.002  72.424  1.00  0.00              
ATOM   2348  SD  MET A 302       3.186 -17.374  72.831  1.00  0.00              
ATOM   2349  CE  MET A 302       2.967 -18.782  73.879  1.00  0.00              
ATOM   2350  C   MET A 302       1.531 -17.855  68.659  1.00  0.00              
ATOM   2351  O   MET A 302       2.152 -18.916  68.557  1.00  0.00              
ATOM   2352  N   TYR A 303       0.686 -17.438  67.707  1.00  0.00              
ATOM   2353  CA  TYR A 303       0.268 -18.298  66.604  1.00  0.00              
ATOM   2354  CB  TYR A 303      -0.847 -17.643  65.781  1.00  0.00              
ATOM   2355  CG  TYR A 303      -2.100 -17.250  66.558  1.00  0.00              
ATOM   2356  CD1 TYR A 303      -2.827 -16.161  66.124  1.00  0.00              
ATOM   2357  CE1 TYR A 303      -3.909 -15.721  66.853  1.00  0.00              
ATOM   2358  CD2 TYR A 303      -2.485 -17.929  67.701  1.00  0.00              
ATOM   2359  CE2 TYR A 303      -3.565 -17.488  68.437  1.00  0.00              
ATOM   2360  CZ  TYR A 303      -4.257 -16.374  68.014  1.00  0.00              
ATOM   2361  OH  TYR A 303      -5.305 -15.896  68.775  1.00  0.00              
ATOM   2362  C   TYR A 303       1.391 -18.724  65.660  1.00  0.00              
ATOM   2363  O   TYR A 303       2.171 -17.879  65.212  1.00  0.00              
ATOM   2364  N   PRO A 304       1.521 -20.020  65.327  1.00  0.00              
ATOM   2365  CD  PRO A 304       0.697 -21.103  65.857  1.00  0.00              
ATOM   2366  CA  PRO A 304       2.542 -20.540  64.418  1.00  0.00              
ATOM   2367  CB  PRO A 304       2.154 -21.997  64.280  1.00  0.00              
ATOM   2368  CG  PRO A 304       1.572 -22.321  65.631  1.00  0.00              
ATOM   2369  C   PRO A 304       2.548 -19.838  63.066  1.00  0.00              
ATOM   2370  O   PRO A 304       1.497 -19.530  62.501  1.00  0.00              
ATOM   2371  N   GLY A 305       3.743 -19.525  62.568  1.00  0.00              
ATOM   2372  CA  GLY A 305       3.876 -18.861  61.283  1.00  0.00              
ATOM   2373  C   GLY A 305       4.053 -17.354  61.394  1.00  0.00              
ATOM   2374  O   GLY A 305       4.711 -16.767  60.530  1.00  0.00              
ATOM   2375  N   ILE A 306       3.542 -16.710  62.460  1.00  0.00              
ATOM   2376  CA  ILE A 306       3.526 -15.251  62.568  1.00  0.00              
ATOM   2377  CB  ILE A 306       2.824 -14.780  63.876  1.00  0.00              
ATOM   2378  CG2 ILE A 306       3.648 -15.090  65.123  1.00  0.00              
ATOM   2379  CG1 ILE A 306       2.464 -13.296  63.803  1.00  0.00              
ATOM   2380  CD1 ILE A 306       1.538 -12.790  64.927  1.00  0.00              
ATOM   2381  C   ILE A 306       4.877 -14.573  62.362  1.00  0.00              
ATOM   2382  O   ILE A 306       4.956 -13.577  61.647  1.00  0.00              
ATOM   2383  N   ALA A 307       5.956 -15.139  62.915  1.00  0.00              
ATOM   2384  CA  ALA A 307       7.303 -14.618  62.722  1.00  0.00              
ATOM   2385  CB  ALA A 307       8.294 -15.486  63.483  1.00  0.00              
ATOM   2386  C   ALA A 307       7.728 -14.615  61.261  1.00  0.00              
ATOM   2387  O   ALA A 307       8.263 -13.632  60.751  1.00  0.00              
ATOM   2388  N   ASP A 308       7.391 -15.707  60.569  1.00  0.00              
ATOM   2389  CA  ASP A 308       7.816 -15.936  59.194  1.00  0.00              
ATOM   2390  CB  ASP A 308       7.492 -17.360  58.738  1.00  0.00              
ATOM   2391  CG  ASP A 308       8.068 -18.460  59.613  1.00  0.00              
ATOM   2392  OD1 ASP A 308       9.013 -19.122  59.192  1.00  0.00              
ATOM   2393  OD2 ASP A 308       7.560 -18.648  60.722  1.00  0.00              
ATOM   2394  C   ASP A 308       7.078 -14.969  58.285  1.00  0.00              
ATOM   2395  O   ASP A 308       7.676 -14.291  57.449  1.00  0.00              
ATOM   2396  N   ARG A 309       5.759 -14.891  58.493  1.00  0.00              
ATOM   2397  CA  ARG A 309       4.907 -13.987  57.742  1.00  0.00              
ATOM   2398  CB  ARG A 309       3.447 -14.287  58.067  1.00  0.00              
ATOM   2399  CG  ARG A 309       2.426 -13.387  57.387  1.00  0.00              
ATOM   2400  CD  ARG A 309       2.455 -13.463  55.864  1.00  0.00              
ATOM   2401  NE  ARG A 309       1.521 -12.498  55.311  1.00  0.00              
ATOM   2402  CZ  ARG A 309       0.203 -12.689  55.292  1.00  0.00              
ATOM   2403  NH1 ARG A 309      -0.569 -11.663  54.961  1.00  0.00              
ATOM   2404  NH2 ARG A 309      -0.327 -13.874  55.570  1.00  0.00              
ATOM   2405  C   ARG A 309       5.252 -12.524  57.997  1.00  0.00              
ATOM   2406  O   ARG A 309       5.397 -11.764  57.040  1.00  0.00              
ATOM   2407  N   MET A 310       5.412 -12.113  59.261  1.00  0.00              
ATOM   2408  CA  MET A 310       5.840 -10.760  59.598  1.00  0.00              
ATOM   2409  CB  MET A 310       5.989 -10.587  61.104  1.00  0.00              
ATOM   2410  CG  MET A 310       4.704 -10.234  61.831  1.00  0.00              
ATOM   2411  SD  MET A 310       4.096  -8.597  61.357  1.00  0.00              
ATOM   2412  CE  MET A 310       5.121  -7.600  62.403  1.00  0.00              
ATOM   2413  C   MET A 310       7.152 -10.378  58.934  1.00  0.00              
ATOM   2414  O   MET A 310       7.258  -9.304  58.337  1.00  0.00              
ATOM   2415  N   GLN A 311       8.137 -11.284  59.012  1.00  0.00              
ATOM   2416  CA  GLN A 311       9.432 -11.096  58.375  1.00  0.00              
ATOM   2417  CB  GLN A 311      10.319 -12.305  58.664  1.00  0.00              
ATOM   2418  CG  GLN A 311      11.791 -12.183  58.287  1.00  0.00              
ATOM   2419  CD  GLN A 311      12.590 -11.162  59.088  1.00  0.00              
ATOM   2420  OE1 GLN A 311      12.601 -11.134  60.319  1.00  0.00              
ATOM   2421  NE2 GLN A 311      13.294 -10.284  58.391  1.00  0.00              
ATOM   2422  C   GLN A 311       9.266 -10.876  56.877  1.00  0.00              
ATOM   2423  O   GLN A 311       9.748  -9.867  56.365  1.00  0.00              
ATOM   2424  N   LYS A 312       8.526 -11.767  56.201  1.00  0.00              
ATOM   2425  CA  LYS A 312       8.213 -11.652  54.779  1.00  0.00              
ATOM   2426  CB  LYS A 312       7.296 -12.815  54.380  1.00  0.00              
ATOM   2427  CG  LYS A 312       6.749 -12.810  52.955  1.00  0.00              
ATOM   2428  CD  LYS A 312       5.824 -14.001  52.766  1.00  0.00              
ATOM   2429  CE  LYS A 312       5.059 -13.901  51.454  1.00  0.00              
ATOM   2430  NZ  LYS A 312       4.220 -15.072  51.285  1.00  0.00              
ATOM   2431  C   LYS A 312       7.578 -10.310  54.415  1.00  0.00              
ATOM   2432  O   LYS A 312       8.083  -9.588  53.546  1.00  0.00              
ATOM   2433  N   GLU A 313       6.500  -9.955  55.124  1.00  0.00              
ATOM   2434  CA  GLU A 313       5.779  -8.711  54.903  1.00  0.00              
ATOM   2435  CB  GLU A 313       4.602  -8.594  55.867  1.00  0.00              
ATOM   2436  CG  GLU A 313       3.438  -9.555  55.617  1.00  0.00              
ATOM   2437  CD  GLU A 313       2.403  -9.153  54.567  1.00  0.00              
ATOM   2438  OE1 GLU A 313       2.752  -8.587  53.532  1.00  0.00              
ATOM   2439  OE2 GLU A 313       1.222  -9.435  54.789  1.00  0.00              
ATOM   2440  C   GLU A 313       6.670  -7.489  55.048  1.00  0.00              
ATOM   2441  O   GLU A 313       6.723  -6.655  54.143  1.00  0.00              
ATOM   2442  N   ILE A 314       7.432  -7.387  56.141  1.00  0.00              
ATOM   2443  CA  ILE A 314       8.296  -6.234  56.331  1.00  0.00              
ATOM   2444  CB  ILE A 314       8.667  -6.031  57.821  1.00  0.00              
ATOM   2445  CG2 ILE A 314       9.593  -4.833  58.031  1.00  0.00              
ATOM   2446  CG1 ILE A 314       7.372  -5.806  58.607  1.00  0.00              
ATOM   2447  CD1 ILE A 314       7.522  -5.569  60.120  1.00  0.00              
ATOM   2448  C   ILE A 314       9.475  -6.241  55.360  1.00  0.00              
ATOM   2449  O   ILE A 314       9.858  -5.167  54.899  1.00  0.00              
ATOM   2450  N   THR A 315      10.034  -7.387  54.944  1.00  0.00              
ATOM   2451  CA  THR A 315      11.012  -7.391  53.858  1.00  0.00              
ATOM   2452  CB  THR A 315      11.765  -8.732  53.729  1.00  0.00              
ATOM   2453  OG1 THR A 315      10.830  -9.803  53.783  1.00  0.00              
ATOM   2454  CG2 THR A 315      12.807  -8.886  54.826  1.00  0.00              
ATOM   2455  C   THR A 315      10.450  -6.959  52.505  1.00  0.00              
ATOM   2456  O   THR A 315      11.202  -6.576  51.609  1.00  0.00              
ATOM   2457  N   ALA A 316       9.127  -7.045  52.326  1.00  0.00              
ATOM   2458  CA  ALA A 316       8.479  -6.469  51.158  1.00  0.00              
ATOM   2459  CB  ALA A 316       7.168  -7.194  50.893  1.00  0.00              
ATOM   2460  C   ALA A 316       8.171  -4.985  51.336  1.00  0.00              
ATOM   2461  O   ALA A 316       8.221  -4.214  50.378  1.00  0.00              
ATOM   2462  N   LEU A 317       7.831  -4.564  52.559  1.00  0.00              
ATOM   2463  CA  LEU A 317       7.520  -3.170  52.852  1.00  0.00              
ATOM   2464  CB  LEU A 317       6.740  -3.065  54.160  1.00  0.00              
ATOM   2465  CG  LEU A 317       5.341  -3.653  54.279  1.00  0.00              
ATOM   2466  CD1 LEU A 317       4.889  -3.599  55.727  1.00  0.00              
ATOM   2467  CD2 LEU A 317       4.354  -2.931  53.377  1.00  0.00              
ATOM   2468  C   LEU A 317       8.729  -2.249  52.954  1.00  0.00              
ATOM   2469  O   LEU A 317       8.671  -1.081  52.563  1.00  0.00              
ATOM   2470  N   ALA A 318       9.823  -2.762  53.515  1.00  0.00              
ATOM   2471  CA  ALA A 318      10.984  -1.957  53.852  1.00  0.00              
ATOM   2472  CB  ALA A 318      11.418  -2.306  55.268  1.00  0.00              
ATOM   2473  C   ALA A 318      12.173  -2.229  52.940  1.00  0.00              
ATOM   2474  O   ALA A 318      12.270  -3.326  52.387  1.00  0.00              
ATOM   2475  N   PRO A 319      13.100  -1.277  52.734  1.00  0.00              
ATOM   2476  CD  PRO A 319      12.944   0.136  53.067  1.00  0.00              
ATOM   2477  CA  PRO A 319      14.351  -1.505  52.018  1.00  0.00              
ATOM   2478  CB  PRO A 319      15.018  -0.137  52.043  1.00  0.00              
ATOM   2479  CG  PRO A 319      14.387   0.577  53.214  1.00  0.00              
ATOM   2480  C   PRO A 319      15.212  -2.601  52.640  1.00  0.00              
ATOM   2481  O   PRO A 319      15.690  -2.511  53.774  1.00  0.00              
ATOM   2482  N   SER A 320      15.436  -3.642  51.839  1.00  0.00              
ATOM   2483  CA  SER A 320      16.109  -4.867  52.250  1.00  0.00              
ATOM   2484  CB  SER A 320      16.016  -5.847  51.085  1.00  0.00              
ATOM   2485  OG  SER A 320      16.191  -5.174  49.840  1.00  0.00              
ATOM   2486  C   SER A 320      17.546  -4.754  52.753  1.00  0.00              
ATOM   2487  O   SER A 320      18.121  -5.718  53.262  1.00  0.00              
ATOM   2488  N   THR A 321      18.146  -3.572  52.614  1.00  0.00              
ATOM   2489  CA  THR A 321      19.445  -3.260  53.185  1.00  0.00              
ATOM   2490  CB  THR A 321      19.964  -1.968  52.532  1.00  0.00              
ATOM   2491  OG1 THR A 321      18.845  -1.091  52.400  1.00  0.00              
ATOM   2492  CG2 THR A 321      20.600  -2.235  51.177  1.00  0.00              
ATOM   2493  C   THR A 321      19.414  -3.132  54.705  1.00  0.00              
ATOM   2494  O   THR A 321      20.432  -3.312  55.377  1.00  0.00              
ATOM   2495  N   MET A 322      18.244  -2.808  55.265  1.00  0.00              
ATOM   2496  CA  MET A 322      18.086  -2.706  56.707  1.00  0.00              
ATOM   2497  CB  MET A 322      16.858  -1.869  57.054  1.00  0.00              
ATOM   2498  CG  MET A 322      16.911  -0.440  56.526  1.00  0.00              
ATOM   2499  SD  MET A 322      18.305   0.515  57.176  1.00  0.00              
ATOM   2500  CE  MET A 322      17.466   1.481  58.399  1.00  0.00              
ATOM   2501  C   MET A 322      17.948  -4.096  57.311  1.00  0.00              
ATOM   2502  O   MET A 322      17.141  -4.910  56.854  1.00  0.00              
ATOM   2503  N   LYS A 323      18.745  -4.395  58.340  1.00  0.00              
ATOM   2504  CA  LYS A 323      18.691  -5.695  58.990  1.00  0.00              
ATOM   2505  CB  LYS A 323      19.950  -5.919  59.827  1.00  0.00              
ATOM   2506  CG  LYS A 323      20.076  -7.332  60.392  1.00  0.00              
ATOM   2507  CD  LYS A 323      21.403  -7.544  61.110  1.00  0.00              
ATOM   2508  CE  LYS A 323      22.572  -7.536  60.132  1.00  0.00              
ATOM   2509  NZ  LYS A 323      23.816  -7.797  60.827  1.00  0.00              
ATOM   2510  C   LYS A 323      17.420  -5.831  59.824  1.00  0.00              
ATOM   2511  O   LYS A 323      17.333  -5.416  60.980  1.00  0.00              
ATOM   2512  N   ILE A 324      16.394  -6.357  59.160  1.00  0.00              
ATOM   2513  CA  ILE A 324      15.118  -6.651  59.795  1.00  0.00              
ATOM   2514  CB  ILE A 324      13.990  -6.633  58.734  1.00  0.00              
ATOM   2515  CG2 ILE A 324      12.637  -6.808  59.416  1.00  0.00              
ATOM   2516  CG1 ILE A 324      13.997  -5.345  57.917  1.00  0.00              
ATOM   2517  CD1 ILE A 324      13.171  -5.400  56.621  1.00  0.00              
ATOM   2518  C   ILE A 324      15.209  -8.021  60.459  1.00  0.00              
ATOM   2519  O   ILE A 324      15.450  -9.023  59.783  1.00  0.00              
ATOM   2520  N   LYS A 325      15.020  -8.083  61.776  1.00  0.00              
ATOM   2521  CA  LYS A 325      14.999  -9.340  62.501  1.00  0.00              
ATOM   2522  CB  LYS A 325      16.301  -9.516  63.278  1.00  0.00              
ATOM   2523  CG  LYS A 325      16.424 -10.842  64.017  1.00  0.00              
ATOM   2524  CD  LYS A 325      17.721 -10.864  64.806  1.00  0.00              
ATOM   2525  CE  LYS A 325      17.823 -12.152  65.604  1.00  0.00              
ATOM   2526  NZ  LYS A 325      19.061 -12.176  66.358  1.00  0.00              
ATOM   2527  C   LYS A 325      13.795  -9.326  63.432  1.00  0.00              
ATOM   2528  O   LYS A 325      13.714  -8.563  64.403  1.00  0.00              
ATOM   2529  N   ILE A 326      12.811 -10.153  63.078  1.00  0.00              
ATOM   2530  CA  ILE A 326      11.596 -10.260  63.866  1.00  0.00              
ATOM   2531  CB  ILE A 326      10.360 -10.237  62.942  1.00  0.00              
ATOM   2532  CG2 ILE A 326       9.059 -10.366  63.731  1.00  0.00              
ATOM   2533  CG1 ILE A 326      10.397  -8.924  62.158  1.00  0.00              
ATOM   2534  CD1 ILE A 326       9.265  -8.656  61.167  1.00  0.00              
ATOM   2535  C   ILE A 326      11.670 -11.464  64.793  1.00  0.00              
ATOM   2536  O   ILE A 326      11.700 -12.628  64.391  1.00  0.00              
ATOM   2537  N   ILE A 327      11.715 -11.128  66.078  1.00  0.00              
ATOM   2538  CA  ILE A 327      12.026 -12.069  67.138  1.00  0.00              
ATOM   2539  CB  ILE A 327      12.991 -11.385  68.141  1.00  0.00              
ATOM   2540  CG2 ILE A 327      13.406 -12.358  69.243  1.00  0.00              
ATOM   2541  CG1 ILE A 327      14.229 -10.831  67.437  1.00  0.00              
ATOM   2542  CD1 ILE A 327      15.083  -9.871  68.284  1.00  0.00              
ATOM   2543  C   ILE A 327      10.734 -12.491  67.825  1.00  0.00              
ATOM   2544  O   ILE A 327       9.958 -11.657  68.297  1.00  0.00              
ATOM   2545  N   ALA A 328      10.490 -13.800  67.876  1.00  0.00              
ATOM   2546  CA  ALA A 328       9.388 -14.341  68.653  1.00  0.00              
ATOM   2547  CB  ALA A 328       8.589 -15.318  67.798  1.00  0.00              
ATOM   2548  C   ALA A 328       9.938 -15.089  69.867  1.00  0.00              
ATOM   2549  O   ALA A 328      10.460 -16.197  69.717  1.00  0.00              
ATOM   2550  N   PRO A 329       9.927 -14.519  71.081  1.00  0.00              
ATOM   2551  CD  PRO A 329       9.697 -13.100  71.339  1.00  0.00              
ATOM   2552  CA  PRO A 329      10.330 -15.221  72.295  1.00  0.00              
ATOM   2553  CB  PRO A 329      10.487 -14.090  73.300  1.00  0.00              
ATOM   2554  CG  PRO A 329       9.504 -13.044  72.844  1.00  0.00              
ATOM   2555  C   PRO A 329       9.305 -16.275  72.719  1.00  0.00              
ATOM   2556  O   PRO A 329       8.127 -15.947  72.875  1.00  0.00              
ATOM   2557  N   PRO A 330       9.671 -17.546  72.958  1.00  0.00              
ATOM   2558  CD  PRO A 330      11.046 -18.029  72.884  1.00  0.00              
ATOM   2559  CA  PRO A 330       8.752 -18.642  73.295  1.00  0.00              
ATOM   2560  CB  PRO A 330       9.703 -19.755  73.676  1.00  0.00              
ATOM   2561  CG  PRO A 330      10.864 -19.528  72.746  1.00  0.00              
ATOM   2562  C   PRO A 330       7.717 -18.402  74.394  1.00  0.00              
ATOM   2563  O   PRO A 330       6.697 -19.085  74.469  1.00  0.00              
ATOM   2564  N   GLU A 331       7.957 -17.399  75.240  1.00  0.00              
ATOM   2565  CA  GLU A 331       7.058 -17.055  76.324  1.00  0.00              
ATOM   2566  CB  GLU A 331       7.834 -16.924  77.650  1.00  0.00              
ATOM   2567  CG  GLU A 331       8.983 -15.908  77.737  1.00  0.00              
ATOM   2568  CD  GLU A 331      10.314 -16.392  77.182  1.00  0.00              
ATOM   2569  OE1 GLU A 331      10.505 -16.307  75.967  1.00  0.00              
ATOM   2570  OE2 GLU A 331      11.148 -16.858  77.953  1.00  0.00              
ATOM   2571  C   GLU A 331       6.219 -15.807  76.044  1.00  0.00              
ATOM   2572  O   GLU A 331       5.733 -15.175  76.984  1.00  0.00              
ATOM   2573  N   ARG A 332       6.023 -15.439  74.766  1.00  0.00              
ATOM   2574  CA  ARG A 332       5.217 -14.291  74.338  1.00  0.00              
ATOM   2575  CB  ARG A 332       4.770 -14.478  72.893  1.00  0.00              
ATOM   2576  CG  ARG A 332       5.777 -14.003  71.862  1.00  0.00              
ATOM   2577  CD  ARG A 332       5.621 -14.759  70.553  1.00  0.00              
ATOM   2578  NE  ARG A 332       6.143 -16.109  70.689  1.00  0.00              
ATOM   2579  CZ  ARG A 332       5.788 -17.123  69.899  1.00  0.00              
ATOM   2580  NH1 ARG A 332       6.345 -18.305  70.114  1.00  0.00              
ATOM   2581  NH2 ARG A 332       4.900 -16.987  68.919  1.00  0.00              
ATOM   2582  C   ARG A 332       4.011 -13.901  75.184  1.00  0.00              
ATOM   2583  O   ARG A 332       3.932 -12.759  75.643  1.00  0.00              
ATOM   2584  N   LYS A 333       3.115 -14.852  75.465  1.00  0.00              
ATOM   2585  CA  LYS A 333       1.929 -14.627  76.287  1.00  0.00              
ATOM   2586  CB  LYS A 333       1.148 -15.937  76.348  1.00  0.00              
ATOM   2587  CG  LYS A 333      -0.240 -15.826  76.957  1.00  0.00              
ATOM   2588  CD  LYS A 333      -0.732 -17.203  77.352  1.00  0.00              
ATOM   2589  CE  LYS A 333      -1.989 -17.053  78.187  1.00  0.00              
ATOM   2590  NZ  LYS A 333      -2.280 -18.283  78.897  1.00  0.00              
ATOM   2591  C   LYS A 333       2.225 -14.135  77.708  1.00  0.00              
ATOM   2592  O   LYS A 333       1.454 -13.374  78.302  1.00  0.00              
ATOM   2593  N   TYR A 334       3.349 -14.578  78.275  1.00  0.00              
ATOM   2594  CA  TYR A 334       3.720 -14.222  79.635  1.00  0.00              
ATOM   2595  CB  TYR A 334       4.030 -15.483  80.444  1.00  0.00              
ATOM   2596  CG  TYR A 334       2.881 -16.480  80.517  1.00  0.00              
ATOM   2597  CD1 TYR A 334       1.649 -16.094  81.010  1.00  0.00              
ATOM   2598  CE1 TYR A 334       0.602 -16.991  81.032  1.00  0.00              
ATOM   2599  CD2 TYR A 334       3.074 -17.771  80.067  1.00  0.00              
ATOM   2600  CE2 TYR A 334       2.030 -18.672  80.089  1.00  0.00              
ATOM   2601  CZ  TYR A 334       0.798 -18.270  80.557  1.00  0.00              
ATOM   2602  OH  TYR A 334      -0.266 -19.153  80.533  1.00  0.00              
ATOM   2603  C   TYR A 334       4.905 -13.266  79.710  1.00  0.00              
ATOM   2604  O   TYR A 334       5.252 -12.811  80.801  1.00  0.00              
ATOM   2605  N   SER A 335       5.524 -12.931  78.567  1.00  0.00              
ATOM   2606  CA  SER A 335       6.708 -12.076  78.488  1.00  0.00              
ATOM   2607  CB  SER A 335       6.964 -11.678  77.038  1.00  0.00              
ATOM   2608  OG  SER A 335       5.876 -10.933  76.496  1.00  0.00              
ATOM   2609  C   SER A 335       6.674 -10.816  79.345  1.00  0.00              
ATOM   2610  O   SER A 335       7.621 -10.514  80.070  1.00  0.00              
ATOM   2611  N   VAL A 336       5.539 -10.112  79.272  1.00  0.00              
ATOM   2612  CA  VAL A 336       5.257  -8.942  80.094  1.00  0.00              
ATOM   2613  CB  VAL A 336       3.809  -8.459  79.845  1.00  0.00              
ATOM   2614  CG1 VAL A 336       3.538  -7.213  80.660  1.00  0.00              
ATOM   2615  CG2 VAL A 336       3.497  -8.185  78.383  1.00  0.00              
ATOM   2616  C   VAL A 336       5.436  -9.249  81.580  1.00  0.00              
ATOM   2617  O   VAL A 336       6.158  -8.549  82.293  1.00  0.00              
ATOM   2618  N   TRP A 337       4.802 -10.335  82.034  1.00  0.00              
ATOM   2619  CA  TRP A 337       4.828 -10.716  83.435  1.00  0.00              
ATOM   2620  CB  TRP A 337       3.861 -11.883  83.682  1.00  0.00              
ATOM   2621  CG  TRP A 337       3.680 -12.204  85.160  1.00  0.00              
ATOM   2622  CD2 TRP A 337       4.349 -13.147  85.892  1.00  0.00              
ATOM   2623  CE2 TRP A 337       3.911 -12.881  87.152  1.00  0.00              
ATOM   2624  CE3 TRP A 337       5.515 -13.837  85.658  1.00  0.00              
ATOM   2625  CD1 TRP A 337       2.854 -11.443  85.958  1.00  0.00              
ATOM   2626  NE1 TRP A 337       3.032 -11.876  87.184  1.00  0.00              
ATOM   2627  CZ2 TRP A 337       4.611 -13.250  88.270  1.00  0.00              
ATOM   2628  CZ3 TRP A 337       6.217 -14.253  86.773  1.00  0.00              
ATOM   2629  CH2 TRP A 337       5.775 -13.960  88.055  1.00  0.00              
ATOM   2630  C   TRP A 337       6.244 -11.100  83.845  1.00  0.00              
ATOM   2631  O   TRP A 337       6.722 -10.673  84.894  1.00  0.00              
ATOM   2632  N   ILE A 338       6.928 -11.898  83.017  1.00  0.00              
ATOM   2633  CA  ILE A 338       8.273 -12.373  83.323  1.00  0.00              
ATOM   2634  CB  ILE A 338       8.687 -13.471  82.314  1.00  0.00              
ATOM   2635  CG2 ILE A 338      10.117 -13.954  82.556  1.00  0.00              
ATOM   2636  CG1 ILE A 338       7.714 -14.644  82.415  1.00  0.00              
ATOM   2637  CD1 ILE A 338       7.897 -15.748  81.359  1.00  0.00              
ATOM   2638  C   ILE A 338       9.266 -11.216  83.392  1.00  0.00              
ATOM   2639  O   ILE A 338      10.042 -11.118  84.345  1.00  0.00              
ATOM   2640  N   GLY A 339       9.204 -10.294  82.425  1.00  0.00              
ATOM   2641  CA  GLY A 339      10.002  -9.077  82.447  1.00  0.00              
ATOM   2642  C   GLY A 339       9.721  -8.247  83.688  1.00  0.00              
ATOM   2643  O   GLY A 339      10.641  -7.756  84.341  1.00  0.00              
ATOM   2644  N   GLY A 340       8.435  -8.133  84.036  1.00  0.00              
ATOM   2645  CA  GLY A 340       8.008  -7.512  85.280  1.00  0.00              
ATOM   2646  C   GLY A 340       8.595  -8.188  86.511  1.00  0.00              
ATOM   2647  O   GLY A 340       9.042  -7.510  87.433  1.00  0.00              
ATOM   2648  N   SER A 341       8.631  -9.523  86.527  1.00  0.00              
ATOM   2649  CA  SER A 341       9.184 -10.301  87.627  1.00  0.00              
ATOM   2650  CB  SER A 341       8.944 -11.781  87.344  1.00  0.00              
ATOM   2651  OG  SER A 341       9.352 -12.676  88.369  1.00  0.00              
ATOM   2652  C   SER A 341      10.668 -10.015  87.823  1.00  0.00              
ATOM   2653  O   SER A 341      11.097  -9.685  88.933  1.00  0.00              
ATOM   2654  N   ILE A 342      11.442 -10.079  86.731  1.00  0.00              
ATOM   2655  CA  ILE A 342      12.877  -9.815  86.775  1.00  0.00              
ATOM   2656  CB  ILE A 342      13.554 -10.125  85.415  1.00  0.00              
ATOM   2657  CG2 ILE A 342      15.071  -9.988  85.551  1.00  0.00              
ATOM   2658  CG1 ILE A 342      13.236 -11.532  84.917  1.00  0.00              
ATOM   2659  CD1 ILE A 342      13.642 -11.792  83.451  1.00  0.00              
ATOM   2660  C   ILE A 342      13.130  -8.367  87.187  1.00  0.00              
ATOM   2661  O   ILE A 342      13.975  -8.103  88.048  1.00  0.00              
ATOM   2662  N   LEU A 343      12.365  -7.429  86.616  1.00  0.00              
ATOM   2663  CA  LEU A 343      12.491  -6.016  86.938  1.00  0.00              
ATOM   2664  CB  LEU A 343      11.569  -5.178  86.060  1.00  0.00              
ATOM   2665  CG  LEU A 343      11.938  -3.719  85.831  1.00  0.00              
ATOM   2666  CD1 LEU A 343      13.103  -3.614  84.863  1.00  0.00              
ATOM   2667  CD2 LEU A 343      10.765  -2.962  85.245  1.00  0.00              
ATOM   2668  C   LEU A 343      12.182  -5.748  88.407  1.00  0.00              
ATOM   2669  O   LEU A 343      12.941  -5.056  89.085  1.00  0.00              
ATOM   2670  N   ALA A 344      11.109  -6.341  88.940  1.00  0.00              
ATOM   2671  CA  ALA A 344      10.728  -6.159  90.333  1.00  0.00              
ATOM   2672  CB  ALA A 344       9.406  -6.853  90.607  1.00  0.00              
ATOM   2673  C   ALA A 344      11.750  -6.674  91.337  1.00  0.00              
ATOM   2674  O   ALA A 344      11.769  -6.224  92.483  1.00  0.00              
ATOM   2675  N   SER A 345      12.613  -7.616  90.947  1.00  0.00              
ATOM   2676  CA  SER A 345      13.745  -7.997  91.777  1.00  0.00              
ATOM   2677  CB  SER A 345      14.111  -9.455  91.503  1.00  0.00              
ATOM   2678  OG  SER A 345      13.994  -9.829  90.136  1.00  0.00              
ATOM   2679  C   SER A 345      14.986  -7.104  91.709  1.00  0.00              
ATOM   2680  O   SER A 345      15.934  -7.317  92.467  1.00  0.00              
ATOM   2681  N   LEU A 346      15.038  -6.086  90.841  1.00  0.00              
ATOM   2682  CA  LEU A 346      16.256  -5.304  90.662  1.00  0.00              
ATOM   2683  CB  LEU A 346      16.283  -4.634  89.293  1.00  0.00              
ATOM   2684  CG  LEU A 346      16.068  -5.476  88.043  1.00  0.00              
ATOM   2685  CD1 LEU A 346      16.095  -4.594  86.820  1.00  0.00              
ATOM   2686  CD2 LEU A 346      17.090  -6.580  87.907  1.00  0.00              
ATOM   2687  C   LEU A 346      16.456  -4.241  91.734  1.00  0.00              
ATOM   2688  O   LEU A 346      15.566  -3.427  92.000  1.00  0.00              
ATOM   2689  N   SER A 347      17.641  -4.232  92.350  1.00  0.00              
ATOM   2690  CA  SER A 347      17.996  -3.281  93.397  1.00  0.00              
ATOM   2691  CB  SER A 347      19.410  -3.576  93.870  1.00  0.00              
ATOM   2692  OG  SER A 347      19.623  -4.980  93.949  1.00  0.00              
ATOM   2693  C   SER A 347      17.874  -1.810  93.004  1.00  0.00              
ATOM   2694  O   SER A 347      17.455  -0.981  93.817  1.00  0.00              
ATOM   2695  N   THR A 348      18.205  -1.454  91.758  1.00  0.00              
ATOM   2696  CA  THR A 348      17.962  -0.108  91.260  1.00  0.00              
ATOM   2697  CB  THR A 348      18.710   0.123  89.939  1.00  0.00              
ATOM   2698  OG1 THR A 348      18.556  -1.055  89.154  1.00  0.00              
ATOM   2699  CG2 THR A 348      20.175   0.428  90.185  1.00  0.00              
ATOM   2700  C   THR A 348      16.472   0.178  91.125  1.00  0.00              
ATOM   2701  O   THR A 348      15.988   1.219  91.571  1.00  0.00              
ATOM   2702  N   PHE A 349      15.720  -0.789  90.589  1.00  0.00              
ATOM   2703  CA  PHE A 349      14.272  -0.676  90.471  1.00  0.00              
ATOM   2704  CB  PHE A 349      13.705  -1.876  89.718  1.00  0.00              
ATOM   2705  CG  PHE A 349      12.223  -1.753  89.399  1.00  0.00              
ATOM   2706  CD1 PHE A 349      11.802  -0.863  88.431  1.00  0.00              
ATOM   2707  CD2 PHE A 349      11.303  -2.508  90.102  1.00  0.00              
ATOM   2708  CE1 PHE A 349      10.455  -0.724  88.179  1.00  0.00              
ATOM   2709  CE2 PHE A 349       9.960  -2.365  89.838  1.00  0.00              
ATOM   2710  CZ  PHE A 349       9.537  -1.473  88.881  1.00  0.00              
ATOM   2711  C   PHE A 349      13.585  -0.526  91.825  1.00  0.00              
ATOM   2712  O   PHE A 349      12.528   0.101  91.910  1.00  0.00              
ATOM   2713  N   GLN A 350      14.179  -1.044  92.909  1.00  0.00              
ATOM   2714  CA  GLN A 350      13.650  -0.819  94.250  1.00  0.00              
ATOM   2715  CB  GLN A 350      14.480  -1.507  95.336  1.00  0.00              
ATOM   2716  CG  GLN A 350      14.710  -3.009  95.177  1.00  0.00              
ATOM   2717  CD  GLN A 350      13.469  -3.827  94.853  1.00  0.00              
ATOM   2718  OE1 GLN A 350      12.631  -4.119  95.704  1.00  0.00              
ATOM   2719  NE2 GLN A 350      13.305  -4.209  93.597  1.00  0.00              
ATOM   2720  C   GLN A 350      13.502   0.658  94.602  1.00  0.00              
ATOM   2721  O   GLN A 350      12.605   1.034  95.354  1.00  0.00              
ATOM   2722  N   GLN A 351      14.329   1.525  94.004  1.00  0.00              
ATOM   2723  CA  GLN A 351      14.233   2.959  94.242  1.00  0.00              
ATOM   2724  CB  GLN A 351      15.519   3.683  93.826  1.00  0.00              
ATOM   2725  CG  GLN A 351      16.858   3.008  94.156  1.00  0.00              
ATOM   2726  CD  GLN A 351      17.005   2.476  95.575  1.00  0.00              
ATOM   2727  OE1 GLN A 351      16.989   3.214  96.556  1.00  0.00              
ATOM   2728  NE2 GLN A 351      17.161   1.169  95.734  1.00  0.00              
ATOM   2729  C   GLN A 351      13.041   3.563  93.498  1.00  0.00              
ATOM   2730  O   GLN A 351      12.545   4.635  93.855  1.00  0.00              
ATOM   2731  N   MET A 352      12.560   2.879  92.451  1.00  0.00              
ATOM   2732  CA  MET A 352      11.373   3.291  91.714  1.00  0.00              
ATOM   2733  CB  MET A 352      11.346   2.694  90.307  1.00  0.00              
ATOM   2734  CG  MET A 352      12.376   3.225  89.320  1.00  0.00              
ATOM   2735  SD  MET A 352      14.096   2.859  89.746  1.00  0.00              
ATOM   2736  CE  MET A 352      14.698   4.504  90.006  1.00  0.00              
ATOM   2737  C   MET A 352      10.077   2.917  92.421  1.00  0.00              
ATOM   2738  O   MET A 352       9.000   3.349  92.000  1.00  0.00              
ATOM   2739  N   TRP A 353      10.136   2.099  93.481  1.00  0.00              
ATOM   2740  CA  TRP A 353       8.955   1.827  94.283  1.00  0.00              
ATOM   2741  CB  TRP A 353       9.181   0.742  95.331  1.00  0.00              
ATOM   2742  CG  TRP A 353       9.459  -0.678  94.854  1.00  0.00              
ATOM   2743  CD2 TRP A 353       8.902  -1.375  93.812  1.00  0.00              
ATOM   2744  CE2 TRP A 353       9.508  -2.591  93.931  1.00  0.00              
ATOM   2745  CE3 TRP A 353       7.715  -1.235  93.131  1.00  0.00              
ATOM   2746  CD1 TRP A 353      10.359  -1.455  95.547  1.00  0.00              
ATOM   2747  NE1 TRP A 353      10.359  -2.630  94.961  1.00  0.00              
ATOM   2748  CZ2 TRP A 353       9.005  -3.746  93.387  1.00  0.00              
ATOM   2749  CZ3 TRP A 353       7.199  -2.378  92.545  1.00  0.00              
ATOM   2750  CH2 TRP A 353       7.830  -3.611  92.669  1.00  0.00              
ATOM   2751  C   TRP A 353       8.528   3.087  95.016  1.00  0.00              
ATOM   2752  O   TRP A 353       9.234   3.602  95.885  1.00  0.00              
ATOM   2753  N   ILE A 354       7.359   3.595  94.638  1.00  0.00              
ATOM   2754  CA  ILE A 354       6.753   4.723  95.327  1.00  0.00              
ATOM   2755  CB  ILE A 354       5.542   5.229  94.513  1.00  0.00              
ATOM   2756  CG2 ILE A 354       4.905   6.409  95.231  1.00  0.00              
ATOM   2757  CG1 ILE A 354       5.915   5.594  93.079  1.00  0.00              
ATOM   2758  CD1 ILE A 354       4.710   5.662  92.122  1.00  0.00              
ATOM   2759  C   ILE A 354       6.294   4.183  96.676  1.00  0.00              
ATOM   2760  O   ILE A 354       5.455   3.281  96.713  1.00  0.00              
ATOM   2761  N   THR A 355       6.867   4.644  97.787  1.00  0.00              
ATOM   2762  CA  THR A 355       6.347   4.269  99.095  1.00  0.00              
ATOM   2763  CB  THR A 355       7.358   4.541 100.229  1.00  0.00              
ATOM   2764  OG1 THR A 355       7.606   5.944 100.233  1.00  0.00              
ATOM   2765  CG2 THR A 355       8.637   3.729 100.076  1.00  0.00              
ATOM   2766  C   THR A 355       5.029   4.982  99.376  1.00  0.00              
ATOM   2767  O   THR A 355       4.739   6.002  98.741  1.00  0.00              
ATOM   2768  N   LYS A 356       4.202   4.494 100.312  1.00  0.00              
ATOM   2769  CA  LYS A 356       3.021   5.242 100.743  1.00  0.00              
ATOM   2770  CB  LYS A 356       2.189   4.457 101.760  1.00  0.00              
ATOM   2771  CG  LYS A 356       0.806   5.078 101.948  1.00  0.00              
ATOM   2772  CD  LYS A 356      -0.090   4.294 102.892  1.00  0.00              
ATOM   2773  CE  LYS A 356      -1.376   5.089 103.075  1.00  0.00              
ATOM   2774  NZ  LYS A 356      -2.286   4.444 104.002  1.00  0.00              
ATOM   2775  C   LYS A 356       3.415   6.612 101.290  1.00  0.00              
ATOM   2776  O   LYS A 356       2.730   7.611 101.078  1.00  0.00              
ATOM   2777  N   GLN A 357       4.578   6.661 101.945  1.00  0.00              
ATOM   2778  CA  GLN A 357       5.233   7.897 102.342  1.00  0.00              
ATOM   2779  CB  GLN A 357       6.520   7.477 103.071  1.00  0.00              
ATOM   2780  CG  GLN A 357       7.632   8.481 103.367  1.00  0.00              
ATOM   2781  CD  GLN A 357       8.606   8.672 102.212  1.00  0.00              
ATOM   2782  OE1 GLN A 357       9.148   7.717 101.653  1.00  0.00              
ATOM   2783  NE2 GLN A 357       8.831   9.905 101.789  1.00  0.00              
ATOM   2784  C   GLN A 357       5.464   8.841 101.158  1.00  0.00              
ATOM   2785  O   GLN A 357       5.011   9.990 101.175  1.00  0.00              
ATOM   2786  N   GLU A 358       6.120   8.366 100.093  1.00  0.00              
ATOM   2787  CA  GLU A 358       6.378   9.176  98.910  1.00  0.00              
ATOM   2788  CB  GLU A 358       7.300   8.433  97.956  1.00  0.00              
ATOM   2789  CG  GLU A 358       8.751   8.414  98.423  1.00  0.00              
ATOM   2790  CD  GLU A 358       9.645   7.454  97.652  1.00  0.00              
ATOM   2791  OE1 GLU A 358      10.631   7.895  97.061  1.00  0.00              
ATOM   2792  OE2 GLU A 358       9.363   6.259  97.637  1.00  0.00              
ATOM   2793  C   GLU A 358       5.099   9.603  98.203  1.00  0.00              
ATOM   2794  O   GLU A 358       4.996  10.736  97.731  1.00  0.00              
ATOM   2795  N   TYR A 359       4.101   8.716  98.163  1.00  0.00              
ATOM   2796  CA  TYR A 359       2.763   9.058  97.705  1.00  0.00              
ATOM   2797  CB  TYR A 359       1.880   7.806  97.744  1.00  0.00              
ATOM   2798  CG  TYR A 359       0.448   8.029  97.276  1.00  0.00              
ATOM   2799  CD1 TYR A 359       0.177   8.115  95.927  1.00  0.00              
ATOM   2800  CE1 TYR A 359      -1.108   8.375  95.504  1.00  0.00              
ATOM   2801  CD2 TYR A 359      -0.568   8.175  98.204  1.00  0.00              
ATOM   2802  CE2 TYR A 359      -1.852   8.448  97.782  1.00  0.00              
ATOM   2803  CZ  TYR A 359      -2.105   8.562  96.432  1.00  0.00              
ATOM   2804  OH  TYR A 359      -3.370   8.895  95.995  1.00  0.00              
ATOM   2805  C   TYR A 359       2.152  10.162  98.563  1.00  0.00              
ATOM   2806  O   TYR A 359       1.596  11.125  98.038  1.00  0.00              
ATOM   2807  N   ASP A 360       2.274  10.055  99.888  1.00  0.00              
ATOM   2808  CA  ASP A 360       1.655  11.003 100.806  1.00  0.00              
ATOM   2809  CB  ASP A 360       1.658  10.494 102.251  1.00  0.00              
ATOM   2810  CG  ASP A 360       0.752   9.299 102.547  1.00  0.00              
ATOM   2811  OD1 ASP A 360       1.026   8.595 103.520  1.00  0.00              
ATOM   2812  OD2 ASP A 360      -0.227   9.068 101.833  1.00  0.00              
ATOM   2813  C   ASP A 360       2.302  12.376 100.749  1.00  0.00              
ATOM   2814  O   ASP A 360       1.669  13.382 101.067  1.00  0.00              
ATOM   2815  N   GLU A 361       3.579  12.424 100.359  1.00  0.00              
ATOM   2816  CA  GLU A 361       4.218  13.687 100.037  1.00  0.00              
ATOM   2817  CB  GLU A 361       5.732  13.606 100.225  1.00  0.00              
ATOM   2818  CG  GLU A 361       6.224  13.810 101.659  1.00  0.00              
ATOM   2819  CD  GLU A 361       5.956  12.672 102.634  1.00  0.00              
ATOM   2820  OE1 GLU A 361       6.834  11.836 102.807  1.00  0.00              
ATOM   2821  OE2 GLU A 361       4.876  12.641 103.238  1.00  0.00              
ATOM   2822  C   GLU A 361       3.894  14.225  98.646  1.00  0.00              
ATOM   2823  O   GLU A 361       3.490  15.379  98.514  1.00  0.00              
ATOM   2824  N   ALA A 362       4.043  13.418  97.591  1.00  0.00              
ATOM   2825  CA  ALA A 362       3.994  13.941  96.231  1.00  0.00              
ATOM   2826  CB  ALA A 362       5.199  13.413  95.471  1.00  0.00              
ATOM   2827  C   ALA A 362       2.741  13.662  95.407  1.00  0.00              
ATOM   2828  O   ALA A 362       2.644  14.080  94.247  1.00  0.00              
ATOM   2829  N   GLY A 363       1.764  12.953  95.981  1.00  0.00              
ATOM   2830  CA  GLY A 363       0.502  12.656  95.313  1.00  0.00              
ATOM   2831  C   GLY A 363       0.626  11.629  94.188  1.00  0.00              
ATOM   2832  O   GLY A 363       1.736  11.203  93.863  1.00  0.00              
ATOM   2833  N   PRO A 364      -0.463  11.207  93.522  1.00  0.00              
ATOM   2834  CD  PRO A 364      -1.822  11.672  93.780  1.00  0.00              
ATOM   2835  CA  PRO A 364      -0.434  10.237  92.421  1.00  0.00              
ATOM   2836  CB  PRO A 364      -1.903  10.084  92.077  1.00  0.00              
ATOM   2837  CG  PRO A 364      -2.510  11.411  92.454  1.00  0.00              
ATOM   2838  C   PRO A 364       0.419  10.654  91.222  1.00  0.00              
ATOM   2839  O   PRO A 364       0.888   9.836  90.431  1.00  0.00              
ATOM   2840  N   SER A 365       0.648  11.964  91.119  1.00  0.00              
ATOM   2841  CA  SER A 365       1.586  12.576  90.197  1.00  0.00              
ATOM   2842  CB  SER A 365       1.607  14.072  90.504  1.00  0.00              
ATOM   2843  OG  SER A 365       1.268  14.338  91.866  1.00  0.00              
ATOM   2844  C   SER A 365       2.996  11.999  90.216  1.00  0.00              
ATOM   2845  O   SER A 365       3.646  11.928  89.167  1.00  0.00              
ATOM   2846  N   ILE A 366       3.441  11.511  91.385  1.00  0.00              
ATOM   2847  CA  ILE A 366       4.799  11.016  91.583  1.00  0.00              
ATOM   2848  CB  ILE A 366       5.007  10.569  93.052  1.00  0.00              
ATOM   2849  CG2 ILE A 366       4.156   9.346  93.381  1.00  0.00              
ATOM   2850  CG1 ILE A 366       6.492  10.353  93.352  1.00  0.00              
ATOM   2851  CD1 ILE A 366       6.855   9.899  94.769  1.00  0.00              
ATOM   2852  C   ILE A 366       5.257   9.933  90.606  1.00  0.00              
ATOM   2853  O   ILE A 366       6.460   9.806  90.364  1.00  0.00              
ATOM   2854  N   VAL A 367       4.328   9.195  89.974  1.00  0.00              
ATOM   2855  CA  VAL A 367       4.681   8.200  88.963  1.00  0.00              
ATOM   2856  CB  VAL A 367       3.458   7.516  88.300  1.00  0.00              
ATOM   2857  CG1 VAL A 367       3.912   6.318  87.471  1.00  0.00              
ATOM   2858  CG2 VAL A 367       2.422   7.052  89.309  1.00  0.00              
ATOM   2859  C   VAL A 367       5.537   8.847  87.876  1.00  0.00              
ATOM   2860  O   VAL A 367       6.514   8.252  87.438  1.00  0.00              
ATOM   2861  N   HIS A 368       5.232  10.094  87.485  1.00  0.00              
ATOM   2862  CA  HIS A 368       6.046  10.800  86.500  1.00  0.00              
ATOM   2863  CB  HIS A 368       5.335  12.062  86.019  1.00  0.00              
ATOM   2864  CG  HIS A 368       3.902  11.762  85.611  1.00  0.00              
ATOM   2865  ND1 HIS A 368       2.863  11.721  86.431  1.00  0.00              
ATOM   2866  CD2 HIS A 368       3.495  11.367  84.362  1.00  0.00              
ATOM   2867  NE2 HIS A 368       2.226  11.076  84.510  1.00  0.00              
ATOM   2868  CE1 HIS A 368       1.840  11.292  85.745  1.00  0.00              
ATOM   2869  C   HIS A 368       7.417  11.163  87.059  1.00  0.00              
ATOM   2870  O   HIS A 368       8.416  11.138  86.349  1.00  0.00              
ATOM   2871  N   ARG A 369       7.501  11.451  88.358  1.00  0.00              
ATOM   2872  CA  ARG A 369       8.767  11.818  88.973  1.00  0.00              
ATOM   2873  CB  ARG A 369       8.525  12.718  90.188  1.00  0.00              
ATOM   2874  CG  ARG A 369       7.792  14.030  89.860  1.00  0.00              
ATOM   2875  CD  ARG A 369       8.609  15.082  89.089  1.00  0.00              
ATOM   2876  NE  ARG A 369       9.087  14.629  87.789  1.00  0.00              
ATOM   2877  CZ  ARG A 369       8.419  14.782  86.643  1.00  0.00              
ATOM   2878  NH1 ARG A 369       8.909  14.203  85.558  1.00  0.00              
ATOM   2879  NH2 ARG A 369       7.303  15.495  86.561  1.00  0.00              
ATOM   2880  C   ARG A 369       9.643  10.614  89.301  1.00  0.00              
ATOM   2881  O   ARG A 369      10.830  10.752  89.595  1.00  0.00              
ATOM   2882  N   LYS A 370       9.069   9.406  89.266  1.00  0.00              
ATOM   2883  CA  LYS A 370       9.868   8.192  89.272  1.00  0.00              
ATOM   2884  CB  LYS A 370       9.111   7.038  89.926  1.00  0.00              
ATOM   2885  CG  LYS A 370       8.920   7.179  91.433  1.00  0.00              
ATOM   2886  CD  LYS A 370      10.240   7.048  92.182  1.00  0.00              
ATOM   2887  CE  LYS A 370      10.008   7.163  93.679  1.00  0.00              
ATOM   2888  NZ  LYS A 370      11.250   6.973  94.406  1.00  0.00              
ATOM   2889  C   LYS A 370      10.263   7.821  87.849  1.00  0.00              
ATOM   2890  O   LYS A 370       9.439   7.860  86.929  1.00  0.00              
ATOM   2891  N   CYS A 371      11.537   7.462  87.659  1.00  0.00              
ATOM   2892  CA  CYS A 371      12.053   7.099  86.340  1.00  0.00              
ATOM   2893  CB  CYS A 371      13.574   6.967  86.418  1.00  0.00              
ATOM   2894  SG  CYS A 371      14.397   6.731  84.821  1.00  0.00              
ATOM   2895  C   CYS A 371      11.442   5.822  85.752  1.00  0.00              
ATOM   2896  O   CYS A 371      11.165   4.903  86.522  1.00  0.00              
ATOM   2897  OXT CYS A 371      11.284   5.763  84.536  1.00  0.00              
TER    2898      CYS A 371
ATOM   2899  N   ASP B   1      57.890  17.844  67.890  1.00  0.00              
ATOM   2900  CA  ASP B   1      58.086  16.620  68.668  1.00  0.00              
ATOM   2901  CB  ASP B   1      59.582  16.424  68.975  1.00  0.00              
ATOM   2902  CG  ASP B   1      59.953  15.187  69.802  1.00  0.00              
ATOM   2903  OD1 ASP B   1      59.559  14.077  69.446  1.00  0.00              
ATOM   2904  OD2 ASP B   1      60.636  15.347  70.814  1.00  0.00              
ATOM   2905  C   ASP B   1      57.264  16.579  69.951  1.00  0.00              
ATOM   2906  O   ASP B   1      57.182  15.564  70.645  1.00  0.00              
ATOM   2907  N   TYR B   2      56.608  17.707  70.226  1.00  0.00              
ATOM   2908  CA  TYR B   2      55.730  17.857  71.383  1.00  0.00              
ATOM   2909  CB  TYR B   2      55.102  19.257  71.380  1.00  0.00              
ATOM   2910  CG  TYR B   2      54.193  19.545  72.572  1.00  0.00              
ATOM   2911  CD1 TYR B   2      54.725  19.647  73.844  1.00  0.00              
ATOM   2912  CE1 TYR B   2      53.893  19.856  74.924  1.00  0.00              
ATOM   2913  CD2 TYR B   2      52.831  19.672  72.376  1.00  0.00              
ATOM   2914  CE2 TYR B   2      51.996  19.881  73.454  1.00  0.00              
ATOM   2915  CZ  TYR B   2      52.534  19.968  74.720  1.00  0.00              
ATOM   2916  OH  TYR B   2      51.702  20.169  75.803  1.00  0.00              
ATOM   2917  C   TYR B   2      54.645  16.784  71.423  1.00  0.00              
ATOM   2918  O   TYR B   2      54.357  16.223  72.480  1.00  0.00              
ATOM   2919  N   GLU B   3      54.081  16.475  70.250  1.00  0.00              
ATOM   2920  CA  GLU B   3      53.095  15.416  70.095  1.00  0.00              
ATOM   2921  CB  GLU B   3      52.692  15.317  68.627  1.00  0.00              
ATOM   2922  CG  GLU B   3      51.524  14.372  68.358  1.00  0.00              
ATOM   2923  CD  GLU B   3      51.195  14.219  66.882  1.00  0.00              
ATOM   2924  OE1 GLU B   3      51.813  13.383  66.224  1.00  0.00              
ATOM   2925  OE2 GLU B   3      50.326  14.939  66.393  1.00  0.00              
ATOM   2926  C   GLU B   3      53.631  14.075  70.589  1.00  0.00              
ATOM   2927  O   GLU B   3      52.965  13.404  71.374  1.00  0.00              
ATOM   2928  N   LYS B   4      54.855  13.702  70.195  1.00  0.00              
ATOM   2929  CA  LYS B   4      55.442  12.432  70.599  1.00  0.00              
ATOM   2930  CB  LYS B   4      56.713  12.160  69.791  1.00  0.00              
ATOM   2931  CG  LYS B   4      57.444  10.836  70.033  1.00  0.00              
ATOM   2932  CD  LYS B   4      56.544   9.620  69.840  1.00  0.00              
ATOM   2933  CE  LYS B   4      57.360   8.338  69.852  1.00  0.00              
ATOM   2934  NZ  LYS B   4      56.487   7.198  70.052  1.00  0.00              
ATOM   2935  C   LYS B   4      55.707  12.421  72.100  1.00  0.00              
ATOM   2936  O   LYS B   4      55.422  11.426  72.766  1.00  0.00              
ATOM   2937  N   ASN B   5      56.180  13.544  72.656  1.00  0.00              
ATOM   2938  CA  ASN B   5      56.342  13.680  74.102  1.00  0.00              
ATOM   2939  CB  ASN B   5      56.931  15.033  74.485  1.00  0.00              
ATOM   2940  CG  ASN B   5      58.421  15.141  74.210  1.00  0.00              
ATOM   2941  OD1 ASN B   5      59.256  14.988  75.096  1.00  0.00              
ATOM   2942  ND2 ASN B   5      58.813  15.419  72.978  1.00  0.00              
ATOM   2943  C   ASN B   5      55.034  13.483  74.854  1.00  0.00              
ATOM   2944  O   ASN B   5      54.985  12.754  75.846  1.00  0.00              
ATOM   2945  N   LYS B   6      53.955  14.092  74.350  1.00  0.00              
ATOM   2946  CA  LYS B   6      52.623  13.931  74.916  1.00  0.00              
ATOM   2947  CB  LYS B   6      51.649  14.862  74.198  1.00  0.00              
ATOM   2948  CG  LYS B   6      50.257  14.907  74.808  1.00  0.00              
ATOM   2949  CD  LYS B   6      49.355  15.792  73.970  1.00  0.00              
ATOM   2950  CE  LYS B   6      47.959  15.800  74.568  1.00  0.00              
ATOM   2951  NZ  LYS B   6      47.068  16.611  73.762  1.00  0.00              
ATOM   2952  C   LYS B   6      52.153  12.483  74.817  1.00  0.00              
ATOM   2953  O   LYS B   6      51.622  11.942  75.785  1.00  0.00              
ATOM   2954  N   VAL B   7      52.373  11.823  73.676  1.00  0.00              
ATOM   2955  CA  VAL B   7      52.026  10.417  73.489  1.00  0.00              
ATOM   2956  CB  VAL B   7      52.269  10.037  72.005  1.00  0.00              
ATOM   2957  CG1 VAL B   7      52.149   8.552  71.721  1.00  0.00              
ATOM   2958  CG2 VAL B   7      51.233  10.733  71.136  1.00  0.00              
ATOM   2959  C   VAL B   7      52.770   9.517  74.478  1.00  0.00              
ATOM   2960  O   VAL B   7      52.155   8.672  75.136  1.00  0.00              
ATOM   2961  N   CYS B   8      54.083   9.729  74.638  1.00  0.00              
ATOM   2962  CA  CYS B   8      54.879   9.027  75.640  1.00  0.00              
ATOM   2963  CB  CYS B   8      56.341   9.455  75.578  1.00  0.00              
ATOM   2964  SG  CYS B   8      57.147   9.240  73.970  1.00  0.00              
ATOM   2965  C   CYS B   8      54.369   9.272  77.056  1.00  0.00              
ATOM   2966  O   CYS B   8      54.304   8.351  77.878  1.00  0.00              
ATOM   2967  N   LYS B   9      53.984  10.522  77.342  1.00  0.00              
ATOM   2968  CA  LYS B   9      53.398  10.894  78.621  1.00  0.00              
ATOM   2969  CB  LYS B   9      53.176  12.403  78.671  1.00  0.00              
ATOM   2970  CG  LYS B   9      52.700  12.941  80.011  1.00  0.00              
ATOM   2971  CD  LYS B   9      52.509  14.443  79.911  1.00  0.00              
ATOM   2972  CE  LYS B   9      52.060  14.994  81.252  1.00  0.00              
ATOM   2973  NZ  LYS B   9      51.894  16.432  81.174  1.00  0.00              
ATOM   2974  C   LYS B   9      52.088  10.152  78.855  1.00  0.00              
ATOM   2975  O   LYS B   9      51.896   9.589  79.931  1.00  0.00              
ATOM   2976  N   GLU B  10      51.197  10.078  77.860  1.00  0.00              
ATOM   2977  CA  GLU B  10      49.941   9.355  78.008  1.00  0.00              
ATOM   2978  CB  GLU B  10      49.021   9.556  76.804  1.00  0.00              
ATOM   2979  CG  GLU B  10      48.675  11.006  76.462  1.00  0.00              
ATOM   2980  CD  GLU B  10      48.165  11.848  77.624  1.00  0.00              
ATOM   2981  OE1 GLU B  10      47.022  11.656  78.037  1.00  0.00              
ATOM   2982  OE2 GLU B  10      48.913  12.696  78.110  1.00  0.00              
ATOM   2983  C   GLU B  10      50.164   7.868  78.239  1.00  0.00              
ATOM   2984  O   GLU B  10      49.546   7.283  79.126  1.00  0.00              
ATOM   2985  N   PHE B  11      51.085   7.260  77.485  1.00  0.00              
ATOM   2986  CA  PHE B  11      51.452   5.860  77.660  1.00  0.00              
ATOM   2987  CB  PHE B  11      52.551   5.529  76.661  1.00  0.00              
ATOM   2988  CG  PHE B  11      52.925   4.059  76.522  1.00  0.00              
ATOM   2989  CD1 PHE B  11      52.139   3.219  75.758  1.00  0.00              
ATOM   2990  CD2 PHE B  11      54.087   3.584  77.101  1.00  0.00              
ATOM   2991  CE1 PHE B  11      52.530   1.913  75.555  1.00  0.00              
ATOM   2992  CE2 PHE B  11      54.466   2.274  76.897  1.00  0.00              
ATOM   2993  CZ  PHE B  11      53.692   1.439  76.122  1.00  0.00              
ATOM   2994  C   PHE B  11      51.925   5.562  79.079  1.00  0.00              
ATOM   2995  O   PHE B  11      51.432   4.633  79.721  1.00  0.00              
ATOM   2996  N   SER B  12      52.862   6.366  79.588  1.00  0.00              
ATOM   2997  CA  SER B  12      53.407   6.152  80.919  1.00  0.00              
ATOM   2998  CB  SER B  12      54.717   6.918  81.084  1.00  0.00              
ATOM   2999  OG  SER B  12      54.625   8.274  80.668  1.00  0.00              
ATOM   3000  C   SER B  12      52.437   6.476  82.050  1.00  0.00              
ATOM   3001  O   SER B  12      52.292   5.696  82.991  1.00  0.00              
ATOM   3002  N   HIS B  13      51.743   7.614  81.955  1.00  0.00              
ATOM   3003  CA  HIS B  13      50.791   8.044  82.970  1.00  0.00              
ATOM   3004  CB  HIS B  13      50.383   9.496  82.707  1.00  0.00              
ATOM   3005  CG  HIS B  13      49.571  10.179  83.803  1.00  0.00              
ATOM   3006  ND1 HIS B  13      48.840   9.638  84.769  1.00  0.00              
ATOM   3007  CD2 HIS B  13      49.482  11.547  83.923  1.00  0.00              
ATOM   3008  NE2 HIS B  13      48.702  11.747  84.954  1.00  0.00              
ATOM   3009  CE1 HIS B  13      48.314  10.606  85.466  1.00  0.00              
ATOM   3010  C   HIS B  13      49.552   7.159  83.034  1.00  0.00              
ATOM   3011  O   HIS B  13      49.026   6.920  84.124  1.00  0.00              
ATOM   3012  N   LEU B  14      49.038   6.702  81.890  1.00  0.00              
ATOM   3013  CA  LEU B  14      47.858   5.853  81.884  1.00  0.00              
ATOM   3014  CB  LEU B  14      47.032   6.080  80.624  1.00  0.00              
ATOM   3015  CG  LEU B  14      46.426   7.453  80.370  1.00  0.00              
ATOM   3016  CD1 LEU B  14      45.843   7.497  78.971  1.00  0.00              
ATOM   3017  CD2 LEU B  14      45.376   7.798  81.413  1.00  0.00              
ATOM   3018  C   LEU B  14      48.175   4.373  82.008  1.00  0.00              
ATOM   3019  O   LEU B  14      47.384   3.616  82.574  1.00  0.00              
ATOM   3020  N   GLY B  15      49.321   3.932  81.486  1.00  0.00              
ATOM   3021  CA  GLY B  15      49.627   2.515  81.418  1.00  0.00              
ATOM   3022  C   GLY B  15      49.240   1.975  80.050  1.00  0.00              
ATOM   3023  O   GLY B  15      48.210   2.357  79.485  1.00  0.00              
ATOM   3024  N   LYS B  16      50.062   1.049  79.541  1.00  0.00              
ATOM   3025  CA  LYS B  16      49.959   0.508  78.188  1.00  0.00              
ATOM   3026  CB  LYS B  16      50.874  -0.714  78.057  1.00  0.00              
ATOM   3027  CG  LYS B  16      50.901  -1.342  76.667  1.00  0.00              
ATOM   3028  CD  LYS B  16      51.886  -2.493  76.613  1.00  0.00              
ATOM   3029  CE  LYS B  16      51.808  -3.148  75.245  1.00  0.00              
ATOM   3030  NZ  LYS B  16      52.807  -4.191  75.129  1.00  0.00              
ATOM   3031  C   LYS B  16      48.549   0.180  77.710  1.00  0.00              
ATOM   3032  O   LYS B  16      48.066   0.810  76.772  1.00  0.00              
ATOM   3033  N   GLU B  17      47.851  -0.731  78.400  1.00  0.00              
ATOM   3034  CA  GLU B  17      46.504  -1.148  78.025  1.00  0.00              
ATOM   3035  CB  GLU B  17      46.041  -2.248  78.977  1.00  0.00              
ATOM   3036  CG  GLU B  17      44.738  -2.931  78.569  1.00  0.00              
ATOM   3037  CD  GLU B  17      44.219  -3.932  79.589  1.00  0.00              
ATOM   3038  OE1 GLU B  17      43.687  -3.513  80.616  1.00  0.00              
ATOM   3039  OE2 GLU B  17      44.342  -5.136  79.356  1.00  0.00              
ATOM   3040  C   GLU B  17      45.502   0.006  78.030  1.00  0.00              
ATOM   3041  O   GLU B  17      44.569   0.049  77.222  1.00  0.00              
ATOM   3042  N   ASP B  18      45.706   0.979  78.921  1.00  0.00              
ATOM   3043  CA  ASP B  18      44.813   2.125  79.040  1.00  0.00              
ATOM   3044  CB  ASP B  18      45.069   2.911  80.323  1.00  0.00              
ATOM   3045  CG  ASP B  18      44.887   2.116  81.608  1.00  0.00              
ATOM   3046  OD1 ASP B  18      44.020   2.475  82.403  1.00  0.00              
ATOM   3047  OD2 ASP B  18      45.596   1.123  81.797  1.00  0.00              
ATOM   3048  C   ASP B  18      45.029   3.036  77.844  1.00  0.00              
ATOM   3049  O   ASP B  18      44.069   3.526  77.248  1.00  0.00              
ATOM   3050  N   PHE B  19      46.297   3.218  77.455  1.00  0.00              
ATOM   3051  CA  PHE B  19      46.647   3.936  76.239  1.00  0.00              
ATOM   3052  CB  PHE B  19      48.170   4.078  76.143  1.00  0.00              
ATOM   3053  CG  PHE B  19      48.660   4.863  74.932  1.00  0.00              
ATOM   3054  CD1 PHE B  19      48.502   6.235  74.885  1.00  0.00              
ATOM   3055  CD2 PHE B  19      49.248   4.196  73.874  1.00  0.00              
ATOM   3056  CE1 PHE B  19      48.923   6.932  73.772  1.00  0.00              
ATOM   3057  CE2 PHE B  19      49.665   4.901  72.765  1.00  0.00              
ATOM   3058  CZ  PHE B  19      49.500   6.266  72.712  1.00  0.00              
ATOM   3059  C   PHE B  19      46.085   3.231  75.007  1.00  0.00              
ATOM   3060  O   PHE B  19      45.556   3.896  74.113  1.00  0.00              
ATOM   3061  N   THR B  20      46.175   1.895  74.940  1.00  0.00              
ATOM   3062  CA  THR B  20      45.562   1.101  73.881  1.00  0.00              
ATOM   3063  CB  THR B  20      45.830  -0.400  74.129  1.00  0.00              
ATOM   3064  OG1 THR B  20      47.218  -0.519  74.408  1.00  0.00              
ATOM   3065  CG2 THR B  20      45.466  -1.287  72.948  1.00  0.00              
ATOM   3066  C   THR B  20      44.060   1.356  73.808  1.00  0.00              
ATOM   3067  O   THR B  20      43.528   1.632  72.734  1.00  0.00              
ATOM   3068  N   SER B  21      43.382   1.330  74.961  1.00  0.00              
ATOM   3069  CA  SER B  21      41.944   1.550  75.032  1.00  0.00              
ATOM   3070  CB  SER B  21      41.456   1.319  76.456  1.00  0.00              
ATOM   3071  OG  SER B  21      41.775   0.008  76.907  1.00  0.00              
ATOM   3072  C   SER B  21      41.552   2.946  74.560  1.00  0.00              
ATOM   3073  O   SER B  21      40.647   3.097  73.736  1.00  0.00              
ATOM   3074  N   LEU B  22      42.277   3.970  75.033  1.00  0.00              
ATOM   3075  CA  LEU B  22      42.061   5.347  74.613  1.00  0.00              
ATOM   3076  CB  LEU B  22      43.011   6.283  75.359  1.00  0.00              
ATOM   3077  CG  LEU B  22      42.885   7.790  75.136  1.00  0.00              
ATOM   3078  CD1 LEU B  22      41.577   8.319  75.709  1.00  0.00              
ATOM   3079  CD2 LEU B  22      44.059   8.514  75.767  1.00  0.00              
ATOM   3080  C   LEU B  22      42.264   5.505  73.112  1.00  0.00              
ATOM   3081  O   LEU B  22      41.414   6.072  72.425  1.00  0.00              
ATOM   3082  N   SER B  23      43.365   4.954  72.589  1.00  0.00              
ATOM   3083  CA  SER B  23      43.667   5.019  71.168  1.00  0.00              
ATOM   3084  CB  SER B  23      45.049   4.443  70.886  1.00  0.00              
ATOM   3085  OG  SER B  23      46.062   5.097  71.640  1.00  0.00              
ATOM   3086  C   SER B  23      42.623   4.288  70.333  1.00  0.00              
ATOM   3087  O   SER B  23      42.254   4.753  69.255  1.00  0.00              
ATOM   3088  N   LEU B  24      42.104   3.162  70.836  1.00  0.00              
ATOM   3089  CA  LEU B  24      41.054   2.410  70.166  1.00  0.00              
ATOM   3090  CB  LEU B  24      40.812   1.105  70.913  1.00  0.00              
ATOM   3091  CG  LEU B  24      39.888   0.039  70.346  1.00  0.00              
ATOM   3092  CD1 LEU B  24      40.404  -0.530  69.034  1.00  0.00              
ATOM   3093  CD2 LEU B  24      39.790  -1.078  71.358  1.00  0.00              
ATOM   3094  C   LEU B  24      39.771   3.219  70.050  1.00  0.00              
ATOM   3095  O   LEU B  24      39.229   3.349  68.950  1.00  0.00              
ATOM   3096  N   VAL B  25      39.310   3.804  71.163  1.00  0.00              
ATOM   3097  CA  VAL B  25      38.134   4.671  71.167  1.00  0.00              
ATOM   3098  CB  VAL B  25      37.814   5.131  72.615  1.00  0.00              
ATOM   3099  CG1 VAL B  25      36.675   6.142  72.679  1.00  0.00              
ATOM   3100  CG2 VAL B  25      37.422   3.935  73.468  1.00  0.00              
ATOM   3101  C   VAL B  25      38.338   5.862  70.232  1.00  0.00              
ATOM   3102  O   VAL B  25      37.483   6.163  69.398  1.00  0.00              
ATOM   3103  N   LEU B  26      39.510   6.499  70.335  1.00  0.00              
ATOM   3104  CA  LEU B  26      39.866   7.651  69.522  1.00  0.00              
ATOM   3105  CB  LEU B  26      41.246   8.154  69.935  1.00  0.00              
ATOM   3106  CG  LEU B  26      41.769   9.474  69.388  1.00  0.00              
ATOM   3107  CD1 LEU B  26      40.923  10.640  69.879  1.00  0.00              
ATOM   3108  CD2 LEU B  26      43.215   9.664  69.810  1.00  0.00              
ATOM   3109  C   LEU B  26      39.842   7.340  68.030  1.00  0.00              
ATOM   3110  O   LEU B  26      39.127   8.001  67.278  1.00  0.00              
ATOM   3111  N   TYR B  27      40.565   6.314  67.573  1.00  0.00              
ATOM   3112  CA  TYR B  27      40.579   5.967  66.161  1.00  0.00              
ATOM   3113  CB  TYR B  27      41.707   4.991  65.830  1.00  0.00              
ATOM   3114  CG  TYR B  27      43.095   5.605  65.979  1.00  0.00              
ATOM   3115  CD1 TYR B  27      44.077   4.917  66.662  1.00  0.00              
ATOM   3116  CE1 TYR B  27      45.327   5.473  66.829  1.00  0.00              
ATOM   3117  CD2 TYR B  27      43.372   6.850  65.443  1.00  0.00              
ATOM   3118  CE2 TYR B  27      44.620   7.412  65.605  1.00  0.00              
ATOM   3119  CZ  TYR B  27      45.587   6.720  66.302  1.00  0.00              
ATOM   3120  OH  TYR B  27      46.830   7.294  66.476  1.00  0.00              
ATOM   3121  C   TYR B  27      39.243   5.451  65.651  1.00  0.00              
ATOM   3122  O   TYR B  27      38.882   5.717  64.504  1.00  0.00              
ATOM   3123  N   SER B  28      38.469   4.759  66.494  1.00  0.00              
ATOM   3124  CA  SER B  28      37.118   4.370  66.122  1.00  0.00              
ATOM   3125  CB  SER B  28      36.530   3.395  67.131  1.00  0.00              
ATOM   3126  OG  SER B  28      37.336   2.232  67.258  1.00  0.00              
ATOM   3127  C   SER B  28      36.199   5.576  65.953  1.00  0.00              
ATOM   3128  O   SER B  28      35.436   5.629  64.988  1.00  0.00              
ATOM   3129  N   ARG B  29      36.270   6.581  66.840  1.00  0.00              
ATOM   3130  CA  ARG B  29      35.449   7.776  66.688  1.00  0.00              
ATOM   3131  CB  ARG B  29      35.345   8.581  67.996  1.00  0.00              
ATOM   3132  CG  ARG B  29      36.515   9.478  68.397  1.00  0.00              
ATOM   3133  CD  ARG B  29      36.372  10.046  69.806  1.00  0.00              
ATOM   3134  NE  ARG B  29      35.160  10.832  69.992  1.00  0.00              
ATOM   3135  CZ  ARG B  29      35.124  12.165  69.952  1.00  0.00              
ATOM   3136  NH1 ARG B  29      33.955  12.757  70.151  1.00  0.00              
ATOM   3137  NH2 ARG B  29      36.216  12.896  69.745  1.00  0.00              
ATOM   3138  C   ARG B  29      35.918   8.638  65.519  1.00  0.00              
ATOM   3139  O   ARG B  29      35.102   9.259  64.841  1.00  0.00              
ATOM   3140  N   LYS B  30      37.229   8.672  65.247  1.00  0.00              
ATOM   3141  CA  LYS B  30      37.766   9.357  64.078  1.00  0.00              
ATOM   3142  CB  LYS B  30      39.287   9.395  64.097  1.00  0.00              
ATOM   3143  CG  LYS B  30      39.917  10.333  65.108  1.00  0.00              
ATOM   3144  CD  LYS B  30      41.422  10.171  65.001  1.00  0.00              
ATOM   3145  CE  LYS B  30      42.136  11.108  65.957  1.00  0.00              
ATOM   3146  NZ  LYS B  30      43.568  10.888  65.899  1.00  0.00              
ATOM   3147  C   LYS B  30      37.331   8.721  62.767  1.00  0.00              
ATOM   3148  O   LYS B  30      36.855   9.419  61.868  1.00  0.00              
ATOM   3149  N   PHE B  31      37.471   7.397  62.649  1.00  0.00              
ATOM   3150  CA  PHE B  31      37.176   6.693  61.411  1.00  0.00              
ATOM   3151  CB  PHE B  31      38.372   5.817  61.000  1.00  0.00              
ATOM   3152  CG  PHE B  31      39.715   6.522  60.850  1.00  0.00              
ATOM   3153  CD1 PHE B  31      40.583   6.590  61.923  1.00  0.00              
ATOM   3154  CD2 PHE B  31      40.082   7.057  59.633  1.00  0.00              
ATOM   3155  CE1 PHE B  31      41.814   7.194  61.775  1.00  0.00              
ATOM   3156  CE2 PHE B  31      41.315   7.661  59.493  1.00  0.00              
ATOM   3157  CZ  PHE B  31      42.181   7.730  60.561  1.00  0.00              
ATOM   3158  C   PHE B  31      35.923   5.823  61.562  1.00  0.00              
ATOM   3159  O   PHE B  31      36.043   4.607  61.746  1.00  0.00              
ATOM   3160  N   PRO B  32      34.688   6.345  61.437  1.00  0.00              
ATOM   3161  CD  PRO B  32      34.392   7.688  60.944  1.00  0.00              
ATOM   3162  CA  PRO B  32      33.451   5.594  61.665  1.00  0.00              
ATOM   3163  CB  PRO B  32      32.384   6.655  61.480  1.00  0.00              
ATOM   3164  CG  PRO B  32      32.969   7.568  60.437  1.00  0.00              
ATOM   3165  C   PRO B  32      33.235   4.393  60.743  1.00  0.00              
ATOM   3166  O   PRO B  32      32.530   3.442  61.079  1.00  0.00              
ATOM   3167  N   SER B  33      33.847   4.441  59.559  1.00  0.00              
ATOM   3168  CA  SER B  33      33.792   3.361  58.590  1.00  0.00              
ATOM   3169  CB  SER B  33      33.917   3.979  57.205  1.00  0.00              
ATOM   3170  OG  SER B  33      33.060   5.108  57.078  1.00  0.00              
ATOM   3171  C   SER B  33      34.883   2.309  58.779  1.00  0.00              
ATOM   3172  O   SER B  33      34.876   1.283  58.096  1.00  0.00              
ATOM   3173  N   GLY B  34      35.837   2.526  59.692  1.00  0.00              
ATOM   3174  CA  GLY B  34      36.966   1.624  59.852  1.00  0.00              
ATOM   3175  C   GLY B  34      36.549   0.341  60.549  1.00  0.00              
ATOM   3176  O   GLY B  34      35.964   0.381  61.634  1.00  0.00              
ATOM   3177  N   THR B  35      36.829  -0.808  59.932  1.00  0.00              
ATOM   3178  CA  THR B  35      36.462  -2.084  60.529  1.00  0.00              
ATOM   3179  CB  THR B  35      36.381  -3.224  59.488  1.00  0.00              
ATOM   3180  OG1 THR B  35      37.659  -3.373  58.886  1.00  0.00              
ATOM   3181  CG2 THR B  35      35.310  -2.959  58.441  1.00  0.00              
ATOM   3182  C   THR B  35      37.384  -2.455  61.685  1.00  0.00              
ATOM   3183  O   THR B  35      38.509  -1.952  61.783  1.00  0.00              
ATOM   3184  N   PHE B  36      36.896  -3.359  62.546  1.00  0.00              
ATOM   3185  CA  PHE B  36      37.581  -3.786  63.760  1.00  0.00              
ATOM   3186  CB  PHE B  36      36.874  -5.016  64.345  1.00  0.00              
ATOM   3187  CG  PHE B  36      37.469  -5.540  65.647  1.00  0.00              
ATOM   3188  CD1 PHE B  36      37.903  -6.851  65.715  1.00  0.00              
ATOM   3189  CD2 PHE B  36      37.609  -4.707  66.743  1.00  0.00              
ATOM   3190  CE1 PHE B  36      38.492  -7.319  66.871  1.00  0.00              
ATOM   3191  CE2 PHE B  36      38.207  -5.184  67.889  1.00  0.00              
ATOM   3192  CZ  PHE B  36      38.649  -6.487  67.957  1.00  0.00              
ATOM   3193  C   PHE B  36      39.072  -4.039  63.598  1.00  0.00              
ATOM   3194  O   PHE B  36      39.868  -3.310  64.184  1.00  0.00              
ATOM   3195  N   GLU B  37      39.470  -4.996  62.754  1.00  0.00              
ATOM   3196  CA  GLU B  37      40.877  -5.325  62.602  1.00  0.00              
ATOM   3197  CB  GLU B  37      41.051  -6.608  61.788  1.00  0.00              
ATOM   3198  CG  GLU B  37      42.461  -7.214  61.824  1.00  0.00              
ATOM   3199  CD  GLU B  37      42.999  -7.515  63.222  1.00  0.00              
ATOM   3200  OE1 GLU B  37      43.964  -6.870  63.642  1.00  0.00              
ATOM   3201  OE2 GLU B  37      42.458  -8.394  63.891  1.00  0.00              
ATOM   3202  C   GLU B  37      41.703  -4.179  62.028  1.00  0.00              
ATOM   3203  O   GLU B  37      42.878  -4.062  62.374  1.00  0.00              
ATOM   3204  N   GLN B  38      41.110  -3.299  61.210  1.00  0.00              
ATOM   3205  CA  GLN B  38      41.810  -2.121  60.715  1.00  0.00              
ATOM   3206  CB  GLN B  38      40.956  -1.331  59.732  1.00  0.00              
ATOM   3207  CG  GLN B  38      40.768  -1.943  58.358  1.00  0.00              
ATOM   3208  CD  GLN B  38      39.853  -1.094  57.489  1.00  0.00              
ATOM   3209  OE1 GLN B  38      38.633  -1.093  57.660  1.00  0.00              
ATOM   3210  NE2 GLN B  38      40.370  -0.314  56.551  1.00  0.00              
ATOM   3211  C   GLN B  38      42.188  -1.200  61.866  1.00  0.00              
ATOM   3212  O   GLN B  38      43.344  -0.790  62.014  1.00  0.00              
ATOM   3213  N   VAL B  39      41.196  -0.912  62.718  1.00  0.00              
ATOM   3214  CA  VAL B  39      41.405  -0.051  63.874  1.00  0.00              
ATOM   3215  CB  VAL B  39      40.062   0.294  64.565  1.00  0.00              
ATOM   3216  CG1 VAL B  39      40.266   1.264  65.719  1.00  0.00              
ATOM   3217  CG2 VAL B  39      39.095   0.935  63.579  1.00  0.00              
ATOM   3218  C   VAL B  39      42.390  -0.728  64.823  1.00  0.00              
ATOM   3219  O   VAL B  39      43.380  -0.115  65.218  1.00  0.00              
ATOM   3220  N   SER B  40      42.183  -2.011  65.140  1.00  0.00              
ATOM   3221  CA  SER B  40      43.108  -2.793  65.946  1.00  0.00              
ATOM   3222  CB  SER B  40      42.579  -4.210  66.114  1.00  0.00              
ATOM   3223  OG  SER B  40      41.270  -4.206  66.667  1.00  0.00              
ATOM   3224  C   SER B  40      44.533  -2.850  65.406  1.00  0.00              
ATOM   3225  O   SER B  40      45.470  -2.902  66.205  1.00  0.00              
ATOM   3226  N   GLN B  41      44.753  -2.854  64.085  1.00  0.00              
ATOM   3227  CA  GLN B  41      46.098  -2.745  63.537  1.00  0.00              
ATOM   3228  CB  GLN B  41      46.150  -3.055  62.043  1.00  0.00              
ATOM   3229  CG  GLN B  41      46.060  -4.538  61.703  1.00  0.00              
ATOM   3230  CD  GLN B  41      47.175  -5.377  62.312  1.00  0.00              
ATOM   3231  OE1 GLN B  41      48.349  -5.254  61.974  1.00  0.00              
ATOM   3232  NE2 GLN B  41      46.852  -6.268  63.240  1.00  0.00              
ATOM   3233  C   GLN B  41      46.712  -1.380  63.791  1.00  0.00              
ATOM   3234  O   GLN B  41      47.832  -1.297  64.300  1.00  0.00              
ATOM   3235  N   LEU B  42      45.966  -0.307  63.496  1.00  0.00              
ATOM   3236  CA  LEU B  42      46.460   1.048  63.708  1.00  0.00              
ATOM   3237  CB  LEU B  42      45.456   2.081  63.196  1.00  0.00              
ATOM   3238  CG  LEU B  42      45.885   3.547  63.139  1.00  0.00              
ATOM   3239  CD1 LEU B  42      47.077   3.744  62.213  1.00  0.00              
ATOM   3240  CD2 LEU B  42      44.732   4.412  62.671  1.00  0.00              
ATOM   3241  C   LEU B  42      46.799   1.308  65.168  1.00  0.00              
ATOM   3242  O   LEU B  42      47.891   1.783  65.475  1.00  0.00              
ATOM   3243  N   VAL B  43      45.891   0.936  66.075  1.00  0.00              
ATOM   3244  CA  VAL B  43      46.093   1.084  67.510  1.00  0.00              
ATOM   3245  CB  VAL B  43      44.819   0.650  68.270  1.00  0.00              
ATOM   3246  CG1 VAL B  43      44.978   0.737  69.779  1.00  0.00              
ATOM   3247  CG2 VAL B  43      43.664   1.544  67.870  1.00  0.00              
ATOM   3248  C   VAL B  43      47.314   0.302  67.981  1.00  0.00              
ATOM   3249  O   VAL B  43      48.192   0.873  68.626  1.00  0.00              
ATOM   3250  N   LYS B  44      47.400  -0.983  67.615  1.00  0.00              
ATOM   3251  CA  LYS B  44      48.514  -1.855  67.979  1.00  0.00              
ATOM   3252  CB  LYS B  44      48.307  -3.175  67.257  1.00  0.00              
ATOM   3253  CG  LYS B  44      49.126  -4.382  67.672  1.00  0.00              
ATOM   3254  CD  LYS B  44      48.859  -5.577  66.751  1.00  0.00              
ATOM   3255  CE  LYS B  44      47.432  -6.141  66.774  1.00  0.00              
ATOM   3256  NZ  LYS B  44      46.509  -5.417  65.914  1.00  0.00              
ATOM   3257  C   LYS B  44      49.852  -1.260  67.556  1.00  0.00              
ATOM   3258  O   LYS B  44      50.809  -1.178  68.332  1.00  0.00              
ATOM   3259  N   GLU B  45      49.895  -0.789  66.308  1.00  0.00              
ATOM   3260  CA  GLU B  45      51.107  -0.204  65.775  1.00  0.00              
ATOM   3261  CB  GLU B  45      51.077  -0.221  64.255  1.00  0.00              
ATOM   3262  CG  GLU B  45      51.150  -1.688  63.830  1.00  0.00              
ATOM   3263  CD  GLU B  45      51.079  -1.956  62.339  1.00  0.00              
ATOM   3264  OE1 GLU B  45      52.120  -1.943  61.680  1.00  0.00              
ATOM   3265  OE2 GLU B  45      49.992  -2.213  61.820  1.00  0.00              
ATOM   3266  C   GLU B  45      51.446   1.151  66.379  1.00  0.00              
ATOM   3267  O   GLU B  45      52.621   1.383  66.667  1.00  0.00              
ATOM   3268  N   VAL B  46      50.469   2.019  66.671  1.00  0.00              
ATOM   3269  CA  VAL B  46      50.709   3.258  67.411  1.00  0.00              
ATOM   3270  CB  VAL B  46      49.430   4.138  67.433  1.00  0.00              
ATOM   3271  CG1 VAL B  46      49.533   5.351  68.353  1.00  0.00              
ATOM   3272  CG2 VAL B  46      49.172   4.656  66.026  1.00  0.00              
ATOM   3273  C   VAL B  46      51.247   2.973  68.814  1.00  0.00              
ATOM   3274  O   VAL B  46      52.168   3.646  69.294  1.00  0.00              
ATOM   3275  N   VAL B  47      50.712   1.938  69.471  1.00  0.00              
ATOM   3276  CA  VAL B  47      51.247   1.474  70.742  1.00  0.00              
ATOM   3277  CB  VAL B  47      50.354   0.373  71.366  1.00  0.00              
ATOM   3278  CG1 VAL B  47      50.933  -0.207  72.650  1.00  0.00              
ATOM   3279  CG2 VAL B  47      48.997   0.969  71.705  1.00  0.00              
ATOM   3280  C   VAL B  47      52.696   1.028  70.571  1.00  0.00              
ATOM   3281  O   VAL B  47      53.531   1.432  71.377  1.00  0.00              
ATOM   3282  N   SER B  48      53.059   0.272  69.526  1.00  0.00              
ATOM   3283  CA  SER B  48      54.458  -0.087  69.305  1.00  0.00              
ATOM   3284  CB  SER B  48      54.588  -1.180  68.244  1.00  0.00              
ATOM   3285  OG  SER B  48      54.445  -0.720  66.905  1.00  0.00              
ATOM   3286  C   SER B  48      55.361   1.099  68.961  1.00  0.00              
ATOM   3287  O   SER B  48      56.559   1.076  69.263  1.00  0.00              
ATOM   3288  N   LEU B  49      54.827   2.148  68.314  1.00  0.00              
ATOM   3289  CA  LEU B  49      55.569   3.386  68.078  1.00  0.00              
ATOM   3290  CB  LEU B  49      54.754   4.424  67.310  1.00  0.00              
ATOM   3291  CG  LEU B  49      54.140   4.147  65.949  1.00  0.00              
ATOM   3292  CD1 LEU B  49      53.338   5.359  65.513  1.00  0.00              
ATOM   3293  CD2 LEU B  49      55.186   3.808  64.910  1.00  0.00              
ATOM   3294  C   LEU B  49      55.944   4.033  69.400  1.00  0.00              
ATOM   3295  O   LEU B  49      57.045   4.558  69.587  1.00  0.00              
ATOM   3296  N   THR B  50      54.999   3.993  70.337  1.00  0.00              
ATOM   3297  CA  THR B  50      55.207   4.591  71.641  1.00  0.00              
ATOM   3298  CB  THR B  50      53.857   4.814  72.331  1.00  0.00              
ATOM   3299  OG1 THR B  50      52.981   5.389  71.364  1.00  0.00              
ATOM   3300  CG2 THR B  50      54.018   5.805  73.461  1.00  0.00              
ATOM   3301  C   THR B  50      56.155   3.730  72.472  1.00  0.00              
ATOM   3302  O   THR B  50      57.208   4.193  72.908  1.00  0.00              
ATOM   3303  N   GLU B  51      55.823   2.445  72.613  1.00  0.00              
ATOM   3304  CA  GLU B  51      56.590   1.474  73.381  1.00  0.00              
ATOM   3305  CB  GLU B  51      55.906   0.118  73.239  1.00  0.00              
ATOM   3306  CG  GLU B  51      56.493  -1.030  74.054  1.00  0.00              
ATOM   3307  CD  GLU B  51      55.769  -2.353  73.857  1.00  0.00              
ATOM   3308  OE1 GLU B  51      55.652  -2.816  72.722  1.00  0.00              
ATOM   3309  OE2 GLU B  51      55.317  -2.931  74.847  1.00  0.00              
ATOM   3310  C   GLU B  51      58.052   1.387  72.960  1.00  0.00              
ATOM   3311  O   GLU B  51      58.933   1.321  73.817  1.00  0.00              
ATOM   3312  N   ALA B  52      58.332   1.380  71.653  1.00  0.00              
ATOM   3313  CA  ALA B  52      59.709   1.409  71.192  1.00  0.00              
ATOM   3314  CB  ALA B  52      59.794   0.927  69.751  1.00  0.00              
ATOM   3315  C   ALA B  52      60.307   2.807  71.260  1.00  0.00              
ATOM   3316  O   ALA B  52      61.307   3.032  71.944  1.00  0.00              
ATOM   3317  N   CYS B  53      59.682   3.798  70.622  1.00  0.00              
ATOM   3318  CA  CYS B  53      60.346   5.075  70.422  1.00  0.00              
ATOM   3319  CB  CYS B  53      59.954   5.627  69.064  1.00  0.00              
ATOM   3320  SG  CYS B  53      60.371   4.391  67.808  1.00  0.00              
ATOM   3321  C   CYS B  53      60.207   6.092  71.547  1.00  0.00              
ATOM   3322  O   CYS B  53      60.638   7.239  71.422  1.00  0.00              
ATOM   3323  N   CYS B  54      59.613   5.686  72.671  1.00  0.00              
ATOM   3324  CA  CYS B  54      59.772   6.420  73.917  1.00  0.00              
ATOM   3325  CB  CYS B  54      58.435   6.561  74.632  1.00  0.00              
ATOM   3326  SG  CYS B  54      57.099   7.253  73.623  1.00  0.00              
ATOM   3327  C   CYS B  54      60.752   5.718  74.856  1.00  0.00              
ATOM   3328  O   CYS B  54      61.066   6.241  75.927  1.00  0.00              
ATOM   3329  N   ALA B  55      61.263   4.534  74.494  1.00  0.00              
ATOM   3330  CA  ALA B  55      62.060   3.730  75.409  1.00  0.00              
ATOM   3331  CB  ALA B  55      61.830   2.256  75.106  1.00  0.00              
ATOM   3332  C   ALA B  55      63.562   3.990  75.364  1.00  0.00              
ATOM   3333  O   ALA B  55      64.072   4.757  74.542  1.00  0.00              
ATOM   3334  N   GLU B  56      64.290   3.332  76.274  1.00  0.00              
ATOM   3335  CA  GLU B  56      65.741   3.415  76.340  1.00  0.00              
ATOM   3336  CB  GLU B  56      66.226   2.604  77.539  1.00  0.00              
ATOM   3337  CG  GLU B  56      67.714   2.734  77.848  1.00  0.00              
ATOM   3338  CD  GLU B  56      68.163   1.852  79.003  1.00  0.00              
ATOM   3339  OE1 GLU B  56      68.636   0.746  78.752  1.00  0.00              
ATOM   3340  OE2 GLU B  56      68.039   2.276  80.151  1.00  0.00              
ATOM   3341  C   GLU B  56      66.350   2.884  75.044  1.00  0.00              
ATOM   3342  O   GLU B  56      66.209   1.711  74.696  1.00  0.00              
ATOM   3343  N   GLY B  57      67.002   3.789  74.316  1.00  0.00              
ATOM   3344  CA  GLY B  57      67.580   3.460  73.024  1.00  0.00              
ATOM   3345  C   GLY B  57      66.688   3.869  71.858  1.00  0.00              
ATOM   3346  O   GLY B  57      66.894   3.422  70.729  1.00  0.00              
ATOM   3347  N   ALA B  58      65.676   4.708  72.109  1.00  0.00              
ATOM   3348  CA  ALA B  58      64.868   5.294  71.050  1.00  0.00              
ATOM   3349  CB  ALA B  58      63.823   6.205  71.666  1.00  0.00              
ATOM   3350  C   ALA B  58      65.672   6.139  70.070  1.00  0.00              
ATOM   3351  O   ALA B  58      66.312   7.128  70.434  1.00  0.00              
ATOM   3352  N   ASP B  59      65.665   5.715  68.806  1.00  0.00              
ATOM   3353  CA  ASP B  59      66.300   6.476  67.740  1.00  0.00              
ATOM   3354  CB  ASP B  59      66.522   5.589  66.511  1.00  0.00              
ATOM   3355  CG  ASP B  59      67.224   6.313  65.370  1.00  0.00              
ATOM   3356  OD1 ASP B  59      66.548   6.971  64.576  1.00  0.00              
ATOM   3357  OD2 ASP B  59      68.447   6.239  65.286  1.00  0.00              
ATOM   3358  C   ASP B  59      65.442   7.684  67.365  1.00  0.00              
ATOM   3359  O   ASP B  59      64.299   7.490  66.947  1.00  0.00              
ATOM   3360  N   PRO B  60      65.945   8.929  67.425  1.00  0.00              
ATOM   3361  CD  PRO B  60      67.310   9.250  67.834  1.00  0.00              
ATOM   3362  CA  PRO B  60      65.193  10.153  67.139  1.00  0.00              
ATOM   3363  CB  PRO B  60      66.262  11.222  67.193  1.00  0.00              
ATOM   3364  CG  PRO B  60      67.195  10.703  68.253  1.00  0.00              
ATOM   3365  C   PRO B  60      64.441  10.197  65.813  1.00  0.00              
ATOM   3366  O   PRO B  60      63.358  10.774  65.727  1.00  0.00              
ATOM   3367  N   ASP B  61      64.958   9.552  64.762  1.00  0.00              
ATOM   3368  CA  ASP B  61      64.306   9.570  63.457  1.00  0.00              
ATOM   3369  CB  ASP B  61      65.209   9.011  62.358  1.00  0.00              
ATOM   3370  CG  ASP B  61      66.485   9.806  62.140  1.00  0.00              
ATOM   3371  OD1 ASP B  61      66.613  10.450  61.101  1.00  0.00              
ATOM   3372  OD2 ASP B  61      67.347   9.784  63.021  1.00  0.00              
ATOM   3373  C   ASP B  61      62.994   8.801  63.439  1.00  0.00              
ATOM   3374  O   ASP B  61      62.144   9.065  62.584  1.00  0.00              
ATOM   3375  N   CYS B  62      62.801   7.878  64.395  1.00  0.00              
ATOM   3376  CA  CYS B  62      61.628   7.012  64.465  1.00  0.00              
ATOM   3377  CB  CYS B  62      61.632   6.217  65.763  1.00  0.00              
ATOM   3378  SG  CYS B  62      60.078   5.337  66.053  1.00  0.00              
ATOM   3379  C   CYS B  62      60.291   7.721  64.319  1.00  0.00              
ATOM   3380  O   CYS B  62      59.486   7.329  63.472  1.00  0.00              
ATOM   3381  N   TYR B  63      60.077   8.811  65.062  1.00  0.00              
ATOM   3382  CA  TYR B  63      58.813   9.533  65.001  1.00  0.00              
ATOM   3383  CB  TYR B  63      58.634  10.502  66.178  1.00  0.00              
ATOM   3384  CG  TYR B  63      59.823  11.378  66.553  1.00  0.00              
ATOM   3385  CD1 TYR B  63      60.090  12.538  65.851  1.00  0.00              
ATOM   3386  CE1 TYR B  63      61.103  13.378  66.265  1.00  0.00              
ATOM   3387  CD2 TYR B  63      60.593  11.039  67.650  1.00  0.00              
ATOM   3388  CE2 TYR B  63      61.605  11.878  68.070  1.00  0.00              
ATOM   3389  CZ  TYR B  63      61.842  13.050  67.382  1.00  0.00              
ATOM   3390  OH  TYR B  63      62.814  13.920  67.837  1.00  0.00              
ATOM   3391  C   TYR B  63      58.477  10.193  63.668  1.00  0.00              
ATOM   3392  O   TYR B  63      57.351  10.655  63.466  1.00  0.00              
ATOM   3393  N   ASP B  64      59.431  10.255  62.732  1.00  0.00              
ATOM   3394  CA  ASP B  64      59.091  10.525  61.343  1.00  0.00              
ATOM   3395  CB  ASP B  64      59.946  11.637  60.745  1.00  0.00              
ATOM   3396  CG  ASP B  64      59.539  11.992  59.317  1.00  0.00              
ATOM   3397  OD1 ASP B  64      58.469  12.580  59.129  1.00  0.00              
ATOM   3398  OD2 ASP B  64      60.306  11.700  58.401  1.00  0.00              
ATOM   3399  C   ASP B  64      59.197   9.276  60.476  1.00  0.00              
ATOM   3400  O   ASP B  64      58.441   9.124  59.519  1.00  0.00              
ATOM   3401  N   THR B  65      60.107   8.358  60.804  1.00  0.00              
ATOM   3402  CA  THR B  65      60.407   7.222  59.943  1.00  0.00              
ATOM   3403  CB  THR B  65      61.814   6.672  60.255  1.00  0.00              
ATOM   3404  OG1 THR B  65      62.695   7.786  60.164  1.00  0.00              
ATOM   3405  CG2 THR B  65      62.266   5.585  59.289  1.00  0.00              
ATOM   3406  C   THR B  65      59.346   6.136  60.074  1.00  0.00              
ATOM   3407  O   THR B  65      58.707   5.775  59.084  1.00  0.00              
ATOM   3408  N   ARG B  66      59.107   5.630  61.291  1.00  0.00              
ATOM   3409  CA  ARG B  66      58.130   4.572  61.509  1.00  0.00              
ATOM   3410  CB  ARG B  66      58.206   4.010  62.921  1.00  0.00              
ATOM   3411  CG  ARG B  66      59.414   3.125  63.201  1.00  0.00              
ATOM   3412  CD  ARG B  66      59.251   2.418  64.546  1.00  0.00              
ATOM   3413  NE  ARG B  66      58.120   1.500  64.535  1.00  0.00              
ATOM   3414  CZ  ARG B  66      57.517   1.059  65.642  1.00  0.00              
ATOM   3415  NH1 ARG B  66      56.482   0.242  65.492  1.00  0.00              
ATOM   3416  NH2 ARG B  66      57.926   1.426  66.857  1.00  0.00              
ATOM   3417  C   ARG B  66      56.709   5.035  61.222  1.00  0.00              
ATOM   3418  O   ARG B  66      55.891   4.273  60.706  1.00  0.00              
ATOM   3419  N   THR B  67      56.417   6.305  61.509  1.00  0.00              
ATOM   3420  CA  THR B  67      55.149   6.913  61.143  1.00  0.00              
ATOM   3421  CB  THR B  67      55.027   8.294  61.802  1.00  0.00              
ATOM   3422  OG1 THR B  67      56.303   8.899  61.653  1.00  0.00              
ATOM   3423  CG2 THR B  67      54.644   8.206  63.271  1.00  0.00              
ATOM   3424  C   THR B  67      54.979   6.985  59.631  1.00  0.00              
ATOM   3425  O   THR B  67      53.942   6.559  59.120  1.00  0.00              
ATOM   3426  N   SER B  68      55.996   7.446  58.886  1.00  0.00              
ATOM   3427  CA  SER B  68      55.944   7.422  57.428  1.00  0.00              
ATOM   3428  CB  SER B  68      57.118   8.179  56.810  1.00  0.00              
ATOM   3429  OG  SER B  68      56.927   8.432  55.421  1.00  0.00              
ATOM   3430  C   SER B  68      55.893   6.004  56.863  1.00  0.00              
ATOM   3431  O   SER B  68      55.350   5.796  55.773  1.00  0.00              
ATOM   3432  N   ALA B  69      56.458   5.015  57.565  1.00  0.00              
ATOM   3433  CA  ALA B  69      56.289   3.616  57.199  1.00  0.00              
ATOM   3434  CB  ALA B  69      57.165   2.728  58.068  1.00  0.00              
ATOM   3435  C   ALA B  69      54.843   3.178  57.382  1.00  0.00              
ATOM   3436  O   ALA B  69      54.301   2.468  56.533  1.00  0.00              
ATOM   3437  N   LEU B  70      54.182   3.621  58.459  1.00  0.00              
ATOM   3438  CA  LEU B  70      52.754   3.383  58.620  1.00  0.00              
ATOM   3439  CB  LEU B  70      52.256   3.748  60.016  1.00  0.00              
ATOM   3440  CG  LEU B  70      52.829   3.043  61.242  1.00  0.00              
ATOM   3441  CD1 LEU B  70      52.006   3.424  62.458  1.00  0.00              
ATOM   3442  CD2 LEU B  70      52.824   1.530  61.088  1.00  0.00              
ATOM   3443  C   LEU B  70      51.925   4.118  57.574  1.00  0.00              
ATOM   3444  O   LEU B  70      50.884   3.612  57.153  1.00  0.00              
ATOM   3445  N   SER B  71      52.353   5.302  57.120  1.00  0.00              
ATOM   3446  CA  SER B  71      51.748   5.962  55.971  1.00  0.00              
ATOM   3447  CB  SER B  71      52.408   7.310  55.735  1.00  0.00              
ATOM   3448  OG  SER B  71      52.443   8.076  56.931  1.00  0.00              
ATOM   3449  C   SER B  71      51.868   5.108  54.713  1.00  0.00              
ATOM   3450  O   SER B  71      50.873   4.877  54.023  1.00  0.00              
ATOM   3451  N   ALA B  72      53.063   4.573  54.432  1.00  0.00              
ATOM   3452  CA  ALA B  72      53.261   3.662  53.310  1.00  0.00              
ATOM   3453  CB  ALA B  72      54.719   3.234  53.250  1.00  0.00              
ATOM   3454  C   ALA B  72      52.406   2.402  53.418  1.00  0.00              
ATOM   3455  O   ALA B  72      51.843   1.937  52.426  1.00  0.00              
ATOM   3456  N   LYS B  73      52.261   1.867  54.635  1.00  0.00              
ATOM   3457  CA  LYS B  73      51.384   0.734  54.892  1.00  0.00              
ATOM   3458  CB  LYS B  73      51.634   0.217  56.302  1.00  0.00              
ATOM   3459  CG  LYS B  73      51.257  -1.243  56.493  1.00  0.00              
ATOM   3460  CD  LYS B  73      51.423  -1.634  57.951  1.00  0.00              
ATOM   3461  CE  LYS B  73      51.130  -3.113  58.132  1.00  0.00              
ATOM   3462  NZ  LYS B  73      51.085  -3.452  59.540  1.00  0.00              
ATOM   3463  C   LYS B  73      49.915   1.116  54.705  1.00  0.00              
ATOM   3464  O   LYS B  73      49.129   0.323  54.186  1.00  0.00              
ATOM   3465  N   SER B  74      49.523   2.345  55.070  1.00  0.00              
ATOM   3466  CA  SER B  74      48.182   2.860  54.794  1.00  0.00              
ATOM   3467  CB  SER B  74      47.995   4.262  55.369  1.00  0.00              
ATOM   3468  OG  SER B  74      48.200   4.329  56.773  1.00  0.00              
ATOM   3469  C   SER B  74      47.925   2.925  53.294  1.00  0.00              
ATOM   3470  O   SER B  74      46.820   2.649  52.824  1.00  0.00              
ATOM   3471  N   CYS B  75      48.974   3.257  52.538  1.00  0.00              
ATOM   3472  CA  CYS B  75      48.926   3.282  51.087  1.00  0.00              
ATOM   3473  CB  CYS B  75      50.025   4.201  50.580  1.00  0.00              
ATOM   3474  SG  CYS B  75      49.779   5.888  51.182  1.00  0.00              
ATOM   3475  C   CYS B  75      49.005   1.926  50.391  1.00  0.00              
ATOM   3476  O   CYS B  75      49.130   1.865  49.164  1.00  0.00              
ATOM   3477  N   GLU B  76      48.943   0.812  51.129  1.00  0.00              
ATOM   3478  CA  GLU B  76      48.835  -0.504  50.517  1.00  0.00              
ATOM   3479  CB  GLU B  76      49.030  -1.575  51.584  1.00  0.00              
ATOM   3480  CG  GLU B  76      49.244  -2.990  51.048  1.00  0.00              
ATOM   3481  CD  GLU B  76      49.332  -4.101  52.093  1.00  0.00              
ATOM   3482  OE1 GLU B  76      49.775  -3.862  53.219  1.00  0.00              
ATOM   3483  OE2 GLU B  76      48.983  -5.229  51.749  1.00  0.00              
ATOM   3484  C   GLU B  76      47.450  -0.642  49.888  1.00  0.00              
ATOM   3485  O   GLU B  76      46.465  -0.131  50.423  1.00  0.00              
ATOM   3486  N   SER B  77      47.361  -1.338  48.750  1.00  0.00              
ATOM   3487  CA  SER B  77      46.098  -1.603  48.069  1.00  0.00              
ATOM   3488  CB  SER B  77      46.397  -2.458  46.841  1.00  0.00              
ATOM   3489  OG  SER B  77      47.154  -3.615  47.201  1.00  0.00              
ATOM   3490  C   SER B  77      45.124  -2.331  48.991  1.00  0.00              
ATOM   3491  O   SER B  77      43.982  -1.932  49.223  1.00  0.00              
ATOM   3492  N   ASN B  78      45.647  -3.414  49.561  1.00  0.00              
ATOM   3493  CA  ASN B  78      44.960  -4.155  50.601  1.00  0.00              
ATOM   3494  CB  ASN B  78      45.393  -5.622  50.556  1.00  0.00              
ATOM   3495  CG  ASN B  78      44.995  -6.346  49.277  1.00  0.00              
ATOM   3496  OD1 ASN B  78      44.185  -7.267  49.295  1.00  0.00              
ATOM   3497  ND2 ASN B  78      45.520  -5.988  48.109  1.00  0.00              
ATOM   3498  C   ASN B  78      45.381  -3.478  51.899  1.00  0.00              
ATOM   3499  O   ASN B  78      46.284  -3.929  52.606  1.00  0.00              
ATOM   3500  N   SER B  79      44.781  -2.314  52.159  1.00  0.00              
ATOM   3501  CA  SER B  79      45.156  -1.503  53.306  1.00  0.00              
ATOM   3502  CB  SER B  79      44.583  -0.095  53.185  1.00  0.00              
ATOM   3503  OG  SER B  79      45.157   0.783  54.145  1.00  0.00              
ATOM   3504  C   SER B  79      44.731  -2.122  54.634  1.00  0.00              
ATOM   3505  O   SER B  79      43.552  -2.425  54.832  1.00  0.00              
ATOM   3506  N   PRO B  80      45.664  -2.337  55.572  1.00  0.00              
ATOM   3507  CD  PRO B  80      47.107  -2.279  55.344  1.00  0.00              
ATOM   3508  CA  PRO B  80      45.362  -2.805  56.920  1.00  0.00              
ATOM   3509  CB  PRO B  80      46.704  -3.331  57.385  1.00  0.00              
ATOM   3510  CG  PRO B  80      47.676  -2.377  56.744  1.00  0.00              
ATOM   3511  C   PRO B  80      44.839  -1.709  57.844  1.00  0.00              
ATOM   3512  O   PRO B  80      44.429  -1.993  58.968  1.00  0.00              
ATOM   3513  N   PHE B  81      44.840  -0.448  57.403  1.00  0.00              
ATOM   3514  CA  PHE B  81      44.499   0.670  58.266  1.00  0.00              
ATOM   3515  CB  PHE B  81      45.619   1.709  58.218  1.00  0.00              
ATOM   3516  CG  PHE B  81      46.917   1.264  58.883  1.00  0.00              
ATOM   3517  CD1 PHE B  81      48.119   1.710  58.376  1.00  0.00              
ATOM   3518  CD2 PHE B  81      46.905   0.455  60.003  1.00  0.00              
ATOM   3519  CE1 PHE B  81      49.298   1.372  58.999  1.00  0.00              
ATOM   3520  CE2 PHE B  81      48.091   0.115  60.614  1.00  0.00              
ATOM   3521  CZ  PHE B  81      49.287   0.577  60.120  1.00  0.00              
ATOM   3522  C   PHE B  81      43.168   1.304  57.887  1.00  0.00              
ATOM   3523  O   PHE B  81      42.728   1.141  56.745  1.00  0.00              
ATOM   3524  N   PRO B  82      42.447   1.984  58.793  1.00  0.00              
ATOM   3525  CD  PRO B  82      42.674   1.964  60.237  1.00  0.00              
ATOM   3526  CA  PRO B  82      41.241   2.730  58.456  1.00  0.00              
ATOM   3527  CB  PRO B  82      40.595   2.945  59.810  1.00  0.00              
ATOM   3528  CG  PRO B  82      41.753   3.045  60.766  1.00  0.00              
ATOM   3529  C   PRO B  82      41.577   4.020  57.716  1.00  0.00              
ATOM   3530  O   PRO B  82      42.398   4.831  58.151  1.00  0.00              
ATOM   3531  N   VAL B  83      40.956   4.188  56.552  1.00  0.00              
ATOM   3532  CA  VAL B  83      41.257   5.314  55.682  1.00  0.00              
ATOM   3533  CB  VAL B  83      41.446   4.846  54.214  1.00  0.00              
ATOM   3534  CG1 VAL B  83      42.667   3.943  54.096  1.00  0.00              
ATOM   3535  CG2 VAL B  83      40.213   4.142  53.657  1.00  0.00              
ATOM   3536  C   VAL B  83      40.230   6.436  55.780  1.00  0.00              
ATOM   3537  O   VAL B  83      39.168   6.291  56.394  1.00  0.00              
ATOM   3538  N   HIS B  84      40.548   7.582  55.180  1.00  0.00              
ATOM   3539  CA  HIS B  84      39.622   8.696  55.106  1.00  0.00              
ATOM   3540  CB  HIS B  84      40.173   9.883  55.893  1.00  0.00              
ATOM   3541  CG  HIS B  84      39.500  10.072  57.246  1.00  0.00              
ATOM   3542  ND1 HIS B  84      38.525   9.352  57.784  1.00  0.00              
ATOM   3543  CD2 HIS B  84      39.798  11.103  58.106  1.00  0.00              
ATOM   3544  NE2 HIS B  84      38.965  10.960  59.103  1.00  0.00              
ATOM   3545  CE1 HIS B  84      38.192   9.920  58.912  1.00  0.00              
ATOM   3546  C   HIS B  84      39.369   9.078  53.652  1.00  0.00              
ATOM   3547  O   HIS B  84      40.202   8.759  52.795  1.00  0.00              
ATOM   3548  N   PRO B  85      38.242   9.717  53.290  1.00  0.00              
ATOM   3549  CD  PRO B  85      37.052   9.843  54.128  1.00  0.00              
ATOM   3550  CA  PRO B  85      37.966  10.198  51.935  1.00  0.00              
ATOM   3551  CB  PRO B  85      36.590  10.822  52.078  1.00  0.00              
ATOM   3552  CG  PRO B  85      35.934   9.945  53.109  1.00  0.00              
ATOM   3553  C   PRO B  85      39.014  11.184  51.423  1.00  0.00              
ATOM   3554  O   PRO B  85      38.896  12.405  51.531  1.00  0.00              
ATOM   3555  N   GLY B  86      40.088  10.597  50.899  1.00  0.00              
ATOM   3556  CA  GLY B  86      41.208  11.351  50.371  1.00  0.00              
ATOM   3557  C   GLY B  86      42.516  10.579  50.463  1.00  0.00              
ATOM   3558  O   GLY B  86      43.393  10.787  49.623  1.00  0.00              
ATOM   3559  N   THR B  87      42.656   9.652  51.428  1.00  0.00              
ATOM   3560  CA  THR B  87      43.898   8.922  51.685  1.00  0.00              
ATOM   3561  CB  THR B  87      43.655   7.834  52.755  1.00  0.00              
ATOM   3562  OG1 THR B  87      42.965   8.477  53.823  1.00  0.00              
ATOM   3563  CG2 THR B  87      44.945   7.226  53.296  1.00  0.00              
ATOM   3564  C   THR B  87      44.559   8.321  50.445  1.00  0.00              
ATOM   3565  O   THR B  87      45.777   8.410  50.295  1.00  0.00              
ATOM   3566  N   ALA B  88      43.772   7.764  49.518  1.00  0.00              
ATOM   3567  CA  ALA B  88      44.287   7.265  48.247  1.00  0.00              
ATOM   3568  CB  ALA B  88      43.138   6.706  47.423  1.00  0.00              
ATOM   3569  C   ALA B  88      44.977   8.342  47.412  1.00  0.00              
ATOM   3570  O   ALA B  88      46.079   8.132  46.900  1.00  0.00              
ATOM   3571  N   GLU B  89      44.372   9.534  47.329  1.00  0.00              
ATOM   3572  CA  GLU B  89      44.951  10.631  46.571  1.00  0.00              
ATOM   3573  CB  GLU B  89      43.902  11.708  46.282  1.00  0.00              
ATOM   3574  CG  GLU B  89      44.365  12.873  45.396  1.00  0.00              
ATOM   3575  CD  GLU B  89      44.940  12.472  44.040  1.00  0.00              
ATOM   3576  OE1 GLU B  89      44.174  12.050  43.174  1.00  0.00              
ATOM   3577  OE2 GLU B  89      46.150  12.594  43.853  1.00  0.00              
ATOM   3578  C   GLU B  89      46.157  11.204  47.306  1.00  0.00              
ATOM   3579  O   GLU B  89      47.121  11.644  46.673  1.00  0.00              
ATOM   3580  N   CYS B  90      46.122  11.180  48.643  1.00  0.00              
ATOM   3581  CA  CYS B  90      47.301  11.476  49.442  1.00  0.00              
ATOM   3582  CB  CYS B  90      47.002  11.375  50.931  1.00  0.00              
ATOM   3583  SG  CYS B  90      45.610  12.384  51.501  1.00  0.00              
ATOM   3584  C   CYS B  90      48.429  10.513  49.095  1.00  0.00              
ATOM   3585  O   CYS B  90      49.553  10.944  48.857  1.00  0.00              
ATOM   3586  N   CYS B  91      48.138   9.212  48.984  1.00  0.00              
ATOM   3587  CA  CYS B  91      49.128   8.213  48.609  1.00  0.00              
ATOM   3588  CB  CYS B  91      48.521   6.826  48.647  1.00  0.00              
ATOM   3589  SG  CYS B  91      48.019   6.375  50.324  1.00  0.00              
ATOM   3590  C   CYS B  91      49.791   8.447  47.260  1.00  0.00              
ATOM   3591  O   CYS B  91      50.988   8.196  47.112  1.00  0.00              
ATOM   3592  N   THR B  92      49.050   8.948  46.268  1.00  0.00              
ATOM   3593  CA  THR B  92      49.647   9.356  45.004  1.00  0.00              
ATOM   3594  CB  THR B  92      48.564   9.507  43.919  1.00  0.00              
ATOM   3595  OG1 THR B  92      47.393  10.029  44.535  1.00  0.00              
ATOM   3596  CG2 THR B  92      48.262   8.176  43.253  1.00  0.00              
ATOM   3597  C   THR B  92      50.546  10.588  45.065  1.00  0.00              
ATOM   3598  O   THR B  92      51.306  10.853  44.132  1.00  0.00              
ATOM   3599  N   LYS B  93      50.486  11.367  46.148  1.00  0.00              
ATOM   3600  CA  LYS B  93      51.340  12.531  46.305  1.00  0.00              
ATOM   3601  CB  LYS B  93      50.496  13.746  46.696  1.00  0.00              
ATOM   3602  CG  LYS B  93      49.440  14.167  45.678  1.00  0.00              
ATOM   3603  CD  LYS B  93      50.075  14.577  44.358  1.00  0.00              
ATOM   3604  CE  LYS B  93      48.994  14.934  43.353  1.00  0.00              
ATOM   3605  NZ  LYS B  93      49.591  15.250  42.071  1.00  0.00              
ATOM   3606  C   LYS B  93      52.385  12.216  47.368  1.00  0.00              
ATOM   3607  O   LYS B  93      52.110  12.242  48.564  1.00  0.00              
ATOM   3608  N   GLU B  94      53.634  11.989  46.969  1.00  0.00              
ATOM   3609  CA  GLU B  94      54.588  11.276  47.811  1.00  0.00              
ATOM   3610  CB  GLU B  94      55.802  10.859  46.987  1.00  0.00              
ATOM   3611  CG  GLU B  94      55.604   9.605  46.129  1.00  0.00              
ATOM   3612  CD  GLU B  94      54.463   9.657  45.119  1.00  0.00              
ATOM   3613  OE1 GLU B  94      54.473  10.539  44.261  1.00  0.00              
ATOM   3614  OE2 GLU B  94      53.579   8.807  45.206  1.00  0.00              
ATOM   3615  C   GLU B  94      55.053  11.886  49.130  1.00  0.00              
ATOM   3616  O   GLU B  94      55.269  13.095  49.277  1.00  0.00              
ATOM   3617  N   GLY B  95      55.152  10.985  50.113  1.00  0.00              
ATOM   3618  CA  GLY B  95      55.850  11.222  51.369  1.00  0.00              
ATOM   3619  C   GLY B  95      55.301  12.378  52.188  1.00  0.00              
ATOM   3620  O   GLY B  95      54.316  12.253  52.916  1.00  0.00              
ATOM   3621  N   LEU B  96      55.943  13.534  52.018  1.00  0.00              
ATOM   3622  CA  LEU B  96      55.593  14.734  52.761  1.00  0.00              
ATOM   3623  CB  LEU B  96      56.666  15.800  52.581  1.00  0.00              
ATOM   3624  CG  LEU B  96      58.075  15.500  53.083  1.00  0.00              
ATOM   3625  CD1 LEU B  96      59.022  16.611  52.665  1.00  0.00              
ATOM   3626  CD2 LEU B  96      58.095  15.313  54.593  1.00  0.00              
ATOM   3627  C   LEU B  96      54.243  15.286  52.332  1.00  0.00              
ATOM   3628  O   LEU B  96      53.457  15.758  53.157  1.00  0.00              
ATOM   3629  N   GLU B  97      53.952  15.168  51.030  1.00  0.00              
ATOM   3630  CA  GLU B  97      52.693  15.643  50.475  1.00  0.00              
ATOM   3631  CB  GLU B  97      52.710  15.543  48.958  1.00  0.00              
ATOM   3632  CG  GLU B  97      53.889  16.191  48.243  1.00  0.00              
ATOM   3633  CD  GLU B  97      53.891  15.903  46.748  1.00  0.00              
ATOM   3634  OE1 GLU B  97      53.501  16.778  45.979  1.00  0.00              
ATOM   3635  OE2 GLU B  97      54.273  14.799  46.352  1.00  0.00              
ATOM   3636  C   GLU B  97      51.563  14.780  51.026  1.00  0.00              
ATOM   3637  O   GLU B  97      50.553  15.291  51.504  1.00  0.00              
ATOM   3638  N   ARG B  98      51.762  13.460  50.966  1.00  0.00              
ATOM   3639  CA  ARG B  98      50.934  12.453  51.618  1.00  0.00              
ATOM   3640  CB  ARG B  98      51.682  11.134  51.482  1.00  0.00              
ATOM   3641  CG  ARG B  98      51.027   9.840  51.922  1.00  0.00              
ATOM   3642  CD  ARG B  98      51.994   8.708  51.597  1.00  0.00              
ATOM   3643  NE  ARG B  98      52.210   8.590  50.160  1.00  0.00              
ATOM   3644  CZ  ARG B  98      53.352   8.171  49.619  1.00  0.00              
ATOM   3645  NH1 ARG B  98      53.390   7.970  48.310  1.00  0.00              
ATOM   3646  NH2 ARG B  98      54.454   8.019  50.350  1.00  0.00              
ATOM   3647  C   ARG B  98      50.644  12.754  53.082  1.00  0.00              
ATOM   3648  O   ARG B  98      49.483  12.768  53.495  1.00  0.00              
ATOM   3649  N   LYS B  99      51.698  13.026  53.858  1.00  0.00              
ATOM   3650  CA  LYS B  99      51.592  13.349  55.275  1.00  0.00              
ATOM   3651  CB  LYS B  99      53.005  13.570  55.813  1.00  0.00              
ATOM   3652  CG  LYS B  99      53.154  13.654  57.324  1.00  0.00              
ATOM   3653  CD  LYS B  99      54.624  13.864  57.658  1.00  0.00              
ATOM   3654  CE  LYS B  99      54.822  13.917  59.165  1.00  0.00              
ATOM   3655  NZ  LYS B  99      56.203  14.213  59.498  1.00  0.00              
ATOM   3656  C   LYS B  99      50.708  14.572  55.513  1.00  0.00              
ATOM   3657  O   LYS B  99      49.764  14.521  56.305  1.00  0.00              
ATOM   3658  N   LEU B 100      50.972  15.659  54.777  1.00  0.00              
ATOM   3659  CA  LEU B 100      50.189  16.887  54.866  1.00  0.00              
ATOM   3660  CB  LEU B 100      50.865  17.941  53.981  1.00  0.00              
ATOM   3661  CG  LEU B 100      50.490  19.425  54.022  1.00  0.00              
ATOM   3662  CD1 LEU B 100      51.682  20.251  53.572  1.00  0.00              
ATOM   3663  CD2 LEU B 100      49.268  19.760  53.177  1.00  0.00              
ATOM   3664  C   LEU B 100      48.733  16.654  54.464  1.00  0.00              
ATOM   3665  O   LEU B 100      47.804  17.089  55.147  1.00  0.00              
ATOM   3666  N   CYS B 101      48.538  15.925  53.363  1.00  0.00              
ATOM   3667  CA  CYS B 101      47.222  15.584  52.841  1.00  0.00              
ATOM   3668  CB  CYS B 101      47.415  14.788  51.558  1.00  0.00              
ATOM   3669  SG  CYS B 101      45.934  14.208  50.696  1.00  0.00              
ATOM   3670  C   CYS B 101      46.401  14.802  53.857  1.00  0.00              
ATOM   3671  O   CYS B 101      45.253  15.159  54.124  1.00  0.00              
ATOM   3672  N   MET B 102      46.991  13.778  54.488  1.00  0.00              
ATOM   3673  CA  MET B 102      46.313  13.035  55.542  1.00  0.00              
ATOM   3674  CB  MET B 102      47.099  11.809  55.977  1.00  0.00              
ATOM   3675  CG  MET B 102      47.172  10.727  54.912  1.00  0.00              
ATOM   3676  SD  MET B 102      47.996   9.235  55.519  1.00  0.00              
ATOM   3677  CE  MET B 102      49.661   9.831  55.533  1.00  0.00              
ATOM   3678  C   MET B 102      46.009  13.898  56.756  1.00  0.00              
ATOM   3679  O   MET B 102      44.912  13.820  57.310  1.00  0.00              
ATOM   3680  N   ALA B 103      46.949  14.764  57.155  1.00  0.00              
ATOM   3681  CA  ALA B 103      46.716  15.715  58.236  1.00  0.00              
ATOM   3682  CB  ALA B 103      47.982  16.518  58.491  1.00  0.00              
ATOM   3683  C   ALA B 103      45.589  16.705  57.949  1.00  0.00              
ATOM   3684  O   ALA B 103      44.967  17.235  58.870  1.00  0.00              
ATOM   3685  N   ALA B 104      45.316  16.971  56.668  1.00  0.00              
ATOM   3686  CA  ALA B 104      44.180  17.790  56.274  1.00  0.00              
ATOM   3687  CB  ALA B 104      44.478  18.417  54.919  1.00  0.00              
ATOM   3688  C   ALA B 104      42.847  17.049  56.168  1.00  0.00              
ATOM   3689  O   ALA B 104      41.810  17.684  55.954  1.00  0.00              
ATOM   3690  N   LEU B 105      42.812  15.719  56.314  1.00  0.00              
ATOM   3691  CA  LEU B 105      41.578  14.967  56.127  1.00  0.00              
ATOM   3692  CB  LEU B 105      41.872  13.529  55.723  1.00  0.00              
ATOM   3693  CG  LEU B 105      42.524  13.317  54.364  1.00  0.00              
ATOM   3694  CD1 LEU B 105      42.891  11.861  54.177  1.00  0.00              
ATOM   3695  CD2 LEU B 105      41.626  13.802  53.239  1.00  0.00              
ATOM   3696  C   LEU B 105      40.618  15.003  57.308  1.00  0.00              
ATOM   3697  O   LEU B 105      41.012  14.958  58.474  1.00  0.00              
ATOM   3698  N   LYS B 106      39.327  15.064  56.980  1.00  0.00              
ATOM   3699  CA  LYS B 106      38.290  15.317  57.967  1.00  0.00              
ATOM   3700  CB  LYS B 106      37.307  16.353  57.433  1.00  0.00              
ATOM   3701  CG  LYS B 106      37.911  17.720  57.154  1.00  0.00              
ATOM   3702  CD  LYS B 106      36.840  18.621  56.567  1.00  0.00              
ATOM   3703  CE  LYS B 106      37.418  19.991  56.259  1.00  0.00              
ATOM   3704  NZ  LYS B 106      36.398  20.845  55.682  1.00  0.00              
ATOM   3705  C   LYS B 106      37.500  14.082  58.372  1.00  0.00              
ATOM   3706  O   LYS B 106      37.198  13.210  57.550  1.00  0.00              
ATOM   3707  N   HIS B 107      37.157  14.038  59.663  1.00  0.00              
ATOM   3708  CA  HIS B 107      36.204  13.078  60.207  1.00  0.00              
ATOM   3709  CB  HIS B 107      36.079  13.295  61.726  1.00  0.00              
ATOM   3710  CG  HIS B 107      34.919  12.568  62.402  1.00  0.00              
ATOM   3711  ND1 HIS B 107      34.713  11.263  62.489  1.00  0.00              
ATOM   3712  CD2 HIS B 107      33.837  13.212  62.963  1.00  0.00              
ATOM   3713  NE2 HIS B 107      33.023  12.254  63.325  1.00  0.00              
ATOM   3714  CE1 HIS B 107      33.545  11.085  63.047  1.00  0.00              
ATOM   3715  C   HIS B 107      34.841  13.215  59.535  1.00  0.00              
ATOM   3716  O   HIS B 107      34.379  14.320  59.242  1.00  0.00              
ATOM   3717  N   GLN B 108      34.191  12.078  59.291  1.00  0.00              
ATOM   3718  CA  GLN B 108      32.868  12.069  58.693  1.00  0.00              
ATOM   3719  CB  GLN B 108      32.786  10.992  57.609  1.00  0.00              
ATOM   3720  CG  GLN B 108      33.861  11.076  56.524  1.00  0.00              
ATOM   3721  CD  GLN B 108      33.871  12.381  55.739  1.00  0.00              
ATOM   3722  OE1 GLN B 108      32.953  12.687  54.984  1.00  0.00              
ATOM   3723  NE2 GLN B 108      34.904  13.200  55.875  1.00  0.00              
ATOM   3724  C   GLN B 108      31.859  11.797  59.806  1.00  0.00              
ATOM   3725  O   GLN B 108      31.887  10.704  60.377  1.00  0.00              
ATOM   3726  N   PRO B 109      30.987  12.745  60.193  1.00  0.00              
ATOM   3727  CD  PRO B 109      30.976  14.113  59.687  1.00  0.00              
ATOM   3728  CA  PRO B 109      30.003  12.584  61.264  1.00  0.00              
ATOM   3729  CB  PRO B 109      29.256  13.902  61.235  1.00  0.00              
ATOM   3730  CG  PRO B 109      30.325  14.878  60.824  1.00  0.00              
ATOM   3731  C   PRO B 109      29.062  11.397  61.098  1.00  0.00              
ATOM   3732  O   PRO B 109      28.318  11.285  60.120  1.00  0.00              
ATOM   3733  N   GLN B 110      29.108  10.493  62.080  1.00  0.00              
ATOM   3734  CA  GLN B 110      28.321   9.274  62.034  1.00  0.00              
ATOM   3735  CB  GLN B 110      28.851   8.253  63.041  1.00  0.00              
ATOM   3736  CG  GLN B 110      28.143   6.899  63.006  1.00  0.00              
ATOM   3737  CD  GLN B 110      28.234   6.153  61.685  1.00  0.00              
ATOM   3738  OE1 GLN B 110      27.480   6.425  60.749  1.00  0.00              
ATOM   3739  NE2 GLN B 110      29.153   5.205  61.573  1.00  0.00              
ATOM   3740  C   GLN B 110      26.824   9.502  62.211  1.00  0.00              
ATOM   3741  O   GLN B 110      26.311   9.802  63.297  1.00  0.00              
ATOM   3742  N   GLU B 111      26.148   9.346  61.074  1.00  0.00              
ATOM   3743  CA  GLU B 111      24.706   9.494  60.991  1.00  0.00              
ATOM   3744  CB  GLU B 111      24.338  10.330  59.767  1.00  0.00              
ATOM   3745  CG  GLU B 111      24.929  11.741  59.781  1.00  0.00              
ATOM   3746  CD  GLU B 111      24.558  12.633  58.601  1.00  0.00              
ATOM   3747  OE1 GLU B 111      24.406  12.159  57.473  1.00  0.00              
ATOM   3748  OE2 GLU B 111      24.413  13.840  58.795  1.00  0.00              
ATOM   3749  C   GLU B 111      23.956   8.165  60.956  1.00  0.00              
ATOM   3750  O   GLU B 111      22.725   8.155  60.944  1.00  0.00              
ATOM   3751  N   PHE B 112      24.624   7.007  60.904  1.00  0.00              
ATOM   3752  CA  PHE B 112      23.916   5.734  60.972  1.00  0.00              
ATOM   3753  CB  PHE B 112      23.808   5.065  59.595  1.00  0.00              
ATOM   3754  CG  PHE B 112      22.793   5.753  58.690  1.00  0.00              
ATOM   3755  CD1 PHE B 112      23.222   6.598  57.684  1.00  0.00              
ATOM   3756  CD2 PHE B 112      21.439   5.570  58.912  1.00  0.00              
ATOM   3757  CE1 PHE B 112      22.295   7.279  56.922  1.00  0.00              
ATOM   3758  CE2 PHE B 112      20.520   6.256  58.143  1.00  0.00              
ATOM   3759  CZ  PHE B 112      20.946   7.113  57.152  1.00  0.00              
ATOM   3760  C   PHE B 112      24.485   4.789  62.025  1.00  0.00              
ATOM   3761  O   PHE B 112      25.377   3.982  61.747  1.00  0.00              
ATOM   3762  N   PRO B 113      24.010   4.868  63.279  1.00  0.00              
ATOM   3763  CD  PRO B 113      23.040   5.853  63.747  1.00  0.00              
ATOM   3764  CA  PRO B 113      24.470   4.028  64.374  1.00  0.00              
ATOM   3765  CB  PRO B 113      23.876   4.710  65.591  1.00  0.00              
ATOM   3766  CG  PRO B 113      22.589   5.303  65.087  1.00  0.00              
ATOM   3767  C   PRO B 113      24.090   2.555  64.255  1.00  0.00              
ATOM   3768  O   PRO B 113      23.058   2.085  64.732  1.00  0.00              
ATOM   3769  N   THR B 114      24.970   1.796  63.603  1.00  0.00              
ATOM   3770  CA  THR B 114      24.829   0.349  63.491  1.00  0.00              
ATOM   3771  CB  THR B 114      25.648  -0.159  62.272  1.00  0.00              
ATOM   3772  OG1 THR B 114      27.022   0.183  62.440  1.00  0.00              
ATOM   3773  CG2 THR B 114      25.118   0.417  60.967  1.00  0.00              
ATOM   3774  C   THR B 114      25.186  -0.370  64.802  1.00  0.00              
ATOM   3775  O   THR B 114      26.068  -1.225  64.880  1.00  0.00              
ATOM   3776  N   TYR B 115      24.485   0.000  65.875  1.00  0.00              
ATOM   3777  CA  TYR B 115      24.785  -0.509  67.196  1.00  0.00              
ATOM   3778  CB  TYR B 115      24.918   0.645  68.200  1.00  0.00              
ATOM   3779  CG  TYR B 115      25.207   0.214  69.636  1.00  0.00              
ATOM   3780  CD1 TYR B 115      26.338  -0.523  69.937  1.00  0.00              
ATOM   3781  CE1 TYR B 115      26.538  -0.991  71.219  1.00  0.00              
ATOM   3782  CD2 TYR B 115      24.299   0.522  70.631  1.00  0.00              
ATOM   3783  CE2 TYR B 115      24.499   0.065  71.917  1.00  0.00              
ATOM   3784  CZ  TYR B 115      25.613  -0.698  72.199  1.00  0.00              
ATOM   3785  OH  TYR B 115      25.810  -1.170  73.482  1.00  0.00              
ATOM   3786  C   TYR B 115      23.714  -1.497  67.623  1.00  0.00              
ATOM   3787  O   TYR B 115      22.510  -1.234  67.550  1.00  0.00              
ATOM   3788  N   VAL B 116      24.197  -2.656  68.058  1.00  0.00              
ATOM   3789  CA  VAL B 116      23.352  -3.666  68.661  1.00  0.00              
ATOM   3790  CB  VAL B 116      22.888  -4.715  67.608  1.00  0.00              
ATOM   3791  CG1 VAL B 116      24.032  -5.487  66.956  1.00  0.00              
ATOM   3792  CG2 VAL B 116      21.849  -5.654  68.206  1.00  0.00              
ATOM   3793  C   VAL B 116      24.143  -4.266  69.816  1.00  0.00              
ATOM   3794  O   VAL B 116      25.334  -4.560  69.698  1.00  0.00              
ATOM   3795  N   GLU B 117      23.494  -4.386  70.972  1.00  0.00              
ATOM   3796  CA  GLU B 117      24.130  -4.992  72.125  1.00  0.00              
ATOM   3797  CB  GLU B 117      23.593  -4.378  73.415  1.00  0.00              
ATOM   3798  CG  GLU B 117      24.473  -4.729  74.613  1.00  0.00              
ATOM   3799  CD  GLU B 117      23.918  -4.439  76.002  1.00  0.00              
ATOM   3800  OE1 GLU B 117      24.372  -5.101  76.941  1.00  0.00              
ATOM   3801  OE2 GLU B 117      23.074  -3.558  76.170  1.00  0.00              
ATOM   3802  C   GLU B 117      23.811  -6.484  72.094  1.00  0.00              
ATOM   3803  O   GLU B 117      22.659  -6.844  71.839  1.00  0.00              
ATOM   3804  N   PRO B 118      24.779  -7.390  72.292  1.00  0.00              
ATOM   3805  CD  PRO B 118      26.204  -7.139  72.100  1.00  0.00              
ATOM   3806  CA  PRO B 118      24.521  -8.810  72.513  1.00  0.00              
ATOM   3807  CB  PRO B 118      25.918  -9.388  72.607  1.00  0.00              
ATOM   3808  CG  PRO B 118      26.716  -8.505  71.685  1.00  0.00              
ATOM   3809  C   PRO B 118      23.738  -9.044  73.802  1.00  0.00              
ATOM   3810  O   PRO B 118      23.739  -8.211  74.714  1.00  0.00              
ATOM   3811  N   THR B 119      23.047 -10.180  73.893  1.00  0.00              
ATOM   3812  CA  THR B 119      22.321 -10.523  75.106  1.00  0.00              
ATOM   3813  CB  THR B 119      21.166 -11.506  74.824  1.00  0.00              
ATOM   3814  OG1 THR B 119      21.696 -12.614  74.104  1.00  0.00              
ATOM   3815  CG2 THR B 119      20.037 -10.836  74.058  1.00  0.00              
ATOM   3816  C   THR B 119      23.258 -11.056  76.184  1.00  0.00              
ATOM   3817  O   THR B 119      24.346 -11.562  75.885  1.00  0.00              
ATOM   3818  N   ASN B 120      22.811 -10.947  77.442  1.00  0.00              
ATOM   3819  CA  ASN B 120      23.560 -11.300  78.651  1.00  0.00              
ATOM   3820  CB  ASN B 120      22.594 -11.531  79.819  1.00  0.00              
ATOM   3821  CG  ASN B 120      21.696 -10.347  80.152  1.00  0.00              
ATOM   3822  OD1 ASN B 120      21.105  -9.718  79.272  1.00  0.00              
ATOM   3823  ND2 ASN B 120      21.551  -9.983  81.417  1.00  0.00              
ATOM   3824  C   ASN B 120      24.493 -12.502  78.556  1.00  0.00              
ATOM   3825  O   ASN B 120      25.684 -12.410  78.865  1.00  0.00              
ATOM   3826  N   ASP B 121      23.960 -13.628  78.066  1.00  0.00              
ATOM   3827  CA  ASP B 121      24.746 -14.842  77.891  1.00  0.00              
ATOM   3828  CB  ASP B 121      23.866 -16.031  77.503  1.00  0.00              
ATOM   3829  CG  ASP B 121      24.657 -17.311  77.237  1.00  0.00              
ATOM   3830  OD1 ASP B 121      25.133 -17.929  78.189  1.00  0.00              
ATOM   3831  OD2 ASP B 121      24.788 -17.685  76.073  1.00  0.00              
ATOM   3832  C   ASP B 121      25.856 -14.686  76.865  1.00  0.00              
ATOM   3833  O   ASP B 121      26.962 -15.163  77.103  1.00  0.00              
ATOM   3834  N   GLU B 122      25.593 -14.017  75.738  1.00  0.00              
ATOM   3835  CA  GLU B 122      26.583 -13.860  74.678  1.00  0.00              
ATOM   3836  CB  GLU B 122      25.962 -13.218  73.446  1.00  0.00              
ATOM   3837  CG  GLU B 122      24.817 -14.004  72.825  1.00  0.00              
ATOM   3838  CD  GLU B 122      24.187 -13.286  71.642  1.00  0.00              
ATOM   3839  OE1 GLU B 122      23.384 -12.374  71.865  1.00  0.00              
ATOM   3840  OE2 GLU B 122      24.496 -13.629  70.504  1.00  0.00              
ATOM   3841  C   GLU B 122      27.733 -12.986  75.159  1.00  0.00              
ATOM   3842  O   GLU B 122      28.903 -13.288  74.915  1.00  0.00              
ATOM   3843  N   ILE B 123      27.365 -11.923  75.889  1.00  0.00              
ATOM   3844  CA  ILE B 123      28.318 -11.014  76.518  1.00  0.00              
ATOM   3845  CB  ILE B 123      27.571  -9.930  77.333  1.00  0.00              
ATOM   3846  CG2 ILE B 123      28.570  -8.965  77.947  1.00  0.00              
ATOM   3847  CG1 ILE B 123      26.568  -9.139  76.513  1.00  0.00              
ATOM   3848  CD1 ILE B 123      25.665  -8.245  77.382  1.00  0.00              
ATOM   3849  C   ILE B 123      29.244 -11.805  77.439  1.00  0.00              
ATOM   3850  O   ILE B 123      30.465 -11.811  77.253  1.00  0.00              
ATOM   3851  N   CYS B 124      28.643 -12.515  78.403  1.00  0.00              
ATOM   3852  CA  CYS B 124      29.405 -13.321  79.341  1.00  0.00              
ATOM   3853  CB  CYS B 124      28.518 -13.929  80.414  1.00  0.00              
ATOM   3854  SG  CYS B 124      27.832 -12.675  81.523  1.00  0.00              
ATOM   3855  C   CYS B 124      30.241 -14.407  78.690  1.00  0.00              
ATOM   3856  O   CYS B 124      31.394 -14.578  79.077  1.00  0.00              
ATOM   3857  N   GLU B 125      29.724 -15.118  77.681  1.00  0.00              
ATOM   3858  CA  GLU B 125      30.495 -16.140  76.992  1.00  0.00              
ATOM   3859  CB  GLU B 125      29.634 -16.962  76.038  1.00  0.00              
ATOM   3860  CG  GLU B 125      28.659 -17.901  76.748  1.00  0.00              
ATOM   3861  CD  GLU B 125      29.326 -18.897  77.687  1.00  0.00              
ATOM   3862  OE1 GLU B 125      29.970 -19.832  77.204  1.00  0.00              
ATOM   3863  OE2 GLU B 125      29.217 -18.734  78.901  1.00  0.00              
ATOM   3864  C   GLU B 125      31.708 -15.595  76.263  1.00  0.00              
ATOM   3865  O   GLU B 125      32.805 -16.121  76.451  1.00  0.00              
ATOM   3866  N   ALA B 126      31.554 -14.521  75.481  1.00  0.00              
ATOM   3867  CA  ALA B 126      32.682 -13.911  74.787  1.00  0.00              
ATOM   3868  CB  ALA B 126      32.197 -12.715  73.984  1.00  0.00              
ATOM   3869  C   ALA B 126      33.751 -13.428  75.762  1.00  0.00              
ATOM   3870  O   ALA B 126      34.936 -13.743  75.618  1.00  0.00              
ATOM   3871  N   PHE B 127      33.302 -12.737  76.816  1.00  0.00              
ATOM   3872  CA  PHE B 127      34.186 -12.236  77.857  1.00  0.00              
ATOM   3873  CB  PHE B 127      33.378 -11.339  78.783  1.00  0.00              
ATOM   3874  CG  PHE B 127      34.163 -10.193  79.404  1.00  0.00              
ATOM   3875  CD1 PHE B 127      34.403  -9.049  78.663  1.00  0.00              
ATOM   3876  CD2 PHE B 127      34.570 -10.263  80.723  1.00  0.00              
ATOM   3877  CE1 PHE B 127      35.025  -7.969  79.253  1.00  0.00              
ATOM   3878  CE2 PHE B 127      35.190  -9.175  81.304  1.00  0.00              
ATOM   3879  CZ  PHE B 127      35.414  -8.028  80.573  1.00  0.00              
ATOM   3880  C   PHE B 127      34.845 -13.361  78.655  1.00  0.00              
ATOM   3881  O   PHE B 127      35.982 -13.217  79.102  1.00  0.00              
ATOM   3882  N   ARG B 128      34.156 -14.491  78.847  1.00  0.00              
ATOM   3883  CA  ARG B 128      34.716 -15.654  79.524  1.00  0.00              
ATOM   3884  CB  ARG B 128      33.605 -16.653  79.845  1.00  0.00              
ATOM   3885  CG  ARG B 128      34.050 -17.880  80.630  1.00  0.00              
ATOM   3886  CD  ARG B 128      32.963 -18.954  80.703  1.00  0.00              
ATOM   3887  NE  ARG B 128      32.499 -19.438  79.405  1.00  0.00              
ATOM   3888  CZ  ARG B 128      33.247 -20.138  78.544  1.00  0.00              
ATOM   3889  NH1 ARG B 128      32.685 -20.558  77.420  1.00  0.00              
ATOM   3890  NH2 ARG B 128      34.525 -20.424  78.780  1.00  0.00              
ATOM   3891  C   ARG B 128      35.783 -16.330  78.670  1.00  0.00              
ATOM   3892  O   ARG B 128      36.837 -16.719  79.177  1.00  0.00              
ATOM   3893  N   LYS B 129      35.515 -16.481  77.369  1.00  0.00              
ATOM   3894  CA  LYS B 129      36.464 -17.084  76.444  1.00  0.00              
ATOM   3895  CB  LYS B 129      35.807 -17.326  75.090  1.00  0.00              
ATOM   3896  CG  LYS B 129      34.722 -18.389  75.175  1.00  0.00              
ATOM   3897  CD  LYS B 129      33.957 -18.487  73.870  1.00  0.00              
ATOM   3898  CE  LYS B 129      32.817 -19.477  74.036  1.00  0.00              
ATOM   3899  NZ  LYS B 129      32.064 -19.593  72.803  1.00  0.00              
ATOM   3900  C   LYS B 129      37.723 -16.243  76.285  1.00  0.00              
ATOM   3901  O   LYS B 129      38.832 -16.778  76.251  1.00  0.00              
ATOM   3902  N   ASP B 130      37.554 -14.922  76.173  1.00  0.00              
ATOM   3903  CA  ASP B 130      38.656 -13.976  76.273  1.00  0.00              
ATOM   3904  CB  ASP B 130      39.568 -13.984  75.032  1.00  0.00              
ATOM   3905  CG  ASP B 130      40.625 -12.889  75.073  1.00  0.00              
ATOM   3906  OD1 ASP B 130      40.534 -11.953  74.279  1.00  0.00              
ATOM   3907  OD2 ASP B 130      41.511 -12.933  75.924  1.00  0.00              
ATOM   3908  C   ASP B 130      38.115 -12.568  76.491  1.00  0.00              
ATOM   3909  O   ASP B 130      37.527 -12.008  75.566  1.00  0.00              
ATOM   3910  N   PRO B 131      38.342 -11.922  77.644  1.00  0.00              
ATOM   3911  CD  PRO B 131      39.140 -12.450  78.748  1.00  0.00              
ATOM   3912  CA  PRO B 131      37.834 -10.586  77.951  1.00  0.00              
ATOM   3913  CB  PRO B 131      38.394 -10.327  79.339  1.00  0.00              
ATOM   3914  CG  PRO B 131      39.633 -11.184  79.419  1.00  0.00              
ATOM   3915  C   PRO B 131      38.214  -9.491  76.960  1.00  0.00              
ATOM   3916  O   PRO B 131      37.393  -8.644  76.592  1.00  0.00              
ATOM   3917  N   LYS B 132      39.462  -9.566  76.483  1.00  0.00              
ATOM   3918  CA  LYS B 132      40.047  -8.549  75.623  1.00  0.00              
ATOM   3919  CB  LYS B 132      41.517  -8.854  75.320  1.00  0.00              
ATOM   3920  CG  LYS B 132      42.390  -9.218  76.521  1.00  0.00              
ATOM   3921  CD  LYS B 132      42.437  -8.129  77.583  1.00  0.00              
ATOM   3922  CE  LYS B 132      43.189  -8.662  78.790  1.00  0.00              
ATOM   3923  NZ  LYS B 132      43.217  -7.677  79.853  1.00  0.00              
ATOM   3924  C   LYS B 132      39.285  -8.390  74.317  1.00  0.00              
ATOM   3925  O   LYS B 132      38.965  -7.262  73.949  1.00  0.00              
ATOM   3926  N   GLU B 133      38.932  -9.488  73.632  1.00  0.00              
ATOM   3927  CA  GLU B 133      38.175  -9.398  72.390  1.00  0.00              
ATOM   3928  CB  GLU B 133      38.066 -10.749  71.652  1.00  0.00              
ATOM   3929  CG  GLU B 133      37.706 -12.035  72.407  1.00  0.00              
ATOM   3930  CD  GLU B 133      36.230 -12.383  72.575  1.00  0.00              
ATOM   3931  OE1 GLU B 133      35.789 -13.356  71.967  1.00  0.00              
ATOM   3932  OE2 GLU B 133      35.522 -11.690  73.300  1.00  0.00              
ATOM   3933  C   GLU B 133      36.831  -8.692  72.501  1.00  0.00              
ATOM   3934  O   GLU B 133      36.524  -7.840  71.668  1.00  0.00              
ATOM   3935  N   TYR B 134      36.044  -8.981  73.544  1.00  0.00              
ATOM   3936  CA  TYR B 134      34.765  -8.315  73.738  1.00  0.00              
ATOM   3937  CB  TYR B 134      33.930  -9.003  74.821  1.00  0.00              
ATOM   3938  CG  TYR B 134      32.475  -8.552  74.806  1.00  0.00              
ATOM   3939  CD1 TYR B 134      31.636  -8.987  73.798  1.00  0.00              
ATOM   3940  CE1 TYR B 134      30.342  -8.518  73.722  1.00  0.00              
ATOM   3941  CD2 TYR B 134      32.009  -7.667  75.760  1.00  0.00              
ATOM   3942  CE2 TYR B 134      30.717  -7.191  75.682  1.00  0.00              
ATOM   3943  CZ  TYR B 134      29.893  -7.617  74.661  1.00  0.00              
ATOM   3944  OH  TYR B 134      28.598  -7.147  74.571  1.00  0.00              
ATOM   3945  C   TYR B 134      34.975  -6.850  74.085  1.00  0.00              
ATOM   3946  O   TYR B 134      34.303  -5.980  73.528  1.00  0.00              
ATOM   3947  N   ALA B 135      35.933  -6.574  74.979  1.00  0.00              
ATOM   3948  CA  ALA B 135      36.279  -5.209  75.352  1.00  0.00              
ATOM   3949  CB  ALA B 135      37.464  -5.233  76.307  1.00  0.00              
ATOM   3950  C   ALA B 135      36.665  -4.360  74.148  1.00  0.00              
ATOM   3951  O   ALA B 135      36.121  -3.276  73.924  1.00  0.00              
ATOM   3952  N   ASN B 136      37.567  -4.901  73.327  1.00  0.00              
ATOM   3953  CA  ASN B 136      38.037  -4.230  72.128  1.00  0.00              
ATOM   3954  CB  ASN B 136      39.224  -4.962  71.502  1.00  0.00              
ATOM   3955  CG  ASN B 136      40.511  -4.954  72.320  1.00  0.00              
ATOM   3956  OD1 ASN B 136      41.329  -5.863  72.208  1.00  0.00              
ATOM   3957  ND2 ASN B 136      40.798  -3.965  73.159  1.00  0.00              
ATOM   3958  C   ASN B 136      36.941  -4.053  71.093  1.00  0.00              
ATOM   3959  O   ASN B 136      36.785  -2.962  70.544  1.00  0.00              
ATOM   3960  N   GLN B 137      36.143  -5.099  70.847  1.00  0.00              
ATOM   3961  CA  GLN B 137      35.062  -5.031  69.874  1.00  0.00              
ATOM   3962  CB  GLN B 137      34.491  -6.428  69.632  1.00  0.00              
ATOM   3963  CG  GLN B 137      33.750  -6.618  68.311  1.00  0.00              
ATOM   3964  CD  GLN B 137      32.233  -6.514  68.396  1.00  0.00              
ATOM   3965  OE1 GLN B 137      31.535  -7.517  68.512  1.00  0.00              
ATOM   3966  NE2 GLN B 137      31.655  -5.323  68.351  1.00  0.00              
ATOM   3967  C   GLN B 137      33.977  -4.054  70.305  1.00  0.00              
ATOM   3968  O   GLN B 137      33.373  -3.400  69.451  1.00  0.00              
ATOM   3969  N   PHE B 138      33.716  -3.926  71.611  1.00  0.00              
ATOM   3970  CA  PHE B 138      32.782  -2.928  72.105  1.00  0.00              
ATOM   3971  CB  PHE B 138      32.429  -3.182  73.573  1.00  0.00              
ATOM   3972  CG  PHE B 138      31.290  -2.297  74.058  1.00  0.00              
ATOM   3973  CD1 PHE B 138      29.998  -2.559  73.641  1.00  0.00              
ATOM   3974  CD2 PHE B 138      31.555  -1.202  74.860  1.00  0.00              
ATOM   3975  CE1 PHE B 138      28.980  -1.705  74.004  1.00  0.00              
ATOM   3976  CE2 PHE B 138      30.529  -0.351  75.210  1.00  0.00              
ATOM   3977  CZ  PHE B 138      29.245  -0.599  74.779  1.00  0.00              
ATOM   3978  C   PHE B 138      33.341  -1.520  71.927  1.00  0.00              
ATOM   3979  O   PHE B 138      32.668  -0.661  71.350  1.00  0.00              
ATOM   3980  N   MET B 139      34.576  -1.282  72.394  1.00  0.00              
ATOM   3981  CA  MET B 139      35.221   0.023  72.268  1.00  0.00              
ATOM   3982  CB  MET B 139      36.578   0.055  72.960  1.00  0.00              
ATOM   3983  CG  MET B 139      36.519  -0.037  74.475  1.00  0.00              
ATOM   3984  SD  MET B 139      38.131   0.252  75.246  1.00  0.00              
ATOM   3985  CE  MET B 139      38.755  -1.403  75.294  1.00  0.00              
ATOM   3986  C   MET B 139      35.394   0.483  70.827  1.00  0.00              
ATOM   3987  O   MET B 139      35.469   1.679  70.549  1.00  0.00              
ATOM   3988  N   TRP B 140      35.496  -0.480  69.909  1.00  0.00              
ATOM   3989  CA  TRP B 140      35.299  -0.220  68.497  1.00  0.00              
ATOM   3990  CB  TRP B 140      35.748  -1.455  67.699  1.00  0.00              
ATOM   3991  CG  TRP B 140      35.410  -1.429  66.214  1.00  0.00              
ATOM   3992  CD2 TRP B 140      34.439  -2.160  65.588  1.00  0.00              
ATOM   3993  CE2 TRP B 140      34.483  -1.684  64.321  1.00  0.00              
ATOM   3994  CE3 TRP B 140      33.692  -3.256  65.942  1.00  0.00              
ATOM   3995  CD1 TRP B 140      36.018  -0.559  65.332  1.00  0.00              
ATOM   3996  NE1 TRP B 140      35.420  -0.742  64.170  1.00  0.00              
ATOM   3997  CZ2 TRP B 140      33.777  -2.233  63.282  1.00  0.00              
ATOM   3998  CZ3 TRP B 140      32.955  -3.831  64.917  1.00  0.00              
ATOM   3999  CH2 TRP B 140      32.995  -3.329  63.616  1.00  0.00              
ATOM   4000  C   TRP B 140      33.840   0.163  68.236  1.00  0.00              
ATOM   4001  O   TRP B 140      33.544   1.351  68.092  1.00  0.00              
ATOM   4002  N   GLU B 141      32.913  -0.809  68.296  1.00  0.00              
ATOM   4003  CA  GLU B 141      31.560  -0.685  67.755  1.00  0.00              
ATOM   4004  CB  GLU B 141      30.721  -1.922  68.085  1.00  0.00              
ATOM   4005  CG  GLU B 141      29.416  -2.024  67.283  1.00  0.00              
ATOM   4006  CD  GLU B 141      28.476  -3.157  67.681  1.00  0.00              
ATOM   4007  OE1 GLU B 141      28.941  -4.283  67.869  1.00  0.00              
ATOM   4008  OE2 GLU B 141      27.276  -2.903  67.803  1.00  0.00              
ATOM   4009  C   GLU B 141      30.809   0.554  68.212  1.00  0.00              
ATOM   4010  O   GLU B 141      30.224   1.270  67.389  1.00  0.00              
ATOM   4011  N   TYR B 142      30.878   0.817  69.521  1.00  0.00              
ATOM   4012  CA  TYR B 142      30.189   1.948  70.111  1.00  0.00              
ATOM   4013  CB  TYR B 142      30.296   1.887  71.635  1.00  0.00              
ATOM   4014  CG  TYR B 142      29.228   2.707  72.346  1.00  0.00              
ATOM   4015  CD1 TYR B 142      27.932   2.232  72.413  1.00  0.00              
ATOM   4016  CE1 TYR B 142      26.945   2.987  73.013  1.00  0.00              
ATOM   4017  CD2 TYR B 142      29.545   3.929  72.903  1.00  0.00              
ATOM   4018  CE2 TYR B 142      28.561   4.689  73.501  1.00  0.00              
ATOM   4019  CZ  TYR B 142      27.267   4.216  73.546  1.00  0.00              
ATOM   4020  OH  TYR B 142      26.283   4.986  74.135  1.00  0.00              
ATOM   4021  C   TYR B 142      30.778   3.244  69.567  1.00  0.00              
ATOM   4022  O   TYR B 142      30.042   4.071  69.029  1.00  0.00              
ATOM   4023  N   SER B 143      32.101   3.415  69.604  1.00  0.00              
ATOM   4024  CA  SER B 143      32.719   4.646  69.142  1.00  0.00              
ATOM   4025  CB  SER B 143      34.136   4.731  69.675  1.00  0.00              
ATOM   4026  OG  SER B 143      34.098   4.705  71.097  1.00  0.00              
ATOM   4027  C   SER B 143      32.659   4.847  67.631  1.00  0.00              
ATOM   4028  O   SER B 143      32.504   5.983  67.187  1.00  0.00              
ATOM   4029  N   THR B 144      32.721   3.790  66.807  1.00  0.00              
ATOM   4030  CA  THR B 144      32.465   3.908  65.372  1.00  0.00              
ATOM   4031  CB  THR B 144      32.755   2.589  64.630  1.00  0.00              
ATOM   4032  OG1 THR B 144      32.369   1.511  65.479  1.00  0.00              
ATOM   4033  CG2 THR B 144      34.208   2.483  64.208  1.00  0.00              
ATOM   4034  C   THR B 144      31.050   4.360  65.035  1.00  0.00              
ATOM   4035  O   THR B 144      30.787   4.985  64.004  1.00  0.00              
ATOM   4036  N   ASN B 145      30.117   4.011  65.922  1.00  0.00              
ATOM   4037  CA  ASN B 145      28.728   4.374  65.726  1.00  0.00              
ATOM   4038  CB  ASN B 145      27.833   3.219  66.120  1.00  0.00              
ATOM   4039  CG  ASN B 145      27.875   2.139  65.055  1.00  0.00              
ATOM   4040  OD1 ASN B 145      27.569   2.390  63.890  1.00  0.00              
ATOM   4041  ND2 ASN B 145      28.270   0.917  65.373  1.00  0.00              
ATOM   4042  C   ASN B 145      28.309   5.654  66.419  1.00  0.00              
ATOM   4043  O   ASN B 145      27.311   6.277  66.053  1.00  0.00              
ATOM   4044  N   TYR B 146      29.066   6.063  67.435  1.00  0.00              
ATOM   4045  CA  TYR B 146      28.811   7.309  68.130  1.00  0.00              
ATOM   4046  CB  TYR B 146      28.288   7.036  69.549  1.00  0.00              
ATOM   4047  CG  TYR B 146      26.996   6.229  69.535  1.00  0.00              
ATOM   4048  CD1 TYR B 146      27.032   4.889  69.857  1.00  0.00              
ATOM   4049  CE1 TYR B 146      25.907   4.109  69.703  1.00  0.00              
ATOM   4050  CD2 TYR B 146      25.818   6.805  69.101  1.00  0.00              
ATOM   4051  CE2 TYR B 146      24.690   6.029  68.941  1.00  0.00              
ATOM   4052  CZ  TYR B 146      24.746   4.684  69.241  1.00  0.00              
ATOM   4053  OH  TYR B 146      23.623   3.895  69.092  1.00  0.00              
ATOM   4054  C   TYR B 146      30.073   8.163  68.109  1.00  0.00              
ATOM   4055  O   TYR B 146      30.662   8.521  69.129  1.00  0.00              
ATOM   4056  N   GLY B 147      30.451   8.512  66.875  1.00  0.00              
ATOM   4057  CA  GLY B 147      31.674   9.253  66.596  1.00  0.00              
ATOM   4058  C   GLY B 147      31.638  10.678  67.127  1.00  0.00              
ATOM   4059  O   GLY B 147      32.571  11.142  67.777  1.00  0.00              
ATOM   4060  N   GLN B 148      30.525  11.370  66.880  1.00  0.00              
ATOM   4061  CA  GLN B 148      30.341  12.736  67.344  1.00  0.00              
ATOM   4062  CB  GLN B 148      29.425  13.495  66.390  1.00  0.00              
ATOM   4063  CG  GLN B 148      30.173  14.178  65.253  1.00  0.00              
ATOM   4064  CD  GLN B 148      31.056  15.327  65.723  1.00  0.00              
ATOM   4065  OE1 GLN B 148      32.279  15.235  65.753  1.00  0.00              
ATOM   4066  NE2 GLN B 148      30.488  16.466  66.094  1.00  0.00              
ATOM   4067  C   GLN B 148      29.827  12.842  68.774  1.00  0.00              
ATOM   4068  O   GLN B 148      29.544  13.938  69.262  1.00  0.00              
ATOM   4069  N   ALA B 149      29.662  11.709  69.464  1.00  0.00              
ATOM   4070  CA  ALA B 149      29.393  11.726  70.893  1.00  0.00              
ATOM   4071  CB  ALA B 149      28.984  10.339  71.356  1.00  0.00              
ATOM   4072  C   ALA B 149      30.679  12.105  71.623  1.00  0.00              
ATOM   4073  O   ALA B 149      31.756  11.697  71.177  1.00  0.00              
ATOM   4074  N   PRO B 150      30.644  12.891  72.710  1.00  0.00              
ATOM   4075  CD  PRO B 150      29.431  13.475  73.272  1.00  0.00              
ATOM   4076  CA  PRO B 150      31.823  13.322  73.456  1.00  0.00              
ATOM   4077  CB  PRO B 150      31.221  14.032  74.649  1.00  0.00              
ATOM   4078  CG  PRO B 150      29.951  14.626  74.109  1.00  0.00              
ATOM   4079  C   PRO B 150      32.721  12.178  73.903  1.00  0.00              
ATOM   4080  O   PRO B 150      32.259  11.198  74.495  1.00  0.00              
ATOM   4081  N   LEU B 151      34.013  12.317  73.582  1.00  0.00              
ATOM   4082  CA  LEU B 151      35.068  11.413  74.030  1.00  0.00              
ATOM   4083  CB  LEU B 151      36.426  12.055  73.735  1.00  0.00              
ATOM   4084  CG  LEU B 151      37.729  11.322  74.054  1.00  0.00              
ATOM   4085  CD1 LEU B 151      37.853  10.019  73.278  1.00  0.00              
ATOM   4086  CD2 LEU B 151      38.909  12.222  73.734  1.00  0.00              
ATOM   4087  C   LEU B 151      34.963  11.040  75.506  1.00  0.00              
ATOM   4088  O   LEU B 151      35.099   9.868  75.862  1.00  0.00              
ATOM   4089  N   SER B 152      34.663  12.038  76.345  1.00  0.00              
ATOM   4090  CA  SER B 152      34.342  11.846  77.752  1.00  0.00              
ATOM   4091  CB  SER B 152      33.848  13.178  78.299  1.00  0.00              
ATOM   4092  OG  SER B 152      32.794  13.689  77.482  1.00  0.00              
ATOM   4093  C   SER B 152      33.284  10.771  77.972  1.00  0.00              
ATOM   4094  O   SER B 152      33.557   9.729  78.571  1.00  0.00              
ATOM   4095  N   LEU B 153      32.098  11.015  77.400  1.00  0.00              
ATOM   4096  CA  LEU B 153      30.965  10.110  77.492  1.00  0.00              
ATOM   4097  CB  LEU B 153      29.746  10.668  76.774  1.00  0.00              
ATOM   4098  CG  LEU B 153      29.003  11.808  77.443  1.00  0.00              
ATOM   4099  CD1 LEU B 153      27.862  12.287  76.568  1.00  0.00              
ATOM   4100  CD2 LEU B 153      28.478  11.372  78.800  1.00  0.00              
ATOM   4101  C   LEU B 153      31.259   8.714  76.982  1.00  0.00              
ATOM   4102  O   LEU B 153      30.936   7.737  77.662  1.00  0.00              
ATOM   4103  N   LEU B 154      31.927   8.627  75.826  1.00  0.00              
ATOM   4104  CA  LEU B 154      32.341   7.352  75.260  1.00  0.00              
ATOM   4105  CB  LEU B 154      33.076   7.559  73.940  1.00  0.00              
ATOM   4106  CG  LEU B 154      32.312   8.125  72.754  1.00  0.00              
ATOM   4107  CD1 LEU B 154      33.269   8.428  71.622  1.00  0.00              
ATOM   4108  CD2 LEU B 154      31.236   7.164  72.285  1.00  0.00              
ATOM   4109  C   LEU B 154      33.224   6.562  76.214  1.00  0.00              
ATOM   4110  O   LEU B 154      32.877   5.438  76.578  1.00  0.00              
ATOM   4111  N   VAL B 155      34.317   7.167  76.697  1.00  0.00              
ATOM   4112  CA  VAL B 155      35.253   6.487  77.586  1.00  0.00              
ATOM   4113  CB  VAL B 155      36.564   7.306  77.723  1.00  0.00              
ATOM   4114  CG1 VAL B 155      37.592   6.642  78.630  1.00  0.00              
ATOM   4115  CG2 VAL B 155      37.217   7.468  76.358  1.00  0.00              
ATOM   4116  C   VAL B 155      34.623   6.164  78.942  1.00  0.00              
ATOM   4117  O   VAL B 155      34.971   5.155  79.568  1.00  0.00              
ATOM   4118  N   SER B 156      33.695   6.992  79.438  1.00  0.00              
ATOM   4119  CA  SER B 156      32.928   6.630  80.618  1.00  0.00              
ATOM   4120  CB  SER B 156      32.180   7.823  81.209  1.00  0.00              
ATOM   4121  OG  SER B 156      31.440   8.593  80.271  1.00  0.00              
ATOM   4122  C   SER B 156      31.969   5.476  80.368  1.00  0.00              
ATOM   4123  O   SER B 156      31.849   4.583  81.210  1.00  0.00              
ATOM   4124  N   TYR B 157      31.320   5.449  79.197  1.00  0.00              
ATOM   4125  CA  TYR B 157      30.336   4.424  78.885  1.00  0.00              
ATOM   4126  CB  TYR B 157      29.569   4.746  77.600  1.00  0.00              
ATOM   4127  CG  TYR B 157      28.357   3.846  77.381  1.00  0.00              
ATOM   4128  CD1 TYR B 157      27.139   4.207  77.917  1.00  0.00              
ATOM   4129  CE1 TYR B 157      26.038   3.404  77.717  1.00  0.00              
ATOM   4130  CD2 TYR B 157      28.472   2.674  76.656  1.00  0.00              
ATOM   4131  CE2 TYR B 157      27.371   1.868  76.459  1.00  0.00              
ATOM   4132  CZ  TYR B 157      26.154   2.249  76.975  1.00  0.00              
ATOM   4133  OH  TYR B 157      25.036   1.476  76.728  1.00  0.00              
ATOM   4134  C   TYR B 157      31.025   3.078  78.744  1.00  0.00              
ATOM   4135  O   TYR B 157      30.589   2.111  79.367  1.00  0.00              
ATOM   4136  N   THR B 158      32.110   3.006  77.966  1.00  0.00              
ATOM   4137  CA  THR B 158      32.833   1.761  77.751  1.00  0.00              
ATOM   4138  CB  THR B 158      33.977   1.984  76.744  1.00  0.00              
ATOM   4139  OG1 THR B 158      34.749   3.076  77.234  1.00  0.00              
ATOM   4140  CG2 THR B 158      33.462   2.283  75.343  1.00  0.00              
ATOM   4141  C   THR B 158      33.355   1.183  79.061  1.00  0.00              
ATOM   4142  O   THR B 158      33.222  -0.010  79.331  1.00  0.00              
ATOM   4143  N   LYS B 159      33.899   2.073  79.898  1.00  0.00              
ATOM   4144  CA  LYS B 159      34.381   1.734  81.229  1.00  0.00              
ATOM   4145  CB  LYS B 159      34.929   3.002  81.862  1.00  0.00              
ATOM   4146  CG  LYS B 159      35.846   2.825  83.058  1.00  0.00              
ATOM   4147  CD  LYS B 159      36.308   4.166  83.633  1.00  0.00              
ATOM   4148  CE  LYS B 159      37.196   5.006  82.709  1.00  0.00              
ATOM   4149  NZ  LYS B 159      36.441   5.826  81.774  1.00  0.00              
ATOM   4150  C   LYS B 159      33.261   1.161  82.095  1.00  0.00              
ATOM   4151  O   LYS B 159      33.400   0.075  82.664  1.00  0.00              
ATOM   4152  N   SER B 160      32.119   1.859  82.146  1.00  0.00              
ATOM   4153  CA  SER B 160      30.976   1.428  82.942  1.00  0.00              
ATOM   4154  CB  SER B 160      29.876   2.482  82.915  1.00  0.00              
ATOM   4155  OG  SER B 160      30.335   3.739  83.392  1.00  0.00              
ATOM   4156  C   SER B 160      30.413   0.100  82.455  1.00  0.00              
ATOM   4157  O   SER B 160      30.106  -0.788  83.251  1.00  0.00              
ATOM   4158  N   TYR B 161      30.336  -0.056  81.130  1.00  0.00              
ATOM   4159  CA  TYR B 161      29.850  -1.269  80.500  1.00  0.00              
ATOM   4160  CB  TYR B 161      29.766  -1.065  78.985  1.00  0.00              
ATOM   4161  CG  TYR B 161      29.122  -2.224  78.240  1.00  0.00              
ATOM   4162  CD1 TYR B 161      27.748  -2.347  78.228  1.00  0.00              
ATOM   4163  CE1 TYR B 161      27.165  -3.440  77.626  1.00  0.00              
ATOM   4164  CD2 TYR B 161      29.913  -3.170  77.615  1.00  0.00              
ATOM   4165  CE2 TYR B 161      29.330  -4.261  77.010  1.00  0.00              
ATOM   4166  CZ  TYR B 161      27.961  -4.397  77.038  1.00  0.00              
ATOM   4167  OH  TYR B 161      27.382  -5.518  76.478  1.00  0.00              
ATOM   4168  C   TYR B 161      30.758  -2.446  80.827  1.00  0.00              
ATOM   4169  O   TYR B 161      30.275  -3.491  81.260  1.00  0.00              
ATOM   4170  N   LEU B 162      32.074  -2.301  80.656  1.00  0.00              
ATOM   4171  CA  LEU B 162      32.999  -3.386  80.945  1.00  0.00              
ATOM   4172  CB  LEU B 162      34.379  -3.088  80.378  1.00  0.00              
ATOM   4173  CG  LEU B 162      34.469  -2.946  78.862  1.00  0.00              
ATOM   4174  CD1 LEU B 162      35.864  -2.508  78.458  1.00  0.00              
ATOM   4175  CD2 LEU B 162      34.049  -4.230  78.160  1.00  0.00              
ATOM   4176  C   LEU B 162      33.071  -3.730  82.424  1.00  0.00              
ATOM   4177  O   LEU B 162      33.228  -4.899  82.783  1.00  0.00              
ATOM   4178  N   SER B 163      32.908  -2.729  83.297  1.00  0.00              
ATOM   4179  CA  SER B 163      32.751  -2.972  84.724  1.00  0.00              
ATOM   4180  CB  SER B 163      32.706  -1.648  85.483  1.00  0.00              
ATOM   4181  OG  SER B 163      32.885  -1.805  86.885  1.00  0.00              
ATOM   4182  C   SER B 163      31.479  -3.776  84.986  1.00  0.00              
ATOM   4183  O   SER B 163      31.505  -4.723  85.773  1.00  0.00              
ATOM   4184  N   MET B 164      30.378  -3.424  84.310  1.00  0.00              
ATOM   4185  CA  MET B 164      29.116  -4.150  84.386  1.00  0.00              
ATOM   4186  CB  MET B 164      28.067  -3.398  83.562  1.00  0.00              
ATOM   4187  CG  MET B 164      26.683  -4.017  83.460  1.00  0.00              
ATOM   4188  SD  MET B 164      25.499  -2.912  82.649  1.00  0.00              
ATOM   4189  CE  MET B 164      25.523  -3.556  81.003  1.00  0.00              
ATOM   4190  C   MET B 164      29.258  -5.593  83.915  1.00  0.00              
ATOM   4191  O   MET B 164      28.698  -6.504  84.523  1.00  0.00              
ATOM   4192  N   VAL B 165      30.017  -5.835  82.842  1.00  0.00              
ATOM   4193  CA  VAL B 165      30.291  -7.194  82.391  1.00  0.00              
ATOM   4194  CB  VAL B 165      31.035  -7.219  81.036  1.00  0.00              
ATOM   4195  CG1 VAL B 165      31.135  -8.646  80.532  1.00  0.00              
ATOM   4196  CG2 VAL B 165      30.330  -6.392  79.976  1.00  0.00              
ATOM   4197  C   VAL B 165      31.087  -7.947  83.453  1.00  0.00              
ATOM   4198  O   VAL B 165      30.727  -9.064  83.833  1.00  0.00              
ATOM   4199  N   GLY B 166      32.140  -7.301  83.968  1.00  0.00              
ATOM   4200  CA  GLY B 166      33.001  -7.866  84.996  1.00  0.00              
ATOM   4201  C   GLY B 166      32.240  -8.302  86.241  1.00  0.00              
ATOM   4202  O   GLY B 166      32.414  -9.430  86.708  1.00  0.00              
ATOM   4203  N   SER B 167      31.373  -7.435  86.772  1.00  0.00              
ATOM   4204  CA  SER B 167      30.552  -7.775  87.923  1.00  0.00              
ATOM   4205  CB  SER B 167      29.845  -6.525  88.445  1.00  0.00              
ATOM   4206  OG  SER B 167      29.181  -5.847  87.386  1.00  0.00              
ATOM   4207  C   SER B 167      29.528  -8.845  87.567  1.00  0.00              
ATOM   4208  O   SER B 167      29.533  -9.948  88.118  1.00  0.00              
ATOM   4209  N   CYS B 168      28.680  -8.548  86.581  1.00  0.00              
ATOM   4210  CA  CYS B 168      27.566  -9.415  86.251  1.00  0.00              
ATOM   4211  CB  CYS B 168      26.676  -8.761  85.226  1.00  0.00              
ATOM   4212  SG  CYS B 168      26.091  -7.162  85.836  1.00  0.00              
ATOM   4213  C   CYS B 168      27.928 -10.825  85.835  1.00  0.00              
ATOM   4214  O   CYS B 168      27.338 -11.772  86.361  1.00  0.00              
ATOM   4215  N   CYS B 169      28.941 -11.009  84.987  1.00  0.00              
ATOM   4216  CA  CYS B 169      29.365 -12.348  84.609  1.00  0.00              
ATOM   4217  CB  CYS B 169      30.243 -12.299  83.368  1.00  0.00              
ATOM   4218  SG  CYS B 169      29.405 -11.490  81.981  1.00  0.00              
ATOM   4219  C   CYS B 169      30.058 -13.123  85.727  1.00  0.00              
ATOM   4220  O   CYS B 169      30.313 -14.319  85.577  1.00  0.00              
ATOM   4221  N   THR B 170      30.387 -12.485  86.859  1.00  0.00              
ATOM   4222  CA  THR B 170      30.856 -13.217  88.026  1.00  0.00              
ATOM   4223  CB  THR B 170      32.201 -12.660  88.548  1.00  0.00              
ATOM   4224  OG1 THR B 170      32.053 -11.264  88.777  1.00  0.00              
ATOM   4225  CG2 THR B 170      33.347 -12.933  87.584  1.00  0.00              
ATOM   4226  C   THR B 170      29.813 -13.283  89.143  1.00  0.00              
ATOM   4227  O   THR B 170      30.012 -13.962  90.153  1.00  0.00              
ATOM   4228  N   SER B 171      28.680 -12.590  88.979  1.00  0.00              
ATOM   4229  CA  SER B 171      27.653 -12.538  90.008  1.00  0.00              
ATOM   4230  CB  SER B 171      26.766 -11.310  89.792  1.00  0.00              
ATOM   4231  OG  SER B 171      25.851 -11.452  88.712  1.00  0.00              
ATOM   4232  C   SER B 171      26.787 -13.793  90.065  1.00  0.00              
ATOM   4233  O   SER B 171      26.805 -14.637  89.166  1.00  0.00              
ATOM   4234  N   ALA B 172      25.975 -13.885  91.123  1.00  0.00              
ATOM   4235  CA  ALA B 172      24.990 -14.948  91.272  1.00  0.00              
ATOM   4236  CB  ALA B 172      24.318 -14.810  92.629  1.00  0.00              
ATOM   4237  C   ALA B 172      23.890 -14.952  90.212  1.00  0.00              
ATOM   4238  O   ALA B 172      23.252 -15.981  89.987  1.00  0.00              
ATOM   4239  N   SER B 173      23.639 -13.816  89.551  1.00  0.00              
ATOM   4240  CA  SER B 173      22.653 -13.751  88.486  1.00  0.00              
ATOM   4241  CB  SER B 173      21.249 -13.486  89.040  1.00  0.00              
ATOM   4242  OG  SER B 173      20.254 -13.414  88.022  1.00  0.00              
ATOM   4243  C   SER B 173      23.050 -12.689  87.468  1.00  0.00              
ATOM   4244  O   SER B 173      22.785 -11.498  87.669  1.00  0.00              
ATOM   4245  N   PRO B 174      23.693 -13.075  86.352  1.00  0.00              
ATOM   4246  CD  PRO B 174      24.245 -14.409  86.129  1.00  0.00              
ATOM   4247  CA  PRO B 174      24.034 -12.183  85.247  1.00  0.00              
ATOM   4248  CB  PRO B 174      24.643 -13.124  84.230  1.00  0.00              
ATOM   4249  CG  PRO B 174      25.322 -14.154  85.092  1.00  0.00              
ATOM   4250  C   PRO B 174      22.820 -11.460  84.677  1.00  0.00              
ATOM   4251  O   PRO B 174      22.910 -10.293  84.301  1.00  0.00              
ATOM   4252  N   THR B 175      21.667 -12.133  84.616  1.00  0.00              
ATOM   4253  CA  THR B 175      20.417 -11.533  84.172  1.00  0.00              
ATOM   4254  CB  THR B 175      19.325 -12.616  84.185  1.00  0.00              
ATOM   4255  OG1 THR B 175      19.912 -13.750  83.555  1.00  0.00              
ATOM   4256  CG2 THR B 175      18.070 -12.191  83.433  1.00  0.00              
ATOM   4257  C   THR B 175      20.027 -10.339  85.039  1.00  0.00              
ATOM   4258  O   THR B 175      19.892  -9.224  84.529  1.00  0.00              
ATOM   4259  N   VAL B 176      19.920 -10.556  86.357  1.00  0.00              
ATOM   4260  CA  VAL B 176      19.530  -9.504  87.288  1.00  0.00              
ATOM   4261  CB  VAL B 176      19.253 -10.115  88.688  1.00  0.00              
ATOM   4262  CG1 VAL B 176      19.064  -9.082  89.795  1.00  0.00              
ATOM   4263  CG2 VAL B 176      17.985 -10.952  88.613  1.00  0.00              
ATOM   4264  C   VAL B 176      20.572  -8.393  87.327  1.00  0.00              
ATOM   4265  O   VAL B 176      20.234  -7.218  87.178  1.00  0.00              
ATOM   4266  N   CYS B 177      21.848  -8.764  87.463  1.00  0.00              
ATOM   4267  CA  CYS B 177      22.939  -7.804  87.521  1.00  0.00              
ATOM   4268  CB  CYS B 177      24.241  -8.546  87.755  1.00  0.00              
ATOM   4269  SG  CYS B 177      25.719  -7.503  87.793  1.00  0.00              
ATOM   4270  C   CYS B 177      23.033  -6.922  86.282  1.00  0.00              
ATOM   4271  O   CYS B 177      23.050  -5.694  86.413  1.00  0.00              
ATOM   4272  N   PHE B 178      23.055  -7.504  85.071  1.00  0.00              
ATOM   4273  CA  PHE B 178      23.069  -6.705  83.853  1.00  0.00              
ATOM   4274  CB  PHE B 178      23.138  -7.533  82.574  1.00  0.00              
ATOM   4275  CG  PHE B 178      24.519  -8.012  82.149  1.00  0.00              
ATOM   4276  CD1 PHE B 178      24.791  -9.364  82.074  1.00  0.00              
ATOM   4277  CD2 PHE B 178      25.488  -7.098  81.789  1.00  0.00              
ATOM   4278  CE1 PHE B 178      26.023  -9.797  81.635  1.00  0.00              
ATOM   4279  CE2 PHE B 178      26.719  -7.538  81.350  1.00  0.00              
ATOM   4280  CZ  PHE B 178      26.988  -8.886  81.274  1.00  0.00              
ATOM   4281  C   PHE B 178      21.848  -5.814  83.757  1.00  0.00              
ATOM   4282  O   PHE B 178      22.000  -4.625  83.495  1.00  0.00              
ATOM   4283  N   LEU B 179      20.645  -6.334  84.032  1.00  0.00              
ATOM   4284  CA  LEU B 179      19.435  -5.541  83.882  1.00  0.00              
ATOM   4285  CB  LEU B 179      18.203  -6.430  83.982  1.00  0.00              
ATOM   4286  CG  LEU B 179      17.023  -6.069  83.089  1.00  0.00              
ATOM   4287  CD1 LEU B 179      17.385  -6.273  81.622  1.00  0.00              
ATOM   4288  CD2 LEU B 179      15.816  -6.920  83.434  1.00  0.00              
ATOM   4289  C   LEU B 179      19.352  -4.381  84.870  1.00  0.00              
ATOM   4290  O   LEU B 179      18.994  -3.267  84.473  1.00  0.00              
ATOM   4291  N   LYS B 180      19.726  -4.584  86.143  1.00  0.00              
ATOM   4292  CA  LYS B 180      19.733  -3.495  87.114  1.00  0.00              
ATOM   4293  CB  LYS B 180      19.978  -3.955  88.558  1.00  0.00              
ATOM   4294  CG  LYS B 180      21.363  -4.490  88.905  1.00  0.00              
ATOM   4295  CD  LYS B 180      21.595  -4.534  90.404  1.00  0.00              
ATOM   4296  CE  LYS B 180      21.674  -3.149  91.047  1.00  0.00              
ATOM   4297  NZ  LYS B 180      22.842  -2.386  90.645  1.00  0.00              
ATOM   4298  C   LYS B 180      20.739  -2.412  86.753  1.00  0.00              
ATOM   4299  O   LYS B 180      20.462  -1.214  86.901  1.00  0.00              
ATOM   4300  N   GLU B 181      21.900  -2.851  86.254  1.00  0.00              
ATOM   4301  CA  GLU B 181      22.912  -1.927  85.797  1.00  0.00              
ATOM   4302  CB  GLU B 181      24.286  -2.573  85.757  1.00  0.00              
ATOM   4303  CG  GLU B 181      24.807  -2.917  87.152  1.00  0.00              
ATOM   4304  CD  GLU B 181      26.291  -3.246  87.215  1.00  0.00              
ATOM   4305  OE1 GLU B 181      27.106  -2.383  86.890  1.00  0.00              
ATOM   4306  OE2 GLU B 181      26.649  -4.355  87.612  1.00  0.00              
ATOM   4307  C   GLU B 181      22.552  -1.251  84.484  1.00  0.00              
ATOM   4308  O   GLU B 181      22.937  -0.105  84.271  1.00  0.00              
ATOM   4309  N   ARG B 182      21.774  -1.896  83.611  1.00  0.00              
ATOM   4310  CA  ARG B 182      21.217  -1.242  82.434  1.00  0.00              
ATOM   4311  CB  ARG B 182      20.537  -2.246  81.507  1.00  0.00              
ATOM   4312  CG  ARG B 182      21.550  -3.072  80.728  1.00  0.00              
ATOM   4313  CD  ARG B 182      20.888  -4.225  79.992  1.00  0.00              
ATOM   4314  NE  ARG B 182      21.885  -4.994  79.264  1.00  0.00              
ATOM   4315  CZ  ARG B 182      21.798  -6.312  79.075  1.00  0.00              
ATOM   4316  NH1 ARG B 182      22.761  -6.913  78.395  1.00  0.00              
ATOM   4317  NH2 ARG B 182      20.783  -7.035  79.536  1.00  0.00              
ATOM   4318  C   ARG B 182      20.247  -0.139  82.831  1.00  0.00              
ATOM   4319  O   ARG B 182      20.262   0.933  82.225  1.00  0.00              
ATOM   4320  N   LEU B 183      19.430  -0.360  83.872  1.00  0.00              
ATOM   4321  CA  LEU B 183      18.602   0.705  84.428  1.00  0.00              
ATOM   4322  CB  LEU B 183      17.715   0.221  85.568  1.00  0.00              
ATOM   4323  CG  LEU B 183      16.580  -0.755  85.308  1.00  0.00              
ATOM   4324  CD1 LEU B 183      15.815  -0.948  86.602  1.00  0.00              
ATOM   4325  CD2 LEU B 183      15.628  -0.243  84.237  1.00  0.00              
ATOM   4326  C   LEU B 183      19.411   1.895  84.926  1.00  0.00              
ATOM   4327  O   LEU B 183      19.114   3.033  84.562  1.00  0.00              
ATOM   4328  N   GLN B 184      20.455   1.673  85.734  1.00  0.00              
ATOM   4329  CA  GLN B 184      21.281   2.785  86.194  1.00  0.00              
ATOM   4330  CB  GLN B 184      22.110   2.395  87.424  1.00  0.00              
ATOM   4331  CG  GLN B 184      23.150   1.305  87.230  1.00  0.00              
ATOM   4332  CD  GLN B 184      23.641   0.675  88.524  1.00  0.00              
ATOM   4333  OE1 GLN B 184      23.259  -0.439  88.887  1.00  0.00              
ATOM   4334  NE2 GLN B 184      24.508   1.345  89.268  1.00  0.00              
ATOM   4335  C   GLN B 184      22.133   3.418  85.093  1.00  0.00              
ATOM   4336  O   GLN B 184      22.453   4.606  85.153  1.00  0.00              
ATOM   4337  N   LEU B 185      22.498   2.649  84.062  1.00  0.00              
ATOM   4338  CA  LEU B 185      23.170   3.194  82.892  1.00  0.00              
ATOM   4339  CB  LEU B 185      24.001   2.136  82.164  1.00  0.00              
ATOM   4340  CG  LEU B 185      25.485   1.966  82.496  1.00  0.00              
ATOM   4341  CD1 LEU B 185      25.726   1.594  83.951  1.00  0.00              
ATOM   4342  CD2 LEU B 185      26.089   0.912  81.584  1.00  0.00              
ATOM   4343  C   LEU B 185      22.252   3.882  81.892  1.00  0.00              
ATOM   4344  O   LEU B 185      22.748   4.691  81.107  1.00  0.00              
ATOM   4345  N   LYS B 186      20.935   3.614  81.901  1.00  0.00              
ATOM   4346  CA  LYS B 186      19.958   4.189  80.971  1.00  0.00              
ATOM   4347  CB  LYS B 186      18.540   3.943  81.504  1.00  0.00              
ATOM   4348  CG  LYS B 186      17.395   4.474  80.646  1.00  0.00              
ATOM   4349  CD  LYS B 186      16.058   4.288  81.354  1.00  0.00              
ATOM   4350  CE  LYS B 186      14.926   4.988  80.607  1.00  0.00              
ATOM   4351  NZ  LYS B 186      15.118   6.427  80.600  1.00  0.00              
ATOM   4352  C   LYS B 186      20.143   5.669  80.651  1.00  0.00              
ATOM   4353  O   LYS B 186      20.205   6.048  79.480  1.00  0.00              
ATOM   4354  N   HIS B 187      20.305   6.502  81.685  1.00  0.00              
ATOM   4355  CA  HIS B 187      20.520   7.931  81.506  1.00  0.00              
ATOM   4356  CB  HIS B 187      20.524   8.633  82.862  1.00  0.00              
ATOM   4357  CG  HIS B 187      20.461  10.156  82.788  1.00  0.00              
ATOM   4358  ND1 HIS B 187      21.246  10.987  82.113  1.00  0.00              
ATOM   4359  CD2 HIS B 187      19.538  10.905  83.479  1.00  0.00              
ATOM   4360  NE2 HIS B 187      19.830  12.147  83.192  1.00  0.00              
ATOM   4361  CE1 HIS B 187      20.857  12.204  82.381  1.00  0.00              
ATOM   4362  C   HIS B 187      21.823   8.223  80.767  1.00  0.00              
ATOM   4363  O   HIS B 187      21.851   9.094  79.898  1.00  0.00              
ATOM   4364  N   LEU B 188      22.902   7.499  81.085  1.00  0.00              
ATOM   4365  CA  LEU B 188      24.200   7.696  80.449  1.00  0.00              
ATOM   4366  CB  LEU B 188      25.270   6.919  81.221  1.00  0.00              
ATOM   4367  CG  LEU B 188      26.732   6.954  80.776  1.00  0.00              
ATOM   4368  CD1 LEU B 188      27.319   8.349  80.916  1.00  0.00              
ATOM   4369  CD2 LEU B 188      27.547   5.968  81.595  1.00  0.00              
ATOM   4370  C   LEU B 188      24.153   7.222  79.000  1.00  0.00              
ATOM   4371  O   LEU B 188      24.736   7.838  78.105  1.00  0.00              
ATOM   4372  N   SER B 189      23.419   6.129  78.779  1.00  0.00              
ATOM   4373  CA  SER B 189      23.245   5.535  77.468  1.00  0.00              
ATOM   4374  CB  SER B 189      22.491   4.215  77.630  1.00  0.00              
ATOM   4375  OG  SER B 189      22.873   3.241  76.666  1.00  0.00              
ATOM   4376  C   SER B 189      22.506   6.510  76.561  1.00  0.00              
ATOM   4377  O   SER B 189      23.076   6.956  75.563  1.00  0.00              
ATOM   4378  N   LEU B 190      21.286   6.906  76.960  1.00  0.00              
ATOM   4379  CA  LEU B 190      20.483   7.880  76.230  1.00  0.00              
ATOM   4380  CB  LEU B 190      19.190   8.204  76.973  1.00  0.00              
ATOM   4381  CG  LEU B 190      18.027   7.224  76.929  1.00  0.00              
ATOM   4382  CD1 LEU B 190      16.969   7.628  77.938  1.00  0.00              
ATOM   4383  CD2 LEU B 190      17.422   7.162  75.535  1.00  0.00              
ATOM   4384  C   LEU B 190      21.228   9.174  75.955  1.00  0.00              
ATOM   4385  O   LEU B 190      21.216   9.659  74.822  1.00  0.00              
ATOM   4386  N   LEU B 191      21.914   9.693  76.983  1.00  0.00              
ATOM   4387  CA  LEU B 191      22.781  10.855  76.856  1.00  0.00              
ATOM   4388  CB  LEU B 191      23.469  11.104  78.195  1.00  0.00              
ATOM   4389  CG  LEU B 191      24.476  12.220  78.425  1.00  0.00              
ATOM   4390  CD1 LEU B 191      23.890  13.595  78.157  1.00  0.00              
ATOM   4391  CD2 LEU B 191      24.957  12.128  79.859  1.00  0.00              
ATOM   4392  C   LEU B 191      23.806  10.685  75.745  1.00  0.00              
ATOM   4393  O   LEU B 191      23.756  11.440  74.777  1.00  0.00              
ATOM   4394  N   THR B 192      24.661   9.658  75.803  1.00  0.00              
ATOM   4395  CA  THR B 192      25.740   9.484  74.834  1.00  0.00              
ATOM   4396  CB  THR B 192      26.622   8.281  75.237  1.00  0.00              
ATOM   4397  OG1 THR B 192      26.994   8.504  76.593  1.00  0.00              
ATOM   4398  CG2 THR B 192      27.886   8.171  74.399  1.00  0.00              
ATOM   4399  C   THR B 192      25.214   9.345  73.405  1.00  0.00              
ATOM   4400  O   THR B 192      25.720   9.981  72.473  1.00  0.00              
ATOM   4401  N   THR B 193      24.137   8.571  73.235  1.00  0.00              
ATOM   4402  CA  THR B 193      23.504   8.412  71.936  1.00  0.00              
ATOM   4403  CB  THR B 193      22.445   7.300  72.014  1.00  0.00              
ATOM   4404  OG1 THR B 193      21.637   7.532  73.160  1.00  0.00              
ATOM   4405  CG2 THR B 193      23.093   5.934  72.151  1.00  0.00              
ATOM   4406  C   THR B 193      22.907   9.701  71.380  1.00  0.00              
ATOM   4407  O   THR B 193      23.097  10.048  70.210  1.00  0.00              
ATOM   4408  N   LEU B 194      22.226  10.452  72.252  1.00  0.00              
ATOM   4409  CA  LEU B 194      21.520  11.656  71.847  1.00  0.00              
ATOM   4410  CB  LEU B 194      20.583  12.072  72.973  1.00  0.00              
ATOM   4411  CG  LEU B 194      19.516  13.135  72.790  1.00  0.00              
ATOM   4412  CD1 LEU B 194      18.591  12.813  71.629  1.00  0.00              
ATOM   4413  CD2 LEU B 194      18.716  13.216  74.075  1.00  0.00              
ATOM   4414  C   LEU B 194      22.522  12.754  71.524  1.00  0.00              
ATOM   4415  O   LEU B 194      22.358  13.488  70.546  1.00  0.00              
ATOM   4416  N   SER B 195      23.591  12.831  72.323  1.00  0.00              
ATOM   4417  CA  SER B 195      24.716  13.704  72.055  1.00  0.00              
ATOM   4418  CB  SER B 195      25.752  13.595  73.157  1.00  0.00              
ATOM   4419  OG  SER B 195      25.201  13.988  74.405  1.00  0.00              
ATOM   4420  C   SER B 195      25.355  13.439  70.703  1.00  0.00              
ATOM   4421  O   SER B 195      25.633  14.410  70.002  1.00  0.00              
ATOM   4422  N   ASN B 196      25.551  12.181  70.268  1.00  0.00              
ATOM   4423  CA  ASN B 196      26.018  11.928  68.905  1.00  0.00              
ATOM   4424  CB  ASN B 196      26.172  10.445  68.572  1.00  0.00              
ATOM   4425  CG  ASN B 196      26.812  10.215  67.202  1.00  0.00              
ATOM   4426  OD1 ASN B 196      28.032  10.272  67.058  1.00  0.00              
ATOM   4427  ND2 ASN B 196      26.074   9.961  66.132  1.00  0.00              
ATOM   4428  C   ASN B 196      25.077  12.537  67.880  1.00  0.00              
ATOM   4429  O   ASN B 196      25.533  13.170  66.928  1.00  0.00              
ATOM   4430  N   ARG B 197      23.764  12.397  68.079  1.00  0.00              
ATOM   4431  CA  ARG B 197      22.815  12.913  67.114  1.00  0.00              
ATOM   4432  CB  ARG B 197      21.431  12.321  67.352  1.00  0.00              
ATOM   4433  CG  ARG B 197      20.587  12.246  66.078  1.00  0.00              
ATOM   4434  CD  ARG B 197      21.362  11.680  64.883  1.00  0.00              
ATOM   4435  NE  ARG B 197      21.950  10.371  65.138  1.00  0.00              
ATOM   4436  CZ  ARG B 197      23.188  10.053  64.747  1.00  0.00              
ATOM   4437  NH1 ARG B 197      23.640   8.828  64.966  1.00  0.00              
ATOM   4438  NH2 ARG B 197      24.037  10.935  64.227  1.00  0.00              
ATOM   4439  C   ARG B 197      22.807  14.433  67.032  1.00  0.00              
ATOM   4440  O   ARG B 197      23.056  14.983  65.955  1.00  0.00              
ATOM   4441  N   VAL B 198      22.624  15.132  68.154  1.00  0.00              
ATOM   4442  CA  VAL B 198      22.664  16.590  68.146  1.00  0.00              
ATOM   4443  CB  VAL B 198      22.131  17.211  69.462  1.00  0.00              
ATOM   4444  CG1 VAL B 198      20.643  16.930  69.594  1.00  0.00              
ATOM   4445  CG2 VAL B 198      22.852  16.711  70.706  1.00  0.00              
ATOM   4446  C   VAL B 198      24.026  17.158  67.747  1.00  0.00              
ATOM   4447  O   VAL B 198      24.095  18.117  66.976  1.00  0.00              
ATOM   4448  N   CYS B 199      25.134  16.555  68.197  1.00  0.00              
ATOM   4449  CA  CYS B 199      26.461  16.998  67.790  1.00  0.00              
ATOM   4450  CB  CYS B 199      27.538  16.501  68.744  1.00  0.00              
ATOM   4451  SG  CYS B 199      27.258  16.971  70.471  1.00  0.00              
ATOM   4452  C   CYS B 199      26.829  16.615  66.361  1.00  0.00              
ATOM   4453  O   CYS B 199      27.700  17.260  65.772  1.00  0.00              
ATOM   4454  N   SER B 200      26.224  15.582  65.756  1.00  0.00              
ATOM   4455  CA  SER B 200      26.419  15.327  64.332  1.00  0.00              
ATOM   4456  CB  SER B 200      26.035  13.908  63.895  1.00  0.00              
ATOM   4457  OG  SER B 200      24.734  13.489  64.286  1.00  0.00              
ATOM   4458  C   SER B 200      25.707  16.369  63.487  1.00  0.00              
ATOM   4459  O   SER B 200      26.283  16.867  62.519  1.00  0.00              
ATOM   4460  N   GLN B 201      24.479  16.743  63.873  1.00  0.00              
ATOM   4461  CA  GLN B 201      23.778  17.868  63.259  1.00  0.00              
ATOM   4462  CB  GLN B 201      22.398  18.060  63.890  1.00  0.00              
ATOM   4463  CG  GLN B 201      21.450  16.910  63.571  1.00  0.00              
ATOM   4464  CD  GLN B 201      20.081  16.954  64.239  1.00  0.00              
ATOM   4465  OE1 GLN B 201      19.747  17.795  65.075  1.00  0.00              
ATOM   4466  NE2 GLN B 201      19.203  16.040  63.856  1.00  0.00              
ATOM   4467  C   GLN B 201      24.585  19.158  63.363  1.00  0.00              
ATOM   4468  O   GLN B 201      24.807  19.850  62.365  1.00  0.00              
ATOM   4469  N   TYR B 202      25.085  19.434  64.574  1.00  0.00              
ATOM   4470  CA  TYR B 202      25.965  20.563  64.835  1.00  0.00              
ATOM   4471  CB  TYR B 202      26.355  20.568  66.315  1.00  0.00              
ATOM   4472  CG  TYR B 202      27.129  21.798  66.770  1.00  0.00              
ATOM   4473  CD1 TYR B 202      26.469  22.998  66.936  1.00  0.00              
ATOM   4474  CE1 TYR B 202      27.162  24.115  67.346  1.00  0.00              
ATOM   4475  CD2 TYR B 202      28.486  21.709  67.015  1.00  0.00              
ATOM   4476  CE2 TYR B 202      29.187  22.829  67.410  1.00  0.00              
ATOM   4477  CZ  TYR B 202      28.516  24.022  67.568  1.00  0.00              
ATOM   4478  OH  TYR B 202      29.217  25.152  67.929  1.00  0.00              
ATOM   4479  C   TYR B 202      27.213  20.569  63.958  1.00  0.00              
ATOM   4480  O   TYR B 202      27.530  21.591  63.349  1.00  0.00              
ATOM   4481  N   ALA B 203      27.927  19.442  63.876  1.00  0.00              
ATOM   4482  CA  ALA B 203      29.132  19.349  63.061  1.00  0.00              
ATOM   4483  CB  ALA B 203      29.802  18.006  63.276  1.00  0.00              
ATOM   4484  C   ALA B 203      28.869  19.477  61.569  1.00  0.00              
ATOM   4485  O   ALA B 203      29.610  20.155  60.857  1.00  0.00              
ATOM   4486  N   ALA B 204      27.800  18.836  61.088  1.00  0.00              
ATOM   4487  CA  ALA B 204      27.447  18.873  59.679  1.00  0.00              
ATOM   4488  CB  ALA B 204      26.342  17.869  59.413  1.00  0.00              
ATOM   4489  C   ALA B 204      26.956  20.237  59.212  1.00  0.00              
ATOM   4490  O   ALA B 204      27.158  20.612  58.057  1.00  0.00              
ATOM   4491  N   TYR B 205      26.286  20.982  60.095  1.00  0.00              
ATOM   4492  CA  TYR B 205      25.836  22.321  59.758  1.00  0.00              
ATOM   4493  CB  TYR B 205      24.480  22.593  60.396  1.00  0.00              
ATOM   4494  CG  TYR B 205      23.293  21.955  59.683  1.00  0.00              
ATOM   4495  CD1 TYR B 205      22.153  21.670  60.405  1.00  0.00              
ATOM   4496  CE1 TYR B 205      21.028  21.204  59.758  1.00  0.00              
ATOM   4497  CD2 TYR B 205      23.320  21.730  58.317  1.00  0.00              
ATOM   4498  CE2 TYR B 205      22.198  21.264  57.666  1.00  0.00              
ATOM   4499  CZ  TYR B 205      21.056  21.018  58.393  1.00  0.00              
ATOM   4500  OH  TYR B 205      19.924  20.582  57.739  1.00  0.00              
ATOM   4501  C   TYR B 205      26.792  23.460  60.078  1.00  0.00              
ATOM   4502  O   TYR B 205      26.918  24.405  59.299  1.00  0.00              
ATOM   4503  N   GLY B 206      27.491  23.393  61.212  1.00  0.00              
ATOM   4504  CA  GLY B 206      28.264  24.524  61.703  1.00  0.00              
ATOM   4505  C   GLY B 206      27.389  25.428  62.560  1.00  0.00              
ATOM   4506  O   GLY B 206      26.201  25.607  62.276  1.00  0.00              
ATOM   4507  N   GLU B 207      27.985  26.049  63.587  1.00  0.00              
ATOM   4508  CA  GLU B 207      27.263  26.734  64.658  1.00  0.00              
ATOM   4509  CB  GLU B 207      28.246  27.517  65.537  1.00  0.00              
ATOM   4510  CG  GLU B 207      27.598  28.192  66.749  1.00  0.00              
ATOM   4511  CD  GLU B 207      28.549  28.519  67.887  1.00  0.00              
ATOM   4512  OE1 GLU B 207      28.511  27.801  68.890  1.00  0.00              
ATOM   4513  OE2 GLU B 207      29.312  29.476  67.777  1.00  0.00              
ATOM   4514  C   GLU B 207      26.057  27.588  64.281  1.00  0.00              
ATOM   4515  O   GLU B 207      24.962  27.314  64.773  1.00  0.00              
ATOM   4516  N   LYS B 208      26.202  28.578  63.391  1.00  0.00              
ATOM   4517  CA  LYS B 208      25.085  29.432  63.000  1.00  0.00              
ATOM   4518  CB  LYS B 208      25.556  30.563  62.084  1.00  0.00              
ATOM   4519  CG  LYS B 208      24.467  31.600  61.813  1.00  0.00              
ATOM   4520  CD  LYS B 208      24.925  32.672  60.839  1.00  0.00              
ATOM   4521  CE  LYS B 208      23.774  33.637  60.593  1.00  0.00              
ATOM   4522  NZ  LYS B 208      24.163  34.686  59.670  1.00  0.00              
ATOM   4523  C   LYS B 208      23.973  28.638  62.321  1.00  0.00              
ATOM   4524  O   LYS B 208      22.795  28.817  62.633  1.00  0.00              
ATOM   4525  N   LYS B 209      24.332  27.697  61.444  1.00  0.00              
ATOM   4526  CA  LYS B 209      23.343  26.945  60.691  1.00  0.00              
ATOM   4527  CB  LYS B 209      24.011  26.300  59.488  1.00  0.00              
ATOM   4528  CG  LYS B 209      23.050  25.807  58.419  1.00  0.00              
ATOM   4529  CD  LYS B 209      23.876  25.263  57.273  1.00  0.00              
ATOM   4530  CE  LYS B 209      23.008  24.936  56.074  1.00  0.00              
ATOM   4531  NZ  LYS B 209      23.850  24.642  54.931  1.00  0.00              
ATOM   4532  C   LYS B 209      22.678  25.905  61.588  1.00  0.00              
ATOM   4533  O   LYS B 209      21.501  25.593  61.416  1.00  0.00              
ATOM   4534  N   SER B 210      23.400  25.378  62.582  1.00  0.00              
ATOM   4535  CA  SER B 210      22.819  24.490  63.576  1.00  0.00              
ATOM   4536  CB  SER B 210      23.912  23.795  64.374  1.00  0.00              
ATOM   4537  OG  SER B 210      23.416  22.711  65.152  1.00  0.00              
ATOM   4538  C   SER B 210      21.904  25.261  64.521  1.00  0.00              
ATOM   4539  O   SER B 210      20.880  24.729  64.948  1.00  0.00              
ATOM   4540  N   ARG B 211      22.255  26.505  64.861  1.00  0.00              
ATOM   4541  CA  ARG B 211      21.412  27.392  65.652  1.00  0.00              
ATOM   4542  CB  ARG B 211      22.195  28.677  65.889  1.00  0.00              
ATOM   4543  CG  ARG B 211      21.558  29.778  66.711  1.00  0.00              
ATOM   4544  CD  ARG B 211      22.546  30.936  66.676  1.00  0.00              
ATOM   4545  NE  ARG B 211      21.972  32.172  67.181  1.00  0.00              
ATOM   4546  CZ  ARG B 211      21.145  32.932  66.459  1.00  0.00              
ATOM   4547  NH1 ARG B 211      20.617  34.004  67.030  1.00  0.00              
ATOM   4548  NH2 ARG B 211      20.880  32.665  65.183  1.00  0.00              
ATOM   4549  C   ARG B 211      20.105  27.664  64.917  1.00  0.00              
ATOM   4550  O   ARG B 211      19.018  27.534  65.483  1.00  0.00              
ATOM   4551  N   LEU B 212      20.221  27.995  63.625  1.00  0.00              
ATOM   4552  CA  LEU B 212      19.072  28.114  62.743  1.00  0.00              
ATOM   4553  CB  LEU B 212      19.491  28.573  61.351  1.00  0.00              
ATOM   4554  CG  LEU B 212      19.494  30.063  61.012  1.00  0.00              
ATOM   4555  CD1 LEU B 212      20.311  30.903  61.984  1.00  0.00              
ATOM   4556  CD2 LEU B 212      20.004  30.240  59.595  1.00  0.00              
ATOM   4557  C   LEU B 212      18.270  26.826  62.649  1.00  0.00              
ATOM   4558  O   LEU B 212      17.053  26.881  62.787  1.00  0.00              
ATOM   4559  N   SER B 213      18.904  25.660  62.473  1.00  0.00              
ATOM   4560  CA  SER B 213      18.219  24.371  62.469  1.00  0.00              
ATOM   4561  CB  SER B 213      19.220  23.242  62.234  1.00  0.00              
ATOM   4562  OG  SER B 213      18.648  21.937  62.178  1.00  0.00              
ATOM   4563  C   SER B 213      17.458  24.126  63.765  1.00  0.00              
ATOM   4564  O   SER B 213      16.314  23.675  63.729  1.00  0.00              
ATOM   4565  N   ASN B 214      18.066  24.442  64.914  1.00  0.00              
ATOM   4566  CA  ASN B 214      17.406  24.328  66.208  1.00  0.00              
ATOM   4567  CB  ASN B 214      18.371  24.658  67.350  1.00  0.00              
ATOM   4568  CG  ASN B 214      19.416  23.579  67.614  1.00  0.00              
ATOM   4569  OD1 ASN B 214      19.124  22.386  67.605  1.00  0.00              
ATOM   4570  ND2 ASN B 214      20.672  23.915  67.879  1.00  0.00              
ATOM   4571  C   ASN B 214      16.178  25.224  66.278  1.00  0.00              
ATOM   4572  O   ASN B 214      15.101  24.790  66.691  1.00  0.00              
ATOM   4573  N   LEU B 215      16.322  26.467  65.804  1.00  0.00              
ATOM   4574  CA  LEU B 215      15.215  27.407  65.695  1.00  0.00              
ATOM   4575  CB  LEU B 215      15.757  28.743  65.190  1.00  0.00              
ATOM   4576  CG  LEU B 215      14.866  29.974  65.122  1.00  0.00              
ATOM   4577  CD1 LEU B 215      14.450  30.421  66.512  1.00  0.00              
ATOM   4578  CD2 LEU B 215      15.619  31.098  64.440  1.00  0.00              
ATOM   4579  C   LEU B 215      14.109  26.893  64.775  1.00  0.00              
ATOM   4580  O   LEU B 215      12.931  27.000  65.116  1.00  0.00              
ATOM   4581  N   ILE B 216      14.469  26.296  63.631  1.00  0.00              
ATOM   4582  CA  ILE B 216      13.516  25.709  62.694  1.00  0.00              
ATOM   4583  CB  ILE B 216      14.222  25.244  61.389  1.00  0.00              
ATOM   4584  CG2 ILE B 216      13.250  24.522  60.461  1.00  0.00              
ATOM   4585  CG1 ILE B 216      14.847  26.415  60.641  1.00  0.00              
ATOM   4586  CD1 ILE B 216      15.757  26.022  59.460  1.00  0.00              
ATOM   4587  C   ILE B 216      12.768  24.555  63.352  1.00  0.00              
ATOM   4588  O   ILE B 216      11.541  24.496  63.269  1.00  0.00              
ATOM   4589  N   LYS B 217      13.484  23.653  64.036  1.00  0.00              
ATOM   4590  CA  LYS B 217      12.864  22.544  64.751  1.00  0.00              
ATOM   4591  CB  LYS B 217      13.898  21.651  65.432  1.00  0.00              
ATOM   4592  CG  LYS B 217      14.743  20.882  64.432  1.00  0.00              
ATOM   4593  CD  LYS B 217      15.664  19.880  65.105  1.00  0.00              
ATOM   4594  CE  LYS B 217      16.399  19.158  63.992  1.00  0.00              
ATOM   4595  NZ  LYS B 217      17.080  17.965  64.451  1.00  0.00              
ATOM   4596  C   LYS B 217      11.857  23.037  65.776  1.00  0.00              
ATOM   4597  O   LYS B 217      10.699  22.623  65.755  1.00  0.00              
ATOM   4598  N   LEU B 218      12.268  23.990  66.619  1.00  0.00              
ATOM   4599  CA  LEU B 218      11.374  24.592  67.598  1.00  0.00              
ATOM   4600  CB  LEU B 218      12.145  25.558  68.489  1.00  0.00              
ATOM   4601  CG  LEU B 218      13.262  24.993  69.359  1.00  0.00              
ATOM   4602  CD1 LEU B 218      14.053  26.120  69.992  1.00  0.00              
ATOM   4603  CD2 LEU B 218      12.722  24.037  70.408  1.00  0.00              
ATOM   4604  C   LEU B 218      10.182  25.300  66.964  1.00  0.00              
ATOM   4605  O   LEU B 218       9.064  25.192  67.467  1.00  0.00              
ATOM   4606  N   ALA B 219      10.391  25.987  65.837  1.00  0.00              
ATOM   4607  CA  ALA B 219       9.319  26.640  65.098  1.00  0.00              
ATOM   4608  CB  ALA B 219       9.900  27.427  63.937  1.00  0.00              
ATOM   4609  C   ALA B 219       8.314  25.671  64.494  1.00  0.00              
ATOM   4610  O   ALA B 219       7.109  25.915  64.528  1.00  0.00              
ATOM   4611  N   GLN B 220       8.785  24.557  63.929  1.00  0.00              
ATOM   4612  CA  GLN B 220       7.889  23.602  63.297  1.00  0.00              
ATOM   4613  CB  GLN B 220       8.603  22.802  62.209  1.00  0.00              
ATOM   4614  CG  GLN B 220       9.135  23.748  61.139  1.00  0.00              
ATOM   4615  CD  GLN B 220       9.552  23.125  59.817  1.00  0.00              
ATOM   4616  OE1 GLN B 220      10.300  22.149  59.728  1.00  0.00              
ATOM   4617  NE2 GLN B 220       9.066  23.725  58.740  1.00  0.00              
ATOM   4618  C   GLN B 220       7.198  22.697  64.306  1.00  0.00              
ATOM   4619  O   GLN B 220       6.061  22.272  64.094  1.00  0.00              
ATOM   4620  N   LYS B 221       7.867  22.394  65.421  1.00  0.00              
ATOM   4621  CA  LYS B 221       7.243  21.684  66.528  1.00  0.00              
ATOM   4622  CB  LYS B 221       8.299  21.109  67.459  1.00  0.00              
ATOM   4623  CG  LYS B 221       9.078  19.963  66.835  1.00  0.00              
ATOM   4624  CD  LYS B 221      10.257  19.607  67.720  1.00  0.00              
ATOM   4625  CE  LYS B 221      11.013  18.431  67.129  1.00  0.00              
ATOM   4626  NZ  LYS B 221      12.093  18.051  68.016  1.00  0.00              
ATOM   4627  C   LYS B 221       6.288  22.570  67.316  1.00  0.00              
ATOM   4628  O   LYS B 221       5.261  22.094  67.802  1.00  0.00              
ATOM   4629  N   VAL B 222       6.601  23.862  67.486  1.00  0.00              
ATOM   4630  CA  VAL B 222       5.691  24.798  68.133  1.00  0.00              
ATOM   4631  CB  VAL B 222       6.161  25.211  69.556  1.00  0.00              
ATOM   4632  CG1 VAL B 222       5.038  25.950  70.255  1.00  0.00              
ATOM   4633  CG2 VAL B 222       6.581  24.052  70.435  1.00  0.00              
ATOM   4634  C   VAL B 222       5.482  26.045  67.265  1.00  0.00              
ATOM   4635  O   VAL B 222       6.127  27.078  67.481  1.00  0.00              
ATOM   4636  N   PRO B 223       4.572  26.030  66.279  1.00  0.00              
ATOM   4637  CD  PRO B 223       3.883  24.841  65.786  1.00  0.00              
ATOM   4638  CA  PRO B 223       4.227  27.204  65.481  1.00  0.00              
ATOM   4639  CB  PRO B 223       3.358  26.617  64.389  1.00  0.00              
ATOM   4640  CG  PRO B 223       2.705  25.423  65.034  1.00  0.00              
ATOM   4641  C   PRO B 223       3.516  28.294  66.279  1.00  0.00              
ATOM   4642  O   PRO B 223       3.617  29.481  65.970  1.00  0.00              
ATOM   4643  N   THR B 224       2.834  27.896  67.354  1.00  0.00              
ATOM   4644  CA  THR B 224       2.075  28.781  68.224  1.00  0.00              
ATOM   4645  CB  THR B 224       1.132  27.901  69.069  1.00  0.00              
ATOM   4646  OG1 THR B 224       1.865  26.730  69.429  1.00  0.00              
ATOM   4647  CG2 THR B 224      -0.127  27.527  68.305  1.00  0.00              
ATOM   4648  C   THR B 224       2.890  29.713  69.118  1.00  0.00              
ATOM   4649  O   THR B 224       2.330  30.553  69.826  1.00  0.00              
ATOM   4650  N   ALA B 225       4.218  29.577  69.112  1.00  0.00              
ATOM   4651  CA  ALA B 225       5.085  30.400  69.940  1.00  0.00              
ATOM   4652  CB  ALA B 225       6.391  29.645  70.136  1.00  0.00              
ATOM   4653  C   ALA B 225       5.413  31.757  69.320  1.00  0.00              
ATOM   4654  O   ALA B 225       4.859  32.155  68.290  1.00  0.00              
ATOM   4655  N   ASP B 226       6.303  32.517  69.962  1.00  0.00              
ATOM   4656  CA  ASP B 226       6.924  33.664  69.318  1.00  0.00              
ATOM   4657  CB  ASP B 226       6.430  34.985  69.917  1.00  0.00              
ATOM   4658  CG  ASP B 226       6.499  36.201  68.988  1.00  0.00              
ATOM   4659  OD1 ASP B 226       7.324  36.244  68.064  1.00  0.00              
ATOM   4660  OD2 ASP B 226       5.709  37.119  69.186  1.00  0.00              
ATOM   4661  C   ASP B 226       8.430  33.531  69.508  1.00  0.00              
ATOM   4662  O   ASP B 226       8.883  32.770  70.369  1.00  0.00              
ATOM   4663  N   LEU B 227       9.223  34.278  68.728  1.00  0.00              
ATOM   4664  CA  LEU B 227      10.682  34.272  68.777  1.00  0.00              
ATOM   4665  CB  LEU B 227      11.214  35.414  67.915  1.00  0.00              
ATOM   4666  CG  LEU B 227      12.704  35.450  67.595  1.00  0.00              
ATOM   4667  CD1 LEU B 227      13.063  34.332  66.628  1.00  0.00              
ATOM   4668  CD2 LEU B 227      13.094  36.792  67.005  1.00  0.00              
ATOM   4669  C   LEU B 227      11.272  34.383  70.180  1.00  0.00              
ATOM   4670  O   LEU B 227      12.255  33.725  70.513  1.00  0.00              
ATOM   4671  N   GLU B 228      10.602  35.157  71.037  1.00  0.00              
ATOM   4672  CA  GLU B 228      11.021  35.384  72.415  1.00  0.00              
ATOM   4673  CB  GLU B 228      10.135  36.453  73.061  1.00  0.00              
ATOM   4674  CG  GLU B 228      10.272  37.890  72.526  1.00  0.00              
ATOM   4675  CD  GLU B 228       9.899  38.132  71.065  1.00  0.00              
ATOM   4676  OE1 GLU B 228      10.554  38.942  70.416  1.00  0.00              
ATOM   4677  OE2 GLU B 228       8.970  37.488  70.563  1.00  0.00              
ATOM   4678  C   GLU B 228      10.996  34.117  73.268  1.00  0.00              
ATOM   4679  O   GLU B 228      11.648  34.039  74.307  1.00  0.00              
ATOM   4680  N   ASP B 229      10.228  33.112  72.837  1.00  0.00              
ATOM   4681  CA  ASP B 229      10.235  31.807  73.480  1.00  0.00              
ATOM   4682  CB  ASP B 229       8.932  31.034  73.286  1.00  0.00              
ATOM   4683  CG  ASP B 229       7.673  31.691  73.818  1.00  0.00              
ATOM   4684  OD1 ASP B 229       7.631  32.090  74.982  1.00  0.00              
ATOM   4685  OD2 ASP B 229       6.712  31.796  73.049  1.00  0.00              
ATOM   4686  C   ASP B 229      11.338  30.964  72.870  1.00  0.00              
ATOM   4687  O   ASP B 229      12.232  30.487  73.570  1.00  0.00              
ATOM   4688  N   VAL B 230      11.286  30.805  71.544  1.00  0.00              
ATOM   4689  CA  VAL B 230      12.130  29.841  70.851  1.00  0.00              
ATOM   4690  CB  VAL B 230      11.544  29.450  69.472  1.00  0.00              
ATOM   4691  CG1 VAL B 230      10.230  28.709  69.652  1.00  0.00              
ATOM   4692  CG2 VAL B 230      11.325  30.647  68.564  1.00  0.00              
ATOM   4693  C   VAL B 230      13.604  30.210  70.738  1.00  0.00              
ATOM   4694  O   VAL B 230      14.468  29.371  71.003  1.00  0.00              
ATOM   4695  N   LEU B 231      13.929  31.461  70.394  1.00  0.00              
ATOM   4696  CA  LEU B 231      15.312  31.875  70.200  1.00  0.00              
ATOM   4697  CB  LEU B 231      15.410  33.283  69.602  1.00  0.00              
ATOM   4698  CG  LEU B 231      16.781  33.830  69.211  1.00  0.00              
ATOM   4699  CD1 LEU B 231      17.428  32.961  68.141  1.00  0.00              
ATOM   4700  CD2 LEU B 231      16.659  35.267  68.739  1.00  0.00              
ATOM   4701  C   LEU B 231      16.199  31.733  71.437  1.00  0.00              
ATOM   4702  O   LEU B 231      17.301  31.218  71.253  1.00  0.00              
ATOM   4703  N   PRO B 232      15.848  32.099  72.688  1.00  0.00              
ATOM   4704  CD  PRO B 232      14.719  32.956  73.046  1.00  0.00              
ATOM   4705  CA  PRO B 232      16.648  31.804  73.879  1.00  0.00              
ATOM   4706  CB  PRO B 232      15.752  32.265  75.007  1.00  0.00              
ATOM   4707  CG  PRO B 232      15.102  33.483  74.415  1.00  0.00              
ATOM   4708  C   PRO B 232      16.997  30.327  74.016  1.00  0.00              
ATOM   4709  O   PRO B 232      18.118  29.974  74.386  1.00  0.00              
ATOM   4710  N   LEU B 233      16.053  29.455  73.650  1.00  0.00              
ATOM   4711  CA  LEU B 233      16.262  28.017  73.716  1.00  0.00              
ATOM   4712  CB  LEU B 233      14.943  27.275  73.556  1.00  0.00              
ATOM   4713  CG  LEU B 233      13.770  27.726  74.409  1.00  0.00              
ATOM   4714  CD1 LEU B 233      12.544  26.906  74.086  1.00  0.00              
ATOM   4715  CD2 LEU B 233      14.104  27.652  75.881  1.00  0.00              
ATOM   4716  C   LEU B 233      17.229  27.578  72.629  1.00  0.00              
ATOM   4717  O   LEU B 233      18.170  26.834  72.905  1.00  0.00              
ATOM   4718  N   ALA B 234      17.027  28.078  71.402  1.00  0.00              
ATOM   4719  CA  ALA B 234      17.923  27.817  70.283  1.00  0.00              
ATOM   4720  CB  ALA B 234      17.433  28.551  69.043  1.00  0.00              
ATOM   4721  C   ALA B 234      19.351  28.272  70.559  1.00  0.00              
ATOM   4722  O   ALA B 234      20.304  27.564  70.229  1.00  0.00              
ATOM   4723  N   GLU B 235      19.511  29.438  71.197  1.00  0.00              
ATOM   4724  CA  GLU B 235      20.808  29.903  71.670  1.00  0.00              
ATOM   4725  CB  GLU B 235      20.699  31.266  72.356  1.00  0.00              
ATOM   4726  CG  GLU B 235      20.239  32.450  71.507  1.00  0.00              
ATOM   4727  CD  GLU B 235      21.202  33.004  70.460  1.00  0.00              
ATOM   4728  OE1 GLU B 235      20.821  33.964  69.790  1.00  0.00              
ATOM   4729  OE2 GLU B 235      22.321  32.515  70.299  1.00  0.00              
ATOM   4730  C   GLU B 235      21.390  28.927  72.680  1.00  0.00              
ATOM   4731  O   GLU B 235      22.505  28.429  72.509  1.00  0.00              
ATOM   4732  N   ASP B 236      20.611  28.629  73.726  1.00  0.00              
ATOM   4733  CA  ASP B 236      21.049  27.775  74.819  1.00  0.00              
ATOM   4734  CB  ASP B 236      19.945  27.661  75.867  1.00  0.00              
ATOM   4735  CG  ASP B 236      20.259  26.748  77.043  1.00  0.00              
ATOM   4736  OD1 ASP B 236      21.170  27.032  77.819  1.00  0.00              
ATOM   4737  OD2 ASP B 236      19.556  25.750  77.195  1.00  0.00              
ATOM   4738  C   ASP B 236      21.509  26.400  74.363  1.00  0.00              
ATOM   4739  O   ASP B 236      22.622  26.010  74.705  1.00  0.00              
ATOM   4740  N   ILE B 237      20.715  25.680  73.563  1.00  0.00              
ATOM   4741  CA  ILE B 237      21.114  24.367  73.067  1.00  0.00              
ATOM   4742  CB  ILE B 237      19.928  23.612  72.400  1.00  0.00              
ATOM   4743  CG2 ILE B 237      19.370  24.366  71.200  1.00  0.00              
ATOM   4744  CG1 ILE B 237      20.299  22.173  72.041  1.00  0.00              
ATOM   4745  CD1 ILE B 237      19.155  21.326  71.446  1.00  0.00              
ATOM   4746  C   ILE B 237      22.352  24.427  72.173  1.00  0.00              
ATOM   4747  O   ILE B 237      23.259  23.611  72.339  1.00  0.00              
ATOM   4748  N   THR B 238      22.460  25.408  71.267  1.00  0.00              
ATOM   4749  CA  THR B 238      23.626  25.516  70.398  1.00  0.00              
ATOM   4750  CB  THR B 238      23.374  26.552  69.287  1.00  0.00              
ATOM   4751  OG1 THR B 238      22.129  26.191  68.697  1.00  0.00              
ATOM   4752  CG2 THR B 238      24.451  26.544  68.214  1.00  0.00              
ATOM   4753  C   THR B 238      24.897  25.825  71.192  1.00  0.00              
ATOM   4754  O   THR B 238      25.967  25.286  70.898  1.00  0.00              
ATOM   4755  N   ASN B 239      24.775  26.655  72.236  1.00  0.00              
ATOM   4756  CA  ASN B 239      25.881  26.918  73.149  1.00  0.00              
ATOM   4757  CB  ASN B 239      25.570  28.067  74.101  1.00  0.00              
ATOM   4758  CG  ASN B 239      25.547  29.435  73.434  1.00  0.00              
ATOM   4759  OD1 ASN B 239      26.502  29.875  72.802  1.00  0.00              
ATOM   4760  ND2 ASN B 239      24.447  30.164  73.542  1.00  0.00              
ATOM   4761  C   ASN B 239      26.267  25.690  73.960  1.00  0.00              
ATOM   4762  O   ASN B 239      27.450  25.435  74.181  1.00  0.00              
ATOM   4763  N   ILE B 240      25.278  24.904  74.405  1.00  0.00              
ATOM   4764  CA  ILE B 240      25.509  23.610  75.044  1.00  0.00              
ATOM   4765  CB  ILE B 240      24.133  23.008  75.441  1.00  0.00              
ATOM   4766  CG2 ILE B 240      24.142  21.494  75.639  1.00  0.00              
ATOM   4767  CG1 ILE B 240      23.583  23.742  76.658  1.00  0.00              
ATOM   4768  CD1 ILE B 240      22.140  23.364  77.041  1.00  0.00              
ATOM   4769  C   ILE B 240      26.318  22.686  74.136  1.00  0.00              
ATOM   4770  O   ILE B 240      27.265  22.029  74.576  1.00  0.00              
ATOM   4771  N   LEU B 241      25.954  22.664  72.850  1.00  0.00              
ATOM   4772  CA  LEU B 241      26.682  21.904  71.849  1.00  0.00              
ATOM   4773  CB  LEU B 241      25.965  21.989  70.506  1.00  0.00              
ATOM   4774  CG  LEU B 241      24.588  21.340  70.422  1.00  0.00              
ATOM   4775  CD1 LEU B 241      23.847  21.737  69.158  1.00  0.00              
ATOM   4776  CD2 LEU B 241      24.717  19.837  70.533  1.00  0.00              
ATOM   4777  C   LEU B 241      28.140  22.329  71.726  1.00  0.00              
ATOM   4778  O   LEU B 241      29.026  21.490  71.909  1.00  0.00              
ATOM   4779  N   SER B 242      28.436  23.613  71.495  1.00  0.00              
ATOM   4780  CA  SER B 242      29.818  24.073  71.423  1.00  0.00              
ATOM   4781  CB  SER B 242      29.876  25.520  70.963  1.00  0.00              
ATOM   4782  OG  SER B 242      28.755  26.276  71.400  1.00  0.00              
ATOM   4783  C   SER B 242      30.622  23.901  72.704  1.00  0.00              
ATOM   4784  O   SER B 242      31.821  23.622  72.660  1.00  0.00              
ATOM   4785  N   LYS B 243      29.959  24.051  73.852  1.00  0.00              
ATOM   4786  CA  LYS B 243      30.589  23.837  75.144  1.00  0.00              
ATOM   4787  CB  LYS B 243      29.665  24.392  76.227  1.00  0.00              
ATOM   4788  CG  LYS B 243      30.217  24.437  77.642  1.00  0.00              
ATOM   4789  CD  LYS B 243      29.224  25.167  78.536  1.00  0.00              
ATOM   4790  CE  LYS B 243      29.739  25.252  79.965  1.00  0.00              
ATOM   4791  NZ  LYS B 243      29.674  23.961  80.622  1.00  0.00              
ATOM   4792  C   LYS B 243      30.913  22.368  75.401  1.00  0.00              
ATOM   4793  O   LYS B 243      32.007  22.045  75.868  1.00  0.00              
ATOM   4794  N   CYS B 244      30.001  21.446  75.079  1.00  0.00              
ATOM   4795  CA  CYS B 244      30.150  20.082  75.555  1.00  0.00              
ATOM   4796  CB  CYS B 244      28.961  19.737  76.440  1.00  0.00              
ATOM   4797  SG  CYS B 244      28.665  21.037  77.668  1.00  0.00              
ATOM   4798  C   CYS B 244      30.408  18.978  74.537  1.00  0.00              
ATOM   4799  O   CYS B 244      30.962  17.942  74.923  1.00  0.00              
ATOM   4800  N   CYS B 245      30.079  19.154  73.246  1.00  0.00              
ATOM   4801  CA  CYS B 245      30.222  18.096  72.241  1.00  0.00              
ATOM   4802  CB  CYS B 245      29.806  18.555  70.850  1.00  0.00              
ATOM   4803  SG  CYS B 245      28.029  18.829  70.647  1.00  0.00              
ATOM   4804  C   CYS B 245      31.603  17.468  72.117  1.00  0.00              
ATOM   4805  O   CYS B 245      31.725  16.265  71.894  1.00  0.00              
ATOM   4806  N   GLU B 246      32.673  18.252  72.253  1.00  0.00              
ATOM   4807  CA  GLU B 246      34.007  17.681  72.265  1.00  0.00              
ATOM   4808  CB  GLU B 246      34.862  18.261  71.134  1.00  0.00              
ATOM   4809  CG  GLU B 246      34.496  17.718  69.749  1.00  0.00              
ATOM   4810  CD  GLU B 246      34.652  16.206  69.609  1.00  0.00              
ATOM   4811  OE1 GLU B 246      35.781  15.710  69.599  1.00  0.00              
ATOM   4812  OE2 GLU B 246      33.647  15.504  69.525  1.00  0.00              
ATOM   4813  C   GLU B 246      34.683  17.772  73.626  1.00  0.00              
ATOM   4814  O   GLU B 246      35.855  18.135  73.760  1.00  0.00              
ATOM   4815  N   SER B 247      33.924  17.438  74.672  1.00  0.00              
ATOM   4816  CA  SER B 247      34.505  17.306  75.994  1.00  0.00              
ATOM   4817  CB  SER B 247      33.424  17.331  77.070  1.00  0.00              
ATOM   4818  OG  SER B 247      32.376  16.397  76.838  1.00  0.00              
ATOM   4819  C   SER B 247      35.350  16.039  76.068  1.00  0.00              
ATOM   4820  O   SER B 247      34.873  14.921  75.853  1.00  0.00              
ATOM   4821  N   ALA B 248      36.649  16.241  76.293  1.00  0.00              
ATOM   4822  CA  ALA B 248      37.582  15.138  76.458  1.00  0.00              
ATOM   4823  CB  ALA B 248      39.006  15.659  76.340  1.00  0.00              
ATOM   4824  C   ALA B 248      37.454  14.428  77.799  1.00  0.00              
ATOM   4825  O   ALA B 248      37.475  13.200  77.862  1.00  0.00              
ATOM   4826  N   SER B 249      37.315  15.192  78.885  1.00  0.00              
ATOM   4827  CA  SER B 249      37.223  14.627  80.219  1.00  0.00              
ATOM   4828  CB  SER B 249      38.471  15.045  80.991  1.00  0.00              
ATOM   4829  OG  SER B 249      38.639  16.459  80.915  1.00  0.00              
ATOM   4830  C   SER B 249      35.949  15.053  80.942  1.00  0.00              
ATOM   4831  O   SER B 249      35.012  14.267  81.097  1.00  0.00              
ATOM   4832  N   GLU B 250      35.870  16.314  81.379  1.00  0.00              
ATOM   4833  CA  GLU B 250      34.707  16.803  82.100  1.00  0.00              
ATOM   4834  CB  GLU B 250      35.088  18.053  82.902  1.00  0.00              
ATOM   4835  CG  GLU B 250      34.035  18.570  83.889  1.00  0.00              
ATOM   4836  CD  GLU B 250      33.653  17.592  84.994  1.00  0.00              
ATOM   4837  OE1 GLU B 250      34.476  17.321  85.866  1.00  0.00              
ATOM   4838  OE2 GLU B 250      32.520  17.105  84.974  1.00  0.00              
ATOM   4839  C   GLU B 250      33.543  17.059  81.148  1.00  0.00              
ATOM   4840  O   GLU B 250      33.400  18.129  80.551  1.00  0.00              
ATOM   4841  N   ASP B 251      32.722  16.024  80.963  1.00  0.00              
ATOM   4842  CA  ASP B 251      31.498  16.172  80.192  1.00  0.00              
ATOM   4843  CB  ASP B 251      30.843  14.833  79.849  1.00  0.00              
ATOM   4844  CG  ASP B 251      29.572  15.036  79.035  1.00  0.00              
ATOM   4845  OD1 ASP B 251      28.478  14.822  79.560  1.00  0.00              
ATOM   4846  OD2 ASP B 251      29.656  15.482  77.890  1.00  0.00              
ATOM   4847  C   ASP B 251      30.471  17.054  80.880  1.00  0.00              
ATOM   4848  O   ASP B 251      29.836  16.656  81.858  1.00  0.00              
ATOM   4849  N   CYS B 252      30.290  18.261  80.353  1.00  0.00              
ATOM   4850  CA  CYS B 252      29.222  19.121  80.827  1.00  0.00              
ATOM   4851  CB  CYS B 252      29.554  20.580  80.574  1.00  0.00              
ATOM   4852  SG  CYS B 252      30.234  20.958  78.939  1.00  0.00              
ATOM   4853  C   CYS B 252      27.820  18.789  80.335  1.00  0.00              
ATOM   4854  O   CYS B 252      26.844  19.133  81.006  1.00  0.00              
ATOM   4855  N   MET B 253      27.686  18.080  79.202  1.00  0.00              
ATOM   4856  CA  MET B 253      26.397  17.772  78.578  1.00  0.00              
ATOM   4857  CB  MET B 253      26.633  16.854  77.381  1.00  0.00              
ATOM   4858  CG  MET B 253      25.481  16.719  76.401  1.00  0.00              
ATOM   4859  SD  MET B 253      25.152  18.242  75.482  1.00  0.00              
ATOM   4860  CE  MET B 253      26.160  17.957  74.054  1.00  0.00              
ATOM   4861  C   MET B 253      25.383  17.142  79.531  1.00  0.00              
ATOM   4862  O   MET B 253      24.202  17.500  79.529  1.00  0.00              
ATOM   4863  N   ALA B 254      25.882  16.243  80.388  1.00  0.00              
ATOM   4864  CA  ALA B 254      25.116  15.644  81.474  1.00  0.00              
ATOM   4865  CB  ALA B 254      26.063  14.837  82.348  1.00  0.00              
ATOM   4866  C   ALA B 254      24.388  16.621  82.391  1.00  0.00              
ATOM   4867  O   ALA B 254      23.290  16.330  82.863  1.00  0.00              
ATOM   4868  N   LYS B 255      24.990  17.782  82.662  1.00  0.00              
ATOM   4869  CA  LYS B 255      24.348  18.811  83.468  1.00  0.00              
ATOM   4870  CB  LYS B 255      25.365  19.658  84.244  1.00  0.00              
ATOM   4871  CG  LYS B 255      26.388  18.922  85.107  1.00  0.00              
ATOM   4872  CD  LYS B 255      27.645  18.645  84.296  1.00  0.00              
ATOM   4873  CE  LYS B 255      28.723  17.947  85.103  1.00  0.00              
ATOM   4874  NZ  LYS B 255      29.913  17.815  84.285  1.00  0.00              
ATOM   4875  C   LYS B 255      23.536  19.738  82.571  1.00  0.00              
ATOM   4876  O   LYS B 255      22.428  20.163  82.911  1.00  0.00              
ATOM   4877  N   GLU B 256      24.096  20.033  81.391  1.00  0.00              
ATOM   4878  CA  GLU B 256      23.512  20.979  80.453  1.00  0.00              
ATOM   4879  CB  GLU B 256      24.403  21.161  79.235  1.00  0.00              
ATOM   4880  CG  GLU B 256      25.819  21.695  79.429  1.00  0.00              
ATOM   4881  CD  GLU B 256      25.986  23.051  80.099  1.00  0.00              
ATOM   4882  OE1 GLU B 256      25.216  23.972  79.832  1.00  0.00              
ATOM   4883  OE2 GLU B 256      26.928  23.182  80.884  1.00  0.00              
ATOM   4884  C   GLU B 256      22.123  20.607  79.957  1.00  0.00              
ATOM   4885  O   GLU B 256      21.215  21.437  80.015  1.00  0.00              
ATOM   4886  N   LEU B 257      21.921  19.372  79.482  1.00  0.00              
ATOM   4887  CA  LEU B 257      20.629  18.979  78.930  1.00  0.00              
ATOM   4888  CB  LEU B 257      20.697  17.645  78.181  1.00  0.00              
ATOM   4889  CG  LEU B 257      21.604  17.553  76.958  1.00  0.00              
ATOM   4890  CD1 LEU B 257      21.515  16.163  76.354  1.00  0.00              
ATOM   4891  CD2 LEU B 257      21.242  18.601  75.914  1.00  0.00              
ATOM   4892  C   LEU B 257      19.455  19.023  79.909  1.00  0.00              
ATOM   4893  O   LEU B 257      18.404  19.521  79.501  1.00  0.00              
ATOM   4894  N   PRO B 258      19.531  18.583  81.183  1.00  0.00              
ATOM   4895  CD  PRO B 258      20.475  17.584  81.682  1.00  0.00              
ATOM   4896  CA  PRO B 258      18.513  18.848  82.200  1.00  0.00              
ATOM   4897  CB  PRO B 258      19.124  18.255  83.449  1.00  0.00              
ATOM   4898  CG  PRO B 258      19.779  17.017  82.904  1.00  0.00              
ATOM   4899  C   PRO B 258      18.190  20.329  82.370  1.00  0.00              
ATOM   4900  O   PRO B 258      17.015  20.710  82.425  1.00  0.00              
ATOM   4901  N   GLU B 259      19.221  21.183  82.405  1.00  0.00              
ATOM   4902  CA  GLU B 259      19.022  22.624  82.453  1.00  0.00              
ATOM   4903  CB  GLU B 259      20.369  23.316  82.693  1.00  0.00              
ATOM   4904  CG  GLU B 259      20.399  24.849  82.710  1.00  0.00              
ATOM   4905  CD  GLU B 259      19.386  25.539  83.620  1.00  0.00              
ATOM   4906  OE1 GLU B 259      19.339  25.243  84.814  1.00  0.00              
ATOM   4907  OE2 GLU B 259      18.653  26.391  83.116  1.00  0.00              
ATOM   4908  C   GLU B 259      18.317  23.145  81.203  1.00  0.00              
ATOM   4909  O   GLU B 259      17.461  24.030  81.305  1.00  0.00              
ATOM   4910  N   HIS B 260      18.639  22.590  80.030  1.00  0.00              
ATOM   4911  CA  HIS B 260      17.937  22.929  78.804  1.00  0.00              
ATOM   4912  CB  HIS B 260      18.561  22.261  77.580  1.00  0.00              
ATOM   4913  CG  HIS B 260      17.926  22.726  76.275  1.00  0.00              
ATOM   4914  ND1 HIS B 260      17.689  23.975  75.906  1.00  0.00              
ATOM   4915  CD2 HIS B 260      17.433  21.890  75.303  1.00  0.00              
ATOM   4916  NE2 HIS B 260      16.909  22.690  74.409  1.00  0.00              
ATOM   4917  CE1 HIS B 260      17.057  23.943  74.767  1.00  0.00              
ATOM   4918  C   HIS B 260      16.465  22.558  78.905  1.00  0.00              
ATOM   4919  O   HIS B 260      15.625  23.402  78.601  1.00  0.00              
ATOM   4920  N   THR B 261      16.114  21.349  79.362  1.00  0.00              
ATOM   4921  CA  THR B 261      14.715  20.974  79.526  1.00  0.00              
ATOM   4922  CB  THR B 261      14.544  19.493  79.891  1.00  0.00              
ATOM   4923  OG1 THR B 261      15.612  19.104  80.745  1.00  0.00              
ATOM   4924  CG2 THR B 261      14.519  18.651  78.637  1.00  0.00              
ATOM   4925  C   THR B 261      13.893  21.853  80.456  1.00  0.00              
ATOM   4926  O   THR B 261      12.702  22.052  80.213  1.00  0.00              
ATOM   4927  N   VAL B 262      14.522  22.420  81.496  1.00  0.00              
ATOM   4928  CA  VAL B 262      13.863  23.391  82.366  1.00  0.00              
ATOM   4929  CB  VAL B 262      14.800  23.823  83.525  1.00  0.00              
ATOM   4930  CG1 VAL B 262      14.153  24.865  84.430  1.00  0.00              
ATOM   4931  CG2 VAL B 262      15.186  22.625  84.378  1.00  0.00              
ATOM   4932  C   VAL B 262      13.412  24.594  81.539  1.00  0.00              
ATOM   4933  O   VAL B 262      12.224  24.926  81.507  1.00  0.00              
ATOM   4934  N   LYS B 263      14.353  25.198  80.802  1.00  0.00              
ATOM   4935  CA  LYS B 263      14.053  26.339  79.945  1.00  0.00              
ATOM   4936  CB  LYS B 263      15.315  26.855  79.271  1.00  0.00              
ATOM   4937  CG  LYS B 263      16.393  27.423  80.173  1.00  0.00              
ATOM   4938  CD  LYS B 263      17.449  28.008  79.248  1.00  0.00
[truncated: 120,880 more chars]
