# Supplementary material for: RaTrav: a tool for calculating mean first-passage times on biochemical networks
Source: BMC Syst Biol. 2013 Nov 21;7:130. doi: 10.1186/1752-0509-7-130 (PMC4222613; doi:10.1186/1752-0509-7-130)
Supplement: Additional file 1 — RaTrav examples file. File containing RaTrav input and output data for the two case studies presented. [file 1752-0509-7-130-S1.zip › SupplementaryFiles/Example1/80c.pdb]

ATOM      1  N   GLU A   1      11.457  -6.495 102.397  1.00  0.00              
ATOM      2  CA  GLU A   1      11.802  -7.873 102.697  1.00  0.00              
ATOM      3  CB  GLU A   1      11.908  -8.022 104.215  1.00  0.00              
ATOM      4  CG  GLU A   1      12.516  -9.328 104.727  1.00  0.00              
ATOM      5  CD  GLU A   1      13.963  -9.567 104.309  1.00  0.00              
ATOM      6  OE1 GLU A   1      14.838  -8.812 104.735  1.00  0.00              
ATOM      7  OE2 GLU A   1      14.220 -10.518 103.573  1.00  0.00              
ATOM      8  C   GLU A   1      10.760  -8.833 102.129  1.00  0.00              
ATOM      9  O   GLU A   1      11.028 -10.001 101.859  1.00  0.00              
ATOM     10  N   THR A   2       9.564  -8.293 101.928  1.00  0.00              
ATOM     11  CA  THR A   2       8.452  -9.033 101.368  1.00  0.00              
ATOM     12  CB  THR A   2       7.139  -8.333 101.765  1.00  0.00              
ATOM     13  OG1 THR A   2       7.386  -6.929 101.801  1.00  0.00              
ATOM     14  CG2 THR A   2       6.625  -8.833 103.105  1.00  0.00              
ATOM     15  C   THR A   2       8.567  -9.222  99.860  1.00  0.00              
ATOM     16  O   THR A   2       9.075  -8.364  99.132  1.00  0.00              
ATOM     17  N   THR A   3       8.098 -10.376  99.385  1.00  0.00              
ATOM     18  CA  THR A   3       8.173 -10.738  97.979  1.00  0.00              
ATOM     19  CB  THR A   3       7.786 -12.222  97.841  1.00  0.00              
ATOM     20  OG1 THR A   3       6.609 -12.395  98.626  1.00  0.00              
ATOM     21  CG2 THR A   3       8.893 -13.160  98.296  1.00  0.00              
ATOM     22  C   THR A   3       7.280  -9.854  97.119  1.00  0.00              
ATOM     23  O   THR A   3       6.054  -9.976  97.158  1.00  0.00              
ATOM     24  N   ALA A   4       7.908  -8.940  96.376  1.00  0.00              
ATOM     25  CA  ALA A   4       7.207  -8.003  95.511  1.00  0.00              
ATOM     26  CB  ALA A   4       8.223  -7.219  94.695  1.00  0.00              
ATOM     27  C   ALA A   4       6.209  -8.624  94.540  1.00  0.00              
ATOM     28  O   ALA A   4       6.529  -9.551  93.794  1.00  0.00              
ATOM     29  N   LEU A   5       4.981  -8.108  94.569  1.00  0.00              
ATOM     30  CA  LEU A   5       3.894  -8.624  93.752  1.00  0.00              
ATOM     31  CB  LEU A   5       2.554  -8.119  94.272  1.00  0.00              
ATOM     32  CG  LEU A   5       2.062  -8.599  95.625  1.00  0.00              
ATOM     33  CD1 LEU A   5       0.868  -7.787  96.086  1.00  0.00              
ATOM     34  CD2 LEU A   5       1.708 -10.068  95.565  1.00  0.00              
ATOM     35  C   LEU A   5       4.045  -8.175  92.311  1.00  0.00              
ATOM     36  O   LEU A   5       4.309  -7.002  92.047  1.00  0.00              
ATOM     37  N   VAL A   6       3.901  -9.094  91.360  1.00  0.00              
ATOM     38  CA  VAL A   6       3.905  -8.735  89.953  1.00  0.00              
ATOM     39  CB  VAL A   6       5.038  -9.442  89.174  1.00  0.00              
ATOM     40  CG1 VAL A   6       5.079  -8.949  87.735  1.00  0.00              
ATOM     41  CG2 VAL A   6       6.393  -9.207  89.821  1.00  0.00              
ATOM     42  C   VAL A   6       2.539  -9.127  89.411  1.00  0.00              
ATOM     43  O   VAL A   6       2.158 -10.305  89.428  1.00  0.00              
ATOM     44  N   CYS A   7       1.788  -8.129  88.948  1.00  0.00              
ATOM     45  CA  CYS A   7       0.444  -8.358  88.455  1.00  0.00              
ATOM     46  CB  CYS A   7      -0.553  -7.729  89.420  1.00  0.00              
ATOM     47  SG  CYS A   7      -2.285  -8.067  89.018  1.00  0.00              
ATOM     48  C   CYS A   7       0.266  -7.833  87.036  1.00  0.00              
ATOM     49  O   CYS A   7       0.128  -6.632  86.771  1.00  0.00              
ATOM     50  N   ASP A   8       0.285  -8.784  86.103  1.00  0.00              
ATOM     51  CA  ASP A   8       0.101  -8.498  84.692  1.00  0.00              
ATOM     52  CB  ASP A   8       0.863  -9.495  83.823  1.00  0.00              
ATOM     53  CG  ASP A   8       0.848  -9.262  82.313  1.00  0.00              
ATOM     54  OD1 ASP A   8       1.295 -10.160  81.602  1.00  0.00              
ATOM     55  OD2 ASP A   8       0.453  -8.195  81.832  1.00  0.00              
ATOM     56  C   ASP A   8      -1.369  -8.474  84.315  1.00  0.00              
ATOM     57  O   ASP A   8      -1.999  -9.492  84.030  1.00  0.00              
ATOM     58  N   ASN A   9      -1.875  -7.249  84.298  1.00  0.00              
ATOM     59  CA  ASN A   9      -3.270  -6.971  84.005  1.00  0.00              
ATOM     60  CB  ASN A   9      -3.707  -5.691  84.721  1.00  0.00              
ATOM     61  CG  ASN A   9      -3.695  -5.761  86.243  1.00  0.00              
ATOM     62  OD1 ASN A   9      -4.726  -5.627  86.895  1.00  0.00              
ATOM     63  ND2 ASN A   9      -2.565  -5.941  86.910  1.00  0.00              
ATOM     64  C   ASN A   9      -3.434  -6.776  82.504  1.00  0.00              
ATOM     65  O   ASN A   9      -2.703  -5.985  81.902  1.00  0.00              
ATOM     66  N   GLY A  10      -4.350  -7.502  81.861  1.00  0.00              
ATOM     67  CA  GLY A  10      -4.671  -7.257  80.463  1.00  0.00              
ATOM     68  C   GLY A  10      -6.142  -7.522  80.186  1.00  0.00              
ATOM     69  O   GLY A  10      -6.793  -8.251  80.937  1.00  0.00              
ATOM     70  N   SER A  11      -6.664  -6.968  79.083  1.00  0.00              
ATOM     71  CA  SER A  11      -8.073  -7.044  78.698  1.00  0.00              
ATOM     72  CB  SER A  11      -8.206  -6.605  77.246  1.00  0.00              
ATOM     73  OG  SER A  11      -7.444  -5.438  76.957  1.00  0.00              
ATOM     74  C   SER A  11      -8.771  -8.394  78.838  1.00  0.00              
ATOM     75  O   SER A  11      -9.976  -8.468  79.090  1.00  0.00              
ATOM     76  N   GLY A  12      -8.029  -9.484  78.641  1.00  0.00              
ATOM     77  CA  GLY A  12      -8.593 -10.816  78.742  1.00  0.00              
ATOM     78  C   GLY A  12      -8.208 -11.540  80.018  1.00  0.00              
ATOM     79  O   GLY A  12      -9.002 -12.318  80.547  1.00  0.00              
ATOM     80  N   LEU A  13      -7.016 -11.280  80.560  1.00  0.00              
ATOM     81  CA  LEU A  13      -6.430 -12.134  81.582  1.00  0.00              
ATOM     82  CB  LEU A  13      -5.517 -13.195  80.964  1.00  0.00              
ATOM     83  CG  LEU A  13      -6.087 -14.349  80.146  1.00  0.00              
ATOM     84  CD1 LEU A  13      -4.977 -15.059  79.397  1.00  0.00              
ATOM     85  CD2 LEU A  13      -6.849 -15.324  81.026  1.00  0.00              
ATOM     86  C   LEU A  13      -5.597 -11.313  82.549  1.00  0.00              
ATOM     87  O   LEU A  13      -4.973 -10.314  82.179  1.00  0.00              
ATOM     88  N   VAL A  14      -5.632 -11.729  83.812  1.00  0.00              
ATOM     89  CA  VAL A  14      -4.710 -11.230  84.814  1.00  0.00              
ATOM     90  CB  VAL A  14      -5.453 -10.703  86.066  1.00  0.00              
ATOM     91  CG1 VAL A  14      -4.478 -10.201  87.125  1.00  0.00              
ATOM     92  CG2 VAL A  14      -6.380  -9.557  85.695  1.00  0.00              
ATOM     93  C   VAL A  14      -3.782 -12.387  85.159  1.00  0.00              
ATOM     94  O   VAL A  14      -4.217 -13.462  85.586  1.00  0.00              
ATOM     95  N   LYS A  15      -2.497 -12.164  84.893  1.00  0.00              
ATOM     96  CA  LYS A  15      -1.440 -13.075  85.302  1.00  0.00              
ATOM     97  CB  LYS A  15      -0.353 -13.211  84.232  1.00  0.00              
ATOM     98  CG  LYS A  15      -0.794 -13.749  82.874  1.00  0.00              
ATOM     99  CD  LYS A  15      -1.115 -12.626  81.894  1.00  0.00              
ATOM    100  CE  LYS A  15      -1.643 -13.158  80.567  1.00  0.00              
ATOM    101  NZ  LYS A  15      -0.685 -13.990  79.861  1.00  0.00              
ATOM    102  C   LYS A  15      -0.820 -12.497  86.566  1.00  0.00              
ATOM    103  O   LYS A  15      -0.608 -11.286  86.650  1.00  0.00              
ATOM    104  N   ALA A  16      -0.503 -13.312  87.570  1.00  0.00              
ATOM    105  CA  ALA A  16      -0.045 -12.803  88.851  1.00  0.00              
ATOM    106  CB  ALA A  16      -1.240 -12.645  89.772  1.00  0.00              
ATOM    107  C   ALA A  16       0.933 -13.734  89.546  1.00  0.00              
ATOM    108  O   ALA A  16       0.872 -14.959  89.399  1.00  0.00              
ATOM    109  N   GLY A  17       1.852 -13.137  90.303  1.00  0.00              
ATOM    110  CA  GLY A  17       2.812 -13.889  91.091  1.00  0.00              
ATOM    111  C   GLY A  17       3.758 -12.943  91.809  1.00  0.00              
ATOM    112  O   GLY A  17       3.396 -11.811  92.137  1.00  0.00              
ATOM    113  N   PHE A  18       4.991 -13.398  92.023  1.00  0.00              
ATOM    114  CA  PHE A  18       5.972 -12.653  92.794  1.00  0.00              
ATOM    115  CB  PHE A  18       6.306 -13.378  94.100  1.00  0.00              
ATOM    116  CG  PHE A  18       5.116 -13.643  95.014  1.00  0.00              
ATOM    117  CD1 PHE A  18       4.535 -14.896  95.031  1.00  0.00              
ATOM    118  CD2 PHE A  18       4.627 -12.644  95.831  1.00  0.00              
ATOM    119  CE1 PHE A  18       3.465 -15.148  95.864  1.00  0.00              
ATOM    120  CE2 PHE A  18       3.564 -12.908  96.671  1.00  0.00              
ATOM    121  CZ  PHE A  18       2.980 -14.155  96.686  1.00  0.00              
ATOM    122  C   PHE A  18       7.257 -12.493  91.995  1.00  0.00              
ATOM    123  O   PHE A  18       7.578 -13.302  91.116  1.00  0.00              
ATOM    124  N   ALA A  19       7.996 -11.431  92.324  1.00  0.00              
ATOM    125  CA  ALA A  19       9.293 -11.139  91.732  1.00  0.00              
ATOM    126  CB  ALA A  19       9.906  -9.937  92.426  1.00  0.00              
ATOM    127  C   ALA A  19      10.274 -12.288  91.890  1.00  0.00              
ATOM    128  O   ALA A  19      10.462 -12.837  92.979  1.00  0.00              
ATOM    129  N   GLY A  20      10.860 -12.684  90.765  1.00  0.00              
ATOM    130  CA  GLY A  20      11.785 -13.801  90.749  1.00  0.00              
ATOM    131  C   GLY A  20      11.125 -15.078  90.251  1.00  0.00              
ATOM    132  O   GLY A  20      11.822 -16.052  89.961  1.00  0.00              
ATOM    133  N   ASP A  21       9.790 -15.129  90.133  1.00  0.00              
ATOM    134  CA  ASP A  21       9.143 -16.293  89.538  1.00  0.00              
ATOM    135  CB  ASP A  21       7.637 -16.356  89.771  1.00  0.00              
ATOM    136  CG  ASP A  21       7.162 -16.708  91.169  1.00  0.00              
ATOM    137  OD1 ASP A  21       7.628 -17.689  91.752  1.00  0.00              
ATOM    138  OD2 ASP A  21       6.282 -16.018  91.688  1.00  0.00              
ATOM    139  C   ASP A  21       9.356 -16.277  88.035  1.00  0.00              
ATOM    140  O   ASP A  21       9.268 -15.227  87.394  1.00  0.00              
ATOM    141  N   ASP A  22       9.634 -17.447  87.464  1.00  0.00              
ATOM    142  CA  ASP A  22       9.797 -17.584  86.019  1.00  0.00              
ATOM    143  CB  ASP A  22      10.655 -18.813  85.679  1.00  0.00              
ATOM    144  CG  ASP A  22       9.952 -20.153  85.873  1.00  0.00              
ATOM    145  OD1 ASP A  22       9.467 -20.402  86.979  1.00  0.00              
ATOM    146  OD2 ASP A  22       9.889 -20.936  84.929  1.00  0.00              
ATOM    147  C   ASP A  22       8.464 -17.696  85.283  1.00  0.00              
ATOM    148  O   ASP A  22       8.420 -17.652  84.056  1.00  0.00              
ATOM    149  N   ALA A  23       7.373 -17.888  86.024  1.00  0.00              
ATOM    150  CA  ALA A  23       6.053 -18.101  85.458  1.00  0.00              
ATOM    151  CB  ALA A  23       5.816 -19.599  85.302  1.00  0.00              
ATOM    152  C   ALA A  23       5.029 -17.575  86.459  1.00  0.00              
ATOM    153  O   ALA A  23       5.311 -17.594  87.663  1.00  0.00              
ATOM    154  N   PRO A  24       3.869 -17.048  86.040  1.00  0.00              
ATOM    155  CD  PRO A  24       3.551 -16.720  84.653  1.00  0.00              
ATOM    156  CA  PRO A  24       2.802 -16.621  86.940  1.00  0.00              
ATOM    157  CB  PRO A  24       1.832 -15.914  86.016  1.00  0.00              
ATOM    158  CG  PRO A  24       2.043 -16.591  84.687  1.00  0.00              
ATOM    159  C   PRO A  24       2.144 -17.768  87.695  1.00  0.00              
ATOM    160  O   PRO A  24       1.924 -18.858  87.162  1.00  0.00              
ATOM    161  N   ARG A  25       1.829 -17.502  88.960  1.00  0.00              
ATOM    162  CA  ARG A  25       1.225 -18.494  89.830  1.00  0.00              
ATOM    163  CB  ARG A  25       1.605 -18.163  91.266  1.00  0.00              
ATOM    164  CG  ARG A  25       1.225 -19.202  92.315  1.00  0.00              
ATOM    165  CD  ARG A  25       2.037 -19.021  93.596  1.00  0.00              
ATOM    166  NE  ARG A  25       3.404 -19.512  93.450  1.00  0.00              
ATOM    167  CZ  ARG A  25       4.451 -18.726  93.181  1.00  0.00              
ATOM    168  NH1 ARG A  25       5.644 -19.282  93.016  1.00  0.00              
ATOM    169  NH2 ARG A  25       4.316 -17.408  93.090  1.00  0.00              
ATOM    170  C   ARG A  25      -0.287 -18.514  89.637  1.00  0.00              
ATOM    171  O   ARG A  25      -0.920 -19.570  89.652  1.00  0.00              
ATOM    172  N   ALA A  26      -0.879 -17.336  89.439  1.00  0.00              
ATOM    173  CA  ALA A  26      -2.303 -17.236  89.179  1.00  0.00              
ATOM    174  CB  ALA A  26      -2.935 -16.290  90.186  1.00  0.00              
ATOM    175  C   ALA A  26      -2.509 -16.645  87.796  1.00  0.00              
ATOM    176  O   ALA A  26      -1.895 -15.635  87.452  1.00  0.00              
ATOM    177  N   VAL A  27      -3.317 -17.296  86.962  1.00  0.00              
ATOM    178  CA  VAL A  27      -3.731 -16.736  85.684  1.00  0.00              
ATOM    179  CB  VAL A  27      -3.116 -17.463  84.456  1.00  0.00              
ATOM    180  CG1 VAL A  27      -3.493 -16.737  83.170  1.00  0.00              
ATOM    181  CG2 VAL A  27      -1.602 -17.585  84.528  1.00  0.00              
ATOM    182  C   VAL A  27      -5.238 -16.933  85.682  1.00  0.00              
ATOM    183  O   VAL A  27      -5.706 -18.066  85.818  1.00  0.00              
ATOM    184  N   PHE A  28      -6.011 -15.853  85.574  1.00  0.00              
ATOM    185  CA  PHE A  28      -7.461 -15.967  85.521  1.00  0.00              
ATOM    186  CB  PHE A  28      -8.078 -15.940  86.937  1.00  0.00              
ATOM    187  CG  PHE A  28      -7.952 -14.647  87.728  1.00  0.00              
ATOM    188  CD1 PHE A  28      -9.043 -13.806  87.826  1.00  0.00              
ATOM    189  CD2 PHE A  28      -6.771 -14.335  88.375  1.00  0.00              
ATOM    190  CE1 PHE A  28      -8.959 -12.656  88.578  1.00  0.00              
ATOM    191  CE2 PHE A  28      -6.697 -13.183  89.127  1.00  0.00              
ATOM    192  CZ  PHE A  28      -7.788 -12.349  89.231  1.00  0.00              
ATOM    193  C   PHE A  28      -8.059 -14.891  84.619  1.00  0.00              
ATOM    194  O   PHE A  28      -7.444 -13.830  84.480  1.00  0.00              
ATOM    195  N   PRO A  29      -9.207 -15.101  83.953  1.00  0.00              
ATOM    196  CD  PRO A  29      -9.901 -16.381  83.855  1.00  0.00              
ATOM    197  CA  PRO A  29      -9.857 -14.102  83.110  1.00  0.00              
ATOM    198  CB  PRO A  29     -11.033 -14.859  82.519  1.00  0.00              
ATOM    199  CG  PRO A  29     -11.314 -15.951  83.521  1.00  0.00              
ATOM    200  C   PRO A  29     -10.287 -12.821  83.813  1.00  0.00              
ATOM    201  O   PRO A  29     -10.804 -12.836  84.934  1.00  0.00              
ATOM    202  N   SER A  30     -10.082 -11.694  83.132  1.00  0.00              
ATOM    203  CA  SER A  30     -10.432 -10.375  83.640  1.00  0.00              
ATOM    204  CB  SER A  30      -9.640  -9.330  82.859  1.00  0.00              
ATOM    205  OG  SER A  30      -8.252  -9.628  82.883  1.00  0.00              
ATOM    206  C   SER A  30     -11.932 -10.091  83.564  1.00  0.00              
ATOM    207  O   SER A  30     -12.396  -9.143  82.924  1.00  0.00              
ATOM    208  N   ILE A  31     -12.716 -10.930  84.241  1.00  0.00              
ATOM    209  CA  ILE A  31     -14.162 -10.807  84.248  1.00  0.00              
ATOM    210  CB  ILE A  31     -14.893 -11.985  83.550  1.00  0.00              
ATOM    211  CG2 ILE A  31     -14.781 -11.844  82.041  1.00  0.00              
ATOM    212  CG1 ILE A  31     -14.460 -13.361  84.056  1.00  0.00              
ATOM    213  CD1 ILE A  31     -15.291 -14.542  83.517  1.00  0.00              
ATOM    214  C   ILE A  31     -14.670 -10.691  85.671  1.00  0.00              
ATOM    215  O   ILE A  31     -14.061 -11.182  86.624  1.00  0.00              
ATOM    216  N   VAL A  32     -15.787  -9.993  85.804  1.00  0.00              
ATOM    217  CA  VAL A  32     -16.598 -10.045  87.009  1.00  0.00              
ATOM    218  CB  VAL A  32     -16.637  -8.708  87.781  1.00  0.00              
ATOM    219  CG1 VAL A  32     -15.313  -8.429  88.476  1.00  0.00              
ATOM    220  CG2 VAL A  32     -16.985  -7.557  86.856  1.00  0.00              
ATOM    221  C   VAL A  32     -17.996 -10.444  86.565  1.00  0.00              
ATOM    222  O   VAL A  32     -18.379 -10.183  85.421  1.00  0.00              
ATOM    223  N   GLY A  33     -18.777 -11.079  87.431  1.00  0.00              
ATOM    224  CA  GLY A  33     -20.106 -11.518  87.061  1.00  0.00              
ATOM    225  C   GLY A  33     -21.099 -11.235  88.165  1.00  0.00              
ATOM    226  O   GLY A  33     -21.008 -11.784  89.265  1.00  0.00              
ATOM    227  N   ARG A  34     -22.031 -10.335  87.870  1.00  0.00              
ATOM    228  CA  ARG A  34     -23.155 -10.090  88.758  1.00  0.00              
ATOM    229  CB  ARG A  34     -23.622  -8.641  88.653  1.00  0.00              
ATOM    230  CG  ARG A  34     -22.662  -7.674  89.313  1.00  0.00              
ATOM    231  CD  ARG A  34     -23.119  -6.230  89.176  1.00  0.00              
ATOM    232  NE  ARG A  34     -22.265  -5.357  89.968  1.00  0.00              
ATOM    233  CZ  ARG A  34     -21.051  -4.965  89.573  1.00  0.00              
ATOM    234  NH1 ARG A  34     -20.295  -4.299  90.435  1.00  0.00              
ATOM    235  NH2 ARG A  34     -20.620  -5.177  88.333  1.00  0.00              
ATOM    236  C   ARG A  34     -24.283 -11.007  88.314  1.00  0.00              
ATOM    237  O   ARG A  34     -24.444 -11.171  87.101  1.00  0.00              
ATOM    238  N   PRO A  35     -25.071 -11.653  89.186  1.00  0.00              
ATOM    239  CD  PRO A  35     -24.820 -11.763  90.618  1.00  0.00              
ATOM    240  CA  PRO A  35     -26.262 -12.406  88.792  1.00  0.00              
ATOM    241  CB  PRO A  35     -26.822 -12.881  90.123  1.00  0.00              
ATOM    242  CG  PRO A  35     -26.224 -11.955  91.157  1.00  0.00              
ATOM    243  C   PRO A  35     -27.239 -11.545  87.998  1.00  0.00              
ATOM    244  O   PRO A  35     -27.356 -10.346  88.258  1.00  0.00              
ATOM    245  N   ARG A  36     -27.905 -12.139  87.003  1.00  0.00              
ATOM    246  CA  ARG A  36     -28.778 -11.416  86.078  1.00  0.00              
ATOM    247  CB  ARG A  36     -29.671 -12.385  85.313  1.00  0.00              
ATOM    248  CG  ARG A  36     -28.931 -13.314  84.370  1.00  0.00              
ATOM    249  CD  ARG A  36     -29.922 -14.278  83.749  1.00  0.00              
ATOM    250  NE  ARG A  36     -29.240 -15.365  83.066  1.00  0.00              
ATOM    251  CZ  ARG A  36     -29.882 -16.263  82.318  1.00  0.00              
ATOM    252  NH1 ARG A  36     -29.184 -17.264  81.803  1.00  0.00              
ATOM    253  NH2 ARG A  36     -31.186 -16.172  82.076  1.00  0.00              
ATOM    254  C   ARG A  36     -29.669 -10.305  86.626  1.00  0.00              
ATOM    255  O   ARG A  36     -30.236 -10.393  87.717  1.00  0.00              
ATOM    256  N   HIS A  37     -29.708  -9.213  85.856  1.00  0.00              
ATOM    257  CA  HIS A  37     -30.675  -8.129  86.005  1.00  0.00              
ATOM    258  CB  HIS A  37     -32.075  -8.598  85.577  1.00  0.00              
ATOM    259  CG  HIS A  37     -32.149  -9.042  84.125  1.00  0.00              
ATOM    260  ND1 HIS A  37     -32.256 -10.285  83.683  1.00  0.00              
ATOM    261  CD2 HIS A  37     -32.087  -8.196  83.042  1.00  0.00              
ATOM    262  NE2 HIS A  37     -32.152  -8.988  82.003  1.00  0.00              
ATOM    263  CE1 HIS A  37     -32.253 -10.239  82.379  1.00  0.00              
ATOM    264  C   HIS A  37     -30.740  -7.398  87.346  1.00  0.00              
ATOM    265  O   HIS A  37     -31.790  -6.882  87.740  1.00  0.00              
ATOM    266  N   GLN A  38     -29.600  -7.274  88.037  1.00  0.00              
ATOM    267  CA  GLN A  38     -29.517  -6.572  89.319  1.00  0.00              
ATOM    268  CB  GLN A  38     -28.079  -6.530  89.822  1.00  0.00              
ATOM    269  CG  GLN A  38     -27.428  -7.880  90.085  1.00  0.00              
ATOM    270  CD  GLN A  38     -28.210  -8.780  91.029  1.00  0.00              
ATOM    271  OE1 GLN A  38     -28.134  -8.651  92.247  1.00  0.00              
ATOM    272  NE2 GLN A  38     -28.970  -9.735  90.508  1.00  0.00              
ATOM    273  C   GLN A  38     -30.068  -5.150  89.326  1.00  0.00              
ATOM    274  O   GLN A  38     -30.738  -4.729  90.267  1.00  0.00              
ATOM    275  N   GLY A  39     -29.821  -4.415  88.236  1.00  0.00              
ATOM    276  CA  GLY A  39     -30.336  -3.062  88.069  1.00  0.00              
ATOM    277  C   GLY A  39     -31.854  -2.995  87.938  1.00  0.00              
ATOM    278  O   GLY A  39     -32.452  -1.940  88.141  1.00  0.00              
ATOM    279  N   VAL A  40     -32.495  -4.109  87.568  1.00  0.00              
ATOM    280  CA  VAL A  40     -33.947  -4.186  87.507  1.00  0.00              
ATOM    281  CB  VAL A  40     -34.398  -5.163  86.392  1.00  0.00              
ATOM    282  CG1 VAL A  40     -35.915  -5.210  86.270  1.00  0.00              
ATOM    283  CG2 VAL A  40     -33.796  -4.778  85.047  1.00  0.00              
ATOM    284  C   VAL A  40     -34.437  -4.648  88.875  1.00  0.00              
ATOM    285  O   VAL A  40     -35.328  -4.042  89.474  1.00  0.00              
ATOM    286  N   MET A  41     -33.837  -5.715  89.410  1.00  0.00              
ATOM    287  CA  MET A  41     -34.225  -6.258  90.703  1.00  0.00              
ATOM    288  CB  MET A  41     -33.909  -7.750  90.758  1.00  0.00              
ATOM    289  CG  MET A  41     -34.783  -8.585  89.836  1.00  0.00              
ATOM    290  SD  MET A  41     -34.541 -10.362  90.079  1.00  0.00              
ATOM    291  CE  MET A  41     -33.277 -10.651  88.876  1.00  0.00              
ATOM    292  C   MET A  41     -33.601  -5.500  91.873  1.00  0.00              
ATOM    293  O   MET A  41     -32.818  -6.020  92.678  1.00  0.00              
ATOM    294  N   VAL A  42     -34.009  -4.232  91.978  1.00  0.00              
ATOM    295  CA  VAL A  42     -33.482  -3.308  92.971  1.00  0.00              
ATOM    296  CB  VAL A  42     -34.010  -1.871  92.722  1.00  0.00              
ATOM    297  CG1 VAL A  42     -33.421  -0.876  93.716  1.00  0.00              
ATOM    298  CG2 VAL A  42     -33.677  -1.403  91.312  1.00  0.00              
ATOM    299  C   VAL A  42     -33.817  -3.789  94.379  1.00  0.00              
ATOM    300  O   VAL A  42     -34.966  -3.789  94.823  1.00  0.00              
ATOM    301  N   GLY A  43     -32.771  -4.272  95.046  1.00  0.00              
ATOM    302  CA  GLY A  43     -32.879  -4.715  96.424  1.00  0.00              
ATOM    303  C   GLY A  43     -33.182  -6.201  96.553  1.00  0.00              
ATOM    304  O   GLY A  43     -33.460  -6.676  97.657  1.00  0.00              
ATOM    305  N   MET A  44     -33.130  -6.982  95.467  1.00  0.00              
ATOM    306  CA  MET A  44     -33.316  -8.422  95.567  1.00  0.00              
ATOM    307  CB  MET A  44     -33.751  -9.000  94.221  1.00  0.00              
ATOM    308  CG  MET A  44     -34.173 -10.467  94.228  1.00  0.00              
ATOM    309  SD  MET A  44     -35.608 -10.808  95.280  1.00  0.00              
ATOM    310  CE  MET A  44     -34.845 -11.773  96.554  1.00  0.00              
ATOM    311  C   MET A  44     -32.027  -9.060  96.080  1.00  0.00              
ATOM    312  O   MET A  44     -31.184  -9.571  95.340  1.00  0.00              
ATOM    313  N   GLY A  45     -31.870  -8.973  97.400  1.00  0.00              
ATOM    314  CA  GLY A  45     -30.690  -9.485  98.069  1.00  0.00              
ATOM    315  C   GLY A  45     -29.536  -8.507  97.914  1.00  0.00              
ATOM    316  O   GLY A  45     -29.654  -7.328  98.253  1.00  0.00              
ATOM    317  N   GLN A  46     -28.417  -8.985  97.372  1.00  0.00              
ATOM    318  CA  GLN A  46     -27.208  -8.189  97.239  1.00  0.00              
ATOM    319  CB  GLN A  46     -26.179  -8.548  98.313  1.00  0.00              
ATOM    320  CG  GLN A  46     -26.552  -8.189  99.745  1.00  0.00              
ATOM    321  CD  GLN A  46     -25.513  -8.637 100.760  1.00  0.00              
ATOM    322  OE1 GLN A  46     -25.313  -9.824 101.001  1.00  0.00              
ATOM    323  NE2 GLN A  46     -24.810  -7.713 101.399  1.00  0.00              
ATOM    324  C   GLN A  46     -26.584  -8.484  95.887  1.00  0.00              
ATOM    325  O   GLN A  46     -26.644  -9.618  95.404  1.00  0.00              
ATOM    326  N   LYS A  47     -25.955  -7.474  95.280  1.00  0.00              
ATOM    327  CA  LYS A  47     -25.232  -7.644  94.025  1.00  0.00              
ATOM    328  CB  LYS A  47     -24.969  -6.285  93.375  1.00  0.00              
ATOM    329  CG  LYS A  47     -26.226  -5.499  93.043  1.00  0.00              
ATOM    330  CD  LYS A  47     -25.845  -4.183  92.391  1.00  0.00              
ATOM    331  CE  LYS A  47     -27.101  -3.404  92.043  1.00  0.00              
ATOM    332  NZ  LYS A  47     -26.754  -2.138  91.429  1.00  0.00              
ATOM    333  C   LYS A  47     -23.920  -8.388  94.272  1.00  0.00              
ATOM    334  O   LYS A  47     -22.820  -7.829  94.278  1.00  0.00              
ATOM    335  N   ASP A  48     -24.049  -9.692  94.512  1.00  0.00              
ATOM    336  CA  ASP A  48     -22.921 -10.538  94.866  1.00  0.00              
ATOM    337  CB  ASP A  48     -23.445 -11.780  95.602  1.00  0.00              
ATOM    338  CG  ASP A  48     -22.396 -12.793  96.055  1.00  0.00              
ATOM    339  OD1 ASP A  48     -21.265 -12.421  96.370  1.00  0.00              
ATOM    340  OD2 ASP A  48     -22.733 -13.978  96.127  1.00  0.00              
ATOM    341  C   ASP A  48     -22.073 -10.901  93.652  1.00  0.00              
ATOM    342  O   ASP A  48     -22.132 -12.015  93.128  1.00  0.00              
ATOM    343  N   SER A  49     -21.292  -9.923  93.192  1.00  0.00              
ATOM    344  CA  SER A  49     -20.404 -10.105  92.060  1.00  0.00              
ATOM    345  CB  SER A  49     -19.935  -8.749  91.539  1.00  0.00              
ATOM    346  OG  SER A  49     -19.871  -7.748  92.551  1.00  0.00              
ATOM    347  C   SER A  49     -19.235 -11.049  92.295  1.00  0.00              
ATOM    348  O   SER A  49     -18.388 -10.856  93.172  1.00  0.00              
ATOM    349  N   TYR A  50     -19.246 -12.108  91.488  1.00  0.00              
ATOM    350  CA  TYR A  50     -18.213 -13.130  91.513  1.00  0.00              
ATOM    351  CB  TYR A  50     -18.790 -14.464  91.048  1.00  0.00              
ATOM    352  CG  TYR A  50     -20.036 -14.892  91.808  1.00  0.00              
ATOM    353  CD1 TYR A  50     -21.270 -14.774  91.200  1.00  0.00              
ATOM    354  CE1 TYR A  50     -22.419 -15.068  91.901  1.00  0.00              
ATOM    355  CD2 TYR A  50     -19.940 -15.342  93.109  1.00  0.00              
ATOM    356  CE2 TYR A  50     -21.086 -15.635  93.815  1.00  0.00              
ATOM    357  CZ  TYR A  50     -22.317 -15.478  93.211  1.00  0.00              
ATOM    358  OH  TYR A  50     -23.467 -15.693  93.943  1.00  0.00              
ATOM    359  C   TYR A  50     -17.075 -12.717  90.589  1.00  0.00              
ATOM    360  O   TYR A  50     -17.314 -12.039  89.588  1.00  0.00              
ATOM    361  N   VAL A  51     -15.827 -13.094  90.874  1.00  0.00              
ATOM    362  CA  VAL A  51     -14.699 -12.623  90.078  1.00  0.00              
ATOM    363  CB  VAL A  51     -13.693 -11.840  90.963  1.00  0.00              
ATOM    364  CG1 VAL A  51     -12.660 -11.133  90.102  1.00  0.00              
ATOM    365  CG2 VAL A  51     -14.364 -10.811  91.863  1.00  0.00              
ATOM    366  C   VAL A  51     -13.998 -13.769  89.351  1.00  0.00              
ATOM    367  O   VAL A  51     -13.944 -14.900  89.841  1.00  0.00              
ATOM    368  N   GLY A  52     -13.510 -13.497  88.137  1.00  0.00              
ATOM    369  CA  GLY A  52     -12.624 -14.379  87.389  1.00  0.00              
ATOM    370  C   GLY A  52     -13.171 -15.777  87.168  1.00  0.00              
ATOM    371  O   GLY A  52     -14.273 -15.968  86.652  1.00  0.00              
ATOM    372  N   ASP A  53     -12.400 -16.770  87.619  1.00  0.00              
ATOM    373  CA  ASP A  53     -12.817 -18.167  87.555  1.00  0.00              
ATOM    374  CB  ASP A  53     -11.701 -19.111  87.976  1.00  0.00              
ATOM    375  CG  ASP A  53     -10.821 -19.536  86.813  1.00  0.00              
ATOM    376  OD1 ASP A  53     -10.030 -18.715  86.353  1.00  0.00              
ATOM    377  OD2 ASP A  53     -10.924 -20.681  86.380  1.00  0.00              
ATOM    378  C   ASP A  53     -14.059 -18.481  88.369  1.00  0.00              
ATOM    379  O   ASP A  53     -14.859 -19.332  87.983  1.00  0.00              
ATOM    380  N   GLU A  54     -14.255 -17.760  89.477  1.00  0.00              
ATOM    381  CA  GLU A  54     -15.430 -17.916  90.321  1.00  0.00              
ATOM    382  CB  GLU A  54     -15.177 -17.123  91.597  1.00  0.00              
ATOM    383  CG  GLU A  54     -16.268 -17.065  92.655  1.00  0.00              
ATOM    384  CD  GLU A  54     -15.969 -16.017  93.717  1.00  0.00              
ATOM    385  OE1 GLU A  54     -15.913 -14.833  93.375  1.00  0.00              
ATOM    386  OE2 GLU A  54     -15.793 -16.384  94.877  1.00  0.00              
ATOM    387  C   GLU A  54     -16.664 -17.411  89.573  1.00  0.00              
ATOM    388  O   GLU A  54     -17.746 -17.990  89.679  1.00  0.00              
ATOM    389  N   ALA A  55     -16.495 -16.337  88.789  1.00  0.00              
ATOM    390  CA  ALA A  55     -17.546 -15.855  87.903  1.00  0.00              
ATOM    391  CB  ALA A  55     -17.146 -14.531  87.268  1.00  0.00              
ATOM    392  C   ALA A  55     -17.818 -16.843  86.779  1.00  0.00              
ATOM    393  O   ALA A  55     -18.961 -17.243  86.550  1.00  0.00              
ATOM    394  N   GLN A  56     -16.756 -17.300  86.108  1.00  0.00              
ATOM    395  CA  GLN A  56     -16.863 -18.264  85.024  1.00  0.00              
ATOM    396  CB  GLN A  56     -15.473 -18.501  84.444  1.00  0.00              
ATOM    397  CG  GLN A  56     -15.449 -19.336  83.172  1.00  0.00              
ATOM    398  CD  GLN A  56     -14.149 -19.236  82.389  1.00  0.00              
ATOM    399  OE1 GLN A  56     -13.049 -19.121  82.926  1.00  0.00              
ATOM    400  NE2 GLN A  56     -14.259 -19.279  81.069  1.00  0.00              
ATOM    401  C   GLN A  56     -17.533 -19.567  85.458  1.00  0.00              
ATOM    402  O   GLN A  56     -18.335 -20.135  84.715  1.00  0.00              
ATOM    403  N   SER A  57     -17.284 -20.011  86.694  1.00  0.00              
ATOM    404  CA  SER A  57     -17.946 -21.181  87.253  1.00  0.00              
ATOM    405  CB  SER A  57     -17.337 -21.518  88.614  1.00  0.00              
ATOM    406  OG  SER A  57     -17.769 -22.779  89.113  1.00  0.00              
ATOM    407  C   SER A  57     -19.460 -21.033  87.399  1.00  0.00              
ATOM    408  O   SER A  57     -20.141 -22.039  87.612  1.00  0.00              
ATOM    409  N   LYS A  58     -20.016 -19.817  87.345  1.00  0.00              
ATOM    410  CA  LYS A  58     -21.460 -19.624  87.382  1.00  0.00              
ATOM    411  CB  LYS A  58     -21.858 -18.866  88.649  1.00  0.00              
ATOM    412  CG  LYS A  58     -21.507 -19.577  89.945  1.00  0.00              
ATOM    413  CD  LYS A  58     -21.982 -18.760  91.132  1.00  0.00              
ATOM    414  CE  LYS A  58     -21.480 -19.357  92.439  1.00  0.00              
ATOM    415  NZ  LYS A  58     -20.036 -19.250  92.534  1.00  0.00              
ATOM    416  C   LYS A  58     -21.969 -18.874  86.153  1.00  0.00              
ATOM    417  O   LYS A  58     -23.139 -18.485  86.091  1.00  0.00              
ATOM    418  N   ARG A  59     -21.108 -18.742  85.132  1.00  0.00              
ATOM    419  CA  ARG A  59     -21.300 -17.879  83.966  1.00  0.00              
ATOM    420  CB  ARG A  59     -20.318 -18.314  82.881  1.00  0.00              
ATOM    421  CG  ARG A  59     -20.255 -17.372  81.689  1.00  0.00              
ATOM    422  CD  ARG A  59     -19.889 -18.086  80.390  1.00  0.00              
ATOM    423  NE  ARG A  59     -20.767 -19.204  80.047  1.00  0.00              
ATOM    424  CZ  ARG A  59     -22.070 -19.100  79.758  1.00  0.00              
ATOM    425  NH1 ARG A  59     -22.710 -20.189  79.358  1.00  0.00              
ATOM    426  NH2 ARG A  59     -22.747 -17.958  79.883  1.00  0.00              
ATOM    427  C   ARG A  59     -22.704 -17.804  83.367  1.00  0.00              
ATOM    428  O   ARG A  59     -23.189 -16.722  83.028  1.00  0.00              
ATOM    429  N   GLY A  60     -23.381 -18.953  83.282  1.00  0.00              
ATOM    430  CA  GLY A  60     -24.703 -19.067  82.681  1.00  0.00              
ATOM    431  C   GLY A  60     -25.755 -18.142  83.280  1.00  0.00              
ATOM    432  O   GLY A  60     -26.652 -17.685  82.569  1.00  0.00              
ATOM    433  N   ILE A  61     -25.663 -17.839  84.579  1.00  0.00              
ATOM    434  CA  ILE A  61     -26.627 -16.957  85.226  1.00  0.00              
ATOM    435  CB  ILE A  61     -27.185 -17.582  86.530  1.00  0.00              
ATOM    436  CG2 ILE A  61     -28.099 -18.748  86.177  1.00  0.00              
ATOM    437  CG1 ILE A  61     -26.093 -17.965  87.531  1.00  0.00              
ATOM    438  CD1 ILE A  61     -26.600 -18.410  88.917  1.00  0.00              
ATOM    439  C   ILE A  61     -26.073 -15.560  85.495  1.00  0.00              
ATOM    440  O   ILE A  61     -26.691 -14.752  86.202  1.00  0.00              
ATOM    441  N   LEU A  62     -24.909 -15.233  84.929  1.00  0.00              
ATOM    442  CA  LEU A  62     -24.232 -14.007  85.303  1.00  0.00              
ATOM    443  CB  LEU A  62     -22.845 -14.287  85.869  1.00  0.00              
ATOM    444  CG  LEU A  62     -22.671 -15.213  87.063  1.00  0.00              
ATOM    445  CD1 LEU A  62     -21.226 -15.179  87.493  1.00  0.00              
ATOM    446  CD2 LEU A  62     -23.537 -14.816  88.241  1.00  0.00              
ATOM    447  C   LEU A  62     -24.097 -12.989  84.189  1.00  0.00              
ATOM    448  O   LEU A  62     -23.587 -13.257  83.098  1.00  0.00              
ATOM    449  N   THR A  63     -24.566 -11.782  84.486  1.00  0.00              
ATOM    450  CA  THR A  63     -24.222 -10.612  83.701  1.00  0.00              
ATOM    451  CB  THR A  63     -25.190  -9.441  83.991  1.00  0.00              
ATOM    452  OG1 THR A  63     -25.728  -9.604  85.301  1.00  0.00              
ATOM    453  CG2 THR A  63     -26.315  -9.407  82.971  1.00  0.00              
ATOM    454  C   THR A  63     -22.761 -10.258  83.965  1.00  0.00              
ATOM    455  O   THR A  63     -22.389  -9.653  84.977  1.00  0.00              
ATOM    456  N   LEU A  64     -21.933 -10.796  83.067  1.00  0.00              
ATOM    457  CA  LEU A  64     -20.498 -10.565  83.079  1.00  0.00              
ATOM    458  CB  LEU A  64     -19.771 -11.601  82.227  1.00  0.00              
ATOM    459  CG  LEU A  64     -19.834 -13.087  82.554  1.00  0.00              
ATOM    460  CD1 LEU A  64     -19.077 -13.848  81.482  1.00  0.00              
ATOM    461  CD2 LEU A  64     -19.244 -13.398  83.919  1.00  0.00              
ATOM    462  C   LEU A  64     -20.090  -9.188  82.577  1.00  0.00              
ATOM    463  O   LEU A  64     -20.761  -8.581  81.740  1.00  0.00              
ATOM    464  N   LYS A  65     -18.964  -8.701  83.095  1.00  0.00              
ATOM    465  CA  LYS A  65     -18.344  -7.465  82.646  1.00  0.00              
ATOM    466  CB  LYS A  65     -18.543  -6.343  83.657  1.00  0.00              
ATOM    467  CG  LYS A  65     -19.938  -5.787  83.874  1.00  0.00              
ATOM    468  CD  LYS A  65     -19.802  -4.838  85.049  1.00  0.00              
ATOM    469  CE  LYS A  65     -21.055  -4.033  85.337  1.00  0.00              
ATOM    470  NZ  LYS A  65     -20.835  -3.217  86.519  1.00  0.00              
ATOM    471  C   LYS A  65     -16.843  -7.690  82.555  1.00  0.00              
ATOM    472  O   LYS A  65     -16.268  -8.412  83.376  1.00  0.00              
ATOM    473  N   TYR A  66     -16.201  -7.089  81.551  1.00  0.00              
ATOM    474  CA  TYR A  66     -14.751  -6.962  81.536  1.00  0.00              
ATOM    475  CB  TYR A  66     -14.172  -7.076  80.123  1.00  0.00              
ATOM    476  CG  TYR A  66     -14.304  -8.424  79.427  1.00  0.00              
ATOM    477  CD1 TYR A  66     -15.350  -8.643  78.552  1.00  0.00              
ATOM    478  CE1 TYR A  66     -15.383  -9.790  77.785  1.00  0.00              
ATOM    479  CD2 TYR A  66     -13.322  -9.382  79.584  1.00  0.00              
ATOM    480  CE2 TYR A  66     -13.352 -10.534  78.822  1.00  0.00              
ATOM    481  CZ  TYR A  66     -14.369 -10.716  77.906  1.00  0.00              
ATOM    482  OH  TYR A  66     -14.355 -11.818  77.069  1.00  0.00              
ATOM    483  C   TYR A  66     -14.421  -5.571  82.073  1.00  0.00              
ATOM    484  O   TYR A  66     -14.812  -4.581  81.449  1.00  0.00              
ATOM    485  N   PRO A  67     -13.765  -5.410  83.231  1.00  0.00              
ATOM    486  CD  PRO A  67     -13.708  -6.414  84.284  1.00  0.00              
ATOM    487  CA  PRO A  67     -13.312  -4.115  83.742  1.00  0.00              
ATOM    488  CB  PRO A  67     -12.934  -4.420  85.175  1.00  0.00              
ATOM    489  CG  PRO A  67     -13.850  -5.559  85.525  1.00  0.00              
ATOM    490  C   PRO A  67     -12.132  -3.522  82.981  1.00  0.00              
ATOM    491  O   PRO A  67     -11.945  -2.305  82.968  1.00  0.00              
ATOM    492  N   ILE A  68     -11.303  -4.372  82.370  1.00  0.00              
ATOM    493  CA  ILE A  68     -10.194  -3.909  81.551  1.00  0.00              
ATOM    494  CB  ILE A  68      -8.908  -4.731  81.799  1.00  0.00              
ATOM    495  CG2 ILE A  68      -7.743  -4.012  81.125  1.00  0.00              
ATOM    496  CG1 ILE A  68      -8.604  -4.939  83.278  1.00  0.00              
ATOM    497  CD1 ILE A  68      -7.467  -5.942  83.558  1.00  0.00              
ATOM    498  C   ILE A  68     -10.658  -4.095  80.114  1.00  0.00              
ATOM    499  O   ILE A  68     -10.812  -5.223  79.639  1.00  0.00              
ATOM    500  N   GLU A  69     -10.929  -3.000  79.409  1.00  0.00              
ATOM    501  CA  GLU A  69     -11.409  -3.078  78.041  1.00  0.00              
ATOM    502  CB  GLU A  69     -12.816  -2.501  77.934  1.00  0.00              
ATOM    503  CG  GLU A  69     -13.810  -3.409  78.650  1.00  0.00              
ATOM    504  CD  GLU A  69     -15.222  -2.868  78.789  1.00  0.00              
ATOM    505  OE1 GLU A  69     -16.136  -3.463  78.220  1.00  0.00              
ATOM    506  OE2 GLU A  69     -15.410  -1.849  79.459  1.00  0.00              
ATOM    507  C   GLU A  69     -10.444  -2.376  77.107  1.00  0.00              
ATOM    508  O   GLU A  69     -10.133  -1.193  77.258  1.00  0.00              
ATOM    509  N   HIS A  70      -9.927  -3.157  76.153  1.00  0.00              
ATOM    510  CA  HIS A  70      -8.943  -2.701  75.177  1.00  0.00              
ATOM    511  CB  HIS A  70      -9.596  -1.823  74.107  1.00  0.00              
ATOM    512  CG  HIS A  70     -10.571  -2.581  73.221  1.00  0.00              
ATOM    513  ND1 HIS A  70     -11.876  -2.381  73.131  1.00  0.00              
ATOM    514  CD2 HIS A  70     -10.223  -3.602  72.368  1.00  0.00              
ATOM    515  NE2 HIS A  70     -11.351  -3.963  71.811  1.00  0.00              
ATOM    516  CE1 HIS A  70     -12.343  -3.237  72.263  1.00  0.00              
ATOM    517  C   HIS A  70      -7.708  -2.039  75.787  1.00  0.00              
ATOM    518  O   HIS A  70      -7.192  -1.018  75.323  1.00  0.00              
ATOM    519  N   GLY A  71      -7.237  -2.639  76.882  1.00  0.00              
ATOM    520  CA  GLY A  71      -6.123  -2.098  77.640  1.00  0.00              
ATOM    521  C   GLY A  71      -6.549  -1.102  78.712  1.00  0.00              
ATOM    522  O   GLY A  71      -5.936  -1.052  79.779  1.00  0.00              
ATOM    523  N   ILE A  72      -7.610  -0.324  78.478  1.00  0.00              
ATOM    524  CA  ILE A  72      -7.980   0.760  79.374  1.00  0.00              
ATOM    525  CB  ILE A  72      -8.600   1.929  78.569  1.00  0.00              
ATOM    526  CG2 ILE A  72      -8.941   3.097  79.495  1.00  0.00              
ATOM    527  CG1 ILE A  72      -7.648   2.394  77.465  1.00  0.00              
ATOM    528  CD1 ILE A  72      -8.239   3.422  76.479  1.00  0.00              
ATOM    529  C   ILE A  72      -8.934   0.230  80.436  1.00  0.00              
ATOM    530  O   ILE A  72      -9.917  -0.454  80.138  1.00  0.00              
ATOM    531  N   ILE A  73      -8.637   0.517  81.702  1.00  0.00              
ATOM    532  CA  ILE A  73      -9.496   0.067  82.785  1.00  0.00              
ATOM    533  CB  ILE A  73      -8.689  -0.126  84.080  1.00  0.00              
ATOM    534  CG2 ILE A  73      -9.625  -0.631  85.169  1.00  0.00              
ATOM    535  CG1 ILE A  73      -7.529  -1.097  83.872  1.00  0.00              
ATOM    536  CD1 ILE A  73      -6.578  -1.254  85.073  1.00  0.00              
ATOM    537  C   ILE A  73     -10.668   1.023  82.980  1.00  0.00              
ATOM    538  O   ILE A  73     -10.492   2.197  83.322  1.00  0.00              
ATOM    539  N   THR A  74     -11.868   0.497  82.745  1.00  0.00              
ATOM    540  CA  THR A  74     -13.096   1.267  82.811  1.00  0.00              
ATOM    541  CB  THR A  74     -14.000   0.847  81.636  1.00  0.00              
ATOM    542  OG1 THR A  74     -14.120  -0.570  81.734  1.00  0.00              
ATOM    543  CG2 THR A  74     -13.435   1.247  80.279  1.00  0.00              
ATOM    544  C   THR A  74     -13.826   1.130  84.145  1.00  0.00              
ATOM    545  O   THR A  74     -13.909   2.087  84.919  1.00  0.00              
ATOM    546  N   ASN A  75     -14.361  -0.055  84.465  1.00  0.00              
ATOM    547  CA  ASN A  75     -15.175  -0.240  85.663  1.00  0.00              
ATOM    548  CB  ASN A  75     -16.174  -1.400  85.458  1.00  0.00              
ATOM    549  CG  ASN A  75     -17.335  -1.481  86.457  1.00  0.00              
ATOM    550  OD1 ASN A  75     -18.474  -1.761  86.096  1.00  0.00              
ATOM    551  ND2 ASN A  75     -17.160  -1.306  87.763  1.00  0.00              
ATOM    552  C   ASN A  75     -14.307  -0.432  86.910  1.00  0.00              
ATOM    553  O   ASN A  75     -14.278  -1.499  87.535  1.00  0.00              
ATOM    554  N   TRP A  76     -13.656   0.657  87.326  1.00  0.00              
ATOM    555  CA  TRP A  76     -12.710   0.676  88.438  1.00  0.00              
ATOM    556  CB  TRP A  76     -12.285   2.105  88.743  1.00  0.00              
ATOM    557  CG  TRP A  76     -11.150   2.540  87.832  1.00  0.00              
ATOM    558  CD2 TRP A  76      -9.814   2.406  88.084  1.00  0.00              
ATOM    559  CE2 TRP A  76      -9.261   2.854  86.925  1.00  0.00              
ATOM    560  CE3 TRP A  76      -9.125   1.590  88.950  1.00  0.00              
ATOM    561  CD1 TRP A  76     -11.375   3.063  86.578  1.00  0.00              
ATOM    562  NE1 TRP A  76     -10.189   3.221  86.031  1.00  0.00              
ATOM    563  CZ2 TRP A  76      -7.981   2.543  86.546  1.00  0.00              
ATOM    564  CZ3 TRP A  76      -7.824   1.279  88.599  1.00  0.00              
ATOM    565  CH2 TRP A  76      -7.262   1.748  87.419  1.00  0.00              
ATOM    566  C   TRP A  76     -13.029  -0.053  89.735  1.00  0.00              
ATOM    567  O   TRP A  76     -12.164  -0.753  90.263  1.00  0.00              
ATOM    568  N   ASP A  77     -14.255   0.038  90.261  1.00  0.00              
ATOM    569  CA  ASP A  77     -14.632  -0.729  91.449  1.00  0.00              
ATOM    570  CB  ASP A  77     -15.998  -0.324  91.979  1.00  0.00              
ATOM    571  CG  ASP A  77     -15.939   0.957  92.796  1.00  0.00              
ATOM    572  OD1 ASP A  77     -16.005   0.882  94.021  1.00  0.00              
ATOM    573  OD2 ASP A  77     -15.839   2.024  92.190  1.00  0.00              
ATOM    574  C   ASP A  77     -14.576  -2.238  91.279  1.00  0.00              
ATOM    575  O   ASP A  77     -14.258  -2.990  92.202  1.00  0.00              
ATOM    576  N   ASP A  78     -14.814  -2.682  90.048  1.00  0.00              
ATOM    577  CA  ASP A  78     -14.774  -4.097  89.729  1.00  0.00              
ATOM    578  CB  ASP A  78     -15.666  -4.420  88.542  1.00  0.00              
ATOM    579  CG  ASP A  78     -17.164  -4.251  88.760  1.00  0.00              
ATOM    580  OD1 ASP A  78     -17.611  -3.696  89.768  1.00  0.00              
ATOM    581  OD2 ASP A  78     -17.927  -4.644  87.885  1.00  0.00              
ATOM    582  C   ASP A  78     -13.347  -4.516  89.436  1.00  0.00              
ATOM    583  O   ASP A  78     -12.978  -5.666  89.662  1.00  0.00              
ATOM    584  N   MET A  79     -12.523  -3.580  88.946  1.00  0.00              
ATOM    585  CA  MET A  79     -11.080  -3.776  88.881  1.00  0.00              
ATOM    586  CB  MET A  79     -10.413  -2.566  88.249  1.00  0.00              
ATOM    587  CG  MET A  79      -8.935  -2.745  87.940  1.00  0.00              
ATOM    588  SD  MET A  79      -8.661  -3.854  86.538  1.00  0.00              
ATOM    589  CE  MET A  79      -7.928  -5.230  87.370  1.00  0.00              
ATOM    590  C   MET A  79     -10.512  -3.984  90.282  1.00  0.00              
ATOM    591  O   MET A  79      -9.662  -4.850  90.491  1.00  0.00              
ATOM    592  N   GLU A  80     -10.997  -3.201  91.254  1.00  0.00              
ATOM    593  CA  GLU A  80     -10.685  -3.417  92.662  1.00  0.00              
ATOM    594  CB  GLU A  80     -11.382  -2.392  93.546  1.00  0.00              
ATOM    595  CG  GLU A  80     -10.944  -0.959  93.291  1.00  0.00              
ATOM    596  CD  GLU A  80     -11.700   0.067  94.120  1.00  0.00              
ATOM    597  OE1 GLU A  80     -11.411   0.200  95.308  1.00  0.00              
ATOM    598  OE2 GLU A  80     -12.574   0.739  93.572  1.00  0.00              
ATOM    599  C   GLU A  80     -11.078  -4.816  93.117  1.00  0.00              
ATOM    600  O   GLU A  80     -10.287  -5.485  93.781  1.00  0.00              
ATOM    601  N   LYS A  81     -12.276  -5.291  92.749  1.00  0.00              
ATOM    602  CA  LYS A  81     -12.652  -6.678  93.001  1.00  0.00              
ATOM    603  CB  LYS A  81     -14.113  -6.955  92.666  1.00  0.00              
ATOM    604  CG  LYS A  81     -15.070  -6.479  93.748  1.00  0.00              
ATOM    605  CD  LYS A  81     -16.439  -7.111  93.521  1.00  0.00              
ATOM    606  CE  LYS A  81     -17.296  -6.903  94.763  1.00  0.00              
ATOM    607  NZ  LYS A  81     -18.383  -7.863  94.811  1.00  0.00              
ATOM    608  C   LYS A  81     -11.762  -7.713  92.326  1.00  0.00              
ATOM    609  O   LYS A  81     -11.466  -8.748  92.932  1.00  0.00              
ATOM    610  N   ILE A  82     -11.297  -7.458  91.094  1.00  0.00              
ATOM    611  CA  ILE A  82     -10.304  -8.318  90.461  1.00  0.00              
ATOM    612  CB  ILE A  82     -10.014  -7.944  88.985  1.00  0.00              
ATOM    613  CG2 ILE A  82      -8.881  -8.799  88.416  1.00  0.00              
ATOM    614  CG1 ILE A  82     -11.258  -8.098  88.119  1.00  0.00              
ATOM    615  CD1 ILE A  82     -11.049  -7.728  86.638  1.00  0.00              
ATOM    616  C   ILE A  82      -9.030  -8.338  91.293  1.00  0.00              
ATOM    617  O   ILE A  82      -8.593  -9.420  91.669  1.00  0.00              
ATOM    618  N   TRP A  83      -8.465  -7.182  91.658  1.00  0.00              
ATOM    619  CA  TRP A  83      -7.273  -7.132  92.497  1.00  0.00              
ATOM    620  CB  TRP A  83      -6.809  -5.697  92.712  1.00  0.00              
ATOM    621  CG  TRP A  83      -6.284  -4.999  91.464  1.00  0.00              
ATOM    622  CD2 TRP A  83      -6.390  -3.668  91.177  1.00  0.00              
ATOM    623  CE2 TRP A  83      -5.745  -3.575  89.987  1.00  0.00              
ATOM    624  CE3 TRP A  83      -6.753  -2.565  91.910  1.00  0.00              
ATOM    625  CD1 TRP A  83      -5.603  -5.665  90.462  1.00  0.00              
ATOM    626  NE1 TRP A  83      -5.286  -4.756  89.562  1.00  0.00              
ATOM    627  CZ2 TRP A  83      -5.395  -2.381  89.411  1.00  0.00              
ATOM    628  CZ3 TRP A  83      -6.434  -1.340  91.344  1.00  0.00              
ATOM    629  CH2 TRP A  83      -5.769  -1.252  90.123  1.00  0.00              
ATOM    630  C   TRP A  83      -7.446  -7.812  93.848  1.00  0.00              
ATOM    631  O   TRP A  83      -6.529  -8.471  94.343  1.00  0.00              
ATOM    632  N   HIS A  84      -8.640  -7.690  94.436  1.00  0.00              
ATOM    633  CA  HIS A  84      -8.996  -8.400  95.655  1.00  0.00              
ATOM    634  CB  HIS A  84     -10.413  -8.012  96.076  1.00  0.00              
ATOM    635  CG  HIS A  84     -10.802  -8.467  97.474  1.00  0.00              
ATOM    636  ND1 HIS A  84     -10.448  -7.907  98.621  1.00  0.00              
ATOM    637  CD2 HIS A  84     -11.613  -9.544  97.749  1.00  0.00              
ATOM    638  NE2 HIS A  84     -11.699  -9.569  99.055  1.00  0.00              
ATOM    639  CE1 HIS A  84     -11.004  -8.591  99.583  1.00  0.00              
ATOM    640  C   HIS A  84      -8.883  -9.909  95.456  1.00  0.00              
ATOM    641  O   HIS A  84      -8.313 -10.606  96.296  1.00  0.00              
ATOM    642  N   HIS A  85      -9.382 -10.418  94.324  1.00  0.00              
ATOM    643  CA  HIS A  85      -9.246 -11.826  93.969  1.00  0.00              
ATOM    644  CB  HIS A  85     -10.023 -12.056  92.672  1.00  0.00              
ATOM    645  CG  HIS A  85     -10.443 -13.486  92.368  1.00  0.00              
ATOM    646  ND1 HIS A  85      -9.942 -14.298  91.449  1.00  0.00              
ATOM    647  CD2 HIS A  85     -11.503 -14.122  92.973  1.00  0.00              
ATOM    648  NE2 HIS A  85     -11.578 -15.288  92.384  1.00  0.00              
ATOM    649  CE1 HIS A  85     -10.650 -15.395  91.465  1.00  0.00              
ATOM    650  C   HIS A  85      -7.760 -12.164  93.810  1.00  0.00              
ATOM    651  O   HIS A  85      -7.226 -12.988  94.561  1.00  0.00              
ATOM    652  N   THR A  86      -7.072 -11.451  92.902  1.00  0.00              
ATOM    653  CA  THR A  86      -5.649 -11.598  92.603  1.00  0.00              
ATOM    654  CB  THR A  86      -5.171 -10.359  91.806  1.00  0.00              
ATOM    655  OG1 THR A  86      -6.045 -10.218  90.698  1.00  0.00              
ATOM    656  CG2 THR A  86      -3.741 -10.465  91.307  1.00  0.00              
ATOM    657  C   THR A  86      -4.776 -11.760  93.841  1.00  0.00              
ATOM    658  O   THR A  86      -4.047 -12.745  93.973  1.00  0.00              
ATOM    659  N   PHE A  87      -4.881 -10.811  94.770  1.00  0.00              
ATOM    660  CA  PHE A  87      -4.031 -10.824  95.942  1.00  0.00              
ATOM    661  CB  PHE A  87      -3.851  -9.410  96.494  1.00  0.00              
ATOM    662  CG  PHE A  87      -3.344  -8.392  95.477  1.00  0.00              
ATOM    663  CD1 PHE A  87      -3.915  -7.135  95.446  1.00  0.00              
ATOM    664  CD2 PHE A  87      -2.355  -8.720  94.566  1.00  0.00              
ATOM    665  CE1 PHE A  87      -3.515  -6.223  94.493  1.00  0.00              
ATOM    666  CE2 PHE A  87      -1.963  -7.801  93.614  1.00  0.00              
ATOM    667  CZ  PHE A  87      -2.545  -6.554  93.574  1.00  0.00              
ATOM    668  C   PHE A  87      -4.575 -11.755  97.010  1.00  0.00              
ATOM    669  O   PHE A  87      -3.897 -12.707  97.398  1.00  0.00              
ATOM    670  N   TYR A  88      -5.826 -11.560  97.436  1.00  0.00              
ATOM    671  CA  TYR A  88      -6.307 -12.201  98.648  1.00  0.00              
ATOM    672  CB  TYR A  88      -7.443 -11.406  99.290  1.00  0.00              
ATOM    673  CG  TYR A  88      -7.054  -9.991  99.703  1.00  0.00              
ATOM    674  CD1 TYR A  88      -7.283  -8.945  98.833  1.00  0.00              
ATOM    675  CE1 TYR A  88      -6.997  -7.652  99.206  1.00  0.00              
ATOM    676  CD2 TYR A  88      -6.510  -9.744 100.949  1.00  0.00              
ATOM    677  CE2 TYR A  88      -6.215  -8.449 101.328  1.00  0.00              
ATOM    678  CZ  TYR A  88      -6.466  -7.413 100.453  1.00  0.00              
ATOM    679  OH  TYR A  88      -6.171  -6.111 100.803  1.00  0.00              
ATOM    680  C   TYR A  88      -6.705 -13.662  98.503  1.00  0.00              
ATOM    681  O   TYR A  88      -6.474 -14.421  99.446  1.00  0.00              
ATOM    682  N   ASN A  89      -7.284 -14.127  97.387  1.00  0.00              
ATOM    683  CA  ASN A  89      -7.622 -15.545  97.298  1.00  0.00              
ATOM    684  CB  ASN A  89      -9.107 -15.805  96.975  1.00  0.00              
ATOM    685  CG  ASN A  89      -9.530 -15.768  95.510  1.00  0.00              
ATOM    686  OD1 ASN A  89      -8.930 -15.104  94.675  1.00  0.00              
ATOM    687  ND2 ASN A  89     -10.580 -16.475  95.122  1.00  0.00              
ATOM    688  C   ASN A  89      -6.708 -16.341  96.378  1.00  0.00              
ATOM    689  O   ASN A  89      -6.439 -17.515  96.647  1.00  0.00              
ATOM    690  N   GLU A  90      -6.251 -15.714  95.286  1.00  0.00              
ATOM    691  CA  GLU A  90      -5.328 -16.343  94.352  1.00  0.00              
ATOM    692  CB  GLU A  90      -5.343 -15.617  93.007  1.00  0.00              
ATOM    693  CG  GLU A  90      -6.691 -15.506  92.303  1.00  0.00              
ATOM    694  CD  GLU A  90      -7.275 -16.816  91.800  1.00  0.00              
ATOM    695  OE1 GLU A  90      -6.978 -17.181  90.663  1.00  0.00              
ATOM    696  OE2 GLU A  90      -8.047 -17.451  92.518  1.00  0.00              
ATOM    697  C   GLU A  90      -3.899 -16.404  94.876  1.00  0.00              
ATOM    698  O   GLU A  90      -3.349 -17.492  95.040  1.00  0.00              
ATOM    699  N   LEU A  91      -3.261 -15.255  95.130  1.00  0.00              
ATOM    700  CA  LEU A  91      -1.913 -15.243  95.687  1.00  0.00              
ATOM    701  CB  LEU A  91      -1.162 -13.992  95.249  1.00  0.00              
ATOM    702  CG  LEU A  91      -0.865 -13.841  93.763  1.00  0.00              
ATOM    703  CD1 LEU A  91      -0.231 -12.491  93.491  1.00  0.00              
ATOM    704  CD2 LEU A  91       0.022 -14.973  93.270  1.00  0.00              
ATOM    705  C   LEU A  91      -1.872 -15.383  97.203  1.00  0.00              
ATOM    706  O   LEU A  91      -0.818 -15.616  97.795  1.00  0.00              
ATOM    707  N   ARG A  92      -3.040 -15.196  97.830  1.00  0.00              
ATOM    708  CA  ARG A  92      -3.303 -15.472  99.241  1.00  0.00              
ATOM    709  CB  ARG A  92      -3.125 -16.961  99.577  1.00  0.00              
ATOM    710  CG  ARG A  92      -3.926 -17.840  98.627  1.00  0.00              
ATOM    711  CD  ARG A  92      -4.060 -19.284  99.074  1.00  0.00              
ATOM    712  NE  ARG A  92      -4.910 -19.417 100.249  1.00  0.00              
ATOM    713  CZ  ARG A  92      -6.241 -19.293 100.215  1.00  0.00              
ATOM    714  NH1 ARG A  92      -6.907 -19.524 101.340  1.00  0.00              
ATOM    715  NH2 ARG A  92      -6.905 -18.906  99.122  1.00  0.00              
ATOM    716  C   ARG A  92      -2.528 -14.572 100.198  1.00  0.00              
ATOM    717  O   ARG A  92      -2.221 -14.917 101.342  1.00  0.00              
ATOM    718  N   VAL A  93      -2.249 -13.357  99.722  1.00  0.00              
ATOM    719  CA  VAL A  93      -1.428 -12.400 100.446  1.00  0.00              
ATOM    720  CB  VAL A  93      -0.025 -12.227  99.807  1.00  0.00              
ATOM    721  CG1 VAL A  93       0.832 -13.470  99.989  1.00  0.00              
ATOM    722  CG2 VAL A  93      -0.103 -11.851  98.333  1.00  0.00              
ATOM    723  C   VAL A  93      -2.121 -11.048 100.521  1.00  0.00              
ATOM    724  O   VAL A  93      -3.006 -10.735  99.720  1.00  0.00              
ATOM    725  N   ALA A  94      -1.718 -10.223 101.486  1.00  0.00              
ATOM    726  CA  ALA A  94      -2.240  -8.874 101.573  1.00  0.00              
ATOM    727  CB  ALA A  94      -2.379  -8.457 103.030  1.00  0.00              
ATOM    728  C   ALA A  94      -1.284  -7.906 100.885  1.00  0.00              
ATOM    729  O   ALA A  94      -0.086  -7.900 101.196  1.00  0.00              
ATOM    730  N   PRO A  95      -1.742  -7.067  99.941  1.00  0.00              
ATOM    731  CD  PRO A  95      -3.074  -7.120  99.358  1.00  0.00              
ATOM    732  CA  PRO A  95      -0.947  -6.016  99.310  1.00  0.00              
ATOM    733  CB  PRO A  95      -1.921  -5.393  98.330  1.00  0.00              
ATOM    734  CG  PRO A  95      -3.276  -5.689  98.910  1.00  0.00              
ATOM    735  C   PRO A  95      -0.388  -5.011 100.310  1.00  0.00              
ATOM    736  O   PRO A  95       0.669  -4.426 100.085  1.00  0.00              
ATOM    737  N   GLU A  96      -1.055  -4.874 101.463  1.00  0.00              
ATOM    738  CA  GLU A  96      -0.550  -4.125 102.610  1.00  0.00              
ATOM    739  CB  GLU A  96      -1.498  -4.251 103.804  1.00  0.00              
ATOM    740  CG  GLU A  96      -2.853  -3.535 103.721  1.00  0.00              
ATOM    741  CD  GLU A  96      -3.982  -4.176 102.915  1.00  0.00              
ATOM    742  OE1 GLU A  96      -5.062  -3.593 102.863  1.00  0.00              
ATOM    743  OE2 GLU A  96      -3.820  -5.276 102.369  1.00  0.00              
ATOM    744  C   GLU A  96       0.848  -4.532 103.074  1.00  0.00              
ATOM    745  O   GLU A  96       1.553  -3.755 103.717  1.00  0.00              
ATOM    746  N   GLU A  97       1.266  -5.762 102.764  1.00  0.00              
ATOM    747  CA  GLU A  97       2.597  -6.233 103.108  1.00  0.00              
ATOM    748  CB  GLU A  97       2.548  -7.726 103.403  1.00  0.00              
ATOM    749  CG  GLU A  97       1.483  -8.199 104.384  1.00  0.00              
ATOM    750  CD  GLU A  97       1.289  -9.707 104.346  1.00  0.00              
ATOM    751  OE1 GLU A  97       0.578 -10.192 103.460  1.00  0.00              
ATOM    752  OE2 GLU A  97       1.843 -10.398 105.198  1.00  0.00              
ATOM    753  C   GLU A  97       3.583  -6.022 101.962  1.00  0.00              
ATOM    754  O   GLU A  97       4.793  -5.953 102.186  1.00  0.00              
ATOM    755  N   HIS A  98       3.112  -5.886 100.719  1.00  0.00              
ATOM    756  CA  HIS A  98       3.940  -6.198  99.564  1.00  0.00              
ATOM    757  CB  HIS A  98       3.361  -7.400  98.826  1.00  0.00              
ATOM    758  CG  HIS A  98       3.355  -8.695  99.622  1.00  0.00              
ATOM    759  ND1 HIS A  98       2.376  -9.189 100.364  1.00  0.00              
ATOM    760  CD2 HIS A  98       4.421  -9.558  99.683  1.00  0.00              
ATOM    761  NE2 HIS A  98       4.029 -10.527 100.464  1.00  0.00              
ATOM    762  CE1 HIS A  98       2.804 -10.313 100.870  1.00  0.00              
ATOM    763  C   HIS A  98       4.143  -5.069  98.558  1.00  0.00              
ATOM    764  O   HIS A  98       3.173  -4.433  98.133  1.00  0.00              
ATOM    765  N   PRO A  99       5.387  -4.780  98.140  1.00  0.00              
ATOM    766  CD  PRO A  99       6.612  -5.239  98.789  1.00  0.00              
ATOM    767  CA  PRO A  99       5.693  -3.858  97.047  1.00  0.00              
ATOM    768  CB  PRO A  99       7.207  -3.903  96.981  1.00  0.00              
ATOM    769  CG  PRO A  99       7.603  -4.154  98.412  1.00  0.00              
ATOM    770  C   PRO A  99       5.054  -4.349  95.753  1.00  0.00              
ATOM    771  O   PRO A  99       5.347  -5.449  95.283  1.00  0.00              
ATOM    772  N   THR A 100       4.145  -3.568  95.175  1.00  0.00              
ATOM    773  CA  THR A 100       3.337  -4.065  94.075  1.00  0.00              
ATOM    774  CB  THR A 100       1.851  -3.894  94.447  1.00  0.00              
ATOM    775  OG1 THR A 100       1.669  -4.573  95.688  1.00  0.00              
ATOM    776  CG2 THR A 100       0.914  -4.500  93.410  1.00  0.00              
ATOM    777  C   THR A 100       3.678  -3.426  92.732  1.00  0.00              
ATOM    778  O   THR A 100       3.776  -2.205  92.606  1.00  0.00              
ATOM    779  N   LEU A 101       3.892  -4.261  91.718  1.00  0.00              
ATOM    780  CA  LEU A 101       4.109  -3.804  90.359  1.00  0.00              
ATOM    781  CB  LEU A 101       5.401  -4.397  89.795  1.00  0.00              
ATOM    782  CG  LEU A 101       5.854  -4.004  88.391  1.00  0.00              
ATOM    783  CD1 LEU A 101       6.009  -2.500  88.255  1.00  0.00              
ATOM    784  CD2 LEU A 101       7.167  -4.683  88.061  1.00  0.00              
ATOM    785  C   LEU A 101       2.918  -4.195  89.497  1.00  0.00              
ATOM    786  O   LEU A 101       2.551  -5.370  89.380  1.00  0.00              
ATOM    787  N   LEU A 102       2.302  -3.175  88.905  1.00  0.00              
ATOM    788  CA  LEU A 102       1.156  -3.368  88.035  1.00  0.00              
ATOM    789  CB  LEU A 102      -0.001  -2.502  88.510  1.00  0.00              
ATOM    790  CG  LEU A 102      -0.626  -2.856  89.852  1.00  0.00              
ATOM    791  CD1 LEU A 102      -1.426  -1.692  90.381  1.00  0.00              
ATOM    792  CD2 LEU A 102      -1.486  -4.103  89.750  1.00  0.00              
ATOM    793  C   LEU A 102       1.521  -3.019  86.603  1.00  0.00              
ATOM    794  O   LEU A 102       2.248  -2.055  86.349  1.00  0.00              
ATOM    795  N   THR A 103       1.050  -3.815  85.646  1.00  0.00              
ATOM    796  CA  THR A 103       1.385  -3.583  84.251  1.00  0.00              
ATOM    797  CB  THR A 103       1.456  -4.929  83.518  1.00  0.00              
ATOM    798  OG1 THR A 103       0.160  -5.515  83.608  1.00  0.00              
ATOM    799  CG2 THR A 103       2.512  -5.849  84.111  1.00  0.00              
ATOM    800  C   THR A 103       0.436  -2.628  83.537  1.00  0.00              
ATOM    801  O   THR A 103      -0.744  -2.946  83.359  1.00  0.00              
ATOM    802  N   GLU A 104       0.924  -1.466  83.110  1.00  0.00              
ATOM    803  CA  GLU A 104       0.127  -0.561  82.303  1.00  0.00              
ATOM    804  CB  GLU A 104       0.559   0.887  82.514  1.00  0.00              
ATOM    805  CG  GLU A 104      -0.332   1.860  81.754  1.00  0.00              
ATOM    806  CD  GLU A 104      -0.138   3.333  82.054  1.00  0.00              
ATOM    807  OE1 GLU A 104       0.978   3.845  81.940  1.00  0.00              
ATOM    808  OE2 GLU A 104      -1.128   3.968  82.409  1.00  0.00              
ATOM    809  C   GLU A 104       0.242  -0.923  80.830  1.00  0.00              
ATOM    810  O   GLU A 104       1.340  -1.090  80.290  1.00  0.00              
ATOM    811  N   ALA A 105      -0.915  -1.061  80.184  1.00  0.00              
ATOM    812  CA  ALA A 105      -0.980  -1.157  78.735  1.00  0.00              
ATOM    813  CB  ALA A 105      -2.428  -1.346  78.313  1.00  0.00              
ATOM    814  C   ALA A 105      -0.471   0.124  78.075  1.00  0.00              
ATOM    815  O   ALA A 105      -0.733   1.217  78.593  1.00  0.00              
ATOM    816  N   PRO A 106       0.283   0.066  76.964  1.00  0.00              
ATOM    817  CD  PRO A 106       0.819  -1.160  76.380  1.00  0.00              
ATOM    818  CA  PRO A 106       0.732   1.245  76.225  1.00  0.00              
ATOM    819  CB  PRO A 106       1.398   0.641  75.011  1.00  0.00              
ATOM    820  CG  PRO A 106       1.976  -0.645  75.546  1.00  0.00              
ATOM    821  C   PRO A 106      -0.438   2.148  75.849  1.00  0.00              
ATOM    822  O   PRO A 106      -1.542   1.680  75.571  1.00  0.00              
ATOM    823  N   LEU A 107      -0.214   3.462  75.935  1.00  0.00              
ATOM    824  CA  LEU A 107      -1.229   4.484  75.688  1.00  0.00              
ATOM    825  CB  LEU A 107      -1.711   4.472  74.226  1.00  0.00              
ATOM    826  CG  LEU A 107      -0.704   4.717  73.106  1.00  0.00              
ATOM    827  CD1 LEU A 107      -1.374   4.516  71.758  1.00  0.00              
ATOM    828  CD2 LEU A 107      -0.088   6.105  73.198  1.00  0.00              
ATOM    829  C   LEU A 107      -2.422   4.525  76.649  1.00  0.00              
ATOM    830  O   LEU A 107      -3.349   5.311  76.437  1.00  0.00              
ATOM    831  N   ASN A 108      -2.449   3.720  77.724  1.00  0.00              
ATOM    832  CA  ASN A 108      -3.458   3.871  78.772  1.00  0.00              
ATOM    833  CB  ASN A 108      -3.377   2.710  79.765  1.00  0.00              
ATOM    834  CG  ASN A 108      -4.396   2.774  80.895  1.00  0.00              
ATOM    835  OD1 ASN A 108      -5.578   2.497  80.711  1.00  0.00              
ATOM    836  ND2 ASN A 108      -4.006   3.173  82.097  1.00  0.00              
ATOM    837  C   ASN A 108      -3.261   5.207  79.491  1.00  0.00              
ATOM    838  O   ASN A 108      -2.133   5.516  79.883  1.00  0.00              
ATOM    839  N   PRO A 109      -4.302   6.038  79.664  1.00  0.00              
ATOM    840  CD  PRO A 109      -5.662   5.769  79.202  1.00  0.00              
ATOM    841  CA  PRO A 109      -4.208   7.388  80.214  1.00  0.00              
ATOM    842  CB  PRO A 109      -5.648   7.860  80.199  1.00  0.00              
ATOM    843  CG  PRO A 109      -6.223   7.161  78.998  1.00  0.00              
ATOM    844  C   PRO A 109      -3.595   7.581  81.595  1.00  0.00              
ATOM    845  O   PRO A 109      -3.827   6.826  82.542  1.00  0.00              
ATOM    846  N   LYS A 110      -2.859   8.691  81.685  1.00  0.00              
ATOM    847  CA  LYS A 110      -2.243   9.181  82.914  1.00  0.00              
ATOM    848  CB  LYS A 110      -1.697  10.572  82.655  1.00  0.00              
ATOM    849  CG  LYS A 110      -0.490  10.550  81.747  1.00  0.00              
ATOM    850  CD  LYS A 110      -0.299  11.904  81.100  1.00  0.00              
ATOM    851  CE  LYS A 110       1.146  12.022  80.667  1.00  0.00              
ATOM    852  NZ  LYS A 110       1.955  12.368  81.820  1.00  0.00              
ATOM    853  C   LYS A 110      -3.179   9.240  84.111  1.00  0.00              
ATOM    854  O   LYS A 110      -2.851   8.755  85.192  1.00  0.00              
ATOM    855  N   ALA A 111      -4.377   9.800  83.911  1.00  0.00              
ATOM    856  CA  ALA A 111      -5.403   9.849  84.946  1.00  0.00              
ATOM    857  CB  ALA A 111      -6.638  10.544  84.397  1.00  0.00              
ATOM    858  C   ALA A 111      -5.829   8.467  85.429  1.00  0.00              
ATOM    859  O   ALA A 111      -6.062   8.258  86.619  1.00  0.00              
ATOM    860  N   ASN A 112      -5.863   7.496  84.511  1.00  0.00              
ATOM    861  CA  ASN A 112      -6.254   6.127  84.815  1.00  0.00              
ATOM    862  CB  ASN A 112      -6.461   5.402  83.488  1.00  0.00              
ATOM    863  CG  ASN A 112      -7.031   4.001  83.587  1.00  0.00              
ATOM    864  OD1 ASN A 112      -6.317   3.023  83.789  1.00  0.00              
ATOM    865  ND2 ASN A 112      -8.337   3.862  83.419  1.00  0.00              
ATOM    866  C   ASN A 112      -5.161   5.475  85.660  1.00  0.00              
ATOM    867  O   ASN A 112      -5.439   4.861  86.691  1.00  0.00              
ATOM    868  N   ARG A 113      -3.899   5.680  85.261  1.00  0.00              
ATOM    869  CA  ARG A 113      -2.732   5.265  86.033  1.00  0.00              
ATOM    870  CB  ARG A 113      -1.484   5.656  85.247  1.00  0.00              
ATOM    871  CG  ARG A 113      -0.146   5.298  85.880  1.00  0.00              
ATOM    872  CD  ARG A 113       1.003   5.563  84.918  1.00  0.00              
ATOM    873  NE  ARG A 113       1.157   6.969  84.576  1.00  0.00              
ATOM    874  CZ  ARG A 113       1.557   7.366  83.366  1.00  0.00              
ATOM    875  NH1 ARG A 113       1.771   8.654  83.152  1.00  0.00              
ATOM    876  NH2 ARG A 113       1.723   6.515  82.358  1.00  0.00              
ATOM    877  C   ARG A 113      -2.698   5.888  87.429  1.00  0.00              
ATOM    878  O   ARG A 113      -2.385   5.229  88.425  1.00  0.00              
ATOM    879  N   GLU A 114      -3.035   7.174  87.517  1.00  0.00              
ATOM    880  CA  GLU A 114      -3.100   7.869  88.790  1.00  0.00              
ATOM    881  CB  GLU A 114      -3.158   9.370  88.569  1.00  0.00              
ATOM    882  CG  GLU A 114      -1.818   9.864  88.038  1.00  0.00              
ATOM    883  CD  GLU A 114      -1.774  11.349  87.726  1.00  0.00              
ATOM    884  OE1 GLU A 114      -1.651  12.148  88.655  1.00  0.00              
ATOM    885  OE2 GLU A 114      -1.851  11.709  86.551  1.00  0.00              
ATOM    886  C   GLU A 114      -4.235   7.385  89.679  1.00  0.00              
ATOM    887  O   GLU A 114      -4.048   7.272  90.890  1.00  0.00              
ATOM    888  N   LYS A 115      -5.399   7.051  89.110  1.00  0.00              
ATOM    889  CA  LYS A 115      -6.469   6.412  89.866  1.00  0.00              
ATOM    890  CB  LYS A 115      -7.766   6.354  89.063  1.00  0.00              
ATOM    891  CG  LYS A 115      -8.484   7.697  89.015  1.00  0.00              
ATOM    892  CD  LYS A 115      -8.931   8.088  90.418  1.00  0.00              
ATOM    893  CE  LYS A 115      -9.484   9.500  90.454  1.00  0.00              
ATOM    894  NZ  LYS A 115      -9.834   9.843  91.819  1.00  0.00              
ATOM    895  C   LYS A 115      -6.097   5.027  90.370  1.00  0.00              
ATOM    896  O   LYS A 115      -6.405   4.676  91.510  1.00  0.00              
ATOM    897  N   MET A 116      -5.398   4.253  89.532  1.00  0.00              
ATOM    898  CA  MET A 116      -4.784   2.992  89.933  1.00  0.00              
ATOM    899  CB  MET A 116      -3.965   2.465  88.756  1.00  0.00              
ATOM    900  CG  MET A 116      -3.238   1.152  88.972  1.00  0.00              
ATOM    901  SD  MET A 116      -2.194   0.709  87.563  1.00  0.00              
ATOM    902  CE  MET A 116      -3.267  -0.417  86.721  1.00  0.00              
ATOM    903  C   MET A 116      -3.900   3.177  91.163  1.00  0.00              
ATOM    904  O   MET A 116      -4.058   2.489  92.172  1.00  0.00              
ATOM    905  N   THR A 117      -3.013   4.172  91.085  1.00  0.00              
ATOM    906  CA  THR A 117      -2.099   4.509  92.167  1.00  0.00              
ATOM    907  CB  THR A 117      -1.159   5.625  91.663  1.00  0.00              
ATOM    908  OG1 THR A 117      -0.510   5.079  90.518  1.00  0.00              
ATOM    909  CG2 THR A 117      -0.115   6.071  92.671  1.00  0.00              
ATOM    910  C   THR A 117      -2.848   4.897  93.442  1.00  0.00              
ATOM    911  O   THR A 117      -2.591   4.353  94.521  1.00  0.00              
ATOM    912  N   GLN A 118      -3.836   5.786  93.299  1.00  0.00              
ATOM    913  CA  GLN A 118      -4.672   6.236  94.400  1.00  0.00              
ATOM    914  CB  GLN A 118      -5.654   7.291  93.881  1.00  0.00              
ATOM    915  CG  GLN A 118      -6.663   7.797  94.901  1.00  0.00              
ATOM    916  CD  GLN A 118      -7.161   9.206  94.630  1.00  0.00              
ATOM    917  OE1 GLN A 118      -7.894   9.480  93.682  1.00  0.00              
ATOM    918  NE2 GLN A 118      -6.782  10.150  95.479  1.00  0.00              
ATOM    919  C   GLN A 118      -5.390   5.094  95.109  1.00  0.00              
ATOM    920  O   GLN A 118      -5.371   5.019  96.339  1.00  0.00              
ATOM    921  N   ILE A 119      -5.991   4.179  94.346  1.00  0.00              
ATOM    922  CA  ILE A 119      -6.657   3.017  94.915  1.00  0.00              
ATOM    923  CB  ILE A 119      -7.518   2.348  93.817  1.00  0.00              
ATOM    924  CG2 ILE A 119      -7.971   0.942  94.189  1.00  0.00              
ATOM    925  CG1 ILE A 119      -8.711   3.251  93.510  1.00  0.00              
ATOM    926  CD1 ILE A 119      -9.593   2.817  92.324  1.00  0.00              
ATOM    927  C   ILE A 119      -5.672   2.065  95.589  1.00  0.00              
ATOM    928  O   ILE A 119      -5.925   1.595  96.703  1.00  0.00              
ATOM    929  N   MET A 120      -4.523   1.791  94.967  1.00  0.00              
ATOM    930  CA  MET A 120      -3.541   0.896  95.563  1.00  0.00              
ATOM    931  CB  MET A 120      -2.413   0.584  94.596  1.00  0.00              
ATOM    932  CG  MET A 120      -2.886  -0.240  93.411  1.00  0.00              
ATOM    933  SD  MET A 120      -3.753  -1.753  93.894  1.00  0.00              
ATOM    934  CE  MET A 120      -2.350  -2.769  94.247  1.00  0.00              
ATOM    935  C   MET A 120      -2.974   1.394  96.883  1.00  0.00              
ATOM    936  O   MET A 120      -2.781   0.610  97.816  1.00  0.00              
ATOM    937  N   PHE A 121      -2.723   2.698  96.992  1.00  0.00              
ATOM    938  CA  PHE A 121      -2.277   3.261  98.254  1.00  0.00              
ATOM    939  CB  PHE A 121      -1.482   4.533  98.028  1.00  0.00              
ATOM    940  CG  PHE A 121      -0.122   4.253  97.408  1.00  0.00              
ATOM    941  CD1 PHE A 121       0.107   4.547  96.080  1.00  0.00              
ATOM    942  CD2 PHE A 121       0.885   3.710  98.179  1.00  0.00              
ATOM    943  CE1 PHE A 121       1.347   4.308  95.529  1.00  0.00              
ATOM    944  CE2 PHE A 121       2.121   3.470  97.619  1.00  0.00              
ATOM    945  CZ  PHE A 121       2.353   3.774  96.298  1.00  0.00              
ATOM    946  C   PHE A 121      -3.386   3.493  99.266  1.00  0.00              
ATOM    947  O   PHE A 121      -3.255   3.081 100.415  1.00  0.00              
ATOM    948  N   GLU A 122      -4.504   4.110  98.883  1.00  0.00              
ATOM    949  CA  GLU A 122      -5.558   4.428  99.837  1.00  0.00              
ATOM    950  CB  GLU A 122      -6.357   5.631  99.361  1.00  0.00              
ATOM    951  CG  GLU A 122      -5.523   6.908  99.406  1.00  0.00              
ATOM    952  CD  GLU A 122      -6.186   8.128  98.785  1.00  0.00              
ATOM    953  OE1 GLU A 122      -7.310   8.468  99.149  1.00  0.00              
ATOM    954  OE2 GLU A 122      -5.562   8.756  97.924  1.00  0.00              
ATOM    955  C   GLU A 122      -6.487   3.271 100.181  1.00  0.00              
ATOM    956  O   GLU A 122      -6.889   3.126 101.337  1.00  0.00              
ATOM    957  N   THR A 123      -6.853   2.437  99.206  1.00  0.00              
ATOM    958  CA  THR A 123      -7.720   1.299  99.465  1.00  0.00              
ATOM    959  CB  THR A 123      -8.645   1.055  98.255  1.00  0.00              
ATOM    960  OG1 THR A 123      -9.205   2.324  97.936  1.00  0.00              
ATOM    961  CG2 THR A 123      -9.749   0.047  98.541  1.00  0.00              
ATOM    962  C   THR A 123      -6.878   0.070  99.791  1.00  0.00              
ATOM    963  O   THR A 123      -6.944  -0.444 100.909  1.00  0.00              
ATOM    964  N   PHE A 124      -6.031  -0.392  98.864  1.00  0.00              
ATOM    965  CA  PHE A 124      -5.253  -1.609  99.079  1.00  0.00              
ATOM    966  CB  PHE A 124      -4.821  -2.212  97.745  1.00  0.00              
ATOM    967  CG  PHE A 124      -5.983  -2.860  97.007  1.00  0.00              
ATOM    968  CD1 PHE A 124      -6.317  -4.173  97.279  1.00  0.00              
ATOM    969  CD2 PHE A 124      -6.724  -2.128  96.100  1.00  0.00              
ATOM    970  CE1 PHE A 124      -7.408  -4.745  96.660  1.00  0.00              
ATOM    971  CE2 PHE A 124      -7.816  -2.708  95.489  1.00  0.00              
ATOM    972  CZ  PHE A 124      -8.161  -4.011  95.770  1.00  0.00              
ATOM    973  C   PHE A 124      -4.059  -1.463 100.015  1.00  0.00              
ATOM    974  O   PHE A 124      -3.483  -2.452 100.475  1.00  0.00              
ATOM    975  N   ASN A 125      -3.667  -0.209 100.265  1.00  0.00              
ATOM    976  CA  ASN A 125      -2.684   0.166 101.273  1.00  0.00              
ATOM    977  CB  ASN A 125      -3.258   0.066 102.688  1.00  0.00              
ATOM    978  CG  ASN A 125      -4.166   1.240 103.006  1.00  0.00              
ATOM    979  OD1 ASN A 125      -3.739   2.239 103.582  1.00  0.00              
ATOM    980  ND2 ASN A 125      -5.441   1.168 102.655  1.00  0.00              
ATOM    981  C   ASN A 125      -1.318  -0.485 101.148  1.00  0.00              
ATOM    982  O   ASN A 125      -0.705  -0.952 102.111  1.00  0.00              
ATOM    983  N   VAL A 126      -0.847  -0.501  99.901  1.00  0.00              
ATOM    984  CA  VAL A 126       0.475  -1.026  99.590  1.00  0.00              
ATOM    985  CB  VAL A 126       0.681  -1.200  98.065  1.00  0.00              
ATOM    986  CG1 VAL A 126      -0.269  -2.242  97.516  1.00  0.00              
ATOM    987  CG2 VAL A 126       0.477   0.092  97.299  1.00  0.00              
ATOM    988  C   VAL A 126       1.584  -0.164 100.193  1.00  0.00              
ATOM    989  O   VAL A 126       1.490   1.065 100.149  1.00  0.00              
ATOM    990  N   PRO A 127       2.648  -0.732 100.782  1.00  0.00              
ATOM    991  CD  PRO A 127       2.791  -2.157 101.058  1.00  0.00              
ATOM    992  CA  PRO A 127       3.779   0.024 101.310  1.00  0.00              
ATOM    993  CB  PRO A 127       4.580  -1.036 102.045  1.00  0.00              
ATOM    994  CG  PRO A 127       4.281  -2.309 101.296  1.00  0.00              
ATOM    995  C   PRO A 127       4.584   0.716 100.215  1.00  0.00              
ATOM    996  O   PRO A 127       5.099   1.818 100.411  1.00  0.00              
ATOM    997  N   ALA A 128       4.657   0.067  99.049  1.00  0.00              
ATOM    998  CA  ALA A 128       5.387   0.558  97.898  1.00  0.00              
ATOM    999  CB  ALA A 128       6.801   0.004  97.923  1.00  0.00              
ATOM   1000  C   ALA A 128       4.707   0.027  96.645  1.00  0.00              
ATOM   1001  O   ALA A 128       4.193  -1.097  96.657  1.00  0.00              
ATOM   1002  N   MET A 129       4.662   0.808  95.562  1.00  0.00              
ATOM   1003  CA  MET A 129       3.996   0.387  94.337  1.00  0.00              
ATOM   1004  CB  MET A 129       2.510   0.727  94.446  1.00  0.00              
ATOM   1005  CG  MET A 129       1.510  -0.047  93.593  1.00  0.00              
ATOM   1006  SD  MET A 129       1.477   0.411  91.845  1.00  0.00              
ATOM   1007  CE  MET A 129       0.447   1.841  91.978  1.00  0.00              
ATOM   1008  C   MET A 129       4.604   1.096  93.137  1.00  0.00              
ATOM   1009  O   MET A 129       5.264   2.129  93.291  1.00  0.00              
ATOM   1010  N   TYR A 130       4.431   0.515  91.945  1.00  0.00              
ATOM   1011  CA  TYR A 130       4.779   1.172  90.694  1.00  0.00              
ATOM   1012  CB  TYR A 130       6.284   1.065  90.405  1.00  0.00              
ATOM   1013  CG  TYR A 130       6.756   1.929  89.242  1.00  0.00              
ATOM   1014  CD1 TYR A 130       7.164   1.329  88.068  1.00  0.00              
ATOM   1015  CE1 TYR A 130       7.593   2.092  87.007  1.00  0.00              
ATOM   1016  CD2 TYR A 130       6.768   3.308  89.352  1.00  0.00              
ATOM   1017  CE2 TYR A 130       7.187   4.078  88.287  1.00  0.00              
ATOM   1018  CZ  TYR A 130       7.605   3.461  87.126  1.00  0.00              
ATOM   1019  OH  TYR A 130       8.067   4.202  86.062  1.00  0.00              
ATOM   1020  C   TYR A 130       3.974   0.553  89.555  1.00  0.00              
ATOM   1021  O   TYR A 130       3.564  -0.610  89.610  1.00  0.00              
ATOM   1022  N   VAL A 131       3.729   1.350  88.511  1.00  0.00              
ATOM   1023  CA  VAL A 131       2.994   0.899  87.339  1.00  0.00              
ATOM   1024  CB  VAL A 131       1.790   1.829  87.050  1.00  0.00              
ATOM   1025  CG1 VAL A 131       0.872   1.177  86.038  1.00  0.00              
ATOM   1026  CG2 VAL A 131       0.989   2.197  88.289  1.00  0.00              
ATOM   1027  C   VAL A 131       3.973   0.942  86.169  1.00  0.00              
ATOM   1028  O   VAL A 131       4.533   2.004  85.890  1.00  0.00              
ATOM   1029  N   ALA A 132       4.215  -0.175  85.475  1.00  0.00              
ATOM   1030  CA  ALA A 132       5.197  -0.217  84.397  1.00  0.00              
ATOM   1031  CB  ALA A 132       6.316  -1.185  84.751  1.00  0.00              
ATOM   1032  C   ALA A 132       4.604  -0.672  83.071  1.00  0.00              
ATOM   1033  O   ALA A 132       3.693  -1.500  83.040  1.00  0.00              
ATOM   1034  N   ILE A 133       5.126  -0.146  81.958  1.00  0.00              
ATOM   1035  CA  ILE A 133       4.545  -0.371  80.640  1.00  0.00              
ATOM   1036  CB  ILE A 133       4.920   0.801  79.693  1.00  0.00              
ATOM   1037  CG2 ILE A 133       4.412   0.573  78.269  1.00  0.00              
ATOM   1038  CG1 ILE A 133       4.365   2.116  80.242  1.00  0.00              
ATOM   1039  CD1 ILE A 133       4.796   3.386  79.478  1.00  0.00              
ATOM   1040  C   ILE A 133       4.883  -1.738  80.045  1.00  0.00              
ATOM   1041  O   ILE A 133       6.046  -2.106  79.846  1.00  0.00              
ATOM   1042  N   GLN A 134       3.802  -2.449  79.708  1.00  0.00              
ATOM   1043  CA  GLN A 134       3.827  -3.822  79.214  1.00  0.00              
ATOM   1044  CB  GLN A 134       2.432  -4.235  78.738  1.00  0.00              
ATOM   1045  CG  GLN A 134       1.474  -4.343  79.917  1.00  0.00              
ATOM   1046  CD  GLN A 134       0.071  -4.847  79.618  1.00  0.00              
ATOM   1047  OE1 GLN A 134      -0.593  -4.426  78.674  1.00  0.00              
ATOM   1048  NE2 GLN A 134      -0.423  -5.774  80.426  1.00  0.00              
ATOM   1049  C   GLN A 134       4.859  -4.164  78.147  1.00  0.00              
ATOM   1050  O   GLN A 134       5.627  -5.114  78.298  1.00  0.00              
ATOM   1051  N   ALA A 135       4.920  -3.352  77.089  1.00  0.00              
ATOM   1052  CA  ALA A 135       5.876  -3.549  76.007  1.00  0.00              
ATOM   1053  CB  ALA A 135       5.661  -2.471  74.963  1.00  0.00              
ATOM   1054  C   ALA A 135       7.336  -3.480  76.446  1.00  0.00              
ATOM   1055  O   ALA A 135       8.172  -4.270  75.998  1.00  0.00              
ATOM   1056  N   VAL A 136       7.638  -2.564  77.376  1.00  0.00              
ATOM   1057  CA  VAL A 136       8.997  -2.381  77.871  1.00  0.00              
ATOM   1058  CB  VAL A 136       9.121  -1.086  78.715  1.00  0.00              
ATOM   1059  CG1 VAL A 136      10.558  -0.845  79.160  1.00  0.00              
ATOM   1060  CG2 VAL A 136       8.637   0.128  77.934  1.00  0.00              
ATOM   1061  C   VAL A 136       9.377  -3.611  78.687  1.00  0.00              
ATOM   1062  O   VAL A 136      10.481  -4.143  78.561  1.00  0.00              
ATOM   1063  N   LEU A 137       8.417  -4.098  79.481  1.00  0.00              
ATOM   1064  CA  LEU A 137       8.589  -5.321  80.249  1.00  0.00              
ATOM   1065  CB  LEU A 137       7.367  -5.570  81.119  1.00  0.00              
ATOM   1066  CG  LEU A 137       7.026  -4.501  82.144  1.00  0.00              
ATOM   1067  CD1 LEU A 137       5.732  -4.832  82.849  1.00  0.00              
ATOM   1068  CD2 LEU A 137       8.146  -4.351  83.147  1.00  0.00              
ATOM   1069  C   LEU A 137       8.861  -6.530  79.366  1.00  0.00              
ATOM   1070  O   LEU A 137       9.781  -7.297  79.648  1.00  0.00              
ATOM   1071  N   SER A 138       8.107  -6.703  78.276  1.00  0.00              
ATOM   1072  CA  SER A 138       8.404  -7.725  77.283  1.00  0.00              
ATOM   1073  CB  SER A 138       7.372  -7.672  76.182  1.00  0.00              
ATOM   1074  OG  SER A 138       6.111  -8.089  76.679  1.00  0.00              
ATOM   1075  C   SER A 138       9.799  -7.641  76.677  1.00  0.00              
ATOM   1076  O   SER A 138      10.482  -8.662  76.568  1.00  0.00              
ATOM   1077  N   LEU A 139      10.257  -6.437  76.314  1.00  0.00              
ATOM   1078  CA  LEU A 139      11.603  -6.257  75.782  1.00  0.00              
ATOM   1079  CB  LEU A 139      11.773  -4.824  75.302  1.00  0.00              
ATOM   1080  CG  LEU A 139      12.970  -4.490  74.426  1.00  0.00              
ATOM   1081  CD1 LEU A 139      12.890  -5.189  73.079  1.00  0.00              
ATOM   1082  CD2 LEU A 139      13.035  -2.999  74.212  1.00  0.00              
ATOM   1083  C   LEU A 139      12.672  -6.594  76.820  1.00  0.00              
ATOM   1084  O   LEU A 139      13.688  -7.229  76.523  1.00  0.00              
ATOM   1085  N   TYR A 140      12.432  -6.198  78.071  1.00  0.00              
ATOM   1086  CA  TYR A 140      13.316  -6.556  79.167  1.00  0.00              
ATOM   1087  CB  TYR A 140      13.093  -5.619  80.358  1.00  0.00              
ATOM   1088  CG  TYR A 140      13.831  -4.285  80.223  1.00  0.00              
ATOM   1089  CD1 TYR A 140      13.769  -3.542  79.056  1.00  0.00              
ATOM   1090  CE1 TYR A 140      14.549  -2.413  78.903  1.00  0.00              
ATOM   1091  CD2 TYR A 140      14.632  -3.852  81.262  1.00  0.00              
ATOM   1092  CE2 TYR A 140      15.412  -2.722  81.117  1.00  0.00              
ATOM   1093  CZ  TYR A 140      15.383  -2.025  79.928  1.00  0.00              
ATOM   1094  OH  TYR A 140      16.214  -0.934  79.763  1.00  0.00              
ATOM   1095  C   TYR A 140      13.244  -8.031  79.550  1.00  0.00              
ATOM   1096  O   TYR A 140      14.204  -8.575  80.093  1.00  0.00              
ATOM   1097  N   ALA A 141      12.135  -8.716  79.243  1.00  0.00              
ATOM   1098  CA  ALA A 141      12.061 -10.168  79.350  1.00  0.00              
ATOM   1099  CB  ALA A 141      10.629 -10.644  79.216  1.00  0.00              
ATOM   1100  C   ALA A 141      12.855 -10.871  78.259  1.00  0.00              
ATOM   1101  O   ALA A 141      13.471 -11.906  78.515  1.00  0.00              
ATOM   1102  N   SER A 142      12.846 -10.354  77.024  1.00  0.00              
ATOM   1103  CA  SER A 142      13.747 -10.859  75.997  1.00  0.00              
ATOM   1104  CB  SER A 142      13.219 -10.515  74.608  1.00  0.00              
ATOM   1105  OG  SER A 142      12.874  -9.144  74.480  1.00  0.00              
ATOM   1106  C   SER A 142      15.180 -10.368  76.188  1.00  0.00              
ATOM   1107  O   SER A 142      16.115 -10.845  75.541  1.00  0.00              
ATOM   1108  N   GLY A 143      15.363  -9.369  77.053  1.00  0.00              
ATOM   1109  CA  GLY A 143      16.678  -8.976  77.524  1.00  0.00              
ATOM   1110  C   GLY A 143      17.287  -7.842  76.719  1.00  0.00              
ATOM   1111  O   GLY A 143      18.479  -7.571  76.851  1.00  0.00              
ATOM   1112  N   ARG A 144      16.502  -7.146  75.896  1.00  0.00              
ATOM   1113  CA  ARG A 144      17.019  -6.033  75.118  1.00  0.00              
ATOM   1114  CB  ARG A 144      16.490  -6.031  73.684  1.00  0.00              
ATOM   1115  CG  ARG A 144      16.936  -7.116  72.709  1.00  0.00              
ATOM   1116  CD  ARG A 144      16.275  -8.467  72.934  1.00  0.00              
ATOM   1117  NE  ARG A 144      16.480  -9.316  71.771  1.00  0.00              
ATOM   1118  CZ  ARG A 144      16.444 -10.649  71.815  1.00  0.00              
ATOM   1119  NH1 ARG A 144      16.570 -11.316  70.677  1.00  0.00              
ATOM   1120  NH2 ARG A 144      16.342 -11.326  72.954  1.00  0.00              
ATOM   1121  C   ARG A 144      16.613  -4.719  75.767  1.00  0.00              
ATOM   1122  O   ARG A 144      15.602  -4.645  76.468  1.00  0.00              
ATOM   1123  N   THR A 145      17.404  -3.665  75.566  1.00  0.00              
ATOM   1124  CA  THR A 145      16.971  -2.328  75.944  1.00  0.00              
ATOM   1125  CB  THR A 145      18.145  -1.600  76.651  1.00  0.00              
ATOM   1126  OG1 THR A 145      17.576  -0.524  77.390  1.00  0.00              
ATOM   1127  CG2 THR A 145      19.246  -1.112  75.716  1.00  0.00              
ATOM   1128  C   THR A 145      16.380  -1.565  74.752  1.00  0.00              
ATOM   1129  O   THR A 145      15.641  -0.591  74.913  1.00  0.00              
ATOM   1130  N   THR A 146      16.636  -2.030  73.526  1.00  0.00              
ATOM   1131  CA  THR A 146      16.212  -1.340  72.318  1.00  0.00              
ATOM   1132  CB  THR A 146      17.458  -0.743  71.632  1.00  0.00              
ATOM   1133  OG1 THR A 146      17.948   0.248  72.528  1.00  0.00              
ATOM   1134  CG2 THR A 146      17.187  -0.129  70.267  1.00  0.00              
ATOM   1135  C   THR A 146      15.512  -2.334  71.401  1.00  0.00              
ATOM   1136  O   THR A 146      15.932  -3.489  71.300  1.00  0.00              
ATOM   1137  N   GLY A 147      14.429  -1.900  70.759  1.00  0.00              
ATOM   1138  CA  GLY A 147      13.766  -2.692  69.742  1.00  0.00              
ATOM   1139  C   GLY A 147      12.324  -2.264  69.553  1.00  0.00              
ATOM   1140  O   GLY A 147      11.810  -1.438  70.309  1.00  0.00              
ATOM   1141  N   ILE A 148      11.643  -2.798  68.541  1.00  0.00              
ATOM   1142  CA  ILE A 148      10.232  -2.498  68.378  1.00  0.00              
ATOM   1143  CB  ILE A 148       9.850  -1.960  66.969  1.00  0.00              
ATOM   1144  CG2 ILE A 148      10.380  -2.831  65.837  1.00  0.00              
ATOM   1145  CG1 ILE A 148       8.343  -1.728  66.874  1.00  0.00              
ATOM   1146  CD1 ILE A 148       7.876  -0.897  65.673  1.00  0.00              
ATOM   1147  C   ILE A 148       9.405  -3.689  68.832  1.00  0.00              
ATOM   1148  O   ILE A 148       9.472  -4.791  68.281  1.00  0.00              
ATOM   1149  N   VAL A 149       8.636  -3.447  69.887  1.00  0.00              
ATOM   1150  CA  VAL A 149       7.829  -4.485  70.491  1.00  0.00              
ATOM   1151  CB  VAL A 149       7.823  -4.350  72.028  1.00  0.00              
ATOM   1152  CG1 VAL A 149       7.002  -5.442  72.691  1.00  0.00              
ATOM   1153  CG2 VAL A 149       9.239  -4.460  72.554  1.00  0.00              
ATOM   1154  C   VAL A 149       6.423  -4.465  69.913  1.00  0.00              
ATOM   1155  O   VAL A 149       5.705  -3.465  69.970  1.00  0.00              
ATOM   1156  N   LEU A 150       6.056  -5.588  69.305  1.00  0.00              
ATOM   1157  CA  LEU A 150       4.688  -5.821  68.889  1.00  0.00              
ATOM   1158  CB  LEU A 150       4.668  -6.727  67.664  1.00  0.00              
ATOM   1159  CG  LEU A 150       3.324  -7.114  67.062  1.00  0.00              
ATOM   1160  CD1 LEU A 150       2.603  -5.903  66.495  1.00  0.00              
ATOM   1161  CD2 LEU A 150       3.538  -8.151  65.981  1.00  0.00              
ATOM   1162  C   LEU A 150       4.004  -6.495  70.069  1.00  0.00              
ATOM   1163  O   LEU A 150       4.351  -7.615  70.451  1.00  0.00              
ATOM   1164  N   ASP A 151       3.068  -5.793  70.698  1.00  0.00              
ATOM   1165  CA  ASP A 151       2.365  -6.309  71.858  1.00  0.00              
ATOM   1166  CB  ASP A 151       2.552  -5.352  73.041  1.00  0.00              
ATOM   1167  CG  ASP A 151       1.782  -5.715  74.308  1.00  0.00              
ATOM   1168  OD1 ASP A 151       1.715  -6.889  74.680  1.00  0.00              
ATOM   1169  OD2 ASP A 151       1.254  -4.798  74.936  1.00  0.00              
ATOM   1170  C   ASP A 151       0.897  -6.559  71.555  1.00  0.00              
ATOM   1171  O   ASP A 151       0.051  -5.672  71.690  1.00  0.00              
ATOM   1172  N   SER A 152       0.610  -7.792  71.150  1.00  0.00              
ATOM   1173  CA  SER A 152      -0.725  -8.205  70.764  1.00  0.00              
ATOM   1174  CB  SER A 152      -0.651  -8.858  69.395  1.00  0.00              
ATOM   1175  OG  SER A 152      -0.322  -7.908  68.395  1.00  0.00              
ATOM   1176  C   SER A 152      -1.344  -9.150  71.786  1.00  0.00              
ATOM   1177  O   SER A 152      -1.025 -10.341  71.862  1.00  0.00              
ATOM   1178  N   GLY A 153      -2.247  -8.617  72.607  1.00  0.00              
ATOM   1179  CA  GLY A 153      -2.863  -9.390  73.674  1.00  0.00              
ATOM   1180  C   GLY A 153      -4.134 -10.103  73.234  1.00  0.00              
ATOM   1181  O   GLY A 153      -4.301 -10.519  72.082  1.00  0.00              
ATOM   1182  N   ASP A 154      -5.045 -10.279  74.194  1.00  0.00              
ATOM   1183  CA  ASP A 154      -6.377 -10.773  73.878  1.00  0.00              
ATOM   1184  CB  ASP A 154      -7.083 -11.378  75.092  1.00  0.00              
ATOM   1185  CG  ASP A 154      -8.512 -11.843  74.802  1.00  0.00              
ATOM   1186  OD1 ASP A 154      -8.707 -12.693  73.934  1.00  0.00              
ATOM   1187  OD2 ASP A 154      -9.422 -11.341  75.463  1.00  0.00              
ATOM   1188  C   ASP A 154      -7.240  -9.676  73.280  1.00  0.00              
ATOM   1189  O   ASP A 154      -7.959  -9.927  72.320  1.00  0.00              
ATOM   1190  N   GLY A 155      -7.179  -8.456  73.806  1.00  0.00              
ATOM   1191  CA  GLY A 155      -8.001  -7.382  73.284  1.00  0.00              
ATOM   1192  C   GLY A 155      -7.238  -6.074  73.279  1.00  0.00              
ATOM   1193  O   GLY A 155      -7.515  -5.213  74.115  1.00  0.00              
ATOM   1194  N   VAL A 156      -6.182  -6.047  72.455  1.00  0.00              
ATOM   1195  CA  VAL A 156      -5.516  -4.859  71.921  1.00  0.00              
ATOM   1196  CB  VAL A 156      -5.288  -3.689  72.929  1.00  0.00              
ATOM   1197  CG1 VAL A 156      -4.204  -3.945  73.975  1.00  0.00              
ATOM   1198  CG2 VAL A 156      -5.100  -2.384  72.177  1.00  0.00              
ATOM   1199  C   VAL A 156      -4.189  -5.295  71.297  1.00  0.00              
ATOM   1200  O   VAL A 156      -3.595  -6.292  71.718  1.00  0.00              
ATOM   1201  N   THR A 157      -3.757  -4.583  70.259  1.00  0.00              
ATOM   1202  CA  THR A 157      -2.412  -4.659  69.719  1.00  0.00              
ATOM   1203  CB  THR A 157      -2.445  -5.103  68.238  1.00  0.00              
ATOM   1204  OG1 THR A 157      -2.801  -6.480  68.245  1.00  0.00              
ATOM   1205  CG2 THR A 157      -1.143  -4.885  67.474  1.00  0.00              
ATOM   1206  C   THR A 157      -1.793  -3.271  69.843  1.00  0.00              
ATOM   1207  O   THR A 157      -2.401  -2.258  69.487  1.00  0.00              
ATOM   1208  N   HIS A 158      -0.574  -3.210  70.370  1.00  0.00              
ATOM   1209  CA  HIS A 158       0.199  -1.982  70.360  1.00  0.00              
ATOM   1210  CB  HIS A 158       0.447  -1.475  71.774  1.00  0.00              
ATOM   1211  CG  HIS A 158      -0.801  -0.940  72.458  1.00  0.00              
ATOM   1212  ND1 HIS A 158      -1.404  -1.447  73.521  1.00  0.00              
ATOM   1213  CD2 HIS A 158      -1.477   0.194  72.072  1.00  0.00              
ATOM   1214  NE2 HIS A 158      -2.458   0.309  72.930  1.00  0.00              
ATOM   1215  CE1 HIS A 158      -2.412  -0.669  73.803  1.00  0.00              
ATOM   1216  C   HIS A 158       1.522  -2.238  69.663  1.00  0.00              
ATOM   1217  O   HIS A 158       2.187  -3.240  69.920  1.00  0.00              
ATOM   1218  N   ASN A 159       1.901  -1.350  68.748  1.00  0.00              
ATOM   1219  CA  ASN A 159       3.148  -1.479  68.012  1.00  0.00              
ATOM   1220  CB  ASN A 159       2.929  -1.250  66.513  1.00  0.00              
ATOM   1221  CG  ASN A 159       1.872  -2.134  65.857  1.00  0.00              
ATOM   1222  OD1 ASN A 159       2.147  -2.909  64.941  1.00  0.00              
ATOM   1223  ND2 ASN A 159       0.597  -2.046  66.208  1.00  0.00              
ATOM   1224  C   ASN A 159       4.014  -0.375  68.598  1.00  0.00              
ATOM   1225  O   ASN A 159       3.783   0.813  68.357  1.00  0.00              
ATOM   1226  N   VAL A 160       4.972  -0.764  69.442  1.00  0.00              
ATOM   1227  CA  VAL A 160       5.703   0.184  70.270  1.00  0.00              
ATOM   1228  CB  VAL A 160       5.530  -0.167  71.773  1.00  0.00              
ATOM   1229  CG1 VAL A 160       6.137   0.909  72.658  1.00  0.00              
ATOM   1230  CG2 VAL A 160       4.078  -0.374  72.166  1.00  0.00              
ATOM   1231  C   VAL A 160       7.190   0.211  69.917  1.00  0.00              
ATOM   1232  O   VAL A 160       7.891  -0.773  70.160  1.00  0.00              
ATOM   1233  N   PRO A 161       7.728   1.282  69.320  1.00  0.00              
ATOM   1234  CD  PRO A 161       6.963   2.282  68.581  1.00  0.00              
ATOM   1235  CA  PRO A 161       9.167   1.476  69.158  1.00  0.00              
ATOM   1236  CB  PRO A 161       9.237   2.551  68.090  1.00  0.00              
ATOM   1237  CG  PRO A 161       7.989   3.365  68.315  1.00  0.00              
ATOM   1238  C   PRO A 161       9.843   1.881  70.466  1.00  0.00              
ATOM   1239  O   PRO A 161       9.429   2.838  71.127  1.00  0.00              
ATOM   1240  N   ILE A 162      10.862   1.136  70.895  1.00  0.00              
ATOM   1241  CA  ILE A 162      11.560   1.427  72.139  1.00  0.00              
ATOM   1242  CB  ILE A 162      11.356   0.278  73.162  1.00  0.00              
ATOM   1243  CG2 ILE A 162      12.084   0.578  74.470  1.00  0.00              
ATOM   1244  CG1 ILE A 162       9.877   0.023  73.436  1.00  0.00              
ATOM   1245  CD1 ILE A 162       9.569  -1.196  74.317  1.00  0.00              
ATOM   1246  C   ILE A 162      13.040   1.640  71.847  1.00  0.00              
ATOM   1247  O   ILE A 162      13.687   0.828  71.180  1.00  0.00              
ATOM   1248  N   TYR A 163      13.588   2.747  72.341  1.00  0.00              
ATOM   1249  CA  TYR A 163      15.004   3.020  72.206  1.00  0.00              
ATOM   1250  CB  TYR A 163      15.211   4.312  71.401  1.00  0.00              
ATOM   1251  CG  TYR A 163      16.588   4.491  70.760  1.00  0.00              
ATOM   1252  CD1 TYR A 163      17.373   3.397  70.450  1.00  0.00              
ATOM   1253  CE1 TYR A 163      18.576   3.557  69.798  1.00  0.00              
ATOM   1254  CD2 TYR A 163      17.030   5.759  70.431  1.00  0.00              
ATOM   1255  CE2 TYR A 163      18.234   5.926  69.771  1.00  0.00              
ATOM   1256  CZ  TYR A 163      18.994   4.820  69.449  1.00  0.00              
ATOM   1257  OH  TYR A 163      20.178   4.967  68.752  1.00  0.00              
ATOM   1258  C   TYR A 163      15.565   3.155  73.614  1.00  0.00              
ATOM   1259  O   TYR A 163      15.130   4.011  74.387  1.00  0.00              
ATOM   1260  N   GLU A 164      16.483   2.247  73.971  1.00  0.00              
ATOM   1261  CA  GLU A 164      17.259   2.304  75.209  1.00  0.00              
ATOM   1262  CB  GLU A 164      18.338   3.380  75.084  1.00  0.00              
ATOM   1263  CG  GLU A 164      19.286   3.108  73.922  1.00  0.00              
ATOM   1264  CD  GLU A 164      20.054   4.336  73.473  1.00  0.00              
ATOM   1265  OE1 GLU A 164      19.434   5.251  72.941  1.00  0.00              
ATOM   1266  OE2 GLU A 164      21.273   4.356  73.656  1.00  0.00              
ATOM   1267  C   GLU A 164      16.437   2.457  76.489  1.00  0.00              
ATOM   1268  O   GLU A 164      16.711   3.283  77.360  1.00  0.00              
ATOM   1269  N   GLY A 165      15.389   1.638  76.592  1.00  0.00              
ATOM   1270  CA  GLY A 165      14.462   1.696  77.708  1.00  0.00              
ATOM   1271  C   GLY A 165      13.228   2.529  77.394  1.00  0.00              
ATOM   1272  O   GLY A 165      12.116   2.175  77.793  1.00  0.00              
ATOM   1273  N   TYR A 166      13.376   3.622  76.642  1.00  0.00              
ATOM   1274  CA  TYR A 166      12.276   4.541  76.424  1.00  0.00              
ATOM   1275  CB  TYR A 166      12.823   5.955  76.254  1.00  0.00              
ATOM   1276  CG  TYR A 166      11.776   7.057  76.147  1.00  0.00              
ATOM   1277  CD1 TYR A 166      10.690   7.101  77.005  1.00  0.00              
ATOM   1278  CE1 TYR A 166       9.817   8.166  76.955  1.00  0.00              
ATOM   1279  CD2 TYR A 166      11.961   8.054  75.214  1.00  0.00              
ATOM   1280  CE2 TYR A 166      11.095   9.124  75.167  1.00  0.00              
ATOM   1281  CZ  TYR A 166      10.049   9.185  76.057  1.00  0.00              
ATOM   1282  OH  TYR A 166       9.269  10.322  76.097  1.00  0.00              
ATOM   1283  C   TYR A 166      11.400   4.149  75.243  1.00  0.00              
ATOM   1284  O   TYR A 166      11.826   4.124  74.087  1.00  0.00              
ATOM   1285  N   ALA A 167      10.153   3.810  75.567  1.00  0.00              
ATOM   1286  CA  ALA A 167       9.108   3.657  74.567  1.00  0.00              
ATOM   1287  CB  ALA A 167       7.855   3.109  75.232  1.00  0.00              
ATOM   1288  C   ALA A 167       8.765   5.021  73.982  1.00  0.00              
ATOM   1289  O   ALA A 167       8.523   5.971  74.728  1.00  0.00              
ATOM   1290  N   LEU A 168       8.767   5.146  72.655  1.00  0.00              
ATOM   1291  CA  LEU A 168       8.558   6.424  71.990  1.00  0.00              
ATOM   1292  CB  LEU A 168       9.299   6.423  70.652  1.00  0.00              
ATOM   1293  CG  LEU A 168      10.811   6.220  70.646  1.00  0.00              
ATOM   1294  CD1 LEU A 168      11.319   6.120  69.220  1.00  0.00              
ATOM   1295  CD2 LEU A 168      11.518   7.344  71.382  1.00  0.00              
ATOM   1296  C   LEU A 168       7.076   6.747  71.799  1.00  0.00              
ATOM   1297  O   LEU A 168       6.466   6.297  70.821  1.00  0.00              
ATOM   1298  N   PRO A 169       6.455   7.564  72.672  1.00  0.00              
ATOM   1299  CD  PRO A 169       7.143   8.495  73.566  1.00  0.00              
ATOM   1300  CA  PRO A 169       5.005   7.756  72.737  1.00  0.00              
ATOM   1301  CB  PRO A 169       4.840   8.741  73.881  1.00  0.00              
ATOM   1302  CG  PRO A 169       6.103   9.562  73.843  1.00  0.00              
ATOM   1303  C   PRO A 169       4.347   8.226  71.444  1.00  0.00              
ATOM   1304  O   PRO A 169       3.336   7.675  71.007  1.00  0.00              
ATOM   1305  N   HIS A 170       4.984   9.205  70.794  1.00  0.00              
ATOM   1306  CA  HIS A 170       4.564   9.734  69.503  1.00  0.00              
ATOM   1307  CB  HIS A 170       5.535  10.842  69.037  1.00  0.00              
ATOM   1308  CG  HIS A 170       7.021  10.573  69.276  1.00  0.00              
ATOM   1309  ND1 HIS A 170       7.842  11.300  70.021  1.00  0.00              
ATOM   1310  CD2 HIS A 170       7.706   9.458  68.847  1.00  0.00              
ATOM   1311  NE2 HIS A 170       8.880   9.545  69.409  1.00  0.00              
ATOM   1312  CE1 HIS A 170       8.967  10.645  70.109  1.00  0.00              
ATOM   1313  C   HIS A 170       4.360   8.706  68.393  1.00  0.00              
ATOM   1314  O   HIS A 170       3.525   8.909  67.511  1.00  0.00              
ATOM   1315  N   ALA A 171       5.080   7.581  68.435  1.00  0.00              
ATOM   1316  CA  ALA A 171       5.038   6.621  67.348  1.00  0.00              
ATOM   1317  CB  ALA A 171       6.463   6.358  66.881  1.00  0.00              
ATOM   1318  C   ALA A 171       4.366   5.294  67.684  1.00  0.00              
ATOM   1319  O   ALA A 171       4.402   4.356  66.881  1.00  0.00              
ATOM   1320  N   ILE A 172       3.717   5.177  68.850  1.00  0.00              
ATOM   1321  CA  ILE A 172       3.057   3.932  69.227  1.00  0.00              
ATOM   1322  CB  ILE A 172       2.749   3.879  70.746  1.00  0.00              
ATOM   1323  CG2 ILE A 172       2.035   2.574  71.105  1.00  0.00              
ATOM   1324  CG1 ILE A 172       4.023   4.021  71.574  1.00  0.00              
ATOM   1325  CD1 ILE A 172       3.802   4.107  73.100  1.00  0.00              
ATOM   1326  C   ILE A 172       1.792   3.734  68.395  1.00  0.00              
ATOM   1327  O   ILE A 172       0.811   4.469  68.532  1.00  0.00              
ATOM   1328  N   MET A 173       1.816   2.740  67.506  1.00  0.00              
ATOM   1329  CA  MET A 173       0.655   2.457  66.679  1.00  0.00              
ATOM   1330  CB  MET A 173       1.041   1.936  65.301  1.00  0.00              
ATOM   1331  CG  MET A 173       1.599   2.994  64.357  1.00  0.00              
ATOM   1332  SD  MET A 173       0.428   4.323  63.983  1.00  0.00              
ATOM   1333  CE  MET A 173       1.191   5.651  64.871  1.00  0.00              
ATOM   1334  C   MET A 173      -0.301   1.498  67.363  1.00  0.00              
ATOM   1335  O   MET A 173       0.008   0.329  67.607  1.00  0.00              
ATOM   1336  N   ARG A 174      -1.465   2.028  67.721  1.00  0.00              
ATOM   1337  CA  ARG A 174      -2.511   1.227  68.328  1.00  0.00              
ATOM   1338  CB  ARG A 174      -3.340   2.101  69.262  1.00  0.00              
ATOM   1339  CG  ARG A 174      -4.435   1.347  69.999  1.00  0.00              
ATOM   1340  CD  ARG A 174      -5.201   2.284  70.908  1.00  0.00              
ATOM   1341  NE  ARG A 174      -6.356   1.602  71.461  1.00  0.00              
ATOM   1342  CZ  ARG A 174      -6.343   0.998  72.649  1.00  0.00              
ATOM   1343  NH1 ARG A 174      -7.450   0.413  73.069  1.00  0.00              
ATOM   1344  NH2 ARG A 174      -5.247   0.890  73.394  1.00  0.00              
ATOM   1345  C   ARG A 174      -3.392   0.591  67.261  1.00  0.00              
ATOM   1346  O   ARG A 174      -3.770   1.222  66.273  1.00  0.00              
ATOM   1347  N   LEU A 175      -3.698  -0.686  67.469  1.00  0.00              
ATOM   1348  CA  LEU A 175      -4.649  -1.413  66.653  1.00  0.00              
ATOM   1349  CB  LEU A 175      -3.891  -2.344  65.700  1.00  0.00              
ATOM   1350  CG  LEU A 175      -4.649  -3.300  64.784  1.00  0.00              
ATOM   1351  CD1 LEU A 175      -5.560  -2.555  63.825  1.00  0.00              
ATOM   1352  CD2 LEU A 175      -3.668  -4.156  64.006  1.00  0.00              
ATOM   1353  C   LEU A 175      -5.485  -2.202  67.649  1.00  0.00              
ATOM   1354  O   LEU A 175      -4.983  -3.120  68.289  1.00  0.00              
ATOM   1355  N   ASP A 176      -6.766  -1.872  67.833  1.00  0.00              
ATOM   1356  CA  ASP A 176      -7.593  -2.548  68.837  1.00  0.00              
ATOM   1357  CB  ASP A 176      -8.916  -1.818  69.058  1.00  0.00              
ATOM   1358  CG  ASP A 176      -8.751  -0.488  69.779  1.00  0.00              
ATOM   1359  OD1 ASP A 176      -9.124  -0.378  70.947  1.00  0.00              
ATOM   1360  OD2 ASP A 176      -8.246   0.449  69.160  1.00  0.00              
ATOM   1361  C   ASP A 176      -7.852  -4.029  68.577  1.00  0.00              
ATOM   1362  O   ASP A 176      -8.187  -4.789  69.484  1.00  0.00              
ATOM   1363  N   LEU A 177      -7.669  -4.433  67.318  1.00  0.00              
ATOM   1364  CA  LEU A 177      -7.760  -5.817  66.884  1.00  0.00              
ATOM   1365  CB  LEU A 177      -7.549  -5.830  65.372  1.00  0.00              
ATOM   1366  CG  LEU A 177      -7.411  -7.117  64.570  1.00  0.00              
ATOM   1367  CD1 LEU A 177      -8.691  -7.929  64.556  1.00  0.00              
ATOM   1368  CD2 LEU A 177      -7.031  -6.755  63.152  1.00  0.00              
ATOM   1369  C   LEU A 177      -6.756  -6.739  67.570  1.00  0.00              
ATOM   1370  O   LEU A 177      -5.543  -6.503  67.561  1.00  0.00              
ATOM   1371  N   ALA A 178      -7.295  -7.789  68.194  1.00  0.00              
ATOM   1372  CA  ALA A 178      -6.509  -8.875  68.754  1.00  0.00              
ATOM   1373  CB  ALA A 178      -5.895  -8.413  70.068  1.00  0.00              
ATOM   1374  C   ALA A 178      -7.375 -10.117  68.988  1.00  0.00              
ATOM   1375  O   ALA A 178      -8.450 -10.238  68.386  1.00  0.00              
ATOM   1376  N   GLY A 179      -6.972 -11.029  69.887  1.00  0.00              
ATOM   1377  CA  GLY A 179      -7.507 -12.382  69.993  1.00  0.00              
ATOM   1378  C   GLY A 179      -9.016 -12.525  70.125  1.00  0.00              
ATOM   1379  O   GLY A 179      -9.605 -13.434  69.532  1.00  0.00              
ATOM   1380  N   ARG A 180      -9.640 -11.625  70.885  1.00  0.00              
ATOM   1381  CA  ARG A 180     -11.077 -11.587  71.104  1.00  0.00              
ATOM   1382  CB  ARG A 180     -11.364 -10.484  72.110  1.00  0.00              
ATOM   1383  CG  ARG A 180     -12.799 -10.377  72.612  1.00  0.00              
ATOM   1384  CD  ARG A 180     -12.882  -9.325  73.712  1.00  0.00              
ATOM   1385  NE  ARG A 180     -11.998  -9.680  74.810  1.00  0.00              
ATOM   1386  CZ  ARG A 180     -11.890  -8.984  75.937  1.00  0.00              
ATOM   1387  NH1 ARG A 180     -11.006  -9.417  76.816  1.00  0.00              
ATOM   1388  NH2 ARG A 180     -12.635  -7.916  76.202  1.00  0.00              
ATOM   1389  C   ARG A 180     -11.804 -11.298  69.800  1.00  0.00              
ATOM   1390  O   ARG A 180     -12.779 -11.964  69.444  1.00  0.00              
ATOM   1391  N   ASP A 181     -11.263 -10.339  69.042  1.00  0.00              
ATOM   1392  CA  ASP A 181     -11.860  -9.920  67.780  1.00  0.00              
ATOM   1393  CB  ASP A 181     -11.166  -8.705  67.178  1.00  0.00              
ATOM   1394  CG  ASP A 181     -11.092  -7.494  68.089  1.00  0.00              
ATOM   1395  OD1 ASP A 181     -10.213  -7.492  68.953  1.00  0.00              
ATOM   1396  OD2 ASP A 181     -11.881  -6.568  67.924  1.00  0.00              
ATOM   1397  C   ASP A 181     -11.743 -11.071  66.798  1.00  0.00              
ATOM   1398  O   ASP A 181     -12.701 -11.387  66.094  1.00  0.00              
ATOM   1399  N   LEU A 182     -10.582 -11.739  66.797  1.00  0.00              
ATOM   1400  CA  LEU A 182     -10.391 -12.954  66.017  1.00  0.00              
ATOM   1401  CB  LEU A 182      -8.966 -13.475  66.116  1.00  0.00              
ATOM   1402  CG  LEU A 182      -7.798 -12.623  65.653  1.00  0.00              
ATOM   1403  CD1 LEU A 182      -6.554 -13.483  65.681  1.00  0.00              
ATOM   1404  CD2 LEU A 182      -7.998 -12.101  64.244  1.00  0.00              
ATOM   1405  C   LEU A 182     -11.336 -14.077  66.418  1.00  0.00              
ATOM   1406  O   LEU A 182     -11.853 -14.773  65.550  1.00  0.00              
ATOM   1407  N   THR A 183     -11.606 -14.250  67.717  1.00  0.00              
ATOM   1408  CA  THR A 183     -12.568 -15.235  68.205  1.00  0.00              
ATOM   1409  CB  THR A 183     -12.562 -15.235  69.749  1.00  0.00              
ATOM   1410  OG1 THR A 183     -11.258 -15.627  70.146  1.00  0.00              
ATOM   1411  CG2 THR A 183     -13.573 -16.176  70.370  1.00  0.00              
ATOM   1412  C   THR A 183     -13.967 -14.931  67.672  1.00  0.00              
ATOM   1413  O   THR A 183     -14.676 -15.811  67.176  1.00  0.00              
ATOM   1414  N   ASP A 184     -14.338 -13.647  67.718  1.00  0.00              
ATOM   1415  CA  ASP A 184     -15.647 -13.192  67.262  1.00  0.00              
ATOM   1416  CB  ASP A 184     -15.874 -11.710  67.592  1.00  0.00              
ATOM   1417  CG  ASP A 184     -15.770 -11.302  69.062  1.00  0.00              
ATOM   1418  OD1 ASP A 184     -15.296 -10.196  69.319  1.00  0.00              
ATOM   1419  OD2 ASP A 184     -16.151 -12.065  69.957  1.00  0.00              
ATOM   1420  C   ASP A 184     -15.797 -13.413  65.760  1.00  0.00              
ATOM   1421  O   ASP A 184     -16.820 -13.897  65.271  1.00  0.00              
ATOM   1422  N   TYR A 185     -14.731 -13.092  65.023  1.00  0.00              
ATOM   1423  CA  TYR A 185     -14.631 -13.381  63.602  1.00  0.00              
ATOM   1424  CB  TYR A 185     -13.389 -12.665  63.064  1.00  0.00              
ATOM   1425  CG  TYR A 185     -12.953 -13.036  61.655  1.00  0.00              
ATOM   1426  CD1 TYR A 185     -13.639 -12.583  60.543  1.00  0.00              
ATOM   1427  CE1 TYR A 185     -13.218 -12.951  59.280  1.00  0.00              
ATOM   1428  CD2 TYR A 185     -11.856 -13.853  61.511  1.00  0.00              
ATOM   1429  CE2 TYR A 185     -11.442 -14.219  60.255  1.00  0.00              
ATOM   1430  CZ  TYR A 185     -12.107 -13.757  59.148  1.00  0.00              
ATOM   1431  OH  TYR A 185     -11.614 -14.089  57.902  1.00  0.00              
ATOM   1432  C   TYR A 185     -14.607 -14.880  63.306  1.00  0.00              
ATOM   1433  O   TYR A 185     -15.143 -15.313  62.284  1.00  0.00              
ATOM   1434  N   LEU A 186     -14.007 -15.704  64.169  1.00  0.00              
ATOM   1435  CA  LEU A 186     -13.999 -17.145  63.979  1.00  0.00              
ATOM   1436  CB  LEU A 186     -13.018 -17.823  64.933  1.00  0.00              
ATOM   1437  CG  LEU A 186     -12.658 -19.289  64.709  1.00  0.00              
ATOM   1438  CD1 LEU A 186     -12.011 -19.515  63.353  1.00  0.00              
ATOM   1439  CD2 LEU A 186     -11.708 -19.752  65.790  1.00  0.00              
ATOM   1440  C   LEU A 186     -15.407 -17.701  64.139  1.00  0.00              
ATOM   1441  O   LEU A 186     -15.790 -18.606  63.396  1.00  0.00              
ATOM   1442  N   MET A 187     -16.205 -17.142  65.064  1.00  0.00              
ATOM   1443  CA  MET A 187     -17.635 -17.432  65.116  1.00  0.00              
ATOM   1444  CB  MET A 187     -18.380 -16.674  66.211  1.00  0.00              
ATOM   1445  CG  MET A 187     -17.954 -16.931  67.643  1.00  0.00              
ATOM   1446  SD  MET A 187     -19.155 -16.271  68.826  1.00  0.00              
ATOM   1447  CE  MET A 187     -18.923 -14.531  68.601  1.00  0.00              
ATOM   1448  C   MET A 187     -18.298 -17.079  63.792  1.00  0.00              
ATOM   1449  O   MET A 187     -18.977 -17.924  63.218  1.00  0.00              
ATOM   1450  N   LYS A 188     -18.061 -15.857  63.288  1.00  0.00              
ATOM   1451  CA  LYS A 188     -18.570 -15.392  61.999  1.00  0.00              
ATOM   1452  CB  LYS A 188     -17.980 -14.000  61.720  1.00  0.00              
ATOM   1453  CG  LYS A 188     -18.262 -13.342  60.371  1.00  0.00              
ATOM   1454  CD  LYS A 188     -17.421 -12.076  60.238  1.00  0.00              
ATOM   1455  CE  LYS A 188     -17.643 -11.427  58.879  1.00  0.00              
ATOM   1456  NZ  LYS A 188     -16.865 -10.209  58.721  1.00  0.00              
ATOM   1457  C   LYS A 188     -18.278 -16.347  60.841  1.00  0.00              
ATOM   1458  O   LYS A 188     -19.194 -16.777  60.134  1.00  0.00              
ATOM   1459  N   ILE A 189     -17.015 -16.727  60.628  1.00  0.00              
ATOM   1460  CA  ILE A 189     -16.683 -17.631  59.535  1.00  0.00              
ATOM   1461  CB  ILE A 189     -15.195 -17.555  59.130  1.00  0.00              
ATOM   1462  CG2 ILE A 189     -14.976 -16.203  58.462  1.00  0.00              
ATOM   1463  CG1 ILE A 189     -14.213 -17.808  60.269  1.00  0.00              
ATOM   1464  CD1 ILE A 189     -12.724 -17.695  59.886  1.00  0.00              
ATOM   1465  C   ILE A 189     -17.169 -19.058  59.758  1.00  0.00              
ATOM   1466  O   ILE A 189     -17.623 -19.715  58.816  1.00  0.00              
ATOM   1467  N   LEU A 190     -17.154 -19.546  61.004  1.00  0.00              
ATOM   1468  CA  LEU A 190     -17.738 -20.844  61.299  1.00  0.00              
ATOM   1469  CB  LEU A 190     -17.273 -21.407  62.639  1.00  0.00              
ATOM   1470  CG  LEU A 190     -16.043 -22.319  62.614  1.00  0.00              
ATOM   1471  CD1 LEU A 190     -14.818 -21.637  62.036  1.00  0.00              
ATOM   1472  CD2 LEU A 190     -15.731 -22.828  64.005  1.00  0.00              
ATOM   1473  C   LEU A 190     -19.253 -20.887  61.167  1.00  0.00              
ATOM   1474  O   LEU A 190     -19.776 -21.927  60.769  1.00  0.00              
ATOM   1475  N   THR A 191     -19.988 -19.794  61.413  1.00  0.00              
ATOM   1476  CA  THR A 191     -21.407 -19.744  61.086  1.00  0.00              
ATOM   1477  CB  THR A 191     -22.136 -18.527  61.698  1.00  0.00              
ATOM   1478  OG1 THR A 191     -21.346 -17.359  61.521  1.00  0.00              
ATOM   1479  CG2 THR A 191     -22.401 -18.738  63.176  1.00  0.00              
ATOM   1480  C   THR A 191     -21.641 -19.824  59.585  1.00  0.00              
ATOM   1481  O   THR A 191     -22.602 -20.447  59.133  1.00  0.00              
ATOM   1482  N   GLU A 192     -20.729 -19.252  58.786  1.00  0.00              
ATOM   1483  CA  GLU A 192     -20.816 -19.376  57.336  1.00  0.00              
ATOM   1484  CB  GLU A 192     -19.888 -18.394  56.616  1.00  0.00              
ATOM   1485  CG  GLU A 192     -19.895 -16.941  57.111  1.00  0.00              
ATOM   1486  CD  GLU A 192     -21.260 -16.336  57.423  1.00  0.00              
ATOM   1487  OE1 GLU A 192     -21.902 -15.824  56.508  1.00  0.00              
ATOM   1488  OE2 GLU A 192     -21.676 -16.376  58.585  1.00  0.00              
ATOM   1489  C   GLU A 192     -20.524 -20.806  56.891  1.00  0.00              
ATOM   1490  O   GLU A 192     -21.039 -21.268  55.874  1.00  0.00              
ATOM   1491  N   ARG A 193     -19.711 -21.532  57.663  1.00  0.00              
ATOM   1492  CA  ARG A 193     -19.569 -22.971  57.492  1.00  0.00              
ATOM   1493  CB  ARG A 193     -18.094 -23.329  57.724  1.00  0.00              
ATOM   1494  CG  ARG A 193     -17.672 -24.707  57.225  1.00  0.00              
ATOM   1495  CD  ARG A 193     -16.189 -24.930  57.462  1.00  0.00              
ATOM   1496  NE  ARG A 193     -15.827 -26.315  57.217  1.00  0.00              
ATOM   1497  CZ  ARG A 193     -14.718 -26.686  56.577  1.00  0.00              
ATOM   1498  NH1 ARG A 193     -14.469 -27.986  56.474  1.00  0.00              
ATOM   1499  NH2 ARG A 193     -13.856 -25.801  56.082  1.00  0.00              
ATOM   1500  C   ARG A 193     -20.534 -23.730  58.420  1.00  0.00              
ATOM   1501  O   ARG A 193     -20.233 -24.805  58.946  1.00  0.00              
ATOM   1502  N   GLY A 194     -21.717 -23.169  58.707  1.00  0.00              
ATOM   1503  CA  GLY A 194     -22.779 -23.869  59.422  1.00  0.00              
ATOM   1504  C   GLY A 194     -22.655 -23.870  60.943  1.00  0.00              
ATOM   1505  O   GLY A 194     -23.659 -23.765  61.657  1.00  0.00              
ATOM   1506  N   TYR A 195     -21.433 -23.957  61.472  1.00  0.00              
ATOM   1507  CA  TYR A 195     -21.197 -24.209  62.887  1.00  0.00              
ATOM   1508  CB  TYR A 195     -19.743 -24.612  63.129  1.00  0.00              
ATOM   1509  CG  TYR A 195     -19.163 -25.647  62.173  1.00  0.00              
ATOM   1510  CD1 TYR A 195     -17.935 -25.387  61.607  1.00  0.00              
ATOM   1511  CE1 TYR A 195     -17.365 -26.300  60.752  1.00  0.00              
ATOM   1512  CD2 TYR A 195     -19.832 -26.821  61.872  1.00  0.00              
ATOM   1513  CE2 TYR A 195     -19.264 -27.738  61.007  1.00  0.00              
ATOM   1514  CZ  TYR A 195     -18.024 -27.475  60.464  1.00  0.00              
ATOM   1515  OH  TYR A 195     -17.406 -28.403  59.645  1.00  0.00              
ATOM   1516  C   TYR A 195     -21.551 -22.979  63.717  1.00  0.00              
ATOM   1517  O   TYR A 195     -20.773 -22.044  63.929  1.00  0.00              
ATOM   1518  N   SER A 196     -22.792 -22.998  64.188  1.00  0.00              
ATOM   1519  CA  SER A 196     -23.382 -21.852  64.849  1.00  0.00              
ATOM   1520  CB  SER A 196     -24.891 -21.937  64.664  1.00  0.00              
ATOM   1521  OG  SER A 196     -25.207 -21.926  63.274  1.00  0.00              
ATOM   1522  C   SER A 196     -22.963 -21.640  66.302  1.00  0.00              
ATOM   1523  O   SER A 196     -23.700 -21.903  67.255  1.00  0.00              
ATOM   1524  N   PHE A 197     -21.745 -21.119  66.476  1.00  0.00              
ATOM   1525  CA  PHE A 197     -21.192 -20.800  67.790  1.00  0.00              
ATOM   1526  CB  PHE A 197     -19.668 -20.688  67.680  1.00  0.00              
ATOM   1527  CG  PHE A 197     -18.964 -22.034  67.607  1.00  0.00              
ATOM   1528  CD1 PHE A 197     -18.893 -22.724  66.415  1.00  0.00              
ATOM   1529  CD2 PHE A 197     -18.404 -22.570  68.747  1.00  0.00              
ATOM   1530  CE1 PHE A 197     -18.277 -23.956  66.377  1.00  0.00              
ATOM   1531  CE2 PHE A 197     -17.785 -23.799  68.701  1.00  0.00              
ATOM   1532  CZ  PHE A 197     -17.725 -24.493  67.515  1.00  0.00              
ATOM   1533  C   PHE A 197     -21.777 -19.568  68.488  1.00  0.00              
ATOM   1534  O   PHE A 197     -21.087 -18.807  69.170  1.00  0.00              
ATOM   1535  N   VAL A 198     -23.097 -19.396  68.428  1.00  0.00              
ATOM   1536  CA  VAL A 198     -23.734 -18.129  68.769  1.00  0.00              
ATOM   1537  CB  VAL A 198     -24.953 -17.880  67.835  1.00  0.00              
ATOM   1538  CG1 VAL A 198     -24.475 -17.641  66.411  1.00  0.00              
ATOM   1539  CG2 VAL A 198     -25.965 -19.024  67.856  1.00  0.00              
ATOM   1540  C   VAL A 198     -24.066 -17.889  70.246  1.00  0.00              
ATOM   1541  O   VAL A 198     -25.160 -17.436  70.591  1.00  0.00              
ATOM   1542  N   THR A 199     -23.121 -18.160  71.154  1.00  0.00              
ATOM   1543  CA  THR A 199     -23.312 -17.897  72.577  1.00  0.00              
ATOM   1544  CB  THR A 199     -24.322 -18.887  73.229  1.00  0.00              
ATOM   1545  OG1 THR A 199     -24.680 -18.288  74.468  1.00  0.00              
ATOM   1546  CG2 THR A 199     -23.809 -20.303  73.454  1.00  0.00              
ATOM   1547  C   THR A 199     -21.968 -17.898  73.302  1.00  0.00              
ATOM   1548  O   THR A 199     -20.956 -18.330  72.750  1.00  0.00              
ATOM   1549  N   THR A 200     -21.968 -17.473  74.566  1.00  0.00              
ATOM   1550  CA  THR A 200     -20.769 -17.240  75.363  1.00  0.00              
ATOM   1551  CB  THR A 200     -21.199 -16.668  76.722  1.00  0.00              
ATOM   1552  OG1 THR A 200     -22.332 -17.445  77.103  1.00  0.00              
ATOM   1553  CG2 THR A 200     -21.545 -15.189  76.660  1.00  0.00              
ATOM   1554  C   THR A 200     -19.892 -18.469  75.569  1.00  0.00              
ATOM   1555  O   THR A 200     -18.692 -18.451  75.283  1.00  0.00              
ATOM   1556  N   ALA A 201     -20.504 -19.555  76.056  1.00  0.00              
ATOM   1557  CA  ALA A 201     -19.825 -20.837  76.210  1.00  0.00              
ATOM   1558  CB  ALA A 201     -20.820 -21.879  76.698  1.00  0.00              
ATOM   1559  C   ALA A 201     -19.227 -21.338  74.899  1.00  0.00              
ATOM   1560  O   ALA A 201     -18.071 -21.762  74.842  1.00  0.00              
ATOM   1561  N   GLU A 202     -20.005 -21.220  73.818  1.00  0.00              
ATOM   1562  CA  GLU A 202     -19.534 -21.551  72.485  1.00  0.00              
ATOM   1563  CB  GLU A 202     -20.686 -21.500  71.494  1.00  0.00              
ATOM   1564  CG  GLU A 202     -21.646 -22.684  71.550  1.00  0.00              
ATOM   1565  CD  GLU A 202     -21.094 -23.973  70.954  1.00  0.00              
ATOM   1566  OE1 GLU A 202     -21.201 -24.151  69.741  1.00  0.00              
ATOM   1567  OE2 GLU A 202     -20.570 -24.795  71.701  1.00  0.00              
ATOM   1568  C   GLU A 202     -18.404 -20.641  72.022  1.00  0.00              
ATOM   1569  O   GLU A 202     -17.482 -21.110  71.358  1.00  0.00              
ATOM   1570  N   ARG A 203     -18.424 -19.357  72.393  1.00  0.00              
ATOM   1571  CA  ARG A 203     -17.349 -18.431  72.068  1.00  0.00              
ATOM   1572  CB  ARG A 203     -17.736 -17.007  72.452  1.00  0.00              
ATOM   1573  CG  ARG A 203     -16.912 -15.968  71.710  1.00  0.00              
ATOM   1574  CD  ARG A 203     -17.207 -14.543  72.149  1.00  0.00              
ATOM   1575  NE  ARG A 203     -16.676 -14.268  73.473  1.00  0.00              
ATOM   1576  CZ  ARG A 203     -16.018 -13.144  73.770  1.00  0.00              
ATOM   1577  NH1 ARG A 203     -15.616 -12.989  75.029  1.00  0.00              
ATOM   1578  NH2 ARG A 203     -15.752 -12.220  72.846  1.00  0.00              
ATOM   1579  C   ARG A 203     -16.067 -18.847  72.782  1.00  0.00              
ATOM   1580  O   ARG A 203     -14.989 -18.821  72.189  1.00  0.00              
ATOM   1581  N   GLU A 204     -16.165 -19.280  74.044  1.00  0.00              
ATOM   1582  CA  GLU A 204     -15.031 -19.862  74.751  1.00  0.00              
ATOM   1583  CB  GLU A 204     -15.399 -20.155  76.202  1.00  0.00              
ATOM   1584  CG  GLU A 204     -15.512 -18.910  77.077  1.00  0.00              
ATOM   1585  CD  GLU A 204     -14.172 -18.264  77.406  1.00  0.00              
ATOM   1586  OE1 GLU A 204     -13.525 -18.702  78.362  1.00  0.00              
ATOM   1587  OE2 GLU A 204     -13.768 -17.320  76.725  1.00  0.00              
ATOM   1588  C   GLU A 204     -14.493 -21.122  74.083  1.00  0.00              
ATOM   1589  O   GLU A 204     -13.278 -21.283  73.946  1.00  0.00              
ATOM   1590  N   ILE A 205     -15.383 -22.013  73.629  1.00  0.00              
ATOM   1591  CA  ILE A 205     -14.971 -23.197  72.881  1.00  0.00              
ATOM   1592  CB  ILE A 205     -16.161 -24.169  72.666  1.00  0.00              
ATOM   1593  CG2 ILE A 205     -15.748 -25.379  71.829  1.00  0.00              
ATOM   1594  CG1 ILE A 205     -16.704 -24.645  74.012  1.00  0.00              
ATOM   1595  CD1 ILE A 205     -17.991 -25.491  73.941  1.00  0.00              
ATOM   1596  C   ILE A 205     -14.292 -22.813  71.567  1.00  0.00              
ATOM   1597  O   ILE A 205     -13.222 -23.341  71.262  1.00  0.00              
ATOM   1598  N   VAL A 206     -14.838 -21.864  70.798  1.00  0.00              
ATOM   1599  CA  VAL A 206     -14.233 -21.456  69.538  1.00  0.00              
ATOM   1600  CB  VAL A 206     -15.247 -20.665  68.670  1.00  0.00              
ATOM   1601  CG1 VAL A 206     -15.335 -19.180  68.965  1.00  0.00              
ATOM   1602  CG2 VAL A 206     -14.997 -20.925  67.202  1.00  0.00              
ATOM   1603  C   VAL A 206     -12.898 -20.739  69.747  1.00  0.00              
ATOM   1604  O   VAL A 206     -11.974 -20.884  68.944  1.00  0.00              
ATOM   1605  N   ARG A 207     -12.760 -20.006  70.858  1.00  0.00              
ATOM   1606  CA  ARG A 207     -11.487 -19.428  71.265  1.00  0.00              
ATOM   1607  CB  ARG A 207     -11.681 -18.585  72.514  1.00  0.00              
ATOM   1608  CG  ARG A 207     -10.520 -17.652  72.825  1.00  0.00              
ATOM   1609  CD  ARG A 207     -10.387 -17.512  74.329  1.00  0.00              
ATOM   1610  NE  ARG A 207      -9.935 -18.778  74.883  1.00  0.00              
ATOM   1611  CZ  ARG A 207     -10.275 -19.219  76.091  1.00  0.00              
ATOM   1612  NH1 ARG A 207      -9.757 -20.373  76.485  1.00  0.00              
ATOM   1613  NH2 ARG A 207     -11.114 -18.547  76.872  1.00  0.00              
ATOM   1614  C   ARG A 207     -10.485 -20.540  71.563  1.00  0.00              
ATOM   1615  O   ARG A 207      -9.322 -20.457  71.164  1.00  0.00              
ATOM   1616  N   ASP A 208     -10.919 -21.608  72.243  1.00  0.00              
ATOM   1617  CA  ASP A 208     -10.076 -22.777  72.462  1.00  0.00              
ATOM   1618  CB  ASP A 208     -10.750 -23.767  73.405  1.00  0.00              
ATOM   1619  CG  ASP A 208      -9.901 -24.996  73.697  1.00  0.00              
ATOM   1620  OD1 ASP A 208     -10.217 -26.074  73.179  1.00  0.00              
ATOM   1621  OD2 ASP A 208      -8.941 -24.890  74.457  1.00  0.00              
ATOM   1622  C   ASP A 208      -9.679 -23.477  71.167  1.00  0.00              
ATOM   1623  O   ASP A 208      -8.545 -23.940  71.046  1.00  0.00              
ATOM   1624  N   ILE A 209     -10.600 -23.556  70.197  1.00  0.00              
ATOM   1625  CA  ILE A 209     -10.304 -24.054  68.855  1.00  0.00              
ATOM   1626  CB  ILE A 209     -11.553 -24.000  67.937  1.00  0.00              
ATOM   1627  CG2 ILE A 209     -11.195 -24.409  66.514  1.00  0.00              
ATOM   1628  CG1 ILE A 209     -12.695 -24.852  68.463  1.00  0.00              
ATOM   1629  CD1 ILE A 209     -13.996 -24.797  67.638  1.00  0.00              
ATOM   1630  C   ILE A 209      -9.182 -23.230  68.236  1.00  0.00              
ATOM   1631  O   ILE A 209      -8.201 -23.780  67.738  1.00  0.00              
ATOM   1632  N   LYS A 210      -9.328 -21.902  68.296  1.00  0.00              
ATOM   1633  CA  LYS A 210      -8.333 -20.970  67.794  1.00  0.00              
ATOM   1634  CB  LYS A 210      -8.823 -19.558  68.079  1.00  0.00              
ATOM   1635  CG  LYS A 210      -8.059 -18.446  67.383  1.00  0.00              
ATOM   1636  CD  LYS A 210      -8.545 -17.073  67.815  1.00  0.00              
ATOM   1637  CE  LYS A 210      -8.306 -16.870  69.302  1.00  0.00              
ATOM   1638  NZ  LYS A 210      -7.826 -15.525  69.538  1.00  0.00              
ATOM   1639  C   LYS A 210      -6.973 -21.228  68.440  1.00  0.00              
ATOM   1640  O   LYS A 210      -5.997 -21.484  67.734  1.00  0.00              
ATOM   1641  N   GLU A 211      -6.929 -21.263  69.777  1.00  0.00              
ATOM   1642  CA  GLU A 211      -5.713 -21.546  70.534  1.00  0.00              
ATOM   1643  CB  GLU A 211      -6.012 -21.595  72.028  1.00  0.00              
ATOM   1644  CG  GLU A 211      -6.485 -20.283  72.638  1.00  0.00              
ATOM   1645  CD  GLU A 211      -6.839 -20.402  74.112  1.00  0.00              
ATOM   1646  OE1 GLU A 211      -6.079 -19.907  74.941  1.00  0.00              
ATOM   1647  OE2 GLU A 211      -7.875 -20.988  74.442  1.00  0.00              
ATOM   1648  C   GLU A 211      -5.020 -22.849  70.152  1.00  0.00              
ATOM   1649  O   GLU A 211      -3.792 -22.915  70.117  1.00  0.00              
ATOM   1650  N   LYS A 212      -5.799 -23.900  69.884  1.00  0.00              
ATOM   1651  CA  LYS A 212      -5.241 -25.179  69.476  1.00  0.00              
ATOM   1652  CB  LYS A 212      -6.212 -26.298  69.818  1.00  0.00              
ATOM   1653  CG  LYS A 212      -6.236 -26.612  71.302  1.00  0.00              
ATOM   1654  CD  LYS A 212      -7.394 -27.541  71.604  1.00  0.00              
ATOM   1655  CE  LYS A 212      -7.341 -27.956  73.062  1.00  0.00              
ATOM   1656  NZ  LYS A 212      -8.635 -28.460  73.476  1.00  0.00              
ATOM   1657  C   LYS A 212      -4.855 -25.283  68.007  1.00  0.00              
ATOM   1658  O   LYS A 212      -3.826 -25.871  67.672  1.00  0.00              
ATOM   1659  N   LEU A 213      -5.666 -24.723  67.109  1.00  0.00              
ATOM   1660  CA  LEU A 213      -5.521 -25.002  65.691  1.00  0.00              
ATOM   1661  CB  LEU A 213      -6.839 -25.505  65.102  1.00  0.00              
ATOM   1662  CG  LEU A 213      -7.452 -26.805  65.612  1.00  0.00              
ATOM   1663  CD1 LEU A 213      -8.741 -27.090  64.862  1.00  0.00              
ATOM   1664  CD2 LEU A 213      -6.489 -27.971  65.449  1.00  0.00              
ATOM   1665  C   LEU A 213      -5.007 -23.872  64.817  1.00  0.00              
ATOM   1666  O   LEU A 213      -4.358 -24.146  63.803  1.00  0.00              
ATOM   1667  N   CYS A 214      -5.261 -22.608  65.165  1.00  0.00              
ATOM   1668  CA  CYS A 214      -5.062 -21.530  64.210  1.00  0.00              
ATOM   1669  CB  CYS A 214      -5.891 -20.307  64.573  1.00  0.00              
ATOM   1670  SG  CYS A 214      -5.216 -19.307  65.922  1.00  0.00              
ATOM   1671  C   CYS A 214      -3.605 -21.135  64.024  1.00  0.00              
ATOM   1672  O   CYS A 214      -2.793 -21.181  64.952  1.00  0.00              
ATOM   1673  N   TYR A 215      -3.277 -20.731  62.799  1.00  0.00              
ATOM   1674  CA  TYR A 215      -1.916 -20.373  62.446  1.00  0.00              
ATOM   1675  CB  TYR A 215      -1.145 -21.580  61.882  1.00  0.00              
ATOM   1676  CG  TYR A 215      -1.767 -22.287  60.681  1.00  0.00              
ATOM   1677  CD1 TYR A 215      -1.331 -21.996  59.401  1.00  0.00              
ATOM   1678  CE1 TYR A 215      -1.876 -22.659  58.321  1.00  0.00              
ATOM   1679  CD2 TYR A 215      -2.747 -23.239  60.880  1.00  0.00              
ATOM   1680  CE2 TYR A 215      -3.292 -23.902  59.803  1.00  0.00              
ATOM   1681  CZ  TYR A 215      -2.854 -23.606  58.532  1.00  0.00              
ATOM   1682  OH  TYR A 215      -3.409 -24.268  57.456  1.00  0.00              
ATOM   1683  C   TYR A 215      -1.931 -19.228  61.450  1.00  0.00              
ATOM   1684  O   TYR A 215      -2.903 -19.050  60.714  1.00  0.00              
ATOM   1685  N   VAL A 216      -0.869 -18.430  61.418  1.00  0.00              
ATOM   1686  CA  VAL A 216      -0.788 -17.334  60.471  1.00  0.00              
ATOM   1687  CB  VAL A 216       0.082 -16.183  61.011  1.00  0.00              
ATOM   1688  CG1 VAL A 216       0.113 -15.026  60.026  1.00  0.00              
ATOM   1689  CG2 VAL A 216      -0.456 -15.677  62.340  1.00  0.00              
ATOM   1690  C   VAL A 216      -0.234 -17.896  59.172  1.00  0.00              
ATOM   1691  O   VAL A 216       0.827 -18.524  59.135  1.00  0.00              
ATOM   1692  N   ALA A 217      -1.003 -17.688  58.104  1.00  0.00              
ATOM   1693  CA  ALA A 217      -0.614 -18.127  56.776  1.00  0.00              
ATOM   1694  CB  ALA A 217      -1.721 -17.781  55.793  1.00  0.00              
ATOM   1695  C   ALA A 217       0.651 -17.439  56.287  1.00  0.00              
ATOM   1696  O   ALA A 217       0.745 -16.213  56.320  1.00  0.00              
ATOM   1697  N   LEU A 218       1.638 -18.217  55.836  1.00  0.00              
ATOM   1698  CA  LEU A 218       2.850 -17.665  55.245  1.00  0.00              
ATOM   1699  CB  LEU A 218       3.902 -18.764  55.095  1.00  0.00              
ATOM   1700  CG  LEU A 218       5.266 -18.440  54.485  1.00  0.00              
ATOM   1701  CD1 LEU A 218       5.993 -17.357  55.267  1.00  0.00              
ATOM   1702  CD2 LEU A 218       6.112 -19.699  54.423  1.00  0.00              
ATOM   1703  C   LEU A 218       2.520 -17.044  53.892  1.00  0.00              
ATOM   1704  O   LEU A 218       3.008 -15.969  53.536  1.00  0.00              
ATOM   1705  N   ASP A 219       1.689 -17.726  53.105  1.00  0.00              
ATOM   1706  CA  ASP A 219       1.124 -17.117  51.920  1.00  0.00              
ATOM   1707  CB  ASP A 219       1.816 -17.566  50.641  1.00  0.00              
ATOM   1708  CG  ASP A 219       1.448 -16.642  49.492  1.00  0.00              
ATOM   1709  OD1 ASP A 219       0.399 -16.839  48.867  1.00  0.00              
ATOM   1710  OD2 ASP A 219       2.208 -15.702  49.252  1.00  0.00              
ATOM   1711  C   ASP A 219      -0.344 -17.484  51.861  1.00  0.00              
ATOM   1712  O   ASP A 219      -0.713 -18.610  51.521  1.00  0.00              
ATOM   1713  N   PHE A 220      -1.163 -16.485  52.191  1.00  0.00              
ATOM   1714  CA  PHE A 220      -2.608 -16.633  52.252  1.00  0.00              
ATOM   1715  CB  PHE A 220      -3.242 -15.276  52.562  1.00  0.00              
ATOM   1716  CG  PHE A 220      -4.752 -15.303  52.770  1.00  0.00              
ATOM   1717  CD1 PHE A 220      -5.319 -16.154  53.703  1.00  0.00              
ATOM   1718  CD2 PHE A 220      -5.554 -14.463  52.022  1.00  0.00              
ATOM   1719  CE1 PHE A 220      -6.686 -16.162  53.882  1.00  0.00              
ATOM   1720  CE2 PHE A 220      -6.920 -14.478  52.209  1.00  0.00              
ATOM   1721  CZ  PHE A 220      -7.486 -15.324  53.138  1.00  0.00              
ATOM   1722  C   PHE A 220      -3.236 -17.240  51.004  1.00  0.00              
ATOM   1723  O   PHE A 220      -3.927 -18.252  51.107  1.00  0.00              
ATOM   1724  N   GLU A 221      -2.974 -16.675  49.822  1.00  0.00              
ATOM   1725  CA  GLU A 221      -3.647 -17.114  48.611  1.00  0.00              
ATOM   1726  CB  GLU A 221      -3.436 -16.099  47.492  1.00  0.00              
ATOM   1727  CG  GLU A 221      -4.413 -16.242  46.320  1.00  0.00              
ATOM   1728  CD  GLU A 221      -5.884 -16.098  46.700  1.00  0.00              
ATOM   1729  OE1 GLU A 221      -6.296 -14.998  47.066  1.00  0.00              
ATOM   1730  OE2 GLU A 221      -6.612 -17.087  46.631  1.00  0.00              
ATOM   1731  C   GLU A 221      -3.221 -18.512  48.178  1.00  0.00              
ATOM   1732  O   GLU A 221      -4.066 -19.318  47.786  1.00  0.00              
ATOM   1733  N   ASN A 222      -1.922 -18.822  48.272  1.00  0.00              
ATOM   1734  CA  ASN A 222      -1.424 -20.163  47.988  1.00  0.00              
ATOM   1735  CB  ASN A 222       0.099 -20.189  48.106  1.00  0.00              
ATOM   1736  CG  ASN A 222       0.737 -21.567  47.979  1.00  0.00              
ATOM   1737  OD1 ASN A 222       1.479 -21.993  48.858  1.00  0.00              
ATOM   1738  ND2 ASN A 222       0.499 -22.321  46.914  1.00  0.00              
ATOM   1739  C   ASN A 222      -2.055 -21.204  48.905  1.00  0.00              
ATOM   1740  O   ASN A 222      -2.576 -22.219  48.436  1.00  0.00              
ATOM   1741  N   GLU A 223      -2.059 -20.922  50.212  1.00  0.00              
ATOM   1742  CA  GLU A 223      -2.686 -21.809  51.177  1.00  0.00              
ATOM   1743  CB  GLU A 223      -2.359 -21.366  52.588  1.00  0.00              
ATOM   1744  CG  GLU A 223      -0.913 -21.694  52.928  1.00  0.00              
ATOM   1745  CD  GLU A 223      -0.427 -21.063  54.219  1.00  0.00              
ATOM   1746  OE1 GLU A 223      -0.973 -21.350  55.283  1.00  0.00              
ATOM   1747  OE2 GLU A 223       0.511 -20.263  54.166  1.00  0.00              
ATOM   1748  C   GLU A 223      -4.188 -21.947  50.981  1.00  0.00              
ATOM   1749  O   GLU A 223      -4.724 -23.052  51.097  1.00  0.00              
ATOM   1750  N   MET A 224      -4.871 -20.850  50.639  1.00  0.00              
ATOM   1751  CA  MET A 224      -6.291 -20.872  50.322  1.00  0.00              
ATOM   1752  CB  MET A 224      -6.816 -19.451  50.112  1.00  0.00              
ATOM   1753  CG  MET A 224      -8.318 -19.364  49.879  1.00  0.00              
ATOM   1754  SD  MET A 224      -8.936 -17.665  49.832  1.00  0.00              
ATOM   1755  CE  MET A 224      -9.774 -17.638  51.391  1.00  0.00              
ATOM   1756  C   MET A 224      -6.567 -21.746  49.106  1.00  0.00              
ATOM   1757  O   MET A 224      -7.525 -22.520  49.118  1.00  0.00              
ATOM   1758  N   ALA A 225      -5.716 -21.681  48.075  1.00  0.00              
ATOM   1759  CA  ALA A 225      -5.821 -22.572  46.928  1.00  0.00              
ATOM   1760  CB  ALA A 225      -4.719 -22.264  45.925  1.00  0.00              
ATOM   1761  C   ALA A 225      -5.706 -24.041  47.320  1.00  0.00              
ATOM   1762  O   ALA A 225      -6.510 -24.862  46.868  1.00  0.00              
ATOM   1763  N   THR A 226      -4.750 -24.399  48.185  1.00  0.00              
ATOM   1764  CA  THR A 226      -4.665 -25.757  48.709  1.00  0.00              
ATOM   1765  CB  THR A 226      -3.284 -26.018  49.334  1.00  0.00              
ATOM   1766  OG1 THR A 226      -2.912 -24.855  50.064  1.00  0.00              
ATOM   1767  CG2 THR A 226      -2.245 -26.328  48.270  1.00  0.00              
ATOM   1768  C   THR A 226      -5.784 -26.155  49.669  1.00  0.00              
ATOM   1769  O   THR A 226      -6.133 -27.330  49.769  1.00  0.00              
ATOM   1770  N   ALA A 227      -6.368 -25.193  50.390  1.00  0.00              
ATOM   1771  CA  ALA A 227      -7.505 -25.468  51.257  1.00  0.00              
ATOM   1772  CB  ALA A 227      -7.694 -24.323  52.232  1.00  0.00              
ATOM   1773  C   ALA A 227      -8.802 -25.633  50.476  1.00  0.00              
ATOM   1774  O   ALA A 227      -9.710 -26.346  50.904  1.00  0.00              
ATOM   1775  N   ALA A 228      -8.911 -24.952  49.331  1.00  0.00              
ATOM   1776  CA  ALA A 228     -10.007 -25.163  48.397  1.00  0.00              
ATOM   1777  CB  ALA A 228     -10.016 -24.053  47.357  1.00  0.00              
ATOM   1778  C   ALA A 228      -9.826 -26.486  47.664  1.00  0.00              
ATOM   1779  O   ALA A 228     -10.771 -27.254  47.486  1.00  0.00              
ATOM   1780  N   SER A 229      -8.590 -26.790  47.260  1.00  0.00              
ATOM   1781  CA  SER A 229      -8.271 -28.070  46.647  1.00  0.00              
ATOM   1782  CB  SER A 229      -7.071 -27.892  45.716  1.00  0.00              
ATOM   1783  OG  SER A 229      -7.205 -26.744  44.885  1.00  0.00              
ATOM   1784  C   SER A 229      -7.964 -29.068  47.764  1.00  0.00              
ATOM   1785  O   SER A 229      -6.885 -29.661  47.841  1.00  0.00              
ATOM   1786  N   SER A 230      -8.947 -29.273  48.643  1.00  0.00              
ATOM   1787  CA  SER A 230      -8.758 -29.955  49.911  1.00  0.00              
ATOM   1788  CB  SER A 230      -9.969 -29.661  50.794  1.00  0.00              
ATOM   1789  OG  SER A 230     -11.176 -29.634  50.040  1.00  0.00              
ATOM   1790  C   SER A 230      -8.413 -31.441  49.882  1.00  0.00              
ATOM   1791  O   SER A 230      -9.236 -32.333  50.091  1.00  0.00              
ATOM   1792  N   SER A 231      -7.138 -31.704  49.598  1.00  0.00              
ATOM   1793  CA  SER A 231      -6.558 -33.029  49.733  1.00  0.00              
ATOM   1794  CB  SER A 231      -5.215 -33.027  49.007  1.00  0.00              
ATOM   1795  OG  SER A 231      -4.384 -31.959  49.462  1.00  0.00              
ATOM   1796  C   SER A 231      -6.344 -33.379  51.200  1.00  0.00              
ATOM   1797  O   SER A 231      -6.600 -34.488  51.668  1.00  0.00              
ATOM   1798  N   SER A 232      -5.851 -32.367  51.915  1.00  0.00              
ATOM   1799  CA  SER A 232      -5.327 -32.544  53.256  1.00  0.00              
ATOM   1800  CB  SER A 232      -3.876 -33.012  53.137  1.00  0.00              
ATOM   1801  OG  SER A 232      -3.199 -32.376  52.050  1.00  0.00              
ATOM   1802  C   SER A 232      -5.412 -31.323  54.162  1.00  0.00              
ATOM   1803  O   SER A 232      -5.464 -31.473  55.383  1.00  0.00              
ATOM   1804  N   LEU A 233      -5.448 -30.097  53.625  1.00  0.00              
ATOM   1805  CA  LEU A 233      -5.369 -28.904  54.456  1.00  0.00              
ATOM   1806  CB  LEU A 233      -4.774 -27.750  53.640  1.00  0.00              
ATOM   1807  CG  LEU A 233      -4.277 -26.510  54.380  1.00  0.00              
ATOM   1808  CD1 LEU A 233      -3.100 -26.854  55.280  1.00  0.00              
ATOM   1809  CD2 LEU A 233      -3.863 -25.437  53.392  1.00  0.00              
ATOM   1810  C   LEU A 233      -6.692 -28.518  55.120  1.00  0.00              
ATOM   1811  O   LEU A 233      -7.392 -27.590  54.706  1.00  0.00              
ATOM   1812  N   GLU A 234      -7.049 -29.295  56.148  1.00  0.00              
ATOM   1813  CA  GLU A 234      -8.135 -28.987  57.066  1.00  0.00              
ATOM   1814  CB  GLU A 234      -9.515 -29.069  56.406  1.00  0.00              
ATOM   1815  CG  GLU A 234     -10.036 -30.357  55.786  1.00  0.00              
ATOM   1816  CD  GLU A 234     -11.349 -30.134  55.043  1.00  0.00              
ATOM   1817  OE1 GLU A 234     -11.425 -30.490  53.869  1.00  0.00              
ATOM   1818  OE2 GLU A 234     -12.295 -29.590  55.625  1.00  0.00              
ATOM   1819  C   GLU A 234      -8.075 -29.907  58.276  1.00  0.00              
ATOM   1820  O   GLU A 234      -7.538 -31.012  58.177  1.00  0.00              
ATOM   1821  N   LYS A 235      -8.600 -29.485  59.428  1.00  0.00              
ATOM   1822  CA  LYS A 235      -8.539 -30.317  60.616  1.00  0.00              
ATOM   1823  CB  LYS A 235      -7.503 -29.771  61.611  1.00  0.00              
ATOM   1824  CG  LYS A 235      -7.189 -30.681  62.803  1.00  0.00              
ATOM   1825  CD  LYS A 235      -6.769 -32.075  62.344  1.00  0.00              
ATOM   1826  CE  LYS A 235      -6.904 -33.064  63.487  1.00  0.00              
ATOM   1827  NZ  LYS A 235      -7.227 -34.382  62.971  1.00  0.00              
ATOM   1828  C   LYS A 235      -9.895 -30.536  61.271  1.00  0.00              
ATOM   1829  O   LYS A 235     -10.774 -29.674  61.305  1.00  0.00              
ATOM   1830  N   SER A 236     -10.035 -31.768  61.750  1.00  0.00              
ATOM   1831  CA  SER A 236     -11.203 -32.255  62.451  1.00  0.00              
ATOM   1832  CB  SER A 236     -11.193 -33.769  62.250  1.00  0.00              
ATOM   1833  OG  SER A 236      -9.917 -34.297  62.622  1.00  0.00              
ATOM   1834  C   SER A 236     -11.149 -31.908  63.939  1.00  0.00              
ATOM   1835  O   SER A 236     -10.401 -32.547  64.688  1.00  0.00              
ATOM   1836  N   TYR A 237     -11.903 -30.915  64.410  1.00  0.00              
ATOM   1837  CA  TYR A 237     -11.951 -30.630  65.836  1.00  0.00              
ATOM   1838  CB  TYR A 237     -12.024 -29.118  66.099  1.00  0.00              
ATOM   1839  CG  TYR A 237     -12.003 -28.721  67.575  1.00  0.00              
ATOM   1840  CD1 TYR A 237     -10.802 -28.499  68.224  1.00  0.00              
ATOM   1841  CE1 TYR A 237     -10.792 -28.141  69.560  1.00  0.00              
ATOM   1842  CD2 TYR A 237     -13.192 -28.585  68.268  1.00  0.00              
ATOM   1843  CE2 TYR A 237     -13.186 -28.244  69.603  1.00  0.00              
ATOM   1844  CZ  TYR A 237     -11.987 -28.014  70.238  1.00  0.00              
ATOM   1845  OH  TYR A 237     -12.005 -27.643  71.567  1.00  0.00              
ATOM   1846  C   TYR A 237     -13.176 -31.332  66.401  1.00  0.00              
ATOM   1847  O   TYR A 237     -14.292 -31.115  65.929  1.00  0.00              
ATOM   1848  N   GLU A 238     -13.007 -32.187  67.409  1.00  0.00              
ATOM   1849  CA  GLU A 238     -14.163 -32.759  68.073  1.00  0.00              
ATOM   1850  CB  GLU A 238     -13.877 -34.147  68.633  1.00  0.00              
ATOM   1851  CG  GLU A 238     -15.176 -34.829  69.059  1.00  0.00              
ATOM   1852  CD  GLU A 238     -15.013 -36.194  69.707  1.00  0.00              
ATOM   1853  OE1 GLU A 238     -14.540 -37.118  69.046  1.00  0.00              
ATOM   1854  OE2 GLU A 238     -15.373 -36.329  70.875  1.00  0.00              
ATOM   1855  C   GLU A 238     -14.619 -31.824  69.182  1.00  0.00              
ATOM   1856  O   GLU A 238     -13.901 -31.582  70.155  1.00  0.00              
ATOM   1857  N   LEU A 239     -15.806 -31.250  68.997  1.00  0.00              
ATOM   1858  CA  LEU A 239     -16.486 -30.527  70.059  1.00  0.00              
ATOM   1859  CB  LEU A 239     -17.761 -29.872  69.535  1.00  0.00              
ATOM   1860  CG  LEU A 239     -17.670 -28.781  68.482  1.00  0.00              
ATOM   1861  CD1 LEU A 239     -19.062 -28.298  68.115  1.00  0.00              
ATOM   1862  CD2 LEU A 239     -16.838 -27.621  68.989  1.00  0.00              
ATOM   1863  C   LEU A 239     -16.852 -31.486  71.189  1.00  0.00              
ATOM   1864  O   LEU A 239     -17.297 -32.601  70.898  1.00  0.00              
ATOM   1865  N   PRO A 240     -16.729 -31.114  72.477  1.00  0.00              
ATOM   1866  CD  PRO A 240     -16.261 -29.798  72.908  1.00  0.00              
ATOM   1867  CA  PRO A 240     -16.978 -31.976  73.638  1.00  0.00              
ATOM   1868  CB  PRO A 240     -16.912 -30.996  74.790  1.00  0.00              
ATOM   1869  CG  PRO A 240     -15.837 -30.042  74.343  1.00  0.00              
ATOM   1870  C   PRO A 240     -18.270 -32.789  73.676  1.00  0.00              
ATOM   1871  O   PRO A 240     -18.366 -33.789  74.385  1.00  0.00              
ATOM   1872  N   ASP A 241     -19.277 -32.392  72.893  1.00  0.00              
ATOM   1873  CA  ASP A 241     -20.524 -33.138  72.776  1.00  0.00              
ATOM   1874  CB  ASP A 241     -21.692 -32.164  72.531  1.00  0.00              
ATOM   1875  CG  ASP A 241     -21.781 -31.599  71.115  1.00  0.00              
ATOM   1876  OD1 ASP A 241     -20.748 -31.218  70.556  1.00  0.00              
ATOM   1877  OD2 ASP A 241     -22.879 -31.530  70.566  1.00  0.00              
ATOM   1878  C   ASP A 241     -20.469 -34.179  71.654  1.00  0.00              
ATOM   1879  O   ASP A 241     -21.509 -34.646  71.188  1.00  0.00              
ATOM   1880  N   GLY A 242     -19.281 -34.503  71.139  1.00  0.00              
ATOM   1881  CA  GLY A 242     -19.129 -35.520  70.113  1.00  0.00              
ATOM   1882  C   GLY A 242     -19.020 -34.954  68.702  1.00  0.00              
ATOM   1883  O   GLY A 242     -18.582 -35.666  67.795  1.00  0.00              
ATOM   1884  N   GLN A 243     -19.366 -33.683  68.468  1.00  0.00              
ATOM   1885  CA  GLN A 243     -19.400 -33.148  67.112  1.00  0.00              
ATOM   1886  CB  GLN A 243     -20.220 -31.867  67.028  1.00  0.00              
ATOM   1887  CG  GLN A 243     -21.721 -32.061  67.161  1.00  0.00              
ATOM   1888  CD  GLN A 243     -22.497 -30.769  66.949  1.00  0.00              
ATOM   1889  OE1 GLN A 243     -22.401 -30.119  65.912  1.00  0.00              
ATOM   1890  NE2 GLN A 243     -23.302 -30.336  67.907  1.00  0.00              
ATOM   1891  C   GLN A 243     -18.023 -32.918  66.507  1.00  0.00              
ATOM   1892  O   GLN A 243     -17.364 -31.904  66.747  1.00  0.00              
ATOM   1893  N   VAL A 244     -17.557 -33.906  65.742  1.00  0.00              
ATOM   1894  CA  VAL A 244     -16.324 -33.773  64.977  1.00  0.00              
ATOM   1895  CB  VAL A 244     -15.810 -35.148  64.474  1.00  0.00              
ATOM   1896  CG1 VAL A 244     -14.413 -35.005  63.888  1.00  0.00              
ATOM   1897  CG2 VAL A 244     -15.785 -36.202  65.571  1.00  0.00              
ATOM   1898  C   VAL A 244     -16.554 -32.807  63.815  1.00  0.00              
ATOM   1899  O   VAL A 244     -17.025 -33.181  62.738  1.00  0.00              
ATOM   1900  N   ILE A 245     -16.266 -31.530  64.058  1.00  0.00              
ATOM   1901  CA  ILE A 245     -16.430 -30.499  63.045  1.00  0.00              
ATOM   1902  CB  ILE A 245     -16.843 -29.137  63.658  1.00  0.00              
ATOM   1903  CG2 ILE A 245     -18.209 -29.298  64.316  1.00  0.00              
ATOM   1904  CG1 ILE A 245     -15.824 -28.535  64.622  1.00  0.00              
ATOM   1905  CD1 ILE A 245     -16.134 -27.086  65.040  1.00  0.00              
ATOM   1906  C   ILE A 245     -15.189 -30.360  62.171  1.00  0.00              
ATOM   1907  O   ILE A 245     -14.058 -30.555  62.626  1.00  0.00              
ATOM   1908  N   THR A 246     -15.387 -30.022  60.897  1.00  0.00              
ATOM   1909  CA  THR A 246     -14.272 -29.891  59.970  1.00  0.00              
ATOM   1910  CB  THR A 246     -14.603 -30.514  58.591  1.00  0.00              
ATOM   1911  OG1 THR A 246     -15.723 -29.833  58.021  1.00  0.00              
ATOM   1912  CG2 THR A 246     -14.862 -32.010  58.690  1.00  0.00              
ATOM   1913  C   THR A 246     -13.924 -28.415  59.850  1.00  0.00              
ATOM   1914  O   THR A 246     -14.825 -27.592  59.689  1.00  0.00              
ATOM   1915  N   ILE A 247     -12.663 -28.013  59.992  1.00  0.00              
ATOM   1916  CA  ILE A 247     -12.296 -26.612  59.857  1.00  0.00              
ATOM   1917  CB  ILE A 247     -11.871 -26.040  61.232  1.00  0.00              
ATOM   1918  CG2 ILE A 247     -11.492 -24.570  61.106  1.00  0.00              
ATOM   1919  CG1 ILE A 247     -13.003 -26.171  62.247  1.00  0.00              
ATOM   1920  CD1 ILE A 247     -12.582 -25.992  63.707  1.00  0.00              
ATOM   1921  C   ILE A 247     -11.186 -26.533  58.822  1.00  0.00              
ATOM   1922  O   ILE A 247     -10.097 -27.080  59.012  1.00  0.00              
ATOM   1923  N   GLY A 248     -11.495 -25.895  57.692  1.00  0.00              
ATOM   1924  CA  GLY A 248     -10.553 -25.768  56.594  1.00  0.00              
ATOM   1925  C   GLY A 248      -9.758 -24.480  56.644  1.00  0.00              
ATOM   1926  O   GLY A 248      -9.062 -24.178  57.616  1.00  0.00              
ATOM   1927  N   ASN A 249      -9.948 -23.680  55.588  1.00  0.00              
ATOM   1928  CA  ASN A 249      -9.214 -22.434  55.380  1.00  0.00              
ATOM   1929  CB  ASN A 249      -9.699 -21.709  54.110  1.00  0.00              
ATOM   1930  CG  ASN A 249     -11.120 -21.154  54.143  1.00  0.00              
ATOM   1931  OD1 ASN A 249     -11.906 -21.415  55.052  1.00  0.00              
ATOM   1932  ND2 ASN A 249     -11.520 -20.345  53.173  1.00  0.00              
ATOM   1933  C   ASN A 249      -9.246 -21.480  56.568  1.00  0.00              
ATOM   1934  O   ASN A 249      -8.284 -20.761  56.844  1.00  0.00              
ATOM   1935  N   GLU A 250     -10.367 -21.554  57.297  1.00  0.00              
ATOM   1936  CA  GLU A 250     -10.621 -20.827  58.532  1.00  0.00              
ATOM   1937  CB  GLU A 250     -11.854 -21.392  59.242  1.00  0.00              
ATOM   1938  CG  GLU A 250     -13.227 -21.250  58.563  1.00  0.00              
ATOM   1939  CD  GLU A 250     -13.601 -22.219  57.443  1.00  0.00              
ATOM   1940  OE1 GLU A 250     -12.965 -23.269  57.286  1.00  0.00              
ATOM   1941  OE2 GLU A 250     -14.550 -21.933  56.713  1.00  0.00              
ATOM   1942  C   GLU A 250      -9.454 -20.808  59.515  1.00  0.00              
ATOM   1943  O   GLU A 250      -9.207 -19.791  60.166  1.00  0.00              
ATOM   1944  N   ARG A 251      -8.692 -21.909  59.577  1.00  0.00              
ATOM   1945  CA  ARG A 251      -7.526 -22.025  60.446  1.00  0.00              
ATOM   1946  CB  ARG A 251      -6.898 -23.400  60.299  1.00  0.00              
ATOM   1947  CG  ARG A 251      -7.753 -24.552  60.808  1.00  0.00              
ATOM   1948  CD  ARG A 251      -6.964 -25.850  60.758  1.00  0.00              
ATOM   1949  NE  ARG A 251      -5.805 -25.766  61.633  1.00  0.00              
ATOM   1950  CZ  ARG A 251      -4.827 -26.668  61.658  1.00  0.00              
ATOM   1951  NH1 ARG A 251      -3.816 -26.437  62.481  1.00  0.00              
ATOM   1952  NH2 ARG A 251      -4.844 -27.753  60.892  1.00  0.00              
ATOM   1953  C   ARG A 251      -6.441 -20.976  60.225  1.00  0.00              
ATOM   1954  O   ARG A 251      -5.736 -20.599  61.164  1.00  0.00              
ATOM   1955  N   PHE A 252      -6.278 -20.510  58.984  1.00  0.00              
ATOM   1956  CA  PHE A 252      -5.377 -19.400  58.704  1.00  0.00              
ATOM   1957  CB  PHE A 252      -4.351 -19.749  57.620  1.00  0.00              
ATOM   1958  CG  PHE A 252      -4.906 -20.326  56.325  1.00  0.00              
ATOM   1959  CD1 PHE A 252      -5.299 -19.489  55.300  1.00  0.00              
ATOM   1960  CD2 PHE A 252      -5.005 -21.696  56.181  1.00  0.00              
ATOM   1961  CE1 PHE A 252      -5.805 -20.027  54.137  1.00  0.00              
ATOM   1962  CE2 PHE A 252      -5.505 -22.225  55.014  1.00  0.00              
ATOM   1963  CZ  PHE A 252      -5.910 -21.392  53.996  1.00  0.00              
ATOM   1964  C   PHE A 252      -6.113 -18.104  58.391  1.00  0.00              
ATOM   1965  O   PHE A 252      -5.654 -17.008  58.717  1.00  0.00              
ATOM   1966  N   ARG A 253      -7.295 -18.242  57.786  1.00  0.00              
ATOM   1967  CA  ARG A 253      -8.197 -17.141  57.472  1.00  0.00              
ATOM   1968  CB  ARG A 253      -9.383 -17.751  56.734  1.00  0.00              
ATOM   1969  CG  ARG A 253     -10.594 -16.924  56.342  1.00  0.00              
ATOM   1970  CD  ARG A 253     -11.542 -17.931  55.719  1.00  0.00              
ATOM   1971  NE  ARG A 253     -12.897 -17.435  55.560  1.00  0.00              
ATOM   1972  CZ  ARG A 253     -13.943 -18.259  55.453  1.00  0.00              
ATOM   1973  NH1 ARG A 253     -15.156 -17.733  55.371  1.00  0.00              
ATOM   1974  NH2 ARG A 253     -13.802 -19.581  55.396  1.00  0.00              
ATOM   1975  C   ARG A 253      -8.638 -16.349  58.700  1.00  0.00              
ATOM   1976  O   ARG A 253      -8.967 -15.165  58.586  1.00  0.00              
ATOM   1977  N   CYS A 254      -8.670 -16.981  59.881  1.00  0.00              
ATOM   1978  CA  CYS A 254      -8.863 -16.253  61.124  1.00  0.00              
ATOM   1979  CB  CYS A 254      -9.366 -17.166  62.246  1.00  0.00              
ATOM   1980  SG  CYS A 254      -9.584 -16.327  63.835  1.00  0.00              
ATOM   1981  C   CYS A 254      -7.662 -15.391  61.520  1.00  0.00              
ATOM   1982  O   CYS A 254      -7.845 -14.168  61.495  1.00  0.00              
ATOM   1983  N   PRO A 255      -6.430 -15.855  61.834  1.00  0.00              
ATOM   1984  CD  PRO A 255      -6.041 -17.255  61.983  1.00  0.00              
ATOM   1985  CA  PRO A 255      -5.285 -14.999  62.153  1.00  0.00              
ATOM   1986  CB  PRO A 255      -4.165 -15.983  62.386  1.00  0.00              
ATOM   1987  CG  PRO A 255      -4.880 -17.172  62.947  1.00  0.00              
ATOM   1988  C   PRO A 255      -4.910 -14.016  61.054  1.00  0.00              
ATOM   1989  O   PRO A 255      -4.374 -12.942  61.335  1.00  0.00              
ATOM   1990  N   GLU A 256      -5.216 -14.352  59.795  1.00  0.00              
ATOM   1991  CA  GLU A 256      -5.039 -13.447  58.669  1.00  0.00              
ATOM   1992  CB  GLU A 256      -5.587 -14.092  57.403  1.00  0.00              
ATOM   1993  CG  GLU A 256      -5.252 -13.367  56.100  1.00  0.00              
ATOM   1994  CD  GLU A 256      -3.773 -13.266  55.765  1.00  0.00              
ATOM   1995  OE1 GLU A 256      -3.048 -14.252  55.905  1.00  0.00              
ATOM   1996  OE2 GLU A 256      -3.332 -12.202  55.322  1.00  0.00              
ATOM   1997  C   GLU A 256      -5.685 -12.081  58.871  1.00  0.00              
ATOM   1998  O   GLU A 256      -5.167 -11.091  58.355  1.00  0.00              
ATOM   1999  N   THR A 257      -6.769 -11.991  59.648  1.00  0.00              
ATOM   2000  CA  THR A 257      -7.407 -10.720  59.969  1.00  0.00              
ATOM   2001  CB  THR A 257      -8.643 -10.943  60.849  1.00  0.00              
ATOM   2002  OG1 THR A 257      -9.308 -12.075  60.310  1.00  0.00              
ATOM   2003  CG2 THR A 257      -9.584  -9.751  60.838  1.00  0.00              
ATOM   2004  C   THR A 257      -6.455  -9.737  60.648  1.00  0.00              
ATOM   2005  O   THR A 257      -6.576  -8.529  60.456  1.00  0.00              
ATOM   2006  N   LEU A 258      -5.454 -10.224  61.394  1.00  0.00              
ATOM   2007  CA  LEU A 258      -4.432  -9.361  61.980  1.00  0.00              
ATOM   2008  CB  LEU A 258      -3.492 -10.173  62.861  1.00  0.00              
ATOM   2009  CG  LEU A 258      -4.044 -10.894  64.083  1.00  0.00              
ATOM   2010  CD1 LEU A 258      -2.981 -11.815  64.656  1.00  0.00              
ATOM   2011  CD2 LEU A 258      -4.550  -9.912  65.130  1.00  0.00              
ATOM   2012  C   LEU A 258      -3.608  -8.640  60.918  1.00  0.00              
ATOM   2013  O   LEU A 258      -3.043  -7.573  61.158  1.00  0.00              
ATOM   2014  N   PHE A 259      -3.521  -9.241  59.730  1.00  0.00              
ATOM   2015  CA  PHE A 259      -2.857  -8.638  58.589  1.00  0.00              
ATOM   2016  CB  PHE A 259      -2.073  -9.707  57.819  1.00  0.00              
ATOM   2017  CG  PHE A 259      -0.869 -10.241  58.591  1.00  0.00              
ATOM   2018  CD1 PHE A 259       0.402  -9.835  58.236  1.00  0.00              
ATOM   2019  CD2 PHE A 259      -1.041 -11.076  59.681  1.00  0.00              
ATOM   2020  CE1 PHE A 259       1.488 -10.222  58.993  1.00  0.00              
ATOM   2021  CE2 PHE A 259       0.049 -11.454  60.435  1.00  0.00              
ATOM   2022  CZ  PHE A 259       1.313 -11.025  60.097  1.00  0.00              
ATOM   2023  C   PHE A 259      -3.855  -7.926  57.682  1.00  0.00              
ATOM   2024  O   PHE A 259      -3.521  -6.911  57.071  1.00  0.00              
ATOM   2025  N   GLN A 260      -5.093  -8.430  57.595  1.00  0.00              
ATOM   2026  CA  GLN A 260      -6.150  -7.844  56.782  1.00  0.00              
ATOM   2027  CB  GLN A 260      -6.493  -8.772  55.612  1.00  0.00              
ATOM   2028  CG  GLN A 260      -5.393  -8.949  54.575  1.00  0.00              
ATOM   2029  CD  GLN A 260      -5.774  -9.901  53.453  1.00  0.00              
ATOM   2030  OE1 GLN A 260      -6.752  -9.708  52.736  1.00  0.00              
ATOM   2031  NE2 GLN A 260      -5.016 -10.968  53.246  1.00  0.00              
ATOM   2032  C   GLN A 260      -7.406  -7.554  57.616  1.00  0.00              
ATOM   2033  O   GLN A 260      -8.362  -8.341  57.609  1.00  0.00              
ATOM   2034  N   PRO A 261      -7.486  -6.426  58.346  1.00  0.00              
ATOM   2035  CD  PRO A 261      -6.437  -5.416  58.430  1.00  0.00              
ATOM   2036  CA  PRO A 261      -8.608  -6.069  59.224  1.00  0.00              
ATOM   2037  CB  PRO A 261      -8.143  -4.764  59.830  1.00  0.00              
ATOM   2038  CG  PRO A 261      -6.645  -4.880  59.829  1.00  0.00              
ATOM   2039  C   PRO A 261      -9.965  -5.923  58.534  1.00  0.00              
ATOM   2040  O   PRO A 261     -11.037  -5.988  59.153  1.00  0.00              
ATOM   2041  N   SER A 262      -9.904  -5.766  57.211  1.00  0.00              
ATOM   2042  CA  SER A 262     -11.049  -5.774  56.319  1.00  0.00              
ATOM   2043  CB  SER A 262     -10.521  -5.647  54.895  1.00  0.00              
ATOM   2044  OG  SER A 262      -9.315  -6.392  54.740  1.00  0.00              
ATOM   2045  C   SER A 262     -11.941  -7.003  56.449  1.00  0.00              
ATOM   2046  O   SER A 262     -13.141  -6.925  56.189  1.00  0.00              
ATOM   2047  N   PHE A 263     -11.384  -8.138  56.891  1.00  0.00              
ATOM   2048  CA  PHE A 263     -12.168  -9.338  57.158  1.00  0.00              
ATOM   2049  CB  PHE A 263     -11.245 -10.500  57.495  1.00  0.00              
ATOM   2050  CG  PHE A 263     -10.386 -11.025  56.351  1.00  0.00              
ATOM   2051  CD1 PHE A 263      -9.311 -11.835  56.654  1.00  0.00              
ATOM   2052  CD2 PHE A 263     -10.678 -10.732  55.029  1.00  0.00              
ATOM   2053  CE1 PHE A 263      -8.544 -12.355  55.636  1.00  0.00              
ATOM   2054  CE2 PHE A 263      -9.898 -11.252  54.019  1.00  0.00              
ATOM   2055  CZ  PHE A 263      -8.832 -12.066  54.322  1.00  0.00              
ATOM   2056  C   PHE A 263     -13.221  -9.188  58.251  1.00  0.00              
ATOM   2057  O   PHE A 263     -14.238  -9.887  58.259  1.00  0.00              
ATOM   2058  N   ILE A 264     -12.979  -8.295  59.215  1.00  0.00              
ATOM   2059  CA  ILE A 264     -14.030  -7.880  60.134  1.00  0.00              
ATOM   2060  CB  ILE A 264     -13.450  -7.596  61.544  1.00  0.00              
ATOM   2061  CG2 ILE A 264     -14.465  -6.927  62.473  1.00  0.00              
ATOM   2062  CG1 ILE A 264     -12.955  -8.901  62.155  1.00  0.00              
ATOM   2063  CD1 ILE A 264     -12.262  -8.767  63.523  1.00  0.00              
ATOM   2064  C   ILE A 264     -14.743  -6.669  59.541  1.00  0.00              
ATOM   2065  O   ILE A 264     -15.970  -6.569  59.578  1.00  0.00              
ATOM   2066  N   GLY A 265     -13.958  -5.759  58.965  1.00  0.00              
ATOM   2067  CA  GLY A 265     -14.483  -4.520  58.418  1.00  0.00              
ATOM   2068  C   GLY A 265     -13.694  -3.307  58.889  1.00  0.00              
ATOM   2069  O   GLY A 265     -14.086  -2.167  58.635  1.00  0.00              
ATOM   2070  N   MET A 266     -12.565  -3.519  59.573  1.00  0.00              
ATOM   2071  CA  MET A 266     -11.772  -2.413  60.080  1.00  0.00              
ATOM   2072  CB  MET A 266     -10.865  -2.863  61.220  1.00  0.00              
ATOM   2073  CG  MET A 266     -11.581  -3.374  62.460  1.00  0.00              
ATOM   2074  SD  MET A 266     -10.424  -4.018  63.695  1.00  0.00              
ATOM   2075  CE  MET A 266      -9.986  -2.518  64.526  1.00  0.00              
ATOM   2076  C   MET A 266     -10.927  -1.837  58.955  1.00  0.00              
ATOM   2077  O   MET A 266     -10.219  -2.554  58.247  1.00  0.00              
ATOM   2078  N   GLU A 267     -11.028  -0.518  58.783  1.00  0.00              
ATOM   2079  CA  GLU A 267     -10.220   0.206  57.809  1.00  0.00              
ATOM   2080  CB  GLU A 267     -10.897   1.526  57.462  1.00  0.00              
ATOM   2081  CG  GLU A 267     -12.263   1.359  56.807  1.00  0.00              
ATOM   2082  CD  GLU A 267     -12.938   2.681  56.478  1.00  0.00              
ATOM   2083  OE1 GLU A 267     -13.561   3.262  57.366  1.00  0.00              
ATOM   2084  OE2 GLU A 267     -12.838   3.127  55.336  1.00  0.00              
ATOM   2085  C   GLU A 267      -8.789   0.472  58.275  1.00  0.00              
ATOM   2086  O   GLU A 267      -7.972   1.038  57.547  1.00  0.00              
ATOM   2087  N   SER A 268      -8.487   0.101  59.520  1.00  0.00              
ATOM   2088  CA  SER A 268      -7.163   0.229  60.101  1.00  0.00              
ATOM   2089  CB  SER A 268      -7.278  -0.139  61.570  1.00  0.00              
ATOM   2090  OG  SER A 268      -8.397   0.509  62.165  1.00  0.00              
ATOM   2091  C   SER A 268      -6.136  -0.676  59.426  1.00  0.00              
ATOM   2092  O   SER A 268      -6.468  -1.736  58.891  1.00  0.00              
ATOM   2093  N   ALA A 269      -4.872  -0.251  59.441  1.00  0.00              
ATOM   2094  CA  ALA A 269      -3.784  -1.044  58.891  1.00  0.00              
ATOM   2095  CB  ALA A 269      -2.537  -0.179  58.815  1.00  0.00              
ATOM   2096  C   ALA A 269      -3.466  -2.254  59.762  1.00  0.00              
ATOM   2097  O   ALA A 269      -3.553  -2.187  60.990  1.00  0.00              
ATOM   2098  N   GLY A 270      -3.118  -3.377  59.129  1.00  0.00              
ATOM   2099  CA  GLY A 270      -2.782  -4.597  59.845  1.00  0.00              
ATOM   2100  C   GLY A 270      -1.411  -4.551  60.503  1.00  0.00              
ATOM   2101  O   GLY A 270      -0.540  -3.775  60.103  1.00  0.00              
ATOM   2102  N   ILE A 271      -1.220  -5.464  61.463  1.00  0.00              
ATOM   2103  CA  ILE A 271      -0.036  -5.587  62.312  1.00  0.00              
ATOM   2104  CB  ILE A 271      -0.100  -7.000  62.969  1.00  0.00              
ATOM   2105  CG2 ILE A 271       1.238  -7.694  63.208  1.00  0.00              
ATOM   2106  CG1 ILE A 271      -0.945  -6.900  64.234  1.00  0.00              
ATOM   2107  CD1 ILE A 271      -1.090  -8.193  65.061  1.00  0.00              
ATOM   2108  C   ILE A 271       1.324  -5.238  61.706  1.00  0.00              
ATOM   2109  O   ILE A 271       2.068  -4.411  62.245  1.00  0.00              
ATOM   2110  N   HIS A 272       1.617  -5.851  60.555  1.00  0.00              
ATOM   2111  CA  HIS A 272       2.838  -5.599  59.806  1.00  0.00              
ATOM   2112  CB  HIS A 272       2.923  -6.546  58.603  1.00  0.00              
ATOM   2113  CG  HIS A 272       1.792  -6.435  57.583  1.00  0.00              
ATOM   2114  ND1 HIS A 272       0.498  -6.690  57.736  1.00  0.00              
ATOM   2115  CD2 HIS A 272       1.994  -6.038  56.283  1.00  0.00              
ATOM   2116  NE2 HIS A 272       0.813  -6.079  55.728  1.00  0.00              
ATOM   2117  CE1 HIS A 272      -0.090  -6.466  56.592  1.00  0.00              
ATOM   2118  C   HIS A 272       2.977  -4.147  59.370  1.00  0.00              
ATOM   2119  O   HIS A 272       4.023  -3.522  59.554  1.00  0.00              
ATOM   2120  N   GLU A 273       1.875  -3.590  58.858  1.00  0.00              
ATOM   2121  CA  GLU A 273       1.841  -2.221  58.378  1.00  0.00              
ATOM   2122  CB  GLU A 273       0.542  -1.917  57.657  1.00  0.00              
ATOM   2123  CG  GLU A 273       0.250  -2.776  56.444  1.00  0.00              
ATOM   2124  CD  GLU A 273      -1.139  -2.529  55.887  1.00  0.00              
ATOM   2125  OE1 GLU A 273      -2.088  -3.155  56.366  1.00  0.00              
ATOM   2126  OE2 GLU A 273      -1.277  -1.687  55.000  1.00  0.00              
ATOM   2127  C   GLU A 273       1.945  -1.277  59.560  1.00  0.00              
ATOM   2128  O   GLU A 273       2.666  -0.286  59.472  1.00  0.00              
ATOM   2129  N   THR A 274       1.255  -1.547  60.673  1.00  0.00              
ATOM   2130  CA  THR A 274       1.361  -0.699  61.849  1.00  0.00              
ATOM   2131  CB  THR A 274       0.276  -1.050  62.882  1.00  0.00              
ATOM   2132  OG1 THR A 274       0.187  -2.467  62.963  1.00  0.00              
ATOM   2133  CG2 THR A 274      -1.068  -0.435  62.536  1.00  0.00              
ATOM   2134  C   THR A 274       2.761  -0.686  62.453  1.00  0.00              
ATOM   2135  O   THR A 274       3.280   0.385  62.769  1.00  0.00              
ATOM   2136  N   THR A 275       3.410  -1.858  62.539  1.00  0.00              
ATOM   2137  CA  THR A 275       4.797  -1.966  62.987  1.00  0.00              
ATOM   2138  CB  THR A 275       5.215  -3.459  63.025  1.00  0.00              
ATOM   2139  OG1 THR A 275       4.405  -4.070  64.021  1.00  0.00              
ATOM   2140  CG2 THR A 275       6.681  -3.692  63.371  1.00  0.00              
ATOM   2141  C   THR A 275       5.717  -1.148  62.083  1.00  0.00              
ATOM   2142  O   THR A 275       6.494  -0.308  62.548  1.00  0.00              
ATOM   2143  N   TYR A 276       5.574  -1.352  60.769  1.00  0.00              
ATOM   2144  CA  TYR A 276       6.343  -0.616  59.781  1.00  0.00              
ATOM   2145  CB  TYR A 276       6.016  -1.163  58.392  1.00  0.00              
ATOM   2146  CG  TYR A 276       6.865  -0.605  57.259  1.00  0.00              
ATOM   2147  CD1 TYR A 276       8.234  -0.476  57.401  1.00  0.00              
ATOM   2148  CE1 TYR A 276       8.986   0.021  56.363  1.00  0.00              
ATOM   2149  CD2 TYR A 276       6.250  -0.240  56.079  1.00  0.00              
ATOM   2150  CE2 TYR A 276       7.006   0.238  55.032  1.00  0.00              
ATOM   2151  CZ  TYR A 276       8.370   0.360  55.181  1.00  0.00              
ATOM   2152  OH  TYR A 276       9.143   0.782  54.118  1.00  0.00              
ATOM   2153  C   TYR A 276       6.099   0.888  59.854  1.00  0.00              
ATOM   2154  O   TYR A 276       7.048   1.669  59.792  1.00  0.00              
ATOM   2155  N   ASN A 277       4.850   1.323  60.031  1.00  0.00              
ATOM   2156  CA  ASN A 277       4.539   2.740  60.140  1.00  0.00              
ATOM   2157  CB  ASN A 277       3.053   3.030  59.944  1.00  0.00              
ATOM   2158  CG  ASN A 277       2.643   3.063  58.475  1.00  0.00              
ATOM   2159  OD1 ASN A 277       2.715   4.088  57.801  1.00  0.00              
ATOM   2160  ND2 ASN A 277       2.191   1.964  57.893  1.00  0.00              
ATOM   2161  C   ASN A 277       5.054   3.366  61.425  1.00  0.00              
ATOM   2162  O   ASN A 277       5.424   4.538  61.404  1.00  0.00              
ATOM   2163  N   SER A 278       5.129   2.633  62.546  1.00  0.00              
ATOM   2164  CA  SER A 278       5.863   3.095  63.721  1.00  0.00              
ATOM   2165  CB  SER A 278       5.774   2.074  64.844  1.00  0.00              
ATOM   2166  OG  SER A 278       4.469   1.987  65.391  1.00  0.00              
ATOM   2167  C   SER A 278       7.332   3.362  63.412  1.00  0.00              
ATOM   2168  O   SER A 278       7.864   4.425  63.745  1.00  0.00              
ATOM   2169  N   ILE A 279       7.983   2.418  62.719  1.00  0.00              
ATOM   2170  CA  ILE A 279       9.377   2.567  62.313  1.00  0.00              
ATOM   2171  CB  ILE A 279       9.880   1.253  61.663  1.00  0.00              
ATOM   2172  CG2 ILE A 279      11.329   1.382  61.219  1.00  0.00              
ATOM   2173  CG1 ILE A 279       9.772   0.089  62.641  1.00  0.00              
ATOM   2174  CD1 ILE A 279       9.950  -1.310  62.022  1.00  0.00              
ATOM   2175  C   ILE A 279       9.548   3.776  61.392  1.00  0.00              
ATOM   2176  O   ILE A 279      10.439   4.597  61.609  1.00  0.00              
ATOM   2177  N   MET A 280       8.663   3.928  60.402  1.00  0.00              
ATOM   2178  CA  MET A 280       8.650   5.086  59.515  1.00  0.00              
ATOM   2179  CB  MET A 280       7.633   4.891  58.394  1.00  0.00              
ATOM   2180  CG  MET A 280       7.986   3.821  57.366  1.00  0.00              
ATOM   2181  SD  MET A 280       9.400   4.249  56.319  1.00  0.00              
ATOM   2182  CE  MET A 280      10.655   3.211  57.013  1.00  0.00              
ATOM   2183  C   MET A 280       8.362   6.406  60.221  1.00  0.00              
ATOM   2184  O   MET A 280       8.877   7.454  59.830  1.00  0.00              
ATOM   2185  N   LYS A 281       7.533   6.382  61.270  1.00  0.00              
ATOM   2186  CA  LYS A 281       7.248   7.575  62.055  1.00  0.00              
ATOM   2187  CB  LYS A 281       6.059   7.319  62.966  1.00  0.00              
ATOM   2188  CG  LYS A 281       5.149   8.527  63.084  1.00  0.00              
ATOM   2189  CD  LYS A 281       4.013   8.225  64.041  1.00  0.00              
ATOM   2190  CE  LYS A 281       3.063   9.406  64.122  1.00  0.00              
ATOM   2191  NZ  LYS A 281       2.120   9.209  65.204  1.00  0.00              
ATOM   2192  C   LYS A 281       8.463   8.002  62.875  1.00  0.00              
ATOM   2193  O   LYS A 281       8.644   9.184  63.170  1.00  0.00              
ATOM   2194  N   CYS A 282       9.303   7.039  63.267  1.00  0.00              
ATOM   2195  CA  CYS A 282      10.602   7.343  63.847  1.00  0.00              
ATOM   2196  CB  CYS A 282      11.193   6.091  64.478  1.00  0.00              
ATOM   2197  SG  CYS A 282      10.180   5.440  65.830  1.00  0.00              
ATOM   2198  C   CYS A 282      11.576   7.904  62.812  1.00  0.00              
ATOM   2199  O   CYS A 282      11.445   7.687  61.603  1.00  0.00              
ATOM   2200  N   ASP A 283      12.565   8.664  63.294  1.00  0.00              
ATOM   2201  CA  ASP A 283      13.611   9.224  62.446  1.00  0.00              
ATOM   2202  CB  ASP A 283      14.412  10.268  63.251  1.00  0.00              
ATOM   2203  CG  ASP A 283      15.722  10.880  62.725  1.00  0.00              
ATOM   2204  OD1 ASP A 283      16.359  10.386  61.789  1.00  0.00              
ATOM   2205  OD2 ASP A 283      16.142  11.868  63.323  1.00  0.00              
ATOM   2206  C   ASP A 283      14.529   8.138  61.909  1.00  0.00              
ATOM   2207  O   ASP A 283      15.302   7.540  62.657  1.00  0.00              
ATOM   2208  N   ILE A 284      14.377   7.898  60.604  1.00  0.00              
ATOM   2209  CA  ILE A 284      15.398   7.383  59.685  1.00  0.00              
ATOM   2210  CB  ILE A 284      15.772   8.451  58.604  1.00  0.00              
ATOM   2211  CG2 ILE A 284      16.605   7.815  57.496  1.00  0.00              
ATOM   2212  CG1 ILE A 284      14.597   9.157  57.938  1.00  0.00              
ATOM   2213  CD1 ILE A 284      13.966  10.330  58.710  1.00  0.00              
ATOM   2214  C   ILE A 284      16.671   6.798  60.291  1.00  0.00              
ATOM   2215  O   ILE A 284      16.905   5.588  60.282  1.00  0.00              
ATOM   2216  N   ASP A 285      17.463   7.687  60.889  1.00  0.00              
ATOM   2217  CA  ASP A 285      18.801   7.377  61.366  1.00  0.00              
ATOM   2218  CB  ASP A 285      19.508   8.665  61.817  1.00  0.00              
ATOM   2219  CG  ASP A 285      19.687   9.738  60.735  1.00  0.00              
ATOM   2220  OD1 ASP A 285      20.693  10.436  60.725  1.00  0.00              
ATOM   2221  OD2 ASP A 285      18.789   9.912  59.906  1.00  0.00              
ATOM   2222  C   ASP A 285      18.830   6.324  62.467  1.00  0.00              
ATOM   2223  O   ASP A 285      19.822   5.615  62.606  1.00  0.00              
ATOM   2224  N   ILE A 286      17.760   6.155  63.253  1.00  0.00              
ATOM   2225  CA  ILE A 286      17.737   5.123  64.286  1.00  0.00              
ATOM   2226  CB  ILE A 286      17.054   5.610  65.591  1.00  0.00              
ATOM   2227  CG2 ILE A 286      17.815   6.814  66.134  1.00  0.00              
ATOM   2228  CG1 ILE A 286      15.562   5.905  65.428  1.00  0.00              
ATOM   2229  CD1 ILE A 286      14.801   6.144  66.748  1.00  0.00              
ATOM   2230  C   ILE A 286      17.107   3.806  63.836  1.00  0.00              
ATOM   2231  O   ILE A 286      17.219   2.793  64.534  1.00  0.00              
ATOM   2232  N   ARG A 287      16.473   3.782  62.654  1.00  0.00              
ATOM   2233  CA  ARG A 287      15.576   2.698  62.261  1.00  0.00              
ATOM   2234  CB  ARG A 287      14.973   2.956  60.882  1.00  0.00              
ATOM   2235  CG  ARG A 287      13.948   4.080  60.900  1.00  0.00              
ATOM   2236  CD  ARG A 287      13.387   4.371  59.512  1.00  0.00              
ATOM   2237  NE  ARG A 287      12.434   5.466  59.606  1.00  0.00              
ATOM   2238  CZ  ARG A 287      12.223   6.370  58.647  1.00  0.00              
ATOM   2239  NH1 ARG A 287      11.420   7.382  58.923  1.00  0.00              
ATOM   2240  NH2 ARG A 287      12.795   6.314  57.448  1.00  0.00              
ATOM   2241  C   ARG A 287      16.119   1.277  62.329  1.00  0.00              
ATOM   2242  O   ARG A 287      15.391   0.371  62.742  1.00  0.00              
ATOM   2243  N   LYS A 288      17.399   1.058  61.996  1.00  0.00              
ATOM   2244  CA  LYS A 288      18.005  -0.271  62.043  1.00  0.00              
ATOM   2245  CB  LYS A 288      19.450  -0.238  61.547  1.00  0.00              
ATOM   2246  CG  LYS A 288      20.030  -1.640  61.381  1.00  0.00              
ATOM   2247  CD  LYS A 288      21.541  -1.608  61.290  1.00  0.00              
ATOM   2248  CE  LYS A 288      22.074  -3.029  61.368  1.00  0.00              
ATOM   2249  NZ  LYS A 288      23.520  -3.033  61.479  1.00  0.00              
ATOM   2250  C   LYS A 288      17.972  -0.870  63.447  1.00  0.00              
ATOM   2251  O   LYS A 288      17.693  -2.059  63.615  1.00  0.00              
ATOM   2252  N   ASP A 289      18.183  -0.028  64.468  1.00  0.00              
ATOM   2253  CA  ASP A 289      18.189  -0.456  65.867  1.00  0.00              
ATOM   2254  CB  ASP A 289      18.454   0.724  66.810  1.00  0.00              
ATOM   2255  CG  ASP A 289      19.808   1.419  66.698  1.00  0.00              
ATOM   2256  OD1 ASP A 289      20.447   1.617  67.734  1.00  0.00              
ATOM   2257  OD2 ASP A 289      20.192   1.812  65.595  1.00  0.00              
ATOM   2258  C   ASP A 289      16.855  -1.085  66.261  1.00  0.00              
ATOM   2259  O   ASP A 289      16.794  -2.030  67.053  1.00  0.00              
ATOM   2260  N   LEU A 290      15.781  -0.551  65.668  1.00  0.00              
ATOM   2261  CA  LEU A 290      14.439  -1.078  65.848  1.00  0.00              
ATOM   2262  CB  LEU A 290      13.403  -0.019  65.484  1.00  0.00              
ATOM   2263  CG  LEU A 290      13.423   1.319  66.216  1.00  0.00              
ATOM   2264  CD1 LEU A 290      12.448   2.279  65.560  1.00  0.00              
ATOM   2265  CD2 LEU A 290      13.112   1.148  67.695  1.00  0.00              
ATOM   2266  C   LEU A 290      14.229  -2.317  64.987  1.00  0.00              
ATOM   2267  O   LEU A 290      13.816  -3.358  65.502  1.00  0.00              
ATOM   2268  N   TYR A 291      14.546  -2.228  63.684  1.00  0.00              
ATOM   2269  CA  TYR A 291      14.403  -3.329  62.733  1.00  0.00              
ATOM   2270  CB  TYR A 291      15.011  -2.977  61.376  1.00  0.00              
ATOM   2271  CG  TYR A 291      14.141  -2.162  60.431  1.00  0.00              
ATOM   2272  CD1 TYR A 291      12.905  -2.634  60.034  1.00  0.00              
ATOM   2273  CE1 TYR A 291      12.179  -1.950  59.080  1.00  0.00              
ATOM   2274  CD2 TYR A 291      14.635  -0.989  59.902  1.00  0.00              
ATOM   2275  CE2 TYR A 291      13.913  -0.298  58.954  1.00  0.00              
ATOM   2276  CZ  TYR A 291      12.692  -0.788  58.546  1.00  0.00              
ATOM   2277  OH  TYR A 291      11.971  -0.104  57.590  1.00  0.00              
ATOM   2278  C   TYR A 291      15.034  -4.640  63.172  1.00  0.00              
ATOM   2279  O   TYR A 291      14.429  -5.705  63.043  1.00  0.00              
ATOM   2280  N   ALA A 292      16.250  -4.558  63.715  1.00  0.00              
ATOM   2281  CA  ALA A 292      16.974  -5.724  64.197  1.00  0.00              
ATOM   2282  CB  ALA A 292      18.397  -5.312  64.540  1.00  0.00              
ATOM   2283  C   ALA A 292      16.373  -6.385  65.430  1.00  0.00              
ATOM   2284  O   ALA A 292      16.742  -7.507  65.776  1.00  0.00              
ATOM   2285  N   ASN A 293      15.448  -5.713  66.122  1.00  0.00              
ATOM   2286  CA  ASN A 293      14.872  -6.254  67.339  1.00  0.00              
ATOM   2287  CB  ASN A 293      15.460  -5.575  68.587  1.00  0.00              
ATOM   2288  CG  ASN A 293      16.974  -5.605  68.722  1.00  0.00              
ATOM   2289  OD1 ASN A 293      17.567  -6.565  69.208  1.00  0.00              
ATOM   2290  ND2 ASN A 293      17.658  -4.550  68.298  1.00  0.00              
ATOM   2291  C   ASN A 293      13.358  -6.070  67.304  1.00  0.00              
ATOM   2292  O   ASN A 293      12.771  -5.364  68.134  1.00  0.00              
ATOM   2293  N   ASN A 294      12.671  -6.674  66.328  1.00  0.00              
ATOM   2294  CA  ASN A 294      11.218  -6.608  66.330  1.00  0.00              
ATOM   2295  CB  ASN A 294      10.620  -6.585  64.924  1.00  0.00              
ATOM   2296  CG  ASN A 294       9.099  -6.428  64.877  1.00  0.00              
ATOM   2297  OD1 ASN A 294       8.454  -6.901  63.946  1.00  0.00              
ATOM   2298  ND2 ASN A 294       8.415  -5.776  65.811  1.00  0.00              
ATOM   2299  C   ASN A 294      10.652  -7.735  67.180  1.00  0.00              
ATOM   2300  O   ASN A 294      10.320  -8.821  66.705  1.00  0.00              
ATOM   2301  N   VAL A 295      10.564  -7.449  68.476  1.00  0.00              
ATOM   2302  CA  VAL A 295      10.194  -8.450  69.464  1.00  0.00              
ATOM   2303  CB  VAL A 295      10.848  -8.120  70.829  1.00  0.00              
ATOM   2304  CG1 VAL A 295      10.435  -9.099  71.922  1.00  0.00              
ATOM   2305  CG2 VAL A 295      12.365  -8.152  70.703  1.00  0.00              
ATOM   2306  C   VAL A 295       8.679  -8.539  69.568  1.00  0.00              
ATOM   2307  O   VAL A 295       7.999  -7.546  69.826  1.00  0.00              
ATOM   2308  N   MET A 296       8.128  -9.726  69.330  1.00  0.00              
ATOM   2309  CA  MET A 296       6.703  -9.947  69.506  1.00  0.00              
ATOM   2310  CB  MET A 296       6.206 -10.998  68.534  1.00  0.00              
ATOM   2311  CG  MET A 296       6.257 -10.507  67.098  1.00  0.00              
ATOM   2312  SD  MET A 296       5.448 -11.653  65.960  1.00  0.00              
ATOM   2313  CE  MET A 296       6.820 -12.742  65.743  1.00  0.00              
ATOM   2314  C   MET A 296       6.354 -10.337  70.934  1.00  0.00              
ATOM   2315  O   MET A 296       7.166 -10.942  71.636  1.00  0.00              
ATOM   2316  N   SER A 297       5.145  -9.997  71.384  1.00  0.00              
ATOM   2317  CA  SER A 297       4.723 -10.234  72.754  1.00  0.00              
ATOM   2318  CB  SER A 297       5.303  -9.150  73.646  1.00  0.00              
ATOM   2319  OG  SER A 297       4.975  -7.843  73.194  1.00  0.00              
ATOM   2320  C   SER A 297       3.207 -10.233  72.870  1.00  0.00              
ATOM   2321  O   SER A 297       2.512  -9.584  72.086  1.00  0.00              
ATOM   2322  N   GLY A 298       2.693 -10.963  73.856  1.00  0.00              
ATOM   2323  CA  GLY A 298       1.265 -11.073  74.071  1.00  0.00              
ATOM   2324  C   GLY A 298       0.706 -12.388  73.549  1.00  0.00              
ATOM   2325  O   GLY A 298       1.428 -13.312  73.154  1.00  0.00              
ATOM   2326  N   GLY A 299      -0.624 -12.421  73.501  1.00  0.00              
ATOM   2327  CA  GLY A 299      -1.377 -13.635  73.245  1.00  0.00              
ATOM   2328  C   GLY A 299      -1.471 -13.950  71.762  1.00  0.00              
ATOM   2329  O   GLY A 299      -1.118 -15.051  71.336  1.00  0.00              
ATOM   2330  N   THR A 300      -1.891 -12.978  70.943  1.00  0.00              
ATOM   2331  CA  THR A 300      -2.134 -13.225  69.524  1.00  0.00              
ATOM   2332  CB  THR A 300      -2.846 -12.045  68.834  1.00  0.00              
ATOM   2333  OG1 THR A 300      -2.936 -10.950  69.738  1.00  0.00              
ATOM   2334  CG2 THR A 300      -4.225 -12.448  68.374  1.00  0.00              
ATOM   2335  C   THR A 300      -0.855 -13.581  68.774  1.00  0.00              
ATOM   2336  O   THR A 300      -0.836 -14.385  67.841  1.00  0.00              
ATOM   2337  N   THR A 301       0.252 -13.026  69.263  1.00  0.00              
ATOM   2338  CA  THR A 301       1.583 -13.321  68.766  1.00  0.00              
ATOM   2339  CB  THR A 301       2.553 -12.328  69.414  1.00  0.00              
ATOM   2340  OG1 THR A 301       2.144 -12.180  70.770  1.00  0.00              
ATOM   2341  CG2 THR A 301       2.504 -10.979  68.715  1.00  0.00              
ATOM   2342  C   THR A 301       2.070 -14.756  68.944  1.00  0.00              
ATOM   2343  O   THR A 301       3.109 -15.122  68.393  1.00  0.00              
ATOM   2344  N   MET A 302       1.357 -15.595  69.705  1.00  0.00              
ATOM   2345  CA  MET A 302       1.743 -16.988  69.886  1.00  0.00              
ATOM   2346  CB  MET A 302       1.026 -17.599  71.086  1.00  0.00              
ATOM   2347  CG  MET A 302       1.465 -17.035  72.432  1.00  0.00              
ATOM   2348  SD  MET A 302       3.193 -17.398  72.831  1.00  0.00              
ATOM   2349  CE  MET A 302       2.986 -18.806  73.883  1.00  0.00              
ATOM   2350  C   MET A 302       1.527 -17.876  68.663  1.00  0.00              
ATOM   2351  O   MET A 302       2.146 -18.937  68.557  1.00  0.00              
ATOM   2352  N   TYR A 303       0.682 -17.452  67.714  1.00  0.00              
ATOM   2353  CA  TYR A 303       0.266 -18.304  66.604  1.00  0.00              
ATOM   2354  CB  TYR A 303      -0.842 -17.642  65.778  1.00  0.00              
ATOM   2355  CG  TYR A 303      -2.101 -17.257  66.547  1.00  0.00              
ATOM   2356  CD1 TYR A 303      -2.829 -16.170  66.111  1.00  0.00              
ATOM   2357  CE1 TYR A 303      -3.919 -15.737  66.833  1.00  0.00              
ATOM   2358  CD2 TYR A 303      -2.493 -17.942  67.685  1.00  0.00              
ATOM   2359  CE2 TYR A 303      -3.581 -17.509  68.412  1.00  0.00              
ATOM   2360  CZ  TYR A 303      -4.274 -16.397  67.988  1.00  0.00              
ATOM   2361  OH  TYR A 303      -5.332 -15.928  68.741  1.00  0.00              
ATOM   2362  C   TYR A 303       1.390 -18.732  65.663  1.00  0.00              
ATOM   2363  O   TYR A 303       2.177 -17.890  65.220  1.00  0.00              
ATOM   2364  N   PRO A 304       1.514 -20.028  65.326  1.00  0.00              
ATOM   2365  CD  PRO A 304       0.685 -21.109  65.854  1.00  0.00              
ATOM   2366  CA  PRO A 304       2.532 -20.550  64.416  1.00  0.00              
ATOM   2367  CB  PRO A 304       2.139 -22.006  64.277  1.00  0.00              
ATOM   2368  CG  PRO A 304       1.556 -22.329  65.627  1.00  0.00              
ATOM   2369  C   PRO A 304       2.535 -19.847  63.065  1.00  0.00              
ATOM   2370  O   PRO A 304       1.484 -19.538  62.502  1.00  0.00              
ATOM   2371  N   GLY A 305       3.730 -19.536  62.564  1.00  0.00              
ATOM   2372  CA  GLY A 305       3.863 -18.875  61.278  1.00  0.00              
ATOM   2373  C   GLY A 305       4.053 -17.369  61.388  1.00  0.00              
ATOM   2374  O   GLY A 305       4.720 -16.790  60.525  1.00  0.00              
ATOM   2375  N   ILE A 306       3.545 -16.720  62.452  1.00  0.00              
ATOM   2376  CA  ILE A 306       3.536 -15.261  62.558  1.00  0.00              
ATOM   2377  CB  ILE A 306       2.842 -14.787  63.869  1.00  0.00              
ATOM   2378  CG2 ILE A 306       3.669 -15.101  65.114  1.00  0.00              
ATOM   2379  CG1 ILE A 306       2.488 -13.301  63.797  1.00  0.00              
ATOM   2380  CD1 ILE A 306       1.572 -12.790  64.926  1.00  0.00              
ATOM   2381  C   ILE A 306       4.890 -14.588  62.344  1.00  0.00              
ATOM   2382  O   ILE A 306       4.971 -13.599  61.620  1.00  0.00              
ATOM   2383  N   ALA A 307       5.967 -15.154  62.901  1.00  0.00              
ATOM   2384  CA  ALA A 307       7.316 -14.639  62.704  1.00  0.00              
ATOM   2385  CB  ALA A 307       8.304 -15.506  63.470  1.00  0.00              
ATOM   2386  C   ALA A 307       7.740 -14.645  61.243  1.00  0.00              
ATOM   2387  O   ALA A 307       8.271 -13.663  60.726  1.00  0.00              
ATOM   2388  N   ASP A 308       7.406 -15.744  60.560  1.00  0.00              
ATOM   2389  CA  ASP A 308       7.834 -15.984  59.187  1.00  0.00              
ATOM   2390  CB  ASP A 308       7.506 -17.411  58.740  1.00  0.00              
ATOM   2391  CG  ASP A 308       8.077 -18.506  59.625  1.00  0.00              
ATOM   2392  OD1 ASP A 308       9.021 -19.174  59.211  1.00  0.00              
ATOM   2393  OD2 ASP A 308       7.565 -18.685  60.733  1.00  0.00              
ATOM   2394  C   ASP A 308       7.101 -15.022  58.269  1.00  0.00              
ATOM   2395  O   ASP A 308       7.703 -14.352  57.428  1.00  0.00              
ATOM   2396  N   ARG A 309       5.783 -14.938  58.475  1.00  0.00              
ATOM   2397  CA  ARG A 309       4.933 -14.039  57.718  1.00  0.00              
ATOM   2398  CB  ARG A 309       3.473 -14.334  58.049  1.00  0.00              
ATOM   2399  CG  ARG A 309       2.451 -13.432  57.373  1.00  0.00              
ATOM   2400  CD  ARG A 309       2.474 -13.505  55.850  1.00  0.00              
ATOM   2401  NE  ARG A 309       1.541 -12.535  55.304  1.00  0.00              
ATOM   2402  CZ  ARG A 309       0.222 -12.719  55.291  1.00  0.00              
ATOM   2403  NH1 ARG A 309      -0.546 -11.690  54.963  1.00  0.00              
ATOM   2404  NH2 ARG A 309      -0.311 -13.902  55.572  1.00  0.00              
ATOM   2405  C   ARG A 309       5.281 -12.574  57.960  1.00  0.00              
ATOM   2406  O   ARG A 309       5.437 -11.825  56.996  1.00  0.00              
ATOM   2407  N   MET A 310       5.434 -12.149  59.220  1.00  0.00              
ATOM   2408  CA  MET A 310       5.857 -10.792  59.547  1.00  0.00              
ATOM   2409  CB  MET A 310       6.004 -10.608  61.052  1.00  0.00              
ATOM   2410  CG  MET A 310       4.719 -10.270  61.787  1.00  0.00              
ATOM   2411  SD  MET A 310       4.097  -8.632  61.335  1.00  0.00              
ATOM   2412  CE  MET A 310       5.115  -7.639  62.390  1.00  0.00              
ATOM   2413  C   MET A 310       7.170 -10.413  58.883  1.00  0.00              
ATOM   2414  O   MET A 310       7.277  -9.343  58.276  1.00  0.00              
ATOM   2415  N   GLN A 311       8.155 -11.318  58.977  1.00  0.00              
ATOM   2416  CA  GLN A 311       9.453 -11.143  58.343  1.00  0.00              
ATOM   2417  CB  GLN A 311      10.327 -12.362  58.635  1.00  0.00              
ATOM   2418  CG  GLN A 311      11.797 -12.264  58.244  1.00  0.00              
ATOM   2419  CD  GLN A 311      12.614 -11.250  59.034  1.00  0.00              
ATOM   2420  OE1 GLN A 311      12.631 -11.216  60.265  1.00  0.00              
ATOM   2421  NE2 GLN A 311      13.329 -10.387  58.330  1.00  0.00              
ATOM   2422  C   GLN A 311       9.292 -10.926  56.844  1.00  0.00              
ATOM   2423  O   GLN A 311       9.753  -9.905  56.335  1.00  0.00              
ATOM   2424  N   LYS A 312       8.572 -11.836  56.170  1.00  0.00              
ATOM   2425  CA  LYS A 312       8.267 -11.739  54.745  1.00  0.00              
ATOM   2426  CB  LYS A 312       7.346 -12.902  54.356  1.00  0.00              
ATOM   2427  CG  LYS A 312       6.801 -12.905  52.931  1.00  0.00              
ATOM   2428  CD  LYS A 312       5.864 -14.088  52.751  1.00  0.00              
ATOM   2429  CE  LYS A 312       5.100 -13.984  51.439  1.00  0.00              
ATOM   2430  NZ  LYS A 312       4.250 -15.147  51.273  1.00  0.00              
ATOM   2431  C   LYS A 312       7.641 -10.399  54.363  1.00  0.00              
ATOM   2432  O   LYS A 312       8.160  -9.689  53.494  1.00  0.00              
ATOM   2433  N   GLU A 313       6.557 -10.037  55.061  1.00  0.00              
ATOM   2434  CA  GLU A 313       5.839  -8.794  54.827  1.00  0.00              
ATOM   2435  CB  GLU A 313       4.672  -8.650  55.801  1.00  0.00              
ATOM   2436  CG  GLU A 313       3.494  -9.600  55.576  1.00  0.00              
ATOM   2437  CD  GLU A 313       2.454  -9.204  54.528  1.00  0.00              
ATOM   2438  OE1 GLU A 313       2.798  -8.638  53.491  1.00  0.00              
ATOM   2439  OE2 GLU A 313       1.275  -9.488  54.755  1.00  0.00              
ATOM   2440  C   GLU A 313       6.740  -7.576  54.939  1.00  0.00              
ATOM   2441  O   GLU A 313       6.841  -6.801  53.987  1.00  0.00              
ATOM   2442  N   ILE A 314       7.462  -7.420  56.053  1.00  0.00              
ATOM   2443  CA  ILE A 314       8.313  -6.253  56.222  1.00  0.00              
ATOM   2444  CB  ILE A 314       8.685  -6.024  57.709  1.00  0.00              
ATOM   2445  CG2 ILE A 314       9.607  -4.819  57.893  1.00  0.00              
ATOM   2446  CG1 ILE A 314       7.392  -5.796  58.500  1.00  0.00              
ATOM   2447  CD1 ILE A 314       7.543  -5.524  60.010  1.00  0.00              
ATOM   2448  C   ILE A 314       9.492  -6.265  55.250  1.00  0.00              
ATOM   2449  O   ILE A 314       9.825  -5.205  54.720  1.00  0.00              
ATOM   2450  N   THR A 315      10.092  -7.415  54.905  1.00  0.00              
ATOM   2451  CA  THR A 315      11.095  -7.449  53.842  1.00  0.00              
ATOM   2452  CB  THR A 315      11.855  -8.791  53.774  1.00  0.00              
ATOM   2453  OG1 THR A 315      10.922  -9.864  53.815  1.00  0.00              
ATOM   2454  CG2 THR A 315      12.855  -8.915  54.912  1.00  0.00              
ATOM   2455  C   THR A 315      10.571  -7.068  52.460  1.00  0.00              
ATOM   2456  O   THR A 315      11.342  -6.675  51.585  1.00  0.00              
ATOM   2457  N   ALA A 316       9.259  -7.206  52.233  1.00  0.00              
ATOM   2458  CA  ALA A 316       8.641  -6.702  51.017  1.00  0.00              
ATOM   2459  CB  ALA A 316       7.369  -7.486  50.732  1.00  0.00              
ATOM   2460  C   ALA A 316       8.266  -5.226  51.122  1.00  0.00              
ATOM   2461  O   ALA A 316       8.282  -4.498  50.128  1.00  0.00              
ATOM   2462  N   LEU A 317       7.908  -4.763  52.323  1.00  0.00              
ATOM   2463  CA  LEU A 317       7.503  -3.379  52.529  1.00  0.00              
ATOM   2464  CB  LEU A 317       6.626  -3.258  53.771  1.00  0.00              
ATOM   2465  CG  LEU A 317       5.289  -3.982  53.845  1.00  0.00              
ATOM   2466  CD1 LEU A 317       4.655  -3.731  55.201  1.00  0.00              
ATOM   2467  CD2 LEU A 317       4.356  -3.557  52.723  1.00  0.00              
ATOM   2468  C   LEU A 317       8.641  -2.374  52.649  1.00  0.00              
ATOM   2469  O   LEU A 317       8.494  -1.206  52.262  1.00  0.00              
ATOM   2470  N   ALA A 318       9.756  -2.834  53.219  1.00  0.00              
ATOM   2471  CA  ALA A 318      10.892  -1.995  53.568  1.00  0.00              
ATOM   2472  CB  ALA A 318      11.289  -2.313  55.004  1.00  0.00              
ATOM   2473  C   ALA A 318      12.120  -2.267  52.705  1.00  0.00              
ATOM   2474  O   ALA A 318      12.213  -3.347  52.117  1.00  0.00              
ATOM   2475  N   PRO A 319      13.087  -1.342  52.574  1.00  0.00              
ATOM   2476  CD  PRO A 319      12.955   0.070  52.924  1.00  0.00              
ATOM   2477  CA  PRO A 319      14.363  -1.590  51.907  1.00  0.00              
ATOM   2478  CB  PRO A 319      15.051  -0.234  51.957  1.00  0.00              
ATOM   2479  CG  PRO A 319      14.402   0.480  53.118  1.00  0.00              
ATOM   2480  C   PRO A 319      15.190  -2.703  52.545  1.00  0.00              
ATOM   2481  O   PRO A 319      15.677  -2.611  53.677  1.00  0.00              
ATOM   2482  N   SER A 320      15.388  -3.759  51.755  1.00  0.00              
ATOM   2483  CA  SER A 320      16.040  -4.992  52.173  1.00  0.00              
ATOM   2484  CB  SER A 320      15.935  -5.976  51.014  1.00  0.00              
ATOM   2485  OG  SER A 320      16.146  -5.313  49.770  1.00  0.00              
ATOM   2486  C   SER A 320      17.480  -4.895  52.672  1.00  0.00              
ATOM   2487  O   SER A 320      18.039  -5.855  53.203  1.00  0.00              
ATOM   2488  N   THR A 321      18.100  -3.726  52.505  1.00  0.00              
ATOM   2489  CA  THR A 321      19.404  -3.419  53.069  1.00  0.00              
ATOM   2490  CB  THR A 321      19.900  -2.111  52.426  1.00  0.00              
ATOM   2491  OG1 THR A 321      18.782  -1.225  52.369  1.00  0.00              
ATOM   2492  CG2 THR A 321      20.478  -2.342  51.039  1.00  0.00              
ATOM   2493  C   THR A 321      19.398  -3.313  54.591  1.00  0.00              
ATOM   2494  O   THR A 321      20.432  -3.476  55.242  1.00  0.00              
ATOM   2495  N   MET A 322      18.233  -3.016  55.175  1.00  0.00              
ATOM   2496  CA  MET A 322      18.112  -2.899  56.619  1.00  0.00              
ATOM   2497  CB  MET A 322      16.892  -2.062  56.989  1.00  0.00              
ATOM   2498  CG  MET A 322      16.916  -0.647  56.423  1.00  0.00              
ATOM   2499  SD  MET A 322      18.349   0.319  56.962  1.00  0.00              
ATOM   2500  CE  MET A 322      17.598   1.277  58.246  1.00  0.00              
ATOM   2501  C   MET A 322      17.995  -4.281  57.244  1.00  0.00              
ATOM   2502  O   MET A 322      17.207  -5.115  56.790  1.00  0.00              
ATOM   2503  N   LYS A 323      18.783  -4.549  58.288  1.00  0.00              
ATOM   2504  CA  LYS A 323      18.726  -5.832  58.971  1.00  0.00              
ATOM   2505  CB  LYS A 323      19.975  -6.035  59.829  1.00  0.00              
ATOM   2506  CG  LYS A 323      20.084  -7.438  60.424  1.00  0.00              
ATOM   2507  CD  LYS A 323      21.393  -7.656  61.173  1.00  0.00              
ATOM   2508  CE  LYS A 323      22.586  -7.658  60.225  1.00  0.00              
ATOM   2509  NZ  LYS A 323      23.804  -7.986  60.939  1.00  0.00              
ATOM   2510  C   LYS A 323      17.445  -5.937  59.793  1.00  0.00              
ATOM   2511  O   LYS A 323      17.347  -5.493  60.937  1.00  0.00              
ATOM   2512  N   ILE A 324      16.421  -6.462  59.125  1.00  0.00              
ATOM   2513  CA  ILE A 324      15.135  -6.731  59.748  1.00  0.00              
ATOM   2514  CB  ILE A 324      14.018  -6.687  58.675  1.00  0.00              
ATOM   2515  CG2 ILE A 324      12.653  -6.864  59.334  1.00  0.00              
ATOM   2516  CG1 ILE A 324      14.052  -5.382  57.882  1.00  0.00              
ATOM   2517  CD1 ILE A 324      13.204  -5.367  56.598  1.00  0.00              
ATOM   2518  C   ILE A 324      15.204  -8.102  60.411  1.00  0.00              
ATOM   2519  O   ILE A 324      15.455  -9.104  59.737  1.00  0.00              
ATOM   2520  N   LYS A 325      14.992  -8.165  61.724  1.00  0.00              
ATOM   2521  CA  LYS A 325      14.969  -9.423  62.448  1.00  0.00              
ATOM   2522  CB  LYS A 325      16.265  -9.597  63.236  1.00  0.00              
ATOM   2523  CG  LYS A 325      16.388 -10.921  63.975  1.00  0.00              
ATOM   2524  CD  LYS A 325      17.660 -10.919  64.804  1.00  0.00              
ATOM   2525  CE  LYS A 325      17.758 -12.198  65.617  1.00  0.00              
ATOM   2526  NZ  LYS A 325      18.956 -12.178  66.433  1.00  0.00              
ATOM   2527  C   LYS A 325      13.759  -9.409  63.370  1.00  0.00              
ATOM   2528  O   LYS A 325      13.675  -8.652  64.346  1.00  0.00              
ATOM   2529  N   ILE A 326      12.774 -10.228  63.003  1.00  0.00              
ATOM   2530  CA  ILE A 326      11.547 -10.327  63.772  1.00  0.00              
ATOM   2531  CB  ILE A 326      10.325 -10.280  62.831  1.00  0.00              
ATOM   2532  CG2 ILE A 326       9.013 -10.396  63.602  1.00  0.00              
ATOM   2533  CG1 ILE A 326      10.395  -8.962  62.055  1.00  0.00              
ATOM   2534  CD1 ILE A 326       9.267  -8.642  61.074  1.00  0.00              
ATOM   2535  C   ILE A 326      11.596 -11.542  64.688  1.00  0.00              
ATOM   2536  O   ILE A 326      11.642 -12.701  64.275  1.00  0.00              
ATOM   2537  N   ILE A 327      11.597 -11.218  65.977  1.00  0.00              
ATOM   2538  CA  ILE A 327      11.917 -12.159  67.035  1.00  0.00              
ATOM   2539  CB  ILE A 327      12.895 -11.472  68.024  1.00  0.00              
ATOM   2540  CG2 ILE A 327      13.319 -12.438  69.128  1.00  0.00              
ATOM   2541  CG1 ILE A 327      14.127 -10.928  67.303  1.00  0.00              
ATOM   2542  CD1 ILE A 327      14.975  -9.938  68.120  1.00  0.00              
ATOM   2543  C   ILE A 327      10.632 -12.572  67.741  1.00  0.00              
ATOM   2544  O   ILE A 327       9.858 -11.731  68.205  1.00  0.00              
ATOM   2545  N   ALA A 328      10.394 -13.881  67.821  1.00  0.00              
ATOM   2546  CA  ALA A 328       9.302 -14.410  68.620  1.00  0.00              
ATOM   2547  CB  ALA A 328       8.485 -15.390  67.786  1.00  0.00              
ATOM   2548  C   ALA A 328       9.872 -15.150  69.829  1.00  0.00              
ATOM   2549  O   ALA A 328      10.386 -16.262  69.679  1.00  0.00              
ATOM   2550  N   PRO A 329       9.887 -14.569  71.038  1.00  0.00              
ATOM   2551  CD  PRO A 329       9.672 -13.146  71.287  1.00  0.00              
ATOM   2552  CA  PRO A 329      10.311 -15.261  72.250  1.00  0.00              
ATOM   2553  CB  PRO A 329      10.499 -14.121  73.239  1.00  0.00              
ATOM   2554  CG  PRO A 329       9.513 -13.073  72.794  1.00  0.00              
ATOM   2555  C   PRO A 329       9.292 -16.305  72.711  1.00  0.00              
ATOM   2556  O   PRO A 329       8.119 -15.970  72.885  1.00  0.00              
ATOM   2557  N   PRO A 330       9.658 -17.573  72.962  1.00  0.00              
ATOM   2558  CD  PRO A 330      11.032 -18.060  72.878  1.00  0.00              
ATOM   2559  CA  PRO A 330       8.743 -18.663  73.330  1.00  0.00              
ATOM   2560  CB  PRO A 330       9.697 -19.770  73.717  1.00  0.00              
ATOM   2561  CG  PRO A 330      10.847 -19.561  72.768  1.00  0.00              
ATOM   2562  C   PRO A 330       7.721 -18.404  74.437  1.00  0.00              
ATOM   2563  O   PRO A 330       6.700 -19.084  74.532  1.00  0.00              
ATOM   2564  N   GLU A 331       7.973 -17.392  75.267  1.00  0.00              
ATOM   2565  CA  GLU A 331       7.088 -17.035  76.360  1.00  0.00              
ATOM   2566  CB  GLU A 331       7.881 -16.882  77.672  1.00  0.00              
ATOM   2567  CG  GLU A 331       9.030 -15.864  77.728  1.00  0.00              
ATOM   2568  CD  GLU A 331      10.353 -16.356  77.161  1.00  0.00              
ATOM   2569  OE1 GLU A 331      10.529 -16.283  75.943  1.00  0.00              
ATOM   2570  OE2 GLU A 331      11.195 -16.818  77.926  1.00  0.00              
ATOM   2571  C   GLU A 331       6.238 -15.796  76.075  1.00  0.00              
ATOM   2572  O   GLU A 331       5.751 -15.162  77.013  1.00  0.00              
ATOM   2573  N   ARG A 332       6.033 -15.437  74.796  1.00  0.00              
ATOM   2574  CA  ARG A 332       5.218 -14.297  74.364  1.00  0.00              
ATOM   2575  CB  ARG A 332       4.764 -14.496  72.923  1.00  0.00              
ATOM   2576  CG  ARG A 332       5.767 -14.030  71.882  1.00  0.00              
ATOM   2577  CD  ARG A 332       5.600 -14.796  70.580  1.00  0.00              
ATOM   2578  NE  ARG A 332       6.107 -16.151  70.727  1.00  0.00              
ATOM   2579  CZ  ARG A 332       5.752 -17.164  69.936  1.00  0.00              
ATOM   2580  NH1 ARG A 332       6.289 -18.353  70.166  1.00  0.00              
ATOM   2581  NH2 ARG A 332       4.882 -17.021  68.941  1.00  0.00              
ATOM   2582  C   ARG A 332       4.012 -13.912  75.212  1.00  0.00              
ATOM   2583  O   ARG A 332       3.922 -12.768  75.663  1.00  0.00              
ATOM   2584  N   LYS A 333       3.126 -14.869  75.503  1.00  0.00              
ATOM   2585  CA  LYS A 333       1.941 -14.649  76.328  1.00  0.00              
ATOM   2586  CB  LYS A 333       1.167 -15.962  76.393  1.00  0.00              
ATOM   2587  CG  LYS A 333      -0.219 -15.857  77.005  1.00  0.00              
ATOM   2588  CD  LYS A 333      -0.703 -17.236  77.404  1.00  0.00              
ATOM   2589  CE  LYS A 333      -1.962 -17.091  78.238  1.00  0.00              
ATOM   2590  NZ  LYS A 333      -2.245 -18.322  78.951  1.00  0.00              
ATOM   2591  C   LYS A 333       2.240 -14.152  77.746  1.00  0.00              
ATOM   2592  O   LYS A 333       1.470 -13.388  78.338  1.00  0.00              
ATOM   2593  N   TYR A 334       3.364 -14.592  78.314  1.00  0.00              
ATOM   2594  CA  TYR A 334       3.734 -14.233  79.674  1.00  0.00              
ATOM   2595  CB  TYR A 334       4.056 -15.491  80.483  1.00  0.00              
ATOM   2596  CG  TYR A 334       2.912 -16.494  80.562  1.00  0.00              
ATOM   2597  CD1 TYR A 334       1.678 -16.110  81.050  1.00  0.00              
ATOM   2598  CE1 TYR A 334       0.634 -17.010  81.075  1.00  0.00              
ATOM   2599  CD2 TYR A 334       3.111 -17.786  80.120  1.00  0.00              
ATOM   2600  CE2 TYR A 334       2.070 -18.692  80.145  1.00  0.00              
ATOM   2601  CZ  TYR A 334       0.835 -18.291  80.609  1.00  0.00              
ATOM   2602  OH  TYR A 334      -0.226 -19.178  80.587  1.00  0.00              
ATOM   2603  C   TYR A 334       4.910 -13.266  79.748  1.00  0.00              
ATOM   2604  O   TYR A 334       5.257 -12.808  80.839  1.00  0.00              
ATOM   2605  N   SER A 335       5.520 -12.926  78.603  1.00  0.00              
ATOM   2606  CA  SER A 335       6.692 -12.056  78.518  1.00  0.00              
ATOM   2607  CB  SER A 335       6.943 -11.660  77.066  1.00  0.00              
ATOM   2608  OG  SER A 335       5.847 -10.928  76.522  1.00  0.00              
ATOM   2609  C   SER A 335       6.637 -10.796  79.371  1.00  0.00              
ATOM   2610  O   SER A 335       7.571 -10.486  80.108  1.00  0.00              
ATOM   2611  N   VAL A 336       5.499 -10.100  79.290  1.00  0.00              
ATOM   2612  CA  VAL A 336       5.208  -8.929  80.108  1.00  0.00              
ATOM   2613  CB  VAL A 336       3.761  -8.452  79.852  1.00  0.00              
ATOM   2614  CG1 VAL A 336       3.489  -7.204  80.662  1.00  0.00              
ATOM   2615  CG2 VAL A 336       3.455  -8.183  78.387  1.00  0.00              
ATOM   2616  C   VAL A 336       5.386  -9.225  81.597  1.00  0.00              
ATOM   2617  O   VAL A 336       6.090  -8.505  82.309  1.00  0.00              
ATOM   2618  N   TRP A 337       4.773 -10.321  82.058  1.00  0.00              
ATOM   2619  CA  TRP A 337       4.811 -10.695  83.461  1.00  0.00              
ATOM   2620  CB  TRP A 337       3.873 -11.882  83.717  1.00  0.00              
ATOM   2621  CG  TRP A 337       3.705 -12.200  85.198  1.00  0.00              
ATOM   2622  CD2 TRP A 337       4.400 -13.123  85.931  1.00  0.00              
ATOM   2623  CE2 TRP A 337       3.966 -12.859  87.193  1.00  0.00              
ATOM   2624  CE3 TRP A 337       5.579 -13.788  85.692  1.00  0.00              
ATOM   2625  CD1 TRP A 337       2.868 -11.452  85.997  1.00  0.00              
ATOM   2626  NE1 TRP A 337       3.065 -11.873  87.225  1.00  0.00              
ATOM   2627  CZ2 TRP A 337       4.682 -13.204  88.307  1.00  0.00              
ATOM   2628  CZ3 TRP A 337       6.299 -14.181  86.804  1.00  0.00              
ATOM   2629  CH2 TRP A 337       5.861 -13.888  88.088  1.00  0.00              
ATOM   2630  C   TRP A 337       6.237 -11.044  83.868  1.00  0.00              
ATOM   2631  O   TRP A 337       6.708 -10.604  84.917  1.00  0.00              
ATOM   2632  N   ILE A 338       6.938 -11.825  83.040  1.00  0.00              
ATOM   2633  CA  ILE A 338       8.298 -12.260  83.338  1.00  0.00              
ATOM   2634  CB  ILE A 338       8.740 -13.341  82.323  1.00  0.00              
ATOM   2635  CG2 ILE A 338      10.185 -13.781  82.554  1.00  0.00              
ATOM   2636  CG1 ILE A 338       7.803 -14.544  82.427  1.00  0.00              
ATOM   2637  CD1 ILE A 338       8.004 -15.633  81.359  1.00  0.00              
ATOM   2638  C   ILE A 338       9.254 -11.072  83.402  1.00  0.00              
ATOM   2639  O   ILE A 338      10.036 -10.952  84.348  1.00  0.00              
ATOM   2640  N   GLY A 339       9.150 -10.147  82.444  1.00  0.00              
ATOM   2641  CA  GLY A 339       9.907  -8.904  82.464  1.00  0.00              
ATOM   2642  C   GLY A 339       9.600  -8.081  83.703  1.00  0.00              
ATOM   2643  O   GLY A 339      10.501  -7.519  84.324  1.00  0.00              
ATOM   2644  N   GLY A 340       8.319  -8.041  84.087  1.00  0.00              
ATOM   2645  CA  GLY A 340       7.892  -7.442  85.341  1.00  0.00              
ATOM   2646  C   GLY A 340       8.531  -8.106  86.555  1.00  0.00              
ATOM   2647  O   GLY A 340       8.973  -7.419  87.472  1.00  0.00              
ATOM   2648  N   SER A 341       8.613  -9.439  86.560  1.00  0.00              
ATOM   2649  CA  SER A 341       9.226 -10.204  87.638  1.00  0.00              
ATOM   2650  CB  SER A 341       9.046 -11.692  87.344  1.00  0.00              
ATOM   2651  OG  SER A 341       9.486 -12.582  88.360  1.00  0.00              
ATOM   2652  C   SER A 341      10.699  -9.848  87.797  1.00  0.00              
ATOM   2653  O   SER A 341      11.152  -9.548  88.905  1.00  0.00              
ATOM   2654  N   ILE A 342      11.435  -9.819  86.677  1.00  0.00              
ATOM   2655  CA  ILE A 342      12.847  -9.451  86.680  1.00  0.00              
ATOM   2656  CB  ILE A 342      13.494  -9.668  85.288  1.00  0.00              
ATOM   2657  CG2 ILE A 342      14.998  -9.423  85.383  1.00  0.00              
ATOM   2658  CG1 ILE A 342      13.264 -11.078  84.750  1.00  0.00              
ATOM   2659  CD1 ILE A 342      13.640 -11.257  83.263  1.00  0.00              
ATOM   2660  C   ILE A 342      13.012  -7.999  87.125  1.00  0.00              
ATOM   2661  O   ILE A 342      13.847  -7.704  87.985  1.00  0.00              
ATOM   2662  N   LEU A 343      12.187  -7.097  86.580  1.00  0.00              
ATOM   2663  CA  LEU A 343      12.240  -5.680  86.910  1.00  0.00              
ATOM   2664  CB  LEU A 343      11.219  -4.891  86.099  1.00  0.00              
ATOM   2665  CG  LEU A 343      11.439  -3.392  85.955  1.00  0.00              
ATOM   2666  CD1 LEU A 343      12.488  -3.110  84.892  1.00  0.00              
ATOM   2667  CD2 LEU A 343      10.152  -2.703  85.555  1.00  0.00              
ATOM   2668  C   LEU A 343      11.993  -5.445  88.395  1.00  0.00              
ATOM   2669  O   LEU A 343      12.755  -4.732  89.046  1.00  0.00              
ATOM   2670  N   ALA A 344      10.976  -6.098  88.964  1.00  0.00              
ATOM   2671  CA  ALA A 344      10.657  -5.967  90.377  1.00  0.00              
ATOM   2672  CB  ALA A 344       9.389  -6.741  90.689  1.00  0.00              
ATOM   2673  C   ALA A 344      11.756  -6.445  91.319  1.00  0.00              
ATOM   2674  O   ALA A 344      11.780  -6.050  92.485  1.00  0.00              
ATOM   2675  N   SER A 345      12.679  -7.294  90.856  1.00  0.00              
ATOM   2676  CA  SER A 345      13.869  -7.618  91.626  1.00  0.00              
ATOM   2677  CB  SER A 345      14.266  -9.072  91.369  1.00  0.00              
ATOM   2678  OG  SER A 345      14.115  -9.478  90.014  1.00  0.00              
ATOM   2679  C   SER A 345      15.072  -6.689  91.455  1.00  0.00              
ATOM   2680  O   SER A 345      16.072  -6.851  92.157  1.00  0.00              
ATOM   2681  N   LEU A 346      15.035  -5.697  90.556  1.00  0.00              
ATOM   2682  CA  LEU A 346      16.204  -4.864  90.292  1.00  0.00              
ATOM   2683  CB  LEU A 346      16.095  -4.163  88.940  1.00  0.00              
ATOM   2684  CG  LEU A 346      15.815  -4.974  87.681  1.00  0.00              
ATOM   2685  CD1 LEU A 346      15.738  -4.060  86.481  1.00  0.00              
ATOM   2686  CD2 LEU A 346      16.858  -6.039  87.442  1.00  0.00              
ATOM   2687  C   LEU A 346      16.433  -3.815  91.372  1.00  0.00              
ATOM   2688  O   LEU A 346      15.527  -3.052  91.720  1.00  0.00              
ATOM   2689  N   SER A 347      17.654  -3.762  91.909  1.00  0.00              
ATOM   2690  CA  SER A 347      18.023  -2.833  92.970  1.00  0.00              
ATOM   2691  CB  SER A 347      19.468  -3.088  93.367  1.00  0.00              
ATOM   2692  OG  SER A 347      19.741  -4.484  93.382  1.00  0.00              
ATOM   2693  C   SER A 347      17.828  -1.356  92.639  1.00  0.00              
ATOM   2694  O   SER A 347      17.415  -0.577  93.503  1.00  0.00              
ATOM   2695  N   THR A 348      18.092  -0.936  91.396  1.00  0.00              
ATOM   2696  CA  THR A 348      17.775   0.419  90.966  1.00  0.00              
ATOM   2697  CB  THR A 348      18.436   0.736  89.618  1.00  0.00              
ATOM   2698  OG1 THR A 348      18.294  -0.421  88.802  1.00  0.00              
ATOM   2699  CG2 THR A 348      19.895   1.115  89.790  1.00  0.00              
ATOM   2700  C   THR A 348      16.271   0.643  90.916  1.00  0.00              
ATOM   2701  O   THR A 348      15.765   1.645  91.422  1.00  0.00              
ATOM   2702  N   PHE A 349      15.536  -0.339  90.382  1.00  0.00              
ATOM   2703  CA  PHE A 349      14.082  -0.292  90.355  1.00  0.00              
ATOM   2704  CB  PHE A 349      13.528  -1.493  89.595  1.00  0.00              
ATOM   2705  CG  PHE A 349      12.027  -1.417  89.374  1.00  0.00              
ATOM   2706  CD1 PHE A 349      11.514  -0.489  88.491  1.00  0.00              
ATOM   2707  CD2 PHE A 349      11.183  -2.242  90.094  1.00  0.00              
ATOM   2708  CE1 PHE A 349      10.151  -0.376  88.350  1.00  0.00              
ATOM   2709  CE2 PHE A 349       9.822  -2.125  89.937  1.00  0.00              
ATOM   2710  CZ  PHE A 349       9.307  -1.191  89.072  1.00  0.00              
ATOM   2711  C   PHE A 349      13.466  -0.214  91.750  1.00  0.00              
ATOM   2712  O   PHE A 349      12.392   0.367  91.917  1.00  0.00              
ATOM   2713  N   GLN A 350      14.140  -0.741  92.779  1.00  0.00              
ATOM   2714  CA  GLN A 350      13.685  -0.566  94.154  1.00  0.00              
ATOM   2715  CB  GLN A 350      14.579  -1.282  95.168  1.00  0.00              
ATOM   2716  CG  GLN A 350      14.817  -2.773  94.935  1.00  0.00              
ATOM   2717  CD  GLN A 350      13.570  -3.592  94.639  1.00  0.00              
ATOM   2718  OE1 GLN A 350      12.770  -3.915  95.514  1.00  0.00              
ATOM   2719  NE2 GLN A 350      13.353  -3.940  93.380  1.00  0.00              
ATOM   2720  C   GLN A 350      13.541   0.897  94.559  1.00  0.00              
ATOM   2721  O   GLN A 350      12.695   1.239  95.383  1.00  0.00              
ATOM   2722  N   GLN A 351      14.319   1.790  93.936  1.00  0.00              
ATOM   2723  CA  GLN A 351      14.203   3.220  94.195  1.00  0.00              
ATOM   2724  CB  GLN A 351      15.474   3.970  93.775  1.00  0.00              
ATOM   2725  CG  GLN A 351      16.828   3.300  94.044  1.00  0.00              
ATOM   2726  CD  GLN A 351      17.029   2.744  95.447  1.00  0.00              
ATOM   2727  OE1 GLN A 351      17.062   3.466  96.439  1.00  0.00              
ATOM   2728  NE2 GLN A 351      17.181   1.433  95.579  1.00  0.00              
ATOM   2729  C   GLN A 351      12.997   3.807  93.460  1.00  0.00              
ATOM   2730  O   GLN A 351      12.472   4.857  93.839  1.00  0.00              
ATOM   2731  N   MET A 352      12.543   3.138  92.391  1.00  0.00              
ATOM   2732  CA  MET A 352      11.342   3.527  91.662  1.00  0.00              
ATOM   2733  CB  MET A 352      11.342   2.978  90.238  1.00  0.00              
ATOM   2734  CG  MET A 352      12.318   3.617  89.263  1.00  0.00              
ATOM   2735  SD  MET A 352      14.066   3.390  89.671  1.00  0.00              
ATOM   2736  CE  MET A 352      14.514   5.058  90.060  1.00  0.00              
ATOM   2737  C   MET A 352      10.054   3.086  92.344  1.00  0.00              
ATOM   2738  O   MET A 352       8.966   3.492  91.925  1.00  0.00              
ATOM   2739  N   TRP A 353      10.131   2.232  93.372  1.00  0.00              
ATOM   2740  CA  TRP A 353       8.962   1.928  94.182  1.00  0.00              
ATOM   2741  CB  TRP A 353       9.226   0.852  95.232  1.00  0.00              
ATOM   2742  CG  TRP A 353       9.499  -0.568  94.753  1.00  0.00              
ATOM   2743  CD2 TRP A 353       8.884  -1.286  93.760  1.00  0.00              
ATOM   2744  CE2 TRP A 353       9.509  -2.495  93.859  1.00  0.00              
ATOM   2745  CE3 TRP A 353       7.654  -1.167  93.158  1.00  0.00              
ATOM   2746  CD1 TRP A 353      10.450  -1.324  95.398  1.00  0.00              
ATOM   2747  NE1 TRP A 353      10.425  -2.509  94.832  1.00  0.00              
ATOM   2748  CZ2 TRP A 353       8.981  -3.662  93.368  1.00  0.00              
ATOM   2749  CZ3 TRP A 353       7.112  -2.324  92.625  1.00  0.00              
ATOM   2750  CH2 TRP A 353       7.760  -3.549  92.727  1.00  0.00              
ATOM   2751  C   TRP A 353       8.505   3.176  94.919  1.00  0.00              
ATOM   2752  O   TRP A 353       9.207   3.708  95.781  1.00  0.00              
ATOM   2753  N   ILE A 354       7.318   3.660  94.559  1.00  0.00              
ATOM   2754  CA  ILE A 354       6.713   4.786  95.251  1.00  0.00              
ATOM   2755  CB  ILE A 354       5.486   5.305  94.473  1.00  0.00              
ATOM   2756  CG2 ILE A 354       4.928   6.537  95.174  1.00  0.00              
ATOM   2757  CG1 ILE A 354       5.805   5.612  93.018  1.00  0.00              
ATOM   2758  CD1 ILE A 354       4.556   5.748  92.134  1.00  0.00              
ATOM   2759  C   ILE A 354       6.265   4.240  96.601  1.00  0.00              
ATOM   2760  O   ILE A 354       5.432   3.331  96.640  1.00  0.00              
ATOM   2761  N   THR A 355       6.841   4.708  97.702  1.00  0.00              
ATOM   2762  CA  THR A 355       6.338   4.350  99.020  1.00  0.00              
ATOM   2763  CB  THR A 355       7.379   4.657 100.128  1.00  0.00              
ATOM   2764  OG1 THR A 355       7.689   6.045 100.078  1.00  0.00              
ATOM   2765  CG2 THR A 355       8.624   3.795  99.981  1.00  0.00              
ATOM   2766  C   THR A 355       5.018   5.061  99.299  1.00  0.00              
ATOM   2767  O   THR A 355       4.729   6.087  98.673  1.00  0.00              
ATOM   2768  N   LYS A 356       4.193   4.565 100.233  1.00  0.00              
ATOM   2769  CA  LYS A 356       3.017   5.311 100.681  1.00  0.00              
ATOM   2770  CB  LYS A 356       2.199   4.518 101.703  1.00  0.00              
ATOM   2771  CG  LYS A 356       0.810   5.122 101.902  1.00  0.00              
ATOM   2772  CD  LYS A 356      -0.068   4.318 102.848  1.00  0.00              
ATOM   2773  CE  LYS A 356      -1.363   5.092 103.053  1.00  0.00              
ATOM   2774  NZ  LYS A 356      -2.252   4.429 103.989  1.00  0.00              
ATOM   2775  C   LYS A 356       3.415   6.679 101.232  1.00  0.00              
ATOM   2776  O   LYS A 356       2.718   7.673 101.039  1.00  0.00              
ATOM   2777  N   GLN A 357       4.591   6.732 101.862  1.00  0.00              
ATOM   2778  CA  GLN A 357       5.251   7.966 102.257  1.00  0.00              
ATOM   2779  CB  GLN A 357       6.559   7.537 102.941  1.00  0.00              
ATOM   2780  CG  GLN A 357       7.664   8.539 103.260  1.00  0.00              
ATOM   2781  CD  GLN A 357       8.623   8.780 102.103  1.00  0.00              
ATOM   2782  OE1 GLN A 357       9.152   7.849 101.496  1.00  0.00              
ATOM   2783  NE2 GLN A 357       8.835  10.035 101.740  1.00  0.00              
ATOM   2784  C   GLN A 357       5.444   8.918 101.073  1.00  0.00              
ATOM   2785  O   GLN A 357       4.940  10.045 101.092  1.00  0.00              
ATOM   2786  N   GLU A 358       6.115   8.473 100.002  1.00  0.00              
ATOM   2787  CA  GLU A 358       6.340   9.304  98.824  1.00  0.00              
ATOM   2788  CB  GLU A 358       7.258   8.592  97.842  1.00  0.00              
ATOM   2789  CG  GLU A 358       8.700   8.553  98.332  1.00  0.00              
ATOM   2790  CD  GLU A 358       9.599   7.589  97.571  1.00  0.00              
ATOM   2791  OE1 GLU A 358      10.586   8.039  96.981  1.00  0.00              
ATOM   2792  OE2 GLU A 358       9.326   6.394  97.556  1.00  0.00              
ATOM   2793  C   GLU A 358       5.045   9.724  98.143  1.00  0.00              
ATOM   2794  O   GLU A 358       4.909  10.870  97.711  1.00  0.00              
ATOM   2795  N   TYR A 359       4.068   8.813  98.097  1.00  0.00              
ATOM   2796  CA  TYR A 359       2.722   9.126  97.642  1.00  0.00              
ATOM   2797  CB  TYR A 359       1.862   7.858  97.674  1.00  0.00              
ATOM   2798  CG  TYR A 359       0.425   8.064  97.214  1.00  0.00              
ATOM   2799  CD1 TYR A 359       0.152   8.212  95.870  1.00  0.00              
ATOM   2800  CE1 TYR A 359      -1.137   8.464  95.457  1.00  0.00              
ATOM   2801  CD2 TYR A 359      -0.596   8.138  98.146  1.00  0.00              
ATOM   2802  CE2 TYR A 359      -1.886   8.399  97.734  1.00  0.00              
ATOM   2803  CZ  TYR A 359      -2.141   8.576  96.392  1.00  0.00              
ATOM   2804  OH  TYR A 359      -3.415   8.892  95.970  1.00  0.00              
ATOM   2805  C   TYR A 359       2.090  10.210  98.509  1.00  0.00              
ATOM   2806  O   TYR A 359       1.515  11.166  97.992  1.00  0.00              
ATOM   2807  N   ASP A 360       2.217  10.094  99.833  1.00  0.00              
ATOM   2808  CA  ASP A 360       1.585  11.024 100.759  1.00  0.00              
ATOM   2809  CB  ASP A 360       1.641  10.529 102.208  1.00  0.00              
ATOM   2810  CG  ASP A 360       0.768   9.323 102.544  1.00  0.00              
ATOM   2811  OD1 ASP A 360       1.090   8.624 103.505  1.00  0.00              
ATOM   2812  OD2 ASP A 360      -0.239   9.080 101.871  1.00  0.00              
ATOM   2813  C   ASP A 360       2.182  12.418 100.688  1.00  0.00              
ATOM   2814  O   ASP A 360       1.493  13.407 100.933  1.00  0.00              
ATOM   2815  N   GLU A 361       3.476  12.504 100.366  1.00  0.00              
ATOM   2816  CA  GLU A 361       4.097  13.791 100.109  1.00  0.00              
ATOM   2817  CB  GLU A 361       5.597  13.755 100.400  1.00  0.00              
ATOM   2818  CG  GLU A 361       5.971  13.832 101.883  1.00  0.00              
ATOM   2819  CD  GLU A 361       5.752  12.570 102.702  1.00  0.00              
ATOM   2820  OE1 GLU A 361       6.716  11.820 102.876  1.00  0.00              
ATOM   2821  OE2 GLU A 361       4.640  12.341 103.187  1.00  0.00              
ATOM   2822  C   GLU A 361       3.844  14.367  98.718  1.00  0.00              
ATOM   2823  O   GLU A 361       3.535  15.548  98.590  1.00  0.00              
ATOM   2824  N   ALA A 362       3.959  13.563  97.654  1.00  0.00              
ATOM   2825  CA  ALA A 362       3.921  14.100  96.299  1.00  0.00              
ATOM   2826  CB  ALA A 362       5.106  13.550  95.525  1.00  0.00              
ATOM   2827  C   ALA A 362       2.659  13.850  95.478  1.00  0.00              
ATOM   2828  O   ALA A 362       2.528  14.349  94.355  1.00  0.00              
ATOM   2829  N   GLY A 363       1.713  13.075  96.013  1.00  0.00              
ATOM   2830  CA  GLY A 363       0.451  12.792  95.343  1.00  0.00              
ATOM   2831  C   GLY A 363       0.579  11.800  94.188  1.00  0.00              
ATOM   2832  O   GLY A 363       1.692  11.401  93.831  1.00  0.00              
ATOM   2833  N   PRO A 364      -0.519  11.389  93.527  1.00  0.00              
ATOM   2834  CD  PRO A 364      -1.875  11.858  93.802  1.00  0.00              
ATOM   2835  CA  PRO A 364      -0.505  10.449  92.402  1.00  0.00              
ATOM   2836  CB  PRO A 364      -1.979  10.303  92.074  1.00  0.00              
ATOM   2837  CG  PRO A 364      -2.575  11.628  92.476  1.00  0.00              
ATOM   2838  C   PRO A 364       0.328  10.888  91.198  1.00  0.00              
ATOM   2839  O   PRO A 364       0.699  10.090  90.337  1.00  0.00              
ATOM   2840  N   SER A 365       0.641  12.182  91.148  1.00  0.00              
ATOM   2841  CA  SER A 365       1.586  12.773  90.218  1.00  0.00              
ATOM   2842  CB  SER A 365       1.725  14.254  90.579  1.00  0.00              
ATOM   2843  OG  SER A 365       1.250  14.544  91.896  1.00  0.00              
ATOM   2844  C   SER A 365       2.955  12.101  90.153  1.00  0.00              
ATOM   2845  O   SER A 365       3.509  11.932  89.060  1.00  0.00              
ATOM   2846  N   ILE A 366       3.465  11.636  91.304  1.00  0.00              
ATOM   2847  CA  ILE A 366       4.820  11.099  91.422  1.00  0.00              
ATOM   2848  CB  ILE A 366       5.132  10.777  92.908  1.00  0.00              
ATOM   2849  CG2 ILE A 366       4.268   9.622  93.402  1.00  0.00              
ATOM   2850  CG1 ILE A 366       6.620  10.502  93.138  1.00  0.00              
ATOM   2851  CD1 ILE A 366       7.056  10.358  94.606  1.00  0.00              
ATOM   2852  C   ILE A 366       5.151   9.915  90.508  1.00  0.00              
ATOM   2853  O   ILE A 366       6.322   9.686  90.194  1.00  0.00              
ATOM   2854  N   VAL A 367       4.135   9.188  90.018  1.00  0.00              
ATOM   2855  CA  VAL A 367       4.331   8.073  89.087  1.00  0.00              
ATOM   2856  CB  VAL A 367       2.983   7.459  88.628  1.00  0.00              
ATOM   2857  CG1 VAL A 367       3.220   6.129  87.926  1.00  0.00              
ATOM   2858  CG2 VAL A 367       2.028   7.219  89.782  1.00  0.00              
ATOM   2859  C   VAL A 367       5.144   8.499  87.865  1.00  0.00              
ATOM   2860  O   VAL A 367       5.945   7.728  87.332  1.00  0.00              
ATOM   2861  N   HIS A 368       4.979   9.758  87.449  1.00  0.00              
ATOM   2862  CA  HIS A 368       5.742  10.335  86.351  1.00  0.00              
ATOM   2863  CB  HIS A 368       5.154  11.672  85.949  1.00  0.00              
ATOM   2864  CG  HIS A 368       3.701  11.543  85.548  1.00  0.00              
ATOM   2865  ND1 HIS A 368       2.645  11.721  86.322  1.00  0.00              
ATOM   2866  CD2 HIS A 368       3.280  11.154  84.305  1.00  0.00              
ATOM   2867  NE2 HIS A 368       1.973  11.114  84.395  1.00  0.00              
ATOM   2868  CE1 HIS A 368       1.588  11.456  85.605  1.00  0.00              
ATOM   2869  C   HIS A 368       7.196  10.553  86.723  1.00  0.00              
ATOM   2870  O   HIS A 368       8.101  10.199  85.962  1.00  0.00              
ATOM   2871  N   ARG A 369       7.408  11.048  87.944  1.00  0.00              
ATOM   2872  CA  ARG A 369       8.728  11.421  88.419  1.00  0.00              
ATOM   2873  CB  ARG A 369       8.607  12.348  89.632  1.00  0.00              
ATOM   2874  CG  ARG A 369       7.799  13.636  89.397  1.00  0.00              
ATOM   2875  CD  ARG A 369       8.464  14.689  88.499  1.00  0.00              
ATOM   2876  NE  ARG A 369       8.740  14.211  87.151  1.00  0.00              
ATOM   2877  CZ  ARG A 369       7.918  14.368  86.113  1.00  0.00              
ATOM   2878  NH1 ARG A 369       8.254  13.766  84.986  1.00  0.00              
ATOM   2879  NH2 ARG A 369       6.807  15.094  86.180  1.00  0.00              
ATOM   2880  C   ARG A 369       9.589  10.204  88.731  1.00  0.00              
ATOM   2881  O   ARG A 369      10.821  10.247  88.652  1.00  0.00              
ATOM   2882  N   LYS A 370       8.958   9.082  89.066  1.00  0.00              
ATOM   2883  CA  LYS A 370       9.666   7.819  89.175  1.00  0.00              
ATOM   2884  CB  LYS A 370       8.837   6.824  89.975  1.00  0.00              
ATOM   2885  CG  LYS A 370       8.728   7.167  91.452  1.00  0.00              
ATOM   2886  CD  LYS A 370      10.083   7.085  92.134  1.00  0.00              
ATOM   2887  CE  LYS A 370       9.919   7.362  93.613  1.00  0.00              
ATOM   2888  NZ  LYS A 370      11.189   7.221  94.296  1.00  0.00              
ATOM   2889  C   LYS A 370      10.042   7.270  87.800  1.00  0.00              
ATOM   2890  O   LYS A 370       9.377   6.424  87.199  1.00  0.00              
ATOM   2891  N   CYS A 371      11.113   7.829  87.235  1.00  0.00              
ATOM   2892  CA  CYS A 371      11.629   7.362  85.957  1.00  0.00              
ATOM   2893  CB  CYS A 371      12.571   8.419  85.398  1.00  0.00              
ATOM   2894  SG  CYS A 371      13.182   8.118  83.719  1.00  0.00              
ATOM   2895  C   CYS A 371      12.328   6.007  86.056  1.00  0.00              
ATOM   2896  O   CYS A 371      13.198   5.859  86.911  1.00  0.00              
ATOM   2897  OXT CYS A 371      11.993   5.116  85.277  1.00  0.00              
TER    2898      CYS A 371
ATOM   2899  N   ASP B   1      54.828  21.312  68.946  1.00  0.00              
ATOM   2900  CA  ASP B   1      55.186  20.120  69.714  1.00  0.00              
ATOM   2901  CB  ASP B   1      56.679  20.163  70.096  1.00  0.00              
ATOM   2902  CG  ASP B   1      57.204  19.014  70.968  1.00  0.00              
ATOM   2903  OD1 ASP B   1      57.002  17.849  70.629  1.00  0.00              
ATOM   2904  OD2 ASP B   1      57.800  19.301  72.005  1.00  0.00              
ATOM   2905  C   ASP B   1      54.317  19.911  70.949  1.00  0.00              
ATOM   2906  O   ASP B   1      54.339  18.859  71.589  1.00  0.00              
ATOM   2907  N   TYR B   2      53.499  20.922  71.244  1.00  0.00              
ATOM   2908  CA  TYR B   2      52.566  20.885  72.367  1.00  0.00              
ATOM   2909  CB  TYR B   2      51.768  22.193  72.431  1.00  0.00              
ATOM   2910  CG  TYR B   2      50.805  22.283  73.611  1.00  0.00              
ATOM   2911  CD1 TYR B   2      51.294  22.370  74.901  1.00  0.00              
ATOM   2912  CE1 TYR B   2      50.421  22.391  75.969  1.00  0.00              
ATOM   2913  CD2 TYR B   2      49.441  22.241  73.386  1.00  0.00              
ATOM   2914  CE2 TYR B   2      48.565  22.261  74.451  1.00  0.00              
ATOM   2915  CZ  TYR B   2      49.063  22.331  75.735  1.00  0.00              
ATOM   2916  OH  TYR B   2      48.192  22.339  76.806  1.00  0.00              
ATOM   2917  C   TYR B   2      51.624  19.686  72.288  1.00  0.00              
ATOM   2918  O   TYR B   2      51.365  19.022  73.291  1.00  0.00              
ATOM   2919  N   GLU B   3      51.152  19.390  71.072  1.00  0.00              
ATOM   2920  CA  GLU B   3      50.318  18.228  70.807  1.00  0.00              
ATOM   2921  CB  GLU B   3      49.964  18.189  69.323  1.00  0.00              
ATOM   2922  CG  GLU B   3      48.931  17.129  68.951  1.00  0.00              
ATOM   2923  CD  GLU B   3      48.645  17.056  67.460  1.00  0.00              
ATOM   2924  OE1 GLU B   3      49.378  16.366  66.754  1.00  0.00              
ATOM   2925  OE2 GLU B   3      47.694  17.692  67.010  1.00  0.00              
ATOM   2926  C   GLU B   3      51.015  16.935  71.221  1.00  0.00              
ATOM   2927  O   GLU B   3      50.417  16.116  71.917  1.00  0.00              
ATOM   2928  N   LYS B   4      52.294  16.766  70.863  1.00  0.00              
ATOM   2929  CA  LYS B   4      53.036  15.560  71.206  1.00  0.00              
ATOM   2930  CB  LYS B   4      54.371  15.524  70.457  1.00  0.00              
ATOM   2931  CG  LYS B   4      55.240  14.275  70.641  1.00  0.00              
ATOM   2932  CD  LYS B   4      54.524  12.993  70.228  1.00  0.00              
ATOM   2933  CE  LYS B   4      55.474  11.806  70.284  1.00  0.00              
ATOM   2934  NZ  LYS B   4      54.735  10.569  70.122  1.00  0.00              
ATOM   2935  C   LYS B   4      53.232  15.474  72.715  1.00  0.00              
ATOM   2936  O   LYS B   4      53.058  14.404  73.295  1.00  0.00              
ATOM   2937  N   ASN B   5      53.518  16.605  73.373  1.00  0.00              
ATOM   2938  CA  ASN B   5      53.593  16.654  74.832  1.00  0.00              
ATOM   2939  CB  ASN B   5      53.962  18.043  75.341  1.00  0.00              
ATOM   2940  CG  ASN B   5      55.436  18.374  75.186  1.00  0.00              
ATOM   2941  OD1 ASN B   5      56.220  18.296  76.126  1.00  0.00              
ATOM   2942  ND2 ASN B   5      55.870  18.764  73.999  1.00  0.00              
ATOM   2943  C   ASN B   5      52.293  16.224  75.498  1.00  0.00              
ATOM   2944  O   ASN B   5      52.306  15.426  76.436  1.00  0.00              
ATOM   2945  N   LYS B   6      51.161  16.712  74.980  1.00  0.00              
ATOM   2946  CA  LYS B   6      49.842  16.329  75.465  1.00  0.00              
ATOM   2947  CB  LYS B   6      48.782  17.164  74.753  1.00  0.00              
ATOM   2948  CG  LYS B   6      47.368  16.983  75.282  1.00  0.00              
ATOM   2949  CD  LYS B   6      46.405  17.816  74.457  1.00  0.00              
ATOM   2950  CE  LYS B   6      44.990  17.617  74.969  1.00  0.00              
ATOM   2951  NZ  LYS B   6      44.053  18.387  74.176  1.00  0.00              
ATOM   2952  C   LYS B   6      49.586  14.839  75.255  1.00  0.00              
ATOM   2953  O   LYS B   6      49.102  14.161  76.160  1.00  0.00              
ATOM   2954  N   VAL B   7      49.943  14.303  74.084  1.00  0.00              
ATOM   2955  CA  VAL B   7      49.818  12.879  73.785  1.00  0.00              
ATOM   2956  CB  VAL B   7      50.181  12.660  72.292  1.00  0.00              
ATOM   2957  CG1 VAL B   7      50.327  11.205  71.894  1.00  0.00              
ATOM   2958  CG2 VAL B   7      49.078  13.247  71.423  1.00  0.00              
ATOM   2959  C   VAL B   7      50.648  12.025  74.747  1.00  0.00              
ATOM   2960  O   VAL B   7      50.145  11.051  75.314  1.00  0.00              
ATOM   2961  N   CYS B   8      51.906  12.417  74.985  1.00  0.00              
ATOM   2962  CA  CYS B   8      52.763  11.767  75.970  1.00  0.00              
ATOM   2963  CB  CYS B   8      54.146  12.406  75.993  1.00  0.00              
ATOM   2964  SG  CYS B   8      55.003  12.417  74.399  1.00  0.00              
ATOM   2965  C   CYS B   8      52.180  11.834  77.377  1.00  0.00              
ATOM   2966  O   CYS B   8      52.238  10.860  78.136  1.00  0.00              
ATOM   2967  N   LYS B   9      51.596  12.985  77.729  1.00  0.00              
ATOM   2968  CA  LYS B   9      50.925  13.170  79.006  1.00  0.00              
ATOM   2969  CB  LYS B   9      50.485  14.623  79.159  1.00  0.00              
ATOM   2970  CG  LYS B   9      49.931  14.982  80.529  1.00  0.00              
ATOM   2971  CD  LYS B   9      49.555  16.452  80.552  1.00  0.00              
ATOM   2972  CE  LYS B   9      49.038  16.827  81.929  1.00  0.00              
ATOM   2973  NZ  LYS B   9      48.705  18.237  81.974  1.00  0.00              
ATOM   2974  C   LYS B   9      49.733  12.230  79.130  1.00  0.00              
ATOM   2975  O   LYS B   9      49.581  11.578  80.160  1.00  0.00              
ATOM   2976  N   GLU B  10      48.906  12.092  78.087  1.00  0.00              
ATOM   2977  CA  GLU B  10      47.783  11.165  78.115  1.00  0.00              
ATOM   2978  CB  GLU B  10      46.912  11.292  76.866  1.00  0.00              
ATOM   2979  CG  GLU B  10      46.307  12.674  76.622  1.00  0.00              
ATOM   2980  CD  GLU B  10      45.527  13.254  77.794  1.00  0.00              
ATOM   2981  OE1 GLU B  10      44.418  12.789  78.056  1.00  0.00              
ATOM   2982  OE2 GLU B  10      46.030  14.175  78.438  1.00  0.00              
ATOM   2983  C   GLU B  10      48.239   9.722  78.277  1.00  0.00              
ATOM   2984  O   GLU B  10      47.694   8.993  79.104  1.00  0.00              
ATOM   2985  N   PHE B  11      49.274   9.318  77.534  1.00  0.00              
ATOM   2986  CA  PHE B  11      49.855   7.986  77.652  1.00  0.00              
ATOM   2987  CB  PHE B  11      51.028   7.888  76.685  1.00  0.00              
ATOM   2988  CG  PHE B  11      51.622   6.499  76.486  1.00  0.00              
ATOM   2989  CD1 PHE B  11      50.997   5.599  75.646  1.00  0.00              
ATOM   2990  CD2 PHE B  11      52.814   6.162  77.101  1.00  0.00              
ATOM   2991  CE1 PHE B  11      51.574   4.370  75.409  1.00  0.00              
ATOM   2992  CE2 PHE B  11      53.379   4.926  76.862  1.00  0.00              
ATOM   2993  CZ  PHE B  11      52.762   4.032  76.016  1.00  0.00              
ATOM   2994  C   PHE B  11      50.318   7.679  79.072  1.00  0.00              
ATOM   2995  O   PHE B  11      49.948   6.652  79.643  1.00  0.00              
ATOM   2996  N   SER B  12      51.105   8.582  79.662  1.00  0.00              
ATOM   2997  CA  SER B  12      51.643   8.369  80.997  1.00  0.00              
ATOM   2998  CB  SER B  12      52.811   9.316  81.252  1.00  0.00              
ATOM   2999  OG  SER B  12      52.512  10.666  80.920  1.00  0.00              
ATOM   3000  C   SER B  12      50.607   8.468  82.111  1.00  0.00              
ATOM   3001  O   SER B  12      50.542   7.599  82.981  1.00  0.00              
ATOM   3002  N   HIS B  13      49.773   9.511  82.082  1.00  0.00              
ATOM   3003  CA  HIS B  13      48.752   9.729  83.097  1.00  0.00              
ATOM   3004  CB  HIS B  13      48.171  11.139  82.948  1.00  0.00              
ATOM   3005  CG  HIS B  13      47.251  11.613  84.068  1.00  0.00              
ATOM   3006  ND1 HIS B  13      46.579  10.900  84.964  1.00  0.00              
ATOM   3007  CD2 HIS B  13      46.976  12.941  84.295  1.00  0.00              
ATOM   3008  NE2 HIS B  13      46.154  12.949  85.313  1.00  0.00              
ATOM   3009  CE1 HIS B  13      45.912  11.727  85.719  1.00  0.00              
ATOM   3010  C   HIS B  13      47.634   8.695  83.045  1.00  0.00              
ATOM   3011  O   HIS B  13      47.122   8.299  84.095  1.00  0.00              
ATOM   3012  N   LEU B  14      47.203   8.276  81.853  1.00  0.00              
ATOM   3013  CA  LEU B  14      46.135   7.295  81.751  1.00  0.00              
ATOM   3014  CB  LEU B  14      45.290   7.534  80.505  1.00  0.00              
ATOM   3015  CG  LEU B  14      44.537   8.850  80.361  1.00  0.00              
ATOM   3016  CD1 LEU B  14      43.926   8.939  78.975  1.00  0.00              
ATOM   3017  CD2 LEU B  14      43.472   9.001  81.435  1.00  0.00              
ATOM   3018  C   LEU B  14      46.631   5.858  81.755  1.00  0.00              
ATOM   3019  O   LEU B  14      45.920   4.962  82.213  1.00  0.00              
ATOM   3020  N   GLY B  15      47.841   5.605  81.252  1.00  0.00              
ATOM   3021  CA  GLY B  15      48.334   4.247  81.108  1.00  0.00              
ATOM   3022  C   GLY B  15      48.087   3.753  79.692  1.00  0.00              
ATOM   3023  O   GLY B  15      47.055   4.055  79.085  1.00  0.00              
ATOM   3024  N   LYS B  16      49.031   2.950  79.186  1.00  0.00              
ATOM   3025  CA  LYS B  16      49.063   2.487  77.801  1.00  0.00              
ATOM   3026  CB  LYS B  16      50.132   1.400  77.654  1.00  0.00              
ATOM   3027  CG  LYS B  16      50.320   0.876  76.234  1.00  0.00              
ATOM   3028  CD  LYS B  16      51.478  -0.100  76.171  1.00  0.00              
ATOM   3029  CE  LYS B  16      51.594  -0.647  74.760  1.00  0.00              
ATOM   3030  NZ  LYS B  16      52.768  -1.489  74.641  1.00  0.00              
ATOM   3031  C   LYS B  16      47.730   2.019  77.226  1.00  0.00              
ATOM   3032  O   LYS B  16      47.228   2.633  76.287  1.00  0.00              
ATOM   3033  N   GLU B  17      47.108   1.000  77.832  1.00  0.00              
ATOM   3034  CA  GLU B  17      45.837   0.455  77.365  1.00  0.00              
ATOM   3035  CB  GLU B  17      45.460  -0.745  78.231  1.00  0.00              
ATOM   3036  CG  GLU B  17      44.265  -1.545  77.716  1.00  0.00              
ATOM   3037  CD  GLU B  17      43.808  -2.651  78.653  1.00  0.00              
ATOM   3038  OE1 GLU B  17      43.196  -2.349  79.677  1.00  0.00              
ATOM   3039  OE2 GLU B  17      44.058  -3.821  78.360  1.00  0.00              
ATOM   3040  C   GLU B  17      44.710   1.487  77.379  1.00  0.00              
ATOM   3041  O   GLU B  17      43.812   1.473  76.531  1.00  0.00              
ATOM   3042  N   ASP B  18      44.762   2.424  78.329  1.00  0.00              
ATOM   3043  CA  ASP B  18      43.742   3.457  78.456  1.00  0.00              
ATOM   3044  CB  ASP B  18      43.834   4.181  79.795  1.00  0.00              
ATOM   3045  CG  ASP B  18      43.649   3.292  81.018  1.00  0.00              
ATOM   3046  OD1 ASP B  18      42.705   3.520  81.773  1.00  0.00              
ATOM   3047  OD2 ASP B  18      44.436   2.358  81.196  1.00  0.00              
ATOM   3048  C   ASP B  18      43.916   4.459  77.328  1.00  0.00              
ATOM   3049  O   ASP B  18      42.936   4.897  76.725  1.00  0.00              
ATOM   3050  N   PHE B  19      45.172   4.784  76.999  1.00  0.00              
ATOM   3051  CA  PHE B  19      45.487   5.599  75.836  1.00  0.00              
ATOM   3052  CB  PHE B  19      46.982   5.933  75.815  1.00  0.00              
ATOM   3053  CG  PHE B  19      47.404   6.835  74.661  1.00  0.00              
ATOM   3054  CD1 PHE B  19      47.050   8.170  74.659  1.00  0.00              
ATOM   3055  CD2 PHE B  19      48.114   6.304  73.600  1.00  0.00              
ATOM   3056  CE1 PHE B  19      47.388   8.964  73.584  1.00  0.00              
ATOM   3057  CE2 PHE B  19      48.446   7.105  72.529  1.00  0.00              
ATOM   3058  CZ  PHE B  19      48.080   8.432  72.518  1.00  0.00              
ATOM   3059  C   PHE B  19      45.067   4.896  74.547  1.00  0.00              
ATOM   3060  O   PHE B  19      44.531   5.547  73.647  1.00  0.00              
ATOM   3061  N   THR B  20      45.289   3.579  74.430  1.00  0.00              
ATOM   3062  CA  THR B  20      44.805   2.784  73.307  1.00  0.00              
ATOM   3063  CB  THR B  20      45.205   1.304  73.497  1.00  0.00              
ATOM   3064  OG1 THR B  20      46.581   1.301  73.851  1.00  0.00              
ATOM   3065  CG2 THR B  20      44.994   0.455  72.252  1.00  0.00              
ATOM   3066  C   THR B  20      43.289   2.901  73.178  1.00  0.00              
ATOM   3067  O   THR B  20      42.775   3.164  72.092  1.00  0.00              
ATOM   3068  N   SER B  21      42.574   2.772  74.300  1.00  0.00              
ATOM   3069  CA  SER B  21      41.122   2.878  74.325  1.00  0.00              
ATOM   3070  CB  SER B  21      40.613   2.557  75.725  1.00  0.00              
ATOM   3071  OG  SER B  21      41.029   1.262  76.143  1.00  0.00              
ATOM   3072  C   SER B  21      40.637   4.257  73.889  1.00  0.00              
ATOM   3073  O   SER B  21      39.753   4.370  73.036  1.00  0.00              
ATOM   3074  N   LEU B  22      41.261   5.313  74.427  1.00  0.00              
ATOM   3075  CA  LEU B  22      40.967   6.690  74.052  1.00  0.00              
ATOM   3076  CB  LEU B  22      41.856   7.640  74.857  1.00  0.00              
ATOM   3077  CG  LEU B  22      41.700   9.149  74.685  1.00  0.00              
ATOM   3078  CD1 LEU B  22      40.363   9.625  75.235  1.00  0.00              
ATOM   3079  CD2 LEU B  22      42.837   9.871  75.386  1.00  0.00              
ATOM   3080  C   LEU B  22      41.189   6.919  72.561  1.00  0.00              
ATOM   3081  O   LEU B  22      40.319   7.450  71.870  1.00  0.00              
ATOM   3082  N   SER B  23      42.339   6.464  72.054  1.00  0.00              
ATOM   3083  CA  SER B  23      42.678   6.608  70.648  1.00  0.00              
ATOM   3084  CB  SER B  23      44.120   6.182  70.405  1.00  0.00              
ATOM   3085  OG  SER B  23      45.028   6.888  71.241  1.00  0.00              
ATOM   3086  C   SER B  23      41.738   5.809  69.754  1.00  0.00              
ATOM   3087  O   SER B  23      41.381   6.263  68.668  1.00  0.00              
ATOM   3088  N   LEU B  24      41.290   4.633  70.211  1.00  0.00              
ATOM   3089  CA  LEU B  24      40.333   3.817  69.479  1.00  0.00              
ATOM   3090  CB  LEU B  24      40.149   2.479  70.185  1.00  0.00              
ATOM   3091  CG  LEU B  24      39.357   1.362  69.521  1.00  0.00              
ATOM   3092  CD1 LEU B  24      40.052   0.843  68.272  1.00  0.00              
ATOM   3093  CD2 LEU B  24      39.214   0.226  70.506  1.00  0.00              
ATOM   3094  C   LEU B  24      39.001   4.534  69.327  1.00  0.00              
ATOM   3095  O   LEU B  24      38.491   4.645  68.209  1.00  0.00              
ATOM   3096  N   VAL B  25      38.463   5.065  70.433  1.00  0.00              
ATOM   3097  CA  VAL B  25      37.236   5.858  70.410  1.00  0.00              
ATOM   3098  CB  VAL B  25      36.847   6.281  71.852  1.00  0.00              
ATOM   3099  CG1 VAL B  25      35.650   7.223  71.888  1.00  0.00              
ATOM   3100  CG2 VAL B  25      36.500   5.054  72.682  1.00  0.00              
ATOM   3101  C   VAL B  25      37.397   7.073  69.497  1.00  0.00              
ATOM   3102  O   VAL B  25      36.556   7.327  68.633  1.00  0.00              
ATOM   3103  N   LEU B  26      38.518   7.786  69.654  1.00  0.00              
ATOM   3104  CA  LEU B  26      38.834   8.965  68.862  1.00  0.00              
ATOM   3105  CB  LEU B  26      40.175   9.530  69.321  1.00  0.00              
ATOM   3106  CG  LEU B  26      40.662  10.868  68.785  1.00  0.00              
ATOM   3107  CD1 LEU B  26      39.765  12.002  69.260  1.00  0.00              
ATOM   3108  CD2 LEU B  26      42.092  11.109  69.236  1.00  0.00              
ATOM   3109  C   LEU B  26      38.866   8.678  67.365  1.00  0.00              
ATOM   3110  O   LEU B  26      38.134   9.306  66.601  1.00  0.00              
ATOM   3111  N   TYR B  27      39.662   7.706  66.912  1.00  0.00              
ATOM   3112  CA  TYR B  27      39.735   7.396  65.494  1.00  0.00              
ATOM   3113  CB  TYR B  27      40.962   6.550  65.168  1.00  0.00              
ATOM   3114  CG  TYR B  27      42.263   7.323  65.347  1.00  0.00              
ATOM   3115  CD1 TYR B  27      43.247   6.826  66.178  1.00  0.00              
ATOM   3116  CE1 TYR B  27      44.413   7.535  66.373  1.00  0.00              
ATOM   3117  CD2 TYR B  27      42.454   8.527  64.694  1.00  0.00              
ATOM   3118  CE2 TYR B  27      43.620   9.239  64.882  1.00  0.00              
ATOM   3119  CZ  TYR B  27      44.589   8.738  65.724  1.00  0.00              
ATOM   3120  OH  TYR B  27      45.755   9.448  65.920  1.00  0.00              
ATOM   3121  C   TYR B  27      38.464   6.775  64.937  1.00  0.00              
ATOM   3122  O   TYR B  27      38.125   7.014  63.778  1.00  0.00              
ATOM   3123  N   SER B  28      37.717   6.023  65.752  1.00  0.00              
ATOM   3124  CA  SER B  28      36.413   5.534  65.332  1.00  0.00              
ATOM   3125  CB  SER B  28      35.877   4.493  66.304  1.00  0.00              
ATOM   3126  OG  SER B  28      36.771   3.396  66.433  1.00  0.00              
ATOM   3127  C   SER B  28      35.404   6.666  65.160  1.00  0.00              
ATOM   3128  O   SER B  28      34.643   6.658  64.192  1.00  0.00              
ATOM   3129  N   ARG B  29      35.393   7.671  66.049  1.00  0.00              
ATOM   3130  CA  ARG B  29      34.493   8.807  65.889  1.00  0.00              
ATOM   3131  CB  ARG B  29      34.329   9.615  67.191  1.00  0.00              
ATOM   3132  CG  ARG B  29      35.438  10.589  67.588  1.00  0.00              
ATOM   3133  CD  ARG B  29      35.245  11.190  68.975  1.00  0.00              
ATOM   3134  NE  ARG B  29      34.007  11.944  69.106  1.00  0.00              
ATOM   3135  CZ  ARG B  29      33.922  13.266  68.957  1.00  0.00              
ATOM   3136  NH1 ARG B  29      32.728  13.822  69.102  1.00  0.00              
ATOM   3137  NH2 ARG B  29      34.986  14.020  68.695  1.00  0.00              
ATOM   3138  C   ARG B  29      34.917   9.694  64.722  1.00  0.00              
ATOM   3139  O   ARG B  29      34.070  10.222  64.004  1.00  0.00              
ATOM   3140  N   LYS B  30      36.229   9.850  64.499  1.00  0.00              
ATOM   3141  CA  LYS B  30      36.743  10.585  63.352  1.00  0.00              
ATOM   3142  CB  LYS B  30      38.252  10.760  63.438  1.00  0.00              
ATOM   3143  CG  LYS B  30      38.733  11.758  64.472  1.00  0.00              
ATOM   3144  CD  LYS B  30      40.250  11.722  64.472  1.00  0.00              
ATOM   3145  CE  LYS B  30      40.810  12.747  65.439  1.00  0.00              
ATOM   3146  NZ  LYS B  30      42.252  12.625  65.513  1.00  0.00              
ATOM   3147  C   LYS B  30      36.419   9.926  62.021  1.00  0.00              
ATOM   3148  O   LYS B  30      35.943  10.592  61.100  1.00  0.00              
ATOM   3149  N   PHE B  31      36.657   8.616  61.909  1.00  0.00              
ATOM   3150  CA  PHE B  31      36.461   7.897  60.661  1.00  0.00              
ATOM   3151  CB  PHE B  31      37.740   7.127  60.289  1.00  0.00              
ATOM   3152  CG  PHE B  31      39.013   7.956  60.171  1.00  0.00              
ATOM   3153  CD1 PHE B  31      39.857   8.086  61.258  1.00  0.00              
ATOM   3154  CD2 PHE B  31      39.338   8.554  58.972  1.00  0.00              
ATOM   3155  CE1 PHE B  31      41.019   8.818  61.140  1.00  0.00              
ATOM   3156  CE2 PHE B  31      40.502   9.287  58.863  1.00  0.00              
ATOM   3157  CZ  PHE B  31      41.343   9.420  59.944  1.00  0.00              
ATOM   3158  C   PHE B  31      35.275   6.933  60.767  1.00  0.00              
ATOM   3159  O   PHE B  31      35.479   5.729  60.951  1.00  0.00              
ATOM   3160  N   PRO B  32      34.011   7.366  60.600  1.00  0.00              
ATOM   3161  CD  PRO B  32      33.638   8.679  60.078  1.00  0.00              
ATOM   3162  CA  PRO B  32      32.823   6.532  60.798  1.00  0.00              
ATOM   3163  CB  PRO B  32      31.693   7.521  60.588  1.00  0.00              
ATOM   3164  CG  PRO B  32      32.238   8.457  59.544  1.00  0.00              
ATOM   3165  C   PRO B  32      32.705   5.322  59.872  1.00  0.00              
ATOM   3166  O   PRO B  32      32.019   4.345  60.174  1.00  0.00              
ATOM   3167  N   SER B  33      33.373   5.391  58.719  1.00  0.00              
ATOM   3168  CA  SER B  33      33.413   4.304  57.757  1.00  0.00              
ATOM   3169  CB  SER B  33      33.489   4.920  56.367  1.00  0.00              
ATOM   3170  OG  SER B  33      32.536   5.967  56.225  1.00  0.00              
ATOM   3171  C   SER B  33      34.593   3.357  57.960  1.00  0.00              
ATOM   3172  O   SER B  33      34.694   2.338  57.274  1.00  0.00              
ATOM   3173  N   GLY B  34      35.505   3.657  58.893  1.00  0.00              
ATOM   3174  CA  GLY B  34      36.713   2.867  59.070  1.00  0.00              
ATOM   3175  C   GLY B  34      36.408   1.548  59.756  1.00  0.00              
ATOM   3176  O   GLY B  34      35.814   1.526  60.837  1.00  0.00              
ATOM   3177  N   THR B  35      36.800   0.434  59.133  1.00  0.00              
ATOM   3178  CA  THR B  35      36.538  -0.874  59.715  1.00  0.00              
ATOM   3179  CB  THR B  35      36.602  -2.014  58.672  1.00  0.00              
ATOM   3180  OG1 THR B  35      37.909  -2.041  58.114  1.00  0.00              
ATOM   3181  CG2 THR B  35      35.549  -1.848  57.588  1.00  0.00              
ATOM   3182  C   THR B  35      37.454  -1.157  60.899  1.00  0.00              
ATOM   3183  O   THR B  35      38.544  -0.582  61.010  1.00  0.00              
ATOM   3184  N   PHE B  36      36.997  -2.064  61.772  1.00  0.00              
ATOM   3185  CA  PHE B  36      37.669  -2.418  63.016  1.00  0.00              
ATOM   3186  CB  PHE B  36      37.031  -3.688  63.593  1.00  0.00              
ATOM   3187  CG  PHE B  36      37.601  -4.138  64.934  1.00  0.00              
ATOM   3188  CD1 PHE B  36      38.174  -5.391  65.042  1.00  0.00              
ATOM   3189  CD2 PHE B  36      37.575  -3.291  66.027  1.00  0.00              
ATOM   3190  CE1 PHE B  36      38.733  -5.787  66.238  1.00  0.00              
ATOM   3191  CE2 PHE B  36      38.142  -3.695  67.215  1.00  0.00              
ATOM   3192  CZ  PHE B  36      38.722  -4.940  67.323  1.00  0.00              
ATOM   3193  C   PHE B  36      39.180  -2.559  62.916  1.00  0.00              
ATOM   3194  O   PHE B  36      39.897  -1.779  63.537  1.00  0.00              
ATOM   3195  N   GLU B  37      39.683  -3.478  62.085  1.00  0.00              
ATOM   3196  CA  GLU B  37      41.116  -3.697  61.982  1.00  0.00              
ATOM   3197  CB  GLU B  37      41.416  -4.966  61.183  1.00  0.00              
ATOM   3198  CG  GLU B  37      42.870  -5.456  61.259  1.00  0.00              
ATOM   3199  CD  GLU B  37      43.396  -5.704  62.671  1.00  0.00              
ATOM   3200  OE1 GLU B  37      44.296  -4.981  63.108  1.00  0.00              
ATOM   3201  OE2 GLU B  37      42.912  -6.621  63.333  1.00  0.00              
ATOM   3202  C   GLU B  37      41.873  -2.493  61.428  1.00  0.00              
ATOM   3203  O   GLU B  37      43.017  -2.276  61.827  1.00  0.00              
ATOM   3204  N   GLN B  38      41.252  -1.676  60.566  1.00  0.00              
ATOM   3205  CA  GLN B  38      41.879  -0.453  60.080  1.00  0.00              
ATOM   3206  CB  GLN B  38      41.001   0.267  59.066  1.00  0.00              
ATOM   3207  CG  GLN B  38      40.888  -0.355  57.689  1.00  0.00              
ATOM   3208  CD  GLN B  38      39.936   0.433  56.803  1.00  0.00              
ATOM   3209  OE1 GLN B  38      38.715   0.327  56.930  1.00  0.00              
ATOM   3210  NE2 GLN B  38      40.417   1.276  55.901  1.00  0.00              
ATOM   3211  C   GLN B  38      42.138   0.502  61.235  1.00  0.00              
ATOM   3212  O   GLN B  38      43.246   1.016  61.417  1.00  0.00              
ATOM   3213  N   VAL B  39      41.093   0.699  62.050  1.00  0.00              
ATOM   3214  CA  VAL B  39      41.178   1.567  63.214  1.00  0.00              
ATOM   3215  CB  VAL B  39      39.788   1.767  63.867  1.00  0.00              
ATOM   3216  CG1 VAL B  39      39.858   2.743  65.032  1.00  0.00              
ATOM   3217  CG2 VAL B  39      38.788   2.314  62.858  1.00  0.00              
ATOM   3218  C   VAL B  39      42.199   0.984  64.188  1.00  0.00              
ATOM   3219  O   VAL B  39      43.120   1.689  64.597  1.00  0.00              
ATOM   3220  N   SER B  40      42.108  -0.311  64.509  1.00  0.00              
ATOM   3221  CA  SER B  40      43.079  -0.996  65.350  1.00  0.00              
ATOM   3222  CB  SER B  40      42.686  -2.458  65.507  1.00  0.00              
ATOM   3223  OG  SER B  40      41.361  -2.588  66.004  1.00  0.00              
ATOM   3224  C   SER B  40      44.521  -0.913  64.859  1.00  0.00              
ATOM   3225  O   SER B  40      45.434  -0.874  65.687  1.00  0.00              
ATOM   3226  N   GLN B  41      44.779  -0.893  63.544  1.00  0.00              
ATOM   3227  CA  GLN B  41      46.124  -0.661  63.034  1.00  0.00              
ATOM   3228  CB  GLN B  41      46.237  -0.968  61.542  1.00  0.00              
ATOM   3229  CG  GLN B  41      46.248  -2.454  61.207  1.00  0.00              
ATOM   3230  CD  GLN B  41      47.400  -3.219  61.845  1.00  0.00              
ATOM   3231  OE1 GLN B  41      48.569  -3.025  61.527  1.00  0.00              
ATOM   3232  NE2 GLN B  41      47.119  -4.120  62.776  1.00  0.00              
ATOM   3233  C   GLN B  41      46.608   0.754  63.300  1.00  0.00              
ATOM   3234  O   GLN B  41      47.702   0.942  63.839  1.00  0.00              
ATOM   3235  N   LEU B  42      45.776   1.753  62.976  1.00  0.00              
ATOM   3236  CA  LEU B  42      46.134   3.147  63.199  1.00  0.00              
ATOM   3237  CB  LEU B  42      45.063   4.081  62.637  1.00  0.00              
ATOM   3238  CG  LEU B  42      45.341   5.585  62.611  1.00  0.00              
ATOM   3239  CD1 LEU B  42      46.575   5.914  61.783  1.00  0.00              
ATOM   3240  CD2 LEU B  42      44.143   6.325  62.051  1.00  0.00              
ATOM   3241  C   LEU B  42      46.383   3.436  64.672  1.00  0.00              
ATOM   3242  O   LEU B  42      47.416   4.000  65.026  1.00  0.00              
ATOM   3243  N   VAL B  43      45.469   2.983  65.535  1.00  0.00              
ATOM   3244  CA  VAL B  43      45.586   3.135  66.980  1.00  0.00              
ATOM   3245  CB  VAL B  43      44.328   2.559  67.667  1.00  0.00              
ATOM   3246  CG1 VAL B  43      44.410   2.596  69.184  1.00  0.00              
ATOM   3247  CG2 VAL B  43      43.117   3.366  67.246  1.00  0.00              
ATOM   3248  C   VAL B  43      46.858   2.485  67.510  1.00  0.00              
ATOM   3249  O   VAL B  43      47.625   3.133  68.221  1.00  0.00              
ATOM   3250  N   LYS B  44      47.113   1.228  67.128  1.00  0.00              
ATOM   3251  CA  LYS B  44      48.302   0.484  67.535  1.00  0.00              
ATOM   3252  CB  LYS B  44      48.284  -0.834  66.781  1.00  0.00              
ATOM   3253  CG  LYS B  44      49.205  -1.952  67.227  1.00  0.00              
ATOM   3254  CD  LYS B  44      49.085  -3.170  66.305  1.00  0.00              
ATOM   3255  CE  LYS B  44      47.727  -3.884  66.316  1.00  0.00              
ATOM   3256  NZ  LYS B  44      46.739  -3.266  65.444  1.00  0.00              
ATOM   3257  C   LYS B  44      49.579   1.244  67.191  1.00  0.00              
ATOM   3258  O   LYS B  44      50.479   1.424  68.019  1.00  0.00              
ATOM   3259  N   GLU B  45      49.628   1.743  65.954  1.00  0.00              
ATOM   3260  CA  GLU B  45      50.779   2.495  65.500  1.00  0.00              
ATOM   3261  CB  GLU B  45      50.826   2.512  63.980  1.00  0.00              
ATOM   3262  CG  GLU B  45      51.113   1.079  63.531  1.00  0.00              
ATOM   3263  CD  GLU B  45      51.161   0.842  62.034  1.00  0.00              
ATOM   3264  OE1 GLU B  45      52.203   1.081  61.421  1.00  0.00              
ATOM   3265  OE2 GLU B  45      50.170   0.383  61.462  1.00  0.00              
ATOM   3266  C   GLU B  45      50.907   3.869  66.146  1.00  0.00              
ATOM   3267  O   GLU B  45      52.027   4.261  66.479  1.00  0.00              
ATOM   3268  N   VAL B  46      49.808   4.580  66.424  1.00  0.00              
ATOM   3269  CA  VAL B  46      49.844   5.825  67.192  1.00  0.00              
ATOM   3270  CB  VAL B  46      48.461   6.524  67.157  1.00  0.00              
ATOM   3271  CG1 VAL B  46      48.356   7.730  68.085  1.00  0.00              
ATOM   3272  CG2 VAL B  46      48.208   7.018  65.741  1.00  0.00              
ATOM   3273  C   VAL B  46      50.346   5.587  68.617  1.00  0.00              
ATOM   3274  O   VAL B  46      51.126   6.379  69.160  1.00  0.00              
ATOM   3275  N   VAL B  47      49.946   4.463  69.220  1.00  0.00              
ATOM   3276  CA  VAL B  47      50.489   4.041  70.503  1.00  0.00              
ATOM   3277  CB  VAL B  47      49.742   2.800  71.051  1.00  0.00              
ATOM   3278  CG1 VAL B  47      50.339   2.276  72.350  1.00  0.00              
ATOM   3279  CG2 VAL B  47      48.295   3.172  71.330  1.00  0.00              
ATOM   3280  C   VAL B  47      51.994   3.819  70.387  1.00  0.00              
ATOM   3281  O   VAL B  47      52.726   4.301  71.249  1.00  0.00              
ATOM   3282  N   SER B  48      52.509   3.172  69.332  1.00  0.00              
ATOM   3283  CA  SER B  48      53.954   3.043  69.162  1.00  0.00              
ATOM   3284  CB  SER B  48      54.301   2.024  68.074  1.00  0.00              
ATOM   3285  OG  SER B  48      54.179   2.509  66.741  1.00  0.00              
ATOM   3286  C   SER B  48      54.669   4.370  68.898  1.00  0.00              
ATOM   3287  O   SER B  48      55.837   4.529  69.268  1.00  0.00              
ATOM   3288  N   LEU B  49      54.004   5.340  68.249  1.00  0.00              
ATOM   3289  CA  LEU B  49      54.550   6.687  68.079  1.00  0.00              
ATOM   3290  CB  LEU B  49      53.620   7.607  67.291  1.00  0.00              
ATOM   3291  CG  LEU B  49      53.093   7.265  65.908  1.00  0.00              
ATOM   3292  CD1 LEU B  49      52.152   8.364  65.456  1.00  0.00              
ATOM   3293  CD2 LEU B  49      54.203   7.076  64.900  1.00  0.00              
ATOM   3294  C   LEU B  49      54.756   7.348  69.432  1.00  0.00              
ATOM   3295  O   LEU B  49      55.744   8.042  69.683  1.00  0.00              
ATOM   3296  N   THR B  50      53.792   7.126  70.323  1.00  0.00              
ATOM   3297  CA  THR B  50      53.850   7.699  71.653  1.00  0.00              
ATOM   3298  CB  THR B  50      52.456   7.665  72.290  1.00  0.00              
ATOM   3299  OG1 THR B  50      51.549   8.171  71.314  1.00  0.00              
ATOM   3300  CG2 THR B  50      52.407   8.573  73.498  1.00  0.00              
ATOM   3301  C   THR B  50      54.900   6.974  72.491  1.00  0.00              
ATOM   3302  O   THR B  50      55.864   7.585  72.949  1.00  0.00              
ATOM   3303  N   GLU B  51      54.767   5.650  72.612  1.00  0.00              
ATOM   3304  CA  GLU B  51      55.658   4.797  73.385  1.00  0.00              
ATOM   3305  CB  GLU B  51      55.217   3.351  73.175  1.00  0.00              
ATOM   3306  CG  GLU B  51      55.953   2.286  73.980  1.00  0.00              
ATOM   3307  CD  GLU B  51      55.467   0.872  73.702  1.00  0.00              
ATOM   3308  OE1 GLU B  51      55.519   0.430  72.554  1.00  0.00              
ATOM   3309  OE2 GLU B  51      55.031   0.202  74.640  1.00  0.00              
ATOM   3310  C   GLU B  51      57.132   4.967  73.029  1.00  0.00              
ATOM   3311  O   GLU B  51      57.976   5.057  73.921  1.00  0.00              
ATOM   3312  N   ALA B  52      57.456   5.015  71.733  1.00  0.00              
ATOM   3313  CA  ALA B  52      58.825   5.267  71.323  1.00  0.00              
ATOM   3314  CB  ALA B  52      59.031   4.848  69.875  1.00  0.00              
ATOM   3315  C   ALA B  52      59.201   6.736  71.448  1.00  0.00              
ATOM   3316  O   ALA B  52      60.146   7.080  72.158  1.00  0.00              
ATOM   3317  N   CYS B  53      58.449   7.649  70.830  1.00  0.00              
ATOM   3318  CA  CYS B  53      58.927   9.015  70.693  1.00  0.00              
ATOM   3319  CB  CYS B  53      58.440   9.584  69.377  1.00  0.00              
ATOM   3320  SG  CYS B  53      59.009   8.488  68.053  1.00  0.00              
ATOM   3321  C   CYS B  53      58.684   9.942  71.875  1.00  0.00              
ATOM   3322  O   CYS B  53      59.109  11.098  71.867  1.00  0.00              
ATOM   3323  N   CYS B  54      58.018   9.446  72.921  1.00  0.00              
ATOM   3324  CA  CYS B  54      58.008  10.130  74.205  1.00  0.00              
ATOM   3325  CB  CYS B  54      56.671   9.938  74.906  1.00  0.00              
ATOM   3326  SG  CYS B  54      55.238  10.467  73.936  1.00  0.00              
ATOM   3327  C   CYS B  54      59.117   9.636  75.130  1.00  0.00              
ATOM   3328  O   CYS B  54      59.280  10.166  76.232  1.00  0.00              
ATOM   3329  N   ALA B  55      59.898   8.621  74.733  1.00  0.00              
ATOM   3330  CA  ALA B  55      60.913   8.053  75.608  1.00  0.00              
ATOM   3331  CB  ALA B  55      61.382   6.710  75.069  1.00  0.00              
ATOM   3332  C   ALA B  55      62.145   8.929  75.792  1.00  0.00              
ATOM   3333  O   ALA B  55      62.497   9.758  74.946  1.00  0.00              
ATOM   3334  N   GLU B  56      62.819   8.722  76.926  1.00  0.00              
ATOM   3335  CA  GLU B  56      64.019   9.464  77.276  1.00  0.00              
ATOM   3336  CB  GLU B  56      64.454   9.069  78.686  1.00  0.00              
ATOM   3337  CG  GLU B  56      65.583   9.914  79.267  1.00  0.00              
ATOM   3338  CD  GLU B  56      66.020   9.462  80.652  1.00  0.00              
ATOM   3339  OE1 GLU B  56      66.968   8.686  80.749  1.00  0.00              
ATOM   3340  OE2 GLU B  56      65.410   9.890  81.631  1.00  0.00              
ATOM   3341  C   GLU B  56      65.126   9.194  76.261  1.00  0.00              
ATOM   3342  O   GLU B  56      65.693   8.104  76.187  1.00  0.00              
ATOM   3343  N   GLY B  57      65.376  10.210  75.438  1.00  0.00              
ATOM   3344  CA  GLY B  57      66.405  10.134  74.415  1.00  0.00              
ATOM   3345  C   GLY B  57      65.851   9.791  73.039  1.00  0.00              
ATOM   3346  O   GLY B  57      66.610   9.426  72.140  1.00  0.00              
ATOM   3347  N   ALA B  58      64.531   9.883  72.844  1.00  0.00              
ATOM   3348  CA  ALA B  58      63.939   9.716  71.525  1.00  0.00              
ATOM   3349  CB  ALA B  58      62.432   9.642  71.651  1.00  0.00              
ATOM   3350  C   ALA B  58      64.261  10.878  70.593  1.00  0.00              
ATOM   3351  O   ALA B  58      64.392  12.029  71.019  1.00  0.00              
ATOM   3352  N   ASP B  59      64.385  10.576  69.299  1.00  0.00              
ATOM   3353  CA  ASP B  59      64.772  11.569  68.307  1.00  0.00              
ATOM   3354  CB  ASP B  59      65.249  10.873  67.028  1.00  0.00              
ATOM   3355  CG  ASP B  59      65.760  11.847  65.974  1.00  0.00              
ATOM   3356  OD1 ASP B  59      64.957  12.342  65.183  1.00  0.00              
ATOM   3357  OD2 ASP B  59      66.955  12.126  65.959  1.00  0.00              
ATOM   3358  C   ASP B  59      63.646  12.553  67.984  1.00  0.00              
ATOM   3359  O   ASP B  59      62.607  12.129  67.471  1.00  0.00              
ATOM   3360  N   PRO B  60      63.827  13.870  68.186  1.00  0.00              
ATOM   3361  CD  PRO B  60      65.057  14.467  68.700  1.00  0.00              
ATOM   3362  CA  PRO B  60      62.809  14.901  67.975  1.00  0.00              
ATOM   3363  CB  PRO B  60      63.572  16.184  68.226  1.00  0.00              
ATOM   3364  CG  PRO B  60      64.568  15.779  69.278  1.00  0.00              
ATOM   3365  C   PRO B  60      62.125  14.934  66.613  1.00  0.00              
ATOM   3366  O   PRO B  60      60.969  15.343  66.511  1.00  0.00              
ATOM   3367  N   ASP B  61      62.784  14.482  65.539  1.00  0.00              
ATOM   3368  CA  ASP B  61      62.178  14.491  64.210  1.00  0.00              
ATOM   3369  CB  ASP B  61      63.175  14.127  63.114  1.00  0.00              
ATOM   3370  CG  ASP B  61      64.299  15.133  62.938  1.00  0.00              
ATOM   3371  OD1 ASP B  61      64.359  15.776  61.892  1.00  0.00              
ATOM   3372  OD2 ASP B  61      65.111  15.276  63.855  1.00  0.00              
ATOM   3373  C   ASP B  61      60.984  13.558  64.099  1.00  0.00              
ATOM   3374  O   ASP B  61      60.080  13.819  63.305  1.00  0.00              
ATOM   3375  N   CYS B  62      60.940  12.515  64.943  1.00  0.00              
ATOM   3376  CA  CYS B  62      59.906  11.484  64.921  1.00  0.00              
ATOM   3377  CB  CYS B  62      59.998  10.633  66.179  1.00  0.00              
ATOM   3378  SG  CYS B  62      58.594   9.508  66.366  1.00  0.00              
ATOM   3379  C   CYS B  62      58.468  11.954  64.747  1.00  0.00              
ATOM   3380  O   CYS B  62      57.749  11.415  63.902  1.00  0.00              
ATOM   3381  N   TYR B  63      58.047  12.990  65.480  1.00  0.00              
ATOM   3382  CA  TYR B  63      56.681  13.489  65.372  1.00  0.00              
ATOM   3383  CB  TYR B  63      56.295  14.385  66.558  1.00  0.00              
ATOM   3384  CG  TYR B  63      57.282  15.472  66.965  1.00  0.00              
ATOM   3385  CD1 TYR B  63      57.368  16.651  66.250  1.00  0.00              
ATOM   3386  CE1 TYR B  63      58.191  17.666  66.693  1.00  0.00              
ATOM   3387  CD2 TYR B  63      58.044  15.293  68.103  1.00  0.00              
ATOM   3388  CE2 TYR B  63      58.867  16.305  68.551  1.00  0.00              
ATOM   3389  CZ  TYR B  63      58.922  17.490  67.849  1.00  0.00              
ATOM   3390  OH  TYR B  63      59.698  18.527  68.328  1.00  0.00              
ATOM   3391  C   TYR B  63      56.314  14.120  64.031  1.00  0.00              
ATOM   3392  O   TYR B  63      55.145  14.414  63.768  1.00  0.00              
ATOM   3393  N   ASP B  64      57.301  14.348  63.161  1.00  0.00              
ATOM   3394  CA  ASP B  64      57.030  14.599  61.755  1.00  0.00              
ATOM   3395  CB  ASP B  64      57.769  15.831  61.246  1.00  0.00              
ATOM   3396  CG  ASP B  64      57.479  16.126  59.778  1.00  0.00              
ATOM   3397  OD1 ASP B  64      56.387  16.613  59.472  1.00  0.00              
ATOM   3398  OD2 ASP B  64      58.356  15.884  58.949  1.00  0.00              
ATOM   3399  C   ASP B  64      57.387  13.394  60.892  1.00  0.00              
ATOM   3400  O   ASP B  64      56.648  13.066  59.967  1.00  0.00              
ATOM   3401  N   THR B  65      58.519  12.736  61.156  1.00  0.00              
ATOM   3402  CA  THR B  65      58.991  11.622  60.346  1.00  0.00              
ATOM   3403  CB  THR B  65      60.443  11.287  60.743  1.00  0.00              
ATOM   3404  OG1 THR B  65      61.135  12.530  60.751  1.00  0.00              
ATOM   3405  CG2 THR B  65      61.123  10.328  59.774  1.00  0.00              
ATOM   3406  C   THR B  65      58.100  10.385  60.429  1.00  0.00              
ATOM   3407  O   THR B  65      57.569   9.941  59.410  1.00  0.00              
ATOM   3408  N   ARG B  66      57.886   9.824  61.626  1.00  0.00              
ATOM   3409  CA  ARG B  66      57.101   8.606  61.777  1.00  0.00              
ATOM   3410  CB  ARG B  66      57.237   8.005  63.169  1.00  0.00              
ATOM   3411  CG  ARG B  66      58.566   7.316  63.455  1.00  0.00              
ATOM   3412  CD  ARG B  66      58.484   6.516  64.755  1.00  0.00              
ATOM   3413  NE  ARG B  66      57.534   5.416  64.650  1.00  0.00              
ATOM   3414  CZ  ARG B  66      56.968   4.825  65.707  1.00  0.00              
ATOM   3415  NH1 ARG B  66      56.098   3.849  65.472  1.00  0.00              
ATOM   3416  NH2 ARG B  66      57.253   5.199  66.953  1.00  0.00              
ATOM   3417  C   ARG B  66      55.630   8.816  61.453  1.00  0.00              
ATOM   3418  O   ARG B  66      54.976   7.931  60.898  1.00  0.00              
ATOM   3419  N   THR B  67      55.103  10.007  61.749  1.00  0.00              
ATOM   3420  CA  THR B  67      53.757  10.377  61.342  1.00  0.00              
ATOM   3421  CB  THR B  67      53.348  11.694  62.013  1.00  0.00              
ATOM   3422  OG1 THR B  67      54.491  12.531  61.917  1.00  0.00              
ATOM   3423  CG2 THR B  67      52.945  11.511  63.467  1.00  0.00              
ATOM   3424  C   THR B  67      53.641  10.453  59.824  1.00  0.00              
ATOM   3425  O   THR B  67      52.723   9.859  59.256  1.00  0.00              
ATOM   3426  N   SER B  68      54.584  11.113  59.136  1.00  0.00              
ATOM   3427  CA  SER B  68      54.607  11.115  57.677  1.00  0.00              
ATOM   3428  CB  SER B  68      55.651  12.087  57.131  1.00  0.00              
ATOM   3429  OG  SER B  68      55.523  12.301  55.728  1.00  0.00              
ATOM   3430  C   SER B  68      54.849   9.725  57.092  1.00  0.00              
ATOM   3431  O   SER B  68      54.425   9.459  55.962  1.00  0.00              
ATOM   3432  N   ALA B  69      55.536   8.829  57.810  1.00  0.00              
ATOM   3433  CA  ALA B  69      55.628   7.432  57.410  1.00  0.00              
ATOM   3434  CB  ALA B  69      56.594   6.679  58.313  1.00  0.00              
ATOM   3435  C   ALA B  69      54.270   6.748  57.496  1.00  0.00              
ATOM   3436  O   ALA B  69      53.899   5.989  56.598  1.00  0.00              
ATOM   3437  N   LEU B  70      53.487   7.034  58.543  1.00  0.00              
ATOM   3438  CA  LEU B  70      52.112   6.557  58.611  1.00  0.00              
ATOM   3439  CB  LEU B  70      51.480   6.790  59.980  1.00  0.00              
ATOM   3440  CG  LEU B  70      52.087   6.148  61.223  1.00  0.00              
ATOM   3441  CD1 LEU B  70      51.128   6.331  62.384  1.00  0.00              
ATOM   3442  CD2 LEU B  70      52.358   4.664  61.030  1.00  0.00              
ATOM   3443  C   LEU B  70      51.232   7.174  57.531  1.00  0.00              
ATOM   3444  O   LEU B  70      50.317   6.515  57.035  1.00  0.00              
ATOM   3445  N   SER B  71      51.480   8.426  57.132  1.00  0.00              
ATOM   3446  CA  SER B  71      50.841   9.013  55.961  1.00  0.00              
ATOM   3447  CB  SER B  71      51.282  10.457  55.797  1.00  0.00              
ATOM   3448  OG  SER B  71      51.122  11.177  57.012  1.00  0.00              
ATOM   3449  C   SER B  71      51.173   8.233  54.694  1.00  0.00              
ATOM   3450  O   SER B  71      50.272   7.870  53.937  1.00  0.00              
ATOM   3451  N   ALA B  72      52.454   7.906  54.477  1.00  0.00              
ATOM   3452  CA  ALA B  72      52.861   7.073  53.351  1.00  0.00              
ATOM   3453  CB  ALA B  72      54.370   6.885  53.370  1.00  0.00              
ATOM   3454  C   ALA B  72      52.215   5.691  53.378  1.00  0.00              
ATOM   3455  O   ALA B  72      51.800   5.171  52.341  1.00  0.00              
ATOM   3456  N   LYS B  73      52.078   5.102  54.571  1.00  0.00              
ATOM   3457  CA  LYS B  73      51.369   3.841  54.740  1.00  0.00              
ATOM   3458  CB  LYS B  73      51.613   3.309  56.145  1.00  0.00              
ATOM   3459  CG  LYS B  73      51.440   1.804  56.257  1.00  0.00              
ATOM   3460  CD  LYS B  73      51.615   1.373  57.701  1.00  0.00              
ATOM   3461  CE  LYS B  73      51.559  -0.141  57.806  1.00  0.00              
ATOM   3462  NZ  LYS B  73      51.546  -0.549  59.196  1.00  0.00              
ATOM   3463  C   LYS B  73      49.872   4.002  54.472  1.00  0.00              
ATOM   3464  O   LYS B  73      49.246   3.115  53.891  1.00  0.00              
ATOM   3465  N   SER B  74      49.276   5.146  54.836  1.00  0.00              
ATOM   3466  CA  SER B  74      47.890   5.458  54.491  1.00  0.00              
ATOM   3467  CB  SER B  74      47.454   6.789  55.095  1.00  0.00              
ATOM   3468  OG  SER B  74      47.577   6.832  56.509  1.00  0.00              
ATOM   3469  C   SER B  74      47.714   5.540  52.979  1.00  0.00              
ATOM   3470  O   SER B  74      46.687   5.133  52.434  1.00  0.00              
ATOM   3471  N   CYS B  75      48.748   6.043  52.299  1.00  0.00              
ATOM   3472  CA  CYS B  75      48.791   6.104  50.849  1.00  0.00              
ATOM   3473  CB  CYS B  75      49.802   7.161  50.432  1.00  0.00              
ATOM   3474  SG  CYS B  75      49.319   8.800  51.023  1.00  0.00              
ATOM   3475  C   CYS B  75      49.089   4.790  50.132  1.00  0.00              
ATOM   3476  O   CYS B  75      49.270   4.778  48.911  1.00  0.00              
ATOM   3477  N   GLU B  76      49.159   3.658  50.844  1.00  0.00              
ATOM   3478  CA  GLU B  76      49.284   2.358  50.203  1.00  0.00              
ATOM   3479  CB  GLU B  76      49.579   1.301  51.261  1.00  0.00              
ATOM   3480  CG  GLU B  76      50.039  -0.051  50.717  1.00  0.00              
ATOM   3481  CD  GLU B  76      50.242  -1.158  51.751  1.00  0.00              
ATOM   3482  OE1 GLU B  76      50.572  -0.879  52.906  1.00  0.00              
ATOM   3483  OE2 GLU B  76      50.103  -2.320  51.370  1.00  0.00              
ATOM   3484  C   GLU B  76      47.975   2.029  49.488  1.00  0.00              
ATOM   3485  O   GLU B  76      46.895   2.375  49.970  1.00  0.00              
ATOM   3486  N   SER B  77      48.058   1.356  48.336  1.00  0.00              
ATOM   3487  CA  SER B  77      46.889   0.918  47.579  1.00  0.00              
ATOM   3488  CB  SER B  77      47.382   0.151  46.356  1.00  0.00              
ATOM   3489  OG  SER B  77      48.285  -0.889  46.739  1.00  0.00              
ATOM   3490  C   SER B  77      45.993   0.026  48.433  1.00  0.00              
ATOM   3491  O   SER B  77      44.794   0.240  48.611  1.00  0.00              
ATOM   3492  N   ASN B  78      46.647  -0.979  49.012  1.00  0.00              
ATOM   3493  CA  ASN B  78      46.029  -1.844  49.998  1.00  0.00              
ATOM   3494  CB  ASN B  78      46.681  -3.227  49.945  1.00  0.00              
ATOM   3495  CG  ASN B  78      46.461  -3.965  48.631  1.00  0.00              
ATOM   3496  OD1 ASN B  78      45.805  -5.001  48.589  1.00  0.00              
ATOM   3497  ND2 ASN B  78      46.977  -3.496  47.500  1.00  0.00              
ATOM   3498  C   ASN B  78      46.272  -1.151  51.332  1.00  0.00              
ATOM   3499  O   ASN B  78      47.184  -1.490  52.088  1.00  0.00              
ATOM   3500  N   SER B  79      45.500  -0.090  51.574  1.00  0.00              
ATOM   3501  CA  SER B  79      45.681   0.729  52.762  1.00  0.00              
ATOM   3502  CB  SER B  79      44.939   2.054  52.623  1.00  0.00              
ATOM   3503  OG  SER B  79      45.314   2.974  53.640  1.00  0.00              
ATOM   3504  C   SER B  79      45.240   0.019  54.036  1.00  0.00              
ATOM   3505  O   SER B  79      44.105  -0.456  54.123  1.00  0.00              
ATOM   3506  N   PRO B  80      46.111  -0.095  55.049  1.00  0.00              
ATOM   3507  CD  PRO B  80      47.548   0.157  54.946  1.00  0.00              
ATOM   3508  CA  PRO B  80      45.761  -0.637  56.357  1.00  0.00              
ATOM   3509  CB  PRO B  80      47.118  -0.980  56.937  1.00  0.00              
ATOM   3510  CG  PRO B  80      48.006   0.107  56.390  1.00  0.00              
ATOM   3511  C   PRO B  80      45.003   0.347  57.244  1.00  0.00              
ATOM   3512  O   PRO B  80      44.472  -0.038  58.284  1.00  0.00              
ATOM   3513  N   PHE B  81      44.931   1.623  56.854  1.00  0.00              
ATOM   3514  CA  PHE B  81      44.405   2.663  57.721  1.00  0.00              
ATOM   3515  CB  PHE B  81      45.392   3.831  57.765  1.00  0.00              
ATOM   3516  CG  PHE B  81      46.704   3.530  58.483  1.00  0.00              
ATOM   3517  CD1 PHE B  81      47.835   4.236  58.134  1.00  0.00              
ATOM   3518  CD2 PHE B  81      46.770   2.590  59.496  1.00  0.00              
ATOM   3519  CE1 PHE B  81      49.018   4.021  58.805  1.00  0.00              
ATOM   3520  CE2 PHE B  81      47.959   2.375  60.155  1.00  0.00              
ATOM   3521  CZ  PHE B  81      49.082   3.094  59.817  1.00  0.00              
ATOM   3522  C   PHE B  81      43.024   3.144  57.294  1.00  0.00              
ATOM   3523  O   PHE B  81      42.645   2.937  56.137  1.00  0.00              
ATOM   3524  N   PRO B  82      42.199   3.733  58.174  1.00  0.00              
ATOM   3525  CD  PRO B  82      42.357   3.700  59.627  1.00  0.00              
ATOM   3526  CA  PRO B  82      40.939   4.359  57.793  1.00  0.00              
ATOM   3527  CB  PRO B  82      40.210   4.470  59.116  1.00  0.00              
ATOM   3528  CG  PRO B  82      41.304   4.666  60.132  1.00  0.00              
ATOM   3529  C   PRO B  82      41.175   5.697  57.100  1.00  0.00              
ATOM   3530  O   PRO B  82      41.915   6.559  57.579  1.00  0.00              
ATOM   3531  N   VAL B  83      40.559   5.854  55.931  1.00  0.00              
ATOM   3532  CA  VAL B  83      40.793   7.023  55.097  1.00  0.00              
ATOM   3533  CB  VAL B  83      41.147   6.602  53.644  1.00  0.00              
ATOM   3534  CG1 VAL B  83      42.476   5.859  53.610  1.00  0.00              
ATOM   3535  CG2 VAL B  83      40.054   5.761  52.995  1.00  0.00              
ATOM   3536  C   VAL B  83      39.640   8.022  55.126  1.00  0.00              
ATOM   3537  O   VAL B  83      38.607   7.805  55.769  1.00  0.00              
ATOM   3538  N   HIS B  84      39.814   9.151  54.440  1.00  0.00              
ATOM   3539  CA  HIS B  84      38.758  10.134  54.294  1.00  0.00              
ATOM   3540  CB  HIS B  84      39.098  11.386  55.099  1.00  0.00              
ATOM   3541  CG  HIS B  84      38.358  11.442  56.427  1.00  0.00              
ATOM   3542  ND1 HIS B  84      37.601  10.500  56.975  1.00  0.00              
ATOM   3543  CD2 HIS B  84      38.317  12.556  57.232  1.00  0.00              
ATOM   3544  NE2 HIS B  84      37.508  12.233  58.207  1.00  0.00              
ATOM   3545  CE1 HIS B  84      37.068  11.008  58.054  1.00  0.00              
ATOM   3546  C   HIS B  84      38.526  10.467  52.826  1.00  0.00              
ATOM   3547  O   HIS B  84      39.433  10.258  52.013  1.00  0.00              
ATOM   3548  N   PRO B  85      37.338  10.941  52.407  1.00  0.00              
ATOM   3549  CD  PRO B  85      36.105  10.907  53.191  1.00  0.00              
ATOM   3550  CA  PRO B  85      37.060  11.370  51.036  1.00  0.00              
ATOM   3551  CB  PRO B  85      35.605  11.798  51.110  1.00  0.00              
ATOM   3552  CG  PRO B  85      35.031  10.845  52.124  1.00  0.00              
ATOM   3553  C   PRO B  85      37.984  12.490  50.560  1.00  0.00              
ATOM   3554  O   PRO B  85      37.691  13.683  50.644  1.00  0.00              
ATOM   3555  N   GLY B  86      39.155  12.056  50.097  1.00  0.00              
ATOM   3556  CA  GLY B  86      40.180  12.958  49.611  1.00  0.00              
ATOM   3557  C   GLY B  86      41.582  12.399  49.802  1.00  0.00              
ATOM   3558  O   GLY B  86      42.475  12.756  49.031  1.00  0.00              
ATOM   3559  N   THR B  87      41.799  11.493  50.773  1.00  0.00              
ATOM   3560  CA  THR B  87      43.119  10.960  51.112  1.00  0.00              
ATOM   3561  CB  THR B  87      42.978   9.832  52.158  1.00  0.00              
ATOM   3562  OG1 THR B  87      42.138  10.350  53.184  1.00  0.00              
ATOM   3563  CG2 THR B  87      44.309   9.413  52.774  1.00  0.00              
ATOM   3564  C   THR B  87      43.947  10.488  49.917  1.00  0.00              
ATOM   3565  O   THR B  87      45.138  10.784  49.843  1.00  0.00              
ATOM   3566  N   ALA B  88      43.323   9.815  48.944  1.00  0.00              
ATOM   3567  CA  ALA B  88      43.993   9.418  47.710  1.00  0.00              
ATOM   3568  CB  ALA B  88      43.004   8.691  46.812  1.00  0.00              
ATOM   3569  C   ALA B  88      44.555  10.598  46.921  1.00  0.00              
ATOM   3570  O   ALA B  88      45.705  10.568  46.477  1.00  0.00              
ATOM   3571  N   GLU B  89      43.778  11.682  46.804  1.00  0.00              
ATOM   3572  CA  GLU B  89      44.222  12.864  46.085  1.00  0.00              
ATOM   3573  CB  GLU B  89      43.038  13.768  45.733  1.00  0.00              
ATOM   3574  CG  GLU B  89      43.366  14.996  44.873  1.00  0.00              
ATOM   3575  CD  GLU B  89      44.074  14.699  43.554  1.00  0.00              
ATOM   3576  OE1 GLU B  89      43.435  14.168  42.646  1.00  0.00              
ATOM   3577  OE2 GLU B  89      45.259  15.008  43.438  1.00  0.00              
ATOM   3578  C   GLU B  89      45.278  13.610  46.892  1.00  0.00              
ATOM   3579  O   GLU B  89      46.200  14.198  46.318  1.00  0.00              
ATOM   3580  N   CYS B  90      45.167  13.570  48.225  1.00  0.00              
ATOM   3581  CA  CYS B  90      46.236  14.039  49.093  1.00  0.00              
ATOM   3582  CB  CYS B  90      45.867  13.889  50.562  1.00  0.00              
ATOM   3583  SG  CYS B  90      44.321  14.697  51.047  1.00  0.00              
ATOM   3584  C   CYS B  90      47.518  13.261  48.820  1.00  0.00              
ATOM   3585  O   CYS B  90      48.577  13.860  48.656  1.00  0.00              
ATOM   3586  N   CYS B  91      47.435  11.933  48.692  1.00  0.00              
ATOM   3587  CA  CYS B  91      48.586  11.097  48.385  1.00  0.00              
ATOM   3588  CB  CYS B  91      48.193   9.633  48.384  1.00  0.00              
ATOM   3589  SG  CYS B  91      47.602   9.103  50.008  1.00  0.00              
ATOM   3590  C   CYS B  91      49.284  11.441  47.079  1.00  0.00              
ATOM   3591  O   CYS B  91      50.514  11.385  47.007  1.00  0.00              
ATOM   3592  N   THR B  92      48.536  11.824  46.040  1.00  0.00              
ATOM   3593  CA  THR B  92      49.139  12.324  44.812  1.00  0.00              
ATOM   3594  CB  THR B  92      48.111  12.316  43.664  1.00  0.00              
ATOM   3595  OG1 THR B  92      46.841  12.657  44.206  1.00  0.00              
ATOM   3596  CG2 THR B  92      48.050  10.957  42.990  1.00  0.00              
ATOM   3597  C   THR B  92      49.839  13.677  44.921  1.00  0.00              
ATOM   3598  O   THR B  92      50.593  14.062  44.028  1.00  0.00              
ATOM   3599  N   LYS B  93      49.611  14.426  46.003  1.00  0.00              
ATOM   3600  CA  LYS B  93      50.279  15.697  46.213  1.00  0.00              
ATOM   3601  CB  LYS B  93      49.249  16.774  46.562  1.00  0.00              
ATOM   3602  CG  LYS B  93      48.191  17.046  45.497  1.00  0.00              
ATOM   3603  CD  LYS B  93      48.817  17.559  44.209  1.00  0.00              
ATOM   3604  CE  LYS B  93      47.742  17.764  43.157  1.00  0.00              
ATOM   3605  NZ  LYS B  93      48.342  18.179  41.905  1.00  0.00              
ATOM   3606  C   LYS B  93      51.294  15.518  47.335  1.00  0.00              
ATOM   3607  O   LYS B  93      50.949  15.500  48.513  1.00  0.00              
ATOM   3608  N   GLU B  94      52.583  15.455  47.008  1.00  0.00              
ATOM   3609  CA  GLU B  94      53.576  14.886  47.911  1.00  0.00              
ATOM   3610  CB  GLU B  94      54.887  14.656  47.166  1.00  0.00              
ATOM   3611  CG  GLU B  94      54.932  13.382  46.315  1.00  0.00              
ATOM   3612  CD  GLU B  94      53.848  13.246  45.252  1.00  0.00              
ATOM   3613  OE1 GLU B  94      53.745  14.125  44.396  1.00  0.00              
ATOM   3614  OE2 GLU B  94      53.120  12.257  45.294  1.00  0.00              
ATOM   3615  C   GLU B  94      53.867  15.549  49.254  1.00  0.00              
ATOM   3616  O   GLU B  94      53.909  16.775  49.409  1.00  0.00              
ATOM   3617  N   GLY B  95      54.022  14.664  50.245  1.00  0.00              
ATOM   3618  CA  GLY B  95      54.605  14.985  51.541  1.00  0.00              
ATOM   3619  C   GLY B  95      53.862  16.056  52.322  1.00  0.00              
ATOM   3620  O   GLY B  95      52.865  15.799  52.996  1.00  0.00              
ATOM   3621  N   LEU B  96      54.352  17.288  52.182  1.00  0.00              
ATOM   3622  CA  LEU B  96      53.799  18.429  52.896  1.00  0.00              
ATOM   3623  CB  LEU B  96      54.730  19.629  52.778  1.00  0.00              
ATOM   3624  CG  LEU B  96      56.129  19.523  53.375  1.00  0.00              
ATOM   3625  CD1 LEU B  96      56.943  20.752  53.014  1.00  0.00              
ATOM   3626  CD2 LEU B  96      56.072  19.339  54.885  1.00  0.00              
ATOM   3627  C   LEU B  96      52.417  18.796  52.379  1.00  0.00              
ATOM   3628  O   LEU B  96      51.525  19.156  53.151  1.00  0.00              
ATOM   3629  N   GLU B  97      52.227  18.644  51.063  1.00  0.00              
ATOM   3630  CA  GLU B  97      50.952  18.944  50.428  1.00  0.00              
ATOM   3631  CB  GLU B  97      51.076  18.853  48.916  1.00  0.00              
ATOM   3632  CG  GLU B  97      52.198  19.656  48.270  1.00  0.00              
ATOM   3633  CD  GLU B  97      52.331  19.372  46.781  1.00  0.00              
ATOM   3634  OE1 GLU B  97      51.872  20.187  45.983  1.00  0.00              
ATOM   3635  OE2 GLU B  97      52.884  18.332  46.416  1.00  0.00              
ATOM   3636  C   GLU B  97      49.919  17.930  50.910  1.00  0.00              
ATOM   3637  O   GLU B  97      48.816  18.293  51.311  1.00  0.00              
ATOM   3638  N   ARG B  98      50.307  16.651  50.880  1.00  0.00              
ATOM   3639  CA  ARG B  98      49.582  15.540  51.484  1.00  0.00              
ATOM   3640  CB  ARG B  98      50.508  14.334  51.406  1.00  0.00              
ATOM   3641  CG  ARG B  98      50.001  12.962  51.806  1.00  0.00              
ATOM   3642  CD  ARG B  98      51.128  11.969  51.549  1.00  0.00              
ATOM   3643  NE  ARG B  98      51.460  11.896  50.132  1.00  0.00              
ATOM   3644  CZ  ARG B  98      52.679  11.619  49.674  1.00  0.00              
ATOM   3645  NH1 ARG B  98      52.833  11.439  48.370  1.00  0.00              
ATOM   3646  NH2 ARG B  98      53.734  11.588  50.482  1.00  0.00              
ATOM   3647  C   ARG B  98      49.164  15.798  52.924  1.00  0.00              
ATOM   3648  O   ARG B  98      47.989  15.649  53.264  1.00  0.00              
ATOM   3649  N   LYS B  99      50.117  16.218  53.764  1.00  0.00              
ATOM   3650  CA  LYS B  99      49.870  16.526  55.166  1.00  0.00              
ATOM   3651  CB  LYS B  99      51.196  16.934  55.805  1.00  0.00              
ATOM   3652  CG  LYS B  99      51.204  17.039  57.321  1.00  0.00              
ATOM   3653  CD  LYS B  99      52.595  17.451  57.779  1.00  0.00              
ATOM   3654  CE  LYS B  99      52.647  17.523  59.295  1.00  0.00              
ATOM   3655  NZ  LYS B  99      53.944  17.993  59.744  1.00  0.00              
ATOM   3656  C   LYS B  99      48.818  17.621  55.331  1.00  0.00              
ATOM   3657  O   LYS B  99      47.843  17.450  56.067  1.00  0.00              
ATOM   3658  N   LEU B 100      48.979  18.727  54.594  1.00  0.00              
ATOM   3659  CA  LEU B 100      48.032  19.838  54.613  1.00  0.00              
ATOM   3660  CB  LEU B 100      48.610  20.965  53.749  1.00  0.00              
ATOM   3661  CG  LEU B 100      48.035  22.384  53.740  1.00  0.00              
ATOM   3662  CD1 LEU B 100      49.128  23.360  53.343  1.00  0.00              
ATOM   3663  CD2 LEU B 100      46.829  22.538  52.822  1.00  0.00              
ATOM   3664  C   LEU B 100      46.650  19.401  54.129  1.00  0.00              
ATOM   3665  O   LEU B 100      45.630  19.717  54.743  1.00  0.00              
ATOM   3666  N   CYS B 101      46.624  18.633  53.037  1.00  0.00              
ATOM   3667  CA  CYS B 101      45.401  18.102  52.451  1.00  0.00              
ATOM   3668  CB  CYS B 101      45.777  17.327  51.196  1.00  0.00              
ATOM   3669  SG  CYS B 101      44.440  16.551  50.255  1.00  0.00              
ATOM   3670  C   CYS B 101      44.647  17.222  53.438  1.00  0.00              
ATOM   3671  O   CYS B 101      43.446  17.410  53.636  1.00  0.00              
ATOM   3672  N   MET B 102      45.343  16.305  54.123  1.00  0.00              
ATOM   3673  CA  MET B 102      44.723  15.484  55.154  1.00  0.00              
ATOM   3674  CB  MET B 102      45.654  14.392  55.655  1.00  0.00              
ATOM   3675  CG  MET B 102      45.937  13.318  54.617  1.00  0.00              
ATOM   3676  SD  MET B 102      46.954  11.982  55.290  1.00  0.00              
ATOM   3677  CE  MET B 102      48.497  12.841  55.378  1.00  0.00              
ATOM   3678  C   MET B 102      44.229  16.309  56.332  1.00  0.00              
ATOM   3679  O   MET B 102      43.128  16.073  56.829  1.00  0.00              
ATOM   3680  N   ALA B 103      45.002  17.314  56.760  1.00  0.00              
ATOM   3681  CA  ALA B 103      44.563  18.240  57.797  1.00  0.00              
ATOM   3682  CB  ALA B 103      45.678  19.227  58.107  1.00  0.00              
ATOM   3683  C   ALA B 103      43.326  19.046  57.406  1.00  0.00              
ATOM   3684  O   ALA B 103      42.555  19.475  58.265  1.00  0.00              
ATOM   3685  N   ALA B 104      43.125  19.266  56.103  1.00  0.00              
ATOM   3686  CA  ALA B 104      41.912  19.892  55.602  1.00  0.00              
ATOM   3687  CB  ALA B 104      42.213  20.544  54.260  1.00  0.00              
ATOM   3688  C   ALA B 104      40.731  18.941  55.408  1.00  0.00              
ATOM   3689  O   ALA B 104      39.615  19.397  55.141  1.00  0.00              
ATOM   3690  N   LEU B 105      40.916  17.622  55.535  1.00  0.00              
ATOM   3691  CA  LEU B 105      39.832  16.678  55.298  1.00  0.00              
ATOM   3692  CB  LEU B 105      40.361  15.287  54.973  1.00  0.00              
ATOM   3693  CG  LEU B 105      41.096  15.115  53.651  1.00  0.00              
ATOM   3694  CD1 LEU B 105      41.670  13.719  53.549  1.00  0.00              
ATOM   3695  CD2 LEU B 105      40.186  15.416  52.473  1.00  0.00              
ATOM   3696  C   LEU B 105      38.807  16.603  56.418  1.00  0.00              
ATOM   3697  O   LEU B 105      39.120  16.429  57.597  1.00  0.00              
ATOM   3698  N   LYS B 106      37.549  16.738  56.004  1.00  0.00              
ATOM   3699  CA  LYS B 106      36.432  16.825  56.928  1.00  0.00              
ATOM   3700  CB  LYS B 106      35.280  17.582  56.280  1.00  0.00              
ATOM   3701  CG  LYS B 106      35.604  19.015  55.892  1.00  0.00              
ATOM   3702  CD  LYS B 106      34.401  19.615  55.187  1.00  0.00              
ATOM   3703  CE  LYS B 106      34.704  21.038  54.754  1.00  0.00              
ATOM   3704  NZ  LYS B 106      33.563  21.602  54.062  1.00  0.00              
ATOM   3705  C   LYS B 106      35.913  15.472  57.387  1.00  0.00              
ATOM   3706  O   LYS B 106      35.755  14.541  56.592  1.00  0.00              
ATOM   3707  N   HIS B 107      35.642  15.383  58.693  1.00  0.00              
ATOM   3708  CA  HIS B 107      34.857  14.296  59.264  1.00  0.00              
ATOM   3709  CB  HIS B 107      34.722  14.498  60.784  1.00  0.00              
ATOM   3710  CG  HIS B 107      33.678  13.619  61.468  1.00  0.00              
ATOM   3711  ND1 HIS B 107      33.654  12.298  61.560  1.00  0.00              
ATOM   3712  CD2 HIS B 107      32.518  14.109  62.028  1.00  0.00              
ATOM   3713  NE2 HIS B 107      31.844  13.050  62.395  1.00  0.00              
ATOM   3714  CE1 HIS B 107      32.522  11.963  62.119  1.00  0.00              
ATOM   3715  C   HIS B 107      33.479  14.246  58.612  1.00  0.00              
ATOM   3716  O   HIS B 107      32.837  15.276  58.397  1.00  0.00              
ATOM   3717  N   GLN B 108      33.030  13.037  58.286  1.00  0.00              
ATOM   3718  CA  GLN B 108      31.716  12.850  57.697  1.00  0.00              
ATOM   3719  CB  GLN B 108      31.761  11.732  56.652  1.00  0.00              
ATOM   3720  CG  GLN B 108      32.813  11.911  55.556  1.00  0.00              
ATOM   3721  CD  GLN B 108      32.656  13.179  54.727  1.00  0.00              
ATOM   3722  OE1 GLN B 108      31.714  13.334  53.956  1.00  0.00              
ATOM   3723  NE2 GLN B 108      33.567  14.134  54.843  1.00  0.00              
ATOM   3724  C   GLN B 108      30.745  12.501  58.822  1.00  0.00              
ATOM   3725  O   GLN B 108      30.906  11.445  59.437  1.00  0.00              
ATOM   3726  N   PRO B 109      29.761  13.347  59.173  1.00  0.00              
ATOM   3727  CD  PRO B 109      29.582  14.687  58.625  1.00  0.00              
ATOM   3728  CA  PRO B 109      28.790  13.091  60.236  1.00  0.00              
ATOM   3729  CB  PRO B 109      27.897  14.314  60.178  1.00  0.00              
ATOM   3730  CG  PRO B 109      28.844  15.400  59.743  1.00  0.00              
ATOM   3731  C   PRO B 109      27.997  11.806  60.038  1.00  0.00              
ATOM   3732  O   PRO B 109      27.349  11.598  59.007  1.00  0.00              
ATOM   3733  N   GLN B 110      28.058  10.922  61.037  1.00  0.00              
ATOM   3734  CA  GLN B 110      27.388   9.637  60.947  1.00  0.00              
ATOM   3735  CB  GLN B 110      27.921   8.652  61.986  1.00  0.00              
ATOM   3736  CG  GLN B 110      27.349   7.242  61.838  1.00  0.00              
ATOM   3737  CD  GLN B 110      27.666   6.553  60.521  1.00  0.00              
ATOM   3738  OE1 GLN B 110      26.996   6.770  59.511  1.00  0.00              
ATOM   3739  NE2 GLN B 110      28.695   5.718  60.497  1.00  0.00              
ATOM   3740  C   GLN B 110      25.869   9.745  61.010  1.00  0.00              
ATOM   3741  O   GLN B 110      25.235   9.877  62.066  1.00  0.00              
ATOM   3742  N   GLU B 111      25.336   9.735  59.791  1.00  0.00              
ATOM   3743  CA  GLU B 111      23.904   9.729  59.557  1.00  0.00              
ATOM   3744  CB  GLU B 111      23.588  10.527  58.292  1.00  0.00              
ATOM   3745  CG  GLU B 111      24.027  11.992  58.388  1.00  0.00              
ATOM   3746  CD  GLU B 111      23.734  12.865  57.173  1.00  0.00              
ATOM   3747  OE1 GLU B 111      23.855  12.418  56.031  1.00  0.00              
ATOM   3748  OE2 GLU B 111      23.375  14.030  57.352  1.00  0.00              
ATOM   3749  C   GLU B 111      23.297   8.330  59.470  1.00  0.00              
ATOM   3750  O   GLU B 111      22.073   8.190  59.461  1.00  0.00              
ATOM   3751  N   PHE B 112      24.102   7.259  59.398  1.00  0.00              
ATOM   3752  CA  PHE B 112      23.554   5.907  59.385  1.00  0.00              
ATOM   3753  CB  PHE B 112      23.707   5.263  58.001  1.00  0.00              
ATOM   3754  CG  PHE B 112      22.783   5.860  56.948  1.00  0.00              
ATOM   3755  CD1 PHE B 112      23.293   6.713  55.988  1.00  0.00              
ATOM   3756  CD2 PHE B 112      21.435   5.554  56.963  1.00  0.00              
ATOM   3757  CE1 PHE B 112      22.447   7.265  55.048  1.00  0.00              
ATOM   3758  CE2 PHE B 112      20.598   6.110  56.018  1.00  0.00              
ATOM   3759  CZ  PHE B 112      21.102   6.965  55.063  1.00  0.00              
ATOM   3760  C   PHE B 112      24.094   4.983  60.478  1.00  0.00              
ATOM   3761  O   PHE B 112      25.041   4.223  60.255  1.00  0.00              
ATOM   3762  N   PRO B 113      23.552   5.028  61.706  1.00  0.00              
ATOM   3763  CD  PRO B 113      22.881   6.189  62.277  1.00  0.00              
ATOM   3764  CA  PRO B 113      23.842   4.065  62.759  1.00  0.00              
ATOM   3765  CB  PRO B 113      23.042   4.574  63.938  1.00  0.00              
ATOM   3766  CG  PRO B 113      23.171   6.057  63.762  1.00  0.00              
ATOM   3767  C   PRO B 113      23.506   2.618  62.425  1.00  0.00              
ATOM   3768  O   PRO B 113      22.360   2.182  62.352  1.00  0.00              
ATOM   3769  N   THR B 114      24.591   1.877  62.209  1.00  0.00              
ATOM   3770  CA  THR B 114      24.553   0.426  62.120  1.00  0.00              
ATOM   3771  CB  THR B 114      25.762  -0.090  61.301  1.00  0.00              
ATOM   3772  OG1 THR B 114      26.958   0.367  61.929  1.00  0.00              
ATOM   3773  CG2 THR B 114      25.696   0.359  59.848  1.00  0.00              
ATOM   3774  C   THR B 114      24.488  -0.277  63.479  1.00  0.00              
ATOM   3775  O   THR B 114      24.471  -1.509  63.551  1.00  0.00              
ATOM   3776  N   TYR B 115      24.425   0.507  64.564  1.00  0.00              
ATOM   3777  CA  TYR B 115      24.538   0.006  65.921  1.00  0.00              
ATOM   3778  CB  TYR B 115      24.689   1.188  66.892  1.00  0.00              
ATOM   3779  CG  TYR B 115      24.842   0.807  68.363  1.00  0.00              
ATOM   3780  CD1 TYR B 115      25.964   0.125  68.793  1.00  0.00              
ATOM   3781  CE1 TYR B 115      26.055  -0.297  70.103  1.00  0.00              
ATOM   3782  CD2 TYR B 115      23.828   1.105  69.253  1.00  0.00              
ATOM   3783  CE2 TYR B 115      23.919   0.694  70.567  1.00  0.00              
ATOM   3784  CZ  TYR B 115      25.030  -0.010  70.980  1.00  0.00              
ATOM   3785  OH  TYR B 115      25.123  -0.424  72.294  1.00  0.00              
ATOM   3786  C   TYR B 115      23.396  -0.903  66.354  1.00  0.00              
ATOM   3787  O   TYR B 115      22.208  -0.615  66.190  1.00  0.00              
ATOM   3788  N   VAL B 116      23.826  -2.017  66.937  1.00  0.00              
ATOM   3789  CA  VAL B 116      22.936  -2.937  67.613  1.00  0.00              
ATOM   3790  CB  VAL B 116      22.440  -4.048  66.643  1.00  0.00              
ATOM   3791  CG1 VAL B 116      23.561  -4.919  66.083  1.00  0.00              
ATOM   3792  CG2 VAL B 116      21.353  -4.889  67.297  1.00  0.00              
ATOM   3793  C   VAL B 116      23.709  -3.476  68.811  1.00  0.00              
ATOM   3794  O   VAL B 116      24.922  -3.689  68.743  1.00  0.00              
ATOM   3795  N   GLU B 117      23.026  -3.636  69.942  1.00  0.00              
ATOM   3796  CA  GLU B 117      23.643  -4.227  71.116  1.00  0.00              
ATOM   3797  CB  GLU B 117      22.973  -3.702  72.383  1.00  0.00              
ATOM   3798  CG  GLU B 117      23.725  -4.112  73.650  1.00  0.00              
ATOM   3799  CD  GLU B 117      23.001  -3.972  74.985  1.00  0.00              
ATOM   3800  OE1 GLU B 117      23.608  -4.341  75.996  1.00  0.00              
ATOM   3801  OE2 GLU B 117      21.862  -3.503  75.037  1.00  0.00              
ATOM   3802  C   GLU B 117      23.457  -5.740  71.023  1.00  0.00              
ATOM   3803  O   GLU B 117      22.358  -6.186  70.681  1.00  0.00              
ATOM   3804  N   PRO B 118      24.481  -6.571  71.266  1.00  0.00              
ATOM   3805  CD  PRO B 118      25.890  -6.200  71.181  1.00  0.00              
ATOM   3806  CA  PRO B 118      24.327  -8.014  71.440  1.00  0.00              
ATOM   3807  CB  PRO B 118      25.757  -8.481  71.617  1.00  0.00              
ATOM   3808  CG  PRO B 118      26.539  -7.509  70.773  1.00  0.00              
ATOM   3809  C   PRO B 118      23.483  -8.341  72.669  1.00  0.00              
ATOM   3810  O   PRO B 118      23.340  -7.520  73.582  1.00  0.00              
ATOM   3811  N   THR B 119      22.902  -9.541  72.713  1.00  0.00              
ATOM   3812  CA  THR B 119      22.123  -9.944  73.872  1.00  0.00              
ATOM   3813  CB  THR B 119      21.073 -11.019  73.535  1.00  0.00              
ATOM   3814  OG1 THR B 119      21.732 -12.095  72.882  1.00  0.00              
ATOM   3815  CG2 THR B 119      19.973 -10.447  72.658  1.00  0.00              
ATOM   3816  C   THR B 119      23.021 -10.374  75.024  1.00  0.00              
ATOM   3817  O   THR B 119      24.143 -10.846  74.824  1.00  0.00              
ATOM   3818  N   ASN B 120      22.500 -10.211  76.239  1.00  0.00              
ATOM   3819  CA  ASN B 120      23.222 -10.384  77.499  1.00  0.00              
ATOM   3820  CB  ASN B 120      22.228 -10.320  78.667  1.00  0.00              
ATOM   3821  CG  ASN B 120      21.433  -9.017  78.687  1.00  0.00              
ATOM   3822  OD1 ASN B 120      21.090  -8.478  77.635  1.00  0.00              
ATOM   3823  ND2 ASN B 120      21.074  -8.436  79.820  1.00  0.00              
ATOM   3824  C   ASN B 120      24.121 -11.608  77.613  1.00  0.00              
ATOM   3825  O   ASN B 120      25.265 -11.514  78.064  1.00  0.00              
ATOM   3826  N   ASP B 121      23.629 -12.759  77.140  1.00  0.00              
ATOM   3827  CA  ASP B 121      24.440 -13.968  77.077  1.00  0.00              
ATOM   3828  CB  ASP B 121      23.610 -15.190  76.683  1.00  0.00              
ATOM   3829  CG  ASP B 121      24.446 -16.461  76.536  1.00  0.00              
ATOM   3830  OD1 ASP B 121      24.867 -17.021  77.547  1.00  0.00              
ATOM   3831  OD2 ASP B 121      24.669 -16.886  75.403  1.00  0.00              
ATOM   3832  C   ASP B 121      25.610 -13.830  76.114  1.00  0.00              
ATOM   3833  O   ASP B 121      26.716 -14.241  76.453  1.00  0.00              
ATOM   3834  N   GLU B 122      25.392 -13.250  74.929  1.00  0.00              
ATOM   3835  CA  GLU B 122      26.441 -13.099  73.927  1.00  0.00              
ATOM   3836  CB  GLU B 122      25.888 -12.546  72.622  1.00  0.00              
ATOM   3837  CG  GLU B 122      24.826 -13.400  71.950  1.00  0.00              
ATOM   3838  CD  GLU B 122      24.287 -12.764  70.678  1.00  0.00              
ATOM   3839  OE1 GLU B 122      23.537 -11.784  70.775  1.00  0.00              
ATOM   3840  OE2 GLU B 122      24.608 -13.240  69.593  1.00  0.00              
ATOM   3841  C   GLU B 122      27.517 -12.146  74.423  1.00  0.00              
ATOM   3842  O   GLU B 122      28.708 -12.389  74.223  1.00  0.00              
ATOM   3843  N   ILE B 123      27.072 -11.076  75.098  1.00  0.00              
ATOM   3844  CA  ILE B 123      27.950 -10.108  75.748  1.00  0.00              
ATOM   3845  CB  ILE B 123      27.107  -9.056  76.516  1.00  0.00              
ATOM   3846  CG2 ILE B 123      28.013  -8.061  77.219  1.00  0.00              
ATOM   3847  CG1 ILE B 123      26.140  -8.296  75.622  1.00  0.00              
ATOM   3848  CD1 ILE B 123      25.157  -7.397  76.399  1.00  0.00              
ATOM   3849  C   ILE B 123      28.900 -10.834  76.700  1.00  0.00              
ATOM   3850  O   ILE B 123      30.123 -10.765  76.542  1.00  0.00              
ATOM   3851  N   CYS B 124      28.326 -11.578  77.654  1.00  0.00              
ATOM   3852  CA  CYS B 124      29.125 -12.352  78.589  1.00  0.00              
ATOM   3853  CB  CYS B 124      28.272 -12.985  79.675  1.00  0.00              
ATOM   3854  SG  CYS B 124      27.590 -11.750  80.807  1.00  0.00              
ATOM   3855  C   CYS B 124      29.996 -13.412  77.940  1.00  0.00              
ATOM   3856  O   CYS B 124      31.159 -13.537  78.314  1.00  0.00              
ATOM   3857  N   GLU B 125      29.492 -14.152  76.945  1.00  0.00              
ATOM   3858  CA  GLU B 125      30.282 -15.167  76.265  1.00  0.00              
ATOM   3859  CB  GLU B 125      29.432 -16.005  75.315  1.00  0.00              
ATOM   3860  CG  GLU B 125      28.464 -16.947  76.029  1.00  0.00              
ATOM   3861  CD  GLU B 125      29.139 -17.933  76.972  1.00  0.00              
ATOM   3862  OE1 GLU B 125      29.793 -18.863  76.494  1.00  0.00              
ATOM   3863  OE2 GLU B 125      29.027 -17.767  78.186  1.00  0.00              
ATOM   3864  C   GLU B 125      31.491 -14.613  75.534  1.00  0.00              
ATOM   3865  O   GLU B 125      32.594 -15.121  75.726  1.00  0.00              
ATOM   3866  N   ALA B 126      31.322 -13.546  74.745  1.00  0.00              
ATOM   3867  CA  ALA B 126      32.437 -12.919  74.048  1.00  0.00              
ATOM   3868  CB  ALA B 126      31.928 -11.740  73.236  1.00  0.00              
ATOM   3869  C   ALA B 126      33.491 -12.406  75.024  1.00  0.00              
ATOM   3870  O   ALA B 126      34.682 -12.698  74.886  1.00  0.00              
ATOM   3871  N   PHE B 127      33.026 -11.714  76.071  1.00  0.00              
ATOM   3872  CA  PHE B 127      33.899 -11.190  77.110  1.00  0.00              
ATOM   3873  CB  PHE B 127      33.071 -10.306  78.031  1.00  0.00              
ATOM   3874  CG  PHE B 127      33.831  -9.144  78.654  1.00  0.00              
ATOM   3875  CD1 PHE B 127      34.069  -8.005  77.907  1.00  0.00              
ATOM   3876  CD2 PHE B 127      34.218  -9.198  79.980  1.00  0.00              
ATOM   3877  CE1 PHE B 127      34.670  -6.911  78.496  1.00  0.00              
ATOM   3878  CE2 PHE B 127      34.818  -8.099  80.560  1.00  0.00              
ATOM   3879  CZ  PHE B 127      35.040  -6.955  79.822  1.00  0.00              
ATOM   3880  C   PHE B 127      34.581 -12.298  77.912  1.00  0.00              
ATOM   3881  O   PHE B 127      35.711 -12.127  78.367  1.00  0.00              
ATOM   3882  N   ARG B 128      33.918 -13.444  78.096  1.00  0.00              
ATOM   3883  CA  ARG B 128      34.500 -14.596  78.773  1.00  0.00              
ATOM   3884  CB  ARG B 128      33.404 -15.611  79.096  1.00  0.00              
ATOM   3885  CG  ARG B 128      33.869 -16.830  79.881  1.00  0.00              
ATOM   3886  CD  ARG B 128      32.797 -17.917  79.965  1.00  0.00              
ATOM   3887  NE  ARG B 128      32.332 -18.414  78.672  1.00  0.00              
ATOM   3888  CZ  ARG B 128      33.084 -19.110  77.811  1.00  0.00              
ATOM   3889  NH1 ARG B 128      32.521 -19.547  76.694  1.00  0.00              
ATOM   3890  NH2 ARG B 128      34.367 -19.376  78.040  1.00  0.00              
ATOM   3891  C   ARG B 128      35.578 -15.254  77.919  1.00  0.00              
ATOM   3892  O   ARG B 128      36.640 -15.620  78.424  1.00  0.00              
ATOM   3893  N   LYS B 129      35.311 -15.416  76.619  1.00  0.00              
ATOM   3894  CA  LYS B 129      36.268 -16.008  75.694  1.00  0.00              
ATOM   3895  CB  LYS B 129      35.610 -16.269  74.344  1.00  0.00              
ATOM   3896  CG  LYS B 129      34.542 -17.349  74.436  1.00  0.00              
ATOM   3897  CD  LYS B 129      33.768 -17.460  73.137  1.00  0.00              
ATOM   3898  CE  LYS B 129      32.642 -18.465  73.314  1.00  0.00              
ATOM   3899  NZ  LYS B 129      31.877 -18.591  72.090  1.00  0.00              
ATOM   3900  C   LYS B 129      37.512 -15.147  75.526  1.00  0.00              
ATOM   3901  O   LYS B 129      38.630 -15.663  75.482  1.00  0.00              
ATOM   3902  N   ASP B 130      37.318 -13.829  75.415  1.00  0.00              
ATOM   3903  CA  ASP B 130      38.402 -12.862  75.506  1.00  0.00              
ATOM   3904  CB  ASP B 130      39.302 -12.852  74.256  1.00  0.00              
ATOM   3905  CG  ASP B 130      40.333 -11.731  74.283  1.00  0.00              
ATOM   3906  OD1 ASP B 130      40.213 -10.802  73.486  1.00  0.00              
ATOM   3907  OD2 ASP B 130      41.226 -11.750  75.129  1.00  0.00              
ATOM   3908  C   ASP B 130      37.833 -11.466  75.729  1.00  0.00              
ATOM   3909  O   ASP B 130      37.228 -10.917  74.808  1.00  0.00              
ATOM   3910  N   PRO B 131      38.052 -10.816  76.881  1.00  0.00              
ATOM   3911  CD  PRO B 131      38.867 -11.327  77.981  1.00  0.00              
ATOM   3912  CA  PRO B 131      37.516  -9.491  77.193  1.00  0.00              
ATOM   3913  CB  PRO B 131      38.077  -9.221  78.579  1.00  0.00              
ATOM   3914  CG  PRO B 131      39.335 -10.051  78.651  1.00  0.00              
ATOM   3915  C   PRO B 131      37.865  -8.386  76.201  1.00  0.00              
ATOM   3916  O   PRO B 131      37.022  -7.560  75.839  1.00  0.00              
ATOM   3917  N   LYS B 132      39.112  -8.431  75.718  1.00  0.00              
ATOM   3918  CA  LYS B 132      39.668  -7.406  74.849  1.00  0.00              
ATOM   3919  CB  LYS B 132      41.138  -7.690  74.526  1.00  0.00              
ATOM   3920  CG  LYS B 132      42.036  -8.016  75.719  1.00  0.00              
ATOM   3921  CD  LYS B 132      42.103  -6.893  76.744  1.00  0.00              
ATOM   3922  CE  LYS B 132      42.893  -7.382  77.946  1.00  0.00              
ATOM   3923  NZ  LYS B 132      42.967  -6.352  78.963  1.00  0.00              
ATOM   3924  C   LYS B 132      38.885  -7.263  73.554  1.00  0.00              
ATOM   3925  O   LYS B 132      38.535  -6.142  73.190  1.00  0.00              
ATOM   3926  N   GLU B 133      38.546  -8.369  72.875  1.00  0.00              
ATOM   3927  CA  GLU B 133      37.772  -8.294  71.642  1.00  0.00              
ATOM   3928  CB  GLU B 133      37.678  -9.644  70.901  1.00  0.00              
ATOM   3929  CG  GLU B 133      37.364 -10.943  71.655  1.00  0.00              
ATOM   3930  CD  GLU B 133      35.901 -11.325  71.855  1.00  0.00              
ATOM   3931  OE1 GLU B 133      35.475 -12.324  71.280  1.00  0.00              
ATOM   3932  OE2 GLU B 133      35.186 -10.631  72.573  1.00  0.00              
ATOM   3933  C   GLU B 133      36.420  -7.606  71.770  1.00  0.00              
ATOM   3934  O   GLU B 133      36.110  -6.740  70.953  1.00  0.00              
ATOM   3935  N   TYR B 134      35.631  -7.918  72.806  1.00  0.00              
ATOM   3936  CA  TYR B 134      34.341  -7.272  73.002  1.00  0.00              
ATOM   3937  CB  TYR B 134      33.521  -7.969  74.092  1.00  0.00              
ATOM   3938  CG  TYR B 134      32.054  -7.552  74.079  1.00  0.00              
ATOM   3939  CD1 TYR B 134      31.231  -7.998  73.063  1.00  0.00              
ATOM   3940  CE1 TYR B 134      29.925  -7.563  72.988  1.00  0.00              
ATOM   3941  CD2 TYR B 134      31.561  -6.691  75.042  1.00  0.00              
ATOM   3942  CE2 TYR B 134      30.255  -6.250  74.966  1.00  0.00              
ATOM   3943  CZ  TYR B 134      29.447  -6.684  73.935  1.00  0.00              
ATOM   3944  OH  TYR B 134      28.140  -6.247  73.832  1.00  0.00              
ATOM   3945  C   TYR B 134      34.530  -5.803  73.347  1.00  0.00              
ATOM   3946  O   TYR B 134      33.850  -4.943  72.783  1.00  0.00              
ATOM   3947  N   ALA B 135      35.481  -5.515  74.244  1.00  0.00              
ATOM   3948  CA  ALA B 135      35.792  -4.148  74.632  1.00  0.00              
ATOM   3949  CB  ALA B 135      36.964  -4.153  75.605  1.00  0.00              
ATOM   3950  C   ALA B 135      36.169  -3.273  73.443  1.00  0.00              
ATOM   3951  O   ALA B 135      35.565  -2.225  73.200  1.00  0.00              
ATOM   3952  N   ASN B 136      37.131  -3.752  72.653  1.00  0.00              
ATOM   3953  CA  ASN B 136      37.613  -3.034  71.487  1.00  0.00              
ATOM   3954  CB  ASN B 136      38.870  -3.683  70.910  1.00  0.00              
ATOM   3955  CG  ASN B 136      40.112  -3.586  71.789  1.00  0.00              
ATOM   3956  OD1 ASN B 136      40.918  -4.510  71.847  1.00  0.00              
ATOM   3957  ND2 ASN B 136      40.364  -2.493  72.500  1.00  0.00              
ATOM   3958  C   ASN B 136      36.556  -2.903  70.405  1.00  0.00              
ATOM   3959  O   ASN B 136      36.371  -1.815  69.856  1.00  0.00              
ATOM   3960  N   GLN B 137      35.820  -3.982  70.114  1.00  0.00              
ATOM   3961  CA  GLN B 137      34.784  -3.948  69.093  1.00  0.00              
ATOM   3962  CB  GLN B 137      34.308  -5.366  68.779  1.00  0.00              
ATOM   3963  CG  GLN B 137      33.618  -5.555  67.431  1.00  0.00              
ATOM   3964  CD  GLN B 137      32.098  -5.585  67.488  1.00  0.00              
ATOM   3965  OE1 GLN B 137      31.484  -6.647  67.532  1.00  0.00              
ATOM   3966  NE2 GLN B 137      31.426  -4.444  67.495  1.00  0.00              
ATOM   3967  C   GLN B 137      33.625  -3.044  69.495  1.00  0.00              
ATOM   3968  O   GLN B 137      33.016  -2.424  68.620  1.00  0.00              
ATOM   3969  N   PHE B 138      33.297  -2.934  70.789  1.00  0.00              
ATOM   3970  CA  PHE B 138      32.297  -1.976  71.239  1.00  0.00              
ATOM   3971  CB  PHE B 138      31.883  -2.242  72.691  1.00  0.00              
ATOM   3972  CG  PHE B 138      30.700  -1.390  73.135  1.00  0.00              
ATOM   3973  CD1 PHE B 138      29.431  -1.684  72.672  1.00  0.00              
ATOM   3974  CD2 PHE B 138      30.903  -0.295  73.956  1.00  0.00              
ATOM   3975  CE1 PHE B 138      28.375  -0.864  73.008  1.00  0.00              
ATOM   3976  CE2 PHE B 138      29.840   0.522  74.280  1.00  0.00              
ATOM   3977  CZ  PHE B 138      28.578   0.240  73.804  1.00  0.00              
ATOM   3978  C   PHE B 138      32.807  -0.547  71.086  1.00  0.00              
ATOM   3979  O   PHE B 138      32.118   0.292  70.496  1.00  0.00              
ATOM   3980  N   MET B 139      34.021  -0.270  71.587  1.00  0.00              
ATOM   3981  CA  MET B 139      34.624   1.057  71.486  1.00  0.00              
ATOM   3982  CB  MET B 139      35.955   1.130  72.223  1.00  0.00              
ATOM   3983  CG  MET B 139      35.843   1.016  73.734  1.00  0.00              
ATOM   3984  SD  MET B 139      37.409   1.357  74.573  1.00  0.00              
ATOM   3985  CE  MET B 139      38.126  -0.260  74.564  1.00  0.00              
ATOM   3986  C   MET B 139      34.826   1.535  70.054  1.00  0.00              
ATOM   3987  O   MET B 139      34.891   2.734  69.788  1.00  0.00              
ATOM   3988  N   TRP B 140      34.971   0.583  69.130  1.00  0.00              
ATOM   3989  CA  TRP B 140      34.806   0.857  67.716  1.00  0.00              
ATOM   3990  CB  TRP B 140      35.354  -0.335  66.919  1.00  0.00              
ATOM   3991  CG  TRP B 140      35.106  -0.290  65.417  1.00  0.00              
ATOM   3992  CD2 TRP B 140      34.209  -1.048  64.719  1.00  0.00              
ATOM   3993  CE2 TRP B 140      34.339  -0.571  63.458  1.00  0.00              
ATOM   3994  CE3 TRP B 140      33.499  -2.187  65.010  1.00  0.00              
ATOM   3995  CD1 TRP B 140      35.753   0.602  64.585  1.00  0.00              
ATOM   3996  NE1 TRP B 140      35.256   0.400  63.379  1.00  0.00              
ATOM   3997  CZ2 TRP B 140      33.765  -1.164  62.364  1.00  0.00              
ATOM   3998  CZ3 TRP B 140      32.892  -2.805  63.926  1.00  0.00              
ATOM   3999  CH2 TRP B 140      33.020  -2.303  62.632  1.00  0.00              
ATOM   4000  C   TRP B 140      33.336   1.155  67.412  1.00  0.00              
ATOM   4001  O   TRP B 140      32.973   2.322  67.257  1.00  0.00              
ATOM   4002  N   GLU B 141      32.468   0.128  67.449  1.00  0.00              
ATOM   4003  CA  GLU B 141      31.120   0.167  66.881  1.00  0.00              
ATOM   4004  CB  GLU B 141      30.349  -1.115  67.209  1.00  0.00              
ATOM   4005  CG  GLU B 141      29.076  -1.310  66.372  1.00  0.00              
ATOM   4006  CD  GLU B 141      28.170  -2.471  66.772  1.00  0.00              
ATOM   4007  OE1 GLU B 141      28.674  -3.543  67.110  1.00  0.00              
ATOM   4008  OE2 GLU B 141      26.952  -2.292  66.732  1.00  0.00              
ATOM   4009  C   GLU B 141      30.284   1.363  67.305  1.00  0.00              
ATOM   4010  O   GLU B 141      29.691   2.042  66.457  1.00  0.00              
ATOM   4011  N   TYR B 142      30.278   1.639  68.613  1.00  0.00              
ATOM   4012  CA  TYR B 142      29.488   2.728  69.156  1.00  0.00              
ATOM   4013  CB  TYR B 142      29.504   2.687  70.684  1.00  0.00              
ATOM   4014  CG  TYR B 142      28.391   3.508  71.324  1.00  0.00              
ATOM   4015  CD1 TYR B 142      27.098   3.023  71.336  1.00  0.00              
ATOM   4016  CE1 TYR B 142      26.077   3.774  71.884  1.00  0.00              
ATOM   4017  CD2 TYR B 142      28.670   4.741  71.875  1.00  0.00              
ATOM   4018  CE2 TYR B 142      27.654   5.498  72.419  1.00  0.00              
ATOM   4019  CZ  TYR B 142      26.364   5.011  72.419  1.00  0.00              
ATOM   4020  OH  TYR B 142      25.353   5.775  72.970  1.00  0.00              
ATOM   4021  C   TYR B 142      30.017   4.059  68.636  1.00  0.00              
ATOM   4022  O   TYR B 142      29.240   4.869  68.133  1.00  0.00              
ATOM   4023  N   SER B 143      31.334   4.276  68.661  1.00  0.00              
ATOM   4024  CA  SER B 143      31.901   5.537  68.215  1.00  0.00              
ATOM   4025  CB  SER B 143      33.304   5.686  68.770  1.00  0.00              
ATOM   4026  OG  SER B 143      33.240   5.670  70.190  1.00  0.00              
ATOM   4027  C   SER B 143      31.860   5.721  66.703  1.00  0.00              
ATOM   4028  O   SER B 143      31.641   6.841  66.243  1.00  0.00              
ATOM   4029  N   THR B 144      32.009   4.661  65.896  1.00  0.00              
ATOM   4030  CA  THR B 144      31.782   4.749  64.455  1.00  0.00              
ATOM   4031  CB  THR B 144      32.174   3.444  63.735  1.00  0.00              
ATOM   4032  OG1 THR B 144      31.832   2.355  64.587  1.00  0.00              
ATOM   4033  CG2 THR B 144      33.641   3.419  63.351  1.00  0.00              
ATOM   4034  C   THR B 144      30.350   5.110  64.087  1.00  0.00              
ATOM   4035  O   THR B 144      30.080   5.743  63.063  1.00  0.00              
ATOM   4036  N   ASN B 145      29.411   4.683  64.934  1.00  0.00              
ATOM   4037  CA  ASN B 145      28.009   4.975  64.705  1.00  0.00              
ATOM   4038  CB  ASN B 145      27.157   3.796  65.119  1.00  0.00              
ATOM   4039  CG  ASN B 145      27.301   2.667  64.117  1.00  0.00              
ATOM   4040  OD1 ASN B 145      27.020   2.836  62.933  1.00  0.00              
ATOM   4041  ND2 ASN B 145      27.770   1.489  64.494  1.00  0.00              
ATOM   4042  C   ASN B 145      27.517   6.254  65.351  1.00  0.00              
ATOM   4043  O   ASN B 145      26.520   6.839  64.924  1.00  0.00              
ATOM   4044  N   TYR B 146      28.206   6.704  66.396  1.00  0.00              
ATOM   4045  CA  TYR B 146      27.867   7.946  67.060  1.00  0.00              
ATOM   4046  CB  TYR B 146      27.269   7.665  68.448  1.00  0.00              
ATOM   4047  CG  TYR B 146      25.969   6.873  68.353  1.00  0.00              
ATOM   4048  CD1 TYR B 146      25.971   5.518  68.617  1.00  0.00              
ATOM   4049  CE1 TYR B 146      24.835   4.769  68.393  1.00  0.00              
ATOM   4050  CD2 TYR B 146      24.816   7.487  67.904  1.00  0.00              
ATOM   4051  CE2 TYR B 146      23.677   6.743  67.677  1.00  0.00              
ATOM   4052  CZ  TYR B 146      23.698   5.387  67.923  1.00  0.00              
ATOM   4053  OH  TYR B 146      22.556   4.640  67.719  1.00  0.00              
ATOM   4054  C   TYR B 146      29.087   8.859  67.093  1.00  0.00              
ATOM   4055  O   TYR B 146      29.623   9.234  68.135  1.00  0.00              
ATOM   4056  N   GLY B 147      29.492   9.231  65.875  1.00  0.00              
ATOM   4057  CA  GLY B 147      30.682  10.037  65.639  1.00  0.00              
ATOM   4058  C   GLY B 147      30.564  11.462  66.160  1.00  0.00              
ATOM   4059  O   GLY B 147      31.456  11.969  66.834  1.00  0.00              
ATOM   4060  N   GLN B 148      29.429  12.106  65.879  1.00  0.00              
ATOM   4061  CA  GLN B 148      29.187  13.475  66.309  1.00  0.00              
ATOM   4062  CB  GLN B 148      28.235  14.170  65.341  1.00  0.00              
ATOM   4063  CG  GLN B 148      28.946  14.861  64.185  1.00  0.00              
ATOM   4064  CD  GLN B 148      29.751  16.080  64.618  1.00  0.00              
ATOM   4065  OE1 GLN B 148      30.974  16.051  64.711  1.00  0.00              
ATOM   4066  NE2 GLN B 148      29.114  17.211  64.887  1.00  0.00              
ATOM   4067  C   GLN B 148      28.668  13.592  67.737  1.00  0.00              
ATOM   4068  O   GLN B 148      28.366  14.688  68.213  1.00  0.00              
ATOM   4069  N   ALA B 149      28.512  12.462  68.434  1.00  0.00              
ATOM   4070  CA  ALA B 149      28.270  12.480  69.868  1.00  0.00              
ATOM   4071  CB  ALA B 149      27.957  11.075  70.354  1.00  0.00              
ATOM   4072  C   ALA B 149      29.541  12.943  70.573  1.00  0.00              
ATOM   4073  O   ALA B 149      30.633  12.565  70.138  1.00  0.00              
ATOM   4074  N   PRO B 150      29.477  13.773  71.626  1.00  0.00              
ATOM   4075  CD  PRO B 150      28.243  14.336  72.164  1.00  0.00              
ATOM   4076  CA  PRO B 150      30.642  14.279  72.347  1.00  0.00              
ATOM   4077  CB  PRO B 150      30.016  15.015  73.511  1.00  0.00              
ATOM   4078  CG  PRO B 150      28.723  15.539  72.950  1.00  0.00              
ATOM   4079  C   PRO B 150      31.581  13.186  72.836  1.00  0.00              
ATOM   4080  O   PRO B 150      31.153  12.210  73.461  1.00  0.00              
ATOM   4081  N   LEU B 151      32.867  13.356  72.506  1.00  0.00              
ATOM   4082  CA  LEU B 151      33.955  12.511  72.989  1.00  0.00              
ATOM   4083  CB  LEU B 151      35.288  13.204  72.697  1.00  0.00              
ATOM   4084  CG  LEU B 151      36.617  12.550  73.079  1.00  0.00              
ATOM   4085  CD1 LEU B 151      36.823  11.218  72.373  1.00  0.00              
ATOM   4086  CD2 LEU B 151      37.760  13.490  72.743  1.00  0.00              
ATOM   4087  C   LEU B 151      33.853  12.157  74.470  1.00  0.00              
ATOM   4088  O   LEU B 151      34.032  10.996  74.843  1.00  0.00              
ATOM   4089  N   SER B 152      33.515  13.156  75.292  1.00  0.00              
ATOM   4090  CA  SER B 152      33.196  12.973  76.701  1.00  0.00              
ATOM   4091  CB  SER B 152      32.642  14.293  77.226  1.00  0.00              
ATOM   4092  OG  SER B 152      31.584  14.764  76.391  1.00  0.00              
ATOM   4093  C   SER B 152      32.184  11.857  76.936  1.00  0.00              
ATOM   4094  O   SER B 152      32.499  10.834  77.549  1.00  0.00              
ATOM   4095  N   LEU B 153      30.990  12.045  76.360  1.00  0.00              
ATOM   4096  CA  LEU B 153      29.896  11.094  76.461  1.00  0.00              
ATOM   4097  CB  LEU B 153      28.664  11.594  75.724  1.00  0.00              
ATOM   4098  CG  LEU B 153      27.895  12.739  76.354  1.00  0.00              
ATOM   4099  CD1 LEU B 153      26.742  13.158  75.464  1.00  0.00              
ATOM   4100  CD2 LEU B 153      27.384  12.342  77.727  1.00  0.00              
ATOM   4101  C   LEU B 153      30.252   9.702  75.979  1.00  0.00              
ATOM   4102  O   LEU B 153      29.983   8.727  76.684  1.00  0.00              
ATOM   4103  N   LEU B 154      30.914   9.620  74.820  1.00  0.00              
ATOM   4104  CA  LEU B 154      31.388   8.354  74.283  1.00  0.00              
ATOM   4105  CB  LEU B 154      32.096   8.566  72.950  1.00  0.00              
ATOM   4106  CG  LEU B 154      31.276   9.053  71.763  1.00  0.00              
ATOM   4107  CD1 LEU B 154      32.187   9.385  70.602  1.00  0.00              
ATOM   4108  CD2 LEU B 154      30.257   8.013  71.338  1.00  0.00              
ATOM   4109  C   LEU B 154      32.311   7.626  75.250  1.00  0.00              
ATOM   4110  O   LEU B 154      32.009   6.497  75.638  1.00  0.00              
ATOM   4111  N   VAL B 155      33.377   8.285  75.721  1.00  0.00              
ATOM   4112  CA  VAL B 155      34.344   7.664  76.622  1.00  0.00              
ATOM   4113  CB  VAL B 155      35.615   8.551  76.747  1.00  0.00              
ATOM   4114  CG1 VAL B 155      36.665   7.978  77.690  1.00  0.00              
ATOM   4115  CG2 VAL B 155      36.280   8.690  75.386  1.00  0.00              
ATOM   4116  C   VAL B 155      33.724   7.324  77.980  1.00  0.00              
ATOM   4117  O   VAL B 155      34.117   6.338  78.615  1.00  0.00              
ATOM   4118  N   SER B 156      32.749   8.107  78.460  1.00  0.00              
ATOM   4119  CA  SER B 156      32.002   7.722  79.646  1.00  0.00              
ATOM   4120  CB  SER B 156      31.208   8.890  80.227  1.00  0.00              
ATOM   4121  OG  SER B 156      30.459   9.637  79.278  1.00  0.00              
ATOM   4122  C   SER B 156      31.093   6.525  79.410  1.00  0.00              
ATOM   4123  O   SER B 156      31.012   5.634  80.260  1.00  0.00              
ATOM   4124  N   TYR B 157      30.441   6.465  78.242  1.00  0.00              
ATOM   4125  CA  TYR B 157      29.496   5.403  77.951  1.00  0.00              
ATOM   4126  CB  TYR B 157      28.662   5.700  76.703  1.00  0.00              
ATOM   4127  CG  TYR B 157      27.518   4.709  76.525  1.00  0.00              
ATOM   4128  CD1 TYR B 157      26.398   4.811  77.325  1.00  0.00              
ATOM   4129  CE1 TYR B 157      25.381   3.891  77.201  1.00  0.00              
ATOM   4130  CD2 TYR B 157      27.617   3.690  75.596  1.00  0.00              
ATOM   4131  CE2 TYR B 157      26.597   2.770  75.468  1.00  0.00              
ATOM   4132  CZ  TYR B 157      25.480   2.886  76.264  1.00  0.00              
ATOM   4133  OH  TYR B 157      24.439   1.993  76.111  1.00  0.00              
ATOM   4134  C   TYR B 157      30.219   4.079  77.784  1.00  0.00              
ATOM   4135  O   TYR B 157      29.809   3.091  78.390  1.00  0.00              
ATOM   4136  N   THR B 158      31.301   4.042  77.002  1.00  0.00              
ATOM   4137  CA  THR B 158      32.067   2.823  76.793  1.00  0.00              
ATOM   4138  CB  THR B 158      33.194   3.084  75.780  1.00  0.00              
ATOM   4139  OG1 THR B 158      33.865   4.258  76.223  1.00  0.00              
ATOM   4140  CG2 THR B 158      32.663   3.267  74.364  1.00  0.00              
ATOM   4141  C   THR B 158      32.612   2.274  78.105  1.00  0.00              
ATOM   4142  O   THR B 158      32.491   1.083  78.389  1.00  0.00              
ATOM   4143  N   LYS B 159      33.154   3.174  78.934  1.00  0.00              
ATOM   4144  CA  LYS B 159      33.632   2.840  80.268  1.00  0.00              
ATOM   4145  CB  LYS B 159      34.147   4.115  80.906  1.00  0.00              
ATOM   4146  CG  LYS B 159      34.989   3.964  82.160  1.00  0.00              
ATOM   4147  CD  LYS B 159      35.430   5.319  82.712  1.00  0.00              
ATOM   4148  CE  LYS B 159      36.327   6.137  81.778  1.00  0.00              
ATOM   4149  NZ  LYS B 159      35.573   6.928  80.819  1.00  0.00              
ATOM   4150  C   LYS B 159      32.526   2.243  81.135  1.00  0.00              
ATOM   4151  O   LYS B 159      32.697   1.171  81.718  1.00  0.00              
ATOM   4152  N   SER B 160      31.367   2.910  81.177  1.00  0.00              
ATOM   4153  CA  SER B 160      30.236   2.457  81.977  1.00  0.00              
ATOM   4154  CB  SER B 160      29.114   3.487  81.952  1.00  0.00              
ATOM   4155  OG  SER B 160      29.541   4.747  82.452  1.00  0.00              
ATOM   4156  C   SER B 160      29.702   1.112  81.506  1.00  0.00              
ATOM   4157  O   SER B 160      29.456   0.215  82.314  1.00  0.00              
ATOM   4158  N   TYR B 161      29.583   0.947  80.184  1.00  0.00              
ATOM   4159  CA  TYR B 161      29.106  -0.284  79.579  1.00  0.00              
ATOM   4160  CB  TYR B 161      28.966  -0.096  78.065  1.00  0.00              
ATOM   4161  CG  TYR B 161      28.345  -1.285  77.343  1.00  0.00              
ATOM   4162  CD1 TYR B 161      26.975  -1.454  77.352  1.00  0.00              
ATOM   4163  CE1 TYR B 161      26.416  -2.561  76.748  1.00  0.00              
ATOM   4164  CD2 TYR B 161      29.156  -2.203  76.703  1.00  0.00              
ATOM   4165  CE2 TYR B 161      28.600  -3.307  76.097  1.00  0.00              
ATOM   4166  CZ  TYR B 161      27.236  -3.485  76.138  1.00  0.00              
ATOM   4167  OH  TYR B 161      26.689  -4.616  75.567  1.00  0.00              
ATOM   4168  C   TYR B 161      30.056  -1.431  79.890  1.00  0.00              
ATOM   4169  O   TYR B 161      29.620  -2.488  80.344  1.00  0.00              
ATOM   4170  N   LEU B 162      31.361  -1.240  79.684  1.00  0.00              
ATOM   4171  CA  LEU B 162      32.329  -2.291  79.952  1.00  0.00              
ATOM   4172  CB  LEU B 162      33.673  -1.958  79.321  1.00  0.00              
ATOM   4173  CG  LEU B 162      33.678  -1.830  77.800  1.00  0.00              
ATOM   4174  CD1 LEU B 162      35.021  -1.314  77.317  1.00  0.00              
ATOM   4175  CD2 LEU B 162      33.288  -3.140  77.130  1.00  0.00              
ATOM   4176  C   LEU B 162      32.469  -2.611  81.433  1.00  0.00              
ATOM   4177  O   LEU B 162      32.698  -3.767  81.796  1.00  0.00              
ATOM   4178  N   SER B 163      32.286  -1.613  82.305  1.00  0.00              
ATOM   4179  CA  SER B 163      32.190  -1.850  83.739  1.00  0.00              
ATOM   4180  CB  SER B 163      32.107  -0.526  84.495  1.00  0.00              
ATOM   4181  OG  SER B 163      32.341  -0.665  85.891  1.00  0.00              
ATOM   4182  C   SER B 163      30.966  -2.709  84.047  1.00  0.00              
ATOM   4183  O   SER B 163      31.065  -3.651  84.833  1.00  0.00              
ATOM   4184  N   MET B 164      29.824  -2.410  83.411  1.00  0.00              
ATOM   4185  CA  MET B 164      28.606  -3.199  83.535  1.00  0.00              
ATOM   4186  CB  MET B 164      27.485  -2.520  82.742  1.00  0.00              
ATOM   4187  CG  MET B 164      26.139  -3.231  82.714  1.00  0.00              
ATOM   4188  SD  MET B 164      24.854  -2.250  81.900  1.00  0.00              
ATOM   4189  CE  MET B 164      24.944  -2.910  80.261  1.00  0.00              
ATOM   4190  C   MET B 164      28.808  -4.637  83.072  1.00  0.00              
ATOM   4191  O   MET B 164      28.340  -5.571  83.719  1.00  0.00              
ATOM   4192  N   VAL B 165      29.521  -4.844  81.961  1.00  0.00              
ATOM   4193  CA  VAL B 165      29.849  -6.189  81.500  1.00  0.00              
ATOM   4194  CB  VAL B 165      30.546  -6.168  80.121  1.00  0.00              
ATOM   4195  CG1 VAL B 165      30.735  -7.584  79.609  1.00  0.00              
ATOM   4196  CG2 VAL B 165      29.744  -5.396  79.089  1.00  0.00              
ATOM   4197  C   VAL B 165      30.719  -6.900  82.534  1.00  0.00              
ATOM   4198  O   VAL B 165      30.429  -8.033  82.924  1.00  0.00              
ATOM   4199  N   GLY B 166      31.757  -6.206  83.015  1.00  0.00              
ATOM   4200  CA  GLY B 166      32.677  -6.733  84.014  1.00  0.00              
ATOM   4201  C   GLY B 166      31.980  -7.197  85.285  1.00  0.00              
ATOM   4202  O   GLY B 166      32.206  -8.322  85.738  1.00  0.00              
ATOM   4203  N   SER B 167      31.109  -6.361  85.858  1.00  0.00              
ATOM   4204  CA  SER B 167      30.357  -6.728  87.047  1.00  0.00              
ATOM   4205  CB  SER B 167      29.634  -5.503  87.601  1.00  0.00              
ATOM   4206  OG  SER B 167      28.900  -4.854  86.571  1.00  0.00              
ATOM   4207  C   SER B 167      29.355  -7.834  86.743  1.00  0.00              
ATOM   4208  O   SER B 167      29.420  -8.931  87.303  1.00  0.00              
ATOM   4209  N   CYS B 168      28.454  -7.575  85.794  1.00  0.00              
ATOM   4210  CA  CYS B 168      27.366  -8.490  85.507  1.00  0.00              
ATOM   4211  CB  CYS B 168      26.410  -7.880  84.514  1.00  0.00              
ATOM   4212  SG  CYS B 168      25.798  -6.293  85.130  1.00  0.00              
ATOM   4213  C   CYS B 168      27.781  -9.882  85.078  1.00  0.00              
ATOM   4214  O   CYS B 168      27.252 -10.855  85.618  1.00  0.00              
ATOM   4215  N   CYS B 169      28.775 -10.021  84.200  1.00  0.00              
ATOM   4216  CA  CYS B 169      29.249 -11.340  83.813  1.00  0.00              
ATOM   4217  CB  CYS B 169      30.068 -11.262  82.534  1.00  0.00              
ATOM   4218  SG  CYS B 169      29.134 -10.500  81.182  1.00  0.00              
ATOM   4219  C   CYS B 169      30.027 -12.069  84.906  1.00  0.00              
ATOM   4220  O   CYS B 169      30.325 -13.255  84.758  1.00  0.00              
ATOM   4221  N   THR B 170      30.385 -11.401  86.010  1.00  0.00              
ATOM   4222  CA  THR B 170      30.929 -12.101  87.165  1.00  0.00              
ATOM   4223  CB  THR B 170      32.250 -11.467  87.660  1.00  0.00              
ATOM   4224  OG1 THR B 170      32.024 -10.083  87.895  1.00  0.00              
ATOM   4225  CG2 THR B 170      33.387 -11.672  86.670  1.00  0.00              
ATOM   4226  C   THR B 170      29.921 -12.239  88.304  1.00  0.00              
ATOM   4227  O   THR B 170      30.155 -12.978  89.264  1.00  0.00              
ATOM   4228  N   SER B 171      28.786 -11.533  88.224  1.00  0.00              
ATOM   4229  CA  SER B 171      27.759 -11.603  89.252  1.00  0.00              
ATOM   4230  CB  SER B 171      26.751 -10.463  89.076  1.00  0.00              
ATOM   4231  OG  SER B 171      25.824 -10.663  88.013  1.00  0.00              
ATOM   4232  C   SER B 171      27.019 -12.936  89.267  1.00  0.00              
ATOM   4233  O   SER B 171      26.970 -13.663  88.273  1.00  0.00              
ATOM   4234  N   ALA B 172      26.381 -13.226  90.404  1.00  0.00              
ATOM   4235  CA  ALA B 172      25.542 -14.407  90.550  1.00  0.00              
ATOM   4236  CB  ALA B 172      25.102 -14.518  92.002  1.00  0.00              
ATOM   4237  C   ALA B 172      24.281 -14.412  89.687  1.00  0.00              
ATOM   4238  O   ALA B 172      23.662 -15.460  89.502  1.00  0.00              
ATOM   4239  N   SER B 173      23.881 -13.261  89.132  1.00  0.00              
ATOM   4240  CA  SER B 173      22.663 -13.178  88.343  1.00  0.00              
ATOM   4241  CB  SER B 173      21.495 -12.866  89.286  1.00  0.00              
ATOM   4242  OG  SER B 173      20.240 -12.851  88.623  1.00  0.00              
ATOM   4243  C   SER B 173      22.818 -12.152  87.212  1.00  0.00              
ATOM   4244  O   SER B 173      22.185 -11.087  87.235  1.00  0.00              
ATOM   4245  N   PRO B 174      23.605 -12.476  86.165  1.00  0.00              
ATOM   4246  CD  PRO B 174      24.097 -13.824  85.886  1.00  0.00              
ATOM   4247  CA  PRO B 174      24.011 -11.566  85.092  1.00  0.00              
ATOM   4248  CB  PRO B 174      24.634 -12.494  84.068  1.00  0.00              
ATOM   4249  CG  PRO B 174      25.240 -13.573  84.923  1.00  0.00              
ATOM   4250  C   PRO B 174      22.921 -10.709  84.467  1.00  0.00              
ATOM   4251  O   PRO B 174      23.075  -9.492  84.374  1.00  0.00              
ATOM   4252  N   THR B 175      21.801 -11.323  84.072  1.00  0.00              
ATOM   4253  CA  THR B 175      20.665 -10.631  83.476  1.00  0.00              
ATOM   4254  CB  THR B 175      19.561 -11.666  83.197  1.00  0.00              
ATOM   4255  OG1 THR B 175      20.225 -12.795  82.635  1.00  0.00              
ATOM   4256  CG2 THR B 175      18.501 -11.146  82.233  1.00  0.00              
ATOM   4257  C   THR B 175      20.128  -9.510  84.363  1.00  0.00              
ATOM   4258  O   THR B 175      19.939  -8.385  83.900  1.00  0.00              
ATOM   4259  N   VAL B 176      19.952  -9.802  85.658  1.00  0.00              
ATOM   4260  CA  VAL B 176      19.423  -8.842  86.621  1.00  0.00              
ATOM   4261  CB  VAL B 176      19.147  -9.560  87.968  1.00  0.00              
ATOM   4262  CG1 VAL B 176      18.829  -8.623  89.128  1.00  0.00              
ATOM   4263  CG2 VAL B 176      17.966 -10.501  87.788  1.00  0.00              
ATOM   4264  C   VAL B 176      20.392  -7.674  86.768  1.00  0.00              
ATOM   4265  O   VAL B 176      19.992  -6.510  86.720  1.00  0.00              
ATOM   4266  N   CYS B 177      21.683  -7.998  86.881  1.00  0.00              
ATOM   4267  CA  CYS B 177      22.732  -6.992  86.947  1.00  0.00              
ATOM   4268  CB  CYS B 177      24.063  -7.698  87.133  1.00  0.00              
ATOM   4269  SG  CYS B 177      25.514  -6.619  87.105  1.00  0.00              
ATOM   4270  C   CYS B 177      22.756  -6.088  85.717  1.00  0.00              
ATOM   4271  O   CYS B 177      22.763  -4.861  85.850  1.00  0.00              
ATOM   4272  N   PHE B 178      22.721  -6.670  84.509  1.00  0.00              
ATOM   4273  CA  PHE B 178      22.672  -5.897  83.275  1.00  0.00              
ATOM   4274  CB  PHE B 178      22.641  -6.782  82.035  1.00  0.00              
ATOM   4275  CG  PHE B 178      23.978  -7.342  81.572  1.00  0.00              
ATOM   4276  CD1 PHE B 178      24.169  -8.709  81.524  1.00  0.00              
ATOM   4277  CD2 PHE B 178      24.978  -6.491  81.144  1.00  0.00              
ATOM   4278  CE1 PHE B 178      25.353  -9.219  81.035  1.00  0.00              
ATOM   4279  CE2 PHE B 178      26.160  -7.010  80.656  1.00  0.00              
ATOM   4280  CZ  PHE B 178      26.348  -8.372  80.600  1.00  0.00              
ATOM   4281  C   PHE B 178      21.458  -4.989  83.228  1.00  0.00              
ATOM   4282  O   PHE B 178      21.602  -3.790  83.009  1.00  0.00              
ATOM   4283  N   LEU B 179      20.264  -5.532  83.486  1.00  0.00              
ATOM   4284  CA  LEU B 179      19.036  -4.755  83.437  1.00  0.00              
ATOM   4285  CB  LEU B 179      17.820  -5.670  83.527  1.00  0.00              
ATOM   4286  CG  LEU B 179      17.239  -6.279  82.249  1.00  0.00              
ATOM   4287  CD1 LEU B 179      18.254  -7.047  81.418  1.00  0.00              
ATOM   4288  CD2 LEU B 179      16.082  -7.183  82.619  1.00  0.00              
ATOM   4289  C   LEU B 179      18.960  -3.633  84.464  1.00  0.00              
ATOM   4290  O   LEU B 179      18.548  -2.523  84.115  1.00  0.00              
ATOM   4291  N   LYS B 180      19.394  -3.862  85.714  1.00  0.00              
ATOM   4292  CA  LYS B 180      19.419  -2.791  86.705  1.00  0.00              
ATOM   4293  CB  LYS B 180      19.745  -3.269  88.127  1.00  0.00              
ATOM   4294  CG  LYS B 180      21.164  -3.755  88.393  1.00  0.00              
ATOM   4295  CD  LYS B 180      21.494  -3.787  89.873  1.00  0.00              
ATOM   4296  CE  LYS B 180      21.574  -2.399  90.508  1.00  0.00              
ATOM   4297  NZ  LYS B 180      22.689  -1.600  90.029  1.00  0.00              
ATOM   4298  C   LYS B 180      20.377  -1.675  86.312  1.00  0.00              
ATOM   4299  O   LYS B 180      20.068  -0.488  86.481  1.00  0.00              
ATOM   4300  N   GLU B 181      21.529  -2.068  85.756  1.00  0.00              
ATOM   4301  CA  GLU B 181      22.491  -1.104  85.271  1.00  0.00              
ATOM   4302  CB  GLU B 181      23.882  -1.703  85.154  1.00  0.00              
ATOM   4303  CG  GLU B 181      24.476  -2.035  86.521  1.00  0.00              
ATOM   4304  CD  GLU B 181      25.963  -2.352  86.508  1.00  0.00              
ATOM   4305  OE1 GLU B 181      26.754  -1.492  86.119  1.00  0.00              
ATOM   4306  OE2 GLU B 181      26.350  -3.449  86.912  1.00  0.00              
ATOM   4307  C   GLU B 181      22.055  -0.418  83.988  1.00  0.00              
ATOM   4308  O   GLU B 181      22.398   0.742  83.776  1.00  0.00              
ATOM   4309  N   ARG B 182      21.259  -1.073  83.140  1.00  0.00              
ATOM   4310  CA  ARG B 182      20.640  -0.419  81.995  1.00  0.00              
ATOM   4311  CB  ARG B 182      19.942  -1.423  81.087  1.00  0.00              
ATOM   4312  CG  ARG B 182      20.935  -2.221  80.259  1.00  0.00              
ATOM   4313  CD  ARG B 182      20.232  -3.344  79.522  1.00  0.00              
ATOM   4314  NE  ARG B 182      21.172  -4.099  78.710  1.00  0.00              
ATOM   4315  CZ  ARG B 182      20.892  -5.308  78.228  1.00  0.00              
ATOM   4316  NH1 ARG B 182      21.783  -5.927  77.472  1.00  0.00              
ATOM   4317  NH2 ARG B 182      19.745  -5.928  78.485  1.00  0.00              
ATOM   4318  C   ARG B 182      19.668   0.663  82.438  1.00  0.00              
ATOM   4319  O   ARG B 182      19.651   1.740  81.843  1.00  0.00              
ATOM   4320  N   LEU B 183      18.894   0.422  83.506  1.00  0.00              
ATOM   4321  CA  LEU B 183      18.052   1.462  84.088  1.00  0.00              
ATOM   4322  CB  LEU B 183      17.239   0.948  85.273  1.00  0.00              
ATOM   4323  CG  LEU B 183      16.198  -0.145  85.088  1.00  0.00              
ATOM   4324  CD1 LEU B 183      15.502  -0.373  86.416  1.00  0.00              
ATOM   4325  CD2 LEU B 183      15.169   0.221  84.029  1.00  0.00              
ATOM   4326  C   LEU B 183      18.840   2.684  84.543  1.00  0.00              
ATOM   4327  O   LEU B 183      18.464   3.814  84.230  1.00  0.00              
ATOM   4328  N   GLN B 184      19.954   2.491  85.260  1.00  0.00              
ATOM   4329  CA  GLN B 184      20.778   3.622  85.671  1.00  0.00              
ATOM   4330  CB  GLN B 184      21.650   3.261  86.881  1.00  0.00              
ATOM   4331  CG  GLN B 184      22.687   2.169  86.671  1.00  0.00              
ATOM   4332  CD  GLN B 184      23.228   1.557  87.954  1.00  0.00              
ATOM   4333  OE1 GLN B 184      22.907   0.423  88.316  1.00  0.00              
ATOM   4334  NE2 GLN B 184      24.075   2.263  88.690  1.00  0.00              
ATOM   4335  C   GLN B 184      21.583   4.252  84.532  1.00  0.00              
ATOM   4336  O   GLN B 184      21.883   5.446  84.565  1.00  0.00              
ATOM   4337  N   LEU B 185      21.935   3.476  83.501  1.00  0.00              
ATOM   4338  CA  LEU B 185      22.593   4.007  82.315  1.00  0.00              
ATOM   4339  CB  LEU B 185      23.394   2.929  81.583  1.00  0.00              
ATOM   4340  CG  LEU B 185      24.885   2.746  81.866  1.00  0.00              
ATOM   4341  CD1 LEU B 185      25.178   2.430  83.326  1.00  0.00              
ATOM   4342  CD2 LEU B 185      25.433   1.643  80.975  1.00  0.00              
ATOM   4343  C   LEU B 185      21.663   4.685  81.319  1.00  0.00              
ATOM   4344  O   LEU B 185      22.132   5.512  80.535  1.00  0.00              
ATOM   4345  N   LYS B 186      20.358   4.369  81.342  1.00  0.00              
ATOM   4346  CA  LYS B 186      19.345   4.881  80.415  1.00  0.00              
ATOM   4347  CB  LYS B 186      17.954   4.645  81.015  1.00  0.00              
ATOM   4348  CG  LYS B 186      16.781   5.091  80.150  1.00  0.00              
ATOM   4349  CD  LYS B 186      15.454   4.914  80.873  1.00  0.00              
ATOM   4350  CE  LYS B 186      14.320   5.530  80.060  1.00  0.00              
ATOM   4351  NZ  LYS B 186      14.480   6.970  79.961  1.00  0.00              
ATOM   4352  C   LYS B 186      19.492   6.340  79.996  1.00  0.00              
ATOM   4353  O   LYS B 186      19.528   6.647  78.802  1.00  0.00              
ATOM   4354  N   HIS B 187      19.648   7.235  80.978  1.00  0.00              
ATOM   4355  CA  HIS B 187      19.822   8.658  80.720  1.00  0.00              
ATOM   4356  CB  HIS B 187      19.881   9.417  82.045  1.00  0.00              
ATOM   4357  CG  HIS B 187      19.810  10.933  81.906  1.00  0.00              
ATOM   4358  ND1 HIS B 187      20.690  11.750  81.340  1.00  0.00              
ATOM   4359  CD2 HIS B 187      18.777  11.692  82.406  1.00  0.00              
ATOM   4360  NE2 HIS B 187      19.101  12.927  82.123  1.00  0.00              
ATOM   4361  CE1 HIS B 187      20.248  12.969  81.492  1.00  0.00              
ATOM   4362  C   HIS B 187      21.081   8.933  79.903  1.00  0.00              
ATOM   4363  O   HIS B 187      21.028   9.682  78.929  1.00  0.00              
ATOM   4364  N   LEU B 188      22.207   8.305  80.262  1.00  0.00              
ATOM   4365  CA  LEU B 188      23.478   8.504  79.575  1.00  0.00              
ATOM   4366  CB  LEU B 188      24.597   7.820  80.367  1.00  0.00              
ATOM   4367  CG  LEU B 188      26.043   7.858  79.873  1.00  0.00              
ATOM   4368  CD1 LEU B 188      26.595   9.275  79.875  1.00  0.00              
ATOM   4369  CD2 LEU B 188      26.912   6.969  80.745  1.00  0.00              
ATOM   4370  C   LEU B 188      23.413   7.932  78.163  1.00  0.00              
ATOM   4371  O   LEU B 188      23.922   8.525  77.209  1.00  0.00              
ATOM   4372  N   SER B 189      22.745   6.780  78.045  1.00  0.00              
ATOM   4373  CA  SER B 189      22.551   6.094  76.781  1.00  0.00              
ATOM   4374  CB  SER B 189      21.813   4.783  77.050  1.00  0.00              
ATOM   4375  OG  SER B 189      22.291   3.705  76.254  1.00  0.00              
ATOM   4376  C   SER B 189      21.775   6.980  75.813  1.00  0.00              
ATOM   4377  O   SER B 189      22.309   7.357  74.767  1.00  0.00              
ATOM   4378  N   LEU B 190      20.553   7.377  76.201  1.00  0.00              
ATOM   4379  CA  LEU B 190      19.706   8.242  75.389  1.00  0.00              
ATOM   4380  CB  LEU B 190      18.381   8.532  76.084  1.00  0.00              
ATOM   4381  CG  LEU B 190      17.336   7.432  76.194  1.00  0.00              
ATOM   4382  CD1 LEU B 190      16.199   7.899  77.083  1.00  0.00              
ATOM   4383  CD2 LEU B 190      16.809   7.040  74.821  1.00  0.00              
ATOM   4384  C   LEU B 190      20.372   9.561  75.037  1.00  0.00              
ATOM   4385  O   LEU B 190      20.331   9.980  73.877  1.00  0.00              
ATOM   4386  N   LEU B 191      21.016  10.185  76.032  1.00  0.00              
ATOM   4387  CA  LEU B 191      21.786  11.405  75.840  1.00  0.00              
ATOM   4388  CB  LEU B 191      22.432  11.798  77.167  1.00  0.00              
ATOM   4389  CG  LEU B 191      23.411  12.953  77.328  1.00  0.00              
ATOM   4390  CD1 LEU B 191      22.843  14.285  76.868  1.00  0.00              
ATOM   4391  CD2 LEU B 191      23.812  13.025  78.788  1.00  0.00              
ATOM   4392  C   LEU B 191      22.831  11.259  74.744  1.00  0.00              
ATOM   4393  O   LEU B 191      22.765  12.001  73.767  1.00  0.00              
ATOM   4394  N   THR B 192      23.728  10.270  74.827  1.00  0.00              
ATOM   4395  CA  THR B 192      24.809  10.122  73.858  1.00  0.00              
ATOM   4396  CB  THR B 192      25.747   8.971  74.281  1.00  0.00              
ATOM   4397  OG1 THR B 192      26.116   9.240  75.630  1.00  0.00              
ATOM   4398  CG2 THR B 192      27.013   8.910  73.442  1.00  0.00              
ATOM   4399  C   THR B 192      24.285   9.937  72.432  1.00  0.00              
ATOM   4400  O   THR B 192      24.749  10.595  71.493  1.00  0.00              
ATOM   4401  N   THR B 193      23.255   9.099  72.271  1.00  0.00              
ATOM   4402  CA  THR B 193      22.616   8.906  70.978  1.00  0.00              
ATOM   4403  CB  THR B 193      21.634   7.724  71.065  1.00  0.00              
ATOM   4404  OG1 THR B 193      20.891   7.859  72.269  1.00  0.00              
ATOM   4405  CG2 THR B 193      22.379   6.402  71.102  1.00  0.00              
ATOM   4406  C   THR B 193      21.936  10.155  70.423  1.00  0.00              
ATOM   4407  O   THR B 193      22.082  10.498  69.246  1.00  0.00              
ATOM   4408  N   LEU B 194      21.235  10.880  71.301  1.00  0.00              
ATOM   4409  CA  LEU B 194      20.459  12.049  70.917  1.00  0.00              
ATOM   4410  CB  LEU B 194      19.595  12.443  72.105  1.00  0.00              
ATOM   4411  CG  LEU B 194      18.519  13.508  72.029  1.00  0.00              
ATOM   4412  CD1 LEU B 194      17.427  13.137  71.037  1.00  0.00              
ATOM   4413  CD2 LEU B 194      17.926  13.653  73.416  1.00  0.00              
ATOM   4414  C   LEU B 194      21.385  13.190  70.516  1.00  0.00              
ATOM   4415  O   LEU B 194      21.194  13.832  69.478  1.00  0.00              
ATOM   4416  N   SER B 195      22.423  13.404  71.332  1.00  0.00              
ATOM   4417  CA  SER B 195      23.465  14.372  71.051  1.00  0.00              
ATOM   4418  CB  SER B 195      24.486  14.393  72.173  1.00  0.00              
ATOM   4419  OG  SER B 195      23.863  14.725  73.406  1.00  0.00              
ATOM   4420  C   SER B 195      24.148  14.131  69.716  1.00  0.00              
ATOM   4421  O   SER B 195      24.368  15.102  68.994  1.00  0.00              
ATOM   4422  N   ASN B 196      24.434  12.877  69.325  1.00  0.00              
ATOM   4423  CA  ASN B 196      24.943  12.600  67.982  1.00  0.00              
ATOM   4424  CB  ASN B 196      25.126  11.109  67.714  1.00  0.00              
ATOM   4425  CG  ASN B 196      25.779  10.826  66.362  1.00  0.00              
ATOM   4426  OD1 ASN B 196      26.992  10.959  66.212  1.00  0.00              
ATOM   4427  ND2 ASN B 196      25.065  10.437  65.315  1.00  0.00              
ATOM   4428  C   ASN B 196      24.025  13.145  66.902  1.00  0.00              
ATOM   4429  O   ASN B 196      24.485  13.792  65.960  1.00  0.00              
ATOM   4430  N   ARG B 197      22.719  12.925  67.057  1.00  0.00              
ATOM   4431  CA  ARG B 197      21.790  13.328  66.025  1.00  0.00              
ATOM   4432  CB  ARG B 197      20.449  12.624  66.192  1.00  0.00              
ATOM   4433  CG  ARG B 197      19.670  12.514  64.880  1.00  0.00              
ATOM   4434  CD  ARG B 197      20.535  12.050  63.703  1.00  0.00              
ATOM   4435  NE  ARG B 197      21.223  10.790  63.954  1.00  0.00              
ATOM   4436  CZ  ARG B 197      22.444  10.540  63.474  1.00  0.00              
ATOM   4437  NH1 ARG B 197      22.979   9.341  63.624  1.00  0.00              
ATOM   4438  NH2 ARG B 197      23.215  11.460  62.910  1.00  0.00              
ATOM   4439  C   ARG B 197      21.665  14.839  65.911  1.00  0.00              
ATOM   4440  O   ARG B 197      21.897  15.380  64.825  1.00  0.00              
ATOM   4441  N   VAL B 198      21.411  15.546  67.014  1.00  0.00              
ATOM   4442  CA  VAL B 198      21.349  17.002  66.965  1.00  0.00              
ATOM   4443  CB  VAL B 198      20.750  17.615  68.255  1.00  0.00              
ATOM   4444  CG1 VAL B 198      19.277  17.252  68.348  1.00  0.00              
ATOM   4445  CG2 VAL B 198      21.457  17.169  69.527  1.00  0.00              
ATOM   4446  C   VAL B 198      22.677  17.652  66.566  1.00  0.00              
ATOM   4447  O   VAL B 198      22.697  18.586  65.760  1.00  0.00              
ATOM   4448  N   CYS B 199      23.812  17.134  67.052  1.00  0.00              
ATOM   4449  CA  CYS B 199      25.118  17.635  66.644  1.00  0.00              
ATOM   4450  CB  CYS B 199      26.213  17.179  67.595  1.00  0.00              
ATOM   4451  SG  CYS B 199      25.934  17.710  69.303  1.00  0.00              
ATOM   4452  C   CYS B 199      25.503  17.267  65.216  1.00  0.00              
ATOM   4453  O   CYS B 199      26.312  17.972  64.604  1.00  0.00              
ATOM   4454  N   SER B 200      24.976  16.177  64.643  1.00  0.00              
ATOM   4455  CA  SER B 200      25.191  15.894  63.229  1.00  0.00              
ATOM   4456  CB  SER B 200      24.839  14.454  62.844  1.00  0.00              
ATOM   4457  OG  SER B 200      23.476  14.089  63.019  1.00  0.00              
ATOM   4458  C   SER B 200      24.443  16.889  62.358  1.00  0.00              
ATOM   4459  O   SER B 200      24.999  17.380  61.377  1.00  0.00              
ATOM   4460  N   GLN B 201      23.207  17.237  62.741  1.00  0.00              
ATOM   4461  CA  GLN B 201      22.443  18.276  62.057  1.00  0.00              
ATOM   4462  CB  GLN B 201      21.034  18.374  62.641  1.00  0.00              
ATOM   4463  CG  GLN B 201      20.238  17.111  62.331  1.00  0.00              
ATOM   4464  CD  GLN B 201      18.848  17.002  62.943  1.00  0.00              
ATOM   4465  OE1 GLN B 201      18.372  17.813  63.739  1.00  0.00              
ATOM   4466  NE2 GLN B 201      18.123  15.968  62.548  1.00  0.00              
ATOM   4467  C   GLN B 201      23.151  19.624  62.116  1.00  0.00              
ATOM   4468  O   GLN B 201      23.312  20.297  61.094  1.00  0.00              
ATOM   4469  N   TYR B 202      23.634  19.975  63.314  1.00  0.00              
ATOM   4470  CA  TYR B 202      24.472  21.148  63.523  1.00  0.00              
ATOM   4471  CB  TYR B 202      24.883  21.210  64.999  1.00  0.00              
ATOM   4472  CG  TYR B 202      25.778  22.380  65.391  1.00  0.00              
ATOM   4473  CD1 TYR B 202      25.277  23.668  65.428  1.00  0.00              
ATOM   4474  CE1 TYR B 202      26.111  24.721  65.745  1.00  0.00              
ATOM   4475  CD2 TYR B 202      27.104  22.140  65.694  1.00  0.00              
ATOM   4476  CE2 TYR B 202      27.941  23.190  66.001  1.00  0.00              
ATOM   4477  CZ  TYR B 202      27.441  24.473  66.013  1.00  0.00              
ATOM   4478  OH  TYR B 202      28.305  25.518  66.274  1.00  0.00              
ATOM   4479  C   TYR B 202      25.698  21.186  62.615  1.00  0.00              
ATOM   4480  O   TYR B 202      25.927  22.183  61.927  1.00  0.00              
ATOM   4481  N   ALA B 203      26.486  20.106  62.593  1.00  0.00              
ATOM   4482  CA  ALA B 203      27.684  20.042  61.766  1.00  0.00              
ATOM   4483  CB  ALA B 203      28.444  18.761  62.060  1.00  0.00              
ATOM   4484  C   ALA B 203      27.401  20.058  60.271  1.00  0.00              
ATOM   4485  O   ALA B 203      28.100  20.720  59.505  1.00  0.00              
ATOM   4486  N   ALA B 204      26.357  19.339  59.851  1.00  0.00              
ATOM   4487  CA  ALA B 204      25.993  19.241  58.447  1.00  0.00              
ATOM   4488  CB  ALA B 204      24.936  18.166  58.279  1.00  0.00              
ATOM   4489  C   ALA B 204      25.429  20.532  57.873  1.00  0.00              
ATOM   4490  O   ALA B 204      25.648  20.841  56.702  1.00  0.00              
ATOM   4491  N   TYR B 205      24.676  21.284  58.679  1.00  0.00              
ATOM   4492  CA  TYR B 205      24.152  22.562  58.233  1.00  0.00              
ATOM   4493  CB  TYR B 205      22.765  22.799  58.813  1.00  0.00              
ATOM   4494  CG  TYR B 205      21.638  22.076  58.086  1.00  0.00              
ATOM   4495  CD1 TYR B 205      20.527  21.679  58.799  1.00  0.00              
ATOM   4496  CE1 TYR B 205      19.450  21.125  58.139  1.00  0.00              
ATOM   4497  CD2 TYR B 205      21.688  21.882  56.716  1.00  0.00              
ATOM   4498  CE2 TYR B 205      20.615  21.327  56.053  1.00  0.00              
ATOM   4499  CZ  TYR B 205      19.499  20.966  56.771  1.00  0.00              
ATOM   4500  OH  TYR B 205      18.413  20.438  56.107  1.00  0.00              
ATOM   4501  C   TYR B 205      25.031  23.774  58.495  1.00  0.00              
ATOM   4502  O   TYR B 205      25.100  24.684  57.667  1.00  0.00              
ATOM   4503  N   GLY B 206      25.725  23.809  59.633  1.00  0.00              
ATOM   4504  CA  GLY B 206      26.426  25.009  60.058  1.00  0.00              
ATOM   4505  C   GLY B 206      25.494  25.892  60.875  1.00  0.00              
ATOM   4506  O   GLY B 206      24.308  26.022  60.562  1.00  0.00              
ATOM   4507  N   GLU B 207      26.047  26.549  61.901  1.00  0.00              
ATOM   4508  CA  GLU B 207      25.290  27.210  62.961  1.00  0.00              
ATOM   4509  CB  GLU B 207      26.239  28.084  63.776  1.00  0.00              
ATOM   4510  CG  GLU B 207      25.651  28.608  65.085  1.00  0.00              
ATOM   4511  CD  GLU B 207      26.700  29.136  66.048  1.00  0.00              
ATOM   4512  OE1 GLU B 207      27.468  28.323  66.564  1.00  0.00              
ATOM   4513  OE2 GLU B 207      26.753  30.345  66.263  1.00  0.00              
ATOM   4514  C   GLU B 207      24.029  27.982  62.579  1.00  0.00              
ATOM   4515  O   GLU B 207      22.959  27.668  63.099  1.00  0.00              
ATOM   4516  N   LYS B 208      24.107  28.942  61.649  1.00  0.00              
ATOM   4517  CA  LYS B 208      22.939  29.711  61.233  1.00  0.00              
ATOM   4518  CB  LYS B 208      23.341  30.833  60.273  1.00  0.00              
ATOM   4519  CG  LYS B 208      22.189  31.781  59.947  1.00  0.00              
ATOM   4520  CD  LYS B 208      22.583  32.819  58.912  1.00  0.00              
ATOM   4521  CE  LYS B 208      21.372  33.686  58.599  1.00  0.00              
ATOM   4522  NZ  LYS B 208      21.698  34.692  57.607  1.00  0.00              
ATOM   4523  C   LYS B 208      21.880  28.825  60.581  1.00  0.00              
ATOM   4524  O   LYS B 208      20.691  28.939  60.884  1.00  0.00              
ATOM   4525  N   LYS B 209      22.301  27.883  59.734  1.00  0.00              
ATOM   4526  CA  LYS B 209      21.364  27.043  59.009  1.00  0.00              
ATOM   4527  CB  LYS B 209      22.068  26.435  57.807  1.00  0.00              
ATOM   4528  CG  LYS B 209      21.133  25.890  56.741  1.00  0.00              
ATOM   4529  CD  LYS B 209      21.976  25.470  55.554  1.00  0.00              
ATOM   4530  CE  LYS B 209      21.099  25.128  54.366  1.00  0.00              
ATOM   4531  NZ  LYS B 209      21.915  25.015  53.173  1.00  0.00              
ATOM   4532  C   LYS B 209      20.794  25.973  59.936  1.00  0.00              
ATOM   4533  O   LYS B 209      19.655  25.540  59.766  1.00  0.00              
ATOM   4534  N   SER B 210      21.555  25.556  60.954  1.00  0.00              
ATOM   4535  CA  SER B 210      21.053  24.672  61.995  1.00  0.00              
ATOM   4536  CB  SER B 210      22.198  24.157  62.858  1.00  0.00              
ATOM   4537  OG  SER B 210      21.801  23.097  63.722  1.00  0.00              
ATOM   4538  C   SER B 210      20.043  25.405  62.870  1.00  0.00              
ATOM   4539  O   SER B 210      19.039  24.817  63.269  1.00  0.00              
ATOM   4540  N   ARG B 211      20.292  26.682  63.180  1.00  0.00              
ATOM   4541  CA  ARG B 211      19.360  27.534  63.907  1.00  0.00              
ATOM   4542  CB  ARG B 211      20.036  28.886  64.098  1.00  0.00              
ATOM   4543  CG  ARG B 211      19.279  29.988  64.810  1.00  0.00              
ATOM   4544  CD  ARG B 211      20.151  31.230  64.679  1.00  0.00              
ATOM   4545  NE  ARG B 211      19.473  32.434  65.130  1.00  0.00              
ATOM   4546  CZ  ARG B 211      18.578  33.085  64.386  1.00  0.00              
ATOM   4547  NH1 ARG B 211      17.961  34.128  64.922  1.00  0.00              
ATOM   4548  NH2 ARG B 211      18.324  32.741  63.127  1.00  0.00              
ATOM   4549  C   ARG B 211      18.051  27.668  63.136  1.00  0.00              
ATOM   4550  O   ARG B 211      16.968  27.470  63.691  1.00  0.00              
ATOM   4551  N   LEU B 212      18.158  27.957  61.833  1.00  0.00              
ATOM   4552  CA  LEU B 212      17.011  27.959  60.939  1.00  0.00              
ATOM   4553  CB  LEU B 212      17.399  28.411  59.534  1.00  0.00              
ATOM   4554  CG  LEU B 212      17.277  29.888  59.158  1.00  0.00              
ATOM   4555  CD1 LEU B 212      18.058  30.808  60.086  1.00  0.00              
ATOM   4556  CD2 LEU B 212      17.731  30.077  57.722  1.00  0.00              
ATOM   4557  C   LEU B 212      16.303  26.614  60.879  1.00  0.00              
ATOM   4558  O   LEU B 212      15.084  26.584  61.008  1.00  0.00              
ATOM   4559  N   SER B 213      17.022  25.493  60.745  1.00  0.00              
ATOM   4560  CA  SER B 213      16.429  24.159  60.777  1.00  0.00              
ATOM   4561  CB  SER B 213      17.505  23.094  60.571  1.00  0.00              
ATOM   4562  OG  SER B 213      17.022  21.754  60.546  1.00  0.00              
ATOM   4563  C   SER B 213      15.689  23.897  62.081  1.00  0.00              
ATOM   4564  O   SER B 213      14.589  23.348  62.063  1.00  0.00              
ATOM   4565  N   ASN B 214      16.266  24.304  63.216  1.00  0.00              
ATOM   4566  CA  ASN B 214      15.616  24.174  64.514  1.00  0.00              
ATOM   4567  CB  ASN B 214      16.557  24.595  65.646  1.00  0.00              
ATOM   4568  CG  ASN B 214      17.677  23.598  65.927  1.00  0.00              
ATOM   4569  OD1 ASN B 214      17.486  22.386  65.882  1.00  0.00              
ATOM   4570  ND2 ASN B 214      18.892  24.027  66.243  1.00  0.00              
ATOM   4571  C   ASN B 214      14.327  24.980  64.566  1.00  0.00              
ATOM   4572  O   ASN B 214      13.292  24.482  65.010  1.00  0.00              
ATOM   4573  N   LEU B 215      14.370  26.212  64.046  1.00  0.00              
ATOM   4574  CA  LEU B 215      13.192  27.058  63.912  1.00  0.00              
ATOM   4575  CB  LEU B 215      13.624  28.414  63.357  1.00  0.00              
ATOM   4576  CG  LEU B 215      12.637  29.566  63.247  1.00  0.00              
ATOM   4577  CD1 LEU B 215      12.183  30.026  64.620  1.00  0.00              
ATOM   4578  CD2 LEU B 215      13.301  30.722  62.528  1.00  0.00              
ATOM   4579  C   LEU B 215      12.128  26.427  63.017  1.00  0.00              
ATOM   4580  O   LEU B 215      10.946  26.442  63.362  1.00  0.00              
ATOM   4581  N   ILE B 216      12.533  25.836  61.885  1.00  0.00              
ATOM   4582  CA  ILE B 216      11.632  25.141  60.971  1.00  0.00              
ATOM   4583  CB  ILE B 216      12.382  24.704  59.682  1.00  0.00              
ATOM   4584  CG2 ILE B 216      11.500  23.844  58.783  1.00  0.00              
ATOM   4585  CG1 ILE B 216      12.876  25.913  58.897  1.00  0.00              
ATOM   4586  CD1 ILE B 216      13.828  25.587  57.730  1.00  0.00              
ATOM   4587  C   ILE B 216      10.980  23.949  61.663  1.00  0.00              
ATOM   4588  O   ILE B 216       9.760  23.792  61.591  1.00  0.00              
ATOM   4589  N   LYS B 217      11.769  23.124  62.364  1.00  0.00              
ATOM   4590  CA  LYS B 217      11.242  21.996  63.119  1.00  0.00              
ATOM   4591  CB  LYS B 217      12.344  21.202  63.815  1.00  0.00              
ATOM   4592  CG  LYS B 217      13.224  20.455  62.831  1.00  0.00              
ATOM   4593  CD  LYS B 217      14.209  19.537  63.532  1.00  0.00              
ATOM   4594  CE  LYS B 217      14.988  18.828  62.441  1.00  0.00              
ATOM   4595  NZ  LYS B 217      15.743  17.697  62.942  1.00  0.00              
ATOM   4596  C   LYS B 217      10.216  22.448  64.142  1.00  0.00              
ATOM   4597  O   LYS B 217       9.092  21.950  64.142  1.00  0.00              
ATOM   4598  N   LEU B 218      10.557  23.451  64.958  1.00  0.00              
ATOM   4599  CA  LEU B 218       9.624  24.012  65.925  1.00  0.00              
ATOM   4600  CB  LEU B 218      10.310  25.073  66.775  1.00  0.00              
ATOM   4601  CG  LEU B 218      11.455  24.638  67.681  1.00  0.00              
ATOM   4602  CD1 LEU B 218      12.140  25.853  68.274  1.00  0.00              
ATOM   4603  CD2 LEU B 218      10.978  23.688  68.766  1.00  0.00              
ATOM   4604  C   LEU B 218       8.368  24.589  65.284  1.00  0.00              
ATOM   4605  O   LEU B 218       7.273  24.412  65.813  1.00  0.00              
ATOM   4606  N   ALA B 219       8.501  25.238  64.123  1.00  0.00              
ATOM   4607  CA  ALA B 219       7.365  25.755  63.372  1.00  0.00              
ATOM   4608  CB  ALA B 219       7.860  26.542  62.171  1.00  0.00              
ATOM   4609  C   ALA B 219       6.450  24.671  62.823  1.00  0.00              
ATOM   4610  O   ALA B 219       5.228  24.815  62.836  1.00  0.00              
ATOM   4611  N   GLN B 220       7.016  23.570  62.325  1.00  0.00              
ATOM   4612  CA  GLN B 220       6.204  22.504  61.759  1.00  0.00              
ATOM   4613  CB  GLN B 220       6.975  21.723  60.695  1.00  0.00              
ATOM   4614  CG  GLN B 220       7.400  22.664  59.573  1.00  0.00              
ATOM   4615  CD  GLN B 220       7.849  22.023  58.270  1.00  0.00              
ATOM   4616  OE1 GLN B 220       8.680  21.115  58.210  1.00  0.00              
ATOM   4617  NE2 GLN B 220       7.296  22.528  57.177  1.00  0.00              
ATOM   4618  C   GLN B 220       5.615  21.588  62.823  1.00  0.00              
ATOM   4619  O   GLN B 220       4.523  21.044  62.652  1.00  0.00              
ATOM   4620  N   LYS B 221       6.323  21.414  63.941  1.00  0.00              
ATOM   4621  CA  LYS B 221       5.801  20.690  65.091  1.00  0.00              
ATOM   4622  CB  LYS B 221       6.940  20.266  66.014  1.00  0.00              
ATOM   4623  CG  LYS B 221       7.860  19.222  65.389  1.00  0.00              
ATOM   4624  CD  LYS B 221       9.108  19.037  66.239  1.00  0.00              
ATOM   4625  CE  LYS B 221      10.020  17.981  65.628  1.00  0.00              
ATOM   4626  NZ  LYS B 221      11.149  17.737  66.505  1.00  0.00              
ATOM   4627  C   LYS B 221       4.778  21.518  65.860  1.00  0.00              
ATOM   4628  O   LYS B 221       3.806  20.974  66.389  1.00  0.00              
ATOM   4629  N   VAL B 222       4.968  22.841  65.960  1.00  0.00              
ATOM   4630  CA  VAL B 222       3.975  23.727  66.554  1.00  0.00              
ATOM   4631  CB  VAL B 222       4.396  24.271  67.948  1.00  0.00              
ATOM   4632  CG1 VAL B 222       3.222  24.989  68.585  1.00  0.00              
ATOM   4633  CG2 VAL B 222       4.868  23.201  68.908  1.00  0.00              
ATOM   4634  C   VAL B 222       3.667  24.897  65.613  1.00  0.00              
ATOM   4635  O   VAL B 222       4.274  25.968  65.722  1.00  0.00              
ATOM   4636  N   PRO B 223       2.718  24.765  64.675  1.00  0.00              
ATOM   4637  CD  PRO B 223       2.119  23.502  64.255  1.00  0.00              
ATOM   4638  CA  PRO B 223       2.256  25.868  63.837  1.00  0.00              
ATOM   4639  CB  PRO B 223       1.382  25.168  62.818  1.00  0.00              
ATOM   4640  CG  PRO B 223       0.863  23.952  63.540  1.00  0.00              
ATOM   4641  C   PRO B 223       1.508  26.942  64.622  1.00  0.00              
ATOM   4642  O   PRO B 223       1.590  28.130  64.316  1.00  0.00              
ATOM   4643  N   THR B 224       0.830  26.544  65.700  1.00  0.00              
ATOM   4644  CA  THR B 224       0.007  27.415  66.527  1.00  0.00              
ATOM   4645  CB  THR B 224      -0.887  26.506  67.394  1.00  0.00              
ATOM   4646  OG1 THR B 224      -0.083  25.399  67.803  1.00  0.00              
ATOM   4647  CG2 THR B 224      -2.109  26.021  66.632  1.00  0.00              
ATOM   4648  C   THR B 224       0.728  28.450  67.392  1.00  0.00              
ATOM   4649  O   THR B 224       0.095  29.187  68.150  1.00  0.00              
ATOM   4650  N   ALA B 225       2.057  28.528  67.298  1.00  0.00              
ATOM   4651  CA  ALA B 225       2.843  29.437  68.114  1.00  0.00              
ATOM   4652  CB  ALA B 225       4.219  28.814  68.287  1.00  0.00              
ATOM   4653  C   ALA B 225       3.021  30.814  67.477  1.00  0.00              
ATOM   4654  O   ALA B 225       2.379  31.158  66.481  1.00  0.00              
ATOM   4655  N   ASP B 226       3.880  31.647  68.068  1.00  0.00              
ATOM   4656  CA  ASP B 226       4.382  32.833  67.391  1.00  0.00              
ATOM   4657  CB  ASP B 226       3.775  34.114  67.971  1.00  0.00              
ATOM   4658  CG  ASP B 226       3.773  35.332  67.041  1.00  0.00              
ATOM   4659  OD1 ASP B 226       4.542  35.385  66.070  1.00  0.00              
ATOM   4660  OD2 ASP B 226       2.986  36.241  67.286  1.00  0.00              
ATOM   4661  C   ASP B 226       5.896  32.839  67.570  1.00  0.00              
ATOM   4662  O   ASP B 226       6.415  32.162  68.464  1.00  0.00              
ATOM   4663  N   LEU B 227       6.623  33.609  66.749  1.00  0.00              
ATOM   4664  CA  LEU B 227       8.081  33.702  66.770  1.00  0.00              
ATOM   4665  CB  LEU B 227       8.530  34.836  65.852  1.00  0.00              
ATOM   4666  CG  LEU B 227      10.017  34.955  65.531  1.00  0.00              
ATOM   4667  CD1 LEU B 227      10.451  33.816  64.622  1.00  0.00              
ATOM   4668  CD2 LEU B 227      10.324  36.291  64.880  1.00  0.00              
ATOM   4669  C   LEU B 227       8.692  33.905  68.154  1.00  0.00              
ATOM   4670  O   LEU B 227       9.723  33.326  68.488  1.00  0.00              
ATOM   4671  N   GLU B 228       7.989  34.664  68.997  1.00  0.00              
ATOM   4672  CA  GLU B 228       8.424  34.978  70.353  1.00  0.00              
ATOM   4673  CB  GLU B 228       7.477  36.004  70.981  1.00  0.00              
ATOM   4674  CG  GLU B 228       7.487  37.423  70.383  1.00  0.00              
ATOM   4675  CD  GLU B 228       7.059  37.571  68.924  1.00  0.00              
ATOM   4676  OE1 GLU B 228       7.628  38.404  68.225  1.00  0.00              
ATOM   4677  OE2 GLU B 228       6.176  36.832  68.474  1.00  0.00              
ATOM   4678  C   GLU B 228       8.512  33.746  71.251  1.00  0.00              
ATOM   4679  O   GLU B 228       9.194  33.752  72.274  1.00  0.00              
ATOM   4680  N   ASP B 229       7.808  32.674  70.873  1.00  0.00              
ATOM   4681  CA  ASP B 229       7.920  31.398  71.560  1.00  0.00              
ATOM   4682  CB  ASP B 229       6.677  30.524  71.403  1.00  0.00              
ATOM   4683  CG  ASP B 229       5.373  31.108  71.913  1.00  0.00              
ATOM   4684  OD1 ASP B 229       5.312  31.584  73.046  1.00  0.00              
ATOM   4685  OD2 ASP B 229       4.397  31.078  71.156  1.00  0.00              
ATOM   4686  C   ASP B 229       9.081  30.621  70.969  1.00  0.00              
ATOM   4687  O   ASP B 229      10.020  30.253  71.674  1.00  0.00              
ATOM   4688  N   VAL B 230       9.028  30.400  69.652  1.00  0.00              
ATOM   4689  CA  VAL B 230       9.944  29.483  68.987  1.00  0.00              
ATOM   4690  CB  VAL B 230       9.395  29.010  67.619  1.00  0.00              
ATOM   4691  CG1 VAL B 230       8.148  28.165  67.815  1.00  0.00              
ATOM   4692  CG2 VAL B 230       9.075  30.163  66.684  1.00  0.00              
ATOM   4693  C   VAL B 230      11.385  29.963  68.859  1.00  0.00              
ATOM   4694  O   VAL B 230      12.312  29.204  69.147  1.00  0.00              
ATOM   4695  N   LEU B 231      11.609  31.225  68.477  1.00  0.00              
ATOM   4696  CA  LEU B 231      12.953  31.737  68.246  1.00  0.00              
ATOM   4697  CB  LEU B 231      12.928  33.125  67.599  1.00  0.00              
ATOM   4698  CG  LEU B 231      14.245  33.752  67.148  1.00  0.00              
ATOM   4699  CD1 LEU B 231      14.924  32.885  66.097  1.00  0.00              
ATOM   4700  CD2 LEU B 231      14.006  35.155  66.622  1.00  0.00              
ATOM   4701  C   LEU B 231      13.876  31.706  69.464  1.00  0.00              
ATOM   4702  O   LEU B 231      15.011  31.270  69.269  1.00  0.00              
ATOM   4703  N   PRO B 232      13.527  32.088  70.711  1.00  0.00              
ATOM   4704  CD  PRO B 232      12.332  32.848  71.071  1.00  0.00              
ATOM   4705  CA  PRO B 232      14.379  31.906  71.889  1.00  0.00              
ATOM   4706  CB  PRO B 232      13.474  32.330  73.025  1.00  0.00              
ATOM   4707  CG  PRO B 232      12.699  33.460  72.408  1.00  0.00              
ATOM   4708  C   PRO B 232      14.854  30.469  72.068  1.00  0.00              
ATOM   4709  O   PRO B 232      16.003  30.219  72.437  1.00  0.00              
ATOM   4710  N   LEU B 233      13.980  29.514  71.738  1.00  0.00              
ATOM   4711  CA  LEU B 233      14.301  28.101  71.844  1.00  0.00              
ATOM   4712  CB  LEU B 233      13.035  27.259  71.744  1.00  0.00              
ATOM   4713  CG  LEU B 233      11.834  27.690  72.570  1.00  0.00              
ATOM   4714  CD1 LEU B 233      10.661  26.774  72.313  1.00  0.00              
ATOM   4715  CD2 LEU B 233      12.173  27.750  74.042  1.00  0.00              
ATOM   4716  C   LEU B 233      15.267  27.714  70.737  1.00  0.00              
ATOM   4717  O   LEU B 233      16.295  27.090  71.005  1.00  0.00              
ATOM   4718  N   ALA B 234      14.969  28.137  69.501  1.00  0.00              
ATOM   4719  CA  ALA B 234      15.836  27.917  68.350  1.00  0.00              
ATOM   4720  CB  ALA B 234      15.217  28.545  67.111  1.00  0.00              
ATOM   4721  C   ALA B 234      17.227  28.514  68.519  1.00  0.00              
ATOM   4722  O   ALA B 234      18.208  27.960  68.020  1.00  0.00              
ATOM   4723  N   GLU B 235      17.332  29.644  69.228  1.00  0.00              
ATOM   4724  CA  GLU B 235      18.618  30.172  69.658  1.00  0.00              
ATOM   4725  CB  GLU B 235      18.471  31.530  70.350  1.00  0.00              
ATOM   4726  CG  GLU B 235      17.871  32.684  69.546  1.00  0.00              
ATOM   4727  CD  GLU B 235      18.690  33.267  68.399  1.00  0.00              
ATOM   4728  OE1 GLU B 235      18.150  34.112  67.685  1.00  0.00              
ATOM   4729  OE2 GLU B 235      19.855  32.918  68.207  1.00  0.00              
ATOM   4730  C   GLU B 235      19.254  29.210  70.652  1.00  0.00              
ATOM   4731  O   GLU B 235      20.325  28.656  70.398  1.00  0.00              
ATOM   4732  N   ASP B 236      18.549  28.963  71.765  1.00  0.00              
ATOM   4733  CA  ASP B 236      19.086  28.220  72.897  1.00  0.00              
ATOM   4734  CB  ASP B 236      18.054  28.136  74.019  1.00  0.00              
ATOM   4735  CG  ASP B 236      18.535  27.429  75.281  1.00  0.00              
ATOM   4736  OD1 ASP B 236      19.546  27.828  75.858  1.00  0.00              
ATOM   4737  OD2 ASP B 236      17.869  26.481  75.700  1.00  0.00              
ATOM   4738  C   ASP B 236      19.604  26.834  72.554  1.00  0.00              
ATOM   4739  O   ASP B 236      20.714  26.505  72.964  1.00  0.00              
ATOM   4740  N   ILE B 237      18.855  26.034  71.788  1.00  0.00              
ATOM   4741  CA  ILE B 237      19.320  24.717  71.364  1.00  0.00              
ATOM   4742  CB  ILE B 237      18.193  23.906  70.658  1.00  0.00              
ATOM   4743  CG2 ILE B 237      17.627  24.640  69.448  1.00  0.00              
ATOM   4744  CG1 ILE B 237      18.643  22.487  70.307  1.00  0.00              
ATOM   4745  CD1 ILE B 237      17.571  21.603  69.638  1.00  0.00              
ATOM   4746  C   ILE B 237      20.590  24.799  70.518  1.00  0.00              
ATOM   4747  O   ILE B 237      21.548  24.068  70.774  1.00  0.00              
ATOM   4748  N   THR B 238      20.655  25.728  69.558  1.00  0.00              
ATOM   4749  CA  THR B 238      21.816  25.858  68.689  1.00  0.00              
ATOM   4750  CB  THR B 238      21.496  26.805  67.519  1.00  0.00              
ATOM   4751  OG1 THR B 238      20.230  26.390  67.010  1.00  0.00              
ATOM   4752  CG2 THR B 238      22.529  26.711  66.407  1.00  0.00              
ATOM   4753  C   THR B 238      23.036  26.323  69.482  1.00  0.00              
ATOM   4754  O   THR B 238      24.150  25.842  69.262  1.00  0.00              
ATOM   4755  N   ASN B 239      22.812  27.216  70.456  1.00  0.00              
ATOM   4756  CA  ASN B 239      23.851  27.655  71.382  1.00  0.00              
ATOM   4757  CB  ASN B 239      23.340  28.729  72.341  1.00  0.00              
ATOM   4758  CG  ASN B 239      22.963  30.050  71.683  1.00  0.00              
ATOM   4759  OD1 ASN B 239      23.574  30.512  70.724  1.00  0.00              
ATOM   4760  ND2 ASN B 239      21.934  30.720  72.181  1.00  0.00              
ATOM   4761  C   ASN B 239      24.403  26.494  72.197  1.00  0.00              
ATOM   4762  O   ASN B 239      25.622  26.324  72.303  1.00  0.00              
ATOM   4763  N   ILE B 240      23.497  25.668  72.736  1.00  0.00              
ATOM   4764  CA  ILE B 240      23.838  24.436  73.441  1.00  0.00              
ATOM   4765  CB  ILE B 240      22.511  23.788  73.919  1.00  0.00              
ATOM   4766  CG2 ILE B 240      22.592  22.285  74.174  1.00  0.00              
ATOM   4767  CG1 ILE B 240      21.984  24.558  75.123  1.00  0.00              
ATOM   4768  CD1 ILE B 240      20.570  24.155  75.580  1.00  0.00              
ATOM   4769  C   ILE B 240      24.688  23.504  72.581  1.00  0.00              
ATOM   4770  O   ILE B 240      25.683  22.949  73.052  1.00  0.00              
ATOM   4771  N   LEU B 241      24.315  23.362  71.305  1.00  0.00              
ATOM   4772  CA  LEU B 241      25.092  22.589  70.348  1.00  0.00              
ATOM   4773  CB  LEU B 241      24.389  22.556  68.995  1.00  0.00              
ATOM   4774  CG  LEU B 241      23.031  21.869  68.933  1.00  0.00              
ATOM   4775  CD1 LEU B 241      22.336  22.114  67.605  1.00  0.00              
ATOM   4776  CD2 LEU B 241      23.182  20.390  69.213  1.00  0.00              
ATOM   4777  C   LEU B 241      26.516  23.112  70.206  1.00  0.00              
ATOM   4778  O   LEU B 241      27.468  22.365  70.448  1.00  0.00              
ATOM   4779  N   SER B 242      26.687  24.404  69.900  1.00  0.00              
ATOM   4780  CA  SER B 242      28.012  25.009  69.829  1.00  0.00              
ATOM   4781  CB  SER B 242      27.907  26.462  69.385  1.00  0.00              
ATOM   4782  OG  SER B 242      26.774  27.134  69.919  1.00  0.00              
ATOM   4783  C   SER B 242      28.834  24.922  71.108  1.00  0.00              
ATOM   4784  O   SER B 242      30.059  24.808  71.067  1.00  0.00              
ATOM   4785  N   LYS B 243      28.153  24.967  72.256  1.00  0.00              
ATOM   4786  CA  LYS B 243      28.813  24.878  73.545  1.00  0.00              
ATOM   4787  CB  LYS B 243      27.856  25.408  74.613  1.00  0.00              
ATOM   4788  CG  LYS B 243      28.433  25.551  76.012  1.00  0.00              
ATOM   4789  CD  LYS B 243      27.415  26.232  76.915  1.00  0.00              
ATOM   4790  CE  LYS B 243      27.975  26.392  78.321  1.00  0.00              
ATOM   4791  NZ  LYS B 243      28.021  25.121  79.017  1.00  0.00              
ATOM   4792  C   LYS B 243      29.264  23.456  73.864  1.00  0.00              
ATOM   4793  O   LYS B 243      30.393  23.245  74.310  1.00  0.00              
ATOM   4794  N   CYS B 244      28.420  22.451  73.614  1.00  0.00              
ATOM   4795  CA  CYS B 244      28.677  21.133  74.168  1.00  0.00              
ATOM   4796  CB  CYS B 244      27.543  20.773  75.115  1.00  0.00              
ATOM   4797  SG  CYS B 244      27.240  22.109  76.302  1.00  0.00              
ATOM   4798  C   CYS B 244      28.967  19.986  73.209  1.00  0.00              
ATOM   4799  O   CYS B 244      29.529  18.975  73.648  1.00  0.00              
ATOM   4800  N   CYS B 245      28.652  20.105  71.908  1.00  0.00              
ATOM   4801  CA  CYS B 245      28.836  19.010  70.952  1.00  0.00              
ATOM   4802  CB  CYS B 245      28.413  19.403  69.545  1.00  0.00              
ATOM   4803  SG  CYS B 245      26.626  19.606  69.353  1.00  0.00              
ATOM   4804  C   CYS B 245      30.235  18.419  70.865  1.00  0.00              
ATOM   4805  O   CYS B 245      30.396  17.211  70.703  1.00  0.00              
ATOM   4806  N   GLU B 246      31.280  19.240  70.973  1.00  0.00              
ATOM   4807  CA  GLU B 246      32.632  18.713  71.007  1.00  0.00              
ATOM   4808  CB  GLU B 246      33.476  19.310  69.877  1.00  0.00              
ATOM   4809  CG  GLU B 246      33.122  18.757  68.492  1.00  0.00              
ATOM   4810  CD  GLU B 246      33.319  17.250  68.353  1.00  0.00              
ATOM   4811  OE1 GLU B 246      34.463  16.791  68.313  1.00  0.00              
ATOM   4812  OE2 GLU B 246      32.334  16.516  68.305  1.00  0.00              
ATOM   4813  C   GLU B 246      33.289  18.842  72.375  1.00  0.00              
ATOM   4814  O   GLU B 246      34.452  19.230  72.515  1.00  0.00              
ATOM   4815  N   SER B 247      32.526  18.509  73.419  1.00  0.00              
ATOM   4816  CA  SER B 247      33.090  18.433  74.753  1.00  0.00              
ATOM   4817  CB  SER B 247      31.991  18.448  75.810  1.00  0.00              
ATOM   4818  OG  SER B 247      30.991  17.463  75.584  1.00  0.00              
ATOM   4819  C   SER B 247      33.980  17.203  74.883  1.00  0.00              
ATOM   4820  O   SER B 247      33.538  16.056  74.764  1.00  0.00              
ATOM   4821  N   ALA B 248      35.276  17.469  75.050  1.00  0.00              
ATOM   4822  CA  ALA B 248      36.259  16.418  75.262  1.00  0.00              
ATOM   4823  CB  ALA B 248      37.657  16.998  75.116  1.00  0.00              
ATOM   4824  C   ALA B 248      36.167  15.760  76.633  1.00  0.00              
ATOM   4825  O   ALA B 248      36.240  14.538  76.747  1.00  0.00              
ATOM   4826  N   SER B 249      36.000  16.562  77.687  1.00  0.00              
ATOM   4827  CA  SER B 249      35.937  16.049  79.044  1.00  0.00              
ATOM   4828  CB  SER B 249      37.168  16.553  79.793  1.00  0.00              
ATOM   4829  OG  SER B 249      37.271  17.969  79.663  1.00  0.00              
ATOM   4830  C   SER B 249      34.648  16.446  79.755  1.00  0.00              
ATOM   4831  O   SER B 249      33.748  15.625  79.946  1.00  0.00              
ATOM   4832  N   GLU B 250      34.513  17.718  80.143  1.00  0.00              
ATOM   4833  CA  GLU B 250      33.330  18.181  80.847  1.00  0.00              
ATOM   4834  CB  GLU B 250      33.651  19.477  81.600  1.00  0.00              
ATOM   4835  CG  GLU B 250      32.570  19.987  82.559  1.00  0.00              
ATOM   4836  CD  GLU B 250      32.215  19.035  83.695  1.00  0.00              
ATOM   4837  OE1 GLU B 250      33.031  18.845  84.595  1.00  0.00              
ATOM   4838  OE2 GLU B 250      31.112  18.485  83.671  1.00  0.00              
ATOM   4839  C   GLU B 250      32.155  18.346  79.887  1.00  0.00              
ATOM   4840  O   GLU B 250      31.960  19.385  79.250  1.00  0.00              
ATOM   4841  N   ASP B 251      31.383  17.267  79.746  1.00  0.00              
ATOM   4842  CA  ASP B 251      30.157  17.325  78.967  1.00  0.00              
ATOM   4843  CB  ASP B 251      29.568  15.944  78.681  1.00  0.00              
ATOM   4844  CG  ASP B 251      28.297  16.049  77.846  1.00  0.00              
ATOM   4845  OD1 ASP B 251      27.208  15.813  78.372  1.00  0.00              
ATOM   4846  OD2 ASP B 251      28.373  16.437  76.680  1.00  0.00              
ATOM   4847  C   ASP B 251      29.091  18.193  79.614  1.00  0.00              
ATOM   4848  O   ASP B 251      28.422  17.788  80.566  1.00  0.00              
ATOM   4849  N   CYS B 252      28.923  19.401  79.086  1.00  0.00              
ATOM   4850  CA  CYS B 252      27.821  20.247  79.511  1.00  0.00              
ATOM   4851  CB  CYS B 252      28.112  21.708  79.218  1.00  0.00              
ATOM   4852  SG  CYS B 252      28.802  22.067  77.582  1.00  0.00              
ATOM   4853  C   CYS B 252      26.439  19.853  79.005  1.00  0.00              
ATOM   4854  O   CYS B 252      25.440  20.190  79.644  1.00  0.00              
ATOM   4855  N   MET B 253      26.350  19.097  77.900  1.00  0.00              
ATOM   4856  CA  MET B 253      25.081  18.719  77.273  1.00  0.00              
ATOM   4857  CB  MET B 253      25.365  17.788  76.098  1.00  0.00              
ATOM   4858  CG  MET B 253      24.225  17.593  75.116  1.00  0.00              
ATOM   4859  SD  MET B 253      23.827  19.094  74.189  1.00  0.00              
ATOM   4860  CE  MET B 253      24.825  18.831  72.751  1.00  0.00              
ATOM   4861  C   MET B 253      24.085  18.070  78.231  1.00  0.00              
ATOM   4862  O   MET B 253      22.888  18.367  78.196  1.00  0.00              
ATOM   4863  N   ALA B 254      24.608  17.225  79.127  1.00  0.00              
ATOM   4864  CA  ALA B 254      23.848  16.626  80.218  1.00  0.00              
ATOM   4865  CB  ALA B 254      24.812  15.885  81.131  1.00  0.00              
ATOM   4866  C   ALA B 254      23.069  17.601  81.095  1.00  0.00              
ATOM   4867  O   ALA B 254      21.992  17.269  81.588  1.00  0.00              
ATOM   4868  N   LYS B 255      23.605  18.805  81.309  1.00  0.00              
ATOM   4869  CA  LYS B 255      22.908  19.836  82.065  1.00  0.00              
ATOM   4870  CB  LYS B 255      23.877  20.747  82.830  1.00  0.00              
ATOM   4871  CG  LYS B 255      24.918  20.080  83.730  1.00  0.00              
ATOM   4872  CD  LYS B 255      26.189  19.810  82.938  1.00  0.00              
ATOM   4873  CE  LYS B 255      27.285  19.173  83.770  1.00  0.00              
ATOM   4874  NZ  LYS B 255      28.475  19.036  82.952  1.00  0.00              
ATOM   4875  C   LYS B 255      22.082  20.698  81.115  1.00  0.00              
ATOM   4876  O   LYS B 255      20.950  21.091  81.414  1.00  0.00              
ATOM   4877  N   GLU B 256      22.658  20.972  79.937  1.00  0.00              
ATOM   4878  CA  GLU B 256      22.059  21.856  78.951  1.00  0.00              
ATOM   4879  CB  GLU B 256      22.968  22.035  77.747  1.00  0.00              
ATOM   4880  CG  GLU B 256      24.348  22.649  77.954  1.00  0.00              
ATOM   4881  CD  GLU B 256      24.426  24.027  78.594  1.00  0.00              
ATOM   4882  OE1 GLU B 256      23.624  24.904  78.274  1.00  0.00              
ATOM   4883  OE2 GLU B 256      25.330  24.222  79.411  1.00  0.00              
ATOM   4884  C   GLU B 256      20.700  21.408  78.438  1.00  0.00              
ATOM   4885  O   GLU B 256      19.758  22.201  78.450  1.00  0.00              
ATOM   4886  N   LEU B 257      20.559  20.151  77.999  1.00  0.00              
ATOM   4887  CA  LEU B 257      19.290  19.682  77.452  1.00  0.00              
ATOM   4888  CB  LEU B 257      19.417  18.320  76.764  1.00  0.00              
ATOM   4889  CG  LEU B 257      20.331  18.207  75.549  1.00  0.00              
ATOM   4890  CD1 LEU B 257      20.325  16.781  75.028  1.00  0.00              
ATOM   4891  CD2 LEU B 257      19.914  19.171  74.447  1.00  0.00              
ATOM   4892  C   LEU B 257      18.117  19.719  78.432  1.00  0.00              
ATOM   4893  O   LEU B 257      17.051  20.170  78.010  1.00  0.00              
ATOM   4894  N   PRO B 258      18.214  19.326  79.719  1.00  0.00              
ATOM   4895  CD  PRO B 258      19.180  18.362  80.244  1.00  0.00              
ATOM   4896  CA  PRO B 258      17.199  19.601  80.735  1.00  0.00              
ATOM   4897  CB  PRO B 258      17.841  19.081  82.000  1.00  0.00              
ATOM   4898  CG  PRO B 258      18.513  17.834  81.500  1.00  0.00              
ATOM   4899  C   PRO B 258      16.818  21.073  80.847  1.00  0.00              
ATOM   4900  O   PRO B 258      15.628  21.410  80.867  1.00  0.00              
ATOM   4901  N   GLU B 259      17.815  21.967  80.870  1.00  0.00              
ATOM   4902  CA  GLU B 259      17.560  23.400  80.872  1.00  0.00              
ATOM   4903  CB  GLU B 259      18.878  24.152  81.103  1.00  0.00              
ATOM   4904  CG  GLU B 259      18.854  25.686  81.068  1.00  0.00              
ATOM   4905  CD  GLU B 259      17.793  26.367  81.928  1.00  0.00              
ATOM   4906  OE1 GLU B 259      17.757  26.146  83.138  1.00  0.00              
ATOM   4907  OE2 GLU B 259      17.008  27.134  81.366  1.00  0.00              
ATOM   4908  C   GLU B 259      16.844  23.863  79.605  1.00  0.00              
ATOM   4909  O   GLU B 259      15.983  24.744  79.675  1.00  0.00              
ATOM   4910  N   HIS B 260      17.162  23.267  78.452  1.00  0.00              
ATOM   4911  CA  HIS B 260      16.443  23.555  77.223  1.00  0.00              
ATOM   4912  CB  HIS B 260      17.086  22.876  76.015  1.00  0.00              
ATOM   4913  CG  HIS B 260      16.437  23.300  74.705  1.00  0.00              
ATOM   4914  ND1 HIS B 260      16.152  24.535  74.327  1.00  0.00              
ATOM   4915  CD2 HIS B 260      15.975  22.435  73.743  1.00  0.00              
ATOM   4916  NE2 HIS B 260      15.418  23.206  72.844  1.00  0.00              
ATOM   4917  CE1 HIS B 260      15.519  24.466  73.190  1.00  0.00              
ATOM   4918  C   HIS B 260      14.987  23.131  77.342  1.00  0.00              
ATOM   4919  O   HIS B 260      14.104  23.936  77.051  1.00  0.00              
ATOM   4920  N   THR B 261      14.706  21.908  77.807  1.00  0.00              
ATOM   4921  CA  THR B 261      13.334  21.447  77.963  1.00  0.00              
ATOM   4922  CB  THR B 261      13.266  19.962  78.330  1.00  0.00              
ATOM   4923  OG1 THR B 261      14.325  19.673  79.233  1.00  0.00              
ATOM   4924  CG2 THR B 261      13.384  19.120  77.081  1.00  0.00              
ATOM   4925  C   THR B 261      12.449  22.273  78.883  1.00  0.00              
ATOM   4926  O   THR B 261      11.243  22.359  78.649  1.00  0.00              
ATOM   4927  N   VAL B 262      13.034  22.918  79.903  1.00  0.00              
ATOM   4928  CA  VAL B 262      12.305  23.866  80.741  1.00  0.00              
ATOM   4929  CB  VAL B 262      13.218  24.427  81.862  1.00  0.00              
ATOM   4930  CG1 VAL B 262      12.496  25.447  82.734  1.00  0.00              
ATOM   4931  CG2 VAL B 262      13.720  23.306  82.758  1.00  0.00              
ATOM   4932  C   VAL B 262      11.740  24.989  79.872  1.00  0.00              
ATOM   4933  O   VAL B 262      10.527  25.218  79.846  1.00  0.00              
ATOM   4934  N   LYS B 263      12.613  25.634  79.089  1.00  0.00              
ATOM   4935  CA  LYS B 263      12.207  26.719  78.205  1.00  0.00              
ATOM   4936  CB  LYS B 263      13.409  27.338  77.510  1.00  0.00              
ATOM   4937  CG  LYS B 263      14.493  27.928  78.388  1.00  0.00              
ATOM   4938  CD  LYS B 263      15.490  28.562  77.433  1.00  0.00
[truncated: 120,880 more chars]
