# Supplementary material for: RaTrav: a tool for calculating mean first-passage times on biochemical networks
Source: BMC Syst Biol. 2013 Nov 21;7:130. doi: 10.1186/1752-0509-7-130 (PMC4222613; doi:10.1186/1752-0509-7-130)
Supplement: Additional file 1 — RaTrav examples file. File containing RaTrav input and output data for the two case studies presented. [file 1752-0509-7-130-S1.zip › SupplementaryFiles/Example1/80d.pdb]

ATOM      1  N   GLU A   1      11.408  -6.673 102.349  1.00  0.00              
ATOM      2  CA  GLU A   1      11.740  -8.054 102.652  1.00  0.00              
ATOM      3  CB  GLU A   1      11.844  -8.202 104.170  1.00  0.00              
ATOM      4  CG  GLU A   1      12.439  -9.515 104.683  1.00  0.00              
ATOM      5  CD  GLU A   1      13.881  -9.772 104.263  1.00  0.00              
ATOM      6  OE1 GLU A   1      14.767  -9.028 104.687  1.00  0.00              
ATOM      7  OE2 GLU A   1      14.125 -10.727 103.527  1.00  0.00              
ATOM      8  C   GLU A   1      10.691  -9.005 102.084  1.00  0.00              
ATOM      9  O   GLU A   1      10.950 -10.176 101.813  1.00  0.00              
ATOM     10  N   THR A   2       9.498  -8.458 101.884  1.00  0.00              
ATOM     11  CA  THR A   2       8.382  -9.189 101.321  1.00  0.00              
ATOM     12  CB  THR A   2       7.074  -8.483 101.721  1.00  0.00              
ATOM     13  OG1 THR A   2       7.328  -7.080 101.758  1.00  0.00              
ATOM     14  CG2 THR A   2       6.558  -8.982 103.061  1.00  0.00              
ATOM     15  C   THR A   2       8.497  -9.372  99.813  1.00  0.00              
ATOM     16  O   THR A   2       9.013  -8.515  99.089  1.00  0.00              
ATOM     17  N   THR A   3       8.016 -10.519  99.332  1.00  0.00              
ATOM     18  CA  THR A   3       8.087 -10.874  97.925  1.00  0.00              
ATOM     19  CB  THR A   3       7.689 -12.354  97.778  1.00  0.00              
ATOM     20  OG1 THR A   3       6.510 -12.522  98.561  1.00  0.00              
ATOM     21  CG2 THR A   3       8.788 -13.303  98.227  1.00  0.00              
ATOM     22  C   THR A   3       7.202  -9.977  97.070  1.00  0.00              
ATOM     23  O   THR A   3       5.976 -10.102  97.092  1.00  0.00              
ATOM     24  N   ALA A   4       7.839  -9.045  96.358  1.00  0.00              
ATOM     25  CA  ALA A   4       7.152  -8.098  95.492  1.00  0.00              
ATOM     26  CB  ALA A   4       8.182  -7.317  94.691  1.00  0.00              
ATOM     27  C   ALA A   4       6.160  -8.706  94.507  1.00  0.00              
ATOM     28  O   ALA A   4       6.483  -9.631  93.760  1.00  0.00              
ATOM     29  N   LEU A   5       4.935  -8.184  94.521  1.00  0.00              
ATOM     30  CA  LEU A   5       3.858  -8.699  93.691  1.00  0.00              
ATOM     31  CB  LEU A   5       2.511  -8.204  94.204  1.00  0.00              
ATOM     32  CG  LEU A   5       2.018  -8.692  95.554  1.00  0.00              
ATOM     33  CD1 LEU A   5       0.815  -7.892  96.012  1.00  0.00              
ATOM     34  CD2 LEU A   5       1.679 -10.164  95.490  1.00  0.00              
ATOM     35  C   LEU A   5       4.021  -8.241  92.255  1.00  0.00              
ATOM     36  O   LEU A   5       4.292  -7.067  92.003  1.00  0.00              
ATOM     37  N   VAL A   6       3.881  -9.149  91.293  1.00  0.00              
ATOM     38  CA  VAL A   6       3.889  -8.774  89.889  1.00  0.00              
ATOM     39  CB  VAL A   6       5.031  -9.463  89.105  1.00  0.00              
ATOM     40  CG1 VAL A   6       5.074  -8.958  87.669  1.00  0.00              
ATOM     41  CG2 VAL A   6       6.385  -9.217  89.753  1.00  0.00              
ATOM     42  C   VAL A   6       2.527  -9.174  89.345  1.00  0.00              
ATOM     43  O   VAL A   6       2.149 -10.353  89.372  1.00  0.00              
ATOM     44  N   CYS A   7       1.769  -8.185  88.872  1.00  0.00              
ATOM     45  CA  CYS A   7       0.431  -8.430  88.370  1.00  0.00              
ATOM     46  CB  CYS A   7      -0.583  -7.846  89.346  1.00  0.00              
ATOM     47  SG  CYS A   7      -2.306  -8.197  88.918  1.00  0.00              
ATOM     48  C   CYS A   7       0.242  -7.878  86.962  1.00  0.00              
ATOM     49  O   CYS A   7       0.099  -6.672  86.720  1.00  0.00              
ATOM     50  N   ASP A   8       0.259  -8.814  86.015  1.00  0.00              
ATOM     51  CA  ASP A   8       0.071  -8.509  84.609  1.00  0.00              
ATOM     52  CB  ASP A   8       0.836  -9.497  83.730  1.00  0.00              
ATOM     53  CG  ASP A   8       0.819  -9.248  82.223  1.00  0.00              
ATOM     54  OD1 ASP A   8       1.264 -10.139  81.501  1.00  0.00              
ATOM     55  OD2 ASP A   8       0.426  -8.175  81.755  1.00  0.00              
ATOM     56  C   ASP A   8      -1.400  -8.482  84.234  1.00  0.00              
ATOM     57  O   ASP A   8      -2.027  -9.496  83.928  1.00  0.00              
ATOM     58  N   ASN A   9      -1.913  -7.260  84.241  1.00  0.00              
ATOM     59  CA  ASN A   9      -3.310  -6.981  83.953  1.00  0.00              
ATOM     60  CB  ASN A   9      -3.746  -5.715  84.696  1.00  0.00              
ATOM     61  CG  ASN A   9      -3.737  -5.818  86.216  1.00  0.00              
ATOM     62  OD1 ASN A   9      -4.769  -5.708  86.869  1.00  0.00              
ATOM     63  ND2 ASN A   9      -2.604  -6.003  86.879  1.00  0.00              
ATOM     64  C   ASN A   9      -3.478  -6.757  82.456  1.00  0.00              
ATOM     65  O   ASN A   9      -2.741  -5.961  81.870  1.00  0.00              
ATOM     66  N   GLY A  10      -4.403  -7.458  81.797  1.00  0.00              
ATOM     67  CA  GLY A  10      -4.725  -7.177  80.405  1.00  0.00              
ATOM     68  C   GLY A  10      -6.196  -7.439  80.124  1.00  0.00              
ATOM     69  O   GLY A  10      -6.848  -8.175  80.868  1.00  0.00              
ATOM     70  N   SER A  11      -6.721  -6.875  79.028  1.00  0.00              
ATOM     71  CA  SER A  11      -8.131  -6.950  78.641  1.00  0.00              
ATOM     72  CB  SER A  11      -8.269  -6.473  77.201  1.00  0.00              
ATOM     73  OG  SER A  11      -7.527  -5.287  76.941  1.00  0.00              
ATOM     74  C   SER A  11      -8.824  -8.305  78.749  1.00  0.00              
ATOM     75  O   SER A  11     -10.033  -8.390  78.976  1.00  0.00              
ATOM     76  N   GLY A  12      -8.073  -9.389  78.550  1.00  0.00              
ATOM     77  CA  GLY A  12      -8.629 -10.726  78.628  1.00  0.00              
ATOM     78  C   GLY A  12      -8.258 -11.452  79.907  1.00  0.00              
ATOM     79  O   GLY A  12      -9.065 -12.216  80.437  1.00  0.00              
ATOM     80  N   LEU A  13      -7.065 -11.205  80.451  1.00  0.00              
ATOM     81  CA  LEU A  13      -6.489 -12.067  81.472  1.00  0.00              
ATOM     82  CB  LEU A  13      -5.578 -13.129  80.853  1.00  0.00              
ATOM     83  CG  LEU A  13      -6.149 -14.278  80.029  1.00  0.00              
ATOM     84  CD1 LEU A  13      -5.038 -14.993  79.287  1.00  0.00              
ATOM     85  CD2 LEU A  13      -6.922 -15.250  80.902  1.00  0.00              
ATOM     86  C   LEU A  13      -5.659 -11.259  82.452  1.00  0.00              
ATOM     87  O   LEU A  13      -5.034 -10.255  82.095  1.00  0.00              
ATOM     88  N   VAL A  14      -5.695 -11.692  83.709  1.00  0.00              
ATOM     89  CA  VAL A  14      -4.780 -11.202  84.720  1.00  0.00              
ATOM     90  CB  VAL A  14      -5.532 -10.686  85.971  1.00  0.00              
ATOM     91  CG1 VAL A  14      -4.563 -10.187  87.036  1.00  0.00              
ATOM     92  CG2 VAL A  14      -6.464  -9.541  85.604  1.00  0.00              
ATOM     93  C   VAL A  14      -3.858 -12.365  85.064  1.00  0.00              
ATOM     94  O   VAL A  14      -4.299 -13.440  85.484  1.00  0.00              
ATOM     95  N   LYS A  15      -2.570 -12.149  84.804  1.00  0.00              
ATOM     96  CA  LYS A  15      -1.519 -13.065  85.215  1.00  0.00              
ATOM     97  CB  LYS A  15      -0.429 -13.202  84.148  1.00  0.00              
ATOM     98  CG  LYS A  15      -0.871 -13.718  82.783  1.00  0.00              
ATOM     99  CD  LYS A  15      -1.158 -12.578  81.813  1.00  0.00              
ATOM    100  CE  LYS A  15      -1.690 -13.079  80.476  1.00  0.00              
ATOM    101  NZ  LYS A  15      -0.747 -13.927  79.767  1.00  0.00              
ATOM    102  C   LYS A  15      -0.898 -12.493  86.482  1.00  0.00              
ATOM    103  O   LYS A  15      -0.690 -11.282  86.571  1.00  0.00              
ATOM    104  N   ALA A  16      -0.575 -13.310  87.483  1.00  0.00              
ATOM    105  CA  ALA A  16      -0.107 -12.804  88.762  1.00  0.00              
ATOM    106  CB  ALA A  16      -1.298 -12.631  89.686  1.00  0.00              
ATOM    107  C   ALA A  16       0.862 -13.744  89.455  1.00  0.00              
ATOM    108  O   ALA A  16       0.791 -14.968  89.302  1.00  0.00              
ATOM    109  N   GLY A  17       1.786 -13.161  90.218  1.00  0.00              
ATOM    110  CA  GLY A  17       2.741 -13.925  91.000  1.00  0.00              
ATOM    111  C   GLY A  17       3.691 -12.992  91.729  1.00  0.00              
ATOM    112  O   GLY A  17       3.334 -11.861  92.068  1.00  0.00              
ATOM    113  N   PHE A  18       4.923 -13.451  91.938  1.00  0.00              
ATOM    114  CA  PHE A  18       5.905 -12.717  92.719  1.00  0.00              
ATOM    115  CB  PHE A  18       6.236 -13.455  94.019  1.00  0.00              
ATOM    116  CG  PHE A  18       5.044 -13.743  94.922  1.00  0.00              
ATOM    117  CD1 PHE A  18       4.474 -15.001  94.917  1.00  0.00              
ATOM    118  CD2 PHE A  18       4.540 -12.762  95.752  1.00  0.00              
ATOM    119  CE1 PHE A  18       3.402 -15.276  95.740  1.00  0.00              
ATOM    120  CE2 PHE A  18       3.475 -13.048  96.581  1.00  0.00              
ATOM    121  CZ  PHE A  18       2.902 -14.301  96.574  1.00  0.00              
ATOM    122  C   PHE A  18       7.193 -12.558  91.925  1.00  0.00              
ATOM    123  O   PHE A  18       7.525 -13.375  91.058  1.00  0.00              
ATOM    124  N   ALA A  19       7.927 -11.489  92.243  1.00  0.00              
ATOM    125  CA  ALA A  19       9.228 -11.205  91.659  1.00  0.00              
ATOM    126  CB  ALA A  19       9.820  -9.970  92.314  1.00  0.00              
ATOM    127  C   ALA A  19      10.209 -12.342  91.885  1.00  0.00              
ATOM    128  O   ALA A  19      10.380 -12.841  93.000  1.00  0.00              
ATOM    129  N   GLY A  20      10.816 -12.784  90.789  1.00  0.00              
ATOM    130  CA  GLY A  20      11.718 -13.918  90.829  1.00  0.00              
ATOM    131  C   GLY A  20      11.062 -15.175  90.278  1.00  0.00              
ATOM    132  O   GLY A  20      11.757 -16.147  89.978  1.00  0.00              
ATOM    133  N   ASP A  21       9.730 -15.207  90.128  1.00  0.00              
ATOM    134  CA  ASP A  21       9.085 -16.347  89.486  1.00  0.00              
ATOM    135  CB  ASP A  21       7.575 -16.407  89.694  1.00  0.00              
ATOM    136  CG  ASP A  21       7.075 -16.768  91.081  1.00  0.00              
ATOM    137  OD1 ASP A  21       7.533 -17.750  91.667  1.00  0.00              
ATOM    138  OD2 ASP A  21       6.186 -16.081  91.589  1.00  0.00              
ATOM    139  C   ASP A  21       9.320 -16.284  87.988  1.00  0.00              
ATOM    140  O   ASP A  21       9.266 -15.211  87.382  1.00  0.00              
ATOM    141  N   ASP A  22       9.578 -17.442  87.382  1.00  0.00              
ATOM    142  CA  ASP A  22       9.747 -17.536  85.935  1.00  0.00              
ATOM    143  CB  ASP A  22      10.634 -18.737  85.567  1.00  0.00              
ATOM    144  CG  ASP A  22       9.960 -20.098  85.718  1.00  0.00              
ATOM    145  OD1 ASP A  22       9.467 -20.386  86.811  1.00  0.00              
ATOM    146  OD2 ASP A  22       9.926 -20.859  84.754  1.00  0.00              
ATOM    147  C   ASP A  22       8.417 -17.662  85.196  1.00  0.00              
ATOM    148  O   ASP A  22       8.381 -17.653  83.968  1.00  0.00              
ATOM    149  N   ALA A  23       7.319 -17.827  85.934  1.00  0.00              
ATOM    150  CA  ALA A  23       6.002 -18.052  85.365  1.00  0.00              
ATOM    151  CB  ALA A  23       5.777 -19.552  85.209  1.00  0.00              
ATOM    152  C   ALA A  23       4.971 -17.535  86.363  1.00  0.00              
ATOM    153  O   ALA A  23       5.247 -17.558  87.568  1.00  0.00              
ATOM    154  N   PRO A  24       3.811 -17.010  85.941  1.00  0.00              
ATOM    155  CD  PRO A  24       3.502 -16.671  84.555  1.00  0.00              
ATOM    156  CA  PRO A  24       2.736 -16.596  86.838  1.00  0.00              
ATOM    157  CB  PRO A  24       1.773 -15.880  85.913  1.00  0.00              
ATOM    158  CG  PRO A  24       1.993 -16.545  84.581  1.00  0.00              
ATOM    159  C   PRO A  24       2.075 -17.753  87.573  1.00  0.00              
ATOM    160  O   PRO A  24       1.865 -18.837  87.026  1.00  0.00              
ATOM    161  N   ARG A  25       1.746 -17.501  88.837  1.00  0.00              
ATOM    162  CA  ARG A  25       1.132 -18.504  89.690  1.00  0.00              
ATOM    163  CB  ARG A  25       1.506 -18.195  91.132  1.00  0.00              
ATOM    164  CG  ARG A  25       1.117 -19.247  92.164  1.00  0.00              
ATOM    165  CD  ARG A  25       1.923 -19.085  93.453  1.00  0.00              
ATOM    166  NE  ARG A  25       3.289 -19.579  93.309  1.00  0.00              
ATOM    167  CZ  ARG A  25       4.339 -18.793  93.053  1.00  0.00              
ATOM    168  NH1 ARG A  25       5.531 -19.351  92.889  1.00  0.00              
ATOM    169  NH2 ARG A  25       4.208 -17.474  92.974  1.00  0.00              
ATOM    170  C   ARG A  25      -0.378 -18.516  89.487  1.00  0.00              
ATOM    171  O   ARG A  25      -1.013 -19.571  89.471  1.00  0.00              
ATOM    172  N   ALA A  26      -0.971 -17.333  89.317  1.00  0.00              
ATOM    173  CA  ALA A  26      -2.394 -17.226  89.057  1.00  0.00              
ATOM    174  CB  ALA A  26      -3.024 -16.282  90.067  1.00  0.00              
ATOM    175  C   ALA A  26      -2.599 -16.631  87.675  1.00  0.00              
ATOM    176  O   ALA A  26      -1.986 -15.620  87.336  1.00  0.00              
ATOM    177  N   VAL A  27      -3.405 -17.280  86.836  1.00  0.00              
ATOM    178  CA  VAL A  27      -3.813 -16.717  85.557  1.00  0.00              
ATOM    179  CB  VAL A  27      -3.189 -17.444  84.333  1.00  0.00              
ATOM    180  CG1 VAL A  27      -3.560 -16.719  83.044  1.00  0.00              
ATOM    181  CG2 VAL A  27      -1.676 -17.564  84.414  1.00  0.00              
ATOM    182  C   VAL A  27      -5.321 -16.910  85.544  1.00  0.00              
ATOM    183  O   VAL A  27      -5.794 -18.042  85.668  1.00  0.00              
ATOM    184  N   PHE A  28      -6.091 -15.827  85.439  1.00  0.00              
ATOM    185  CA  PHE A  28      -7.542 -15.934  85.381  1.00  0.00              
ATOM    186  CB  PHE A  28      -8.162 -15.922  86.796  1.00  0.00              
ATOM    187  CG  PHE A  28      -8.027 -14.641  87.606  1.00  0.00              
ATOM    188  CD1 PHE A  28      -9.116 -13.797  87.719  1.00  0.00              
ATOM    189  CD2 PHE A  28      -6.845 -14.344  88.256  1.00  0.00              
ATOM    190  CE1 PHE A  28      -9.026 -12.661  88.490  1.00  0.00              
ATOM    191  CE2 PHE A  28      -6.765 -13.206  89.028  1.00  0.00              
ATOM    192  CZ  PHE A  28      -7.853 -12.369  89.147  1.00  0.00              
ATOM    193  C   PHE A  28      -8.135 -14.844  84.492  1.00  0.00              
ATOM    194  O   PHE A  28      -7.515 -13.784  84.367  1.00  0.00              
ATOM    195  N   PRO A  29      -9.284 -15.036  83.823  1.00  0.00              
ATOM    196  CD  PRO A  29      -9.986 -16.310  83.706  1.00  0.00              
ATOM    197  CA  PRO A  29      -9.924 -14.023  82.988  1.00  0.00              
ATOM    198  CB  PRO A  29     -11.100 -14.766  82.379  1.00  0.00              
ATOM    199  CG  PRO A  29     -11.395 -15.868  83.366  1.00  0.00              
ATOM    200  C   PRO A  29     -10.354 -12.747  83.701  1.00  0.00              
ATOM    201  O   PRO A  29     -10.869 -12.770  84.822  1.00  0.00              
ATOM    202  N   SER A  30     -10.156 -11.615  83.025  1.00  0.00              
ATOM    203  CA  SER A  30     -10.500 -10.301  83.547  1.00  0.00              
ATOM    204  CB  SER A  30      -9.705  -9.253  82.772  1.00  0.00              
ATOM    205  OG  SER A  30      -8.320  -9.563  82.789  1.00  0.00              
ATOM    206  C   SER A  30     -12.000 -10.011  83.478  1.00  0.00              
ATOM    207  O   SER A  30     -12.460  -9.050  82.856  1.00  0.00              
ATOM    208  N   ILE A  31     -12.787 -10.858  84.141  1.00  0.00              
ATOM    209  CA  ILE A  31     -14.232 -10.726  84.158  1.00  0.00              
ATOM    210  CB  ILE A  31     -14.975 -11.893  83.455  1.00  0.00              
ATOM    211  CG2 ILE A  31     -14.872 -11.739  81.947  1.00  0.00              
ATOM    212  CG1 ILE A  31     -14.547 -13.276  83.945  1.00  0.00              
ATOM    213  CD1 ILE A  31     -15.388 -14.448  83.399  1.00  0.00              
ATOM    214  C   ILE A  31     -14.727 -10.617  85.587  1.00  0.00              
ATOM    215  O   ILE A  31     -14.121 -11.133  86.528  1.00  0.00              
ATOM    216  N   VAL A  32     -15.829  -9.897  85.741  1.00  0.00              
ATOM    217  CA  VAL A  32     -16.622  -9.942  86.958  1.00  0.00              
ATOM    218  CB  VAL A  32     -16.634  -8.604  87.730  1.00  0.00              
ATOM    219  CG1 VAL A  32     -15.294  -8.339  88.396  1.00  0.00              
ATOM    220  CG2 VAL A  32     -16.988  -7.448  86.813  1.00  0.00              
ATOM    221  C   VAL A  32     -18.031 -10.325  86.534  1.00  0.00              
ATOM    222  O   VAL A  32     -18.425 -10.059  85.395  1.00  0.00              
ATOM    223  N   GLY A  33     -18.811 -10.948  87.409  1.00  0.00              
ATOM    224  CA  GLY A  33     -20.149 -11.369  87.055  1.00  0.00              
ATOM    225  C   GLY A  33     -21.112 -11.144  88.197  1.00  0.00              
ATOM    226  O   GLY A  33     -20.992 -11.746  89.266  1.00  0.00              
ATOM    227  N   ARG A  34     -22.054 -10.234  87.973  1.00  0.00              
ATOM    228  CA  ARG A  34     -23.153 -10.040  88.904  1.00  0.00              
ATOM    229  CB  ARG A  34     -23.631  -8.593  88.891  1.00  0.00              
ATOM    230  CG  ARG A  34     -22.661  -7.662  89.585  1.00  0.00              
ATOM    231  CD  ARG A  34     -23.124  -6.215  89.529  1.00  0.00              
ATOM    232  NE  ARG A  34     -22.211  -5.361  90.275  1.00  0.00              
ATOM    233  CZ  ARG A  34     -21.022  -4.970  89.806  1.00  0.00              
ATOM    234  NH1 ARG A  34     -20.227  -4.285  90.617  1.00  0.00              
ATOM    235  NH2 ARG A  34     -20.650  -5.211  88.549  1.00  0.00              
ATOM    236  C   ARG A  34     -24.290 -10.940  88.454  1.00  0.00              
ATOM    237  O   ARG A  34     -24.486 -11.052  87.240  1.00  0.00              
ATOM    238  N   PRO A  35     -25.051 -11.623  89.322  1.00  0.00              
ATOM    239  CD  PRO A  35     -24.754 -11.796  90.738  1.00  0.00              
ATOM    240  CA  PRO A  35     -26.255 -12.356  88.934  1.00  0.00              
ATOM    241  CB  PRO A  35     -26.771 -12.893  90.258  1.00  0.00              
ATOM    242  CG  PRO A  35     -26.138 -12.016  91.315  1.00  0.00              
ATOM    243  C   PRO A  35     -27.256 -11.459  88.214  1.00  0.00              
ATOM    244  O   PRO A  35     -27.347 -10.266  88.514  1.00  0.00              
ATOM    245  N   ARG A  36     -27.972 -12.012  87.231  1.00  0.00              
ATOM    246  CA  ARG A  36     -28.889 -11.250  86.382  1.00  0.00              
ATOM    247  CB  ARG A  36     -29.792 -12.190  85.595  1.00  0.00              
ATOM    248  CG  ARG A  36     -29.067 -13.068  84.592  1.00  0.00              
ATOM    249  CD  ARG A  36     -30.060 -14.024  83.962  1.00  0.00              
ATOM    250  NE  ARG A  36     -29.380 -15.068  83.213  1.00  0.00              
ATOM    251  CZ  ARG A  36     -30.026 -15.928  82.424  1.00  0.00              
ATOM    252  NH1 ARG A  36     -29.329 -16.892  81.843  1.00  0.00              
ATOM    253  NH2 ARG A  36     -31.335 -15.834  82.206  1.00  0.00              
ATOM    254  C   ARG A  36     -29.777 -10.199  87.043  1.00  0.00              
ATOM    255  O   ARG A  36     -30.249 -10.351  88.171  1.00  0.00              
ATOM    256  N   HIS A  37     -29.923  -9.080  86.326  1.00  0.00              
ATOM    257  CA  HIS A  37     -30.916  -8.045  86.601  1.00  0.00              
ATOM    258  CB  HIS A  37     -32.327  -8.556  86.266  1.00  0.00              
ATOM    259  CG  HIS A  37     -32.502  -8.936  84.805  1.00  0.00              
ATOM    260  ND1 HIS A  37     -32.594 -10.161  84.311  1.00  0.00              
ATOM    261  CD2 HIS A  37     -32.565  -8.039  83.764  1.00  0.00              
ATOM    262  NE2 HIS A  37     -32.682  -8.783  82.695  1.00  0.00              
ATOM    263  CE1 HIS A  37     -32.701 -10.054  83.015  1.00  0.00              
ATOM    264  C   HIS A  37     -30.902  -7.368  87.972  1.00  0.00              
ATOM    265  O   HIS A  37     -31.934  -6.890  88.453  1.00  0.00              
ATOM    266  N   GLN A  38     -29.723  -7.247  88.594  1.00  0.00              
ATOM    267  CA  GLN A  38     -29.575  -6.599  89.899  1.00  0.00              
ATOM    268  CB  GLN A  38     -28.109  -6.551  90.319  1.00  0.00              
ATOM    269  CG  GLN A  38     -27.417  -7.898  90.467  1.00  0.00              
ATOM    270  CD  GLN A  38     -28.126  -8.871  91.397  1.00  0.00              
ATOM    271  OE1 GLN A  38     -27.978  -8.817  92.614  1.00  0.00              
ATOM    272  NE2 GLN A  38     -28.901  -9.808  90.865  1.00  0.00              
ATOM    273  C   GLN A  38     -30.146  -5.188  89.995  1.00  0.00              
ATOM    274  O   GLN A  38     -30.781  -4.821  90.983  1.00  0.00              
ATOM    275  N   GLY A  39     -29.962  -4.403  88.929  1.00  0.00              
ATOM    276  CA  GLY A  39     -30.502  -3.052  88.845  1.00  0.00              
ATOM    277  C   GLY A  39     -32.026  -3.004  88.780  1.00  0.00              
ATOM    278  O   GLY A  39     -32.627  -1.961  89.035  1.00  0.00              
ATOM    279  N   VAL A  40     -32.668  -4.115  88.410  1.00  0.00              
ATOM    280  CA  VAL A  40     -34.121  -4.211  88.412  1.00  0.00              
ATOM    281  CB  VAL A  40     -34.610  -5.157  87.286  1.00  0.00              
ATOM    282  CG1 VAL A  40     -36.131  -5.223  87.231  1.00  0.00              
ATOM    283  CG2 VAL A  40     -34.076  -4.720  85.929  1.00  0.00              
ATOM    284  C   VAL A  40     -34.542  -4.723  89.785  1.00  0.00              
ATOM    285  O   VAL A  40     -35.419  -4.155  90.438  1.00  0.00              
ATOM    286  N   MET A  41     -33.897  -5.791  90.263  1.00  0.00              
ATOM    287  CA  MET A  41     -34.219  -6.380  91.553  1.00  0.00              
ATOM    288  CB  MET A  41     -33.866  -7.865  91.552  1.00  0.00              
ATOM    289  CG  MET A  41     -34.724  -8.697  90.612  1.00  0.00              
ATOM    290  SD  MET A  41     -34.446 -10.474  90.817  1.00  0.00              
ATOM    291  CE  MET A  41     -33.093 -10.692  89.699  1.00  0.00              
ATOM    292  C   MET A  41     -33.557  -5.641  92.716  1.00  0.00              
ATOM    293  O   MET A  41     -32.730  -6.167  93.471  1.00  0.00              
ATOM    294  N   VAL A  42     -33.981  -4.384  92.874  1.00  0.00              
ATOM    295  CA  VAL A  42     -33.426  -3.478  93.869  1.00  0.00              
ATOM    296  CB  VAL A  42     -33.982  -2.042  93.681  1.00  0.00              
ATOM    297  CG1 VAL A  42     -33.361  -1.066  94.673  1.00  0.00              
ATOM    298  CG2 VAL A  42     -33.717  -1.534  92.270  1.00  0.00              
ATOM    299  C   VAL A  42     -33.699  -4.003  95.275  1.00  0.00              
ATOM    300  O   VAL A  42     -34.827  -4.022  95.768  1.00  0.00              
ATOM    301  N   GLY A  43     -32.623  -4.501  95.880  1.00  0.00              
ATOM    302  CA  GLY A  43     -32.669  -4.988  97.246  1.00  0.00              
ATOM    303  C   GLY A  43     -32.922  -6.486  97.339  1.00  0.00              
ATOM    304  O   GLY A  43     -33.168  -6.998  98.434  1.00  0.00              
ATOM    305  N   MET A  44     -32.862  -7.236  96.231  1.00  0.00              
ATOM    306  CA  MET A  44     -32.989  -8.686  96.296  1.00  0.00              
ATOM    307  CB  MET A  44     -33.406  -9.246  94.937  1.00  0.00              
ATOM    308  CG  MET A  44     -33.777 -10.727  94.909  1.00  0.00              
ATOM    309  SD  MET A  44     -35.206 -11.141  95.943  1.00  0.00              
ATOM    310  CE  MET A  44     -34.418 -12.105  97.202  1.00  0.00              
ATOM    311  C   MET A  44     -31.674  -9.287  96.788  1.00  0.00              
ATOM    312  O   MET A  44     -30.815  -9.745  96.031  1.00  0.00              
ATOM    313  N   GLY A  45     -31.512  -9.231  98.109  1.00  0.00              
ATOM    314  CA  GLY A  45     -30.313  -9.725  98.759  1.00  0.00              
ATOM    315  C   GLY A  45     -29.172  -8.738  98.576  1.00  0.00              
ATOM    316  O   GLY A  45     -29.250  -7.590  99.016  1.00  0.00              
ATOM    317  N   GLN A  46     -28.115  -9.171  97.891  1.00  0.00              
ATOM    318  CA  GLN A  46     -26.911  -8.373  97.714  1.00  0.00              
ATOM    319  CB  GLN A  46     -25.814  -8.777  98.701  1.00  0.00              
ATOM    320  CG  GLN A  46     -26.076  -8.452 100.166  1.00  0.00              
ATOM    321  CD  GLN A  46     -24.972  -8.931 101.095  1.00  0.00              
ATOM    322  OE1 GLN A  46     -24.742 -10.124 101.268  1.00  0.00              
ATOM    323  NE2 GLN A  46     -24.245  -8.025 101.732  1.00  0.00              
ATOM    324  C   GLN A  46     -26.379  -8.614  96.312  1.00  0.00              
ATOM    325  O   GLN A  46     -26.477  -9.728  95.790  1.00  0.00              
ATOM    326  N   LYS A  47     -25.786  -7.583  95.703  1.00  0.00              
ATOM    327  CA  LYS A  47     -25.145  -7.710  94.400  1.00  0.00              
ATOM    328  CB  LYS A  47     -24.924  -6.331  93.776  1.00  0.00              
ATOM    329  CG  LYS A  47     -26.203  -5.551  93.525  1.00  0.00              
ATOM    330  CD  LYS A  47     -25.869  -4.218  92.880  1.00  0.00              
ATOM    331  CE  LYS A  47     -27.147  -3.448  92.600  1.00  0.00              
ATOM    332  NZ  LYS A  47     -26.842  -2.170  91.989  1.00  0.00              
ATOM    333  C   LYS A  47     -23.823  -8.461  94.538  1.00  0.00              
ATOM    334  O   LYS A  47     -22.722  -7.903  94.511  1.00  0.00              
ATOM    335  N   ASP A  48     -23.947  -9.774  94.726  1.00  0.00              
ATOM    336  CA  ASP A  48     -22.811 -10.636  95.004  1.00  0.00              
ATOM    337  CB  ASP A  48     -23.319 -11.900  95.713  1.00  0.00              
ATOM    338  CG  ASP A  48     -22.262 -12.925  96.118  1.00  0.00              
ATOM    339  OD1 ASP A  48     -21.117 -12.567  96.389  1.00  0.00              
ATOM    340  OD2 ASP A  48     -22.608 -14.107  96.198  1.00  0.00              
ATOM    341  C   ASP A  48     -22.000 -10.958  93.753  1.00  0.00              
ATOM    342  O   ASP A  48     -22.081 -12.049  93.187  1.00  0.00              
ATOM    343  N   SER A  49     -21.223  -9.969  93.315  1.00  0.00              
ATOM    344  CA  SER A  49     -20.364 -10.101  92.153  1.00  0.00              
ATOM    345  CB  SER A  49     -19.882  -8.720  91.721  1.00  0.00              
ATOM    346  OG  SER A  49     -19.688  -7.843  92.824  1.00  0.00              
ATOM    347  C   SER A  49     -19.201 -11.068  92.314  1.00  0.00              
ATOM    348  O   SER A  49     -18.324 -10.917  93.167  1.00  0.00              
ATOM    349  N   TYR A  50     -19.237 -12.098  91.473  1.00  0.00              
ATOM    350  CA  TYR A  50     -18.206 -13.123  91.444  1.00  0.00              
ATOM    351  CB  TYR A  50     -18.805 -14.444  90.969  1.00  0.00              
ATOM    352  CG  TYR A  50     -20.025 -14.886  91.763  1.00  0.00              
ATOM    353  CD1 TYR A  50     -21.280 -14.742  91.207  1.00  0.00              
ATOM    354  CE1 TYR A  50     -22.403 -15.058  91.940  1.00  0.00              
ATOM    355  CD2 TYR A  50     -19.882 -15.381  93.043  1.00  0.00              
ATOM    356  CE2 TYR A  50     -21.002 -15.697  93.781  1.00  0.00              
ATOM    357  CZ  TYR A  50     -22.255 -15.516  93.229  1.00  0.00              
ATOM    358  OH  TYR A  50     -23.378 -15.755  93.994  1.00  0.00              
ATOM    359  C   TYR A  50     -17.089 -12.692  90.502  1.00  0.00              
ATOM    360  O   TYR A  50     -17.347 -11.985  89.526  1.00  0.00              
ATOM    361  N   VAL A  51     -15.836 -13.084  90.746  1.00  0.00              
ATOM    362  CA  VAL A  51     -14.723 -12.609  89.931  1.00  0.00              
ATOM    363  CB  VAL A  51     -13.704 -11.825  90.800  1.00  0.00              
ATOM    364  CG1 VAL A  51     -12.667 -11.136  89.930  1.00  0.00              
ATOM    365  CG2 VAL A  51     -14.362 -10.780  91.693  1.00  0.00              
ATOM    366  C   VAL A  51     -14.031 -13.756  89.194  1.00  0.00              
ATOM    367  O   VAL A  51     -13.981 -14.889  89.679  1.00  0.00              
ATOM    368  N   GLY A  52     -13.546 -13.484  87.979  1.00  0.00              
ATOM    369  CA  GLY A  52     -12.670 -14.371  87.224  1.00  0.00              
ATOM    370  C   GLY A  52     -13.237 -15.760  86.992  1.00  0.00              
ATOM    371  O   GLY A  52     -14.350 -15.929  86.494  1.00  0.00              
ATOM    372  N   ASP A  53     -12.469 -16.770  87.412  1.00  0.00              
ATOM    373  CA  ASP A  53     -12.906 -18.160  87.337  1.00  0.00              
ATOM    374  CB  ASP A  53     -11.798 -19.125  87.737  1.00  0.00              
ATOM    375  CG  ASP A  53     -10.905 -19.516  86.572  1.00  0.00              
ATOM    376  OD1 ASP A  53     -10.109 -18.681  86.145  1.00  0.00              
ATOM    377  OD2 ASP A  53     -11.001 -20.648  86.106  1.00  0.00              
ATOM    378  C   ASP A  53     -14.140 -18.467  88.165  1.00  0.00              
ATOM    379  O   ASP A  53     -14.959 -19.302  87.782  1.00  0.00              
ATOM    380  N   GLU A  54     -14.307 -17.756  89.284  1.00  0.00              
ATOM    381  CA  GLU A  54     -15.467 -17.906  90.149  1.00  0.00              
ATOM    382  CB  GLU A  54     -15.174 -17.130  91.426  1.00  0.00              
ATOM    383  CG  GLU A  54     -16.235 -17.059  92.511  1.00  0.00              
ATOM    384  CD  GLU A  54     -15.887 -16.021  93.567  1.00  0.00              
ATOM    385  OE1 GLU A  54     -15.853 -14.833  93.233  1.00  0.00              
ATOM    386  OE2 GLU A  54     -15.652 -16.398  94.713  1.00  0.00              
ATOM    387  C   GLU A  54     -16.709 -17.378  89.432  1.00  0.00              
ATOM    388  O   GLU A  54     -17.796 -17.947  89.552  1.00  0.00              
ATOM    389  N   ALA A  55     -16.544 -16.296  88.659  1.00  0.00              
ATOM    390  CA  ALA A  55     -17.605 -15.795  87.795  1.00  0.00              
ATOM    391  CB  ALA A  55     -17.205 -14.466  87.169  1.00  0.00              
ATOM    392  C   ALA A  55     -17.903 -16.768  86.663  1.00  0.00              
ATOM    393  O   ALA A  55     -19.052 -17.154  86.445  1.00  0.00              
ATOM    394  N   GLN A  56     -16.854 -17.224  85.973  1.00  0.00              
ATOM    395  CA  GLN A  56     -16.977 -18.175  84.878  1.00  0.00              
ATOM    396  CB  GLN A  56     -15.590 -18.422  84.298  1.00  0.00              
ATOM    397  CG  GLN A  56     -15.563 -19.259  83.028  1.00  0.00              
ATOM    398  CD  GLN A  56     -14.254 -19.166  82.259  1.00  0.00              
ATOM    399  OE1 GLN A  56     -13.158 -19.064  82.808  1.00  0.00              
ATOM    400  NE2 GLN A  56     -14.352 -19.199  80.939  1.00  0.00              
ATOM    401  C   GLN A  56     -17.663 -19.474  85.299  1.00  0.00              
ATOM    402  O   GLN A  56     -18.481 -20.018  84.556  1.00  0.00              
ATOM    403  N   SER A  57     -17.409 -19.939  86.525  1.00  0.00              
ATOM    404  CA  SER A  57     -18.077 -21.110  87.075  1.00  0.00              
ATOM    405  CB  SER A  57     -17.462 -21.467  88.428  1.00  0.00              
ATOM    406  OG  SER A  57     -17.902 -22.729  88.918  1.00  0.00              
ATOM    407  C   SER A  57     -19.589 -20.951  87.232  1.00  0.00              
ATOM    408  O   SER A  57     -20.278 -21.954  87.435  1.00  0.00              
ATOM    409  N   LYS A  58     -20.134 -19.730  87.198  1.00  0.00              
ATOM    410  CA  LYS A  58     -21.576 -19.523  87.248  1.00  0.00              
ATOM    411  CB  LYS A  58     -21.959 -18.787  88.532  1.00  0.00              
ATOM    412  CG  LYS A  58     -21.602 -19.524  89.812  1.00  0.00              
ATOM    413  CD  LYS A  58     -22.052 -18.724  91.020  1.00  0.00              
ATOM    414  CE  LYS A  58     -21.535 -19.347  92.309  1.00  0.00              
ATOM    415  NZ  LYS A  58     -20.088 -19.252  92.386  1.00  0.00              
ATOM    416  C   LYS A  58     -22.084 -18.743  86.037  1.00  0.00              
ATOM    417  O   LYS A  58     -23.251 -18.342  85.991  1.00  0.00              
ATOM    418  N   ARG A  59     -21.227 -18.597  85.014  1.00  0.00              
ATOM    419  CA  ARG A  59     -21.414 -17.709  83.866  1.00  0.00              
ATOM    420  CB  ARG A  59     -20.469 -18.159  82.754  1.00  0.00              
ATOM    421  CG  ARG A  59     -20.407 -17.208  81.567  1.00  0.00              
ATOM    422  CD  ARG A  59     -20.059 -17.917  80.260  1.00  0.00              
ATOM    423  NE  ARG A  59     -20.956 -19.019  79.917  1.00  0.00              
ATOM    424  CZ  ARG A  59     -22.260 -18.892  79.644  1.00  0.00              
ATOM    425  NH1 ARG A  59     -22.931 -19.973  79.278  1.00  0.00              
ATOM    426  NH2 ARG A  59     -22.904 -17.727  79.737  1.00  0.00              
ATOM    427  C   ARG A  59     -22.826 -17.573  83.297  1.00  0.00              
ATOM    428  O   ARG A  59     -23.294 -16.465  83.027  1.00  0.00              
ATOM    429  N   GLY A  60     -23.529 -18.703  83.166  1.00  0.00              
ATOM    430  CA  GLY A  60     -24.859 -18.761  82.573  1.00  0.00              
ATOM    431  C   GLY A  60     -25.888 -17.846  83.226  1.00  0.00              
ATOM    432  O   GLY A  60     -26.781 -17.339  82.546  1.00  0.00              
ATOM    433  N   ILE A  61     -25.780 -17.609  84.537  1.00  0.00              
ATOM    434  CA  ILE A  61     -26.724 -16.743  85.234  1.00  0.00              
ATOM    435  CB  ILE A  61     -27.268 -17.411  86.523  1.00  0.00              
ATOM    436  CG2 ILE A  61     -28.196 -18.557  86.140  1.00  0.00              
ATOM    437  CG1 ILE A  61     -26.165 -17.840  87.492  1.00  0.00              
ATOM    438  CD1 ILE A  61     -26.656 -18.334  88.867  1.00  0.00              
ATOM    439  C   ILE A  61     -26.153 -15.362  85.545  1.00  0.00              
ATOM    440  O   ILE A  61     -26.755 -14.572  86.283  1.00  0.00              
ATOM    441  N   LEU A  62     -24.988 -15.032  84.980  1.00  0.00              
ATOM    442  CA  LEU A  62     -24.297 -13.822  85.378  1.00  0.00              
ATOM    443  CB  LEU A  62     -22.902 -14.125  85.911  1.00  0.00              
ATOM    444  CG  LEU A  62     -22.707 -15.099  87.064  1.00  0.00              
ATOM    445  CD1 LEU A  62     -21.257 -15.066  87.480  1.00  0.00              
ATOM    446  CD2 LEU A  62     -23.562 -14.762  88.268  1.00  0.00              
ATOM    447  C   LEU A  62     -24.176 -12.780  84.285  1.00  0.00              
ATOM    448  O   LEU A  62     -23.686 -13.026  83.180  1.00  0.00              
ATOM    449  N   THR A  63     -24.637 -11.578  84.614  1.00  0.00              
ATOM    450  CA  THR A  63     -24.303 -10.392  83.849  1.00  0.00              
ATOM    451  CB  THR A  63     -25.251  -9.219  84.195  1.00  0.00              
ATOM    452  OG1 THR A  63     -25.782  -9.426  85.502  1.00  0.00              
ATOM    453  CG2 THR A  63     -26.382  -9.126  83.185  1.00  0.00              
ATOM    454  C   THR A  63     -22.831 -10.055  84.077  1.00  0.00              
ATOM    455  O   THR A  63     -22.423  -9.472  85.088  1.00  0.00              
ATOM    456  N   LEU A  64     -22.038 -10.586  83.144  1.00  0.00              
ATOM    457  CA  LEU A  64     -20.600 -10.373  83.113  1.00  0.00              
ATOM    458  CB  LEU A  64     -19.917 -11.411  82.226  1.00  0.00              
ATOM    459  CG  LEU A  64     -19.991 -12.898  82.539  1.00  0.00              
ATOM    460  CD1 LEU A  64     -19.299 -13.662  81.426  1.00  0.00              
ATOM    461  CD2 LEU A  64     -19.347 -13.235  83.874  1.00  0.00              
ATOM    462  C   LEU A  64     -20.184  -8.997  82.615  1.00  0.00              
ATOM    463  O   LEU A  64     -20.869  -8.369  81.805  1.00  0.00              
ATOM    464  N   LYS A  65     -19.035  -8.533  83.106  1.00  0.00              
ATOM    465  CA  LYS A  65     -18.401  -7.308  82.647  1.00  0.00              
ATOM    466  CB  LYS A  65     -18.568  -6.177  83.656  1.00  0.00              
ATOM    467  CG  LYS A  65     -19.953  -5.608  83.904  1.00  0.00              
ATOM    468  CD  LYS A  65     -19.774  -4.594  85.018  1.00  0.00              
ATOM    469  CE  LYS A  65     -21.033  -3.802  85.313  1.00  0.00              
ATOM    470  NZ  LYS A  65     -20.773  -2.890  86.411  1.00  0.00              
ATOM    471  C   LYS A  65     -16.904  -7.554  82.534  1.00  0.00              
ATOM    472  O   LYS A  65     -16.329  -8.288  83.344  1.00  0.00              
ATOM    473  N   TYR A  66     -16.263  -6.958  81.526  1.00  0.00              
ATOM    474  CA  TYR A  66     -14.811  -6.846  81.498  1.00  0.00              
ATOM    475  CB  TYR A  66     -14.241  -6.967  80.081  1.00  0.00              
ATOM    476  CG  TYR A  66     -14.372  -8.318  79.393  1.00  0.00              
ATOM    477  CD1 TYR A  66     -15.443  -8.561  78.555  1.00  0.00              
ATOM    478  CE1 TYR A  66     -15.482  -9.715  77.798  1.00  0.00              
ATOM    479  CD2 TYR A  66     -13.367  -9.258  79.520  1.00  0.00              
ATOM    480  CE2 TYR A  66     -13.404 -10.416  78.768  1.00  0.00              
ATOM    481  CZ  TYR A  66     -14.450 -10.624  77.891  1.00  0.00              
ATOM    482  OH  TYR A  66     -14.453 -11.735  77.067  1.00  0.00              
ATOM    483  C   TYR A  66     -14.456  -5.460  82.034  1.00  0.00              
ATOM    484  O   TYR A  66     -14.828  -4.463  81.408  1.00  0.00              
ATOM    485  N   PRO A  67     -13.797  -5.308  83.191  1.00  0.00              
ATOM    486  CD  PRO A  67     -13.736  -6.320  84.237  1.00  0.00              
ATOM    487  CA  PRO A  67     -13.329  -4.019  83.705  1.00  0.00              
ATOM    488  CB  PRO A  67     -12.941  -4.336  85.133  1.00  0.00              
ATOM    489  CG  PRO A  67     -13.861  -5.473  85.484  1.00  0.00              
ATOM    490  C   PRO A  67     -12.153  -3.427  82.939  1.00  0.00              
ATOM    491  O   PRO A  67     -11.964  -2.209  82.927  1.00  0.00              
ATOM    492  N   ILE A  68     -11.328  -4.276  82.320  1.00  0.00              
ATOM    493  CA  ILE A  68     -10.218  -3.812  81.503  1.00  0.00              
ATOM    494  CB  ILE A  68      -8.933  -4.638  81.742  1.00  0.00              
ATOM    495  CG2 ILE A  68      -7.768  -3.914  81.071  1.00  0.00              
ATOM    496  CG1 ILE A  68      -8.625  -4.858  83.218  1.00  0.00              
ATOM    497  CD1 ILE A  68      -7.494  -5.870  83.485  1.00  0.00              
ATOM    498  C   ILE A  68     -10.680  -3.981  80.063  1.00  0.00              
ATOM    499  O   ILE A  68     -10.827  -5.103  79.573  1.00  0.00              
ATOM    500  N   GLU A  69     -10.957  -2.878  79.373  1.00  0.00              
ATOM    501  CA  GLU A  69     -11.434  -2.941  78.004  1.00  0.00              
ATOM    502  CB  GLU A  69     -12.833  -2.347  77.900  1.00  0.00              
ATOM    503  CG  GLU A  69     -13.827  -3.253  78.618  1.00  0.00              
ATOM    504  CD  GLU A  69     -15.237  -2.709  78.772  1.00  0.00              
ATOM    505  OE1 GLU A  69     -16.155  -3.294  78.201  1.00  0.00              
ATOM    506  OE2 GLU A  69     -15.416  -1.699  79.457  1.00  0.00              
ATOM    507  C   GLU A  69     -10.457  -2.253  77.070  1.00  0.00              
ATOM    508  O   GLU A  69     -10.116  -1.080  77.229  1.00  0.00              
ATOM    509  N   HIS A  70      -9.961  -3.040  76.109  1.00  0.00              
ATOM    510  CA  HIS A  70      -8.970  -2.601  75.132  1.00  0.00              
ATOM    511  CB  HIS A  70      -9.612  -1.729  74.052  1.00  0.00              
ATOM    512  CG  HIS A  70     -10.575  -2.486  73.151  1.00  0.00              
ATOM    513  ND1 HIS A  70     -11.879  -2.286  73.048  1.00  0.00              
ATOM    514  CD2 HIS A  70     -10.216  -3.492  72.284  1.00  0.00              
ATOM    515  NE2 HIS A  70     -11.336  -3.842  71.705  1.00  0.00              
ATOM    516  CE1 HIS A  70     -12.335  -3.124  72.157  1.00  0.00              
ATOM    517  C   HIS A  70      -7.724  -1.948  75.729  1.00  0.00              
ATOM    518  O   HIS A  70      -7.176  -0.959  75.233  1.00  0.00              
ATOM    519  N   GLY A  71      -7.285  -2.524  76.852  1.00  0.00              
ATOM    520  CA  GLY A  71      -6.151  -2.005  77.593  1.00  0.00              
ATOM    521  C   GLY A  71      -6.552  -1.025  78.686  1.00  0.00              
ATOM    522  O   GLY A  71      -5.935  -1.002  79.752  1.00  0.00              
ATOM    523  N   ILE A  72      -7.603  -0.232  78.464  1.00  0.00              
ATOM    524  CA  ILE A  72      -7.958   0.844  79.374  1.00  0.00              
ATOM    525  CB  ILE A  72      -8.579   2.025  78.588  1.00  0.00              
ATOM    526  CG2 ILE A  72      -8.928   3.179  79.530  1.00  0.00              
ATOM    527  CG1 ILE A  72      -7.624   2.507  77.495  1.00  0.00              
ATOM    528  CD1 ILE A  72      -8.207   3.561  76.532  1.00  0.00              
ATOM    529  C   ILE A  72      -8.905   0.309  80.439  1.00  0.00              
ATOM    530  O   ILE A  72      -9.885  -0.381  80.143  1.00  0.00              
ATOM    531  N   ILE A  73      -8.607   0.602  81.703  1.00  0.00              
ATOM    532  CA  ILE A  73      -9.460   0.148  82.788  1.00  0.00              
ATOM    533  CB  ILE A  73      -8.650  -0.047  84.080  1.00  0.00              
ATOM    534  CG2 ILE A  73      -9.584  -0.552  85.171  1.00  0.00              
ATOM    535  CG1 ILE A  73      -7.492  -1.019  83.866  1.00  0.00              
ATOM    536  CD1 ILE A  73      -6.541  -1.183  85.066  1.00  0.00              
ATOM    537  C   ILE A  73     -10.626   1.111  82.984  1.00  0.00              
ATOM    538  O   ILE A  73     -10.444   2.278  83.345  1.00  0.00              
ATOM    539  N   THR A  74     -11.828   0.600  82.726  1.00  0.00              
ATOM    540  CA  THR A  74     -13.045   1.386  82.790  1.00  0.00              
ATOM    541  CB  THR A  74     -13.960   0.968  81.621  1.00  0.00              
ATOM    542  OG1 THR A  74     -14.103  -0.445  81.731  1.00  0.00              
ATOM    543  CG2 THR A  74     -13.391   1.345  80.259  1.00  0.00              
ATOM    544  C   THR A  74     -13.765   1.256  84.129  1.00  0.00              
ATOM    545  O   THR A  74     -13.835   2.211  84.907  1.00  0.00              
ATOM    546  N   ASN A  75     -14.299   0.072  84.446  1.00  0.00              
ATOM    547  CA  ASN A  75     -15.118  -0.110  85.639  1.00  0.00              
ATOM    548  CB  ASN A  75     -16.125  -1.255  85.415  1.00  0.00              
ATOM    549  CG  ASN A  75     -17.309  -1.287  86.383  1.00  0.00              
ATOM    550  OD1 ASN A  75     -18.463  -1.416  85.981  1.00  0.00              
ATOM    551  ND2 ASN A  75     -17.136  -1.218  87.697  1.00  0.00              
ATOM    552  C   ASN A  75     -14.262  -0.324  86.889  1.00  0.00              
ATOM    553  O   ASN A  75     -14.250  -1.398  87.502  1.00  0.00              
ATOM    554  N   TRP A  76     -13.598   0.753  87.319  1.00  0.00              
ATOM    555  CA  TRP A  76     -12.659   0.749  88.437  1.00  0.00              
ATOM    556  CB  TRP A  76     -12.223   2.169  88.764  1.00  0.00              
ATOM    557  CG  TRP A  76     -11.091   2.611  87.852  1.00  0.00              
ATOM    558  CD2 TRP A  76      -9.754   2.466  88.094  1.00  0.00              
ATOM    559  CE2 TRP A  76      -9.207   2.931  86.938  1.00  0.00              
ATOM    560  CE3 TRP A  76      -9.062   1.637  88.944  1.00  0.00              
ATOM    561  CD1 TRP A  76     -11.322   3.156  86.609  1.00  0.00              
ATOM    562  NE1 TRP A  76     -10.139   3.316  86.056  1.00  0.00              
ATOM    563  CZ2 TRP A  76      -7.930   2.624  86.548  1.00  0.00              
ATOM    564  CZ3 TRP A  76      -7.763   1.330  88.580  1.00  0.00              
ATOM    565  CH2 TRP A  76      -7.207   1.817  87.405  1.00  0.00              
ATOM    566  C   TRP A  76     -12.993   0.008  89.724  1.00  0.00              
ATOM    567  O   TRP A  76     -12.141  -0.710  90.247  1.00  0.00              
ATOM    568  N   ASP A  77     -14.220   0.109  90.244  1.00  0.00              
ATOM    569  CA  ASP A  77     -14.613  -0.669  91.419  1.00  0.00              
ATOM    570  CB  ASP A  77     -15.977  -0.255  91.948  1.00  0.00              
ATOM    571  CG  ASP A  77     -15.903   1.010  92.788  1.00  0.00              
ATOM    572  OD1 ASP A  77     -15.965   0.915  94.012  1.00  0.00              
ATOM    573  OD2 ASP A  77     -15.795   2.087  92.201  1.00  0.00              
ATOM    574  C   ASP A  77     -14.573  -2.175  91.225  1.00  0.00              
ATOM    575  O   ASP A  77     -14.259  -2.944  92.133  1.00  0.00              
ATOM    576  N   ASP A  78     -14.816  -2.593  89.986  1.00  0.00              
ATOM    577  CA  ASP A  78     -14.793  -4.001  89.635  1.00  0.00              
ATOM    578  CB  ASP A  78     -15.721  -4.290  88.464  1.00  0.00              
ATOM    579  CG  ASP A  78     -17.213  -4.140  88.741  1.00  0.00              
ATOM    580  OD1 ASP A  78     -17.624  -3.556  89.749  1.00  0.00              
ATOM    581  OD2 ASP A  78     -18.010  -4.577  87.919  1.00  0.00              
ATOM    582  C   ASP A  78     -13.375  -4.435  89.316  1.00  0.00              
ATOM    583  O   ASP A  78     -13.029  -5.605  89.468  1.00  0.00              
ATOM    584  N   MET A  79     -12.528  -3.492  88.885  1.00  0.00              
ATOM    585  CA  MET A  79     -11.089  -3.716  88.832  1.00  0.00              
ATOM    586  CB  MET A  79     -10.391  -2.507  88.233  1.00  0.00              
ATOM    587  CG  MET A  79      -8.918  -2.715  87.920  1.00  0.00              
ATOM    588  SD  MET A  79      -8.669  -3.805  86.497  1.00  0.00              
ATOM    589  CE  MET A  79      -7.961  -5.209  87.304  1.00  0.00              
ATOM    590  C   MET A  79     -10.545  -3.964  90.237  1.00  0.00              
ATOM    591  O   MET A  79      -9.711  -4.847  90.437  1.00  0.00              
ATOM    592  N   GLU A  80     -11.028  -3.199  91.224  1.00  0.00              
ATOM    593  CA  GLU A  80     -10.725  -3.449  92.629  1.00  0.00              
ATOM    594  CB  GLU A  80     -11.396  -2.419  93.526  1.00  0.00              
ATOM    595  CG  GLU A  80     -10.923  -0.996  93.280  1.00  0.00              
ATOM    596  CD  GLU A  80     -11.668   0.044  94.101  1.00  0.00              
ATOM    597  OE1 GLU A  80     -11.395   0.165  95.294  1.00  0.00              
ATOM    598  OE2 GLU A  80     -12.518   0.738  93.542  1.00  0.00              
ATOM    599  C   GLU A  80     -11.162  -4.843  93.059  1.00  0.00              
ATOM    600  O   GLU A  80     -10.408  -5.547  93.731  1.00  0.00              
ATOM    601  N   LYS A  81     -12.372  -5.259  92.662  1.00  0.00              
ATOM    602  CA  LYS A  81     -12.825  -6.636  92.837  1.00  0.00              
ATOM    603  CB  LYS A  81     -14.225  -6.815  92.263  1.00  0.00              
ATOM    604  CG  LYS A  81     -15.312  -6.152  93.089  1.00  0.00              
ATOM    605  CD  LYS A  81     -16.168  -7.235  93.718  1.00  0.00              
ATOM    606  CE  LYS A  81     -17.199  -6.628  94.653  1.00  0.00              
ATOM    607  NZ  LYS A  81     -18.166  -7.638  95.034  1.00  0.00              
ATOM    608  C   LYS A  81     -11.889  -7.674  92.226  1.00  0.00              
ATOM    609  O   LYS A  81     -11.590  -8.687  92.866  1.00  0.00              
ATOM    610  N   ILE A  82     -11.395  -7.431  91.003  1.00  0.00              
ATOM    611  CA  ILE A  82     -10.387  -8.293  90.398  1.00  0.00              
ATOM    612  CB  ILE A  82     -10.066  -7.917  88.929  1.00  0.00              
ATOM    613  CG2 ILE A  82      -8.934  -8.784  88.376  1.00  0.00              
ATOM    614  CG1 ILE A  82     -11.296  -8.051  88.039  1.00  0.00              
ATOM    615  CD1 ILE A  82     -11.060  -7.663  86.567  1.00  0.00              
ATOM    616  C   ILE A  82      -9.127  -8.327  91.251  1.00  0.00              
ATOM    617  O   ILE A  82      -8.713  -9.415  91.642  1.00  0.00              
ATOM    618  N   TRP A  83      -8.542  -7.180  91.611  1.00  0.00              
ATOM    619  CA  TRP A  83      -7.345  -7.146  92.446  1.00  0.00              
ATOM    620  CB  TRP A  83      -6.866  -5.716  92.664  1.00  0.00              
ATOM    621  CG  TRP A  83      -6.332  -5.019  91.419  1.00  0.00              
ATOM    622  CD2 TRP A  83      -6.419  -3.686  91.136  1.00  0.00              
ATOM    623  CE2 TRP A  83      -5.771  -3.597  89.947  1.00  0.00              
ATOM    624  CE3 TRP A  83      -6.771  -2.580  91.870  1.00  0.00              
ATOM    625  CD1 TRP A  83      -5.659  -5.692  90.415  1.00  0.00              
ATOM    626  NE1 TRP A  83      -5.328  -4.784  89.518  1.00  0.00              
ATOM    627  CZ2 TRP A  83      -5.409  -2.406  89.373  1.00  0.00              
ATOM    628  CZ3 TRP A  83      -6.438  -1.358  91.306  1.00  0.00              
ATOM    629  CH2 TRP A  83      -5.771  -1.274  90.086  1.00  0.00              
ATOM    630  C   TRP A  83      -7.513  -7.834  93.794  1.00  0.00              
ATOM    631  O   TRP A  83      -6.595  -8.494  94.283  1.00  0.00              
ATOM    632  N   HIS A  84      -8.709  -7.717  94.379  1.00  0.00              
ATOM    633  CA  HIS A  84      -9.066  -8.431  95.595  1.00  0.00              
ATOM    634  CB  HIS A  84     -10.482  -8.042  96.014  1.00  0.00              
ATOM    635  CG  HIS A  84     -10.870  -8.500  97.412  1.00  0.00              
ATOM    636  ND1 HIS A  84     -10.505  -7.950  98.559  1.00  0.00              
ATOM    637  CD2 HIS A  84     -11.692  -9.569  97.684  1.00  0.00              
ATOM    638  NE2 HIS A  84     -11.772  -9.601  98.989  1.00  0.00              
ATOM    639  CE1 HIS A  84     -11.064  -8.634  99.520  1.00  0.00              
ATOM    640  C   HIS A  84      -8.957  -9.939  95.388  1.00  0.00              
ATOM    641  O   HIS A  84      -8.385 -10.642  96.222  1.00  0.00              
ATOM    642  N   HIS A  85      -9.461 -10.441  94.255  1.00  0.00              
ATOM    643  CA  HIS A  85      -9.334 -11.848  93.894  1.00  0.00              
ATOM    644  CB  HIS A  85     -10.117 -12.070  92.599  1.00  0.00              
ATOM    645  CG  HIS A  85     -10.552 -13.496  92.294  1.00  0.00              
ATOM    646  ND1 HIS A  85     -10.071 -14.306  91.364  1.00  0.00              
ATOM    647  CD2 HIS A  85     -11.609 -14.126  92.911  1.00  0.00              
ATOM    648  NE2 HIS A  85     -11.704 -15.287  92.315  1.00  0.00              
ATOM    649  CE1 HIS A  85     -10.789 -15.396  91.382  1.00  0.00              
ATOM    650  C   HIS A  85      -7.851 -12.189  93.727  1.00  0.00              
ATOM    651  O   HIS A  85      -7.315 -13.021  94.469  1.00  0.00              
ATOM    652  N   THR A  86      -7.165 -11.469  92.822  1.00  0.00              
ATOM    653  CA  THR A  86      -5.746 -11.622  92.513  1.00  0.00              
ATOM    654  CB  THR A  86      -5.268 -10.378  91.725  1.00  0.00              
ATOM    655  OG1 THR A  86      -6.154 -10.220  90.628  1.00  0.00              
ATOM    656  CG2 THR A  86      -3.844 -10.491  91.209  1.00  0.00              
ATOM    657  C   THR A  86      -4.865 -11.798  93.744  1.00  0.00              
ATOM    658  O   THR A  86      -4.140 -12.787  93.865  1.00  0.00              
ATOM    659  N   PHE A  87      -4.959 -10.855  94.681  1.00  0.00              
ATOM    660  CA  PHE A  87      -4.104 -10.882  95.849  1.00  0.00              
ATOM    661  CB  PHE A  87      -3.909  -9.473  96.409  1.00  0.00              
ATOM    662  CG  PHE A  87      -3.398  -8.452  95.395  1.00  0.00              
ATOM    663  CD1 PHE A  87      -3.962  -7.192  95.372  1.00  0.00              
ATOM    664  CD2 PHE A  87      -2.413  -8.782  94.480  1.00  0.00              
ATOM    665  CE1 PHE A  87      -3.560  -6.278  94.422  1.00  0.00              
ATOM    666  CE2 PHE A  87      -2.019  -7.861  93.532  1.00  0.00              
ATOM    667  CZ  PHE A  87      -2.594  -6.611  93.498  1.00  0.00              
ATOM    668  C   PHE A  87      -4.651 -11.814  96.915  1.00  0.00              
ATOM    669  O   PHE A  87      -3.977 -12.772  97.296  1.00  0.00              
ATOM    670  N   TYR A  88      -5.899 -11.614  97.348  1.00  0.00              
ATOM    671  CA  TYR A  88      -6.377 -12.257  98.560  1.00  0.00              
ATOM    672  CB  TYR A  88      -7.510 -11.462  99.207  1.00  0.00              
ATOM    673  CG  TYR A  88      -7.118 -10.049  99.625  1.00  0.00              
ATOM    674  CD1 TYR A  88      -7.340  -9.001  98.756  1.00  0.00              
ATOM    675  CE1 TYR A  88      -7.049  -7.709  99.133  1.00  0.00              
ATOM    676  CD2 TYR A  88      -6.578  -9.808 100.874  1.00  0.00              
ATOM    677  CE2 TYR A  88      -6.280  -8.514 101.257  1.00  0.00              
ATOM    678  CZ  TYR A  88      -6.523  -7.475 100.383  1.00  0.00              
ATOM    679  OH  TYR A  88      -6.225  -6.175 100.737  1.00  0.00              
ATOM    680  C   TYR A  88      -6.778 -13.717  98.415  1.00  0.00              
ATOM    681  O   TYR A  88      -6.535 -14.479  99.351  1.00  0.00              
ATOM    682  N   ASN A  89      -7.374 -14.177  97.305  1.00  0.00              
ATOM    683  CA  ASN A  89      -7.718 -15.594  97.217  1.00  0.00              
ATOM    684  CB  ASN A  89      -9.204 -15.850  96.895  1.00  0.00              
ATOM    685  CG  ASN A  89      -9.631 -15.793  95.433  1.00  0.00              
ATOM    686  OD1 ASN A  89      -9.030 -15.121  94.605  1.00  0.00              
ATOM    687  ND2 ASN A  89     -10.685 -16.491  95.037  1.00  0.00              
ATOM    688  C   ASN A  89      -6.807 -16.391  96.295  1.00  0.00              
ATOM    689  O   ASN A  89      -6.534 -17.564  96.562  1.00  0.00              
ATOM    690  N   GLU A  90      -6.352 -15.765  95.203  1.00  0.00              
ATOM    691  CA  GLU A  90      -5.436 -16.395  94.262  1.00  0.00              
ATOM    692  CB  GLU A  90      -5.457 -15.667  92.918  1.00  0.00              
ATOM    693  CG  GLU A  90      -6.810 -15.525  92.229  1.00  0.00              
ATOM    694  CD  GLU A  90      -7.432 -16.817  91.726  1.00  0.00              
ATOM    695  OE1 GLU A  90      -7.187 -17.162  90.570  1.00  0.00              
ATOM    696  OE2 GLU A  90      -8.181 -17.457  92.461  1.00  0.00              
ATOM    697  C   GLU A  90      -4.002 -16.456  94.775  1.00  0.00              
ATOM    698  O   GLU A  90      -3.456 -17.545  94.945  1.00  0.00              
ATOM    699  N   LEU A  91      -3.355 -15.309  95.014  1.00  0.00              
ATOM    700  CA  LEU A  91      -2.004 -15.297  95.563  1.00  0.00              
ATOM    701  CB  LEU A  91      -1.255 -14.042  95.130  1.00  0.00              
ATOM    702  CG  LEU A  91      -0.952 -13.884  93.647  1.00  0.00              
ATOM    703  CD1 LEU A  91      -0.312 -12.535  93.388  1.00  0.00              
ATOM    704  CD2 LEU A  91      -0.064 -15.015  93.151  1.00  0.00              
ATOM    705  C   LEU A  91      -1.952 -15.444  97.078  1.00  0.00              
ATOM    706  O   LEU A  91      -0.895 -15.681  97.663  1.00  0.00              
ATOM    707  N   ARG A  92      -3.118 -15.259  97.710  1.00  0.00              
ATOM    708  CA  ARG A  92      -3.379 -15.551  99.118  1.00  0.00              
ATOM    709  CB  ARG A  92      -3.201 -17.045  99.438  1.00  0.00              
ATOM    710  CG  ARG A  92      -3.974 -17.913  98.454  1.00  0.00              
ATOM    711  CD  ARG A  92      -4.162 -19.356  98.883  1.00  0.00              
ATOM    712  NE  ARG A  92      -5.067 -19.480 100.016  1.00  0.00              
ATOM    713  CZ  ARG A  92      -6.392 -19.308  99.932  1.00  0.00              
ATOM    714  NH1 ARG A  92      -7.108 -19.555 101.021  1.00  0.00              
ATOM    715  NH2 ARG A  92      -7.002 -18.858  98.833  1.00  0.00              
ATOM    716  C   ARG A  92      -2.602 -14.659 100.082  1.00  0.00              
ATOM    717  O   ARG A  92      -2.289 -15.015 101.220  1.00  0.00              
ATOM    718  N   VAL A  93      -2.330 -13.439  99.617  1.00  0.00              
ATOM    719  CA  VAL A  93      -1.505 -12.487 100.344  1.00  0.00              
ATOM    720  CB  VAL A  93      -0.103 -12.313  99.702  1.00  0.00              
ATOM    721  CG1 VAL A  93       0.753 -13.558  99.877  1.00  0.00              
ATOM    722  CG2 VAL A  93      -0.185 -11.933  98.229  1.00  0.00              
ATOM    723  C   VAL A  93      -2.194 -11.134 100.427  1.00  0.00              
ATOM    724  O   VAL A  93      -3.077 -10.813  99.627  1.00  0.00              
ATOM    725  N   ALA A  94      -1.792 -10.318 101.400  1.00  0.00              
ATOM    726  CA  ALA A  94      -2.309  -8.967 101.493  1.00  0.00              
ATOM    727  CB  ALA A  94      -2.450  -8.558 102.953  1.00  0.00              
ATOM    728  C   ALA A  94      -1.346  -7.999 100.814  1.00  0.00              
ATOM    729  O   ALA A  94      -0.148  -8.004 101.128  1.00  0.00              
ATOM    730  N   PRO A  95      -1.796  -7.151  99.876  1.00  0.00              
ATOM    731  CD  PRO A  95      -3.126  -7.192  99.286  1.00  0.00              
ATOM    732  CA  PRO A  95      -0.994  -6.098  99.257  1.00  0.00              
ATOM    733  CB  PRO A  95      -1.960  -5.462  98.278  1.00  0.00              
ATOM    734  CG  PRO A  95      -3.319  -5.756  98.850  1.00  0.00              
ATOM    735  C   PRO A  95      -0.434  -5.105 100.269  1.00  0.00              
ATOM    736  O   PRO A  95       0.626  -4.522 100.055  1.00  0.00              
ATOM    737  N   GLU A  96      -1.103  -4.978 101.423  1.00  0.00              
ATOM    738  CA  GLU A  96      -0.599  -4.241 102.578  1.00  0.00              
ATOM    739  CB  GLU A  96      -1.556  -4.366 103.766  1.00  0.00              
ATOM    740  CG  GLU A  96      -2.907  -3.644 103.674  1.00  0.00              
ATOM    741  CD  GLU A  96      -4.039  -4.289 102.877  1.00  0.00              
ATOM    742  OE1 GLU A  96      -5.126  -3.722 102.846  1.00  0.00              
ATOM    743  OE2 GLU A  96      -3.870  -5.381 102.313  1.00  0.00              
ATOM    744  C   GLU A  96       0.792  -4.663 103.048  1.00  0.00              
ATOM    745  O   GLU A  96       1.493  -3.902 103.714  1.00  0.00              
ATOM    746  N   GLU A  97       1.210  -5.888 102.719  1.00  0.00              
ATOM    747  CA  GLU A  97       2.538  -6.366 103.064  1.00  0.00              
ATOM    748  CB  GLU A  97       2.482  -7.860 103.352  1.00  0.00              
ATOM    749  CG  GLU A  97       1.417  -8.330 104.334  1.00  0.00              
ATOM    750  CD  GLU A  97       1.211  -9.837 104.289  1.00  0.00              
ATOM    751  OE1 GLU A  97       0.493 -10.311 103.402  1.00  0.00              
ATOM    752  OE2 GLU A  97       1.764 -10.536 105.134  1.00  0.00              
ATOM    753  C   GLU A  97       3.528  -6.155 101.921  1.00  0.00              
ATOM    754  O   GLU A  97       4.738  -6.096 102.147  1.00  0.00              
ATOM    755  N   HIS A  98       3.059  -6.004 100.679  1.00  0.00              
ATOM    756  CA  HIS A  98       3.886  -6.312  99.523  1.00  0.00              
ATOM    757  CB  HIS A  98       3.299  -7.502  98.773  1.00  0.00              
ATOM    758  CG  HIS A  98       3.288  -8.803  99.559  1.00  0.00              
ATOM    759  ND1 HIS A  98       2.306  -9.300 100.296  1.00  0.00              
ATOM    760  CD2 HIS A  98       4.353  -9.668  99.619  1.00  0.00              
ATOM    761  NE2 HIS A  98       3.958 -10.640 100.395  1.00  0.00              
ATOM    762  CE1 HIS A  98       2.732 -10.427 100.799  1.00  0.00              
ATOM    763  C   HIS A  98       4.097  -5.174  98.529  1.00  0.00              
ATOM    764  O   HIS A  98       3.131  -4.523  98.115  1.00  0.00              
ATOM    765  N   PRO A  99       5.343  -4.893  98.110  1.00  0.00              
ATOM    766  CD  PRO A  99       6.565  -5.366  98.753  1.00  0.00              
ATOM    767  CA  PRO A  99       5.654  -3.965  97.024  1.00  0.00              
ATOM    768  CB  PRO A  99       7.167  -4.017  96.957  1.00  0.00              
ATOM    769  CG  PRO A  99       7.562  -4.284  98.385  1.00  0.00              
ATOM    770  C   PRO A  99       5.008  -4.445  95.730  1.00  0.00              
ATOM    771  O   PRO A  99       5.322  -5.526  95.229  1.00  0.00              
ATOM    772  N   THR A 100       4.066  -3.677  95.190  1.00  0.00              
ATOM    773  CA  THR A 100       3.251  -4.168  94.093  1.00  0.00              
ATOM    774  CB  THR A 100       1.769  -3.974  94.467  1.00  0.00              
ATOM    775  OG1 THR A 100       1.580  -4.653  95.707  1.00  0.00              
ATOM    776  CG2 THR A 100       0.818  -4.561  93.431  1.00  0.00              
ATOM    777  C   THR A 100       3.603  -3.535  92.750  1.00  0.00              
ATOM    778  O   THR A 100       3.758  -2.319  92.635  1.00  0.00              
ATOM    779  N   LEU A 101       3.759  -4.364  91.720  1.00  0.00              
ATOM    780  CA  LEU A 101       3.996  -3.896  90.369  1.00  0.00              
ATOM    781  CB  LEU A 101       5.274  -4.517  89.805  1.00  0.00              
ATOM    782  CG  LEU A 101       5.754  -4.103  88.417  1.00  0.00              
ATOM    783  CD1 LEU A 101       5.990  -2.606  88.338  1.00  0.00              
ATOM    784  CD2 LEU A 101       7.033  -4.838  88.072  1.00  0.00              
ATOM    785  C   LEU A 101       2.802  -4.255  89.500  1.00  0.00              
ATOM    786  O   LEU A 101       2.413  -5.422  89.375  1.00  0.00              
ATOM    787  N   LEU A 102       2.205  -3.222  88.909  1.00  0.00              
ATOM    788  CA  LEU A 102       1.057  -3.397  88.037  1.00  0.00              
ATOM    789  CB  LEU A 102      -0.110  -2.560  88.539  1.00  0.00              
ATOM    790  CG  LEU A 102      -0.739  -2.965  89.865  1.00  0.00              
ATOM    791  CD1 LEU A 102      -1.600  -1.848  90.398  1.00  0.00              
ATOM    792  CD2 LEU A 102      -1.547  -4.243  89.729  1.00  0.00              
ATOM    793  C   LEU A 102       1.411  -3.011  86.612  1.00  0.00              
ATOM    794  O   LEU A 102       2.086  -2.006  86.371  1.00  0.00              
ATOM    795  N   THR A 103       0.986  -3.826  85.649  1.00  0.00              
ATOM    796  CA  THR A 103       1.323  -3.578  84.258  1.00  0.00              
ATOM    797  CB  THR A 103       1.404  -4.913  83.506  1.00  0.00              
ATOM    798  OG1 THR A 103       0.110  -5.506  83.582  1.00  0.00              
ATOM    799  CG2 THR A 103       2.461  -5.836  84.091  1.00  0.00              
ATOM    800  C   THR A 103       0.375  -2.618  83.551  1.00  0.00              
ATOM    801  O   THR A 103      -0.801  -2.940  83.352  1.00  0.00              
ATOM    802  N   GLU A 104       0.862  -1.445  83.152  1.00  0.00              
ATOM    803  CA  GLU A 104       0.074  -0.533  82.346  1.00  0.00              
ATOM    804  CB  GLU A 104       0.524   0.909  82.557  1.00  0.00              
ATOM    805  CG  GLU A 104      -0.356   1.893  81.798  1.00  0.00              
ATOM    806  CD  GLU A 104      -0.136   3.365  82.087  1.00  0.00              
ATOM    807  OE1 GLU A 104       0.986   3.862  81.956  1.00  0.00              
ATOM    808  OE2 GLU A 104      -1.113   4.014  82.452  1.00  0.00              
ATOM    809  C   GLU A 104       0.186  -0.897  80.873  1.00  0.00              
ATOM    810  O   GLU A 104       1.281  -1.079  80.335  1.00  0.00              
ATOM    811  N   ALA A 105      -0.972  -1.020  80.226  1.00  0.00              
ATOM    812  CA  ALA A 105      -1.034  -1.112  78.776  1.00  0.00              
ATOM    813  CB  ALA A 105      -2.482  -1.290  78.349  1.00  0.00              
ATOM    814  C   ALA A 105      -0.515   0.170  78.126  1.00  0.00              
ATOM    815  O   ALA A 105      -0.773   1.261  78.649  1.00  0.00              
ATOM    816  N   PRO A 106       0.245   0.115  77.020  1.00  0.00              
ATOM    817  CD  PRO A 106       0.779  -1.112  76.435  1.00  0.00              
ATOM    818  CA  PRO A 106       0.702   1.295  76.288  1.00  0.00              
ATOM    819  CB  PRO A 106       1.373   0.692  75.076  1.00  0.00              
ATOM    820  CG  PRO A 106       1.943  -0.597  75.612  1.00  0.00              
ATOM    821  C   PRO A 106      -0.460   2.206  75.906  1.00  0.00              
ATOM    822  O   PRO A 106      -1.573   1.745  75.651  1.00  0.00              
ATOM    823  N   LEU A 107      -0.221   3.519  75.954  1.00  0.00              
ATOM    824  CA  LEU A 107      -1.232   4.546  75.705  1.00  0.00              
ATOM    825  CB  LEU A 107      -1.730   4.518  74.248  1.00  0.00              
ATOM    826  CG  LEU A 107      -0.735   4.747  73.114  1.00  0.00              
ATOM    827  CD1 LEU A 107      -1.423   4.550  71.776  1.00  0.00              
ATOM    828  CD2 LEU A 107      -0.104   6.129  73.192  1.00  0.00              
ATOM    829  C   LEU A 107      -2.412   4.614  76.679  1.00  0.00              
ATOM    830  O   LEU A 107      -3.320   5.425  76.480  1.00  0.00              
ATOM    831  N   ASN A 108      -2.450   3.805  77.750  1.00  0.00              
ATOM    832  CA  ASN A 108      -3.443   3.972  78.808  1.00  0.00              
ATOM    833  CB  ASN A 108      -3.378   2.799  79.786  1.00  0.00              
ATOM    834  CG  ASN A 108      -4.394   2.860  80.918  1.00  0.00              
ATOM    835  OD1 ASN A 108      -5.582   2.612  80.729  1.00  0.00              
ATOM    836  ND2 ASN A 108      -3.991   3.223  82.127  1.00  0.00              
ATOM    837  C   ASN A 108      -3.199   5.297  79.534  1.00  0.00              
ATOM    838  O   ASN A 108      -2.064   5.561  79.937  1.00  0.00              
ATOM    839  N   PRO A 109      -4.208   6.169  79.697  1.00  0.00              
ATOM    840  CD  PRO A 109      -5.581   5.937  79.256  1.00  0.00              
ATOM    841  CA  PRO A 109      -4.062   7.524  80.225  1.00  0.00              
ATOM    842  CB  PRO A 109      -5.479   8.059  80.178  1.00  0.00              
ATOM    843  CG  PRO A 109      -6.081   7.344  78.999  1.00  0.00              
ATOM    844  C   PRO A 109      -3.468   7.713  81.615  1.00  0.00              
ATOM    845  O   PRO A 109      -3.730   6.960  82.557  1.00  0.00              
ATOM    846  N   LYS A 110      -2.719   8.817  81.719  1.00  0.00              
ATOM    847  CA  LYS A 110      -2.133   9.313  82.962  1.00  0.00              
ATOM    848  CB  LYS A 110      -1.646  10.737  82.749  1.00  0.00              
ATOM    849  CG  LYS A 110      -0.418  10.843  81.874  1.00  0.00              
ATOM    850  CD  LYS A 110      -0.270  12.273  81.395  1.00  0.00              
ATOM    851  CE  LYS A 110       1.139  12.477  80.882  1.00  0.00              
ATOM    852  NZ  LYS A 110       2.031  12.727  81.999  1.00  0.00              
ATOM    853  C   LYS A 110      -3.084   9.321  84.148  1.00  0.00              
ATOM    854  O   LYS A 110      -2.766   8.805  85.217  1.00  0.00              
ATOM    855  N   ALA A 111      -4.285   9.872  83.945  1.00  0.00              
ATOM    856  CA  ALA A 111      -5.320   9.907  84.969  1.00  0.00              
ATOM    857  CB  ALA A 111      -6.555  10.593  84.409  1.00  0.00              
ATOM    858  C   ALA A 111      -5.740   8.522  85.446  1.00  0.00              
ATOM    859  O   ALA A 111      -5.966   8.307  86.636  1.00  0.00              
ATOM    860  N   ASN A 112      -5.775   7.557  84.522  1.00  0.00              
ATOM    861  CA  ASN A 112      -6.169   6.187  84.820  1.00  0.00              
ATOM    862  CB  ASN A 112      -6.380   5.467  83.491  1.00  0.00              
ATOM    863  CG  ASN A 112      -6.993   4.083  83.591  1.00  0.00              
ATOM    864  OD1 ASN A 112      -6.309   3.084  83.800  1.00  0.00              
ATOM    865  ND2 ASN A 112      -8.303   3.977  83.422  1.00  0.00              
ATOM    866  C   ASN A 112      -5.077   5.529  85.660  1.00  0.00              
ATOM    867  O   ASN A 112      -5.353   4.904  86.685  1.00  0.00              
ATOM    868  N   ARG A 113      -3.816   5.743  85.261  1.00  0.00              
ATOM    869  CA  ARG A 113      -2.646   5.323  86.026  1.00  0.00              
ATOM    870  CB  ARG A 113      -1.398   5.732  85.249  1.00  0.00              
ATOM    871  CG  ARG A 113      -0.058   5.374  85.879  1.00  0.00              
ATOM    872  CD  ARG A 113       1.091   5.627  84.912  1.00  0.00              
ATOM    873  NE  ARG A 113       1.250   7.029  84.554  1.00  0.00              
ATOM    874  CZ  ARG A 113       1.582   7.414  83.319  1.00  0.00              
ATOM    875  NH1 ARG A 113       1.788   8.700  83.082  1.00  0.00              
ATOM    876  NH2 ARG A 113       1.699   6.552  82.314  1.00  0.00              
ATOM    877  C   ARG A 113      -2.615   5.926  87.430  1.00  0.00              
ATOM    878  O   ARG A 113      -2.303   5.254  88.418  1.00  0.00              
ATOM    879  N   GLU A 114      -2.957   7.211  87.528  1.00  0.00              
ATOM    880  CA  GLU A 114      -3.027   7.896  88.806  1.00  0.00              
ATOM    881  CB  GLU A 114      -3.089   9.399  88.589  1.00  0.00              
ATOM    882  CG  GLU A 114      -1.746   9.891  88.058  1.00  0.00              
ATOM    883  CD  GLU A 114      -1.690  11.376  87.752  1.00  0.00              
ATOM    884  OE1 GLU A 114      -1.579  12.171  88.686  1.00  0.00              
ATOM    885  OE2 GLU A 114      -1.745  11.740  86.577  1.00  0.00              
ATOM    886  C   GLU A 114      -4.162   7.399  89.688  1.00  0.00              
ATOM    887  O   GLU A 114      -3.976   7.275  90.899  1.00  0.00              
ATOM    888  N   LYS A 115      -5.321   7.063  89.113  1.00  0.00              
ATOM    889  CA  LYS A 115      -6.392   6.412  89.857  1.00  0.00              
ATOM    890  CB  LYS A 115      -7.684   6.353  89.047  1.00  0.00              
ATOM    891  CG  LYS A 115      -8.408   7.693  89.002  1.00  0.00              
ATOM    892  CD  LYS A 115      -8.867   8.071  90.405  1.00  0.00              
ATOM    893  CE  LYS A 115      -9.427   9.480  90.446  1.00  0.00              
ATOM    894  NZ  LYS A 115      -9.778   9.815  91.812  1.00  0.00              
ATOM    895  C   LYS A 115      -6.017   5.026  90.354  1.00  0.00              
ATOM    896  O   LYS A 115      -6.335   4.668  91.489  1.00  0.00              
ATOM    897  N   MET A 116      -5.304   4.258  89.521  1.00  0.00              
ATOM    898  CA  MET A 116      -4.701   2.992  89.922  1.00  0.00              
ATOM    899  CB  MET A 116      -3.877   2.458  88.750  1.00  0.00              
ATOM    900  CG  MET A 116      -3.180   1.130  88.976  1.00  0.00              
ATOM    901  SD  MET A 116      -2.115   0.664  87.590  1.00  0.00              
ATOM    902  CE  MET A 116      -3.215  -0.386  86.687  1.00  0.00              
ATOM    903  C   MET A 116      -3.823   3.169  91.158  1.00  0.00              
ATOM    904  O   MET A 116      -4.004   2.491  92.171  1.00  0.00              
ATOM    905  N   THR A 117      -2.915   4.145  91.078  1.00  0.00              
ATOM    906  CA  THR A 117      -2.010   4.486  92.168  1.00  0.00              
ATOM    907  CB  THR A 117      -1.066   5.602  91.662  1.00  0.00              
ATOM    908  OG1 THR A 117      -0.424   5.060  90.512  1.00  0.00              
ATOM    909  CG2 THR A 117      -0.010   6.042  92.659  1.00  0.00              
ATOM    910  C   THR A 117      -2.772   4.876  93.437  1.00  0.00              
ATOM    911  O   THR A 117      -2.530   4.325  94.515  1.00  0.00              
ATOM    912  N   GLN A 118      -3.756   5.769  93.291  1.00  0.00              
ATOM    913  CA  GLN A 118      -4.599   6.216  94.390  1.00  0.00              
ATOM    914  CB  GLN A 118      -5.569   7.285  93.876  1.00  0.00              
ATOM    915  CG  GLN A 118      -6.586   7.784  94.893  1.00  0.00              
ATOM    916  CD  GLN A 118      -7.100   9.187  94.623  1.00  0.00              
ATOM    917  OE1 GLN A 118      -7.826   9.456  93.666  1.00  0.00              
ATOM    918  NE2 GLN A 118      -6.747  10.131  95.483  1.00  0.00              
ATOM    919  C   GLN A 118      -5.331   5.077  95.090  1.00  0.00              
ATOM    920  O   GLN A 118      -5.319   4.997  96.320  1.00  0.00              
ATOM    921  N   ILE A 119      -5.942   4.172  94.323  1.00  0.00              
ATOM    922  CA  ILE A 119      -6.630   3.020  94.888  1.00  0.00              
ATOM    923  CB  ILE A 119      -7.497   2.363  93.785  1.00  0.00              
ATOM    924  CG2 ILE A 119      -7.961   0.958  94.146  1.00  0.00              
ATOM    925  CG1 ILE A 119      -8.682   3.280  93.484  1.00  0.00              
ATOM    926  CD1 ILE A 119      -9.586   2.846  92.314  1.00  0.00              
ATOM    927  C   ILE A 119      -5.667   2.052  95.569  1.00  0.00              
ATOM    928  O   ILE A 119      -5.937   1.580  96.678  1.00  0.00              
ATOM    929  N   MET A 120      -4.515   1.766  94.958  1.00  0.00              
ATOM    930  CA  MET A 120      -3.553   0.855  95.562  1.00  0.00              
ATOM    931  CB  MET A 120      -2.424   0.523  94.604  1.00  0.00              
ATOM    932  CG  MET A 120      -2.908  -0.292  93.417  1.00  0.00              
ATOM    933  SD  MET A 120      -3.810  -1.785  93.896  1.00  0.00              
ATOM    934  CE  MET A 120      -2.436  -2.821  94.299  1.00  0.00              
ATOM    935  C   MET A 120      -2.988   1.345  96.885  1.00  0.00              
ATOM    936  O   MET A 120      -2.809   0.559  97.819  1.00  0.00              
ATOM    937  N   PHE A 121      -2.721   2.646  96.994  1.00  0.00              
ATOM    938  CA  PHE A 121      -2.279   3.204  98.259  1.00  0.00              
ATOM    939  CB  PHE A 121      -1.467   4.467  98.040  1.00  0.00              
ATOM    940  CG  PHE A 121      -0.112   4.174  97.417  1.00  0.00              
ATOM    941  CD1 PHE A 121       0.121   4.480  96.093  1.00  0.00              
ATOM    942  CD2 PHE A 121       0.886   3.602  98.179  1.00  0.00              
ATOM    943  CE1 PHE A 121       1.355   4.224  95.536  1.00  0.00              
ATOM    944  CE2 PHE A 121       2.116   3.345  97.613  1.00  0.00              
ATOM    945  CZ  PHE A 121       2.352   3.661  96.296  1.00  0.00              
ATOM    946  C   PHE A 121      -3.394   3.442  99.264  1.00  0.00              
ATOM    947  O   PHE A 121      -3.281   3.010 100.407  1.00  0.00              
ATOM    948  N   GLU A 122      -4.499   4.082  98.879  1.00  0.00              
ATOM    949  CA  GLU A 122      -5.560   4.398  99.826  1.00  0.00              
ATOM    950  CB  GLU A 122      -6.358   5.601  99.347  1.00  0.00              
ATOM    951  CG  GLU A 122      -5.531   6.882  99.409  1.00  0.00              
ATOM    952  CD  GLU A 122      -6.203   8.107  98.807  1.00  0.00              
ATOM    953  OE1 GLU A 122      -7.330   8.433  99.175  1.00  0.00              
ATOM    954  OE2 GLU A 122      -5.583   8.753  97.957  1.00  0.00              
ATOM    955  C   GLU A 122      -6.492   3.243 100.165  1.00  0.00              
ATOM    956  O   GLU A 122      -6.896   3.094 101.320  1.00  0.00              
ATOM    957  N   THR A 123      -6.859   2.413  99.187  1.00  0.00              
ATOM    958  CA  THR A 123      -7.733   1.278  99.440  1.00  0.00              
ATOM    959  CB  THR A 123      -8.656   1.044  98.227  1.00  0.00              
ATOM    960  OG1 THR A 123      -9.214   2.316  97.918  1.00  0.00              
ATOM    961  CG2 THR A 123      -9.761   0.034  98.504  1.00  0.00              
ATOM    962  C   THR A 123      -6.902   0.042  99.767  1.00  0.00              
ATOM    963  O   THR A 123      -6.983  -0.477 100.881  1.00  0.00              
ATOM    964  N   PHE A 124      -6.051  -0.424  98.845  1.00  0.00              
ATOM    965  CA  PHE A 124      -5.289  -1.651  99.064  1.00  0.00              
ATOM    966  CB  PHE A 124      -4.851  -2.256  97.734  1.00  0.00              
ATOM    967  CG  PHE A 124      -6.011  -2.892  96.982  1.00  0.00              
ATOM    968  CD1 PHE A 124      -6.349  -4.208  97.236  1.00  0.00              
ATOM    969  CD2 PHE A 124      -6.746  -2.148  96.080  1.00  0.00              
ATOM    970  CE1 PHE A 124      -7.437  -4.771  96.601  1.00  0.00              
ATOM    971  CE2 PHE A 124      -7.833  -2.719  95.453  1.00  0.00              
ATOM    972  CZ  PHE A 124      -8.182  -4.026  95.716  1.00  0.00              
ATOM    973  C   PHE A 124      -4.103  -1.519 100.012  1.00  0.00              
ATOM    974  O   PHE A 124      -3.543  -2.516 100.476  1.00  0.00              
ATOM    975  N   ASN A 125      -3.700  -0.270 100.268  1.00  0.00              
ATOM    976  CA  ASN A 125      -2.722   0.093 101.286  1.00  0.00              
ATOM    977  CB  ASN A 125      -3.308  -0.007 102.696  1.00  0.00              
ATOM    978  CG  ASN A 125      -4.208   1.176 103.008  1.00  0.00              
ATOM    979  OD1 ASN A 125      -3.778   2.169 103.592  1.00  0.00              
ATOM    980  ND2 ASN A 125      -5.480   1.116 102.643  1.00  0.00              
ATOM    981  C   ASN A 125      -1.361  -0.569 101.167  1.00  0.00              
ATOM    982  O   ASN A 125      -0.760  -1.051 102.129  1.00  0.00              
ATOM    983  N   VAL A 126      -0.882  -0.577  99.922  1.00  0.00              
ATOM    984  CA  VAL A 126       0.438  -1.108  99.617  1.00  0.00              
ATOM    985  CB  VAL A 126       0.653  -1.278  98.092  1.00  0.00              
ATOM    986  CG1 VAL A 126      -0.302  -2.311  97.534  1.00  0.00              
ATOM    987  CG2 VAL A 126       0.460   0.016  97.327  1.00  0.00              
ATOM    988  C   VAL A 126       1.551  -0.257 100.229  1.00  0.00              
ATOM    989  O   VAL A 126       1.465   0.974 100.195  1.00  0.00              
ATOM    990  N   PRO A 127       2.609  -0.838 100.815  1.00  0.00              
ATOM    991  CD  PRO A 127       2.736  -2.263 101.093  1.00  0.00              
ATOM    992  CA  PRO A 127       3.749  -0.095 101.342  1.00  0.00              
ATOM    993  CB  PRO A 127       4.541  -1.163 102.074  1.00  0.00              
ATOM    994  CG  PRO A 127       4.225  -2.434 101.327  1.00  0.00              
ATOM    995  C   PRO A 127       4.559   0.587 100.244  1.00  0.00              
ATOM    996  O   PRO A 127       5.093   1.679 100.444  1.00  0.00              
ATOM    997  N   ALA A 128       4.617  -0.055  99.073  1.00  0.00              
ATOM    998  CA  ALA A 128       5.340   0.438  97.919  1.00  0.00              
ATOM    999  CB  ALA A 128       6.758  -0.107  97.939  1.00  0.00              
ATOM   1000  C   ALA A 128       4.656  -0.093  96.667  1.00  0.00              
ATOM   1001  O   ALA A 128       4.128  -1.211  96.682  1.00  0.00              
ATOM   1002  N   MET A 129       4.628   0.677  95.578  1.00  0.00              
ATOM   1003  CA  MET A 129       3.966   0.258  94.350  1.00  0.00              
ATOM   1004  CB  MET A 129       2.484   0.618  94.445  1.00  0.00              
ATOM   1005  CG  MET A 129       1.483  -0.161  93.601  1.00  0.00              
ATOM   1006  SD  MET A 129       1.476   0.248  91.840  1.00  0.00              
ATOM   1007  CE  MET A 129       0.376   1.631  91.908  1.00  0.00              
ATOM   1008  C   MET A 129       4.596   0.961  93.156  1.00  0.00              
ATOM   1009  O   MET A 129       5.260   1.990  93.314  1.00  0.00              
ATOM   1010  N   TYR A 130       4.437   0.386  91.961  1.00  0.00              
ATOM   1011  CA  TYR A 130       4.791   1.054  90.720  1.00  0.00              
ATOM   1012  CB  TYR A 130       6.288   0.918  90.416  1.00  0.00              
ATOM   1013  CG  TYR A 130       6.759   1.871  89.326  1.00  0.00              
ATOM   1014  CD1 TYR A 130       7.237   1.373  88.130  1.00  0.00              
ATOM   1015  CE1 TYR A 130       7.624   2.235  87.125  1.00  0.00              
ATOM   1016  CD2 TYR A 130       6.675   3.236  89.522  1.00  0.00              
ATOM   1017  CE2 TYR A 130       7.054   4.100  88.519  1.00  0.00              
ATOM   1018  CZ  TYR A 130       7.527   3.593  87.329  1.00  0.00              
ATOM   1019  OH  TYR A 130       7.923   4.459  86.334  1.00  0.00              
ATOM   1020  C   TYR A 130       3.967   0.483  89.570  1.00  0.00              
ATOM   1021  O   TYR A 130       3.560  -0.682  89.577  1.00  0.00              
ATOM   1022  N   VAL A 131       3.702   1.331  88.575  1.00  0.00              
ATOM   1023  CA  VAL A 131       2.956   0.939  87.391  1.00  0.00              
ATOM   1024  CB  VAL A 131       1.812   1.939  87.099  1.00  0.00              
ATOM   1025  CG1 VAL A 131       0.879   1.355  86.060  1.00  0.00              
ATOM   1026  CG2 VAL A 131       1.010   2.324  88.332  1.00  0.00              
ATOM   1027  C   VAL A 131       3.954   0.940  86.238  1.00  0.00              
ATOM   1028  O   VAL A 131       4.581   1.969  85.979  1.00  0.00              
ATOM   1029  N   ALA A 132       4.139  -0.179  85.534  1.00  0.00              
ATOM   1030  CA  ALA A 132       5.131  -0.259  84.469  1.00  0.00              
ATOM   1031  CB  ALA A 132       6.206  -1.264  84.842  1.00  0.00              
ATOM   1032  C   ALA A 132       4.536  -0.693  83.138  1.00  0.00              
ATOM   1033  O   ALA A 132       3.623  -1.519  83.094  1.00  0.00              
ATOM   1034  N   ILE A 133       5.055  -0.148  82.035  1.00  0.00              
ATOM   1035  CA  ILE A 133       4.475  -0.357  80.714  1.00  0.00              
ATOM   1036  CB  ILE A 133       4.850   0.825  79.780  1.00  0.00              
ATOM   1037  CG2 ILE A 133       4.340   0.612  78.355  1.00  0.00              
ATOM   1038  CG1 ILE A 133       4.297   2.134  80.345  1.00  0.00              
ATOM   1039  CD1 ILE A 133       4.730   3.411  79.596  1.00  0.00              
ATOM   1040  C   ILE A 133       4.821  -1.717  80.110  1.00  0.00              
ATOM   1041  O   ILE A 133       5.987  -2.077  79.917  1.00  0.00              
ATOM   1042  N   GLN A 134       3.745  -2.431  79.763  1.00  0.00              
ATOM   1043  CA  GLN A 134       3.780  -3.801  79.260  1.00  0.00              
ATOM   1044  CB  GLN A 134       2.394  -4.212  78.760  1.00  0.00              
ATOM   1045  CG  GLN A 134       1.414  -4.326  79.919  1.00  0.00              
ATOM   1046  CD  GLN A 134       0.018  -4.827  79.587  1.00  0.00              
ATOM   1047  OE1 GLN A 134      -0.634  -4.387  78.643  1.00  0.00              
ATOM   1048  NE2 GLN A 134      -0.480  -5.774  80.368  1.00  0.00              
ATOM   1049  C   GLN A 134       4.824  -4.129  78.202  1.00  0.00              
ATOM   1050  O   GLN A 134       5.601  -5.074  78.351  1.00  0.00              
ATOM   1051  N   ALA A 135       4.882  -3.305  77.153  1.00  0.00              
ATOM   1052  CA  ALA A 135       5.842  -3.483  76.074  1.00  0.00              
ATOM   1053  CB  ALA A 135       5.618  -2.397  75.042  1.00  0.00              
ATOM   1054  C   ALA A 135       7.299  -3.400  76.519  1.00  0.00              
ATOM   1055  O   ALA A 135       8.145  -4.179  76.071  1.00  0.00              
ATOM   1056  N   VAL A 136       7.585  -2.485  77.454  1.00  0.00              
ATOM   1057  CA  VAL A 136       8.939  -2.288  77.960  1.00  0.00              
ATOM   1058  CB  VAL A 136       9.035  -1.009  78.831  1.00  0.00              
ATOM   1059  CG1 VAL A 136      10.464  -0.753  79.294  1.00  0.00              
ATOM   1060  CG2 VAL A 136       8.541   0.213  78.068  1.00  0.00              
ATOM   1061  C   VAL A 136       9.334  -3.530  78.750  1.00  0.00              
ATOM   1062  O   VAL A 136      10.441  -4.049  78.606  1.00  0.00              
ATOM   1063  N   LEU A 137       8.384  -4.046  79.536  1.00  0.00              
ATOM   1064  CA  LEU A 137       8.578  -5.280  80.283  1.00  0.00              
ATOM   1065  CB  LEU A 137       7.366  -5.555  81.159  1.00  0.00              
ATOM   1066  CG  LEU A 137       6.995  -4.496  82.184  1.00  0.00              
ATOM   1067  CD1 LEU A 137       5.711  -4.867  82.887  1.00  0.00              
ATOM   1068  CD2 LEU A 137       8.107  -4.305  83.192  1.00  0.00              
ATOM   1069  C   LEU A 137       8.861  -6.472  79.379  1.00  0.00              
ATOM   1070  O   LEU A 137       9.792  -7.231  79.646  1.00  0.00              
ATOM   1071  N   SER A 138       8.108  -6.640  78.287  1.00  0.00              
ATOM   1072  CA  SER A 138       8.417  -7.649  77.282  1.00  0.00              
ATOM   1073  CB  SER A 138       7.377  -7.608  76.186  1.00  0.00              
ATOM   1074  OG  SER A 138       6.125  -8.049  76.684  1.00  0.00              
ATOM   1075  C   SER A 138       9.807  -7.537  76.668  1.00  0.00              
ATOM   1076  O   SER A 138      10.502  -8.547  76.528  1.00  0.00              
ATOM   1077  N   LEU A 139      10.250  -6.320  76.331  1.00  0.00              
ATOM   1078  CA  LEU A 139      11.591  -6.114  75.797  1.00  0.00              
ATOM   1079  CB  LEU A 139      11.733  -4.671  75.339  1.00  0.00              
ATOM   1080  CG  LEU A 139      12.880  -4.312  74.410  1.00  0.00              
ATOM   1081  CD1 LEU A 139      12.737  -4.985  73.055  1.00  0.00              
ATOM   1082  CD2 LEU A 139      12.923  -2.816  74.221  1.00  0.00              
ATOM   1083  C   LEU A 139      12.663  -6.452  76.833  1.00  0.00              
ATOM   1084  O   LEU A 139      13.688  -7.071  76.534  1.00  0.00              
ATOM   1085  N   TYR A 140      12.408  -6.082  78.089  1.00  0.00              
ATOM   1086  CA  TYR A 140      13.289  -6.441  79.187  1.00  0.00              
ATOM   1087  CB  TYR A 140      13.018  -5.548  80.401  1.00  0.00              
ATOM   1088  CG  TYR A 140      13.680  -4.174  80.296  1.00  0.00              
ATOM   1089  CD1 TYR A 140      13.569  -3.404  79.149  1.00  0.00              
ATOM   1090  CE1 TYR A 140      14.274  -2.226  79.026  1.00  0.00              
ATOM   1091  CD2 TYR A 140      14.459  -3.723  81.342  1.00  0.00              
ATOM   1092  CE2 TYR A 140      15.163  -2.542  81.227  1.00  0.00              
ATOM   1093  CZ  TYR A 140      15.084  -1.813  80.060  1.00  0.00              
ATOM   1094  OH  TYR A 140      15.837  -0.663  79.927  1.00  0.00              
ATOM   1095  C   TYR A 140      13.253  -7.927  79.532  1.00  0.00              
ATOM   1096  O   TYR A 140      14.224  -8.459  80.068  1.00  0.00              
ATOM   1097  N   ALA A 141      12.162  -8.628  79.201  1.00  0.00              
ATOM   1098  CA  ALA A 141      12.127 -10.085  79.256  1.00  0.00              
ATOM   1099  CB  ALA A 141      10.708 -10.596  79.083  1.00  0.00              
ATOM   1100  C   ALA A 141      12.964 -10.726  78.157  1.00  0.00              
ATOM   1101  O   ALA A 141      13.592 -11.760  78.387  1.00  0.00              
ATOM   1102  N   SER A 142      12.986 -10.157  76.945  1.00  0.00              
ATOM   1103  CA  SER A 142      13.926 -10.605  75.927  1.00  0.00              
ATOM   1104  CB  SER A 142      13.400 -10.270  74.535  1.00  0.00              
ATOM   1105  OG  SER A 142      12.949  -8.928  74.434  1.00  0.00              
ATOM   1106  C   SER A 142      15.341 -10.068  76.135  1.00  0.00              
ATOM   1107  O   SER A 142      16.283 -10.460  75.441  1.00  0.00              
ATOM   1108  N   GLY A 143      15.501  -9.129  77.070  1.00  0.00              
ATOM   1109  CA  GLY A 143      16.811  -8.699  77.530  1.00  0.00              
ATOM   1110  C   GLY A 143      17.319  -7.461  76.808  1.00  0.00              
ATOM   1111  O   GLY A 143      18.457  -7.039  77.016  1.00  0.00              
ATOM   1112  N   ARG A 144      16.490  -6.847  75.965  1.00  0.00              
ATOM   1113  CA  ARG A 144      16.905  -5.676  75.216  1.00  0.00              
ATOM   1114  CB  ARG A 144      16.359  -5.681  73.792  1.00  0.00              
ATOM   1115  CG  ARG A 144      16.981  -6.624  72.774  1.00  0.00              
ATOM   1116  CD  ARG A 144      16.597  -8.082  72.957  1.00  0.00              
ATOM   1117  NE  ARG A 144      17.045  -8.848  71.807  1.00  0.00              
ATOM   1118  CZ  ARG A 144      17.226 -10.169  71.831  1.00  0.00              
ATOM   1119  NH1 ARG A 144      17.593 -10.761  70.704  1.00  0.00              
ATOM   1120  NH2 ARG A 144      17.070 -10.894  72.935  1.00  0.00              
ATOM   1121  C   ARG A 144      16.429  -4.406  75.899  1.00  0.00              
ATOM   1122  O   ARG A 144      15.404  -4.386  76.581  1.00  0.00              
ATOM   1123  N   THR A 145      17.194  -3.330  75.731  1.00  0.00              
ATOM   1124  CA  THR A 145      16.727  -2.011  76.127  1.00  0.00              
ATOM   1125  CB  THR A 145      17.872  -1.291  76.887  1.00  0.00              
ATOM   1126  OG1 THR A 145      17.277  -0.222  77.613  1.00  0.00              
ATOM   1127  CG2 THR A 145      19.011  -0.799  75.999  1.00  0.00              
ATOM   1128  C   THR A 145      16.180  -1.240  74.918  1.00  0.00              
ATOM   1129  O   THR A 145      15.456  -0.252  75.058  1.00  0.00              
ATOM   1130  N   THR A 146      16.461  -1.720  73.704  1.00  0.00              
ATOM   1131  CA  THR A 146      16.079  -1.036  72.480  1.00  0.00              
ATOM   1132  CB  THR A 146      17.327  -0.393  71.848  1.00  0.00              
ATOM   1133  OG1 THR A 146      17.831   0.530  72.806  1.00  0.00              
ATOM   1134  CG2 THR A 146      17.025   0.335  70.551  1.00  0.00              
ATOM   1135  C   THR A 146      15.470  -2.057  71.529  1.00  0.00              
ATOM   1136  O   THR A 146      15.957  -3.186  71.428  1.00  0.00              
ATOM   1137  N   GLY A 147      14.387  -1.674  70.855  1.00  0.00              
ATOM   1138  CA  GLY A 147      13.765  -2.508  69.843  1.00  0.00              
ATOM   1139  C   GLY A 147      12.319  -2.101  69.633  1.00  0.00              
ATOM   1140  O   GLY A 147      11.829  -1.183  70.295  1.00  0.00              
ATOM   1141  N   ILE A 148      11.609  -2.745  68.708  1.00  0.00              
ATOM   1142  CA  ILE A 148      10.196  -2.458  68.546  1.00  0.00              
ATOM   1143  CB  ILE A 148       9.809  -1.924  67.138  1.00  0.00              
ATOM   1144  CG2 ILE A 148      10.332  -2.800  66.006  1.00  0.00              
ATOM   1145  CG1 ILE A 148       8.300  -1.690  67.059  1.00  0.00              
ATOM   1146  CD1 ILE A 148       7.788  -1.025  65.780  1.00  0.00              
ATOM   1147  C   ILE A 148       9.372  -3.657  68.986  1.00  0.00              
ATOM   1148  O   ILE A 148       9.461  -4.759  68.437  1.00  0.00              
ATOM   1149  N   VAL A 149       8.571  -3.411  70.016  1.00  0.00              
ATOM   1150  CA  VAL A 149       7.754  -4.448  70.610  1.00  0.00              
ATOM   1151  CB  VAL A 149       7.682  -4.272  72.139  1.00  0.00              
ATOM   1152  CG1 VAL A 149       6.871  -5.376  72.793  1.00  0.00              
ATOM   1153  CG2 VAL A 149       9.074  -4.307  72.733  1.00  0.00              
ATOM   1154  C   VAL A 149       6.369  -4.451  69.984  1.00  0.00              
ATOM   1155  O   VAL A 149       5.639  -3.459  70.016  1.00  0.00              
ATOM   1156  N   LEU A 150       6.023  -5.579  69.372  1.00  0.00              
ATOM   1157  CA  LEU A 150       4.664  -5.823  68.935  1.00  0.00              
ATOM   1158  CB  LEU A 150       4.671  -6.736  67.715  1.00  0.00              
ATOM   1159  CG  LEU A 150       3.342  -7.133  67.087  1.00  0.00              
ATOM   1160  CD1 LEU A 150       2.617  -5.929  66.512  1.00  0.00              
ATOM   1161  CD2 LEU A 150       3.590  -8.159  66.002  1.00  0.00              
ATOM   1162  C   LEU A 150       3.967  -6.490  70.111  1.00  0.00              
ATOM   1163  O   LEU A 150       4.281  -7.624  70.480  1.00  0.00              
ATOM   1164  N   ASP A 151       3.063  -5.762  70.757  1.00  0.00              
ATOM   1165  CA  ASP A 151       2.348  -6.266  71.916  1.00  0.00              
ATOM   1166  CB  ASP A 151       2.523  -5.298  73.093  1.00  0.00              
ATOM   1167  CG  ASP A 151       1.765  -5.667  74.365  1.00  0.00              
ATOM   1168  OD1 ASP A 151       1.726  -6.838  74.748  1.00  0.00              
ATOM   1169  OD2 ASP A 151       1.219  -4.755  74.989  1.00  0.00              
ATOM   1170  C   ASP A 151       0.882  -6.522  71.601  1.00  0.00              
ATOM   1171  O   ASP A 151       0.022  -5.653  71.767  1.00  0.00              
ATOM   1172  N   SER A 152       0.614  -7.740  71.139  1.00  0.00              
ATOM   1173  CA  SER A 152      -0.719  -8.163  70.751  1.00  0.00              
ATOM   1174  CB  SER A 152      -0.646  -8.835  69.391  1.00  0.00              
ATOM   1175  OG  SER A 152      -0.387  -7.896  68.363  1.00  0.00              
ATOM   1176  C   SER A 152      -1.358  -9.092  71.775  1.00  0.00              
ATOM   1177  O   SER A 152      -1.053 -10.286  71.862  1.00  0.00              
ATOM   1178  N   GLY A 153      -2.269  -8.547  72.579  1.00  0.00              
ATOM   1179  CA  GLY A 153      -2.910  -9.309  73.639  1.00  0.00              
ATOM   1180  C   GLY A 153      -4.173 -10.024  73.178  1.00  0.00              
ATOM   1181  O   GLY A 153      -4.320 -10.446  72.026  1.00  0.00              
ATOM   1182  N   ASP A 154      -5.101 -10.195  74.123  1.00  0.00              
ATOM   1183  CA  ASP A 154      -6.427 -10.693  73.788  1.00  0.00              
ATOM   1184  CB  ASP A 154      -7.141 -11.314  74.988  1.00  0.00              
ATOM   1185  CG  ASP A 154      -8.566 -11.776  74.680  1.00  0.00              
ATOM   1186  OD1 ASP A 154      -8.754 -12.615  73.799  1.00  0.00              
ATOM   1187  OD2 ASP A 154      -9.483 -11.281  75.338  1.00  0.00              
ATOM   1188  C   ASP A 154      -7.286  -9.590  73.197  1.00  0.00              
ATOM   1189  O   ASP A 154      -7.981  -9.821  72.215  1.00  0.00              
ATOM   1190  N   GLY A 155      -7.251  -8.386  73.760  1.00  0.00              
ATOM   1191  CA  GLY A 155      -8.068  -7.304  73.245  1.00  0.00              
ATOM   1192  C   GLY A 155      -7.299  -5.999  73.252  1.00  0.00              
ATOM   1193  O   GLY A 155      -7.568  -5.144  74.094  1.00  0.00              
ATOM   1194  N   VAL A 156      -6.242  -5.975  72.429  1.00  0.00              
ATOM   1195  CA  VAL A 156      -5.570  -4.791  71.894  1.00  0.00              
ATOM   1196  CB  VAL A 156      -5.357  -3.610  72.893  1.00  0.00              
ATOM   1197  CG1 VAL A 156      -4.283  -3.858  73.949  1.00  0.00              
ATOM   1198  CG2 VAL A 156      -5.160  -2.313  72.130  1.00  0.00              
ATOM   1199  C   VAL A 156      -4.237  -5.237  71.290  1.00  0.00              
ATOM   1200  O   VAL A 156      -3.649  -6.230  71.726  1.00  0.00              
ATOM   1201  N   THR A 157      -3.798  -4.542  70.244  1.00  0.00              
ATOM   1202  CA  THR A 157      -2.441  -4.622  69.735  1.00  0.00              
ATOM   1203  CB  THR A 157      -2.436  -5.062  68.251  1.00  0.00              
ATOM   1204  OG1 THR A 157      -2.832  -6.428  68.237  1.00  0.00              
ATOM   1205  CG2 THR A 157      -1.101  -4.883  67.535  1.00  0.00              
ATOM   1206  C   THR A 157      -1.817  -3.238  69.879  1.00  0.00              
ATOM   1207  O   THR A 157      -2.411  -2.221  69.507  1.00  0.00              
ATOM   1208  N   HIS A 158      -0.617  -3.173  70.445  1.00  0.00              
ATOM   1209  CA  HIS A 158       0.156  -1.944  70.446  1.00  0.00              
ATOM   1210  CB  HIS A 158       0.380  -1.428  71.862  1.00  0.00              
ATOM   1211  CG  HIS A 158      -0.871  -0.876  72.528  1.00  0.00              
ATOM   1212  ND1 HIS A 158      -1.503  -1.381  73.574  1.00  0.00              
ATOM   1213  CD2 HIS A 158      -1.514   0.279  72.148  1.00  0.00              
ATOM   1214  NE2 HIS A 158      -2.505   0.408  72.992  1.00  0.00              
ATOM   1215  CE1 HIS A 158      -2.496  -0.582  73.853  1.00  0.00              
ATOM   1216  C   HIS A 158       1.493  -2.207  69.779  1.00  0.00              
ATOM   1217  O   HIS A 158       2.153  -3.202  70.073  1.00  0.00              
ATOM   1218  N   ASN A 159       1.898  -1.340  68.854  1.00  0.00              
ATOM   1219  CA  ASN A 159       3.172  -1.481  68.168  1.00  0.00              
ATOM   1220  CB  ASN A 159       3.019  -1.283  66.654  1.00  0.00              
ATOM   1221  CG  ASN A 159       1.968  -2.150  65.965  1.00  0.00              
ATOM   1222  OD1 ASN A 159       2.250  -2.921  65.047  1.00  0.00              
ATOM   1223  ND2 ASN A 159       0.689  -2.039  66.290  1.00  0.00              
ATOM   1224  C   ASN A 159       4.012  -0.363  68.769  1.00  0.00              
ATOM   1225  O   ASN A 159       3.775   0.820  68.510  1.00  0.00              
ATOM   1226  N   VAL A 160       4.949  -0.729  69.646  1.00  0.00              
ATOM   1227  CA  VAL A 160       5.666   0.236  70.467  1.00  0.00              
ATOM   1228  CB  VAL A 160       5.472  -0.085  71.973  1.00  0.00              
ATOM   1229  CG1 VAL A 160       6.096   0.984  72.859  1.00  0.00              
ATOM   1230  CG2 VAL A 160       4.009  -0.247  72.343  1.00  0.00              
ATOM   1231  C   VAL A 160       7.157   0.260  70.135  1.00  0.00              
ATOM   1232  O   VAL A 160       7.861  -0.717  70.404  1.00  0.00              
ATOM   1233  N   PRO A 161       7.693   1.324  69.524  1.00  0.00              
ATOM   1234  CD  PRO A 161       6.927   2.301  68.755  1.00  0.00              
ATOM   1235  CA  PRO A 161       9.131   1.528  69.371  1.00  0.00              
ATOM   1236  CB  PRO A 161       9.198   2.558  68.264  1.00  0.00              
ATOM   1237  CG  PRO A 161       7.949   3.377  68.459  1.00  0.00              
ATOM   1238  C   PRO A 161       9.787   1.999  70.668  1.00  0.00              
ATOM   1239  O   PRO A 161       9.325   2.944  71.315  1.00  0.00              
ATOM   1240  N   ILE A 162      10.852   1.323  71.097  1.00  0.00              
ATOM   1241  CA  ILE A 162      11.522   1.645  72.348  1.00  0.00              
ATOM   1242  CB  ILE A 162      11.321   0.501  73.378  1.00  0.00              
ATOM   1243  CG2 ILE A 162      12.020   0.828  74.696  1.00  0.00              
ATOM   1244  CG1 ILE A 162       9.841   0.229  73.635  1.00  0.00              
ATOM   1245  CD1 ILE A 162       9.533  -1.019  74.473  1.00  0.00              
ATOM   1246  C   ILE A 162      13.001   1.877  72.069  1.00  0.00              
ATOM   1247  O   ILE A 162      13.669   1.064  71.424  1.00  0.00              
ATOM   1248  N   TYR A 163      13.517   3.008  72.548  1.00  0.00              
ATOM   1249  CA  TYR A 163      14.922   3.332  72.412  1.00  0.00              
ATOM   1250  CB  TYR A 163      15.075   4.626  71.599  1.00  0.00              
ATOM   1251  CG  TYR A 163      16.474   4.891  71.046  1.00  0.00              
ATOM   1252  CD1 TYR A 163      17.224   3.855  70.524  1.00  0.00              
ATOM   1253  CE1 TYR A 163      18.468   4.094  69.985  1.00  0.00              
ATOM   1254  CD2 TYR A 163      16.979   6.178  71.030  1.00  0.00              
ATOM   1255  CE2 TYR A 163      18.224   6.427  70.481  1.00  0.00              
ATOM   1256  CZ  TYR A 163      18.959   5.379  69.963  1.00  0.00              
ATOM   1257  OH  TYR A 163      20.200   5.608  69.403  1.00  0.00              
ATOM   1258  C   TYR A 163      15.493   3.491  73.814  1.00  0.00              
ATOM   1259  O   TYR A 163      15.097   4.385  74.564  1.00  0.00              
ATOM   1260  N   GLU A 164      16.383   2.562  74.185  1.00  0.00              
ATOM   1261  CA  GLU A 164      17.149   2.599  75.429  1.00  0.00              
ATOM   1262  CB  GLU A 164      18.273   3.629  75.321  1.00  0.00              
ATOM   1263  CG  GLU A 164      19.232   3.345  74.173  1.00  0.00              
ATOM   1264  CD  GLU A 164      20.138   4.519  73.855  1.00  0.00              
ATOM   1265  OE1 GLU A 164      19.645   5.510  73.328  1.00  0.00              
ATOM   1266  OE2 GLU A 164      21.333   4.425  74.139  1.00  0.00              
ATOM   1267  C   GLU A 164      16.309   2.800  76.689  1.00  0.00              
ATOM   1268  O   GLU A 164      16.515   3.714  77.489  1.00  0.00              
ATOM   1269  N   GLY A 165      15.308   1.935  76.845  1.00  0.00              
ATOM   1270  CA  GLY A 165      14.369   2.024  77.949  1.00  0.00              
ATOM   1271  C   GLY A 165      13.154   2.872  77.604  1.00  0.00              
ATOM   1272  O   GLY A 165      12.023   2.504  77.930  1.00  0.00              
ATOM   1273  N   TYR A 166      13.345   3.996  76.908  1.00  0.00              
ATOM   1274  CA  TYR A 166      12.253   4.914  76.654  1.00  0.00              
ATOM   1275  CB  TYR A 166      12.796   6.332  76.470  1.00  0.00              
ATOM   1276  CG  TYR A 166      11.718   7.402  76.343  1.00  0.00              
ATOM   1277  CD1 TYR A 166      10.725   7.513  77.300  1.00  0.00              
ATOM   1278  CE1 TYR A 166       9.757   8.485  77.176  1.00  0.00              
ATOM   1279  CD2 TYR A 166      11.743   8.261  75.264  1.00  0.00              
ATOM   1280  CE2 TYR A 166      10.777   9.236  75.137  1.00  0.00              
ATOM   1281  CZ  TYR A 166       9.795   9.340  76.098  1.00  0.00              
ATOM   1282  OH  TYR A 166       8.836  10.324  75.984  1.00  0.00              
ATOM   1283  C   TYR A 166      11.401   4.491  75.464  1.00  0.00              
ATOM   1284  O   TYR A 166      11.848   4.452  74.316  1.00  0.00              
ATOM   1285  N   ALA A 167      10.154   4.129  75.765  1.00  0.00              
ATOM   1286  CA  ALA A 167       9.136   3.947  74.740  1.00  0.00              
ATOM   1287  CB  ALA A 167       7.861   3.423  75.382  1.00  0.00              
ATOM   1288  C   ALA A 167       8.815   5.288  74.091  1.00  0.00              
ATOM   1289  O   ALA A 167       8.634   6.288  74.788  1.00  0.00              
ATOM   1290  N   LEU A 168       8.768   5.334  72.760  1.00  0.00              
ATOM   1291  CA  LEU A 168       8.577   6.577  72.027  1.00  0.00              
ATOM   1292  CB  LEU A 168       9.355   6.504  70.711  1.00  0.00              
ATOM   1293  CG  LEU A 168      10.867   6.311  70.766  1.00  0.00              
ATOM   1294  CD1 LEU A 168      11.417   6.039  69.378  1.00  0.00              
ATOM   1295  CD2 LEU A 168      11.550   7.516  71.388  1.00  0.00              
ATOM   1296  C   LEU A 168       7.097   6.882  71.783  1.00  0.00              
ATOM   1297  O   LEU A 168       6.526   6.421  70.788  1.00  0.00              
ATOM   1298  N   PRO A 169       6.437   7.696  72.629  1.00  0.00              
ATOM   1299  CD  PRO A 169       7.082   8.658  73.522  1.00  0.00              
ATOM   1300  CA  PRO A 169       4.983   7.866  72.652  1.00  0.00              
ATOM   1301  CB  PRO A 169       4.771   8.865  73.777  1.00  0.00              
ATOM   1302  CG  PRO A 169       6.017   9.712  73.756  1.00  0.00              
ATOM   1303  C   PRO A 169       4.355   8.309  71.335  1.00  0.00              
ATOM   1304  O   PRO A 169       3.359   7.745  70.883  1.00  0.00              
ATOM   1305  N   HIS A 170       5.008   9.278  70.685  1.00  0.00              
ATOM   1306  CA  HIS A 170       4.618   9.787  69.378  1.00  0.00              
ATOM   1307  CB  HIS A 170       5.605  10.877  68.905  1.00  0.00              
ATOM   1308  CG  HIS A 170       7.081  10.626  69.215  1.00  0.00              
ATOM   1309  ND1 HIS A 170       7.839  11.337  70.039  1.00  0.00              
ATOM   1310  CD2 HIS A 170       7.824   9.560  68.758  1.00  0.00              
ATOM   1311  NE2 HIS A 170       8.972   9.664  69.373  1.00  0.00              
ATOM   1312  CE1 HIS A 170       8.989  10.729  70.135  1.00  0.00              
ATOM   1313  C   HIS A 170       4.423   8.735  68.292  1.00  0.00              
ATOM   1314  O   HIS A 170       3.565   8.893  67.422  1.00  0.00              
ATOM   1315  N   ALA A 171       5.173   7.631  68.353  1.00  0.00              
ATOM   1316  CA  ALA A 171       5.121   6.632  67.303  1.00  0.00              
ATOM   1317  CB  ALA A 171       6.542   6.356  66.831  1.00  0.00              
ATOM   1318  C   ALA A 171       4.457   5.320  67.707  1.00  0.00              
ATOM   1319  O   ALA A 171       4.507   4.347  66.952  1.00  0.00              
ATOM   1320  N   ILE A 172       3.802   5.249  68.874  1.00  0.00              
ATOM   1321  CA  ILE A 172       3.142   4.015  69.293  1.00  0.00              
ATOM   1322  CB  ILE A 172       2.856   4.000  70.818  1.00  0.00              
ATOM   1323  CG2 ILE A 172       2.102   2.730  71.219  1.00  0.00              
ATOM   1324  CG1 ILE A 172       4.150   4.115  71.619  1.00  0.00              
ATOM   1325  CD1 ILE A 172       3.964   4.224  73.148  1.00  0.00              
ATOM   1326  C   ILE A 172       1.870   3.795  68.478  1.00  0.00              
ATOM   1327  O   ILE A 172       0.853   4.469  68.671  1.00  0.00              
ATOM   1328  N   MET A 173       1.925   2.855  67.534  1.00  0.00              
ATOM   1329  CA  MET A 173       0.759   2.555  66.720  1.00  0.00              
ATOM   1330  CB  MET A 173       1.146   2.069  65.331  1.00  0.00              
ATOM   1331  CG  MET A 173       1.767   3.145  64.448  1.00  0.00              
ATOM   1332  SD  MET A 173       0.661   4.530  64.080  1.00  0.00              
ATOM   1333  CE  MET A 173       1.471   5.817  64.986  1.00  0.00              
ATOM   1334  C   MET A 173      -0.184   1.573  67.391  1.00  0.00              
ATOM   1335  O   MET A 173       0.120   0.392  67.587  1.00  0.00              
ATOM   1336  N   ARG A 174      -1.337   2.098  67.794  1.00  0.00              
ATOM   1337  CA  ARG A 174      -2.395   1.285  68.367  1.00  0.00              
ATOM   1338  CB  ARG A 174      -3.248   2.147  69.293  1.00  0.00              
ATOM   1339  CG  ARG A 174      -4.370   1.397  69.995  1.00  0.00              
ATOM   1340  CD  ARG A 174      -5.157   2.338  70.883  1.00  0.00              
ATOM   1341  NE  ARG A 174      -6.335   1.669  71.405  1.00  0.00              
ATOM   1342  CZ  ARG A 174      -6.369   1.085  72.602  1.00  0.00              
ATOM   1343  NH1 ARG A 174      -7.492   0.513  72.996  1.00  0.00              
ATOM   1344  NH2 ARG A 174      -5.303   0.988  73.391  1.00  0.00              
ATOM   1345  C   ARG A 174      -3.257   0.661  67.276  1.00  0.00              
ATOM   1346  O   ARG A 174      -3.580   1.292  66.267  1.00  0.00              
ATOM   1347  N   LEU A 175      -3.616  -0.602  67.487  1.00  0.00              
ATOM   1348  CA  LEU A 175      -4.561  -1.311  66.647  1.00  0.00              
ATOM   1349  CB  LEU A 175      -3.793  -2.235  65.695  1.00  0.00              
ATOM   1350  CG  LEU A 175      -4.544  -3.181  64.762  1.00  0.00              
ATOM   1351  CD1 LEU A 175      -5.427  -2.421  63.788  1.00  0.00              
ATOM   1352  CD2 LEU A 175      -3.556  -4.050  64.007  1.00  0.00              
ATOM   1353  C   LEU A 175      -5.423  -2.112  67.612  1.00  0.00              
ATOM   1354  O   LEU A 175      -4.941  -3.049  68.240  1.00  0.00              
ATOM   1355  N   ASP A 176      -6.707  -1.784  67.782  1.00  0.00              
ATOM   1356  CA  ASP A 176      -7.552  -2.479  68.758  1.00  0.00              
ATOM   1357  CB  ASP A 176      -8.878  -1.751  68.974  1.00  0.00              
ATOM   1358  CG  ASP A 176      -8.725  -0.425  69.705  1.00  0.00              
ATOM   1359  OD1 ASP A 176      -9.127  -0.319  70.864  1.00  0.00              
ATOM   1360  OD2 ASP A 176      -8.200   0.512  69.104  1.00  0.00              
ATOM   1361  C   ASP A 176      -7.817  -3.953  68.471  1.00  0.00              
ATOM   1362  O   ASP A 176      -8.192  -4.717  69.359  1.00  0.00              
ATOM   1363  N   LEU A 177      -7.591  -4.355  67.218  1.00  0.00              
ATOM   1364  CA  LEU A 177      -7.720  -5.732  66.767  1.00  0.00              
ATOM   1365  CB  LEU A 177      -7.479  -5.745  65.258  1.00  0.00              
ATOM   1366  CG  LEU A 177      -7.370  -7.038  64.460  1.00  0.00              
ATOM   1367  CD1 LEU A 177      -8.694  -7.771  64.375  1.00  0.00              
ATOM   1368  CD2 LEU A 177      -6.890  -6.706  63.065  1.00  0.00              
ATOM   1369  C   LEU A 177      -6.744  -6.675  67.465  1.00  0.00              
ATOM   1370  O   LEU A 177      -5.528  -6.458  67.461  1.00  0.00              
ATOM   1371  N   ALA A 178      -7.297  -7.715  68.093  1.00  0.00              
ATOM   1372  CA  ALA A 178      -6.521  -8.799  68.673  1.00  0.00              
ATOM   1373  CB  ALA A 178      -5.927  -8.325  69.993  1.00  0.00              
ATOM   1374  C   ALA A 178      -7.386 -10.044  68.903  1.00  0.00              
ATOM   1375  O   ALA A 178      -8.448 -10.176  68.282  1.00  0.00              
ATOM   1376  N   GLY A 179      -6.993 -10.945  69.817  1.00  0.00              
ATOM   1377  CA  GLY A 179      -7.528 -12.297  69.932  1.00  0.00              
ATOM   1378  C   GLY A 179      -9.038 -12.437  70.049  1.00  0.00              
ATOM   1379  O   GLY A 179      -9.621 -13.354  69.462  1.00  0.00              
ATOM   1380  N   ARG A 180      -9.669 -11.526  70.788  1.00  0.00              
ATOM   1381  CA  ARG A 180     -11.109 -11.490  70.993  1.00  0.00              
ATOM   1382  CB  ARG A 180     -11.408 -10.385  71.994  1.00  0.00              
ATOM   1383  CG  ARG A 180     -12.846 -10.297  72.491  1.00  0.00              
ATOM   1384  CD  ARG A 180     -12.945  -9.258  73.601  1.00  0.00              
ATOM   1385  NE  ARG A 180     -12.068  -9.623  74.703  1.00  0.00              
ATOM   1386  CZ  ARG A 180     -11.953  -8.925  75.829  1.00  0.00              
ATOM   1387  NH1 ARG A 180     -11.061  -9.356  76.701  1.00  0.00              
ATOM   1388  NH2 ARG A 180     -12.697  -7.860  76.102  1.00  0.00              
ATOM   1389  C   ARG A 180     -11.824 -11.210  69.680  1.00  0.00              
ATOM   1390  O   ARG A 180     -12.800 -11.875  69.324  1.00  0.00              
ATOM   1391  N   ASP A 181     -11.272 -10.263  68.913  1.00  0.00              
ATOM   1392  CA  ASP A 181     -11.855  -9.861  67.639  1.00  0.00              
ATOM   1393  CB  ASP A 181     -11.144  -8.661  67.024  1.00  0.00              
ATOM   1394  CG  ASP A 181     -11.079  -7.435  67.914  1.00  0.00              
ATOM   1395  OD1 ASP A 181     -10.210  -7.417  68.788  1.00  0.00              
ATOM   1396  OD2 ASP A 181     -11.867  -6.512  67.726  1.00  0.00              
ATOM   1397  C   ASP A 181     -11.739 -11.028  66.676  1.00  0.00              
ATOM   1398  O   ASP A 181     -12.695 -11.353  65.974  1.00  0.00              
ATOM   1399  N   LEU A 182     -10.579 -11.697  66.693  1.00  0.00              
ATOM   1400  CA  LEU A 182     -10.384 -12.925  65.934  1.00  0.00              
ATOM   1401  CB  LEU A 182      -8.963 -13.449  66.059  1.00  0.00              
ATOM   1402  CG  LEU A 182      -7.789 -12.614  65.586  1.00  0.00              
ATOM   1403  CD1 LEU A 182      -6.546 -13.471  65.664  1.00  0.00              
ATOM   1404  CD2 LEU A 182      -7.969 -12.143  64.156  1.00  0.00              
ATOM   1405  C   LEU A 182     -11.336 -14.040  66.342  1.00  0.00              
ATOM   1406  O   LEU A 182     -11.848 -14.746  65.479  1.00  0.00              
ATOM   1407  N   THR A 183     -11.617 -14.194  67.641  1.00  0.00              
ATOM   1408  CA  THR A 183     -12.587 -15.168  68.135  1.00  0.00              
ATOM   1409  CB  THR A 183     -12.600 -15.135  69.679  1.00  0.00              
ATOM   1410  OG1 THR A 183     -11.302 -15.521  70.100  1.00  0.00              
ATOM   1411  CG2 THR A 183     -13.625 -16.057  70.308  1.00  0.00              
ATOM   1412  C   THR A 183     -13.979 -14.872  67.577  1.00  0.00              
ATOM   1413  O   THR A 183     -14.681 -15.759  67.085  1.00  0.00              
ATOM   1414  N   ASP A 184     -14.348 -13.587  67.598  1.00  0.00              
ATOM   1415  CA  ASP A 184     -15.651 -13.137  67.119  1.00  0.00              
ATOM   1416  CB  ASP A 184     -15.877 -11.650  67.423  1.00  0.00              
ATOM   1417  CG  ASP A 184     -15.801 -11.229  68.890  1.00  0.00              
ATOM   1418  OD1 ASP A 184     -15.320 -10.127  69.150  1.00  0.00              
ATOM   1419  OD2 ASP A 184     -16.214 -11.980  69.781  1.00  0.00              
ATOM   1420  C   ASP A 184     -15.787 -13.382  65.620  1.00  0.00              
ATOM   1421  O   ASP A 184     -16.804 -13.877  65.130  1.00  0.00              
ATOM   1422  N   TYR A 185     -14.716 -13.068  64.889  1.00  0.00              
ATOM   1423  CA  TYR A 185     -14.602 -13.375  63.473  1.00  0.00              
ATOM   1424  CB  TYR A 185     -13.354 -12.669  62.937  1.00  0.00              
ATOM   1425  CG  TYR A 185     -12.907 -13.060  61.536  1.00  0.00              
ATOM   1426  CD1 TYR A 185     -13.574 -12.608  60.413  1.00  0.00              
ATOM   1427  CE1 TYR A 185     -13.141 -12.989  59.158  1.00  0.00              
ATOM   1428  CD2 TYR A 185     -11.818 -13.891  61.412  1.00  0.00              
ATOM   1429  CE2 TYR A 185     -11.392 -14.270  60.164  1.00  0.00              
ATOM   1430  CZ  TYR A 185     -12.038 -13.809  59.045  1.00  0.00              
ATOM   1431  OH  TYR A 185     -11.535 -14.157  57.808  1.00  0.00              
ATOM   1432  C   TYR A 185     -14.580 -14.878  63.197  1.00  0.00              
ATOM   1433  O   TYR A 185     -15.115 -15.323  62.182  1.00  0.00              
ATOM   1434  N   LEU A 186     -13.981 -15.690  64.072  1.00  0.00              
ATOM   1435  CA  LEU A 186     -13.973 -17.134  63.902  1.00  0.00              
ATOM   1436  CB  LEU A 186     -12.992 -17.795  64.866  1.00  0.00              
ATOM   1437  CG  LEU A 186     -12.631 -19.265  64.670  1.00  0.00              
ATOM   1438  CD1 LEU A 186     -11.977 -19.517  63.322  1.00  0.00              
ATOM   1439  CD2 LEU A 186     -11.684 -19.706  65.763  1.00  0.00              
ATOM   1440  C   LEU A 186     -15.380 -17.693  64.066  1.00  0.00              
ATOM   1441  O   LEU A 186     -15.753 -18.614  63.338  1.00  0.00              
ATOM   1442  N   MET A 187     -16.187 -17.124  64.976  1.00  0.00              
ATOM   1443  CA  MET A 187     -17.617 -17.417  65.017  1.00  0.00              
ATOM   1444  CB  MET A 187     -18.376 -16.645  66.094  1.00  0.00              
ATOM   1445  CG  MET A 187     -17.964 -16.872  67.536  1.00  0.00              
ATOM   1446  SD  MET A 187     -19.187 -16.201  68.692  1.00  0.00              
ATOM   1447  CE  MET A 187     -18.938 -14.463  68.470  1.00  0.00              
ATOM   1448  C   MET A 187     -18.268 -17.085  63.681  1.00  0.00              
ATOM   1449  O   MET A 187     -18.931 -17.943  63.106  1.00  0.00              
ATOM   1450  N   LYS A 188     -18.031 -15.868  63.165  1.00  0.00              
ATOM   1451  CA  LYS A 188     -18.527 -15.416  61.865  1.00  0.00              
ATOM   1452  CB  LYS A 188     -17.942 -14.021  61.586  1.00  0.00              
ATOM   1453  CG  LYS A 188     -18.196 -13.367  60.228  1.00  0.00              
ATOM   1454  CD  LYS A 188     -17.370 -12.089  60.092  1.00  0.00              
ATOM   1455  CE  LYS A 188     -17.600 -11.455  58.724  1.00  0.00              
ATOM   1456  NZ  LYS A 188     -16.833 -10.231  58.543  1.00  0.00              
ATOM   1457  C   LYS A 188     -18.213 -16.382  60.721  1.00  0.00              
ATOM   1458  O   LYS A 188     -19.115 -16.816  59.998  1.00  0.00              
ATOM   1459  N   ILE A 189     -16.949 -16.771  60.537  1.00  0.00              
ATOM   1460  CA  ILE A 189     -16.597 -17.685  59.459  1.00  0.00              
ATOM   1461  CB  ILE A 189     -15.104 -17.606  59.074  1.00  0.00              
ATOM   1462  CG2 ILE A 189     -14.881 -16.257  58.402  1.00  0.00              
ATOM   1463  CG1 ILE A 189     -14.138 -17.850  60.228  1.00  0.00              
ATOM   1464  CD1 ILE A 189     -12.644 -17.751  59.861  1.00  0.00              
ATOM   1465  C   ILE A 189     -17.079 -19.112  59.691  1.00  0.00              
ATOM   1466  O   ILE A 189     -17.515 -19.782  58.749  1.00  0.00              
ATOM   1467  N   LEU A 190     -17.080 -19.587  60.941  1.00  0.00              
ATOM   1468  CA  LEU A 190     -17.663 -20.885  61.243  1.00  0.00              
ATOM   1469  CB  LEU A 190     -17.211 -21.429  62.594  1.00  0.00              
ATOM   1470  CG  LEU A 190     -15.976 -22.336  62.596  1.00  0.00              
ATOM   1471  CD1 LEU A 190     -14.751 -21.663  62.006  1.00  0.00              
ATOM   1472  CD2 LEU A 190     -15.667 -22.809  64.000  1.00  0.00              
ATOM   1473  C   LEU A 190     -19.175 -20.932  61.094  1.00  0.00              
ATOM   1474  O   LEU A 190     -19.695 -21.981  60.714  1.00  0.00              
ATOM   1475  N   THR A 191     -19.913 -19.833  61.307  1.00  0.00              
ATOM   1476  CA  THR A 191     -21.328 -19.793  60.964  1.00  0.00              
ATOM   1477  CB  THR A 191     -22.067 -18.568  61.548  1.00  0.00              
ATOM   1478  OG1 THR A 191     -21.279 -17.401  61.361  1.00  0.00              
ATOM   1479  CG2 THR A 191     -22.343 -18.758  63.027  1.00  0.00              
ATOM   1480  C   THR A 191     -21.547 -19.900  59.463  1.00  0.00              
ATOM   1481  O   THR A 191     -22.505 -20.530  59.012  1.00  0.00              
ATOM   1482  N   GLU A 192     -20.626 -19.346  58.663  1.00  0.00              
ATOM   1483  CA  GLU A 192     -20.697 -19.496  57.215  1.00  0.00              
ATOM   1484  CB  GLU A 192     -19.761 -18.525  56.489  1.00  0.00              
ATOM   1485  CG  GLU A 192     -19.768 -17.066  56.965  1.00  0.00              
ATOM   1486  CD  GLU A 192     -21.134 -16.450  57.252  1.00  0.00              
ATOM   1487  OE1 GLU A 192     -21.756 -15.936  56.324  1.00  0.00              
ATOM   1488  OE2 GLU A 192     -21.570 -16.482  58.406  1.00  0.00              
ATOM   1489  C   GLU A 192     -20.400 -20.933  56.800  1.00  0.00              
ATOM   1490  O   GLU A 192     -20.898 -21.413  55.783  1.00  0.00              
ATOM   1491  N   ARG A 193     -19.600 -21.647  57.599  1.00  0.00              
ATOM   1492  CA  ARG A 193     -19.460 -23.088  57.456  1.00  0.00              
ATOM   1493  CB  ARG A 193     -17.988 -23.446  57.713  1.00  0.00              
ATOM   1494  CG  ARG A 193     -17.563 -24.833  57.242  1.00  0.00              
ATOM   1495  CD  ARG A 193     -16.081 -25.050  57.490  1.00  0.00              
ATOM   1496  NE  ARG A 193     -15.714 -26.437  57.264  1.00  0.00              
ATOM   1497  CZ  ARG A 193     -14.599 -26.814  56.638  1.00  0.00              
ATOM   1498  NH1 ARG A 193     -14.344 -28.114  56.556  1.00  0.00              
ATOM   1499  NH2 ARG A 193     -13.736 -25.933  56.137  1.00  0.00              
ATOM   1500  C   ARG A 193     -20.439 -23.828  58.386  1.00  0.00              
ATOM   1501  O   ARG A 193     -20.145 -24.890  58.940  1.00  0.00              
ATOM   1502  N   GLY A 194     -21.627 -23.261  58.642  1.00  0.00              
ATOM   1503  CA  GLY A 194     -22.697 -23.944  59.361  1.00  0.00              
ATOM   1504  C   GLY A 194     -22.588 -23.915  60.883  1.00  0.00              
ATOM   1505  O   GLY A 194     -23.598 -23.786  61.584  1.00  0.00              
ATOM   1506  N   TYR A 195     -21.372 -24.002  61.425  1.00  0.00              
ATOM   1507  CA  TYR A 195     -21.150 -24.232  62.845  1.00  0.00              
ATOM   1508  CB  TYR A 195     -19.698 -24.634  63.108  1.00  0.00              
ATOM   1509  CG  TYR A 195     -19.106 -25.682  62.173  1.00  0.00              
ATOM   1510  CD1 TYR A 195     -17.865 -25.435  61.628  1.00  0.00              
ATOM   1511  CE1 TYR A 195     -17.283 -26.360  60.794  1.00  0.00              
ATOM   1512  CD2 TYR A 195     -19.774 -26.856  61.871  1.00  0.00              
ATOM   1513  CE2 TYR A 195     -19.194 -27.786  61.028  1.00  0.00              
ATOM   1514  CZ  TYR A 195     -17.942 -27.535  60.506  1.00  0.00              
ATOM   1515  OH  TYR A 195     -17.312 -28.474  59.709  1.00  0.00              
ATOM   1516  C   TYR A 195     -21.508 -22.990  63.655  1.00  0.00              
ATOM   1517  O   TYR A 195     -20.726 -22.059  63.867  1.00  0.00              
ATOM   1518  N   SER A 196     -22.757 -22.990  64.107  1.00  0.00              
ATOM   1519  CA  SER A 196     -23.345 -21.830  64.746  1.00  0.00              
ATOM   1520  CB  SER A 196     -24.853 -21.901  64.541  1.00  0.00              
ATOM   1521  OG  SER A 196     -25.150 -21.903  63.148  1.00  0.00              
ATOM   1522  C   SER A 196     -22.945 -21.598  66.201  1.00  0.00              
ATOM   1523  O   SER A 196     -23.699 -21.833  67.148  1.00  0.00              
ATOM   1524  N   PHE A 197     -21.723 -21.089  66.384  1.00  0.00              
ATOM   1525  CA  PHE A 197     -21.184 -20.752  67.699  1.00  0.00              
ATOM   1526  CB  PHE A 197     -19.659 -20.643  67.604  1.00  0.00              
ATOM   1527  CG  PHE A 197     -18.954 -21.989  67.556  1.00  0.00              
ATOM   1528  CD1 PHE A 197     -18.847 -22.682  66.368  1.00  0.00              
ATOM   1529  CD2 PHE A 197     -18.428 -22.522  68.714  1.00  0.00              
ATOM   1530  CE1 PHE A 197     -18.230 -23.914  66.352  1.00  0.00              
ATOM   1531  CE2 PHE A 197     -17.808 -23.751  68.690  1.00  0.00              
ATOM   1532  CZ  PHE A 197     -17.712 -24.448  67.508  1.00  0.00              
ATOM   1533  C   PHE A 197     -21.770 -19.505  68.372  1.00  0.00              
ATOM   1534  O   PHE A 197     -21.086 -18.754  69.071  1.00  0.00              
ATOM   1535  N   VAL A 198     -23.084 -19.307  68.273  1.00  0.00              
ATOM   1536  CA  VAL A 198     -23.702 -18.022  68.581  1.00  0.00              
ATOM   1537  CB  VAL A 198     -24.889 -17.753  67.613  1.00  0.00              
ATOM   1538  CG1 VAL A 198     -24.367 -17.530  66.202  1.00  0.00              
ATOM   1539  CG2 VAL A 198     -25.924 -18.877  67.611  1.00  0.00              
ATOM   1540  C   VAL A 198     -24.070 -17.758  70.045  1.00  0.00              
ATOM   1541  O   VAL A 198     -25.175 -17.307  70.355  1.00  0.00              
ATOM   1542  N   THR A 199     -23.144 -18.010  70.977  1.00  0.00              
ATOM   1543  CA  THR A 199     -23.360 -17.732  72.394  1.00  0.00              
ATOM   1544  CB  THR A 199     -24.413 -18.689  73.029  1.00  0.00              
ATOM   1545  OG1 THR A 199     -24.673 -18.179  74.332  1.00  0.00              
ATOM   1546  CG2 THR A 199     -23.986 -20.148  73.109  1.00  0.00              
ATOM   1547  C   THR A 199     -22.033 -17.758  73.148  1.00  0.00              
ATOM   1548  O   THR A 199     -21.024 -18.236  72.629  1.00  0.00              
ATOM   1549  N   THR A 200     -22.050 -17.305  74.401  1.00  0.00              
ATOM   1550  CA  THR A 200     -20.867 -17.072  75.224  1.00  0.00              
ATOM   1551  CB  THR A 200     -21.337 -16.510  76.573  1.00  0.00              
ATOM   1552  OG1 THR A 200     -22.440 -17.334  76.941  1.00  0.00              
ATOM   1553  CG2 THR A 200     -21.749 -15.049  76.500  1.00  0.00              
ATOM   1554  C   THR A 200     -19.990 -18.298  75.450  1.00  0.00              
ATOM   1555  O   THR A 200     -18.785 -18.282  75.184  1.00  0.00              
ATOM   1556  N   ALA A 201     -20.612 -19.378  75.935  1.00  0.00              
ATOM   1557  CA  ALA A 201     -19.941 -20.660  76.117  1.00  0.00              
ATOM   1558  CB  ALA A 201     -20.951 -21.690  76.599  1.00  0.00              
ATOM   1559  C   ALA A 201     -19.321 -21.180  74.825  1.00  0.00              
ATOM   1560  O   ALA A 201     -18.168 -21.615  74.794  1.00  0.00              
ATOM   1561  N   GLU A 202     -20.076 -21.066  73.727  1.00  0.00              
ATOM   1562  CA  GLU A 202     -19.585 -21.430  72.410  1.00  0.00              
ATOM   1563  CB  GLU A 202     -20.725 -21.409  71.406  1.00  0.00              
ATOM   1564  CG  GLU A 202     -21.691 -22.587  71.493  1.00  0.00              
ATOM   1565  CD  GLU A 202     -21.139 -23.898  70.951  1.00  0.00              
ATOM   1566  OE1 GLU A 202     -21.213 -24.113  69.742  1.00  0.00              
ATOM   1567  OE2 GLU A 202     -20.646 -24.704  71.738  1.00  0.00              
ATOM   1568  C   GLU A 202     -18.453 -20.524  71.944  1.00  0.00              
ATOM   1569  O   GLU A 202     -17.520 -21.000  71.301  1.00  0.00              
ATOM   1570  N   ARG A 203     -18.485 -19.234  72.293  1.00  0.00              
ATOM   1571  CA  ARG A 203     -17.414 -18.303  71.969  1.00  0.00              
ATOM   1572  CB  ARG A 203     -17.813 -16.879  72.345  1.00  0.00              
ATOM   1573  CG  ARG A 203     -16.986 -15.834  71.615  1.00  0.00              
ATOM   1574  CD  ARG A 203     -17.303 -14.412  72.048  1.00  0.00              
ATOM   1575  NE  ARG A 203     -16.744 -14.098  73.354  1.00  0.00              
ATOM   1576  CZ  ARG A 203     -16.084 -12.963  73.598  1.00  0.00              
ATOM   1577  NH1 ARG A 203     -15.664 -12.742  74.841  1.00  0.00              
ATOM   1578  NH2 ARG A 203     -15.826 -12.081  72.632  1.00  0.00              
ATOM   1579  C   ARG A 203     -16.137 -18.705  72.701  1.00  0.00              
ATOM   1580  O   ARG A 203     -15.051 -18.682  72.123  1.00  0.00              
ATOM   1581  N   GLU A 204     -16.254 -19.122  73.967  1.00  0.00              
ATOM   1582  CA  GLU A 204     -15.130 -19.692  74.699  1.00  0.00              
ATOM   1583  CB  GLU A 204     -15.519 -19.963  76.147  1.00  0.00              
ATOM   1584  CG  GLU A 204     -15.629 -18.703  77.001  1.00  0.00              
ATOM   1585  CD  GLU A 204     -14.285 -18.061  77.321  1.00  0.00              
ATOM   1586  OE1 GLU A 204     -13.630 -18.504  78.270  1.00  0.00              
ATOM   1587  OE2 GLU A 204     -13.884 -17.117  76.639  1.00  0.00              
ATOM   1588  C   GLU A 204     -14.578 -20.959  74.056  1.00  0.00              
ATOM   1589  O   GLU A 204     -13.361 -21.112  73.933  1.00  0.00              
ATOM   1590  N   ILE A 205     -15.458 -21.864  73.610  1.00  0.00              
ATOM   1591  CA  ILE A 205     -15.028 -23.056  72.886  1.00  0.00              
ATOM   1592  CB  ILE A 205     -16.207 -24.042  72.674  1.00  0.00              
ATOM   1593  CG2 ILE A 205     -15.772 -25.264  71.865  1.00  0.00              
ATOM   1594  CG1 ILE A 205     -16.764 -24.498  74.021  1.00  0.00              
ATOM   1595  CD1 ILE A 205     -18.038 -25.364  73.951  1.00  0.00              
ATOM   1596  C   ILE A 205     -14.336 -22.688  71.574  1.00  0.00              
ATOM   1597  O   ILE A 205     -13.265 -23.222  71.285  1.00  0.00              
ATOM   1598  N   VAL A 206     -14.869 -21.744  70.791  1.00  0.00              
ATOM   1599  CA  VAL A 206     -14.253 -21.357  69.530  1.00  0.00              
ATOM   1600  CB  VAL A 206     -15.259 -20.582  68.638  1.00  0.00              
ATOM   1601  CG1 VAL A 206     -15.353 -19.093  68.908  1.00  0.00              
ATOM   1602  CG2 VAL A 206     -14.988 -20.864  67.177  1.00  0.00              
ATOM   1603  C   VAL A 206     -12.921 -20.636  69.740  1.00  0.00              
ATOM   1604  O   VAL A 206     -11.989 -20.796  68.950  1.00  0.00              
ATOM   1605  N   ARG A 207     -12.795 -19.882  70.839  1.00  0.00              
ATOM   1606  CA  ARG A 207     -11.524 -19.305  71.253  1.00  0.00              
ATOM   1607  CB  ARG A 207     -11.729 -18.435  72.481  1.00  0.00              
ATOM   1608  CG  ARG A 207     -10.567 -17.497  72.780  1.00  0.00              
ATOM   1609  CD  ARG A 207     -10.442 -17.324  74.281  1.00  0.00              
ATOM   1610  NE  ARG A 207     -10.000 -18.581  74.863  1.00  0.00              
ATOM   1611  CZ  ARG A 207     -10.363 -19.003  76.071  1.00  0.00              
ATOM   1612  NH1 ARG A 207      -9.856 -20.152  76.492  1.00  0.00              
ATOM   1613  NH2 ARG A 207     -11.214 -18.317  76.825  1.00  0.00              
ATOM   1614  C   ARG A 207     -10.531 -20.416  71.583  1.00  0.00              
ATOM   1615  O   ARG A 207      -9.363 -20.343  71.199  1.00  0.00              
ATOM   1616  N   ASP A 208     -10.975 -21.474  72.275  1.00  0.00              
ATOM   1617  CA  ASP A 208     -10.136 -22.643  72.520  1.00  0.00              
ATOM   1618  CB  ASP A 208     -10.824 -23.631  73.457  1.00  0.00              
ATOM   1619  CG  ASP A 208      -9.970 -24.849  73.784  1.00  0.00              
ATOM   1620  OD1 ASP A 208     -10.271 -25.941  73.287  1.00  0.00              
ATOM   1621  OD2 ASP A 208      -9.019 -24.718  74.551  1.00  0.00              
ATOM   1622  C   ASP A 208      -9.718 -23.353  71.238  1.00  0.00              
ATOM   1623  O   ASP A 208      -8.579 -23.811  71.136  1.00  0.00              
ATOM   1624  N   ILE A 209     -10.627 -23.447  70.258  1.00  0.00              
ATOM   1625  CA  ILE A 209     -10.315 -23.968  68.929  1.00  0.00              
ATOM   1626  CB  ILE A 209     -11.553 -23.936  67.996  1.00  0.00              
ATOM   1627  CG2 ILE A 209     -11.178 -24.386  66.590  1.00  0.00              
ATOM   1628  CG1 ILE A 209     -12.701 -24.775  68.530  1.00  0.00              
ATOM   1629  CD1 ILE A 209     -13.995 -24.737  67.693  1.00  0.00              
ATOM   1630  C   ILE A 209      -9.189 -23.152  68.306  1.00  0.00              
ATOM   1631  O   ILE A 209      -8.201 -23.709  67.828  1.00  0.00              
ATOM   1632  N   LYS A 210      -9.339 -21.824  68.337  1.00  0.00              
ATOM   1633  CA  LYS A 210      -8.337 -20.899  67.833  1.00  0.00              
ATOM   1634  CB  LYS A 210      -8.832 -19.484  68.092  1.00  0.00              
ATOM   1635  CG  LYS A 210      -8.055 -18.380  67.399  1.00  0.00              
ATOM   1636  CD  LYS A 210      -8.545 -17.003  67.815  1.00  0.00              
ATOM   1637  CE  LYS A 210      -8.328 -16.791  69.304  1.00  0.00              
ATOM   1638  NZ  LYS A 210      -7.838 -15.450  69.536  1.00  0.00              
ATOM   1639  C   LYS A 210      -6.985 -21.145  68.499  1.00  0.00              
ATOM   1640  O   LYS A 210      -5.998 -21.403  67.809  1.00  0.00              
ATOM   1641  N   GLU A 211      -6.960 -21.168  69.837  1.00  0.00              
ATOM   1642  CA  GLU A 211      -5.751 -21.438  70.611  1.00  0.00              
ATOM   1643  CB  GLU A 211      -6.064 -21.465  72.102  1.00  0.00              
ATOM   1644  CG  GLU A 211      -6.538 -20.144  72.691  1.00  0.00              
ATOM   1645  CD  GLU A 211      -6.903 -20.248  74.163  1.00  0.00              
ATOM   1646  OE1 GLU A 211      -6.138 -19.763  74.994  1.00  0.00              
ATOM   1647  OE2 GLU A 211      -7.951 -20.813  74.490  1.00  0.00              
ATOM   1648  C   GLU A 211      -5.055 -22.747  70.257  1.00  0.00              
ATOM   1649  O   GLU A 211      -3.826 -22.816  70.241  1.00  0.00              
ATOM   1650  N   LYS A 212      -5.832 -23.800  69.993  1.00  0.00              
ATOM   1651  CA  LYS A 212      -5.271 -25.087  69.617  1.00  0.00              
ATOM   1652  CB  LYS A 212      -6.248 -26.198  69.967  1.00  0.00              
ATOM   1653  CG  LYS A 212      -6.290 -26.483  71.456  1.00  0.00              
ATOM   1654  CD  LYS A 212      -7.439 -27.420  71.761  1.00  0.00              
ATOM   1655  CE  LYS A 212      -7.393 -27.817  73.224  1.00  0.00              
ATOM   1656  NZ  LYS A 212      -8.682 -28.338  73.630  1.00  0.00              
ATOM   1657  C   LYS A 212      -4.864 -25.219  68.157  1.00  0.00              
ATOM   1658  O   LYS A 212      -3.831 -25.814  67.848  1.00  0.00              
ATOM   1659  N   LEU A 213      -5.662 -24.674  67.239  1.00  0.00              
ATOM   1660  CA  LEU A 213      -5.496 -24.973  65.827  1.00  0.00              
ATOM   1661  CB  LEU A 213      -6.805 -25.486  65.229  1.00  0.00              
ATOM   1662  CG  LEU A 213      -7.424 -26.778  65.751  1.00  0.00              
ATOM   1663  CD1 LEU A 213      -8.708 -27.071  64.995  1.00  0.00              
ATOM   1664  CD2 LEU A 213      -6.461 -27.947  65.613  1.00  0.00              
ATOM   1665  C   LEU A 213      -4.973 -23.855  64.944  1.00  0.00              
ATOM   1666  O   LEU A 213      -4.309 -24.143  63.944  1.00  0.00              
ATOM   1667  N   CYS A 214      -5.235 -22.586  65.268  1.00  0.00              
ATOM   1668  CA  CYS A 214      -5.033 -21.525  64.294  1.00  0.00              
ATOM   1669  CB  CYS A 214      -5.878 -20.303  64.622  1.00  0.00              
ATOM   1670  SG  CYS A 214      -5.221 -19.263  65.949  1.00  0.00              
ATOM   1671  C   CYS A 214      -3.578 -21.121  64.116  1.00  0.00              
ATOM   1672  O   CYS A 214      -2.775 -21.147  65.052  1.00  0.00              
ATOM   1673  N   TYR A 215      -3.241 -20.733  62.888  1.00  0.00              
ATOM   1674  CA  TYR A 215      -1.878 -20.376  62.541  1.00  0.00              
ATOM   1675  CB  TYR A 215      -1.099 -21.591  62.006  1.00  0.00              
ATOM   1676  CG  TYR A 215      -1.704 -22.317  60.808  1.00  0.00              
ATOM   1677  CD1 TYR A 215      -1.249 -22.049  59.530  1.00  0.00              
ATOM   1678  CE1 TYR A 215      -1.781 -22.727  58.453  1.00  0.00              
ATOM   1679  CD2 TYR A 215      -2.690 -23.263  61.008  1.00  0.00              
ATOM   1680  CE2 TYR A 215      -3.222 -23.941  59.935  1.00  0.00              
ATOM   1681  CZ  TYR A 215      -2.766 -23.667  58.666  1.00  0.00              
ATOM   1682  OH  TYR A 215      -3.308 -24.343  57.593  1.00  0.00              
ATOM   1683  C   TYR A 215      -1.886 -19.250  61.524  1.00  0.00              
ATOM   1684  O   TYR A 215      -2.854 -19.084  60.780  1.00  0.00              
ATOM   1685  N   VAL A 216      -0.823 -18.453  61.481  1.00  0.00              
ATOM   1686  CA  VAL A 216      -0.738 -17.374  60.515  1.00  0.00              
ATOM   1687  CB  VAL A 216       0.118 -16.207  61.041  1.00  0.00              
ATOM   1688  CG1 VAL A 216       0.143 -15.068  60.036  1.00  0.00              
ATOM   1689  CG2 VAL A 216      -0.432 -15.683  62.358  1.00  0.00              
ATOM   1690  C   VAL A 216      -0.163 -17.958  59.234  1.00  0.00              
ATOM   1691  O   VAL A 216       0.903 -18.578  59.222  1.00  0.00              
ATOM   1692  N   ALA A 217      -0.922 -17.779  58.153  1.00  0.00              
ATOM   1693  CA  ALA A 217      -0.512 -18.238  56.838  1.00  0.00              
ATOM   1694  CB  ALA A 217      -1.609 -17.920  55.835  1.00  0.00              
ATOM   1695  C   ALA A 217       0.752 -17.546  56.351  1.00  0.00              
ATOM   1696  O   ALA A 217       0.836 -16.319  56.372  1.00  0.00              
ATOM   1697  N   LEU A 218       1.749 -18.319  55.916  1.00  0.00              
ATOM   1698  CA  LEU A 218       2.960 -17.764  55.326  1.00  0.00              
ATOM   1699  CB  LEU A 218       4.023 -18.854  55.195  1.00  0.00              
ATOM   1700  CG  LEU A 218       5.385 -18.530  54.580  1.00  0.00              
ATOM   1701  CD1 LEU A 218       6.098 -17.417  55.334  1.00  0.00              
ATOM   1702  CD2 LEU A 218       6.246 -19.779  54.552  1.00  0.00              
ATOM   1703  C   LEU A 218       2.633 -17.159  53.964  1.00  0.00              
ATOM   1704  O   LEU A 218       3.117 -16.087  53.599  1.00  0.00              
ATOM   1705  N   ASP A 219       1.808 -17.852  53.181  1.00  0.00              
ATOM   1706  CA  ASP A 219       1.245 -17.257  51.988  1.00  0.00              
ATOM   1707  CB  ASP A 219       1.947 -17.712  50.715  1.00  0.00              
ATOM   1708  CG  ASP A 219       1.576 -16.802  49.556  1.00  0.00              
ATOM   1709  OD1 ASP A 219       0.535 -17.018  48.925  1.00  0.00              
ATOM   1710  OD2 ASP A 219       2.324 -15.853  49.314  1.00  0.00              
ATOM   1711  C   ASP A 219      -0.219 -17.633  51.923  1.00  0.00              
ATOM   1712  O   ASP A 219      -0.579 -18.767  51.598  1.00  0.00              
ATOM   1713  N   PHE A 220      -1.046 -16.634  52.233  1.00  0.00              
ATOM   1714  CA  PHE A 220      -2.491 -16.788  52.283  1.00  0.00              
ATOM   1715  CB  PHE A 220      -3.133 -15.427  52.563  1.00  0.00              
ATOM   1716  CG  PHE A 220      -4.644 -15.455  52.764  1.00  0.00              
ATOM   1717  CD1 PHE A 220      -5.215 -16.300  53.700  1.00  0.00              
ATOM   1718  CD2 PHE A 220      -5.443 -14.620  52.007  1.00  0.00              
ATOM   1719  CE1 PHE A 220      -6.583 -16.305  53.875  1.00  0.00              
ATOM   1720  CE2 PHE A 220      -6.810 -14.632  52.191  1.00  0.00              
ATOM   1721  CZ  PHE A 220      -7.380 -15.471  53.123  1.00  0.00              
ATOM   1722  C   PHE A 220      -3.106 -17.420  51.042  1.00  0.00              
ATOM   1723  O   PHE A 220      -3.793 -18.433  51.158  1.00  0.00              
ATOM   1724  N   GLU A 221      -2.835 -16.876  49.852  1.00  0.00              
ATOM   1725  CA  GLU A 221      -3.494 -17.344  48.643  1.00  0.00              
ATOM   1726  CB  GLU A 221      -3.282 -16.348  47.507  1.00  0.00              
ATOM   1727  CG  GLU A 221      -4.247 -16.523  46.330  1.00  0.00              
ATOM   1728  CD  GLU A 221      -5.723 -16.388  46.695  1.00  0.00              
ATOM   1729  OE1 GLU A 221      -6.150 -15.285  47.039  1.00  0.00              
ATOM   1730  OE2 GLU A 221      -6.440 -17.385  46.638  1.00  0.00              
ATOM   1731  C   GLU A 221      -3.053 -18.746  48.239  1.00  0.00              
ATOM   1732  O   GLU A 221      -3.889 -19.567  47.860  1.00  0.00              
ATOM   1733  N   ASN A 222      -1.752 -19.041  48.346  1.00  0.00              
ATOM   1734  CA  ASN A 222      -1.239 -20.382  48.090  1.00  0.00              
ATOM   1735  CB  ASN A 222       0.284 -20.391  48.221  1.00  0.00              
ATOM   1736  CG  ASN A 222       0.936 -21.765  48.128  1.00  0.00              
ATOM   1737  OD1 ASN A 222       1.673 -22.166  49.022  1.00  0.00              
ATOM   1738  ND2 ASN A 222       0.716 -22.542  47.076  1.00  0.00              
ATOM   1739  C   ASN A 222      -1.867 -21.414  49.019  1.00  0.00              
ATOM   1740  O   ASN A 222      -2.373 -22.442  48.563  1.00  0.00              
ATOM   1741  N   GLU A 223      -1.887 -21.109  50.320  1.00  0.00              
ATOM   1742  CA  GLU A 223      -2.514 -21.985  51.294  1.00  0.00              
ATOM   1743  CB  GLU A 223      -2.196 -21.523  52.700  1.00  0.00              
ATOM   1744  CG  GLU A 223      -0.752 -21.851  53.047  1.00  0.00              
ATOM   1745  CD  GLU A 223      -0.268 -21.207  54.332  1.00  0.00              
ATOM   1746  OE1 GLU A 223      -0.805 -21.494  55.400  1.00  0.00              
ATOM   1747  OE2 GLU A 223       0.660 -20.397  54.270  1.00  0.00              
ATOM   1748  C   GLU A 223      -4.014 -22.136  51.091  1.00  0.00              
ATOM   1749  O   GLU A 223      -4.544 -23.242  51.227  1.00  0.00              
ATOM   1750  N   MET A 224      -4.702 -21.050  50.722  1.00  0.00              
ATOM   1751  CA  MET A 224      -6.120 -21.091  50.392  1.00  0.00              
ATOM   1752  CB  MET A 224      -6.651 -19.679  50.142  1.00  0.00              
ATOM   1753  CG  MET A 224      -8.153 -19.607  49.896  1.00  0.00              
ATOM   1754  SD  MET A 224      -8.777 -17.913  49.792  1.00  0.00              
ATOM   1755  CE  MET A 224      -9.600 -17.831  51.356  1.00  0.00              
ATOM   1756  C   MET A 224      -6.377 -21.995  49.194  1.00  0.00              
ATOM   1757  O   MET A 224      -7.328 -22.777  49.216  1.00  0.00              
ATOM   1758  N   ALA A 225      -5.517 -21.945  48.170  1.00  0.00              
ATOM   1759  CA  ALA A 225      -5.604 -22.862  47.042  1.00  0.00              
ATOM   1760  CB  ALA A 225      -4.497 -22.568  46.042  1.00  0.00              
ATOM   1761  C   ALA A 225      -5.482 -24.322  47.467  1.00  0.00              
ATOM   1762  O   ALA A 225      -6.274 -25.160  47.026  1.00  0.00              
ATOM   1763  N   THR A 226      -4.530 -24.653  48.347  1.00  0.00              
ATOM   1764  CA  THR A 226      -4.437 -25.999  48.902  1.00  0.00              
ATOM   1765  CB  THR A 226      -3.057 -26.231  49.541  1.00  0.00              
ATOM   1766  OG1 THR A 226      -2.703 -25.049  50.248  1.00  0.00              
ATOM   1767  CG2 THR A 226      -2.008 -26.554  48.491  1.00  0.00              
ATOM   1768  C   THR A 226      -5.558 -26.386  49.863  1.00  0.00              
ATOM   1769  O   THR A 226      -5.892 -27.563  49.993  1.00  0.00              
ATOM   1770  N   ALA A 227      -6.160 -25.413  50.555  1.00  0.00              
ATOM   1771  CA  ALA A 227      -7.301 -25.679  51.420  1.00  0.00              
ATOM   1772  CB  ALA A 227      -7.513 -24.511  52.363  1.00  0.00              
ATOM   1773  C   ALA A 227      -8.588 -25.880  50.631  1.00  0.00              
ATOM   1774  O   ALA A 227      -9.487 -26.600  51.063  1.00  0.00              
ATOM   1775  N   ALA A 228      -8.699 -25.219  49.474  1.00  0.00              
ATOM   1776  CA  ALA A 228      -9.784 -25.463  48.536  1.00  0.00              
ATOM   1777  CB  ALA A 228      -9.799 -24.373  47.475  1.00  0.00              
ATOM   1778  C   ALA A 228      -9.582 -26.797  47.830  1.00  0.00              
ATOM   1779  O   ALA A 228     -10.517 -27.580  47.660  1.00  0.00              
ATOM   1780  N   SER A 229      -8.341 -27.093  47.438  1.00  0.00              
ATOM   1781  CA  SER A 229      -8.003 -28.381  46.851  1.00  0.00              
ATOM   1782  CB  SER A 229      -6.804 -28.207  45.919  1.00  0.00              
ATOM   1783  OG  SER A 229      -6.950 -27.076  45.067  1.00  0.00              
ATOM   1784  C   SER A 229      -7.687 -29.351  47.988  1.00  0.00              
ATOM   1785  O   SER A 229      -6.599 -29.926  48.083  1.00  0.00              
ATOM   1786  N   SER A 230      -8.672 -29.552  48.867  1.00  0.00              
ATOM   1787  CA  SER A 230      -8.480 -30.208  50.147  1.00  0.00              
ATOM   1788  CB  SER A 230      -9.693 -29.905  51.023  1.00  0.00              
ATOM   1789  OG  SER A 230     -10.901 -29.904  50.270  1.00  0.00              
ATOM   1790  C   SER A 230      -8.125 -31.693  50.147  1.00  0.00              
ATOM   1791  O   SER A 230      -8.941 -32.586  50.376  1.00  0.00              
ATOM   1792  N   SER A 231      -6.849 -31.949  49.865  1.00  0.00              
ATOM   1793  CA  SER A 231      -6.255 -33.265  50.023  1.00  0.00              
ATOM   1794  CB  SER A 231      -4.908 -33.253  49.307  1.00  0.00              
ATOM   1795  OG  SER A 231      -4.104 -32.156  49.740  1.00  0.00              
ATOM   1796  C   SER A 231      -6.045 -33.591  51.496  1.00  0.00              
ATOM   1797  O   SER A 231      -6.274 -34.701  51.975  1.00  0.00              
ATOM   1798  N   SER A 232      -5.590 -32.556  52.204  1.00  0.00              
ATOM   1799  CA  SER A 232      -5.067 -32.701  53.548  1.00  0.00              
ATOM   1800  CB  SER A 232      -3.603 -33.133  53.441  1.00  0.00              
ATOM   1801  OG  SER A 232      -2.939 -32.495  52.348  1.00  0.00              
ATOM   1802  C   SER A 232      -5.184 -31.466  54.432  1.00  0.00              
ATOM   1803  O   SER A 232      -5.275 -31.596  55.653  1.00  0.00              
ATOM   1804  N   LEU A 233      -5.206 -30.250  53.872  1.00  0.00              
ATOM   1805  CA  LEU A 233      -5.159 -29.040  54.679  1.00  0.00              
ATOM   1806  CB  LEU A 233      -4.556 -27.900  53.849  1.00  0.00              
ATOM   1807  CG  LEU A 233      -4.087 -26.636  54.567  1.00  0.00              
ATOM   1808  CD1 LEU A 233      -2.929 -26.946  55.502  1.00  0.00              
ATOM   1809  CD2 LEU A 233      -3.656 -25.586  53.560  1.00  0.00              
ATOM   1810  C   LEU A 233      -6.497 -28.648  55.311  1.00  0.00              
ATOM   1811  O   LEU A 233      -7.189 -27.725  54.870  1.00  0.00              
ATOM   1812  N   GLU A 234      -6.879 -29.409  56.341  1.00  0.00              
ATOM   1813  CA  GLU A 234      -7.981 -29.083  57.234  1.00  0.00              
ATOM   1814  CB  GLU A 234      -9.350 -29.169  56.551  1.00  0.00              
ATOM   1815  CG  GLU A 234      -9.875 -30.468  55.957  1.00  0.00              
ATOM   1816  CD  GLU A 234     -11.184 -30.253  55.206  1.00  0.00              
ATOM   1817  OE1 GLU A 234     -11.256 -30.623  54.036  1.00  0.00              
ATOM   1818  OE2 GLU A 234     -12.134 -29.702  55.777  1.00  0.00              
ATOM   1819  C   GLU A 234      -7.946 -29.983  58.459  1.00  0.00              
ATOM   1820  O   GLU A 234      -7.416 -31.094  58.385  1.00  0.00              
ATOM   1821  N   LYS A 235      -8.485 -29.540  59.598  1.00  0.00              
ATOM   1822  CA  LYS A 235      -8.437 -30.351  60.801  1.00  0.00              
ATOM   1823  CB  LYS A 235      -7.412 -29.786  61.797  1.00  0.00              
ATOM   1824  CG  LYS A 235      -7.108 -30.676  63.006  1.00  0.00              
ATOM   1825  CD  LYS A 235      -6.680 -32.076  62.575  1.00  0.00              
ATOM   1826  CE  LYS A 235      -6.829 -33.046  63.732  1.00  0.00              
ATOM   1827  NZ  LYS A 235      -7.149 -34.371  63.233  1.00  0.00              
ATOM   1828  C   LYS A 235      -9.800 -30.564  61.445  1.00  0.00              
ATOM   1829  O   LYS A 235     -10.683 -29.706  61.451  1.00  0.00              
ATOM   1830  N   SER A 236      -9.940 -31.786  61.951  1.00  0.00              
ATOM   1831  CA  SER A 236     -11.118 -32.265  62.641  1.00  0.00              
ATOM   1832  CB  SER A 236     -11.105 -33.781  62.457  1.00  0.00              
ATOM   1833  OG  SER A 236      -9.836 -34.305  62.857  1.00  0.00              
ATOM   1834  C   SER A 236     -11.088 -31.900  64.125  1.00  0.00              
ATOM   1835  O   SER A 236     -10.357 -32.535  64.895  1.00  0.00              
ATOM   1836  N   TYR A 237     -11.843 -30.898  64.571  1.00  0.00              
ATOM   1837  CA  TYR A 237     -11.910 -30.591  65.992  1.00  0.00              
ATOM   1838  CB  TYR A 237     -11.993 -29.075  66.231  1.00  0.00              
ATOM   1839  CG  TYR A 237     -11.995 -28.656  67.701  1.00  0.00              
ATOM   1840  CD1 TYR A 237     -10.804 -28.421  68.364  1.00  0.00              
ATOM   1841  CE1 TYR A 237     -10.815 -28.045  69.695  1.00  0.00              
ATOM   1842  CD2 TYR A 237     -13.194 -28.512  68.373  1.00  0.00              
ATOM   1843  CE2 TYR A 237     -13.209 -28.152  69.704  1.00  0.00              
ATOM   1844  CZ  TYR A 237     -12.020 -27.910  70.353  1.00  0.00              
ATOM   1845  OH  TYR A 237     -12.059 -27.520  71.676  1.00  0.00              
ATOM   1846  C   TYR A 237     -13.138 -31.290  66.556  1.00  0.00              
ATOM   1847  O   TYR A 237     -14.249 -31.089  66.065  1.00  0.00              
ATOM   1848  N   GLU A 238     -12.978 -32.124  67.582  1.00  0.00              
ATOM   1849  CA  GLU A 238     -14.140 -32.691  68.241  1.00  0.00              
ATOM   1850  CB  GLU A 238     -13.856 -34.069  68.827  1.00  0.00              
ATOM   1851  CG  GLU A 238     -15.157 -34.747  69.252  1.00  0.00              
ATOM   1852  CD  GLU A 238     -14.996 -36.101  69.924  1.00  0.00              
ATOM   1853  OE1 GLU A 238     -14.516 -37.035  69.283  1.00  0.00              
ATOM   1854  OE2 GLU A 238     -15.365 -36.217  71.092  1.00  0.00              
ATOM   1855  C   GLU A 238     -14.612 -31.740  69.331  1.00  0.00              
ATOM   1856  O   GLU A 238     -13.904 -31.476  70.305  1.00  0.00              
ATOM   1857  N   LEU A 239     -15.801 -31.178  69.127  1.00  0.00              
ATOM   1858  CA  LEU A 239     -16.494 -30.439  70.170  1.00  0.00              
ATOM   1859  CB  LEU A 239     -17.767 -29.799  69.621  1.00  0.00              
ATOM   1860  CG  LEU A 239     -17.668 -28.726  68.550  1.00  0.00              
ATOM   1861  CD1 LEU A 239     -19.058 -28.261  68.152  1.00  0.00              
ATOM   1862  CD2 LEU A 239     -16.854 -27.551  69.051  1.00  0.00              
ATOM   1863  C   LEU A 239     -16.866 -31.375  71.315  1.00  0.00              
ATOM   1864  O   LEU A 239     -17.296 -32.501  71.043  1.00  0.00              
ATOM   1865  N   PRO A 240     -16.763 -30.975  72.596  1.00  0.00              
ATOM   1866  CD  PRO A 240     -16.308 -29.648  73.006  1.00  0.00              
ATOM   1867  CA  PRO A 240     -17.024 -31.814  73.772  1.00  0.00              
ATOM   1868  CB  PRO A 240     -16.977 -30.811  74.904  1.00  0.00              
ATOM   1869  CG  PRO A 240     -15.901 -29.860  74.452  1.00  0.00              
ATOM   1870  C   PRO A 240     -18.314 -32.631  73.809  1.00  0.00              
ATOM   1871  O   PRO A 240     -18.417 -33.616  74.538  1.00  0.00              
ATOM   1872  N   ASP A 241     -19.311 -32.252  73.005  1.00  0.00              
ATOM   1873  CA  ASP A 241     -20.555 -33.004  72.887  1.00  0.00              
ATOM   1874  CB  ASP A 241     -21.723 -32.038  72.611  1.00  0.00              
ATOM   1875  CG  ASP A 241     -21.799 -31.500  71.184  1.00  0.00              
ATOM   1876  OD1 ASP A 241     -20.761 -31.127  70.627  1.00  0.00              
ATOM   1877  OD2 ASP A 241     -22.892 -31.444  70.623  1.00  0.00              
ATOM   1878  C   ASP A 241     -20.484 -34.064  71.783  1.00  0.00              
ATOM   1879  O   ASP A 241     -21.516 -34.543  71.315  1.00  0.00              
ATOM   1880  N   GLY A 242     -19.289 -34.392  71.287  1.00  0.00              
ATOM   1881  CA  GLY A 242     -19.122 -35.427  70.281  1.00  0.00              
ATOM   1882  C   GLY A 242     -19.000 -34.889  68.861  1.00  0.00              
ATOM   1883  O   GLY A 242     -18.547 -35.615  67.973  1.00  0.00              
ATOM   1884  N   GLN A 243     -19.351 -33.624  68.597  1.00  0.00              
ATOM   1885  CA  GLN A 243     -19.372 -33.117  67.231  1.00  0.00              
ATOM   1886  CB  GLN A 243     -20.197 -31.842  67.112  1.00  0.00              
ATOM   1887  CG  GLN A 243     -21.698 -32.041  67.237  1.00  0.00              
ATOM   1888  CD  GLN A 243     -22.481 -30.760  66.993  1.00  0.00              
ATOM   1889  OE1 GLN A 243     -22.381 -30.130  65.943  1.00  0.00              
ATOM   1890  NE2 GLN A 243     -23.298 -30.313  67.935  1.00  0.00              
ATOM   1891  C   GLN A 243     -17.988 -32.891  66.637  1.00  0.00              
ATOM   1892  O   GLN A 243     -17.336 -31.871  66.869  1.00  0.00              
ATOM   1893  N   VAL A 244     -17.510 -33.889  65.893  1.00  0.00              
ATOM   1894  CA  VAL A 244     -16.267 -33.765  65.143  1.00  0.00              
ATOM   1895  CB  VAL A 244     -15.742 -35.147  64.670  1.00  0.00              
ATOM   1896  CG1 VAL A 244     -14.337 -35.009  64.102  1.00  0.00              
ATOM   1897  CG2 VAL A 244     -15.731 -36.183  65.785  1.00  0.00              
ATOM   1898  C   VAL A 244     -16.487 -32.822  63.960  1.00  0.00              
ATOM   1899  O   VAL A 244     -16.946 -33.217  62.886  1.00  0.00              
ATOM   1900  N   ILE A 245     -16.203 -31.540  64.182  1.00  0.00              
ATOM   1901  CA  ILE A 245     -16.360 -30.528  63.149  1.00  0.00              
ATOM   1902  CB  ILE A 245     -16.790 -29.159  63.732  1.00  0.00              
ATOM   1903  CG2 ILE A 245     -18.168 -29.315  64.367  1.00  0.00              
ATOM   1904  CG1 ILE A 245     -15.790 -28.539  64.704  1.00  0.00              
ATOM   1905  CD1 ILE A 245     -16.113 -27.085  65.098  1.00  0.00              
ATOM   1906  C   ILE A 245     -15.110 -30.396  62.288  1.00  0.00              
ATOM   1907  O   ILE A 245     -13.983 -30.578  62.758  1.00  0.00              
ATOM   1908  N   THR A 246     -15.298 -30.076  61.008  1.00  0.00              
ATOM   1909  CA  THR A 246     -14.177 -29.958  60.087  1.00  0.00              
ATOM   1910  CB  THR A 246     -14.496 -30.605  58.716  1.00  0.00              
ATOM   1911  OG1 THR A 246     -15.611 -29.934  58.124  1.00  0.00              
ATOM   1912  CG2 THR A 246     -14.756 -32.099  58.839  1.00  0.00              
ATOM   1913  C   THR A 246     -13.830 -28.484  59.946  1.00  0.00              
ATOM   1914  O   THR A 246     -14.731 -27.666  59.760  1.00  0.00              
ATOM   1915  N   ILE A 247     -12.573 -28.077  60.099  1.00  0.00              
ATOM   1916  CA  ILE A 247     -12.208 -26.677  59.944  1.00  0.00              
ATOM   1917  CB  ILE A 247     -11.803 -26.079  61.314  1.00  0.00              
ATOM   1918  CG2 ILE A 247     -11.424 -24.611  61.167  1.00  0.00              
ATOM   1919  CG1 ILE A 247     -12.950 -26.194  62.315  1.00  0.00              
ATOM   1920  CD1 ILE A 247     -12.555 -25.983  63.778  1.00  0.00              
ATOM   1921  C   ILE A 247     -11.086 -26.613  58.920  1.00  0.00              
ATOM   1922  O   ILE A 247      -9.996 -27.151  59.131  1.00  0.00              
ATOM   1923  N   GLY A 248     -11.390 -26.001  57.775  1.00  0.00              
ATOM   1924  CA  GLY A 248     -10.437 -25.885  56.684  1.00  0.00              
ATOM   1925  C   GLY A 248      -9.647 -24.594  56.724  1.00  0.00              
ATOM   1926  O   GLY A 248      -8.962 -24.276  57.699  1.00  0.00              
ATOM   1927  N   ASN A 249      -9.831 -23.807  55.657  1.00  0.00              
ATOM   1928  CA  ASN A 249      -9.096 -22.563  55.439  1.00  0.00              
ATOM   1929  CB  ASN A 249      -9.566 -21.858  54.154  1.00  0.00              
ATOM   1930  CG  ASN A 249     -10.985 -21.299  54.161  1.00  0.00              
ATOM   1931  OD1 ASN A 249     -11.782 -21.541  55.066  1.00  0.00              
ATOM   1932  ND2 ASN A 249     -11.372 -20.508  53.172  1.00  0.00              
ATOM   1933  C   ASN A 249      -9.141 -21.593  56.613  1.00  0.00              
ATOM   1934  O   ASN A 249      -8.183 -20.868  56.888  1.00  0.00              
ATOM   1935  N   GLU A 250     -10.269 -21.659  57.333  1.00  0.00              
ATOM   1936  CA  GLU A 250     -10.538 -20.909  58.551  1.00  0.00              
ATOM   1937  CB  GLU A 250     -11.782 -21.459  59.253  1.00  0.00              
ATOM   1938  CG  GLU A 250     -13.144 -21.334  58.547  1.00  0.00              
ATOM   1939  CD  GLU A 250     -13.498 -22.330  57.444  1.00  0.00              
ATOM   1940  OE1 GLU A 250     -12.853 -23.379  57.318  1.00  0.00              
ATOM   1941  OE2 GLU A 250     -14.439 -22.067  56.696  1.00  0.00              
ATOM   1942  C   GLU A 250      -9.383 -20.877  59.549  1.00  0.00              
ATOM   1943  O   GLU A 250      -9.146 -19.852  60.191  1.00  0.00              
ATOM   1944  N   ARG A 251      -8.621 -21.977  59.632  1.00  0.00              
ATOM   1945  CA  ARG A 251      -7.462 -22.079  60.512  1.00  0.00              
ATOM   1946  CB  ARG A 251      -6.829 -23.454  60.386  1.00  0.00              
ATOM   1947  CG  ARG A 251      -7.681 -24.604  60.901  1.00  0.00              
ATOM   1948  CD  ARG A 251      -6.882 -25.897  60.876  1.00  0.00              
ATOM   1949  NE  ARG A 251      -5.734 -25.793  61.762  1.00  0.00              
ATOM   1950  CZ  ARG A 251      -4.748 -26.686  61.807  1.00  0.00              
ATOM   1951  NH1 ARG A 251      -3.748 -26.438  62.638  1.00  0.00              
ATOM   1952  NH2 ARG A 251      -4.748 -27.780  61.052  1.00  0.00              
ATOM   1953  C   ARG A 251      -6.378 -21.030  60.287  1.00  0.00              
ATOM   1954  O   ARG A 251      -5.686 -20.637  61.228  1.00  0.00              
ATOM   1955  N   PHE A 252      -6.201 -20.583  59.041  1.00  0.00              
ATOM   1956  CA  PHE A 252      -5.302 -19.474  58.756  1.00  0.00              
ATOM   1957  CB  PHE A 252      -4.263 -19.833  57.687  1.00  0.00              
ATOM   1958  CG  PHE A 252      -4.803 -20.425  56.393  1.00  0.00              
ATOM   1959  CD1 PHE A 252      -5.193 -19.600  55.357  1.00  0.00              
ATOM   1960  CD2 PHE A 252      -4.892 -21.796  56.261  1.00  0.00              
ATOM   1961  CE1 PHE A 252      -5.687 -20.151  54.195  1.00  0.00              
ATOM   1962  CE2 PHE A 252      -5.380 -22.340  55.094  1.00  0.00              
ATOM   1963  CZ  PHE A 252      -5.781 -21.518  54.066  1.00  0.00              
ATOM   1964  C   PHE A 252      -6.038 -18.185  58.418  1.00  0.00              
ATOM   1965  O   PHE A 252      -5.584 -17.083  58.731  1.00  0.00              
ATOM   1966  N   ARG A 253      -7.215 -18.335  57.805  1.00  0.00              
ATOM   1967  CA  ARG A 253      -8.115 -17.240  57.465  1.00  0.00              
ATOM   1968  CB  ARG A 253      -9.291 -17.862  56.720  1.00  0.00              
ATOM   1969  CG  ARG A 253     -10.500 -17.042  56.310  1.00  0.00              
ATOM   1970  CD  ARG A 253     -11.441 -18.054  55.685  1.00  0.00              
ATOM   1971  NE  ARG A 253     -12.797 -17.564  55.524  1.00  0.00              
ATOM   1972  CZ  ARG A 253     -13.840 -18.391  55.420  1.00  0.00              
ATOM   1973  NH1 ARG A 253     -15.055 -17.870  55.330  1.00  0.00              
ATOM   1974  NH2 ARG A 253     -13.693 -19.714  55.374  1.00  0.00              
ATOM   1975  C   ARG A 253      -8.572 -16.431  58.676  1.00  0.00              
ATOM   1976  O   ARG A 253      -8.906 -15.251  58.538  1.00  0.00              
ATOM   1977  N   CYS A 254      -8.612 -17.044  59.866  1.00  0.00              
ATOM   1978  CA  CYS A 254      -8.816 -16.294  61.094  1.00  0.00              
ATOM   1979  CB  CYS A 254      -9.330 -17.184  62.229  1.00  0.00              
ATOM   1980  SG  CYS A 254      -9.574 -16.307  63.793  1.00  0.00              
ATOM   1981  C   CYS A 254      -7.617 -15.427  61.485  1.00  0.00              
ATOM   1982  O   CYS A 254      -7.797 -14.205  61.434  1.00  0.00              
ATOM   1983  N   PRO A 255      -6.390 -15.887  61.822  1.00  0.00              
ATOM   1984  CD  PRO A 255      -6.003 -17.285  61.996  1.00  0.00              
ATOM   1985  CA  PRO A 255      -5.247 -15.027  62.140  1.00  0.00              
ATOM   1986  CB  PRO A 255      -4.131 -16.007  62.406  1.00  0.00              
ATOM   1987  CG  PRO A 255      -4.855 -17.186  62.975  1.00  0.00              
ATOM   1988  C   PRO A 255      -4.856 -14.064  61.028  1.00  0.00              
ATOM   1989  O   PRO A 255      -4.307 -12.994  61.295  1.00  0.00              
ATOM   1990  N   GLU A 256      -5.163 -14.414  59.772  1.00  0.00              
ATOM   1991  CA  GLU A 256      -4.977 -13.525  58.636  1.00  0.00              
ATOM   1992  CB  GLU A 256      -5.525 -14.183  57.377  1.00  0.00              
ATOM   1993  CG  GLU A 256      -5.182 -13.477  56.067  1.00  0.00              
ATOM   1994  CD  GLU A 256      -3.702 -13.383  55.736  1.00  0.00              
ATOM   1995  OE1 GLU A 256      -2.976 -14.366  55.898  1.00  0.00              
ATOM   1996  OE2 GLU A 256      -3.262 -12.327  55.274  1.00  0.00              
ATOM   1997  C   GLU A 256      -5.618 -12.155  58.823  1.00  0.00              
ATOM   1998  O   GLU A 256      -5.090 -11.171  58.305  1.00  0.00              
ATOM   1999  N   THR A 257      -6.709 -12.054  59.588  1.00  0.00              
ATOM   2000  CA  THR A 257      -7.341 -10.777  59.900  1.00  0.00              
ATOM   2001  CB  THR A 257      -8.581 -10.990  60.777  1.00  0.00              
ATOM   2002  OG1 THR A 257      -9.255 -12.117  60.241  1.00  0.00              
ATOM   2003  CG2 THR A 257      -9.509  -9.789  60.760  1.00  0.00              
ATOM   2004  C   THR A 257      -6.388  -9.797  60.580  1.00  0.00              
ATOM   2005  O   THR A 257      -6.495  -8.589  60.374  1.00  0.00              
ATOM   2006  N   LEU A 258      -5.398 -10.282  61.342  1.00  0.00              
ATOM   2007  CA  LEU A 258      -4.376  -9.421  61.930  1.00  0.00              
ATOM   2008  CB  LEU A 258      -3.451 -10.230  62.829  1.00  0.00              
ATOM   2009  CG  LEU A 258      -4.021 -10.934  64.052  1.00  0.00              
ATOM   2010  CD1 LEU A 258      -2.967 -11.851  64.649  1.00  0.00              
ATOM   2011  CD2 LEU A 258      -4.541  -9.939  65.079  1.00  0.00              
ATOM   2012  C   LEU A 258      -3.535  -8.714  60.872  1.00  0.00              
ATOM   2013  O   LEU A 258      -2.958  -7.655  61.114  1.00  0.00              
ATOM   2014  N   PHE A 259      -3.445  -9.321  59.688  1.00  0.00              
ATOM   2015  CA  PHE A 259      -2.764  -8.733  58.550  1.00  0.00              
ATOM   2016  CB  PHE A 259      -1.969  -9.815  57.808  1.00  0.00              
ATOM   2017  CG  PHE A 259      -0.776 -10.339  58.604  1.00  0.00              
ATOM   2018  CD1 PHE A 259       0.502  -9.968  58.238  1.00  0.00              
ATOM   2019  CD2 PHE A 259      -0.964 -11.131  59.723  1.00  0.00              
ATOM   2020  CE1 PHE A 259       1.579 -10.347  59.011  1.00  0.00              
ATOM   2021  CE2 PHE A 259       0.117 -11.501  60.495  1.00  0.00              
ATOM   2022  CZ  PHE A 259       1.388 -11.106  60.144  1.00  0.00              
ATOM   2023  C   PHE A 259      -3.746  -8.028  57.620  1.00  0.00              
ATOM   2024  O   PHE A 259      -3.395  -7.028  56.994  1.00  0.00              
ATOM   2025  N   GLN A 260      -4.989  -8.520  57.530  1.00  0.00              
ATOM   2026  CA  GLN A 260      -6.033  -7.932  56.700  1.00  0.00              
ATOM   2027  CB  GLN A 260      -6.375  -8.870  55.537  1.00  0.00              
ATOM   2028  CG  GLN A 260      -5.273  -9.069  54.506  1.00  0.00              
ATOM   2029  CD  GLN A 260      -5.668 -10.015  53.383  1.00  0.00              
ATOM   2030  OE1 GLN A 260      -6.635  -9.800  52.658  1.00  0.00              
ATOM   2031  NE2 GLN A 260      -4.934 -11.099  53.184  1.00  0.00              
ATOM   2032  C   GLN A 260      -7.293  -7.623  57.522  1.00  0.00              
ATOM   2033  O   GLN A 260      -8.258  -8.399  57.512  1.00  0.00              
ATOM   2034  N   PRO A 261      -7.363  -6.489  58.245  1.00  0.00              
ATOM   2035  CD  PRO A 261      -6.304  -5.488  58.327  1.00  0.00              
ATOM   2036  CA  PRO A 261      -8.491  -6.108  59.106  1.00  0.00              
ATOM   2037  CB  PRO A 261      -8.025  -4.792  59.693  1.00  0.00              
ATOM   2038  CG  PRO A 261      -6.529  -4.921  59.711  1.00  0.00              
ATOM   2039  C   PRO A 261      -9.840  -5.967  58.399  1.00  0.00              
ATOM   2040  O   PRO A 261     -10.920  -6.020  59.005  1.00  0.00              
ATOM   2041  N   SER A 262      -9.766  -5.812  57.077  1.00  0.00              
ATOM   2042  CA  SER A 262     -10.897  -5.827  56.168  1.00  0.00              
ATOM   2043  CB  SER A 262     -10.353  -5.712  54.748  1.00  0.00              
ATOM   2044  OG  SER A 262      -9.132  -6.436  54.617  1.00  0.00              
ATOM   2045  C   SER A 262     -11.795  -7.051  56.300  1.00  0.00              
ATOM   2046  O   SER A 262     -12.990  -6.961  56.031  1.00  0.00              
ATOM   2047  N   PHE A 263     -11.265  -8.193  56.751  1.00  0.00              
ATOM   2048  CA  PHE A 263     -12.071  -9.384  57.003  1.00  0.00              
ATOM   2049  CB  PHE A 263     -11.167 -10.555  57.361  1.00  0.00              
ATOM   2050  CG  PHE A 263     -10.294 -11.096  56.233  1.00  0.00              
ATOM   2051  CD1 PHE A 263      -9.251 -11.938  56.558  1.00  0.00              
ATOM   2052  CD2 PHE A 263     -10.537 -10.781  54.905  1.00  0.00              
ATOM   2053  CE1 PHE A 263      -8.465 -12.464  55.557  1.00  0.00              
ATOM   2054  CE2 PHE A 263      -9.738 -11.308  53.913  1.00  0.00              
ATOM   2055  CZ  PHE A 263      -8.702 -12.151  54.238  1.00  0.00              
ATOM   2056  C   PHE A 263     -13.143  -9.213  58.077  1.00  0.00              
ATOM   2057  O   PHE A 263     -14.174  -9.893  58.074  1.00  0.00              
ATOM   2058  N   ILE A 264     -12.900  -8.320  59.039  1.00  0.00              
ATOM   2059  CA  ILE A 264     -13.951  -7.885  59.947  1.00  0.00              
ATOM   2060  CB  ILE A 264     -13.370  -7.599  61.353  1.00  0.00              
ATOM   2061  CG2 ILE A 264     -14.389  -6.926  62.272  1.00  0.00              
ATOM   2062  CG1 ILE A 264     -12.886  -8.903  61.973  1.00  0.00              
ATOM   2063  CD1 ILE A 264     -12.189  -8.762  63.338  1.00  0.00              
ATOM   2064  C   ILE A 264     -14.640  -6.669  59.337  1.00  0.00              
ATOM   2065  O   ILE A 264     -15.865  -6.553  59.370  1.00  0.00              
ATOM   2066  N   GLY A 265     -13.845  -5.771  58.751  1.00  0.00              
ATOM   2067  CA  GLY A 265     -14.363  -4.535  58.189  1.00  0.00              
ATOM   2068  C   GLY A 265     -13.559  -3.317  58.620  1.00  0.00              
ATOM   2069  O   GLY A 265     -13.930  -2.179  58.324  1.00  0.00              
ATOM   2070  N   MET A 266     -12.437  -3.518  59.319  1.00  0.00              
ATOM   2071  CA  MET A 266     -11.628  -2.405  59.785  1.00  0.00              
ATOM   2072  CB  MET A 266     -10.739  -2.822  60.951  1.00  0.00              
ATOM   2073  CG  MET A 266     -11.477  -3.282  62.198  1.00  0.00              
ATOM   2074  SD  MET A 266     -10.342  -3.914  63.460  1.00  0.00              
ATOM   2075  CE  MET A 266      -9.872  -2.398  64.244  1.00  0.00              
ATOM   2076  C   MET A 266     -10.764  -1.885  58.647  1.00  0.00              
ATOM   2077  O   MET A 266     -10.056  -2.638  57.977  1.00  0.00              
ATOM   2078  N   GLU A 267     -10.845  -0.573  58.417  1.00  0.00              
ATOM   2079  CA  GLU A 267     -10.006   0.104  57.433  1.00  0.00              
ATOM   2080  CB  GLU A 267     -10.650   1.427  57.036  1.00  0.00              
ATOM   2081  CG  GLU A 267     -12.016   1.275  56.377  1.00  0.00              
ATOM   2082  CD  GLU A 267     -12.653   2.604  56.004  1.00  0.00              
ATOM   2083  OE1 GLU A 267     -13.295   3.211  56.861  1.00  0.00              
ATOM   2084  OE2 GLU A 267     -12.505   3.030  54.860  1.00  0.00              
ATOM   2085  C   GLU A 267      -8.578   0.360  57.919  1.00  0.00              
ATOM   2086  O   GLU A 267      -7.729   0.872  57.187  1.00  0.00              
ATOM   2087  N   SER A 268      -8.324   0.038  59.188  1.00  0.00              
ATOM   2088  CA  SER A 268      -7.022   0.174  59.817  1.00  0.00              
ATOM   2089  CB  SER A 268      -7.197  -0.177  61.286  1.00  0.00              
ATOM   2090  OG  SER A 268      -8.343   0.474  61.826  1.00  0.00              
ATOM   2091  C   SER A 268      -5.964  -0.734  59.200  1.00  0.00              
ATOM   2092  O   SER A 268      -6.264  -1.795  58.650  1.00  0.00              
ATOM   2093  N   ALA A 269      -4.704  -0.300  59.282  1.00  0.00              
ATOM   2094  CA  ALA A 269      -3.581  -1.097  58.816  1.00  0.00              
ATOM   2095  CB  ALA A 269      -2.328  -0.239  58.859  1.00  0.00              
ATOM   2096  C   ALA A 269      -3.346  -2.316  59.703  1.00  0.00              
ATOM   2097  O   ALA A 269      -3.519  -2.245  60.921  1.00  0.00              
ATOM   2098  N   GLY A 270      -2.981  -3.449  59.099  1.00  0.00              
ATOM   2099  CA  GLY A 270      -2.698  -4.667  59.843  1.00  0.00              
ATOM   2100  C   GLY A 270      -1.358  -4.626  60.560  1.00  0.00              
ATOM   2101  O   GLY A 270      -0.480  -3.841  60.202  1.00  0.00              
ATOM   2102  N   ILE A 271      -1.190  -5.543  61.522  1.00  0.00              
ATOM   2103  CA  ILE A 271      -0.008  -5.680  62.377  1.00  0.00              
ATOM   2104  CB  ILE A 271      -0.082  -7.100  63.022  1.00  0.00              
ATOM   2105  CG2 ILE A 271       1.250  -7.805  63.265  1.00  0.00              
ATOM   2106  CG1 ILE A 271      -0.934  -7.012  64.285  1.00  0.00              
ATOM   2107  CD1 ILE A 271      -1.071  -8.316  65.099  1.00  0.00              
ATOM   2108  C   ILE A 271       1.364  -5.331  61.793  1.00  0.00              
ATOM   2109  O   ILE A 271       2.095  -4.487  62.336  1.00  0.00              
ATOM   2110  N   HIS A 272       1.677  -5.963  60.658  1.00  0.00              
ATOM   2111  CA  HIS A 272       2.906  -5.711  59.918  1.00  0.00              
ATOM   2112  CB  HIS A 272       3.004  -6.656  58.716  1.00  0.00              
ATOM   2113  CG  HIS A 272       1.891  -6.541  57.678  1.00  0.00              
ATOM   2114  ND1 HIS A 272       0.593  -6.790  57.808  1.00  0.00              
ATOM   2115  CD2 HIS A 272       2.117  -6.155  56.379  1.00  0.00              
ATOM   2116  NE2 HIS A 272       0.946  -6.201  55.803  1.00  0.00              
ATOM   2117  CE1 HIS A 272       0.025  -6.577  56.652  1.00  0.00              
ATOM   2118  C   HIS A 272       3.057  -4.259  59.482  1.00  0.00              
ATOM   2119  O   HIS A 272       4.104  -3.629  59.651  1.00  0.00              
ATOM   2120  N   GLU A 273       1.949  -3.711  58.987  1.00  0.00              
ATOM   2121  CA  GLU A 273       1.907  -2.343  58.520  1.00  0.00              
ATOM   2122  CB  GLU A 273       0.634  -2.091  57.740  1.00  0.00              
ATOM   2123  CG  GLU A 273       0.507  -2.881  56.448  1.00  0.00              
ATOM   2124  CD  GLU A 273      -0.856  -2.734  55.793  1.00  0.00              
ATOM   2125  OE1 GLU A 273      -1.837  -3.223  56.359  1.00  0.00              
ATOM   2126  OE2 GLU A 273      -0.943  -2.117  54.733  1.00  0.00              
ATOM   2127  C   GLU A 273       1.971  -1.389  59.697  1.00  0.00              
ATOM   2128  O   GLU A 273       2.692  -0.397  59.615  1.00  0.00              
ATOM   2129  N   THR A 274       1.254  -1.629  60.800  1.00  0.00              
ATOM   2130  CA  THR A 274       1.345  -0.772  61.973  1.00  0.00              
ATOM   2131  CB  THR A 274       0.255  -1.121  63.002  1.00  0.00              
ATOM   2132  OG1 THR A 274       0.195  -2.538  63.117  1.00  0.00              
ATOM   2133  CG2 THR A 274      -1.096  -0.550  62.623  1.00  0.00              
ATOM   2134  C   THR A 274       2.736  -0.775  62.595  1.00  0.00              
ATOM   2135  O   THR A 274       3.228   0.274  63.028  1.00  0.00              
ATOM   2136  N   THR A 275       3.400  -1.938  62.598  1.00  0.00              
ATOM   2137  CA  THR A 275       4.791  -2.048  63.024  1.00  0.00              
ATOM   2138  CB  THR A 275       5.230  -3.534  63.001  1.00  0.00              
ATOM   2139  OG1 THR A 275       4.395  -4.220  63.927  1.00  0.00              
ATOM   2140  CG2 THR A 275       6.680  -3.748  63.408  1.00  0.00              
ATOM   2141  C   THR A 275       5.672  -1.177  62.127  1.00  0.00              
ATOM   2142  O   THR A 275       6.425  -0.329  62.612  1.00  0.00              
ATOM   2143  N   TYR A 276       5.512  -1.319  60.805  1.00  0.00              
ATOM   2144  CA  TYR A 276       6.251  -0.521  59.840  1.00  0.00              
ATOM   2145  CB  TYR A 276       5.917  -0.991  58.425  1.00  0.00              
ATOM   2146  CG  TYR A 276       6.854  -0.469  57.344  1.00  0.00              
ATOM   2147  CD1 TYR A 276       8.224  -0.492  57.529  1.00  0.00              
ATOM   2148  CE1 TYR A 276       9.061  -0.047  56.531  1.00  0.00              
ATOM   2149  CD2 TYR A 276       6.322   0.006  56.162  1.00  0.00              
ATOM   2150  CE2 TYR A 276       7.160   0.439  55.157  1.00  0.00              
ATOM   2151  CZ  TYR A 276       8.524   0.402  55.345  1.00  0.00              
ATOM   2152  OH  TYR A 276       9.367   0.773  54.318  1.00  0.00              
ATOM   2153  C   TYR A 276       5.994   0.977  59.994  1.00  0.00              
ATOM   2154  O   TYR A 276       6.942   1.761  59.958  1.00  0.00              
ATOM   2155  N   ASN A 277       4.739   1.387  60.222  1.00  0.00              
ATOM   2156  CA  ASN A 277       4.388   2.781  60.488  1.00  0.00              
ATOM   2157  CB  ASN A 277       2.905   2.983  60.792  1.00  0.00              
ATOM   2158  CG  ASN A 277       1.974   3.047  59.593  1.00  0.00              
ATOM   2159  OD1 ASN A 277       1.790   4.083  58.958  1.00  0.00              
ATOM   2160  ND2 ASN A 277       1.338   1.946  59.242  1.00  0.00              
ATOM   2161  C   ASN A 277       5.147   3.328  61.682  1.00  0.00              
ATOM   2162  O   ASN A 277       5.702   4.423  61.608  1.00  0.00              
ATOM   2163  N   SER A 278       5.210   2.546  62.766  1.00  0.00              
ATOM   2164  CA  SER A 278       5.923   2.938  63.975  1.00  0.00              
ATOM   2165  CB  SER A 278       5.778   1.857  65.038  1.00  0.00              
ATOM   2166  OG  SER A 278       4.436   1.454  65.278  1.00  0.00              
ATOM   2167  C   SER A 278       7.404   3.172  63.686  1.00  0.00              
ATOM   2168  O   SER A 278       7.958   4.218  64.035  1.00  0.00              
ATOM   2169  N   ILE A 279       8.036   2.226  62.974  1.00  0.00              
ATOM   2170  CA  ILE A 279       9.447   2.328  62.609  1.00  0.00              
ATOM   2171  CB  ILE A 279       9.931   1.029  61.911  1.00  0.00              
ATOM   2172  CG2 ILE A 279      11.414   1.121  61.568  1.00  0.00              
ATOM   2173  CG1 ILE A 279       9.713  -0.191  62.796  1.00  0.00              
ATOM   2174  CD1 ILE A 279       9.887  -1.553  62.097  1.00  0.00              
ATOM   2175  C   ILE A 279       9.701   3.553  61.729  1.00  0.00              
ATOM   2176  O   ILE A 279      10.610   4.337  61.997  1.00  0.00              
ATOM   2177  N   MET A 280       8.868   3.755  60.707  1.00  0.00              
ATOM   2178  CA  MET A 280       9.011   4.879  59.792  1.00  0.00              
ATOM   2179  CB  MET A 280       8.112   4.675  58.588  1.00  0.00              
ATOM   2180  CG  MET A 280       8.510   3.501  57.707  1.00  0.00              
ATOM   2181  SD  MET A 280       9.902   3.828  56.597  1.00  0.00              
ATOM   2182  CE  MET A 280      11.197   2.947  57.417  1.00  0.00              
ATOM   2183  C   MET A 280       8.721   6.235  60.420  1.00  0.00              
ATOM   2184  O   MET A 280       9.312   7.244  60.035  1.00  0.00              
ATOM   2185  N   LYS A 281       7.805   6.284  61.391  1.00  0.00              
ATOM   2186  CA  LYS A 281       7.524   7.513  62.119  1.00  0.00              
ATOM   2187  CB  LYS A 281       6.208   7.375  62.871  1.00  0.00              
ATOM   2188  CG  LYS A 281       5.537   8.709  63.151  1.00  0.00              
ATOM   2189  CD  LYS A 281       4.261   8.475  63.932  1.00  0.00              
ATOM   2190  CE  LYS A 281       3.518   9.784  64.123  1.00  0.00              
ATOM   2191  NZ  LYS A 281       2.427   9.594  65.057  1.00  0.00              
ATOM   2192  C   LYS A 281       8.662   7.836  63.084  1.00  0.00              
ATOM   2193  O   LYS A 281       8.880   8.993  63.449  1.00  0.00              
ATOM   2194  N   CYS A 282       9.388   6.807  63.533  1.00  0.00              
ATOM   2195  CA  CYS A 282      10.644   7.009  64.235  1.00  0.00              
ATOM   2196  CB  CYS A 282      11.092   5.717  64.895  1.00  0.00              
ATOM   2197  SG  CYS A 282       9.977   5.202  66.221  1.00  0.00              
ATOM   2198  C   CYS A 282      11.755   7.539  63.334  1.00  0.00              
ATOM   2199  O   CYS A 282      11.664   7.554  62.104  1.00  0.00              
ATOM   2200  N   ASP A 283      12.837   7.989  63.968  1.00  0.00              
ATOM   2201  CA  ASP A 283      13.930   8.632  63.262  1.00  0.00              
ATOM   2202  CB  ASP A 283      14.809   9.370  64.265  1.00  0.00              
ATOM   2203  CG  ASP A 283      16.000  10.096  63.656  1.00  0.00              
ATOM   2204  OD1 ASP A 283      15.851  11.255  63.292  1.00  0.00              
ATOM   2205  OD2 ASP A 283      17.074   9.494  63.550  1.00  0.00              
ATOM   2206  C   ASP A 283      14.787   7.684  62.439  1.00  0.00              
ATOM   2207  O   ASP A 283      15.465   6.812  62.982  1.00  0.00              
ATOM   2208  N   ILE A 284      14.707   7.875  61.122  1.00  0.00              
ATOM   2209  CA  ILE A 284      15.712   7.500  60.122  1.00  0.00              
ATOM   2210  CB  ILE A 284      16.159   8.739  59.281  1.00  0.00              
ATOM   2211  CG2 ILE A 284      16.858   8.262  58.013  1.00  0.00              
ATOM   2212  CG1 ILE A 284      15.047   9.700  58.868  1.00  0.00              
ATOM   2213  CD1 ILE A 284      14.649  10.772  59.903  1.00  0.00              
ATOM   2214  C   ILE A 284      16.952   6.738  60.589  1.00  0.00              
ATOM   2215  O   ILE A 284      17.137   5.557  60.295  1.00  0.00              
ATOM   2216  N   ASP A 285      17.770   7.429  61.384  1.00  0.00              
ATOM   2217  CA  ASP A 285      19.089   6.957  61.776  1.00  0.00              
ATOM   2218  CB  ASP A 285      19.923   8.112  62.370  1.00  0.00              
ATOM   2219  CG  ASP A 285      20.011   9.394  61.535  1.00  0.00              
ATOM   2220  OD1 ASP A 285      21.093   9.923  61.330  1.00  0.00              
ATOM   2221  OD2 ASP A 285      18.964   9.894  61.102  1.00  0.00              
ATOM   2222  C   ASP A 285      18.961   5.825  62.789  1.00  0.00              
ATOM   2223  O   ASP A 285      19.698   4.842  62.718  1.00  0.00              
ATOM   2224  N   ILE A 286      17.993   5.907  63.710  1.00  0.00              
ATOM   2225  CA  ILE A 286      17.844   4.905  64.763  1.00  0.00              
ATOM   2226  CB  ILE A 286      17.268   5.501  66.081  1.00  0.00              
ATOM   2227  CG2 ILE A 286      18.160   6.654  66.530  1.00  0.00              
ATOM   2228  CG1 ILE A 286      15.803   5.934  65.991  1.00  0.00              
ATOM   2229  CD1 ILE A 286      15.151   6.361  67.321  1.00  0.00              
ATOM   2230  C   ILE A 286      17.029   3.688  64.328  1.00  0.00              
ATOM   2231  O   ILE A 286      17.016   2.665  65.019  1.00  0.00              
ATOM   2232  N   ARG A 287      16.353   3.772  63.173  1.00  0.00              
ATOM   2233  CA  ARG A 287      15.490   2.708  62.666  1.00  0.00              
ATOM   2234  CB  ARG A 287      14.960   3.047  61.281  1.00  0.00              
ATOM   2235  CG  ARG A 287      13.936   4.165  61.294  1.00  0.00              
ATOM   2236  CD  ARG A 287      13.482   4.461  59.878  1.00  0.00              
ATOM   2237  NE  ARG A 287      12.540   5.568  59.861  1.00  0.00              
ATOM   2238  CZ  ARG A 287      12.589   6.544  58.953  1.00  0.00              
ATOM   2239  NH1 ARG A 287      11.732   7.546  59.027  1.00  0.00              
ATOM   2240  NH2 ARG A 287      13.470   6.555  57.960  1.00  0.00              
ATOM   2241  C   ARG A 287      16.076   1.303  62.637  1.00  0.00              
ATOM   2242  O   ARG A 287      15.360   0.343  62.930  1.00  0.00              
ATOM   2243  N   LYS A 288      17.375   1.160  62.339  1.00  0.00              
ATOM   2244  CA  LYS A 288      18.046  -0.138  62.346  1.00  0.00              
ATOM   2245  CB  LYS A 288      19.521   0.009  61.967  1.00  0.00              
ATOM   2246  CG  LYS A 288      20.196  -1.348  61.783  1.00  0.00              
ATOM   2247  CD  LYS A 288      21.710  -1.258  61.840  1.00  0.00              
ATOM   2248  CE  LYS A 288      22.260  -2.677  61.882  1.00  0.00              
ATOM   2249  NZ  LYS A 288      23.697  -2.696  62.072  1.00  0.00              
ATOM   2250  C   LYS A 288      17.949  -0.821  63.710  1.00  0.00              
ATOM   2251  O   LYS A 288      17.686  -2.022  63.801  1.00  0.00              
ATOM   2252  N   ASP A 289      18.086  -0.028  64.779  1.00  0.00              
ATOM   2253  CA  ASP A 289      18.057  -0.520  66.155  1.00  0.00              
ATOM   2254  CB  ASP A 289      18.241   0.620  67.161  1.00  0.00              
ATOM   2255  CG  ASP A 289      19.529   1.432  67.087  1.00  0.00              
ATOM   2256  OD1 ASP A 289      20.134   1.658  68.135  1.00  0.00              
ATOM   2257  OD2 ASP A 289      19.896   1.880  66.001  1.00  0.00              
ATOM   2258  C   ASP A 289      16.721  -1.184  66.468  1.00  0.00              
ATOM   2259  O   ASP A 289      16.647  -2.187  67.184  1.00  0.00              
ATOM   2260  N   LEU A 290      15.662  -0.603  65.896  1.00  0.00              
ATOM   2261  CA  LEU A 290      14.314  -1.129  66.021  1.00  0.00              
ATOM   2262  CB  LEU A 290      13.295  -0.064  65.630  1.00  0.00              
ATOM   2263  CG  LEU A 290      13.331   1.294  66.320  1.00  0.00              
ATOM   2264  CD1 LEU A 290      12.337   2.222  65.652  1.00  0.00              
ATOM   2265  CD2 LEU A 290      13.053   1.184  67.811  1.00  0.00              
ATOM   2266  C   LEU A 290      14.138  -2.355  65.136  1.00  0.00              
ATOM   2267  O   LEU A 290      13.718  -3.407  65.621  1.00  0.00              
ATOM   2268  N   TYR A 291      14.497  -2.240  63.848  1.00  0.00              
ATOM   2269  CA  TYR A 291      14.401  -3.326  62.876  1.00  0.00              
ATOM   2270  CB  TYR A 291      15.043  -2.934  61.549  1.00  0.00              
ATOM   2271  CG  TYR A 291      14.168  -2.154  60.582  1.00  0.00              
ATOM   2272  CD1 TYR A 291      12.956  -2.672  60.166  1.00  0.00              
ATOM   2273  CE1 TYR A 291      12.238  -2.033  59.177  1.00  0.00              
ATOM   2274  CD2 TYR A 291      14.639  -0.974  60.047  1.00  0.00              
ATOM   2275  CE2 TYR A 291      13.924  -0.329  59.061  1.00  0.00              
ATOM   2276  CZ  TYR A 291      12.737  -0.874  58.625  1.00  0.00              
ATOM   2277  OH  TYR A 291      12.041  -0.258  57.608  1.00  0.00              
ATOM   2278  C   TYR A 291      15.047  -4.630  63.315  1.00  0.00              
ATOM   2279  O   TYR A 291      14.456  -5.700  63.179  1.00  0.00              
ATOM   2280  N   ALA A 292      16.259  -4.533  63.865  1.00  0.00              
ATOM   2281  CA  ALA A 292      16.989  -5.690  64.358  1.00  0.00              
ATOM   2282  CB  ALA A 292      18.405  -5.264  64.717  1.00  0.00              
ATOM   2283  C   ALA A 292      16.380  -6.347  65.590  1.00  0.00              
ATOM   2284  O   ALA A 292      16.735  -7.476  65.932  1.00  0.00              
ATOM   2285  N   ASN A 293      15.465  -5.665  66.286  1.00  0.00              
ATOM   2286  CA  ASN A 293      14.879  -6.203  67.502  1.00  0.00              
ATOM   2287  CB  ASN A 293      15.465  -5.526  68.751  1.00  0.00              
ATOM   2288  CG  ASN A 293      16.974  -5.619  68.904  1.00  0.00              
ATOM   2289  OD1 ASN A 293      17.525  -6.606  69.387  1.00  0.00              
ATOM   2290  ND2 ASN A 293      17.696  -4.586  68.488  1.00  0.00              
ATOM   2291  C   ASN A 293      13.367  -6.015  67.459  1.00  0.00              
ATOM   2292  O   ASN A 293      12.773  -5.321  68.294  1.00  0.00              
ATOM   2293  N   ASN A 294      12.695  -6.607  66.466  1.00  0.00              
ATOM   2294  CA  ASN A 294      11.242  -6.549  66.454  1.00  0.00              
ATOM   2295  CB  ASN A 294      10.654  -6.531  65.043  1.00  0.00              
ATOM   2296  CG  ASN A 294       9.132  -6.392  64.993  1.00  0.00              
ATOM   2297  OD1 ASN A 294       8.495  -6.873  64.061  1.00  0.00              
ATOM   2298  ND2 ASN A 294       8.439  -5.749  65.928  1.00  0.00              
ATOM   2299  C   ASN A 294      10.683  -7.687  67.293  1.00  0.00              
ATOM   2300  O   ASN A 294      10.399  -8.785  66.815  1.00  0.00              
ATOM   2301  N   VAL A 295      10.552  -7.396  68.584  1.00  0.00              
ATOM   2302  CA  VAL A 295      10.180  -8.400  69.566  1.00  0.00              
ATOM   2303  CB  VAL A 295      10.812  -8.061  70.938  1.00  0.00              
ATOM   2304  CG1 VAL A 295      10.392  -9.040  72.028  1.00  0.00              
ATOM   2305  CG2 VAL A 295      12.331  -8.079  70.829  1.00  0.00              
ATOM   2306  C   VAL A 295       8.664  -8.503  69.649  1.00  0.00              
ATOM   2307  O   VAL A 295       7.973  -7.517  69.908  1.00  0.00              
ATOM   2308  N   MET A 296       8.128  -9.692  69.393  1.00  0.00              
ATOM   2309  CA  MET A 296       6.703  -9.926  69.550  1.00  0.00              
ATOM   2310  CB  MET A 296       6.225 -10.981  68.572  1.00  0.00              
ATOM   2311  CG  MET A 296       6.297 -10.496  67.135  1.00  0.00              
ATOM   2312  SD  MET A 296       5.437 -11.606  65.997  1.00  0.00              
ATOM   2313  CE  MET A 296       6.757 -12.757  65.771  1.00  0.00              
ATOM   2314  C   MET A 296       6.338 -10.317  70.974  1.00  0.00              
ATOM   2315  O   MET A 296       7.146 -10.915  71.686  1.00  0.00              
ATOM   2316  N   SER A 297       5.121  -9.986  71.409  1.00  0.00              
ATOM   2317  CA  SER A 297       4.684 -10.220  72.775  1.00  0.00              
ATOM   2318  CB  SER A 297       5.266  -9.142  73.674  1.00  0.00              
ATOM   2319  OG  SER A 297       4.946  -7.835  73.221  1.00  0.00              
ATOM   2320  C   SER A 297       3.168 -10.205  72.880  1.00  0.00              
ATOM   2321  O   SER A 297       2.481  -9.553  72.090  1.00  0.00              
ATOM   2322  N   GLY A 298       2.646 -10.923  73.871  1.00  0.00              
ATOM   2323  CA  GLY A 298       1.217 -11.032  74.076  1.00  0.00              
ATOM   2324  C   GLY A 298       0.658 -12.341  73.537  1.00  0.00              
ATOM   2325  O   GLY A 298       1.379 -13.261  73.132  1.00  0.00              
ATOM   2326  N   GLY A 299      -0.672 -12.371  73.489  1.00  0.00              
ATOM   2327  CA  GLY A 299      -1.427 -13.580  73.217  1.00  0.00              
ATOM   2328  C   GLY A 299      -1.506 -13.890  71.732  1.00  0.00              
ATOM   2329  O   GLY A 299      -1.147 -14.990  71.307  1.00  0.00              
ATOM   2330  N   THR A 300      -1.920 -12.919  70.910  1.00  0.00              
ATOM   2331  CA  THR A 300      -2.152 -13.168  69.489  1.00  0.00              
ATOM   2332  CB  THR A 300      -2.865 -11.992  68.794  1.00  0.00              
ATOM   2333  OG1 THR A 300      -2.949 -10.890  69.689  1.00  0.00              
ATOM   2334  CG2 THR A 300      -4.247 -12.399  68.345  1.00  0.00              
ATOM   2335  C   THR A 300      -0.871 -13.526  68.745  1.00  0.00              
ATOM   2336  O   THR A 300      -0.851 -14.321  67.804  1.00  0.00              
ATOM   2337  N   THR A 301       0.236 -12.981  69.244  1.00  0.00              
ATOM   2338  CA  THR A 301       1.569 -13.289  68.760  1.00  0.00              
ATOM   2339  CB  THR A 301       2.541 -12.300  69.411  1.00  0.00              
ATOM   2340  OG1 THR A 301       2.118 -12.134  70.760  1.00  0.00              
ATOM   2341  CG2 THR A 301       2.519 -10.959  68.698  1.00  0.00              
ATOM   2342  C   THR A 301       2.043 -14.726  68.948  1.00  0.00              
ATOM   2343  O   THR A 301       3.077 -15.102  68.394  1.00  0.00              
ATOM   2344  N   MET A 302       1.329 -15.557  69.716  1.00  0.00              
ATOM   2345  CA  MET A 302       1.716 -16.949  69.912  1.00  0.00              
ATOM   2346  CB  MET A 302       0.990 -17.552  71.111  1.00  0.00              
ATOM   2347  CG  MET A 302       1.419 -16.983  72.457  1.00  0.00              
ATOM   2348  SD  MET A 302       3.145 -17.344  72.868  1.00  0.00              
ATOM   2349  CE  MET A 302       2.939 -18.774  73.888  1.00  0.00              
ATOM   2350  C   MET A 302       1.513 -17.850  68.698  1.00  0.00              
ATOM   2351  O   MET A 302       2.144 -18.905  68.602  1.00  0.00              
ATOM   2352  N   TYR A 303       0.664 -17.443  67.745  1.00  0.00              
ATOM   2353  CA  TYR A 303       0.251 -18.311  66.645  1.00  0.00              
ATOM   2354  CB  TYR A 303      -0.859 -17.659  65.813  1.00  0.00              
ATOM   2355  CG  TYR A 303      -2.114 -17.258  66.581  1.00  0.00              
ATOM   2356  CD1 TYR A 303      -2.834 -16.168  66.139  1.00  0.00              
ATOM   2357  CE1 TYR A 303      -3.919 -15.720  66.860  1.00  0.00              
ATOM   2358  CD2 TYR A 303      -2.509 -17.931  67.725  1.00  0.00              
ATOM   2359  CE2 TYR A 303      -3.591 -17.483  68.452  1.00  0.00              
ATOM   2360  CZ  TYR A 303      -4.277 -16.368  68.022  1.00  0.00              
ATOM   2361  OH  TYR A 303      -5.330 -15.885  68.775  1.00  0.00              
ATOM   2362  C   TYR A 303       1.380 -18.745  65.713  1.00  0.00              
ATOM   2363  O   TYR A 303       2.162 -17.902  65.261  1.00  0.00              
ATOM   2364  N   PRO A 304       1.517 -20.043  65.394  1.00  0.00              
ATOM   2365  CD  PRO A 304       0.692 -21.123  65.931  1.00  0.00              
ATOM   2366  CA  PRO A 304       2.547 -20.571  64.501  1.00  0.00              
ATOM   2367  CB  PRO A 304       2.162 -22.030  64.375  1.00  0.00              
ATOM   2368  CG  PRO A 304       1.571 -22.341  65.724  1.00  0.00              
ATOM   2369  C   PRO A 304       2.568 -19.884  63.142  1.00  0.00              
ATOM   2370  O   PRO A 304       1.524 -19.565  62.570  1.00  0.00              
ATOM   2371  N   GLY A 305       3.770 -19.596  62.645  1.00  0.00              
ATOM   2372  CA  GLY A 305       3.920 -18.946  61.354  1.00  0.00              
ATOM   2373  C   GLY A 305       4.103 -17.438  61.453  1.00  0.00              
ATOM   2374  O   GLY A 305       4.771 -16.862  60.589  1.00  0.00              
ATOM   2375  N   ILE A 306       3.587 -16.785  62.510  1.00  0.00              
ATOM   2376  CA  ILE A 306       3.575 -15.325  62.607  1.00  0.00              
ATOM   2377  CB  ILE A 306       2.869 -14.841  63.908  1.00  0.00              
ATOM   2378  CG2 ILE A 306       3.689 -15.142  65.161  1.00  0.00              
ATOM   2379  CG1 ILE A 306       2.514 -13.357  63.819  1.00  0.00              
ATOM   2380  CD1 ILE A 306       1.587 -12.835  64.936  1.00  0.00              
ATOM   2381  C   ILE A 306       4.929 -14.654  62.403  1.00  0.00              
ATOM   2382  O   ILE A 306       5.012 -13.667  61.677  1.00  0.00              
ATOM   2383  N   ALA A 307       6.006 -15.213  62.967  1.00  0.00              
ATOM   2384  CA  ALA A 307       7.353 -14.690  62.776  1.00  0.00              
ATOM   2385  CB  ALA A 307       8.343 -15.549  63.549  1.00  0.00              
ATOM   2386  C   ALA A 307       7.786 -14.696  61.318  1.00  0.00              
ATOM   2387  O   ALA A 307       8.320 -13.714  60.803  1.00  0.00              
ATOM   2388  N   ASP A 308       7.456 -15.794  60.632  1.00  0.00              
ATOM   2389  CA  ASP A 308       7.889 -16.031  59.261  1.00  0.00              
ATOM   2390  CB  ASP A 308       7.568 -17.458  58.812  1.00  0.00              
ATOM   2391  CG  ASP A 308       8.142 -18.552  59.696  1.00  0.00              
ATOM   2392  OD1 ASP A 308       9.091 -19.214  59.284  1.00  0.00              
ATOM   2393  OD2 ASP A 308       7.627 -18.735  60.803  1.00  0.00              
ATOM   2394  C   ASP A 308       7.154 -15.072  58.342  1.00  0.00              
ATOM   2395  O   ASP A 308       7.755 -14.400  57.503  1.00  0.00              
ATOM   2396  N   ARG A 309       5.835 -14.994  58.545  1.00  0.00              
ATOM   2397  CA  ARG A 309       4.984 -14.102  57.781  1.00  0.00              
ATOM   2398  CB  ARG A 309       3.524 -14.412  58.094  1.00  0.00              
ATOM   2399  CG  ARG A 309       2.504 -13.526  57.397  1.00  0.00              
ATOM   2400  CD  ARG A 309       2.548 -13.608  55.875  1.00  0.00              
ATOM   2401  NE  ARG A 309       1.613 -12.650  55.311  1.00  0.00              
ATOM   2402  CZ  ARG A 309       0.295 -12.843  55.293  1.00  0.00              
ATOM   2403  NH1 ARG A 309      -0.477 -11.821  54.951  1.00  0.00              
ATOM   2404  NH2 ARG A 309      -0.234 -14.025  55.586  1.00  0.00              
ATOM   2405  C   ARG A 309       5.316 -12.635  58.031  1.00  0.00              
ATOM   2406  O   ARG A 309       5.461 -11.878  57.072  1.00  0.00              
ATOM   2407  N   MET A 310       5.468 -12.216  59.293  1.00  0.00              
ATOM   2408  CA  MET A 310       5.889 -10.860  59.630  1.00  0.00              
ATOM   2409  CB  MET A 310       6.048 -10.690  61.136  1.00  0.00              
ATOM   2410  CG  MET A 310       4.770 -10.362  61.887  1.00  0.00              
ATOM   2411  SD  MET A 310       4.134  -8.727  61.447  1.00  0.00              
ATOM   2412  CE  MET A 310       5.189  -7.729  62.461  1.00  0.00              
ATOM   2413  C   MET A 310       7.198 -10.473  58.962  1.00  0.00              
ATOM   2414  O   MET A 310       7.296  -9.406  58.351  1.00  0.00              
ATOM   2415  N   GLN A 311       8.191 -11.369  59.057  1.00  0.00              
ATOM   2416  CA  GLN A 311       9.488 -11.178  58.426  1.00  0.00              
ATOM   2417  CB  GLN A 311      10.381 -12.378  58.736  1.00  0.00              
ATOM   2418  CG  GLN A 311      11.853 -12.256  58.357  1.00  0.00              
ATOM   2419  CD  GLN A 311      12.648 -11.220  59.141  1.00  0.00              
ATOM   2420  OE1 GLN A 311      12.657 -11.170  60.372  1.00  0.00              
ATOM   2421  NE2 GLN A 311      13.351 -10.353  58.430  1.00  0.00              
ATOM   2422  C   GLN A 311       9.332 -10.977  56.924  1.00  0.00              
ATOM   2423  O   GLN A 311       9.805  -9.967  56.405  1.00  0.00              
ATOM   2424  N   LYS A 312       8.609 -11.886  56.253  1.00  0.00              
ATOM   2425  CA  LYS A 312       8.309 -11.793  54.827  1.00  0.00              
ATOM   2426  CB  LYS A 312       7.401 -12.967  54.435  1.00  0.00              
ATOM   2427  CG  LYS A 312       6.870 -12.984  53.004  1.00  0.00              
ATOM   2428  CD  LYS A 312       5.951 -14.180  52.820  1.00  0.00              
ATOM   2429  CE  LYS A 312       5.196 -14.091  51.501  1.00  0.00              
ATOM   2430  NZ  LYS A 312       4.356 -15.262  51.336  1.00  0.00              
ATOM   2431  C   LYS A 312       7.668 -10.461  54.441  1.00  0.00              
ATOM   2432  O   LYS A 312       8.174  -9.747  53.567  1.00  0.00              
ATOM   2433  N   GLU A 313       6.584 -10.106  55.141  1.00  0.00              
ATOM   2434  CA  GLU A 313       5.855  -8.870  54.905  1.00  0.00              
ATOM   2435  CB  GLU A 313       4.678  -8.748  55.866  1.00  0.00              
ATOM   2436  CG  GLU A 313       3.510  -9.701  55.608  1.00  0.00              
ATOM   2437  CD  GLU A 313       2.476  -9.286  54.561  1.00  0.00              
ATOM   2438  OE1 GLU A 313       2.823  -8.685  53.545  1.00  0.00              
ATOM   2439  OE2 GLU A 313       1.298  -9.592  54.767  1.00  0.00              
ATOM   2440  C   GLU A 313       6.739  -7.642  55.035  1.00  0.00              
ATOM   2441  O   GLU A 313       6.809  -6.838  54.104  1.00  0.00              
ATOM   2442  N   ILE A 314       7.476  -7.502  56.141  1.00  0.00              
ATOM   2443  CA  ILE A 314       8.327  -6.337  56.316  1.00  0.00              
ATOM   2444  CB  ILE A 314       8.700  -6.109  57.803  1.00  0.00              
ATOM   2445  CG2 ILE A 314       9.618  -4.901  57.989  1.00  0.00              
ATOM   2446  CG1 ILE A 314       7.407  -5.885  58.594  1.00  0.00              
ATOM   2447  CD1 ILE A 314       7.561  -5.606  60.102  1.00  0.00              
ATOM   2448  C   ILE A 314       9.505  -6.344  55.343  1.00  0.00              
ATOM   2449  O   ILE A 314       9.852  -5.277  54.838  1.00  0.00              
ATOM   2450  N   THR A 315      10.094  -7.489  54.966  1.00  0.00              
ATOM   2451  CA  THR A 315      11.084  -7.504  53.891  1.00  0.00              
ATOM   2452  CB  THR A 315      11.851  -8.840  53.797  1.00  0.00              
ATOM   2453  OG1 THR A 315      10.925  -9.918  53.845  1.00  0.00              
ATOM   2454  CG2 THR A 315      12.869  -8.969  54.920  1.00  0.00              
ATOM   2455  C   THR A 315      10.537  -7.106  52.522  1.00  0.00              
ATOM   2456  O   THR A 315      11.296  -6.731  51.629  1.00  0.00              
ATOM   2457  N   ALA A 316       9.218  -7.212  52.327  1.00  0.00              
ATOM   2458  CA  ALA A 316       8.578  -6.669  51.138  1.00  0.00              
ATOM   2459  CB  ALA A 316       7.292  -7.433  50.858  1.00  0.00              
ATOM   2460  C   ALA A 316       8.225  -5.192  51.286  1.00  0.00              
ATOM   2461  O   ALA A 316       8.252  -4.441  50.312  1.00  0.00              
ATOM   2462  N   LEU A 317       7.874  -4.754  52.500  1.00  0.00              
ATOM   2463  CA  LEU A 317       7.518  -3.364  52.758  1.00  0.00              
ATOM   2464  CB  LEU A 317       6.692  -3.248  54.038  1.00  0.00              
ATOM   2465  CG  LEU A 317       5.336  -3.928  54.168  1.00  0.00              
ATOM   2466  CD1 LEU A 317       4.803  -3.720  55.574  1.00  0.00              
ATOM   2467  CD2 LEU A 317       4.343  -3.416  53.139  1.00  0.00              
ATOM   2468  C   LEU A 317       8.703  -2.415  52.885  1.00  0.00              
ATOM   2469  O   LEU A 317       8.594  -1.225  52.575  1.00  0.00              
ATOM   2470  N   ALA A 318       9.831  -2.924  53.380  1.00  0.00              
ATOM   2471  CA  ALA A 318      10.979  -2.102  53.721  1.00  0.00              
ATOM   2472  CB  ALA A 318      11.406  -2.443  55.141  1.00  0.00              
ATOM   2473  C   ALA A 318      12.181  -2.351  52.820  1.00  0.00              
ATOM   2474  O   ALA A 318      12.288  -3.435  52.242  1.00  0.00              
ATOM   2475  N   PRO A 319      13.113  -1.396  52.653  1.00  0.00              
ATOM   2476  CD  PRO A 319      12.949   0.011  53.009  1.00  0.00              
ATOM   2477  CA  PRO A 319      14.380  -1.609  51.962  1.00  0.00              
ATOM   2478  CB  PRO A 319      15.046  -0.242  52.031  1.00  0.00              
ATOM   2479  CG  PRO A 319      14.388   0.444  53.205  1.00  0.00              
ATOM   2480  C   PRO A 319      15.227  -2.716  52.585  1.00  0.00              
ATOM   2481  O   PRO A 319      15.697  -2.634  53.724  1.00  0.00              
ATOM   2482  N   SER A 320      15.450  -3.757  51.783  1.00  0.00              
ATOM   2483  CA  SER A 320      16.121  -4.982  52.195  1.00  0.00              
ATOM   2484  CB  SER A 320      16.026  -5.965  51.034  1.00  0.00              
ATOM   2485  OG  SER A 320      16.210  -5.300  49.786  1.00  0.00              
ATOM   2486  C   SER A 320      17.560  -4.869  52.696  1.00  0.00              
ATOM   2487  O   SER A 320      18.140  -5.835  53.192  1.00  0.00              
ATOM   2488  N   THR A 321      18.156  -3.683  52.568  1.00  0.00              
ATOM   2489  CA  THR A 321      19.452  -3.371  53.145  1.00  0.00              
ATOM   2490  CB  THR A 321      19.968  -2.072  52.503  1.00  0.00              
ATOM   2491  OG1 THR A 321      18.845  -1.201  52.369  1.00  0.00              
ATOM   2492  CG2 THR A 321      20.615  -2.327  51.151  1.00  0.00              
ATOM   2493  C   THR A 321      19.415  -3.251  54.666  1.00  0.00              
ATOM   2494  O   THR A 321      20.430  -3.440  55.340  1.00  0.00              
ATOM   2495  N   MET A 322      18.246  -2.926  55.226  1.00  0.00              
ATOM   2496  CA  MET A 322      18.090  -2.814  56.667  1.00  0.00              
ATOM   2497  CB  MET A 322      16.864  -1.975  57.013  1.00  0.00              
ATOM   2498  CG  MET A 322      16.930  -0.540  56.503  1.00  0.00              
ATOM   2499  SD  MET A 322      18.332   0.393  57.170  1.00  0.00              
ATOM   2500  CE  MET A 322      17.520   1.281  58.468  1.00  0.00              
ATOM   2501  C   MET A 322      17.968  -4.192  57.300  1.00  0.00              
ATOM   2502  O   MET A 322      17.180  -5.031  56.854  1.00  0.00              
ATOM   2503  N   LYS A 323      18.755  -4.449  58.348  1.00  0.00              
ATOM   2504  CA  LYS A 323      18.711  -5.730  59.036  1.00  0.00              
ATOM   2505  CB  LYS A 323      19.968  -5.921  59.886  1.00  0.00              
ATOM   2506  CG  LYS A 323      20.087  -7.323  60.482  1.00  0.00              
ATOM   2507  CD  LYS A 323      21.415  -7.544  61.195  1.00  0.00              
ATOM   2508  CE  LYS A 323      22.575  -7.570  60.208  1.00  0.00              
ATOM   2509  NZ  LYS A 323      23.817  -7.874  60.891  1.00  0.00              
ATOM   2510  C   LYS A 323      17.436  -5.856  59.864  1.00  0.00              
ATOM   2511  O   LYS A 323      17.333  -5.407  61.006  1.00  0.00              
ATOM   2512  N   ILE A 324      16.425  -6.417  59.207  1.00  0.00              
ATOM   2513  CA  ILE A 324      15.146  -6.707  59.837  1.00  0.00              
ATOM   2514  CB  ILE A 324      14.025  -6.694  58.769  1.00  0.00              
ATOM   2515  CG2 ILE A 324      12.667  -6.876  59.440  1.00  0.00              
ATOM   2516  CG1 ILE A 324      14.035  -5.405  57.953  1.00  0.00              
ATOM   2517  CD1 ILE A 324      13.206  -5.451  56.658  1.00  0.00              
ATOM   2518  C   ILE A 324      15.237  -8.073  60.509  1.00  0.00              
ATOM   2519  O   ILE A 324      15.488  -9.078  59.840  1.00  0.00              
ATOM   2520  N   LYS A 325      15.038  -8.125  61.824  1.00  0.00              
ATOM   2521  CA  LYS A 325      15.021  -9.376  62.560  1.00  0.00              
ATOM   2522  CB  LYS A 325      16.323  -9.544  63.339  1.00  0.00              
ATOM   2523  CG  LYS A 325      16.447 -10.865  64.084  1.00  0.00              
ATOM   2524  CD  LYS A 325      17.747 -10.886  64.868  1.00  0.00              
ATOM   2525  CE  LYS A 325      17.854 -12.175  65.665  1.00  0.00              
ATOM   2526  NZ  LYS A 325      19.097 -12.200  66.410  1.00  0.00              
ATOM   2527  C   LYS A 325      13.816  -9.356  63.491  1.00  0.00              
ATOM   2528  O   LYS A 325      13.743  -8.604  64.471  1.00  0.00              
ATOM   2529  N   ILE A 326      12.824 -10.166  63.124  1.00  0.00              
ATOM   2530  CA  ILE A 326      11.608 -10.268  63.910  1.00  0.00              
ATOM   2531  CB  ILE A 326      10.373 -10.261  62.983  1.00  0.00              
ATOM   2532  CG2 ILE A 326       9.072 -10.380  63.774  1.00  0.00              
ATOM   2533  CG1 ILE A 326      10.410  -8.960  62.179  1.00  0.00              
ATOM   2534  CD1 ILE A 326       9.273  -8.704  61.190  1.00  0.00              
ATOM   2535  C   ILE A 326      11.683 -11.460  64.853  1.00  0.00              
ATOM   2536  O   ILE A 326      11.676 -12.631  64.467  1.00  0.00              
ATOM   2537  N   ILE A 327      11.775 -11.106  66.130  1.00  0.00              
ATOM   2538  CA  ILE A 327      12.059 -12.049  67.196  1.00  0.00              
ATOM   2539  CB  ILE A 327      13.010 -11.381  68.224  1.00  0.00              
ATOM   2540  CG2 ILE A 327      13.388 -12.368  69.327  1.00  0.00              
ATOM   2541  CG1 ILE A 327      14.269 -10.833  67.552  1.00  0.00              
ATOM   2542  CD1 ILE A 327      15.147  -9.937  68.446  1.00  0.00              
ATOM   2543  C   ILE A 327      10.750 -12.465  67.855  1.00  0.00              
ATOM   2544  O   ILE A 327       9.978 -11.630  68.332  1.00  0.00              
ATOM   2545  N   ALA A 328      10.485 -13.771  67.877  1.00  0.00              
ATOM   2546  CA  ALA A 328       9.377 -14.311  68.645  1.00  0.00              
ATOM   2547  CB  ALA A 328       8.579 -15.282  67.783  1.00  0.00              
ATOM   2548  C   ALA A 328       9.920 -15.065  69.857  1.00  0.00              
ATOM   2549  O   ALA A 328      10.433 -16.177  69.705  1.00  0.00              
ATOM   2550  N   PRO A 329       9.911 -14.500  71.074  1.00  0.00              
ATOM   2551  CD  PRO A 329       9.680 -13.082  71.340  1.00  0.00              
ATOM   2552  CA  PRO A 329      10.314 -15.208  72.284  1.00  0.00              
ATOM   2553  CB  PRO A 329      10.475 -14.082  73.293  1.00  0.00              
ATOM   2554  CG  PRO A 329       9.492 -13.032  72.845  1.00  0.00              
ATOM   2555  C   PRO A 329       9.285 -16.259  72.704  1.00  0.00              
ATOM   2556  O   PRO A 329       8.108 -15.928  72.857  1.00  0.00              
ATOM   2557  N   PRO A 330       9.644 -17.533  72.940  1.00  0.00              
ATOM   2558  CD  PRO A 330      11.017 -18.023  72.860  1.00  0.00              
ATOM   2559  CA  PRO A 330       8.720 -18.625  73.276  1.00  0.00              
ATOM   2560  CB  PRO A 330       9.666 -19.743  73.654  1.00  0.00              
ATOM   2561  CG  PRO A 330      10.826 -19.521  72.721  1.00  0.00              
ATOM   2562  C   PRO A 330       7.689 -18.379  74.378  1.00  0.00              
ATOM   2563  O   PRO A 330       6.666 -19.058  74.457  1.00  0.00              
ATOM   2564  N   GLU A 331       7.938 -17.378  75.223  1.00  0.00              
ATOM   2565  CA  GLU A 331       7.044 -17.026  76.309  1.00  0.00              
ATOM   2566  CB  GLU A 331       7.825 -16.889  77.630  1.00  0.00              
ATOM   2567  CG  GLU A 331       8.979 -15.878  77.702  1.00  0.00              
ATOM   2568  CD  GLU A 331      10.308 -16.377  77.156  1.00  0.00              
ATOM   2569  OE1 GLU A 331      10.501 -16.311  75.940  1.00  0.00              
ATOM   2570  OE2 GLU A 331      11.138 -16.837  77.935  1.00  0.00              
ATOM   2571  C   GLU A 331       6.208 -15.777  76.024  1.00  0.00              
ATOM   2572  O   GLU A 331       5.728 -15.137  76.962  1.00  0.00              
ATOM   2573  N   ARG A 332       6.008 -15.416  74.744  1.00  0.00              
ATOM   2574  CA  ARG A 332       5.204 -14.268  74.312  1.00  0.00              
ATOM   2575  CB  ARG A 332       4.753 -14.462  72.869  1.00  0.00              
ATOM   2576  CG  ARG A 332       5.761 -13.990  71.835  1.00  0.00              
ATOM   2577  CD  ARG A 332       5.605 -14.747  70.527  1.00  0.00              
ATOM   2578  NE  ARG A 332       6.134 -16.095  70.661  1.00  0.00              
ATOM   2579  CZ  ARG A 332       5.771 -17.114  69.882  1.00  0.00              
ATOM   2580  NH1 ARG A 332       6.332 -18.294  70.097  1.00  0.00              
ATOM   2581  NH2 ARG A 332       4.871 -16.986  68.912  1.00  0.00              
ATOM   2582  C   ARG A 332       3.999 -13.877  75.160  1.00  0.00              
ATOM   2583  O   ARG A 332       3.925 -12.737  75.626  1.00  0.00              
ATOM   2584  N   LYS A 333       3.101 -14.826  75.439  1.00  0.00              
ATOM   2585  CA  LYS A 333       1.916 -14.601  76.263  1.00  0.00              
ATOM   2586  CB  LYS A 333       1.136 -15.911  76.326  1.00  0.00              
ATOM   2587  CG  LYS A 333      -0.255 -15.798  76.926  1.00  0.00              
ATOM   2588  CD  LYS A 333      -0.750 -17.175  77.318  1.00  0.00              
ATOM   2589  CE  LYS A 333      -2.012 -17.025  78.147  1.00  0.00              
ATOM   2590  NZ  LYS A 333      -2.302 -18.254  78.859  1.00  0.00              
ATOM   2591  C   LYS A 333       2.213 -14.107  77.683  1.00  0.00              
ATOM   2592  O   LYS A 333       1.440 -13.349  78.278  1.00  0.00              
ATOM   2593  N   TYR A 334       3.339 -14.545  78.249  1.00  0.00              
ATOM   2594  CA  TYR A 334       3.709 -14.188  79.610  1.00  0.00              
ATOM   2595  CB  TYR A 334       4.016 -15.450  80.420  1.00  0.00              
ATOM   2596  CG  TYR A 334       2.865 -16.446  80.490  1.00  0.00              
ATOM   2597  CD1 TYR A 334       1.626 -16.051  80.958  1.00  0.00              
ATOM   2598  CE1 TYR A 334       0.577 -16.947  80.977  1.00  0.00              
ATOM   2599  CD2 TYR A 334       3.063 -17.743  80.063  1.00  0.00              
ATOM   2600  CE2 TYR A 334       2.018 -18.643  80.083  1.00  0.00              
ATOM   2601  CZ  TYR A 334       0.778 -18.232  80.526  1.00  0.00              
ATOM   2602  OH  TYR A 334      -0.287 -19.114  80.498  1.00  0.00              
ATOM   2603  C   TYR A 334       4.893 -13.231  79.686  1.00  0.00              
ATOM   2604  O   TYR A 334       5.244 -12.779  80.778  1.00  0.00              
ATOM   2605  N   SER A 335       5.506 -12.891  78.542  1.00  0.00              
ATOM   2606  CA  SER A 335       6.687 -12.031  78.462  1.00  0.00              
ATOM   2607  CB  SER A 335       6.944 -11.633  77.012  1.00  0.00              
ATOM   2608  OG  SER A 335       5.854 -10.891  76.470  1.00  0.00              
ATOM   2609  C   SER A 335       6.643 -10.769  79.315  1.00  0.00              
ATOM   2610  O   SER A 335       7.591 -10.452  80.030  1.00  0.00              
ATOM   2611  N   VAL A 336       5.500 -10.079  79.249  1.00  0.00              
ATOM   2612  CA  VAL A 336       5.214  -8.909  80.069  1.00  0.00              
ATOM   2613  CB  VAL A 336       3.765  -8.434  79.821  1.00  0.00              
ATOM   2614  CG1 VAL A 336       3.488  -7.192  80.639  1.00  0.00              
ATOM   2615  CG2 VAL A 336       3.450  -8.160  78.359  1.00  0.00              
ATOM   2616  C   VAL A 336       5.402  -9.209  81.555  1.00  0.00              
ATOM   2617  O   VAL A 336       6.118  -8.497  82.264  1.00  0.00              
ATOM   2618  N   TRP A 337       4.782 -10.300  82.017  1.00  0.00              
ATOM   2619  CA  TRP A 337       4.820 -10.678  83.418  1.00  0.00              
ATOM   2620  CB  TRP A 337       3.878 -11.867  83.664  1.00  0.00              
ATOM   2621  CG  TRP A 337       3.700 -12.198  85.139  1.00  0.00              
ATOM   2622  CD2 TRP A 337       4.399 -13.119  85.874  1.00  0.00              
ATOM   2623  CE2 TRP A 337       3.946 -12.872  87.132  1.00  0.00              
ATOM   2624  CE3 TRP A 337       5.591 -13.765  85.645  1.00  0.00              
ATOM   2625  CD1 TRP A 337       2.843 -11.469  85.934  1.00  0.00              
ATOM   2626  NE1 TRP A 337       3.031 -11.898  87.160  1.00  0.00              
ATOM   2627  CZ2 TRP A 337       4.655 -13.214  88.252  1.00  0.00              
ATOM   2628  CZ3 TRP A 337       6.305 -14.153  86.762  1.00  0.00              
ATOM   2629  CH2 TRP A 337       5.848 -13.876  88.043  1.00  0.00              
ATOM   2630  C   TRP A 337       6.245 -11.034  83.822  1.00  0.00              
ATOM   2631  O   TRP A 337       6.728 -10.592  84.865  1.00  0.00              
ATOM   2632  N   ILE A 338       6.930 -11.825  82.990  1.00  0.00              
ATOM   2633  CA  ILE A 338       8.286 -12.279  83.279  1.00  0.00              
ATOM   2634  CB  ILE A 338       8.704 -13.368  82.263  1.00  0.00              
ATOM   2635  CG2 ILE A 338      10.142 -13.834  82.490  1.00  0.00              
ATOM   2636  CG1 ILE A 338       7.747 -14.554  82.371  1.00  0.00              
ATOM   2637  CD1 ILE A 338       7.926 -15.647  81.304  1.00  0.00              
ATOM   2638  C   ILE A 338       9.260 -11.105  83.335  1.00  0.00              
ATOM   2639  O   ILE A 338      10.045 -10.994  84.278  1.00  0.00              
ATOM   2640  N   GLY A 339       9.171 -10.185  82.370  1.00  0.00              
ATOM   2641  CA  GLY A 339       9.953  -8.958  82.381  1.00  0.00              
ATOM   2642  C   GLY A 339       9.664  -8.118  83.613  1.00  0.00              
ATOM   2643  O   GLY A 339      10.576  -7.562  84.224  1.00  0.00              
ATOM   2644  N   GLY A 340       8.385  -8.059  83.999  1.00  0.00              
ATOM   2645  CA  GLY A 340       7.965  -7.449  85.250  1.00  0.00              
ATOM   2646  C   GLY A 340       8.626  -8.092  86.462  1.00  0.00              
ATOM   2647  O   GLY A 340       9.115  -7.388  87.342  1.00  0.00              
ATOM   2648  N   SER A 341       8.676  -9.427  86.502  1.00  0.00              
ATOM   2649  CA  SER A 341       9.312 -10.179  87.576  1.00  0.00              
ATOM   2650  CB  SER A 341       9.100 -11.670  87.310  1.00  0.00              
ATOM   2651  OG  SER A 341       9.545 -12.559  88.325  1.00  0.00              
ATOM   2652  C   SER A 341      10.795  -9.839  87.691  1.00  0.00              
ATOM   2653  O   SER A 341      11.268  -9.468  88.769  1.00  0.00              
ATOM   2654  N   ILE A 342      11.516  -9.890  86.561  1.00  0.00              
ATOM   2655  CA  ILE A 342      12.944  -9.586  86.524  1.00  0.00              
ATOM   2656  CB  ILE A 342      13.546  -9.870  85.122  1.00  0.00              
ATOM   2657  CG2 ILE A 342      15.062  -9.681  85.160  1.00  0.00              
ATOM   2658  CG1 ILE A 342      13.249 -11.287  84.640  1.00  0.00              
ATOM   2659  CD1 ILE A 342      13.574 -11.532  83.150  1.00  0.00              
ATOM   2660  C   ILE A 342      13.198  -8.137  86.935  1.00  0.00              
ATOM   2661  O   ILE A 342      14.084  -7.867  87.753  1.00  0.00              
ATOM   2662  N   LEU A 343      12.396  -7.203  86.409  1.00  0.00              
ATOM   2663  CA  LEU A 343      12.516  -5.793  86.749  1.00  0.00              
ATOM   2664  CB  LEU A 343      11.555  -4.955  85.910  1.00  0.00              
ATOM   2665  CG  LEU A 343      11.807  -3.456  85.816  1.00  0.00              
ATOM   2666  CD1 LEU A 343      13.013  -3.170  84.939  1.00  0.00              
ATOM   2667  CD2 LEU A 343      10.606  -2.750  85.225  1.00  0.00              
ATOM   2668  C   LEU A 343      12.246  -5.557  88.230  1.00  0.00              
ATOM   2669  O   LEU A 343      13.005  -4.851  88.895  1.00  0.00              
ATOM   2670  N   ALA A 344      11.211  -6.195  88.786  1.00  0.00              
ATOM   2671  CA  ALA A 344      10.864  -6.045  90.192  1.00  0.00              
ATOM   2672  CB  ALA A 344       9.567  -6.777  90.492  1.00  0.00              
ATOM   2673  C   ALA A 344      11.927  -6.551  91.158  1.00  0.00              
ATOM   2674  O   ALA A 344      11.947  -6.142  92.319  1.00  0.00              
ATOM   2675  N   SER A 345      12.819  -7.442  90.720  1.00  0.00              
ATOM   2676  CA  SER A 345      13.994  -7.789  91.504  1.00  0.00              
ATOM   2677  CB  SER A 345      14.405  -9.229  91.200  1.00  0.00              
ATOM   2678  OG  SER A 345      14.228  -9.601  89.838  1.00  0.00              
ATOM   2679  C   SER A 345      15.197  -6.848  91.406  1.00  0.00              
ATOM   2680  O   SER A 345      16.166  -7.018  92.149  1.00  0.00              
ATOM   2681  N   LEU A 346      15.195  -5.837  90.529  1.00  0.00              
ATOM   2682  CA  LEU A 346      16.372  -4.997  90.335  1.00  0.00              
ATOM   2683  CB  LEU A 346      16.356  -4.333  88.961  1.00  0.00              
ATOM   2684  CG  LEU A 346      16.204  -5.196  87.714  1.00  0.00              
ATOM   2685  CD1 LEU A 346      16.194  -4.319  86.485  1.00  0.00              
ATOM   2686  CD2 LEU A 346      17.300  -6.231  87.591  1.00  0.00              
ATOM   2687  C   LEU A 346      16.527  -3.926  91.407  1.00  0.00              
ATOM   2688  O   LEU A 346      15.596  -3.165  91.691  1.00  0.00              
ATOM   2689  N   SER A 347      17.718  -3.848  92.007  1.00  0.00              
ATOM   2690  CA  SER A 347      18.019  -2.901  93.073  1.00  0.00              
ATOM   2691  CB  SER A 347      19.445  -3.123  93.548  1.00  0.00              
ATOM   2692  OG  SER A 347      19.754  -4.511  93.568  1.00  0.00              
ATOM   2693  C   SER A 347      17.818  -1.432  92.712  1.00  0.00              
ATOM   2694  O   SER A 347      17.361  -0.644  93.546  1.00  0.00              
ATOM   2695  N   THR A 348      18.125  -1.031  91.473  1.00  0.00              
ATOM   2696  CA  THR A 348      17.803   0.310  91.009  1.00  0.00              
ATOM   2697  CB  THR A 348      18.522   0.625  89.689  1.00  0.00              
ATOM   2698  OG1 THR A 348      18.457  -0.547  88.885  1.00  0.00              
ATOM   2699  CG2 THR A 348      19.959   1.049  89.927  1.00  0.00              
ATOM   2700  C   THR A 348      16.300   0.516  90.897  1.00  0.00              
ATOM   2701  O   THR A 348      15.772   1.532  91.351  1.00  0.00              
ATOM   2702  N   PHE A 349      15.581  -0.486  90.378  1.00  0.00              
ATOM   2703  CA  PHE A 349      14.128  -0.437  90.308  1.00  0.00              
ATOM   2704  CB  PHE A 349      13.586  -1.634  89.530  1.00  0.00              
ATOM   2705  CG  PHE A 349      12.086  -1.566  89.284  1.00  0.00              
ATOM   2706  CD1 PHE A 349      11.579  -0.652  88.382  1.00  0.00              
ATOM   2707  CD2 PHE A 349      11.235  -2.393  89.994  1.00  0.00              
ATOM   2708  CE1 PHE A 349      10.216  -0.559  88.206  1.00  0.00              
ATOM   2709  CE2 PHE A 349       9.875  -2.293  89.806  1.00  0.00              
ATOM   2710  CZ  PHE A 349       9.366  -1.377  88.917  1.00  0.00              
ATOM   2711  C   PHE A 349      13.486  -0.358  91.690  1.00  0.00              
ATOM   2712  O   PHE A 349      12.400   0.208  91.830  1.00  0.00              
ATOM   2713  N   GLN A 350      14.145  -0.865  92.740  1.00  0.00              
ATOM   2714  CA  GLN A 350      13.658  -0.679  94.104  1.00  0.00              
ATOM   2715  CB  GLN A 350      14.536  -1.367  95.151  1.00  0.00              
ATOM   2716  CG  GLN A 350      14.806  -2.857  94.946  1.00  0.00              
ATOM   2717  CD  GLN A 350      13.585  -3.699  94.610  1.00  0.00              
ATOM   2718  OE1 GLN A 350      12.770  -4.051  95.460  1.00  0.00              
ATOM   2719  NE2 GLN A 350      13.410  -4.036  93.343  1.00  0.00              
ATOM   2720  C   GLN A 350      13.491   0.790  94.479  1.00  0.00              
ATOM   2721  O   GLN A 350      12.599   1.142  95.248  1.00  0.00              
ATOM   2722  N   GLN A 351      14.294   1.676  93.878  1.00  0.00              
ATOM   2723  CA  GLN A 351      14.171   3.108  94.120  1.00  0.00              
ATOM   2724  CB  GLN A 351      15.439   3.859  93.694  1.00  0.00              
ATOM   2725  CG  GLN A 351      16.791   3.210  94.016  1.00  0.00              
ATOM   2726  CD  GLN A 351      16.954   2.689  95.437  1.00  0.00              
ATOM   2727  OE1 GLN A 351      16.942   3.432  96.414  1.00  0.00              
ATOM   2728  NE2 GLN A 351      17.119   1.383  95.600  1.00  0.00              
ATOM   2729  C   GLN A 351      12.962   3.686  93.384  1.00  0.00              
ATOM   2730  O   GLN A 351      12.453   4.752  93.737  1.00  0.00              
ATOM   2731  N   MET A 352      12.485   2.990  92.343  1.00  0.00              
ATOM   2732  CA  MET A 352      11.267   3.362  91.638  1.00  0.00              
ATOM   2733  CB  MET A 352      11.254   2.819  90.211  1.00  0.00              
ATOM   2734  CG  MET A 352      12.198   3.490  89.226  1.00  0.00              
ATOM   2735  SD  MET A 352      13.956   3.321  89.620  1.00  0.00              
ATOM   2736  CE  MET A 352      14.358   5.015  89.939  1.00  0.00              
ATOM   2737  C   MET A 352      10.001   2.903  92.348  1.00  0.00              
ATOM   2738  O   MET A 352       8.900   3.282  91.939  1.00  0.00              
ATOM   2739  N   TRP A 353      10.103   2.076  93.398  1.00  0.00              
ATOM   2740  CA  TRP A 353       8.939   1.754  94.207  1.00  0.00              
ATOM   2741  CB  TRP A 353       9.201   0.658  95.238  1.00  0.00              
ATOM   2742  CG  TRP A 353       9.472  -0.753  94.731  1.00  0.00              
ATOM   2743  CD2 TRP A 353       8.853  -1.454  93.727  1.00  0.00              
ATOM   2744  CE2 TRP A 353       9.485  -2.662  93.795  1.00  0.00              
ATOM   2745  CE3 TRP A 353       7.622  -1.326  93.128  1.00  0.00              
ATOM   2746  CD1 TRP A 353      10.430  -1.520  95.353  1.00  0.00              
ATOM   2747  NE1 TRP A 353      10.407  -2.692  94.761  1.00  0.00              
ATOM   2748  CZ2 TRP A 353       8.964  -3.819  93.274  1.00  0.00              
ATOM   2749  CZ3 TRP A 353       7.087  -2.473  92.565  1.00  0.00              
ATOM   2750  CH2 TRP A 353       7.743  -3.696  92.634  1.00  0.00              
ATOM   2751  C   TRP A 353       8.492   2.998  94.956  1.00  0.00              
ATOM   2752  O   TRP A 353       9.181   3.501  95.847  1.00  0.00              
ATOM   2753  N   ILE A 354       7.329   3.514  94.567  1.00  0.00              
ATOM   2754  CA  ILE A 354       6.731   4.648  95.252  1.00  0.00              
ATOM   2755  CB  ILE A 354       5.527   5.183  94.450  1.00  0.00              
ATOM   2756  CG2 ILE A 354       4.952   6.405  95.156  1.00  0.00              
ATOM   2757  CG1 ILE A 354       5.887   5.508  93.008  1.00  0.00              
ATOM   2758  CD1 ILE A 354       4.662   5.641  92.088  1.00  0.00              
ATOM   2759  C   ILE A 354       6.253   4.098  96.588  1.00  0.00              
ATOM   2760  O   ILE A 354       5.411   3.199  96.607  1.00  0.00              
ATOM   2761  N   THR A 355       6.819   4.551  97.706  1.00  0.00              
ATOM   2762  CA  THR A 355       6.293   4.179  99.009  1.00  0.00              
ATOM   2763  CB  THR A 355       7.328   4.457 100.124  1.00  0.00              
ATOM   2764  OG1 THR A 355       7.641   5.845 100.076  1.00  0.00              
ATOM   2765  CG2 THR A 355       8.571   3.593  99.982  1.00  0.00              
ATOM   2766  C   THR A 355       4.984   4.905  99.289  1.00  0.00              
ATOM   2767  O   THR A 355       4.697   5.929  98.658  1.00  0.00              
ATOM   2768  N   LYS A 356       4.167   4.420 100.234  1.00  0.00              
ATOM   2769  CA  LYS A 356       3.009   5.183 100.695  1.00  0.00              
ATOM   2770  CB  LYS A 356       2.185   4.393 101.716  1.00  0.00              
ATOM   2771  CG  LYS A 356       0.796   5.000 101.905  1.00  0.00              
ATOM   2772  CD  LYS A 356      -0.092   4.208 102.851  1.00  0.00              
ATOM   2773  CE  LYS A 356      -1.382   4.995 103.039  1.00  0.00              
ATOM   2774  NZ  LYS A 356      -2.281   4.360 103.985  1.00  0.00              
ATOM   2775  C   LYS A 356       3.437   6.542 101.250  1.00  0.00              
ATOM   2776  O   LYS A 356       2.749   7.545 101.075  1.00  0.00              
ATOM   2777  N   GLN A 357       4.627   6.591 101.858  1.00  0.00              
ATOM   2778  CA  GLN A 357       5.288   7.825 102.262  1.00  0.00              
ATOM   2779  CB  GLN A 357       6.596   7.401 102.954  1.00  0.00              
ATOM   2780  CG  GLN A 357       7.699   8.411 103.271  1.00  0.00              
ATOM   2781  CD  GLN A 357       8.629   8.702 102.101  1.00  0.00              
ATOM   2782  OE1 GLN A 357       9.195   7.803 101.476  1.00  0.00              
ATOM   2783  NE2 GLN A 357       8.769   9.970 101.742  1.00  0.00              
ATOM   2784  C   GLN A 357       5.502   8.782 101.087  1.00  0.00              
ATOM   2785  O   GLN A 357       5.083   9.943 101.133  1.00  0.00              
ATOM   2786  N   GLU A 358       6.127   8.303 100.006  1.00  0.00              
ATOM   2787  CA  GLU A 358       6.374   9.118  98.822  1.00  0.00              
ATOM   2788  CB  GLU A 358       7.280   8.377  97.854  1.00  0.00              
ATOM   2789  CG  GLU A 358       8.728   8.397  98.318  1.00  0.00              
ATOM   2790  CD  GLU A 358       9.614   7.373  97.631  1.00  0.00              
ATOM   2791  OE1 GLU A 358      10.485   7.764  96.854  1.00  0.00              
ATOM   2792  OE2 GLU A 358       9.440   6.179  97.867  1.00  0.00              
ATOM   2793  C   GLU A 358       5.095   9.560  98.130  1.00  0.00              
ATOM   2794  O   GLU A 358       4.995  10.698  97.670  1.00  0.00              
ATOM   2795  N   TYR A 359       4.096   8.672  98.098  1.00  0.00              
ATOM   2796  CA  TYR A 359       2.753   9.016  97.657  1.00  0.00              
ATOM   2797  CB  TYR A 359       1.864   7.769  97.722  1.00  0.00              
ATOM   2798  CG  TYR A 359       0.427   7.997  97.272  1.00  0.00              
ATOM   2799  CD1 TYR A 359       0.146   8.133  95.928  1.00  0.00              
ATOM   2800  CE1 TYR A 359      -1.143   8.394  95.521  1.00  0.00              
ATOM   2801  CD2 TYR A 359      -0.585   8.096  98.210  1.00  0.00              
ATOM   2802  CE2 TYR A 359      -1.875   8.366  97.805  1.00  0.00              
ATOM   2803  CZ  TYR A 359      -2.138   8.529  96.462  1.00  0.00              
ATOM   2804  OH  TYR A 359      -3.409   8.860  96.044  1.00  0.00              
ATOM   2805  C   TYR A 359       2.172  10.121  98.533  1.00  0.00              
ATOM   2806  O   TYR A 359       1.628  11.103  98.032  1.00  0.00              
ATOM   2807  N   ASP A 360       2.323   9.985  99.853  1.00  0.00              
ATOM   2808  CA  ASP A 360       1.742  10.929 100.797  1.00  0.00              
ATOM   2809  CB  ASP A 360       1.726  10.375 102.226  1.00  0.00              
ATOM   2810  CG  ASP A 360       0.738   9.235 102.478  1.00  0.00              
ATOM   2811  OD1 ASP A 360       0.920   8.524 103.466  1.00  0.00              
ATOM   2812  OD2 ASP A 360      -0.215   9.051 101.716  1.00  0.00              
ATOM   2813  C   ASP A 360       2.396  12.298 100.771  1.00  0.00              
ATOM   2814  O   ASP A 360       1.779  13.288 101.164  1.00  0.00              
ATOM   2815  N   GLU A 361       3.655  12.365 100.334  1.00  0.00              
ATOM   2816  CA  GLU A 361       4.283  13.640 100.032  1.00  0.00              
ATOM   2817  CB  GLU A 361       5.798  13.545 100.220  1.00  0.00              
ATOM   2818  CG  GLU A 361       6.280  13.687 101.672  1.00  0.00              
ATOM   2819  CD  GLU A 361       5.857  12.610 102.670  1.00  0.00              
ATOM   2820  OE1 GLU A 361       6.692  11.768 102.990  1.00  0.00              
ATOM   2821  OE2 GLU A 361       4.720  12.620 103.156  1.00  0.00              
ATOM   2822  C   GLU A 361       3.933  14.204  98.659  1.00  0.00              
ATOM   2823  O   GLU A 361       3.453  15.335  98.557  1.00  0.00              
ATOM   2824  N   ALA A 362       4.124  13.433  97.586  1.00  0.00              
ATOM   2825  CA  ALA A 362       4.048  13.974  96.234  1.00  0.00              
ATOM   2826  CB  ALA A 362       5.233  13.452  95.442  1.00  0.00              
ATOM   2827  C   ALA A 362       2.780  13.707  95.428  1.00  0.00              
ATOM   2828  O   ALA A 362       2.641  14.188  94.296  1.00  0.00              
ATOM   2829  N   GLY A 363       1.839  12.940  95.981  1.00  0.00              
ATOM   2830  CA  GLY A 363       0.576  12.634  95.319  1.00  0.00              
ATOM   2831  C   GLY A 363       0.710  11.647  94.159  1.00  0.00              
ATOM   2832  O   GLY A 363       1.824  11.254  93.802  1.00  0.00              
ATOM   2833  N   PRO A 364      -0.385  11.231  93.497  1.00  0.00              
ATOM   2834  CD  PRO A 364      -1.744  11.687  93.775  1.00  0.00              
ATOM   2835  CA  PRO A 364      -0.364  10.287  92.374  1.00  0.00              
ATOM   2836  CB  PRO A 364      -1.836  10.124  92.055  1.00  0.00              
ATOM   2837  CG  PRO A 364      -2.448  11.442  92.454  1.00  0.00              
ATOM   2838  C   PRO A 364       0.461  10.733  91.166  1.00  0.00              
ATOM   2839  O   PRO A 364       0.860   9.936  90.317  1.00  0.00              
ATOM   2840  N   SER A 365       0.733  12.036  91.105  1.00  0.00              
ATOM   2841  CA  SER A 365       1.669  12.651  90.179  1.00  0.00              
ATOM   2842  CB  SER A 365       1.777  14.132  90.552  1.00  0.00              
ATOM   2843  OG  SER A 365       1.283  14.405  91.866  1.00  0.00              
ATOM   2844  C   SER A 365       3.052  12.010  90.117  1.00  0.00              
ATOM   2845  O   SER A 365       3.631  11.880  89.032  1.00  0.00              
ATOM   2846  N   ILE A 366       3.550  11.532  91.268  1.00  0.00              
ATOM   2847  CA  ILE A 366       4.910  11.016  91.406  1.00  0.00              
ATOM   2848  CB  ILE A 366       5.162  10.622  92.887  1.00  0.00              
ATOM   2849  CG2 ILE A 366       4.313   9.419  93.280  1.00  0.00              
ATOM   2850  CG1 ILE A 366       6.645  10.390  93.179  1.00  0.00              
ATOM   2851  CD1 ILE A 366       7.002  10.136  94.653  1.00  0.00              
ATOM   2852  C   ILE A 366       5.319   9.899  90.441  1.00  0.00              
ATOM   2853  O   ILE A 366       6.509   9.751  90.151  1.00  0.00              
ATOM   2854  N   VAL A 367       4.359   9.151  89.875  1.00  0.00              
ATOM   2855  CA  VAL A 367       4.637   8.060  88.936  1.00  0.00              
ATOM   2856  CB  VAL A 367       3.326   7.425  88.398  1.00  0.00              
ATOM   2857  CG1 VAL A 367       3.626   6.150  87.620  1.00  0.00              
ATOM   2858  CG2 VAL A 367       2.339   7.089  89.504  1.00  0.00              
ATOM   2859  C   VAL A 367       5.500   8.530  87.762  1.00  0.00              
ATOM   2860  O   VAL A 367       6.387   7.817  87.291  1.00  0.00              
ATOM   2861  N   HIS A 368       5.266   9.775  87.340  1.00  0.00              
ATOM   2862  CA  HIS A 368       6.035  10.404  86.274  1.00  0.00              
ATOM   2863  CB  HIS A 368       5.379  11.716  85.868  1.00  0.00              
ATOM   2864  CG  HIS A 368       3.922  11.544  85.482  1.00  0.00              
ATOM   2865  ND1 HIS A 368       2.866  11.703  86.263  1.00  0.00              
ATOM   2866  CD2 HIS A 368       3.497  11.151  84.240  1.00  0.00              
ATOM   2867  NE2 HIS A 368       2.190  11.102  84.337  1.00  0.00              
ATOM   2868  CE1 HIS A 368       1.807  11.432  85.550  1.00  0.00              
ATOM   2869  C   HIS A 368       7.463  10.689  86.714  1.00  0.00              
ATOM   2870  O   HIS A 368       8.419  10.451  85.978  1.00  0.00              
ATOM   2871  N   ARG A 369       7.622  11.151  87.955  1.00  0.00              
ATOM   2872  CA  ARG A 369       8.926  11.530  88.482  1.00  0.00              
ATOM   2873  CB  ARG A 369       8.748  12.333  89.772  1.00  0.00              
ATOM   2874  CG  ARG A 369       7.851  13.576  89.648  1.00  0.00              
ATOM   2875  CD  ARG A 369       8.441  14.751  88.855  1.00  0.00              
ATOM   2876  NE  ARG A 369       8.736  14.437  87.463  1.00  0.00              
ATOM   2877  CZ  ARG A 369       7.861  14.559  86.463  1.00  0.00              
ATOM   2878  NH1 ARG A 369       8.234  14.133  85.264  1.00  0.00              
ATOM   2879  NH2 ARG A 369       6.661  15.102  86.637  1.00  0.00              
ATOM   2880  C   ARG A 369       9.796  10.301  88.703  1.00  0.00              
ATOM   2881  O   ARG A 369      11.022  10.335  88.565  1.00  0.00              
ATOM   2882  N   LYS A 370       9.150   9.177  89.027  1.00  0.00              
ATOM   2883  CA  LYS A 370       9.806   7.883  89.008  1.00  0.00              
ATOM   2884  CB  LYS A 370       8.960   6.846  89.741  1.00  0.00              
ATOM   2885  CG  LYS A 370       8.773   7.120  91.227  1.00  0.00              
ATOM   2886  CD  LYS A 370      10.092   7.008  91.970  1.00  0.00              
ATOM   2887  CE  LYS A 370       9.874   7.234  93.452  1.00  0.00              
ATOM   2888  NZ  LYS A 370      11.128   7.090  94.166  1.00  0.00              
ATOM   2889  C   LYS A 370      10.095   7.452  87.571  1.00  0.00              
ATOM   2890  O   LYS A 370       9.320   6.763  86.899  1.00  0.00              
ATOM   2891  N   CYS A 371      11.228   7.936  87.074  1.00  0.00              
ATOM   2892  CA  CYS A 371      11.730   7.534  85.765  1.00  0.00              
ATOM   2893  CB  CYS A 371      12.953   8.366  85.407  1.00  0.00              
ATOM   2894  SG  CYS A 371      13.545   8.132  83.711  1.00  0.00              
ATOM   2895  C   CYS A 371      12.063   6.047  85.713  1.00  0.00              
ATOM   2896  O   CYS A 371      12.819   5.579  86.574  1.00  0.00              
ATOM   2897  OXT CYS A 371      11.551   5.360  84.833  1.00  0.00              
TER    2898      CYS A 371
ATOM   2899  N   ASP B   1      57.916  18.952  66.189  1.00  0.00              
ATOM   2900  CA  ASP B   1      58.129  17.777  67.035  1.00  0.00              
ATOM   2901  CB  ASP B   1      59.628  17.613  67.344  1.00  0.00              
ATOM   2902  CG  ASP B   1      60.015  16.417  68.223  1.00  0.00              
ATOM   2903  OD1 ASP B   1      59.634  15.288  67.915  1.00  0.00              
ATOM   2904  OD2 ASP B   1      60.700  16.628  69.224  1.00  0.00              
ATOM   2905  C   ASP B   1      57.315  17.805  68.324  1.00  0.00              
ATOM   2906  O   ASP B   1      57.249  16.833  69.079  1.00  0.00              
ATOM   2907  N   TYR B   2      56.648  18.941  68.533  1.00  0.00              
ATOM   2908  CA  TYR B   2      55.775  19.157  69.683  1.00  0.00              
ATOM   2909  CB  TYR B   2      55.125  20.543  69.586  1.00  0.00              
ATOM   2910  CG  TYR B   2      54.214  20.901  70.756  1.00  0.00              
ATOM   2911  CD1 TYR B   2      54.746  21.104  72.016  1.00  0.00              
ATOM   2912  CE1 TYR B   2      53.913  21.380  73.080  1.00  0.00              
ATOM   2913  CD2 TYR B   2      52.849  20.993  70.556  1.00  0.00              
ATOM   2914  CE2 TYR B   2      52.012  21.267  71.618  1.00  0.00              
ATOM   2915  CZ  TYR B   2      52.552  21.455  72.873  1.00  0.00              
ATOM   2916  OH  TYR B   2      51.719  21.722  73.941  1.00  0.00              
ATOM   2917  C   TYR B   2      54.708  18.073  69.808  1.00  0.00              
ATOM   2918  O   TYR B   2      54.432  17.588  70.904  1.00  0.00              
ATOM   2919  N   GLU B   3      54.145  17.668  68.663  1.00  0.00              
ATOM   2920  CA  GLU B   3      53.176  16.585  68.593  1.00  0.00              
ATOM   2921  CB  GLU B   3      52.765  16.374  67.139  1.00  0.00              
ATOM   2922  CG  GLU B   3      51.606  15.399  66.950  1.00  0.00              
ATOM   2923  CD  GLU B   3      51.269  15.134  65.491  1.00  0.00              
ATOM   2924  OE1 GLU B   3      51.891  14.257  64.894  1.00  0.00              
ATOM   2925  OE2 GLU B   3      50.391  15.808  64.956  1.00  0.00              
ATOM   2926  C   GLU B   3      53.734  15.292  69.179  1.00  0.00              
ATOM   2927  O   GLU B   3      53.081  14.670  70.015  1.00  0.00              
ATOM   2928  N   LYS B   4      54.963  14.910  68.808  1.00  0.00              
ATOM   2929  CA  LYS B   4      55.567  13.679  69.300  1.00  0.00              
ATOM   2930  CB  LYS B   4      56.848  13.368  68.522  1.00  0.00              
ATOM   2931  CG  LYS B   4      57.571  12.062  68.862  1.00  0.00              
ATOM   2932  CD  LYS B   4      56.682  10.839  68.661  1.00  0.00              
ATOM   2933  CE  LYS B   4      57.468   9.558  68.882  1.00  0.00              
ATOM   2934  NZ  LYS B   4      56.566   8.423  68.905  1.00  0.00              
ATOM   2935  C   LYS B   4      55.832  13.780  70.797  1.00  0.00              
ATOM   2936  O   LYS B   4      55.559  12.836  71.538  1.00  0.00              
ATOM   2937  N   ASN B   5      56.293  14.948  71.262  1.00  0.00              
ATOM   2938  CA  ASN B   5      56.464  15.197  72.691  1.00  0.00              
ATOM   2939  CB  ASN B   5      57.047  16.581  72.960  1.00  0.00              
ATOM   2940  CG  ASN B   5      58.532  16.678  72.654  1.00  0.00              
ATOM   2941  OD1 ASN B   5      59.381  16.595  73.535  1.00  0.00              
ATOM   2942  ND2 ASN B   5      58.904  16.864  71.398  1.00  0.00              
ATOM   2943  C   ASN B   5      55.163  15.048  73.466  1.00  0.00              
ATOM   2944  O   ASN B   5      55.128  14.396  74.512  1.00  0.00              
ATOM   2945  N   LYS B   6      54.073  15.605  72.927  1.00  0.00              
ATOM   2946  CA  LYS B   6      52.749  15.478  73.518  1.00  0.00              
ATOM   2947  CB  LYS B   6      51.756  16.343  72.745  1.00  0.00              
ATOM   2948  CG  LYS B   6      50.374  16.425  73.376  1.00  0.00              
ATOM   2949  CD  LYS B   6      49.444  17.234  72.492  1.00  0.00              
ATOM   2950  CE  LYS B   6      48.059  17.266  73.114  1.00  0.00              
ATOM   2951  NZ  LYS B   6      47.139  17.998  72.266  1.00  0.00              
ATOM   2952  C   LYS B   6      52.291  14.023  73.534  1.00  0.00              
ATOM   2953  O   LYS B   6      51.770  13.554  74.544  1.00  0.00              
ATOM   2954  N   VAL B   7      52.511  13.278  72.446  1.00  0.00              
ATOM   2955  CA  VAL B   7      52.176  11.859  72.374  1.00  0.00              
ATOM   2956  CB  VAL B   7      52.402  11.364  70.921  1.00  0.00              
ATOM   2957  CG1 VAL B   7      52.288   9.861  70.759  1.00  0.00              
ATOM   2958  CG2 VAL B   7      51.348  11.983  70.016  1.00  0.00              
ATOM   2959  C   VAL B   7      52.940  11.045  73.420  1.00  0.00              
ATOM   2960  O   VAL B   7      52.339  10.247  74.145  1.00  0.00              
ATOM   2961  N   CYS B   8      54.253  11.277  73.552  1.00  0.00              
ATOM   2962  CA  CYS B   8      55.061  10.660  74.599  1.00  0.00              
ATOM   2963  CB  CYS B   8      56.519  11.096  74.499  1.00  0.00              
ATOM   2964  SG  CYS B   8      57.325  10.758  72.913  1.00  0.00              
ATOM   2965  C   CYS B   8      54.556  11.004  75.995  1.00  0.00              
ATOM   2966  O   CYS B   8      54.499  10.146  76.884  1.00  0.00              
ATOM   2967  N   LYS B   9      54.163  12.269  76.190  1.00  0.00              
ATOM   2968  CA  LYS B   9      53.577  12.731  77.439  1.00  0.00              
ATOM   2969  CB  LYS B   9      53.342  14.237  77.375  1.00  0.00              
ATOM   2970  CG  LYS B   9      52.860  14.872  78.669  1.00  0.00              
ATOM   2971  CD  LYS B   9      52.649  16.358  78.448  1.00  0.00              
ATOM   2972  CE  LYS B   9      52.190  17.012  79.739  1.00  0.00              
ATOM   2973  NZ  LYS B   9      51.999  18.435  79.540  1.00  0.00              
ATOM   2974  C   LYS B   9      52.276  11.997  77.736  1.00  0.00              
ATOM   2975  O   LYS B   9      52.099  11.506  78.848  1.00  0.00              
ATOM   2976  N   GLU B  10      51.375  11.850  76.758  1.00  0.00              
ATOM   2977  CA  GLU B  10      50.123  11.136  76.969  1.00  0.00              
ATOM   2978  CB  GLU B  10      49.187  11.251  75.766  1.00  0.00              
ATOM   2979  CG  GLU B  10      48.839  12.672  75.319  1.00  0.00              
ATOM   2980  CD  GLU B  10      48.364  13.609  76.422  1.00  0.00              
ATOM   2981  OE1 GLU B  10      47.230  13.461  76.878  1.00  0.00              
ATOM   2982  OE2 GLU B  10      49.129  14.488  76.818  1.00  0.00              
ATOM   2983  C   GLU B  10      50.353   9.668  77.301  1.00  0.00              
ATOM   2984  O   GLU B  10      49.743   9.145  78.231  1.00  0.00              
ATOM   2985  N   PHE B  11      51.270   9.011  76.583  1.00  0.00              
ATOM   2986  CA  PHE B  11      51.641   7.628  76.851  1.00  0.00              
ATOM   2987  CB  PHE B  11      52.733   7.232  75.866  1.00  0.00              
ATOM   2988  CG  PHE B  11      53.116   5.758  75.825  1.00  0.00              
ATOM   2989  CD1 PHE B  11      52.333   4.863  75.123  1.00  0.00              
ATOM   2990  CD2 PHE B  11      54.286   5.331  76.426  1.00  0.00              
ATOM   2991  CE1 PHE B  11      52.734   3.550  75.001  1.00  0.00              
ATOM   2992  CE2 PHE B  11      54.675   4.013  76.305  1.00  0.00              
ATOM   2993  CZ  PHE B  11      53.904   3.124  75.590  1.00  0.00              
ATOM   2994  C   PHE B  11      52.127   7.429  78.284  1.00  0.00              
ATOM   2995  O   PHE B  11      51.641   6.545  78.992  1.00  0.00              
ATOM   2996  N   SER B  12      53.065   8.268  78.730  1.00  0.00              
ATOM   2997  CA  SER B  12      53.614   8.152  80.071  1.00  0.00              
ATOM   2998  CB  SER B  12      54.919   8.936  80.179  1.00  0.00              
ATOM   2999  OG  SER B  12      54.817  10.262  79.675  1.00  0.00              
ATOM   3000  C   SER B  12      52.644   8.549  81.179  1.00  0.00              
ATOM   3001  O   SER B  12      52.512   7.841  82.177  1.00  0.00              
ATOM   3002  N   HIS B  13      51.936   9.669  81.001  1.00  0.00              
ATOM   3003  CA  HIS B  13      50.982  10.164  81.985  1.00  0.00              
ATOM   3004  CB  HIS B  13      50.555  11.586  81.609  1.00  0.00              
ATOM   3005  CG  HIS B  13      49.740  12.344  82.653  1.00  0.00              
ATOM   3006  ND1 HIS B  13      49.022  11.873  83.664  1.00  0.00              
ATOM   3007  CD2 HIS B  13      49.634  13.716  82.664  1.00  0.00              
ATOM   3008  NE2 HIS B  13      48.856  13.988  83.680  1.00  0.00              
ATOM   3009  CE1 HIS B  13      48.486  12.886  84.285  1.00  0.00              
ATOM   3010  C   HIS B  13      49.755   9.271  82.123  1.00  0.00              
ATOM   3011  O   HIS B  13      49.232   9.116  83.230  1.00  0.00              
ATOM   3012  N   LEU B  14      49.248   8.716  81.021  1.00  0.00              
ATOM   3013  CA  LEU B  14      48.083   7.848  81.084  1.00  0.00              
ATOM   3014  CB  LEU B  14      47.262   7.949  79.805  1.00  0.00              
ATOM   3015  CG  LEU B  14      46.622   9.279  79.434  1.00  0.00              
ATOM   3016  CD1 LEU B  14      46.060   9.194  78.029  1.00  0.00              
ATOM   3017  CD2 LEU B  14      45.548   9.676  80.433  1.00  0.00              
ATOM   3018  C   LEU B  14      48.428   6.389  81.332  1.00  0.00              
ATOM   3019  O   LEU B  14      47.657   5.670  81.969  1.00  0.00              
ATOM   3020  N   GLY B  15      49.578   5.928  80.837  1.00  0.00              
ATOM   3021  CA  GLY B  15      49.905   4.514  80.870  1.00  0.00              
ATOM   3022  C   GLY B  15      49.505   3.870  79.552  1.00  0.00              
ATOM   3023  O   GLY B  15      48.456   4.190  78.983  1.00  0.00              
ATOM   3024  N   LYS B  16      50.339   2.928  79.092  1.00  0.00              
ATOM   3025  CA  LYS B  16      50.224   2.292  77.782  1.00  0.00              
ATOM   3026  CB  LYS B  16      51.154   1.075  77.722  1.00  0.00              
ATOM   3027  CG  LYS B  16      51.162   0.349  76.380  1.00  0.00              
ATOM   3028  CD  LYS B  16      52.143  -0.807  76.392  1.00  0.00              
ATOM   3029  CE  LYS B  16      52.031  -1.561  75.078  1.00  0.00              
ATOM   3030  NZ  LYS B  16      53.019  -2.620  75.018  1.00  0.00              
ATOM   3031  C   LYS B  16      48.812   1.911  77.351  1.00  0.00              
ATOM   3032  O   LYS B  16      48.304   2.473  76.383  1.00  0.00              
ATOM   3033  N   GLU B  17      48.140   1.037  78.110  1.00  0.00              
ATOM   3034  CA  GLU B  17      46.796   0.572  77.783  1.00  0.00              
ATOM   3035  CB  GLU B  17      46.365  -0.470  78.813  1.00  0.00              
ATOM   3036  CG  GLU B  17      45.067  -1.198  78.471  1.00  0.00              
ATOM   3037  CD  GLU B  17      44.583  -2.141  79.560  1.00  0.00              
ATOM   3038  OE1 GLU B  17      44.053  -1.668  80.564  1.00  0.00              
ATOM   3039  OE2 GLU B  17      44.735  -3.354  79.405  1.00  0.00              
ATOM   3040  C   GLU B  17      45.774   1.706  77.724  1.00  0.00              
ATOM   3041  O   GLU B  17      44.834   1.680  76.924  1.00  0.00              
ATOM   3042  N   ASP B  18      45.968   2.738  78.549  1.00  0.00              
ATOM   3043  CA  ASP B  18      45.055   3.872  78.606  1.00  0.00              
ATOM   3044  CB  ASP B  18      45.316   4.748  79.829  1.00  0.00              
ATOM   3045  CG  ASP B  18      45.183   4.037  81.169  1.00  0.00              
ATOM   3046  OD1 ASP B  18      44.324   4.426  81.958  1.00  0.00              
ATOM   3047  OD2 ASP B  18      45.924   3.078  81.406  1.00  0.00              
ATOM   3048  C   ASP B  18      45.235   4.705  77.348  1.00  0.00              
ATOM   3049  O   ASP B  18      44.257   5.131  76.732  1.00  0.00              
ATOM   3050  N   PHE B  19      46.494   4.887  76.931  1.00  0.00              
ATOM   3051  CA  PHE B  19      46.816   5.531  75.666  1.00  0.00              
ATOM   3052  CB  PHE B  19      48.335   5.695  75.542  1.00  0.00              
ATOM   3053  CG  PHE B  19      48.798   6.408  74.278  1.00  0.00              
ATOM   3054  CD1 PHE B  19      48.618   7.771  74.144  1.00  0.00              
ATOM   3055  CD2 PHE B  19      49.393   5.684  73.260  1.00  0.00              
ATOM   3056  CE1 PHE B  19      49.025   8.403  72.988  1.00  0.00              
ATOM   3057  CE2 PHE B  19      49.796   6.324  72.108  1.00  0.00              
ATOM   3058  CZ  PHE B  19      49.610   7.682  71.970  1.00  0.00              
ATOM   3059  C   PHE B  19      46.253   4.736  74.490  1.00  0.00              
ATOM   3060  O   PHE B  19      45.694   5.331  73.566  1.00  0.00              
ATOM   3061  N   THR B  20      46.375   3.402  74.506  1.00  0.00              
ATOM   3062  CA  THR B  20      45.772   2.528  73.506  1.00  0.00              
ATOM   3063  CB  THR B  20      46.081   1.052  73.844  1.00  0.00              
ATOM   3064  OG1 THR B  20      47.475   0.985  74.109  1.00  0.00              
ATOM   3065  CG2 THR B  20      45.724   0.084  72.726  1.00  0.00              
ATOM   3066  C   THR B  20      44.263   2.740  73.435  1.00  0.00              
ATOM   3067  O   THR B  20      43.713   2.939  72.351  1.00  0.00              
ATOM   3068  N   SER B  21      43.597   2.765  74.594  1.00  0.00              
ATOM   3069  CA  SER B  21      42.155   2.949  74.668  1.00  0.00              
ATOM   3070  CB  SER B  21      41.687   2.790  76.109  1.00  0.00              
ATOM   3071  OG  SER B  21      42.045   1.516  76.633  1.00  0.00              
ATOM   3072  C   SER B  21      41.719   4.303  74.120  1.00  0.00              
ATOM   3073  O   SER B  21      40.801   4.378  73.300  1.00  0.00              
ATOM   3074  N   LEU B  22      42.420   5.372  74.520  1.00  0.00              
ATOM   3075  CA  LEU B  22      42.154   6.714  74.020  1.00  0.00              
ATOM   3076  CB  LEU B  22      43.067   7.732  74.702  1.00  0.00              
ATOM   3077  CG  LEU B  22      42.859   9.214  74.394  1.00  0.00              
ATOM   3078  CD1 LEU B  22      41.528   9.704  74.945  1.00  0.00              
ATOM   3079  CD2 LEU B  22      43.995  10.036  74.972  1.00  0.00              
ATOM   3080  C   LEU B  22      42.346   6.786  72.510  1.00  0.00              
ATOM   3081  O   LEU B  22      41.474   7.285  71.798  1.00  0.00              
ATOM   3082  N   SER B  23      43.459   6.237  72.012  1.00  0.00              
ATOM   3083  CA  SER B  23      43.746   6.224  70.585  1.00  0.00              
ATOM   3084  CB  SER B  23      45.140   5.666  70.323  1.00  0.00              
ATOM   3085  OG  SER B  23      46.145   6.391  71.021  1.00  0.00              
ATOM   3086  C   SER B  23      42.714   5.418  69.808  1.00  0.00              
ATOM   3087  O   SER B  23      42.326   5.805  68.706  1.00  0.00              
ATOM   3088  N   LEU B  24      42.224   4.315  70.385  1.00  0.00              
ATOM   3089  CA  LEU B  24      41.189   3.498  69.773  1.00  0.00              
ATOM   3090  CB  LEU B  24      40.995   2.233  70.597  1.00  0.00              
ATOM   3091  CG  LEU B  24      40.096   1.108  70.108  1.00  0.00              
ATOM   3092  CD1 LEU B  24      40.608   0.479  68.822  1.00  0.00              
ATOM   3093  CD2 LEU B  24      40.051   0.051  71.185  1.00  0.00              
ATOM   3094  C   LEU B  24      39.882   4.263  69.629  1.00  0.00              
ATOM   3095  O   LEU B  24      39.332   4.324  68.526  1.00  0.00              
ATOM   3096  N   VAL B  25      39.407   4.888  70.715  1.00  0.00              
ATOM   3097  CA  VAL B  25      38.199   5.710  70.684  1.00  0.00              
ATOM   3098  CB  VAL B  25      37.871   6.240  72.107  1.00  0.00              
ATOM   3099  CG1 VAL B  25      36.680   7.191  72.122  1.00  0.00              
ATOM   3100  CG2 VAL B  25      37.553   5.081  73.039  1.00  0.00              
ATOM   3101  C   VAL B  25      38.354   6.856  69.685  1.00  0.00              
ATOM   3102  O   VAL B  25      37.483   7.081  68.842  1.00  0.00              
ATOM   3103  N   LEU B  26      39.504   7.535  69.742  1.00  0.00              
ATOM   3104  CA  LEU B  26      39.815   8.651  68.862  1.00  0.00              
ATOM   3105  CB  LEU B  26      41.174   9.231  69.238  1.00  0.00              
ATOM   3106  CG  LEU B  26      41.637  10.542  68.622  1.00  0.00              
ATOM   3107  CD1 LEU B  26      40.747  11.695  69.065  1.00  0.00              
ATOM   3108  CD2 LEU B  26      43.078  10.813  69.020  1.00  0.00              
ATOM   3109  C   LEU B  26      39.799   8.253  67.391  1.00  0.00              
ATOM   3110  O   LEU B  26      39.056   8.843  66.608  1.00  0.00              
ATOM   3111  N   TYR B  27      40.559   7.230  66.989  1.00  0.00              
ATOM   3112  CA  TYR B  27      40.581   6.804  65.597  1.00  0.00              
ATOM   3113  CB  TYR B  27      41.731   5.837  65.319  1.00  0.00              
ATOM   3114  CG  TYR B  27      43.109   6.484  65.423  1.00  0.00              
ATOM   3115  CD1 TYR B  27      44.123   5.824  66.089  1.00  0.00              
ATOM   3116  CE1 TYR B  27      45.366   6.406  66.215  1.00  0.00              
ATOM   3117  CD2 TYR B  27      43.347   7.726  64.864  1.00  0.00              
ATOM   3118  CE2 TYR B  27      44.588   8.314  64.986  1.00  0.00              
ATOM   3119  CZ  TYR B  27      45.587   7.651  65.666  1.00  0.00              
ATOM   3120  OH  TYR B  27      46.822   8.251  65.799  1.00  0.00              
ATOM   3121  C   TYR B  27      39.258   6.228  65.118  1.00  0.00              
ATOM   3122  O   TYR B  27      38.887   6.424  63.961  1.00  0.00              
ATOM   3123  N   SER B  28      38.506   5.562  66.000  1.00  0.00              
ATOM   3124  CA  SER B  28      37.167   5.111  65.654  1.00  0.00              
ATOM   3125  CB  SER B  28      36.618   4.171  66.717  1.00  0.00              
ATOM   3126  OG  SER B  28      37.473   3.052  66.906  1.00  0.00              
ATOM   3127  C   SER B  28      36.209   6.277  65.429  1.00  0.00              
ATOM   3128  O   SER B  28      35.438   6.255  64.469  1.00  0.00              
ATOM   3129  N   ARG B  29      36.257   7.328  66.261  1.00  0.00              
ATOM   3130  CA  ARG B  29      35.399   8.487  66.050  1.00  0.00              
ATOM   3131  CB  ARG B  29      35.262   9.344  67.321  1.00  0.00              
ATOM   3132  CG  ARG B  29      36.397  10.298  67.693  1.00  0.00              
ATOM   3133  CD  ARG B  29      36.216  10.909  69.080  1.00  0.00              
ATOM   3134  NE  ARG B  29      34.964  11.636  69.231  1.00  0.00              
ATOM   3135  CZ  ARG B  29      34.864  12.966  69.186  1.00  0.00              
ATOM   3136  NH1 ARG B  29      33.665  13.503  69.361  1.00  0.00              
ATOM   3137  NH2 ARG B  29      35.923  13.748  68.993  1.00  0.00              
ATOM   3138  C   ARG B  29      35.842   9.312  64.844  1.00  0.00              
ATOM   3139  O   ARG B  29      35.010   9.898  64.155  1.00  0.00              
ATOM   3140  N   LYS B  30      37.149   9.356  64.554  1.00  0.00              
ATOM   3141  CA  LYS B  30      37.660   9.998  63.350  1.00  0.00              
ATOM   3142  CB  LYS B  30      39.179  10.088  63.363  1.00  0.00              
ATOM   3143  CG  LYS B  30      39.779  11.098  64.320  1.00  0.00              
ATOM   3144  CD  LYS B  30      41.289  10.976  64.213  1.00  0.00              
ATOM   3145  CE  LYS B  30      41.978  11.986  65.109  1.00  0.00              
ATOM   3146  NZ  LYS B  30      43.415  11.801  65.058  1.00  0.00              
ATOM   3147  C   LYS B  30      37.249   9.280  62.075  1.00  0.00              
ATOM   3148  O   LYS B  30      36.762   9.917  61.137  1.00  0.00              
ATOM   3149  N   PHE B  31      37.423   7.956  62.028  1.00  0.00              
ATOM   3150  CA  PHE B  31      37.152   7.178  60.830  1.00  0.00              
ATOM   3151  CB  PHE B  31      38.369   6.305  60.478  1.00  0.00              
ATOM   3152  CG  PHE B  31      39.694   7.030  60.279  1.00  0.00              
ATOM   3153  CD1 PHE B  31      40.553   7.209  61.347  1.00  0.00              
ATOM   3154  CD2 PHE B  31      40.055   7.475  59.024  1.00  0.00              
ATOM   3155  CE1 PHE B  31      41.767   7.833  61.156  1.00  0.00              
ATOM   3156  CE2 PHE B  31      41.271   8.099  58.842  1.00  0.00              
ATOM   3157  CZ  PHE B  31      42.128   8.279  59.905  1.00  0.00              
ATOM   3158  C   PHE B  31      35.914   6.294  61.022  1.00  0.00              
ATOM   3159  O   PHE B  31      36.054   5.091  61.266  1.00  0.00              
ATOM   3160  N   PRO B  32      34.673   6.790  60.866  1.00  0.00              
ATOM   3161  CD  PRO B  32      34.358   8.089  60.275  1.00  0.00              
ATOM   3162  CA  PRO B  32      33.447   6.039  61.146  1.00  0.00              
ATOM   3163  CB  PRO B  32      32.369   7.077  60.907  1.00  0.00              
ATOM   3164  CG  PRO B  32      32.930   7.920  59.795  1.00  0.00              
ATOM   3165  C   PRO B  32      33.234   4.783  60.300  1.00  0.00              
ATOM   3166  O   PRO B  32      32.517   3.860  60.687  1.00  0.00              
ATOM   3167  N   SER B  33      33.858   4.751  59.121  1.00  0.00              
ATOM   3168  CA  SER B  33      33.804   3.609  58.226  1.00  0.00              
ATOM   3169  CB  SER B  33      33.874   4.137  56.800  1.00  0.00              
ATOM   3170  OG  SER B  33      32.981   5.231  56.625  1.00  0.00              
ATOM   3171  C   SER B  33      34.927   2.599  58.453  1.00  0.00              
ATOM   3172  O   SER B  33      34.940   1.538  57.824  1.00  0.00              
ATOM   3173  N   GLY B  34      35.886   2.890  59.340  1.00  0.00              
ATOM   3174  CA  GLY B  34      37.039   2.026  59.537  1.00  0.00              
ATOM   3175  C   GLY B  34      36.660   0.769  60.300  1.00  0.00              
ATOM   3176  O   GLY B  34      36.071   0.848  61.380  1.00  0.00              
ATOM   3177  N   THR B  35      36.978  -0.402  59.745  1.00  0.00              
ATOM   3178  CA  THR B  35      36.650  -1.656  60.408  1.00  0.00              
ATOM   3179  CB  THR B  35      36.593  -2.847  59.425  1.00  0.00              
ATOM   3180  OG1 THR B  35      37.869  -2.988  58.817  1.00  0.00              
ATOM   3181  CG2 THR B  35      35.505  -2.665  58.377  1.00  0.00              
ATOM   3182  C   THR B  35      37.592  -1.947  61.571  1.00  0.00              
ATOM   3183  O   THR B  35      38.698  -1.398  61.641  1.00  0.00              
ATOM   3184  N   PHE B  36      37.145  -2.835  62.470  1.00  0.00              
ATOM   3185  CA  PHE B  36      37.854  -3.190  63.693  1.00  0.00              
ATOM   3186  CB  PHE B  36      37.196  -4.418  64.337  1.00  0.00              
ATOM   3187  CG  PHE B  36      37.820  -4.863  65.656  1.00  0.00              
ATOM   3188  CD1 PHE B  36      38.303  -6.152  65.776  1.00  0.00              
ATOM   3189  CD2 PHE B  36      37.935  -3.978  66.713  1.00  0.00              
ATOM   3190  CE1 PHE B  36      38.917  -6.547  66.947  1.00  0.00              
ATOM   3191  CE2 PHE B  36      38.558  -4.382  67.874  1.00  0.00              
ATOM   3192  CZ  PHE B  36      39.049  -5.663  67.994  1.00  0.00              
ATOM   3193  C   PHE B  36      39.350  -3.401  63.524  1.00  0.00              
ATOM   3194  O   PHE B  36      40.128  -2.618  64.064  1.00  0.00              
ATOM   3195  N   GLU B  37      39.771  -4.384  62.721  1.00  0.00              
ATOM   3196  CA  GLU B  37      41.187  -4.673  62.569  1.00  0.00              
ATOM   3197  CB  GLU B  37      41.397  -5.985  61.812  1.00  0.00              
ATOM   3198  CG  GLU B  37      42.826  -6.546  61.869  1.00  0.00              
ATOM   3199  CD  GLU B  37      43.378  -6.767  63.275  1.00  0.00              
ATOM   3200  OE1 GLU B  37      44.328  -6.079  63.660  1.00  0.00              
ATOM   3201  OE2 GLU B  37      42.863  -7.628  63.987  1.00  0.00              
ATOM   3202  C   GLU B  37      41.968  -3.527  61.934  1.00  0.00              
ATOM   3203  O   GLU B  37      43.144  -3.360  62.253  1.00  0.00              
ATOM   3204  N   GLN B  38      41.334  -2.698  61.094  1.00  0.00              
ATOM   3205  CA  GLN B  38      41.990  -1.523  60.538  1.00  0.00              
ATOM   3206  CB  GLN B  38      41.103  -0.811  59.526  1.00  0.00              
ATOM   3207  CG  GLN B  38      40.927  -1.500  58.188  1.00  0.00              
ATOM   3208  CD  GLN B  38      39.982  -0.728  57.280  1.00  0.00              
ATOM   3209  OE1 GLN B  38      38.764  -0.749  57.465  1.00  0.00              
ATOM   3210  NE2 GLN B  38      40.470   0.006  56.292  1.00  0.00              
ATOM   3211  C   GLN B  38      42.349  -0.538  61.641  1.00  0.00              
ATOM   3212  O   GLN B  38      43.493  -0.088  61.760  1.00  0.00              
ATOM   3213  N   VAL B  39      41.357  -0.238  62.489  1.00  0.00              
ATOM   3214  CA  VAL B  39      41.551   0.681  63.601  1.00  0.00              
ATOM   3215  CB  VAL B  39      40.204   1.022  64.286  1.00  0.00              
ATOM   3216  CG1 VAL B  39      40.390   2.046  65.395  1.00  0.00              
ATOM   3217  CG2 VAL B  39      39.216   1.594  63.279  1.00  0.00              
ATOM   3218  C   VAL B  39      42.563   0.077  64.572  1.00  0.00              
ATOM   3219  O   VAL B  39      43.537   0.736  64.932  1.00  0.00              
ATOM   3220  N   SER B  40      42.393  -1.194  64.949  1.00  0.00              
ATOM   3221  CA  SER B  40      43.345  -1.916  65.779  1.00  0.00              
ATOM   3222  CB  SER B  40      42.854  -3.336  66.017  1.00  0.00              
ATOM   3223  OG  SER B  40      41.555  -3.341  66.591  1.00  0.00              
ATOM   3224  C   SER B  40      44.765  -1.961  65.228  1.00  0.00              
ATOM   3225  O   SER B  40      45.710  -1.951  66.020  1.00  0.00              
ATOM   3226  N   GLN B  41      44.976  -2.023  63.907  1.00  0.00              
ATOM   3227  CA  GLN B  41      46.314  -1.904  63.344  1.00  0.00              
ATOM   3228  CB  GLN B  41      46.370  -2.284  61.867  1.00  0.00              
ATOM   3229  CG  GLN B  41      46.333  -3.783  61.597  1.00  0.00              
ATOM   3230  CD  GLN B  41      47.484  -4.553  62.231  1.00  0.00              
ATOM   3231  OE1 GLN B  41      48.649  -4.408  61.870  1.00  0.00              
ATOM   3232  NE2 GLN B  41      47.202  -5.409  63.205  1.00  0.00              
ATOM   3233  C   GLN B  41      46.888  -0.511  63.529  1.00  0.00              
ATOM   3234  O   GLN B  41      48.011  -0.371  64.019  1.00  0.00              
ATOM   3235  N   LEU B  42      46.107   0.526  63.198  1.00  0.00              
ATOM   3236  CA  LEU B  42      46.563   1.902  63.341  1.00  0.00              
ATOM   3237  CB  LEU B  42      45.522   2.881  62.798  1.00  0.00              
ATOM   3238  CG  LEU B  42      45.910   4.354  62.657  1.00  0.00              
ATOM   3239  CD1 LEU B  42      47.084   4.534  61.705  1.00  0.00              
ATOM   3240  CD2 LEU B  42      44.728   5.163  62.161  1.00  0.00              
ATOM   3241  C   LEU B  42      46.915   2.240  64.782  1.00  0.00              
ATOM   3242  O   LEU B  42      48.000   2.753  65.051  1.00  0.00              
ATOM   3243  N   VAL B  43      46.029   1.891  65.719  1.00  0.00              
ATOM   3244  CA  VAL B  43      46.249   2.113  67.142  1.00  0.00              
ATOM   3245  CB  VAL B  43      44.999   1.693  67.948  1.00  0.00              
ATOM   3246  CG1 VAL B  43      45.180   1.884  69.444  1.00  0.00              
ATOM   3247  CG2 VAL B  43      43.808   2.522  67.512  1.00  0.00              
ATOM   3248  C   VAL B  43      47.493   1.378  67.630  1.00  0.00              
ATOM   3249  O   VAL B  43      48.369   1.997  68.233  1.00  0.00              
ATOM   3250  N   LYS B  44      47.601   0.079  67.324  1.00  0.00              
ATOM   3251  CA  LYS B  44      48.733  -0.754  67.722  1.00  0.00              
ATOM   3252  CB  LYS B  44      48.547  -2.114  67.073  1.00  0.00              
ATOM   3253  CG  LYS B  44      49.397  -3.279  67.541  1.00  0.00              
ATOM   3254  CD  LYS B  44      49.159  -4.524  66.679  1.00  0.00              
ATOM   3255  CE  LYS B  44      47.746  -5.118  66.726  1.00  0.00              
ATOM   3256  NZ  LYS B  44      46.809  -4.454  65.833  1.00  0.00              
ATOM   3257  C   LYS B  44      50.055  -0.160  67.252  1.00  0.00              
ATOM   3258  O   LYS B  44      51.018  -0.021  68.012  1.00  0.00              
ATOM   3259  N   GLU B  45      50.077   0.243  65.981  1.00  0.00              
ATOM   3260  CA  GLU B  45      51.271   0.818  65.401  1.00  0.00              
ATOM   3261  CB  GLU B  45      51.225   0.717  63.884  1.00  0.00              
ATOM   3262  CG  GLU B  45      51.320  -0.771  63.542  1.00  0.00              
ATOM   3263  CD  GLU B  45      51.223  -1.130  62.072  1.00  0.00              
ATOM   3264  OE1 GLU B  45      52.257  -1.192  61.404  1.00  0.00              
ATOM   3265  OE2 GLU B  45      50.123  -1.381  61.578  1.00  0.00              
ATOM   3266  C   GLU B  45      51.596   2.207  65.931  1.00  0.00              
ATOM   3267  O   GLU B  45      52.770   2.462  66.204  1.00  0.00              
ATOM   3268  N   VAL B  46      50.611   3.079  66.179  1.00  0.00              
ATOM   3269  CA  VAL B  46      50.845   4.361  66.846  1.00  0.00              
ATOM   3270  CB  VAL B  46      49.560   5.231  66.833  1.00  0.00              
ATOM   3271  CG1 VAL B  46      49.673   6.505  67.666  1.00  0.00              
ATOM   3272  CG2 VAL B  46      49.267   5.655  65.401  1.00  0.00              
ATOM   3273  C   VAL B  46      51.400   4.164  68.257  1.00  0.00              
ATOM   3274  O   VAL B  46      52.315   4.876  68.688  1.00  0.00              
ATOM   3275  N   VAL B  47      50.887   3.160  68.977  1.00  0.00              
ATOM   3276  CA  VAL B  47      51.444   2.778  70.267  1.00  0.00              
ATOM   3277  CB  VAL B  47      50.574   1.706  70.968  1.00  0.00              
ATOM   3278  CG1 VAL B  47      51.180   1.215  72.277  1.00  0.00              
ATOM   3279  CG2 VAL B  47      49.213   2.301  71.289  1.00  0.00              
ATOM   3280  C   VAL B  47      52.896   2.339  70.101  1.00  0.00              
ATOM   3281  O   VAL B  47      53.741   2.825  70.849  1.00  0.00              
ATOM   3282  N   SER B  48      53.248   1.502  69.116  1.00  0.00              
ATOM   3283  CA  SER B  48      54.643   1.126  68.901  1.00  0.00              
ATOM   3284  CB  SER B  48      54.758  -0.023  67.899  1.00  0.00              
ATOM   3285  OG  SER B  48      54.602   0.371  66.540  1.00  0.00              
ATOM   3286  C   SER B  48      55.543   2.288  68.475  1.00  0.00              
ATOM   3287  O   SER B  48      56.747   2.280  68.756  1.00  0.00              
ATOM   3288  N   LEU B  49      54.996   3.295  67.777  1.00  0.00              
ATOM   3289  CA  LEU B  49      55.734   4.514  67.452  1.00  0.00              
ATOM   3290  CB  LEU B  49      54.900   5.507  66.646  1.00  0.00              
ATOM   3291  CG  LEU B  49      54.287   5.161  65.301  1.00  0.00              
ATOM   3292  CD1 LEU B  49      53.447   6.331  64.825  1.00  0.00              
ATOM   3293  CD2 LEU B  49      55.339   4.815  64.271  1.00  0.00              
ATOM   3294  C   LEU B  49      56.143   5.235  68.724  1.00  0.00              
ATOM   3295  O   LEU B  49      57.251   5.763  68.854  1.00  0.00              
ATOM   3296  N   THR B  50      55.220   5.258  69.682  1.00  0.00              
ATOM   3297  CA  THR B  50      55.451   5.945  70.936  1.00  0.00              
ATOM   3298  CB  THR B  50      54.104   6.225  71.615  1.00  0.00              
ATOM   3299  OG1 THR B  50      53.232   6.738  70.611  1.00  0.00              
ATOM   3300  CG2 THR B  50      54.268   7.286  72.679  1.00  0.00              
ATOM   3301  C   THR B  50      56.395   5.129  71.815  1.00  0.00              
ATOM   3302  O   THR B  50      57.455   5.606  72.221  1.00  0.00              
ATOM   3303  N   GLU B  51      56.049   3.858  72.033  1.00  0.00              
ATOM   3304  CA  GLU B  51      56.810   2.921  72.846  1.00  0.00              
ATOM   3305  CB  GLU B  51      56.103   1.569  72.789  1.00  0.00              
ATOM   3306  CG  GLU B  51      56.679   0.460  73.662  1.00  0.00              
ATOM   3307  CD  GLU B  51      55.939  -0.864  73.547  1.00  0.00              
ATOM   3308  OE1 GLU B  51      55.775  -1.373  72.438  1.00  0.00              
ATOM   3309  OE2 GLU B  51      55.523  -1.397  74.578  1.00  0.00              
ATOM   3310  C   GLU B  51      58.267   2.787  72.418  1.00  0.00              
ATOM   3311  O   GLU B  51      59.150   2.706  73.271  1.00  0.00              
ATOM   3312  N   ALA B  52      58.542   2.749  71.110  1.00  0.00              
ATOM   3313  CA  ALA B  52      59.917   2.762  70.644  1.00  0.00              
ATOM   3314  CB  ALA B  52      59.997   2.225  69.222  1.00  0.00              
ATOM   3315  C   ALA B  52      60.509   4.167  70.658  1.00  0.00              
ATOM   3316  O   ALA B  52      61.478   4.438  71.369  1.00  0.00              
ATOM   3317  N   CYS B  53      59.899   5.113  69.942  1.00  0.00              
ATOM   3318  CA  CYS B  53      60.567   6.374  69.666  1.00  0.00              
ATOM   3319  CB  CYS B  53      60.179   6.842  68.275  1.00  0.00              
ATOM   3320  SG  CYS B  53      60.593   5.536  67.090  1.00  0.00              
ATOM   3321  C   CYS B  53      60.421   7.463  70.721  1.00  0.00              
ATOM   3322  O   CYS B  53      60.852   8.599  70.519  1.00  0.00              
ATOM   3323  N   CYS B  54      59.818   7.141  71.868  1.00  0.00              
ATOM   3324  CA  CYS B  54      59.967   7.968  73.056  1.00  0.00              
ATOM   3325  CB  CYS B  54      58.631   8.137  73.767  1.00  0.00              
ATOM   3326  SG  CYS B  54      57.284   8.749  72.724  1.00  0.00              
ATOM   3327  C   CYS B  54      60.962   7.355  74.040  1.00  0.00              
ATOM   3328  O   CYS B  54      61.300   7.979  75.048  1.00  0.00              
ATOM   3329  N   ALA B  55      61.462   6.143  73.781  1.00  0.00              
ATOM   3330  CA  ALA B  55      62.244   5.409  74.766  1.00  0.00              
ATOM   3331  CB  ALA B  55      61.829   3.945  74.716  1.00  0.00              
ATOM   3332  C   ALA B  55      63.755   5.487  74.571  1.00  0.00              
ATOM   3333  O   ALA B  55      64.259   6.160  73.667  1.00  0.00              
ATOM   3334  N   GLU B  56      64.506   4.798  75.440  1.00  0.00              
ATOM   3335  CA  GLU B  56      65.956   4.709  75.345  1.00  0.00              
ATOM   3336  CB  GLU B  56      66.484   3.900  76.531  1.00  0.00              
ATOM   3337  CG  GLU B  56      68.003   3.873  76.673  1.00  0.00              
ATOM   3338  CD  GLU B  56      68.490   3.031  77.844  1.00  0.00              
ATOM   3339  OE1 GLU B  56      68.849   1.875  77.630  1.00  0.00              
ATOM   3340  OE2 GLU B  56      68.511   3.535  78.967  1.00  0.00              
ATOM   3341  C   GLU B  56      66.351   4.061  74.020  1.00  0.00              
ATOM   3342  O   GLU B  56      66.076   2.887  73.766  1.00  0.00              
ATOM   3343  N   GLY B  57      66.973   4.866  73.162  1.00  0.00              
ATOM   3344  CA  GLY B  57      67.316   4.437  71.815  1.00  0.00              
ATOM   3345  C   GLY B  57      66.437   5.092  70.755  1.00  0.00              
ATOM   3346  O   GLY B  57      66.474   4.702  69.584  1.00  0.00              
ATOM   3347  N   ALA B  58      65.625   6.080  71.140  1.00  0.00              
ATOM   3348  CA  ALA B  58      64.854   6.880  70.198  1.00  0.00              
ATOM   3349  CB  ALA B  58      64.056   7.924  70.965  1.00  0.00              
ATOM   3350  C   ALA B  58      65.704   7.609  69.162  1.00  0.00              
ATOM   3351  O   ALA B  58      66.305   8.656  69.415  1.00  0.00              
ATOM   3352  N   ASP B  59      65.811   6.993  67.982  1.00  0.00              
ATOM   3353  CA  ASP B  59      66.430   7.637  66.831  1.00  0.00              
ATOM   3354  CB  ASP B  59      66.613   6.633  65.686  1.00  0.00              
ATOM   3355  CG  ASP B  59      67.295   7.237  64.464  1.00  0.00              
ATOM   3356  OD1 ASP B  59      66.607   7.815  63.620  1.00  0.00              
ATOM   3357  OD2 ASP B  59      68.516   7.151  64.367  1.00  0.00              
ATOM   3358  C   ASP B  59      65.588   8.820  66.351  1.00  0.00              
ATOM   3359  O   ASP B  59      64.438   8.608  65.960  1.00  0.00              
ATOM   3360  N   PRO B  60      66.112  10.056  66.294  1.00  0.00              
ATOM   3361  CD  PRO B  60      67.489  10.388  66.648  1.00  0.00              
ATOM   3362  CA  PRO B  60      65.374  11.263  65.911  1.00  0.00              
ATOM   3363  CB  PRO B  60      66.460  12.315  65.856  1.00  0.00              
ATOM   3364  CG  PRO B  60      67.403  11.873  66.943  1.00  0.00              
ATOM   3365  C   PRO B  60      64.600  11.203  64.599  1.00  0.00              
ATOM   3366  O   PRO B  60      63.521  11.780  64.481  1.00  0.00              
ATOM   3367  N   ASP B  61      65.096  10.467  63.599  1.00  0.00              
ATOM   3368  CA  ASP B  61      64.428  10.385  62.304  1.00  0.00              
ATOM   3369  CB  ASP B  61      65.311   9.725  61.246  1.00  0.00              
ATOM   3370  CG  ASP B  61      66.598  10.478  60.955  1.00  0.00              
ATOM   3371  OD1 ASP B  61      66.720  11.048  59.873  1.00  0.00              
ATOM   3372  OD2 ASP B  61      67.472  10.499  61.823  1.00  0.00              
ATOM   3373  C   ASP B  61      63.111   9.629  62.368  1.00  0.00              
ATOM   3374  O   ASP B  61      62.240   9.844  61.518  1.00  0.00              
ATOM   3375  N   CYS B  62      62.936   8.773  63.388  1.00  0.00              
ATOM   3376  CA  CYS B  62      61.762   7.920  63.543  1.00  0.00              
ATOM   3377  CB  CYS B  62      61.786   7.232  64.902  1.00  0.00              
ATOM   3378  SG  CYS B  62      60.245   6.364  65.285  1.00  0.00              
ATOM   3379  C   CYS B  62      60.422   8.616  63.361  1.00  0.00              
ATOM   3380  O   CYS B  62      59.609   8.170  62.547  1.00  0.00              
ATOM   3381  N   TYR B  63      60.217   9.756  64.029  1.00  0.00              
ATOM   3382  CA  TYR B  63      58.953  10.473  63.940  1.00  0.00              
ATOM   3383  CB  TYR B  63      58.798  11.518  65.054  1.00  0.00              
ATOM   3384  CG  TYR B  63      59.990  12.421  65.343  1.00  0.00              
ATOM   3385  CD1 TYR B  63      60.254  13.520  64.548  1.00  0.00              
ATOM   3386  CE1 TYR B  63      61.276  14.384  64.884  1.00  0.00              
ATOM   3387  CD2 TYR B  63      60.769  12.166  66.456  1.00  0.00              
ATOM   3388  CE2 TYR B  63      61.789  13.029  66.799  1.00  0.00              
ATOM   3389  CZ  TYR B  63      62.024  14.140  66.016  1.00  0.00              
ATOM   3390  OH  TYR B  63      63.005  15.039  66.387  1.00  0.00              
ATOM   3391  C   TYR B  63      58.594  11.044  62.571  1.00  0.00              
ATOM   3392  O   TYR B  63      57.467  11.499  62.360  1.00  0.00              
ATOM   3393  N   ASP B  64      59.528  11.034  61.615  1.00  0.00              
ATOM   3394  CA  ASP B  64      59.163  11.225  60.220  1.00  0.00              
ATOM   3395  CB  ASP B  64      59.999  12.310  59.550  1.00  0.00              
ATOM   3396  CG  ASP B  64      59.561  12.595  58.116  1.00  0.00              
ATOM   3397  OD1 ASP B  64      58.472  13.145  57.921  1.00  0.00              
ATOM   3398  OD2 ASP B  64      60.323  12.291  57.200  1.00  0.00              
ATOM   3399  C   ASP B  64      59.266   9.930  59.423  1.00  0.00              
ATOM   3400  O   ASP B  64      58.504   9.724  58.480  1.00  0.00              
ATOM   3401  N   THR B  65      60.179   9.032  59.801  1.00  0.00              
ATOM   3402  CA  THR B  65      60.478   7.851  59.003  1.00  0.00              
ATOM   3403  CB  THR B  65      61.895   7.334  59.329  1.00  0.00              
ATOM   3404  OG1 THR B  65      62.761   8.451  59.166  1.00  0.00              
ATOM   3405  CG2 THR B  65      62.348   6.204  58.415  1.00  0.00              
ATOM   3406  C   THR B  65      59.428   6.766  59.211  1.00  0.00              
ATOM   3407  O   THR B  65      58.793   6.325  58.252  1.00  0.00              
ATOM   3408  N   ARG B  66      59.192   6.350  60.462  1.00  0.00              
ATOM   3409  CA  ARG B  66      58.220   5.307  60.758  1.00  0.00              
ATOM   3410  CB  ARG B  66      58.307   4.843  62.205  1.00  0.00              
ATOM   3411  CG  ARG B  66      59.520   3.986  62.541  1.00  0.00              
ATOM   3412  CD  ARG B  66      59.368   3.366  63.930  1.00  0.00              
ATOM   3413  NE  ARG B  66      58.247   2.437  63.983  1.00  0.00              
ATOM   3414  CZ  ARG B  66      57.652   2.064  65.119  1.00  0.00              
ATOM   3415  NH1 ARG B  66      56.613   1.242  65.025  1.00  0.00              
ATOM   3416  NH2 ARG B  66      58.074   2.497  66.307  1.00  0.00              
ATOM   3417  C   ARG B  66      56.797   5.751  60.453  1.00  0.00              
ATOM   3418  O   ARG B  66      55.976   4.960  59.988  1.00  0.00              
ATOM   3419  N   THR B  67      56.506   7.036  60.667  1.00  0.00              
ATOM   3420  CA  THR B  67      55.231   7.617  60.281  1.00  0.00              
ATOM   3421  CB  THR B  67      55.102   9.030  60.865  1.00  0.00              
ATOM   3422  OG1 THR B  67      56.380   9.627  60.702  1.00  0.00              
ATOM   3423  CG2 THR B  67      54.700   9.015  62.330  1.00  0.00              
ATOM   3424  C   THR B  67      55.039   7.606  58.770  1.00  0.00              
ATOM   3425  O   THR B  67      53.999   7.141  58.302  1.00  0.00              
ATOM   3426  N   SER B  68      56.032   8.045  57.982  1.00  0.00              
ATOM   3427  CA  SER B  68      55.958   7.926  56.529  1.00  0.00              
ATOM   3428  CB  SER B  68      57.114   8.655  55.847  1.00  0.00              
ATOM   3429  OG  SER B  68      56.925   8.780  54.441  1.00  0.00              
ATOM   3430  C   SER B  68      55.920   6.475  56.054  1.00  0.00              
ATOM   3431  O   SER B  68      55.368   6.195  54.985  1.00  0.00              
ATOM   3432  N   ALA B  69      56.507   5.535  56.803  1.00  0.00              
ATOM   3433  CA  ALA B  69      56.348   4.116  56.523  1.00  0.00              
ATOM   3434  CB  ALA B  69      57.240   3.287  57.434  1.00  0.00              
ATOM   3435  C   ALA B  69      54.906   3.677  56.746  1.00  0.00              
ATOM   3436  O   ALA B  69      54.357   2.922  55.941  1.00  0.00              
ATOM   3437  N   LEU B  70      54.254   4.172  57.805  1.00  0.00              
ATOM   3438  CA  LEU B  70      52.830   3.936  57.997  1.00  0.00              
ATOM   3439  CB  LEU B  70      52.346   4.386  59.373  1.00  0.00              
ATOM   3440  CG  LEU B  70      52.946   3.767  60.632  1.00  0.00              
ATOM   3441  CD1 LEU B  70      52.167   4.256  61.839  1.00  0.00              
ATOM   3442  CD2 LEU B  70      52.921   2.248  60.592  1.00  0.00              
ATOM   3443  C   LEU B  70      51.985   4.604  56.919  1.00  0.00              
ATOM   3444  O   LEU B  70      50.940   4.071  56.543  1.00  0.00              
ATOM   3445  N   SER B  71      52.402   5.761  56.390  1.00  0.00              
ATOM   3446  CA  SER B  71      51.774   6.352  55.214  1.00  0.00              
ATOM   3447  CB  SER B  71      52.421   7.688  54.891  1.00  0.00              
ATOM   3448  OG  SER B  71      52.490   8.515  56.044  1.00  0.00              
ATOM   3449  C   SER B  71      51.879   5.428  54.006  1.00  0.00              
ATOM   3450  O   SER B  71      50.876   5.154  53.345  1.00  0.00              
ATOM   3451  N   ALA B  72      53.072   4.883  53.738  1.00  0.00              
ATOM   3452  CA  ALA B  72      53.259   3.910  52.668  1.00  0.00              
ATOM   3453  CB  ALA B  72      54.718   3.486  52.608  1.00  0.00              
ATOM   3454  C   ALA B  72      52.412   2.654  52.863  1.00  0.00              
ATOM   3455  O   ALA B  72      51.832   2.132  51.910  1.00  0.00              
ATOM   3456  N   LYS B  73      52.294   2.190  54.111  1.00  0.00              
ATOM   3457  CA  LYS B  73      51.428   1.070  54.451  1.00  0.00              
ATOM   3458  CB  LYS B  73      51.707   0.641  55.885  1.00  0.00              
ATOM   3459  CG  LYS B  73      51.342  -0.805  56.176  1.00  0.00              
ATOM   3460  CD  LYS B  73      51.522  -1.098  57.656  1.00  0.00              
ATOM   3461  CE  LYS B  73      51.219  -2.559  57.942  1.00  0.00              
ATOM   3462  NZ  LYS B  73      51.169  -2.797  59.371  1.00  0.00              
ATOM   3463  C   LYS B  73      49.953   1.433  54.266  1.00  0.00              
ATOM   3464  O   LYS B  73      49.163   0.606  53.810  1.00  0.00              
ATOM   3465  N   SER B  74      49.558   2.681  54.560  1.00  0.00              
ATOM   3466  CA  SER B  74      48.210   3.170  54.277  1.00  0.00              
ATOM   3467  CB  SER B  74      48.022   4.604  54.768  1.00  0.00              
ATOM   3468  OG  SER B  74      48.249   4.759  56.162  1.00  0.00              
ATOM   3469  C   SER B  74      47.925   3.141  52.781  1.00  0.00              
ATOM   3470  O   SER B  74      46.817   2.823  52.348  1.00  0.00              
ATOM   3471  N   CYS B  75      48.958   3.439  51.989  1.00  0.00              
ATOM   3472  CA  CYS B  75      48.884   3.379  50.541  1.00  0.00              
ATOM   3473  CB  CYS B  75      49.961   4.279  49.961  1.00  0.00              
ATOM   3474  SG  CYS B  75      49.700   5.994  50.472  1.00  0.00              
ATOM   3475  C   CYS B  75      48.965   1.985  49.924  1.00  0.00              
ATOM   3476  O   CYS B  75      49.078   1.852  48.702  1.00  0.00              
ATOM   3477  N   GLU B  76      48.917   0.916  50.727  1.00  0.00              
ATOM   3478  CA  GLU B  76      48.805  -0.434  50.195  1.00  0.00              
ATOM   3479  CB  GLU B  76      49.020  -1.441  51.319  1.00  0.00              
ATOM   3480  CG  GLU B  76      49.231  -2.882  50.859  1.00  0.00              
ATOM   3481  CD  GLU B  76      49.327  -3.934  51.963  1.00  0.00              
ATOM   3482  OE1 GLU B  76      49.801  -3.639  53.062  1.00  0.00              
ATOM   3483  OE2 GLU B  76      48.954  -5.075  51.691  1.00  0.00              
ATOM   3484  C   GLU B  76      47.411  -0.614  49.598  1.00  0.00              
ATOM   3485  O   GLU B  76      46.432  -0.078  50.120  1.00  0.00              
ATOM   3486  N   SER B  77      47.309  -1.374  48.503  1.00  0.00              
ATOM   3487  CA  SER B  77      46.036  -1.687  47.861  1.00  0.00              
ATOM   3488  CB  SER B  77      46.320  -2.611  46.680  1.00  0.00              
ATOM   3489  OG  SER B  77      47.087  -3.742  47.095  1.00  0.00              
ATOM   3490  C   SER B  77      45.081  -2.365  48.838  1.00  0.00              
ATOM   3491  O   SER B  77      43.936  -1.966  49.053  1.00  0.00              
ATOM   3492  N   ASN B  78      45.621  -3.403  49.473  1.00  0.00              
ATOM   3493  CA  ASN B  78      44.948  -4.085  50.561  1.00  0.00              
ATOM   3494  CB  ASN B  78      45.386  -5.551  50.597  1.00  0.00              
ATOM   3495  CG  ASN B  78      44.975  -6.349  49.367  1.00  0.00              
ATOM   3496  OD1 ASN B  78      44.180  -7.280  49.452  1.00  0.00              
ATOM   3497  ND2 ASN B  78      45.470  -6.049  48.170  1.00  0.00              
ATOM   3498  C   ASN B  78      45.377  -3.333  51.813  1.00  0.00              
ATOM   3499  O   ASN B  78      46.292  -3.734  52.533  1.00  0.00              
ATOM   3500  N   SER B  79      44.766  -2.164  52.017  1.00  0.00              
ATOM   3501  CA  SER B  79      45.157  -1.280  53.104  1.00  0.00              
ATOM   3502  CB  SER B  79      44.566   0.112  52.910  1.00  0.00              
ATOM   3503  OG  SER B  79      45.155   1.054  53.798  1.00  0.00              
ATOM   3504  C   SER B  79      44.775  -1.818  54.479  1.00  0.00              
ATOM   3505  O   SER B  79      43.603  -2.112  54.732  1.00  0.00              
ATOM   3506  N   PRO B  80      45.736  -1.972  55.401  1.00  0.00              
ATOM   3507  CD  PRO B  80      47.171  -1.914  55.128  1.00  0.00              
ATOM   3508  CA  PRO B  80      45.478  -2.358  56.784  1.00  0.00              
ATOM   3509  CB  PRO B  80      46.838  -2.842  57.240  1.00  0.00              
ATOM   3510  CG  PRO B  80      47.780  -1.919  56.514  1.00  0.00              
ATOM   3511  C   PRO B  80      44.971  -1.212  57.654  1.00  0.00              
ATOM   3512  O   PRO B  80      44.618  -1.426  58.812  1.00  0.00              
ATOM   3513  N   PHE B  81      44.926   0.016  57.129  1.00  0.00              
ATOM   3514  CA  PHE B  81      44.578   1.180  57.924  1.00  0.00              
ATOM   3515  CB  PHE B  81      45.677   2.234  57.793  1.00  0.00              
ATOM   3516  CG  PHE B  81      46.989   1.848  58.464  1.00  0.00              
ATOM   3517  CD1 PHE B  81      48.181   2.202  57.870  1.00  0.00              
ATOM   3518  CD2 PHE B  81      46.999   1.180  59.674  1.00  0.00              
ATOM   3519  CE1 PHE B  81      49.374   1.916  58.494  1.00  0.00              
ATOM   3520  CE2 PHE B  81      48.198   0.891  60.285  1.00  0.00              
ATOM   3521  CZ  PHE B  81      49.385   1.264  59.703  1.00  0.00              
ATOM   3522  C   PHE B  81      43.231   1.763  57.524  1.00  0.00              
ATOM   3523  O   PHE B  81      42.786   1.529  56.396  1.00  0.00              
ATOM   3524  N   PRO B  82      42.500   2.471  58.399  1.00  0.00              
ATOM   3525  CD  PRO B  82      42.748   2.545  59.838  1.00  0.00              
ATOM   3526  CA  PRO B  82      41.272   3.166  58.035  1.00  0.00              
ATOM   3527  CB  PRO B  82      40.637   3.444  59.382  1.00  0.00              
ATOM   3528  CG  PRO B  82      41.804   3.631  60.314  1.00  0.00              
ATOM   3529  C   PRO B  82      41.569   4.418  57.217  1.00  0.00              
ATOM   3530  O   PRO B  82      42.398   5.255  57.579  1.00  0.00              
ATOM   3531  N   VAL B  83      40.903   4.522  56.070  1.00  0.00              
ATOM   3532  CA  VAL B  83      41.172   5.597  55.129  1.00  0.00              
ATOM   3533  CB  VAL B  83      41.325   5.048  53.685  1.00  0.00              
ATOM   3534  CG1 VAL B  83      42.551   4.150  53.585  1.00  0.00              
ATOM   3535  CG2 VAL B  83      40.085   4.303  53.204  1.00  0.00              
ATOM   3536  C   VAL B  83      40.141   6.718  55.192  1.00  0.00              
ATOM   3537  O   VAL B  83      39.094   6.604  55.838  1.00  0.00              
ATOM   3538  N   HIS B  84      40.442   7.830  54.525  1.00  0.00              
ATOM   3539  CA  HIS B  84      39.507   8.933  54.404  1.00  0.00              
ATOM   3540  CB  HIS B  84      40.050  10.158  55.135  1.00  0.00              
ATOM   3541  CG  HIS B  84      39.397  10.382  56.491  1.00  0.00              
ATOM   3542  ND1 HIS B  84      38.463   9.648  57.082  1.00  0.00              
ATOM   3543  CD2 HIS B  84      39.663  11.467  57.293  1.00  0.00              
ATOM   3544  NE2 HIS B  84      38.851  11.340  58.310  1.00  0.00              
ATOM   3545  CE1 HIS B  84      38.122  10.259  58.184  1.00  0.00              
ATOM   3546  C   HIS B  84      39.240   9.245  52.936  1.00  0.00              
ATOM   3547  O   HIS B  84      40.067   8.888  52.088  1.00  0.00              
ATOM   3548  N   PRO B  85      38.107   9.861  52.555  1.00  0.00              
ATOM   3549  CD  PRO B  85      36.920  10.012  53.395  1.00  0.00              
ATOM   3550  CA  PRO B  85      37.817  10.281  51.183  1.00  0.00              
ATOM   3551  CB  PRO B  85      36.440  10.906  51.310  1.00  0.00              
ATOM   3552  CG  PRO B  85      35.796  10.067  52.380  1.00  0.00              
ATOM   3553  C   PRO B  85      38.857  11.245  50.616  1.00  0.00              
ATOM   3554  O   PRO B  85      38.733  12.470  50.662  1.00  0.00              
ATOM   3555  N   GLY B  86      39.932  10.637  50.117  1.00  0.00              
ATOM   3556  CA  GLY B  86      41.047  11.367  49.547  1.00  0.00              
ATOM   3557  C   GLY B  86      42.354  10.596  49.652  1.00  0.00              
ATOM   3558  O   GLY B  86      43.216  10.759  48.787  1.00  0.00              
ATOM   3559  N   THR B  87      42.508   9.716  50.658  1.00  0.00              
ATOM   3560  CA  THR B  87      43.755   8.999  50.932  1.00  0.00              
ATOM   3561  CB  THR B  87      43.524   7.962  52.055  1.00  0.00              
ATOM   3562  OG1 THR B  87      42.845   8.655  53.099  1.00  0.00              
ATOM   3563  CG2 THR B  87      44.819   7.380  52.610  1.00  0.00              
ATOM   3564  C   THR B  87      44.403   8.340  49.715  1.00  0.00              
ATOM   3565  O   THR B  87      45.619   8.421  49.546  1.00  0.00              
ATOM   3566  N   ALA B  88      43.604   7.742  48.824  1.00  0.00              
ATOM   3567  CA  ALA B  88      44.105   7.181  47.574  1.00  0.00              
ATOM   3568  CB  ALA B  88      42.948   6.577  46.794  1.00  0.00              
ATOM   3569  C   ALA B  88      44.779   8.217  46.677  1.00  0.00              
ATOM   3570  O   ALA B  88      45.876   7.986  46.163  1.00  0.00              
ATOM   3571  N   GLU B  89      44.167   9.400  46.541  1.00  0.00              
ATOM   3572  CA  GLU B  89      44.730  10.460  45.721  1.00  0.00              
ATOM   3573  CB  GLU B  89      43.675  11.522  45.400  1.00  0.00              
ATOM   3574  CG  GLU B  89      44.122  12.643  44.451  1.00  0.00              
ATOM   3575  CD  GLU B  89      44.671  12.179  43.105  1.00  0.00              
ATOM   3576  OE1 GLU B  89      43.889  11.718  42.273  1.00  0.00              
ATOM   3577  OE2 GLU B  89      45.878  12.288  42.891  1.00  0.00              
ATOM   3578  C   GLU B  89      45.948  11.069  46.408  1.00  0.00              
ATOM   3579  O   GLU B  89      46.903  11.473  45.737  1.00  0.00              
ATOM   3580  N   CYS B  90      45.932  11.113  47.745  1.00  0.00              
ATOM   3581  CA  CYS B  90      47.121  11.449  48.511  1.00  0.00              
ATOM   3582  CB  CYS B  90      46.846  11.418  50.007  1.00  0.00              
ATOM   3583  SG  CYS B  90      45.456  12.444  50.551  1.00  0.00              
ATOM   3584  C   CYS B  90      48.247  10.474  48.194  1.00  0.00              
ATOM   3585  O   CYS B  90      49.366  10.896  47.917  1.00  0.00              
ATOM   3586  N   CYS B  91      47.962   9.168  48.152  1.00  0.00              
ATOM   3587  CA  CYS B  91      48.951   8.158  47.805  1.00  0.00              
ATOM   3588  CB  CYS B  91      48.357   6.770  47.928  1.00  0.00              
ATOM   3589  SG  CYS B  91      47.908   6.403  49.640  1.00  0.00              
ATOM   3590  C   CYS B  91      49.586   8.329  46.434  1.00  0.00              
ATOM   3591  O   CYS B  91      50.782   8.074  46.275  1.00  0.00              
ATOM   3592  N   THR B  92      48.824   8.781  45.433  1.00  0.00              
ATOM   3593  CA  THR B  92      49.397   9.129  44.140  1.00  0.00              
ATOM   3594  CB  THR B  92      48.296   9.211  43.066  1.00  0.00              
ATOM   3595  OG1 THR B  92      47.130   9.758  43.669  1.00  0.00              
ATOM   3596  CG2 THR B  92      47.996   7.842  42.480  1.00  0.00              
ATOM   3597  C   THR B  92      50.282  10.374  44.123  1.00  0.00              
ATOM   3598  O   THR B  92      51.013  10.605  43.160  1.00  0.00              
ATOM   3599  N   LYS B  93      50.240  11.200  45.172  1.00  0.00              
ATOM   3600  CA  LYS B  93      51.084  12.379  45.254  1.00  0.00              
ATOM   3601  CB  LYS B  93      50.233  13.605  45.595  1.00  0.00              
ATOM   3602  CG  LYS B  93      49.163  13.967  44.570  1.00  0.00              
ATOM   3603  CD  LYS B  93      49.781  14.313  43.223  1.00  0.00              
ATOM   3604  CE  LYS B  93      48.689  14.604  42.210  1.00  0.00              
ATOM   3605  NZ  LYS B  93      49.272  14.850  40.906  1.00  0.00              
ATOM   3606  C   LYS B  93      52.151  12.133  46.312  1.00  0.00              
ATOM   3607  O   LYS B  93      51.898  12.216  47.510  1.00  0.00              
ATOM   3608  N   GLU B  94      53.396  11.901  45.901  1.00  0.00              
ATOM   3609  CA  GLU B  94      54.375  11.245  46.759  1.00  0.00              
ATOM   3610  CB  GLU B  94      55.580  10.804  45.932  1.00  0.00              
ATOM   3611  CG  GLU B  94      55.383   9.503  45.147  1.00  0.00              
ATOM   3612  CD  GLU B  94      54.213   9.479  44.171  1.00  0.00              
ATOM   3613  OE1 GLU B  94      54.175  10.318  43.271  1.00  0.00              
ATOM   3614  OE2 GLU B  94      53.352   8.614  44.325  1.00  0.00              
ATOM   3615  C   GLU B  94      54.855  11.925  48.037  1.00  0.00              
ATOM   3616  O   GLU B  94      55.062  13.141  48.120  1.00  0.00              
ATOM   3617  N   GLY B  95      54.978  11.074  49.062  1.00  0.00              
ATOM   3618  CA  GLY B  95      55.694  11.380  50.293  1.00  0.00              
ATOM   3619  C   GLY B  95      55.149  12.570  51.063  1.00  0.00              
ATOM   3620  O   GLY B  95      54.177  12.473  51.813  1.00  0.00              
ATOM   3621  N   LEU B  96      55.776  13.723  50.825  1.00  0.00              
ATOM   3622  CA  LEU B  96      55.426  14.954  51.516  1.00  0.00              
ATOM   3623  CB  LEU B  96      56.483  16.023  51.265  1.00  0.00              
ATOM   3624  CG  LEU B  96      57.904  15.767  51.756  1.00  0.00              
ATOM   3625  CD1 LEU B  96      58.827  16.871  51.272  1.00  0.00              
ATOM   3626  CD2 LEU B  96      57.952  15.651  53.273  1.00  0.00              
ATOM   3627  C   LEU B  96      54.062  15.470  51.083  1.00  0.00              
ATOM   3628  O   LEU B  96      53.285  15.975  51.897  1.00  0.00              
ATOM   3629  N   GLU B  97      53.752  15.284  49.794  1.00  0.00              
ATOM   3630  CA  GLU B  97      52.478  15.715  49.236  1.00  0.00              
ATOM   3631  CB  GLU B  97      52.469  15.532  47.727  1.00  0.00              
ATOM   3632  CG  GLU B  97      53.629  16.148  46.954  1.00  0.00              
ATOM   3633  CD  GLU B  97      53.605  15.781  45.477  1.00  0.00              
ATOM   3634  OE1 GLU B  97      53.186  16.609  44.671  1.00  0.00              
ATOM   3635  OE2 GLU B  97      53.994  14.663  45.130  1.00  0.00              
ATOM   3636  C   GLU B  97      51.368  14.871  49.853  1.00  0.00              
ATOM   3637  O   GLU B  97      50.363  15.397  50.327  1.00  0.00              
ATOM   3638  N   ARG B  98      51.579  13.550  49.857  1.00  0.00              
ATOM   3639  CA  ARG B  98      50.771  12.571  50.571  1.00  0.00              
ATOM   3640  CB  ARG B  98      51.530  11.253  50.489  1.00  0.00              
ATOM   3641  CG  ARG B  98      50.897   9.977  51.007  1.00  0.00              
ATOM   3642  CD  ARG B  98      51.869   8.839  50.719  1.00  0.00              
ATOM   3643  NE  ARG B  98      52.057   8.650  49.286  1.00  0.00              
ATOM   3644  CZ  ARG B  98      53.194   8.217  48.743  1.00  0.00              
ATOM   3645  NH1 ARG B  98      53.209   7.953  47.445  1.00  0.00              
ATOM   3646  NH2 ARG B  98      54.310   8.108  49.459  1.00  0.00              
ATOM   3647  C   ARG B  98      50.500  12.940  52.023  1.00  0.00              
ATOM   3648  O   ARG B  98      49.346  12.964  52.454  1.00  0.00              
ATOM   3649  N   LYS B  99      51.565  13.260  52.766  1.00  0.00              
ATOM   3650  CA  LYS B  99      51.481  13.653  54.167  1.00  0.00              
ATOM   3651  CB  LYS B  99      52.902  13.917  54.662  1.00  0.00              
ATOM   3652  CG  LYS B  99      53.087  14.076  56.162  1.00  0.00              
ATOM   3653  CD  LYS B  99      54.563  14.317  56.446  1.00  0.00              
ATOM   3654  CE  LYS B  99      54.801  14.442  57.942  1.00  0.00              
ATOM   3655  NZ  LYS B  99      56.187  14.770  58.222  1.00  0.00              
ATOM   3656  C   LYS B  99      50.588  14.878  54.360  1.00  0.00              
ATOM   3657  O   LYS B  99      49.656  14.855  55.169  1.00  0.00              
ATOM   3658  N   LEU B 100      50.829  15.930  53.568  1.00  0.00              
ATOM   3659  CA  LEU B 100      50.036  17.154  53.612  1.00  0.00              
ATOM   3660  CB  LEU B 100      50.687  18.170  52.665  1.00  0.00              
ATOM   3661  CG  LEU B 100      50.298  19.650  52.637  1.00  0.00              
ATOM   3662  CD1 LEU B 100      51.474  20.463  52.125  1.00  0.00              
ATOM   3663  CD2 LEU B 100      49.058  19.931  51.799  1.00  0.00              
ATOM   3664  C   LEU B 100      48.576  16.889  53.246  1.00  0.00              
ATOM   3665  O   LEU B 100      47.653  17.348  53.922  1.00  0.00              
ATOM   3666  N   CYS B 101      48.371  16.107  52.183  1.00  0.00              
ATOM   3667  CA  CYS B 101      47.051  15.728  51.699  1.00  0.00              
ATOM   3668  CB  CYS B 101      47.233  14.867  50.457  1.00  0.00              
ATOM   3669  SG  CYS B 101      45.747  14.227  49.649  1.00  0.00              
ATOM   3670  C   CYS B 101      46.252  14.992  52.767  1.00  0.00              
ATOM   3671  O   CYS B 101      45.106  15.355  53.035  1.00  0.00              
ATOM   3672  N   MET B 102      46.859  14.004  53.437  1.00  0.00              
ATOM   3673  CA  MET B 102      46.203  13.309  54.537  1.00  0.00              
ATOM   3674  CB  MET B 102      47.006  12.111  55.019  1.00  0.00              
ATOM   3675  CG  MET B 102      47.070  10.978  54.007  1.00  0.00              
ATOM   3676  SD  MET B 102      47.903   9.518  54.677  1.00  0.00              
ATOM   3677  CE  MET B 102      49.570  10.108  54.631  1.00  0.00              
ATOM   3678  C   MET B 102      45.911  14.228  55.713  1.00  0.00              
ATOM   3679  O   MET B 102      44.822  14.171  56.285  1.00  0.00              
ATOM   3680  N   ALA B 103      46.850  15.118  56.054  1.00  0.00              
ATOM   3681  CA  ALA B 103      46.628  16.118  57.093  1.00  0.00              
ATOM   3682  CB  ALA B 103      47.891  16.942  57.287  1.00  0.00              
ATOM   3683  C   ALA B 103      45.487  17.084  56.780  1.00  0.00              
ATOM   3684  O   ALA B 103      44.875  17.649  57.687  1.00  0.00              
ATOM   3685  N   ALA B 104      45.190  17.290  55.494  1.00  0.00              
ATOM   3686  CA  ALA B 104      44.042  18.082  55.082  1.00  0.00              
ATOM   3687  CB  ALA B 104      44.310  18.644  53.693  1.00  0.00              
ATOM   3688  C   ALA B 104      42.710  17.332  55.038  1.00  0.00              
ATOM   3689  O   ALA B 104      41.666  17.952  54.816  1.00  0.00              
ATOM   3690  N   LEU B 105      42.684  16.010  55.249  1.00  0.00              
ATOM   3691  CA  LEU B 105      41.451  15.244  55.119  1.00  0.00              
ATOM   3692  CB  LEU B 105      41.748  13.790  54.778  1.00  0.00              
ATOM   3693  CG  LEU B 105      42.391  13.517  53.426  1.00  0.00              
ATOM   3694  CD1 LEU B 105      42.761  12.055  53.304  1.00  0.00              
ATOM   3695  CD2 LEU B 105      41.482  13.947  52.286  1.00  0.00              
ATOM   3696  C   LEU B 105      40.510  15.330  56.314  1.00  0.00              
ATOM   3697  O   LEU B 105      40.926  15.345  57.473  1.00  0.00              
ATOM   3698  N   LYS B 106      39.212  15.363  56.011  1.00  0.00              
ATOM   3699  CA  LYS B 106      38.190  15.648  57.007  1.00  0.00              
ATOM   3700  CB  LYS B 106      37.209  16.681  56.465  1.00  0.00              
ATOM   3701  CG  LYS B 106      37.815  18.039  56.151  1.00  0.00              
ATOM   3702  CD  LYS B 106      36.734  18.933  55.570  1.00  0.00              
ATOM   3703  CE  LYS B 106      37.306  20.297  55.230  1.00  0.00              
ATOM   3704  NZ  LYS B 106      36.273  21.144  54.665  1.00  0.00              
ATOM   3705  C   LYS B 106      37.393  14.431  57.450  1.00  0.00              
ATOM   3706  O   LYS B 106      37.086  13.535  56.657  1.00  0.00              
ATOM   3707  N   HIS B 107      37.044  14.433  58.742  1.00  0.00              
ATOM   3708  CA  HIS B 107      36.094  13.491  59.320  1.00  0.00              
ATOM   3709  CB  HIS B 107      35.959  13.772  60.828  1.00  0.00              
ATOM   3710  CG  HIS B 107      34.802  13.063  61.529  1.00  0.00              
ATOM   3711  ND1 HIS B 107      34.609  11.761  61.672  1.00  0.00              
ATOM   3712  CD2 HIS B 107      33.710  13.718  62.056  1.00  0.00              
ATOM   3713  NE2 HIS B 107      32.908  12.769  62.461  1.00  0.00              
ATOM   3714  CE1 HIS B 107      33.444  11.594  62.237  1.00  0.00              
ATOM   3715  C   HIS B 107      34.731  13.585  58.639  1.00  0.00              
ATOM   3716  O   HIS B 107      34.253  14.672  58.307  1.00  0.00              
ATOM   3717  N   GLN B 108      34.103  12.429  58.434  1.00  0.00              
ATOM   3718  CA  GLN B 108      32.778  12.374  57.840  1.00  0.00              
ATOM   3719  CB  GLN B 108      32.717  11.264  56.788  1.00  0.00              
ATOM   3720  CG  GLN B 108      33.786  11.342  55.697  1.00  0.00              
ATOM   3721  CD  GLN B 108      33.766  12.625  54.878  1.00  0.00              
ATOM   3722  OE1 GLN B 108      32.836  12.895  54.123  1.00  0.00              
ATOM   3723  NE2 GLN B 108      34.785  13.466  54.982  1.00  0.00              
ATOM   3724  C   GLN B 108      31.776  12.106  58.960  1.00  0.00              
ATOM   3725  O   GLN B 108      31.850  11.041  59.578  1.00  0.00              
ATOM   3726  N   PRO B 109      30.859  13.028  59.302  1.00  0.00              
ATOM   3727  CD  PRO B 109      30.793  14.374  58.744  1.00  0.00              
ATOM   3728  CA  PRO B 109      29.877  12.865  60.375  1.00  0.00              
ATOM   3729  CB  PRO B 109      29.072  14.147  60.293  1.00  0.00              
ATOM   3730  CG  PRO B 109      30.102  15.151  59.851  1.00  0.00              
ATOM   3731  C   PRO B 109      28.990  11.633  60.253  1.00  0.00              
ATOM   3732  O   PRO B 109      28.270  11.440  59.270  1.00  0.00              
ATOM   3733  N   GLN B 110      29.061  10.780  61.278  1.00  0.00              
ATOM   3734  CA  GLN B 110      28.309   9.537  61.294  1.00  0.00              
ATOM   3735  CB  GLN B 110      28.853   8.593  62.368  1.00  0.00              
ATOM   3736  CG  GLN B 110      28.186   7.218  62.399  1.00  0.00              
ATOM   3737  CD  GLN B 110      28.358   6.386  61.139  1.00  0.00              
ATOM   3738  OE1 GLN B 110      27.622   6.547  60.165  1.00  0.00              
ATOM   3739  NE2 GLN B 110      29.328   5.485  61.124  1.00  0.00              
ATOM   3740  C   GLN B 110      26.803   9.735  61.440  1.00  0.00              
ATOM   3741  O   GLN B 110      26.268  10.074  62.504  1.00  0.00              
ATOM   3742  N   GLU B 111      26.154   9.519  60.297  1.00  0.00              
ATOM   3743  CA  GLU B 111      24.708   9.604  60.178  1.00  0.00              
ATOM   3744  CB  GLU B 111      24.342  10.450  58.958  1.00  0.00              
ATOM   3745  CG  GLU B 111      24.868  11.889  59.001  1.00  0.00              
ATOM   3746  CD  GLU B 111      24.499  12.768  57.810  1.00  0.00              
ATOM   3747  OE1 GLU B 111      24.326  12.280  56.691  1.00  0.00              
ATOM   3748  OE2 GLU B 111      24.371  13.981  57.984  1.00  0.00              
ATOM   3749  C   GLU B 111      24.015   8.244  60.097  1.00  0.00              
ATOM   3750  O   GLU B 111      22.801   8.180  59.894  1.00  0.00              
ATOM   3751  N   PHE B 112      24.731   7.117  60.207  1.00  0.00              
ATOM   3752  CA  PHE B 112      24.076   5.819  60.319  1.00  0.00              
ATOM   3753  CB  PHE B 112      24.087   5.044  58.995  1.00  0.00              
ATOM   3754  CG  PHE B 112      23.041   5.535  58.003  1.00  0.00              
ATOM   3755  CD1 PHE B 112      23.423   6.285  56.907  1.00  0.00              
ATOM   3756  CD2 PHE B 112      21.704   5.249  58.216  1.00  0.00              
ATOM   3757  CE1 PHE B 112      22.463   6.756  56.034  1.00  0.00              
ATOM   3758  CE2 PHE B 112      20.753   5.725  57.338  1.00  0.00              
ATOM   3759  CZ  PHE B 112      21.131   6.479  56.248  1.00  0.00              
ATOM   3760  C   PHE B 112      24.616   4.964  61.462  1.00  0.00              
ATOM   3761  O   PHE B 112      25.582   4.214  61.291  1.00  0.00              
ATOM   3762  N   PRO B 113      24.038   5.053  62.668  1.00  0.00              
ATOM   3763  CD  PRO B 113      23.041   6.049  63.051  1.00  0.00              
ATOM   3764  CA  PRO B 113      24.427   4.236  63.808  1.00  0.00              
ATOM   3765  CB  PRO B 113      23.729   4.915  64.972  1.00  0.00              
ATOM   3766  CG  PRO B 113      22.492   5.513  64.360  1.00  0.00              
ATOM   3767  C   PRO B 113      24.084   2.757  63.657  1.00  0.00              
ATOM   3768  O   PRO B 113      23.016   2.271  64.025  1.00  0.00              
ATOM   3769  N   THR B 114      25.050   2.022  63.107  1.00  0.00              
ATOM   3770  CA  THR B 114      24.964   0.573  62.955  1.00  0.00              
ATOM   3771  CB  THR B 114      26.067   0.058  61.997  1.00  0.00              
ATOM   3772  OG1 THR B 114      27.336   0.408  62.543  1.00  0.00              
ATOM   3773  CG2 THR B 114      25.908   0.618  60.592  1.00  0.00              
ATOM   3774  C   THR B 114      24.991  -0.229  64.258  1.00  0.00              
ATOM   3775  O   THR B 114      24.777  -1.446  64.250  1.00  0.00              
ATOM   3776  N   TYR B 115      25.244   0.461  65.377  1.00  0.00              
ATOM   3777  CA  TYR B 115      25.414  -0.129  66.693  1.00  0.00              
ATOM   3778  CB  TYR B 115      25.716   0.997  67.700  1.00  0.00              
ATOM   3779  CG  TYR B 115      25.861   0.575  69.160  1.00  0.00              
ATOM   3780  CD1 TYR B 115      26.943  -0.179  69.573  1.00  0.00              
ATOM   3781  CE1 TYR B 115      27.018  -0.621  70.879  1.00  0.00              
ATOM   3782  CD2 TYR B 115      24.874   0.921  70.064  1.00  0.00              
ATOM   3783  CE2 TYR B 115      24.947   0.486  71.371  1.00  0.00              
ATOM   3784  CZ  TYR B 115      26.015  -0.289  71.766  1.00  0.00              
ATOM   3785  OH  TYR B 115      26.085  -0.734  73.072  1.00  0.00              
ATOM   3786  C   TYR B 115      24.268  -1.008  67.182  1.00  0.00              
ATOM   3787  O   TYR B 115      23.089  -0.651  67.159  1.00  0.00              
ATOM   3788  N   VAL B 116      24.687  -2.178  67.657  1.00  0.00              
ATOM   3789  CA  VAL B 116      23.816  -3.114  68.339  1.00  0.00              
ATOM   3790  CB  VAL B 116      23.321  -4.209  67.351  1.00  0.00              
ATOM   3791  CG1 VAL B 116      24.443  -5.074  66.783  1.00  0.00              
ATOM   3792  CG2 VAL B 116      22.226  -5.057  67.984  1.00  0.00              
ATOM   3793  C   VAL B 116      24.622  -3.668  69.511  1.00  0.00              
ATOM   3794  O   VAL B 116      25.847  -3.792  69.432  1.00  0.00              
ATOM   3795  N   GLU B 117      23.963  -3.964  70.631  1.00  0.00              
ATOM   3796  CA  GLU B 117      24.655  -4.490  71.793  1.00  0.00              
ATOM   3797  CB  GLU B 117      24.137  -3.820  73.062  1.00  0.00              
ATOM   3798  CG  GLU B 117      25.066  -4.046  74.254  1.00  0.00              
ATOM   3799  CD  GLU B 117      24.529  -3.645  75.621  1.00  0.00              
ATOM   3800  OE1 GLU B 117      24.848  -4.342  76.591  1.00  0.00              
ATOM   3801  OE2 GLU B 117      23.827  -2.640  75.741  1.00  0.00              
ATOM   3802  C   GLU B 117      24.405  -5.994  71.868  1.00  0.00              
ATOM   3803  O   GLU B 117      23.277  -6.426  71.617  1.00  0.00              
ATOM   3804  N   PRO B 118      25.409  -6.834  72.160  1.00  0.00              
ATOM   3805  CD  PRO B 118      26.824  -6.536  71.956  1.00  0.00              
ATOM   3806  CA  PRO B 118      25.216  -8.245  72.489  1.00  0.00              
ATOM   3807  CB  PRO B 118      26.637  -8.749  72.633  1.00  0.00              
ATOM   3808  CG  PRO B 118      27.402  -7.904  71.650  1.00  0.00              
ATOM   3809  C   PRO B 118      24.431  -8.440  73.785  1.00  0.00              
ATOM   3810  O   PRO B 118      24.358  -7.547  74.634  1.00  0.00              
ATOM   3811  N   THR B 119      23.826  -9.617  73.949  1.00  0.00              
ATOM   3812  CA  THR B 119      23.100  -9.935  75.170  1.00  0.00              
ATOM   3813  CB  THR B 119      21.989 -10.978  74.914  1.00  0.00              
ATOM   3814  OG1 THR B 119      22.582 -12.097  74.266  1.00  0.00              
ATOM   3815  CG2 THR B 119      20.848 -10.403  74.087  1.00  0.00              
ATOM   3816  C   THR B 119      24.041 -10.388  76.281  1.00  0.00              
ATOM   3817  O   THR B 119      25.152 -10.859  76.013  1.00  0.00              
ATOM   3818  N   ASN B 120      23.575 -10.256  77.531  1.00  0.00              
ATOM   3819  CA  ASN B 120      24.321 -10.540  78.760  1.00  0.00              
ATOM   3820  CB  ASN B 120      23.355 -10.787  79.925  1.00  0.00              
ATOM   3821  CG  ASN B 120      22.398  -9.642  80.227  1.00  0.00              
ATOM   3822  OD1 ASN B 120      21.812  -9.038  79.328  1.00  0.00              
ATOM   3823  ND2 ASN B 120      22.200  -9.287  81.488  1.00  0.00              
ATOM   3824  C   ASN B 120      25.309 -11.700  78.718  1.00  0.00              
ATOM   3825  O   ASN B 120      26.490 -11.542  79.036  1.00  0.00              
ATOM   3826  N   ASP B 121      24.833 -12.867  78.267  1.00  0.00              
ATOM   3827  CA  ASP B 121      25.673 -14.051  78.153  1.00  0.00              
ATOM   3828  CB  ASP B 121      24.852 -15.293  77.802  1.00  0.00              
ATOM   3829  CG  ASP B 121      25.702 -16.548  77.610  1.00  0.00              
ATOM   3830  OD1 ASP B 121      26.185 -17.101  78.598  1.00  0.00              
ATOM   3831  OD2 ASP B 121      25.872 -16.968  76.467  1.00  0.00              
ATOM   3832  C   ASP B 121      26.792 -13.887  77.137  1.00  0.00              
ATOM   3833  O   ASP B 121      27.912 -14.310  77.408  1.00  0.00              
ATOM   3834  N   GLU B 122      26.518 -13.269  75.984  1.00  0.00              
ATOM   3835  CA  GLU B 122      27.519 -13.104  74.937  1.00  0.00              
ATOM   3836  CB  GLU B 122      26.891 -12.541  73.671  1.00  0.00              
ATOM   3837  CG  GLU B 122      25.801 -13.410  73.062  1.00  0.00              
ATOM   3838  CD  GLU B 122      25.148 -12.766  71.850  1.00  0.00              
ATOM   3839  OE1 GLU B 122      24.295 -11.891  72.036  1.00  0.00              
ATOM   3840  OE2 GLU B 122      25.487 -13.128  70.726  1.00  0.00              
ATOM   3841  C   GLU B 122      28.615 -12.157  75.405  1.00  0.00              
ATOM   3842  O   GLU B 122      29.803 -12.410  75.196  1.00  0.00              
ATOM   3843  N   ILE B 123      28.180 -11.087  76.085  1.00  0.00              
ATOM   3844  CA  ILE B 123      29.071 -10.106  76.695  1.00  0.00              
ATOM   3845  CB  ILE B 123      28.249  -9.030  77.448  1.00  0.00              
ATOM   3846  CG2 ILE B 123      29.181  -7.995  78.053  1.00  0.00              
ATOM   3847  CG1 ILE B 123      27.234  -8.321  76.567  1.00  0.00              
ATOM   3848  CD1 ILE B 123      26.258  -7.439  77.369  1.00  0.00              
ATOM   3849  C   ILE B 123      30.019 -10.811  77.662  1.00  0.00              
ATOM   3850  O   ILE B 123      31.242 -10.763  77.495  1.00  0.00              
ATOM   3851  N   CYS B 124      29.441 -11.511  78.647  1.00  0.00              
ATOM   3852  CA  CYS B 124      30.228 -12.239  79.627  1.00  0.00              
ATOM   3853  CB  CYS B 124      29.359 -12.846  80.717  1.00  0.00              
ATOM   3854  SG  CYS B 124      28.602 -11.590  81.776  1.00  0.00              
ATOM   3855  C   CYS B 124      31.124 -13.310  79.034  1.00  0.00              
ATOM   3856  O   CYS B 124      32.280 -13.404  79.437  1.00  0.00              
ATOM   3857  N   GLU B 125      30.654 -14.093  78.055  1.00  0.00              
ATOM   3858  CA  GLU B 125      31.484 -15.108  77.424  1.00  0.00              
ATOM   3859  CB  GLU B 125      30.677 -16.018  76.504  1.00  0.00              
ATOM   3860  CG  GLU B 125      29.753 -16.978  77.252  1.00  0.00              
ATOM   3861  CD  GLU B 125      30.470 -17.895  78.234  1.00  0.00              
ATOM   3862  OE1 GLU B 125      31.167 -18.812  77.793  1.00  0.00              
ATOM   3863  OE2 GLU B 125      30.347 -17.688  79.439  1.00  0.00              
ATOM   3864  C   GLU B 125      32.679 -14.541  76.682  1.00  0.00              
ATOM   3865  O   GLU B 125      33.796 -15.006  76.902  1.00  0.00              
ATOM   3866  N   ALA B 126      32.483 -13.510  75.851  1.00  0.00              
ATOM   3867  CA  ALA B 126      33.589 -12.878  75.143  1.00  0.00              
ATOM   3868  CB  ALA B 126      33.057 -11.745  74.281  1.00  0.00              
ATOM   3869  C   ALA B 126      34.619 -12.299  76.108  1.00  0.00              
ATOM   3870  O   ALA B 126      35.820 -12.560  75.993  1.00  0.00              
ATOM   3871  N   PHE B 127      34.121 -11.586  77.126  1.00  0.00              
ATOM   3872  CA  PHE B 127      34.965 -10.996  78.153  1.00  0.00              
ATOM   3873  CB  PHE B 127      34.101 -10.102  79.031  1.00  0.00              
ATOM   3874  CG  PHE B 127      34.822  -8.895  79.614  1.00  0.00              
ATOM   3875  CD1 PHE B 127      35.022  -7.774  78.829  1.00  0.00              
ATOM   3876  CD2 PHE B 127      35.211  -8.892  80.940  1.00  0.00              
ATOM   3877  CE1 PHE B 127      35.588  -6.644  79.380  1.00  0.00              
ATOM   3878  CE2 PHE B 127      35.776  -7.755  81.483  1.00  0.00              
ATOM   3879  CZ  PHE B 127      35.960  -6.631  80.707  1.00  0.00              
ATOM   3880  C   PHE B 127      35.670 -12.050  79.007  1.00  0.00              
ATOM   3881  O   PHE B 127      36.792 -11.829  79.459  1.00  0.00              
ATOM   3882  N   ARG B 128      35.036 -13.205  79.240  1.00  0.00              
ATOM   3883  CA  ARG B 128      35.645 -14.307  79.975  1.00  0.00              
ATOM   3884  CB  ARG B 128      34.580 -15.344  80.331  1.00  0.00              
ATOM   3885  CG  ARG B 128      35.078 -16.507  81.180  1.00  0.00              
ATOM   3886  CD  ARG B 128      34.050 -17.634  81.290  1.00  0.00              
ATOM   3887  NE  ARG B 128      33.633 -18.202  80.010  1.00  0.00              
ATOM   3888  CZ  ARG B 128      34.431 -18.901  79.194  1.00  0.00              
ATOM   3889  NH1 ARG B 128      33.910 -19.400  78.082  1.00  0.00              
ATOM   3890  NH2 ARG B 128      35.718 -19.107  79.460  1.00  0.00              
ATOM   3891  C   ARG B 128      36.754 -14.967  79.164  1.00  0.00              
ATOM   3892  O   ARG B 128      37.821 -15.276  79.697  1.00  0.00              
ATOM   3893  N   LYS B 129      36.508 -15.194  77.869  1.00  0.00              
ATOM   3894  CA  LYS B 129      37.497 -15.792  76.982  1.00  0.00              
ATOM   3895  CB  LYS B 129      36.869 -16.130  75.636  1.00  0.00              
ATOM   3896  CG  LYS B 129      35.837 -17.241  75.760  1.00  0.00              
ATOM   3897  CD  LYS B 129      35.098 -17.442  74.451  1.00  0.00              
ATOM   3898  CE  LYS B 129      34.008 -18.482  74.650  1.00  0.00              
ATOM   3899  NZ  LYS B 129      33.283 -18.697  73.414  1.00  0.00              
ATOM   3900  C   LYS B 129      38.714 -14.898  76.795  1.00  0.00              
ATOM   3901  O   LYS B 129      39.849 -15.378  76.798  1.00  0.00              
ATOM   3902  N   ASP B 130      38.482 -13.594  76.616  1.00  0.00              
ATOM   3903  CA  ASP B 130      39.535 -12.591  76.677  1.00  0.00              
ATOM   3904  CB  ASP B 130      40.457 -12.613  75.444  1.00  0.00              
ATOM   3905  CG  ASP B 130      41.459 -11.467  75.438  1.00  0.00              
ATOM   3906  OD1 ASP B 130      41.327 -10.574  74.601  1.00  0.00              
ATOM   3907  OD2 ASP B 130      42.339 -11.427  76.296  1.00  0.00              
ATOM   3908  C   ASP B 130      38.924 -11.203  76.825  1.00  0.00              
ATOM   3909  O   ASP B 130      38.322 -10.714  75.869  1.00  0.00              
ATOM   3910  N   PRO B 131      39.106 -10.495  77.950  1.00  0.00              
ATOM   3911  CD  PRO B 131      39.917 -10.932  79.083  1.00  0.00              
ATOM   3912  CA  PRO B 131      38.529  -9.173  78.191  1.00  0.00              
ATOM   3913  CB  PRO B 131      39.062  -8.823  79.570  1.00  0.00              
ATOM   3914  CG  PRO B 131      40.341  -9.614  79.699  1.00  0.00              
ATOM   3915  C   PRO B 131      38.866  -8.107  77.154  1.00  0.00              
ATOM   3916  O   PRO B 131      38.009  -7.319  76.741  1.00  0.00              
ATOM   3917  N   LYS B 132      40.121  -8.144  76.690  1.00  0.00              
ATOM   3918  CA  LYS B 132      40.666  -7.141  75.788  1.00  0.00              
ATOM   3919  CB  LYS B 132      42.151  -7.391  75.511  1.00  0.00              
ATOM   3920  CG  LYS B 132      43.028  -7.658  76.735  1.00  0.00              
ATOM   3921  CD  LYS B 132      43.017  -6.518  77.744  1.00  0.00              
ATOM   3922  CE  LYS B 132      43.773  -6.962  78.984  1.00  0.00              
ATOM   3923  NZ  LYS B 132      43.747  -5.928  79.998  1.00  0.00              
ATOM   3924  C   LYS B 132      39.908  -7.080  74.472  1.00  0.00              
ATOM   3925  O   LYS B 132      39.541  -5.986  74.048  1.00  0.00              
ATOM   3926  N   GLU B 133      39.609  -8.224  73.839  1.00  0.00              
ATOM   3927  CA  GLU B 133      38.855  -8.228  72.592  1.00  0.00              
ATOM   3928  CB  GLU B 133      38.818  -9.613  71.912  1.00  0.00              
ATOM   3929  CG  GLU B 133      38.528 -10.887  72.719  1.00  0.00              
ATOM   3930  CD  GLU B 133      37.074 -11.304  72.915  1.00  0.00              
ATOM   3931  OE1 GLU B 133      36.691 -12.347  72.387  1.00  0.00              
ATOM   3932  OE2 GLU B 133      36.323 -10.599  73.583  1.00  0.00              
ATOM   3933  C   GLU B 133      37.478  -7.586  72.665  1.00  0.00              
ATOM   3934  O   GLU B 133      37.135  -6.792  71.789  1.00  0.00              
ATOM   3935  N   TYR B 134      36.698  -7.860  73.718  1.00  0.00              
ATOM   3936  CA  TYR B 134      35.386  -7.249  73.869  1.00  0.00              
ATOM   3937  CB  TYR B 134      34.569  -7.931  74.969  1.00  0.00              
ATOM   3938  CG  TYR B 134      33.094  -7.550  74.913  1.00  0.00              
ATOM   3939  CD1 TYR B 134      32.297  -8.056  73.904  1.00  0.00              
ATOM   3940  CE1 TYR B 134      30.984  -7.650  73.787  1.00  0.00              
ATOM   3941  CD2 TYR B 134      32.568  -6.658  75.829  1.00  0.00              
ATOM   3942  CE2 TYR B 134      31.258  -6.245  75.710  1.00  0.00              
ATOM   3943  CZ  TYR B 134      30.476  -6.741  74.688  1.00  0.00              
ATOM   3944  OH  TYR B 134      29.162  -6.333  74.557  1.00  0.00              
ATOM   3945  C   TYR B 134      35.519  -5.762  74.155  1.00  0.00              
ATOM   3946  O   TYR B 134      34.803  -4.952  73.562  1.00  0.00              
ATOM   3947  N   ALA B 135      36.459  -5.397  75.037  1.00  0.00              
ATOM   3948  CA  ALA B 135      36.739  -4.001  75.340  1.00  0.00              
ATOM   3949  CB  ALA B 135      37.921  -3.920  76.296  1.00  0.00              
ATOM   3950  C   ALA B 135      37.091  -3.200  74.093  1.00  0.00              
ATOM   3951  O   ALA B 135      36.508  -2.149  73.819  1.00  0.00              
ATOM   3952  N   ASN B 136      38.010  -3.749  73.294  1.00  0.00              
ATOM   3953  CA  ASN B 136      38.442  -3.128  72.055  1.00  0.00              
ATOM   3954  CB  ASN B 136      39.642  -3.854  71.447  1.00  0.00              
ATOM   3955  CG  ASN B 136      40.944  -3.761  72.237  1.00  0.00              
ATOM   3956  OD1 ASN B 136      41.808  -4.626  72.119  1.00  0.00              
ATOM   3957  ND2 ASN B 136      41.194  -2.748  73.059  1.00  0.00              
ATOM   3958  C   ASN B 136      37.328  -3.047  71.027  1.00  0.00              
ATOM   3959  O   ASN B 136      37.124  -1.994  70.422  1.00  0.00              
ATOM   3960  N   GLN B 137      36.570  -4.135  70.852  1.00  0.00              
ATOM   3961  CA  GLN B 137      35.477  -4.173  69.892  1.00  0.00              
ATOM   3962  CB  GLN B 137      34.956  -5.604  69.763  1.00  0.00              
ATOM   3963  CG  GLN B 137      34.193  -5.922  68.479  1.00  0.00              
ATOM   3964  CD  GLN B 137      32.678  -5.850  68.593  1.00  0.00              
ATOM   3965  OE1 GLN B 137      32.008  -6.859  68.791  1.00  0.00              
ATOM   3966  NE2 GLN B 137      32.070  -4.679  68.484  1.00  0.00              
ATOM   3967  C   GLN B 137      34.364  -3.205  70.269  1.00  0.00              
ATOM   3968  O   GLN B 137      33.741  -2.618  69.381  1.00  0.00              
ATOM   3969  N   PHE B 138      34.101  -3.013  71.566  1.00  0.00              
ATOM   3970  CA  PHE B 138      33.130  -2.024  72.004  1.00  0.00              
ATOM   3971  CB  PHE B 138      32.773  -2.227  73.477  1.00  0.00              
ATOM   3972  CG  PHE B 138      31.582  -1.384  73.909  1.00  0.00              
ATOM   3973  CD1 PHE B 138      30.311  -1.730  73.488  1.00  0.00              
ATOM   3974  CD2 PHE B 138      31.777  -0.251  74.676  1.00  0.00              
ATOM   3975  CE1 PHE B 138      29.244  -0.924  73.816  1.00  0.00              
ATOM   3976  CE2 PHE B 138      30.701   0.552  74.990  1.00  0.00              
ATOM   3977  CZ  PHE B 138      29.437   0.218  74.558  1.00  0.00              
ATOM   3978  C   PHE B 138      33.640  -0.607  71.763  1.00  0.00              
ATOM   3979  O   PHE B 138      32.936   0.201  71.149  1.00  0.00              
ATOM   3980  N   MET B 139      34.868  -0.303  72.210  1.00  0.00              
ATOM   3981  CA  MET B 139      35.465   1.017  72.018  1.00  0.00              
ATOM   3982  CB  MET B 139      36.812   1.141  72.717  1.00  0.00              
ATOM   3983  CG  MET B 139      36.747   1.131  74.236  1.00  0.00              
ATOM   3984  SD  MET B 139      38.339   1.533  74.997  1.00  0.00              
ATOM   3985  CE  MET B 139      39.042  -0.087  75.120  1.00  0.00              
ATOM   3986  C   MET B 139      35.634   1.407  70.555  1.00  0.00              
ATOM   3987  O   MET B 139      35.699   2.588  70.217  1.00  0.00              
ATOM   3988  N   TRP B 140      35.752   0.400  69.687  1.00  0.00              
ATOM   3989  CA  TRP B 140      35.543   0.583  68.264  1.00  0.00              
ATOM   3990  CB  TRP B 140      36.031  -0.675  67.524  1.00  0.00              
ATOM   3991  CG  TRP B 140      35.664  -0.748  66.047  1.00  0.00              
ATOM   3992  CD2 TRP B 140      34.724  -1.563  65.480  1.00  0.00              
ATOM   3993  CE2 TRP B 140      34.716  -1.151  64.190  1.00  0.00              
ATOM   3994  CE3 TRP B 140      34.033  -2.670  65.908  1.00  0.00              
ATOM   3995  CD1 TRP B 140      36.205   0.107  65.108  1.00  0.00              
ATOM   3996  NE1 TRP B 140      35.596  -0.169  63.970  1.00  0.00              
ATOM   3997  CZ2 TRP B 140      34.010  -1.782  63.199  1.00  0.00              
ATOM   3998  CZ3 TRP B 140      33.298  -3.327  64.932  1.00  0.00              
ATOM   3999  CH2 TRP B 140      33.285  -2.892  63.607  1.00  0.00              
ATOM   4000  C   TRP B 140      34.071   0.900  67.992  1.00  0.00              
ATOM   4001  O   TRP B 140      33.726   2.067  67.798  1.00  0.00              
ATOM   4002  N   GLU B 141      33.185  -0.105  68.096  1.00  0.00              
ATOM   4003  CA  GLU B 141      31.834  -0.066  67.537  1.00  0.00              
ATOM   4004  CB  GLU B 141      31.054  -1.327  67.907  1.00  0.00              
ATOM   4005  CG  GLU B 141      29.824  -1.558  67.021  1.00  0.00              
ATOM   4006  CD  GLU B 141      28.907  -2.714  67.413  1.00  0.00              
ATOM   4007  OE1 GLU B 141      29.394  -3.754  67.859  1.00  0.00              
ATOM   4008  OE2 GLU B 141      27.696  -2.562  67.255  1.00  0.00              
ATOM   4009  C   GLU B 141      31.020   1.153  67.936  1.00  0.00              
ATOM   4010  O   GLU B 141      30.399   1.800  67.082  1.00  0.00              
ATOM   4011  N   TYR B 142      31.075   1.477  69.231  1.00  0.00              
ATOM   4012  CA  TYR B 142      30.331   2.599  69.769  1.00  0.00              
ATOM   4013  CB  TYR B 142      30.431   2.612  71.295  1.00  0.00              
ATOM   4014  CG  TYR B 142      29.316   3.405  71.963  1.00  0.00              
ATOM   4015  CD1 TYR B 142      28.043   2.873  72.031  1.00  0.00              
ATOM   4016  CE1 TYR B 142      27.014   3.602  72.592  1.00  0.00              
ATOM   4017  CD2 TYR B 142      29.568   4.660  72.479  1.00  0.00              
ATOM   4018  CE2 TYR B 142      28.542   5.393  73.037  1.00  0.00              
ATOM   4019  CZ  TYR B 142      27.271   4.862  73.085  1.00  0.00              
ATOM   4020  OH  TYR B 142      26.244   5.604  73.635  1.00  0.00              
ATOM   4021  C   TYR B 142      30.863   3.895  69.167  1.00  0.00              
ATOM   4022  O   TYR B 142      30.091   4.659  68.591  1.00  0.00              
ATOM   4023  N   SER B 143      32.179   4.126  69.196  1.00  0.00              
ATOM   4024  CA  SER B 143      32.747   5.361  68.682  1.00  0.00              
ATOM   4025  CB  SER B 143      34.158   5.539  69.212  1.00  0.00              
ATOM   4026  OG  SER B 143      34.125   5.539  70.633  1.00  0.00              
ATOM   4027  C   SER B 143      32.698   5.487  67.163  1.00  0.00              
ATOM   4028  O   SER B 143      32.515   6.597  66.666  1.00  0.00              
ATOM   4029  N   THR B 144      32.802   4.396  66.391  1.00  0.00              
ATOM   4030  CA  THR B 144      32.551   4.446  64.951  1.00  0.00              
ATOM   4031  CB  THR B 144      32.880   3.107  64.262  1.00  0.00              
ATOM   4032  OG1 THR B 144      32.547   2.061  65.171  1.00  0.00              
ATOM   4033  CG2 THR B 144      34.329   3.031  63.812  1.00  0.00              
ATOM   4034  C   THR B 144      31.127   4.861  64.601  1.00  0.00              
ATOM   4035  O   THR B 144      30.863   5.453  63.551  1.00  0.00              
ATOM   4036  N   ASN B 145      30.188   4.549  65.495  1.00  0.00              
ATOM   4037  CA  ASN B 145      28.799   4.904  65.279  1.00  0.00              
ATOM   4038  CB  ASN B 145      27.904   3.782  65.748  1.00  0.00              
ATOM   4039  CG  ASN B 145      27.942   2.648  64.747  1.00  0.00              
ATOM   4040  OD1 ASN B 145      27.562   2.824  63.589  1.00  0.00              
ATOM   4041  ND2 ASN B 145      28.412   1.464  65.096  1.00  0.00              
ATOM   4042  C   ASN B 145      28.382   6.217  65.907  1.00  0.00              
ATOM   4043  O   ASN B 145      27.434   6.868  65.463  1.00  0.00              
ATOM   4044  N   TYR B 146      29.084   6.620  66.962  1.00  0.00              
ATOM   4045  CA  TYR B 146      28.797   7.872  67.627  1.00  0.00              
ATOM   4046  CB  TYR B 146      28.267   7.607  69.044  1.00  0.00              
ATOM   4047  CG  TYR B 146      26.994   6.769  69.017  1.00  0.00              
ATOM   4048  CD1 TYR B 146      27.046   5.441  69.387  1.00  0.00              
ATOM   4049  CE1 TYR B 146      25.951   4.625  69.199  1.00  0.00              
ATOM   4050  CD2 TYR B 146      25.823   7.298  68.509  1.00  0.00              
ATOM   4051  CE2 TYR B 146      24.726   6.486  68.312  1.00  0.00              
ATOM   4052  CZ  TYR B 146      24.803   5.152  68.650  1.00  0.00              
ATOM   4053  OH  TYR B 146      23.719   4.327  68.432  1.00  0.00              
ATOM   4054  C   TYR B 146      30.036   8.754  67.581  1.00  0.00              
ATOM   4055  O   TYR B 146      30.638   9.124  68.588  1.00  0.00              
ATOM   4056  N   GLY B 147      30.382   9.102  66.338  1.00  0.00              
ATOM   4057  CA  GLY B 147      31.571   9.884  66.036  1.00  0.00              
ATOM   4058  C   GLY B 147      31.454  11.321  66.519  1.00  0.00              
ATOM   4059  O   GLY B 147      32.331  11.841  67.204  1.00  0.00              
ATOM   4060  N   GLN B 148      30.327  11.954  66.193  1.00  0.00              
ATOM   4061  CA  GLN B 148      30.063  13.328  66.590  1.00  0.00              
ATOM   4062  CB  GLN B 148      29.112  13.986  65.597  1.00  0.00              
ATOM   4063  CG  GLN B 148      29.835  14.641  64.428  1.00  0.00              
ATOM   4064  CD  GLN B 148      30.666  15.847  64.846  1.00  0.00              
ATOM   4065  OE1 GLN B 148      31.892  15.817  64.863  1.00  0.00              
ATOM   4066  NE2 GLN B 148      30.043  16.967  65.187  1.00  0.00              
ATOM   4067  C   GLN B 148      29.533  13.472  68.010  1.00  0.00              
ATOM   4068  O   GLN B 148      29.263  14.583  68.471  1.00  0.00              
ATOM   4069  N   ALA B 149      29.331  12.355  68.715  1.00  0.00              
ATOM   4070  CA  ALA B 149      29.096  12.396  70.151  1.00  0.00              
ATOM   4071  CB  ALA B 149      28.762  11.005  70.664  1.00  0.00              
ATOM   4072  C   ALA B 149      30.373  12.855  70.851  1.00  0.00              
ATOM   4073  O   ALA B 149      31.463  12.477  70.410  1.00  0.00              
ATOM   4074  N   PRO B 150      30.311  13.680  71.908  1.00  0.00              
ATOM   4075  CD  PRO B 150      29.078  14.221  72.469  1.00  0.00              
ATOM   4076  CA  PRO B 150      31.476  14.191  72.624  1.00  0.00              
ATOM   4077  CB  PRO B 150      30.857  14.936  73.787  1.00  0.00              
ATOM   4078  CG  PRO B 150      29.549  15.436  73.241  1.00  0.00              
ATOM   4079  C   PRO B 150      32.414  13.098  73.117  1.00  0.00              
ATOM   4080  O   PRO B 150      31.987  12.122  73.744  1.00  0.00              
ATOM   4081  N   LEU B 151      33.699  13.274  72.791  1.00  0.00              
ATOM   4082  CA  LEU B 151      34.788  12.428  73.272  1.00  0.00              
ATOM   4083  CB  LEU B 151      36.117  13.115  72.958  1.00  0.00              
ATOM   4084  CG  LEU B 151      37.445  12.450  73.319  1.00  0.00              
ATOM   4085  CD1 LEU B 151      37.628  11.123  72.599  1.00  0.00              
ATOM   4086  CD2 LEU B 151      38.591  13.385  72.978  1.00  0.00              
ATOM   4087  C   LEU B 151      34.698  12.098  74.759  1.00  0.00              
ATOM   4088  O   LEU B 151      34.890  10.947  75.156  1.00  0.00              
ATOM   4089  N   SER B 152      34.358  13.113  75.561  1.00  0.00              
ATOM   4090  CA  SER B 152      34.041  12.960  76.973  1.00  0.00              
ATOM   4091  CB  SER B 152      33.494  14.292  77.468  1.00  0.00              
ATOM   4092  OG  SER B 152      32.424  14.731  76.632  1.00  0.00              
ATOM   4093  C   SER B 152      33.025  11.852  77.226  1.00  0.00              
ATOM   4094  O   SER B 152      33.339  10.840  77.856  1.00  0.00              
ATOM   4095  N   LEU B 153      31.830  12.030  76.647  1.00  0.00              
ATOM   4096  CA  LEU B 153      30.739  11.078  76.762  1.00  0.00              
ATOM   4097  CB  LEU B 153      29.500  11.553  76.019  1.00  0.00              
ATOM   4098  CG  LEU B 153      28.696  12.663  76.669  1.00  0.00              
ATOM   4099  CD1 LEU B 153      27.531  13.065  75.786  1.00  0.00              
ATOM   4100  CD2 LEU B 153      28.192  12.222  78.033  1.00  0.00              
ATOM   4101  C   LEU B 153      31.100   9.676  76.320  1.00  0.00              
ATOM   4102  O   LEU B 153      30.819   8.719  77.046  1.00  0.00              
ATOM   4103  N   LEU B 154      31.783   9.564  75.176  1.00  0.00              
ATOM   4104  CA  LEU B 154      32.281   8.287  74.689  1.00  0.00              
ATOM   4105  CB  LEU B 154      33.006   8.470  73.360  1.00  0.00              
ATOM   4106  CG  LEU B 154      32.187   8.949  72.168  1.00  0.00              
ATOM   4107  CD1 LEU B 154      33.095   9.282  71.002  1.00  0.00              
ATOM   4108  CD2 LEU B 154      31.158   7.912  71.760  1.00  0.00              
ATOM   4109  C   LEU B 154      33.192   7.603  75.699  1.00  0.00              
ATOM   4110  O   LEU B 154      32.879   6.495  76.132  1.00  0.00              
ATOM   4111  N   VAL B 155      34.249   8.279  76.168  1.00  0.00              
ATOM   4112  CA  VAL B 155      35.203   7.678  77.096  1.00  0.00              
ATOM   4113  CB  VAL B 155      36.493   8.544  77.169  1.00  0.00              
ATOM   4114  CG1 VAL B 155      37.536   8.009  78.142  1.00  0.00              
ATOM   4115  CG2 VAL B 155      37.154   8.591  75.797  1.00  0.00              
ATOM   4116  C   VAL B 155      34.574   7.407  78.466  1.00  0.00              
ATOM   4117  O   VAL B 155      34.983   6.472  79.169  1.00  0.00              
ATOM   4118  N   SER B 156      33.565   8.183  78.882  1.00  0.00              
ATOM   4119  CA  SER B 156      32.809   7.851  80.079  1.00  0.00              
ATOM   4120  CB  SER B 156      32.011   9.043  80.601  1.00  0.00              
ATOM   4121  OG  SER B 156      31.275   9.749  79.611  1.00  0.00              
ATOM   4122  C   SER B 156      31.900   6.647  79.885  1.00  0.00              
ATOM   4123  O   SER B 156      31.803   5.799  80.777  1.00  0.00              
ATOM   4124  N   TYR B 157      31.267   6.535  78.710  1.00  0.00              
ATOM   4125  CA  TYR B 157      30.333   5.456  78.438  1.00  0.00              
ATOM   4126  CB  TYR B 157      29.549   5.700  77.146  1.00  0.00              
ATOM   4127  CG  TYR B 157      28.373   4.748  76.968  1.00  0.00              
ATOM   4128  CD1 TYR B 157      27.153   5.064  77.530  1.00  0.00              
ATOM   4129  CE1 TYR B 157      26.092   4.196  77.399  1.00  0.00              
ATOM   4130  CD2 TYR B 157      28.527   3.565  76.268  1.00  0.00              
ATOM   4131  CE2 TYR B 157      27.466   2.695  76.138  1.00  0.00              
ATOM   4132  CZ  TYR B 157      26.252   3.022  76.696  1.00  0.00              
ATOM   4133  OH  TYR B 157      25.183   2.163  76.540  1.00  0.00              
ATOM   4134  C   TYR B 157      31.089   4.143  78.341  1.00  0.00              
ATOM   4135  O   TYR B 157      30.697   3.179  78.993  1.00  0.00              
ATOM   4136  N   THR B 158      32.176   4.091  77.565  1.00  0.00              
ATOM   4137  CA  THR B 158      32.966   2.879  77.414  1.00  0.00              
ATOM   4138  CB  THR B 158      34.067   3.101  76.362  1.00  0.00              
ATOM   4139  OG1 THR B 158      34.729   4.312  76.708  1.00  0.00              
ATOM   4140  CG2 THR B 158      33.497   3.182  74.952  1.00  0.00              
ATOM   4141  C   THR B 158      33.534   2.395  78.742  1.00  0.00              
ATOM   4142  O   THR B 158      33.450   1.210  79.060  1.00  0.00              
ATOM   4143  N   LYS B 159      34.057   3.327  79.548  1.00  0.00              
ATOM   4144  CA  LYS B 159      34.534   3.031  80.893  1.00  0.00              
ATOM   4145  CB  LYS B 159      35.036   4.320  81.509  1.00  0.00              
ATOM   4146  CG  LYS B 159      35.805   4.210  82.813  1.00  0.00              
ATOM   4147  CD  LYS B 159      36.239   5.581  83.329  1.00  0.00              
ATOM   4148  CE  LYS B 159      37.169   6.350  82.388  1.00  0.00              
ATOM   4149  NZ  LYS B 159      36.442   7.100  81.376  1.00  0.00              
ATOM   4150  C   LYS B 159      33.430   2.449  81.771  1.00  0.00              
ATOM   4151  O   LYS B 159      33.598   1.382  82.365  1.00  0.00              
ATOM   4152  N   SER B 160      32.278   3.130  81.815  1.00  0.00              
ATOM   4153  CA  SER B 160      31.141   2.689  82.612  1.00  0.00              
ATOM   4154  CB  SER B 160      30.005   3.705  82.556  1.00  0.00              
ATOM   4155  OG  SER B 160      30.402   4.980  83.044  1.00  0.00              
ATOM   4156  C   SER B 160      30.622   1.327  82.171  1.00  0.00              
ATOM   4157  O   SER B 160      30.358   0.460  83.004  1.00  0.00              
ATOM   4158  N   TYR B 161      30.536   1.110  80.854  1.00  0.00              
ATOM   4159  CA  TYR B 161      30.089  -0.149  80.286  1.00  0.00              
ATOM   4160  CB  TYR B 161      29.979  -0.029  78.764  1.00  0.00              
ATOM   4161  CG  TYR B 161      29.403  -1.264  78.084  1.00  0.00              
ATOM   4162  CD1 TYR B 161      28.041  -1.486  78.110  1.00  0.00              
ATOM   4163  CE1 TYR B 161      27.525  -2.634  77.549  1.00  0.00              
ATOM   4164  CD2 TYR B 161      30.245  -2.171  77.471  1.00  0.00              
ATOM   4165  CE2 TYR B 161      29.730  -3.316  76.904  1.00  0.00              
ATOM   4166  CZ  TYR B 161      28.374  -3.544  76.959  1.00  0.00              
ATOM   4167  OH  TYR B 161      27.862  -4.707  76.418  1.00  0.00              
ATOM   4168  C   TYR B 161      31.049  -1.268  80.661  1.00  0.00              
ATOM   4169  O   TYR B 161      30.613  -2.316  81.135  1.00  0.00              
ATOM   4170  N   LEU B 162      32.357  -1.064  80.488  1.00  0.00              
ATOM   4171  CA  LEU B 162      33.331  -2.088  80.833  1.00  0.00              
ATOM   4172  CB  LEU B 162      34.698  -1.747  80.255  1.00  0.00              
ATOM   4173  CG  LEU B 162      34.778  -1.670  78.731  1.00  0.00              
ATOM   4174  CD1 LEU B 162      36.142  -1.171  78.295  1.00  0.00              
ATOM   4175  CD2 LEU B 162      34.425  -3.003  78.089  1.00  0.00              
ATOM   4176  C   LEU B 162      33.404  -2.366  82.327  1.00  0.00              
ATOM   4177  O   LEU B 162      33.605  -3.512  82.736  1.00  0.00              
ATOM   4178  N   SER B 163      33.187  -1.341  83.160  1.00  0.00              
ATOM   4179  CA  SER B 163      33.040  -1.527  84.597  1.00  0.00              
ATOM   4180  CB  SER B 163      32.930  -0.172  85.294  1.00  0.00              
ATOM   4181  OG  SER B 163      33.101  -0.249  86.704  1.00  0.00              
ATOM   4182  C   SER B 163      31.804  -2.373  84.895  1.00  0.00              
ATOM   4183  O   SER B 163      31.864  -3.275  85.731  1.00  0.00              
ATOM   4184  N   MET B 164      30.695  -2.105  84.194  1.00  0.00              
ATOM   4185  CA  MET B 164      29.463  -2.876  84.308  1.00  0.00              
ATOM   4186  CB  MET B 164      28.382  -2.206  83.455  1.00  0.00              
ATOM   4187  CG  MET B 164      27.025  -2.890  83.399  1.00  0.00              
ATOM   4188  SD  MET B 164      25.780  -1.879  82.558  1.00  0.00              
ATOM   4189  CE  MET B 164      25.814  -2.595  80.942  1.00  0.00              
ATOM   4190  C   MET B 164      29.664  -4.331  83.901  1.00  0.00              
ATOM   4191  O   MET B 164      29.137  -5.237  84.544  1.00  0.00              
ATOM   4192  N   VAL B 165      30.440  -4.585  82.842  1.00  0.00              
ATOM   4193  CA  VAL B 165      30.779  -5.948  82.453  1.00  0.00              
ATOM   4194  CB  VAL B 165      31.531  -5.999  81.103  1.00  0.00              
ATOM   4195  CG1 VAL B 165      31.706  -7.441  80.665  1.00  0.00              
ATOM   4196  CG2 VAL B 165      30.790  -5.260  80.003  1.00  0.00              
ATOM   4197  C   VAL B 165      31.601  -6.616  83.552  1.00  0.00              
ATOM   4198  O   VAL B 165      31.292  -7.731  83.978  1.00  0.00              
ATOM   4199  N   GLY B 166      32.619  -5.898  84.043  1.00  0.00              
ATOM   4200  CA  GLY B 166      33.495  -6.372  85.105  1.00  0.00              
ATOM   4201  C   GLY B 166      32.743  -6.792  86.360  1.00  0.00              
ATOM   4202  O   GLY B 166      32.972  -7.886  86.881  1.00  0.00              
ATOM   4203  N   SER B 167      31.823  -5.951  86.845  1.00  0.00              
ATOM   4204  CA  SER B 167      31.003  -6.290  87.996  1.00  0.00              
ATOM   4205  CB  SER B 167      30.222  -5.062  88.460  1.00  0.00              
ATOM   4206  OG  SER B 167      29.536  -4.459  87.370  1.00  0.00              
ATOM   4207  C   SER B 167      30.046  -7.429  87.671  1.00  0.00              
ATOM   4208  O   SER B 167      30.112  -8.512  88.259  1.00  0.00              
ATOM   4209  N   CYS B 168      29.190  -7.217  86.669  1.00  0.00              
ATOM   4210  CA  CYS B 168      28.131  -8.157  86.360  1.00  0.00              
ATOM   4211  CB  CYS B 168      27.228  -7.601  85.289  1.00  0.00              
ATOM   4212  SG  CYS B 168      26.513  -6.028  85.821  1.00  0.00              
ATOM   4213  C   CYS B 168      28.572  -9.565  86.019  1.00  0.00              
ATOM   4214  O   CYS B 168      28.027 -10.516  86.584  1.00  0.00              
ATOM   4215  N   CYS B 169      29.604  -9.734  85.190  1.00  0.00              
ATOM   4216  CA  CYS B 169      30.098 -11.065  84.874  1.00  0.00              
ATOM   4217  CB  CYS B 169      30.975 -11.027  83.632  1.00  0.00              
ATOM   4218  SG  CYS B 169      30.109 -10.313  82.210  1.00  0.00              
ATOM   4219  C   CYS B 169      30.826 -11.751  86.027  1.00  0.00              
ATOM   4220  O   CYS B 169      31.137 -12.939  85.934  1.00  0.00              
ATOM   4221  N   THR B 170      31.126 -11.045  87.126  1.00  0.00              
ATOM   4222  CA  THR B 170      31.632 -11.699  88.324  1.00  0.00              
ATOM   4223  CB  THR B 170      32.932 -11.034  88.836  1.00  0.00              
ATOM   4224  OG1 THR B 170      32.683  -9.647  89.026  1.00  0.00              
ATOM   4225  CG2 THR B 170      34.100 -11.252  87.885  1.00  0.00              
ATOM   4226  C   THR B 170      30.587 -11.793  89.435  1.00  0.00              
ATOM   4227  O   THR B 170      30.805 -12.457  90.452  1.00  0.00              
ATOM   4228  N   SER B 171      29.434 -11.136  89.262  1.00  0.00              
ATOM   4229  CA  SER B 171      28.391 -11.126  90.276  1.00  0.00              
ATOM   4230  CB  SER B 171      27.436  -9.958  90.019  1.00  0.00              
ATOM   4231  OG  SER B 171      26.541 -10.184  88.935  1.00  0.00              
ATOM   4232  C   SER B 171      27.599 -12.429  90.352  1.00  0.00              
ATOM   4233  O   SER B 171      27.688 -13.295  89.479  1.00  0.00              
ATOM   4234  N   ALA B 172      26.767 -12.539  91.393  1.00  0.00              
ATOM   4235  CA  ALA B 172      25.849 -13.659  91.554  1.00  0.00              
ATOM   4236  CB  ALA B 172      25.125 -13.515  92.884  1.00  0.00              
ATOM   4237  C   ALA B 172      24.785 -13.779  90.464  1.00  0.00              
ATOM   4238  O   ALA B 172      24.220 -14.856  90.267  1.00  0.00              
ATOM   4239  N   SER B 173      24.485 -12.691  89.744  1.00  0.00              
ATOM   4240  CA  SER B 173      23.537 -12.738  88.644  1.00  0.00              
ATOM   4241  CB  SER B 173      22.097 -12.560  89.137  1.00  0.00              
ATOM   4242  OG  SER B 173      21.138 -12.564  88.081  1.00  0.00              
ATOM   4243  C   SER B 173      23.885 -11.686  87.598  1.00  0.00              
ATOM   4244  O   SER B 173      23.556 -10.506  87.764  1.00  0.00              
ATOM   4245  N   PRO B 174      24.552 -12.067  86.496  1.00  0.00              
ATOM   4246  CD  PRO B 174      25.204 -13.364  86.325  1.00  0.00              
ATOM   4247  CA  PRO B 174      24.828 -11.194  85.357  1.00  0.00              
ATOM   4248  CB  PRO B 174      25.508 -12.126  84.376  1.00  0.00              
ATOM   4249  CG  PRO B 174      26.260 -13.070  85.276  1.00  0.00              
ATOM   4250  C   PRO B 174      23.560 -10.594  84.763  1.00  0.00              
ATOM   4251  O   PRO B 174      23.553  -9.442  84.332  1.00  0.00              
ATOM   4252  N   THR B 175      22.466 -11.363  84.741  1.00  0.00              
ATOM   4253  CA  THR B 175      21.169 -10.893  84.280  1.00  0.00              
ATOM   4254  CB  THR B 175      20.173 -12.063  84.355  1.00  0.00              
ATOM   4255  OG1 THR B 175      20.853 -13.172  83.773  1.00  0.00              
ATOM   4256  CG2 THR B 175      18.881 -11.783  83.598  1.00  0.00              
ATOM   4257  C   THR B 175      20.684  -9.698  85.098  1.00  0.00              
ATOM   4258  O   THR B 175      20.467  -8.618  84.542  1.00  0.00              
ATOM   4259  N   VAL B 176      20.586  -9.869  86.424  1.00  0.00              
ATOM   4260  CA  VAL B 176      20.110  -8.810  87.306  1.00  0.00              
ATOM   4261  CB  VAL B 176      19.864  -9.366  88.734  1.00  0.00              
ATOM   4262  CG1 VAL B 176      19.561  -8.290  89.773  1.00  0.00              
ATOM   4263  CG2 VAL B 176      18.677 -10.317  88.691  1.00  0.00              
ATOM   4264  C   VAL B 176      21.067  -7.623  87.299  1.00  0.00              
ATOM   4265  O   VAL B 176      20.640  -6.487  87.097  1.00  0.00              
ATOM   4266  N   CYS B 177      22.366  -7.890  87.457  1.00  0.00              
ATOM   4267  CA  CYS B 177      23.380  -6.848  87.487  1.00  0.00              
ATOM   4268  CB  CYS B 177      24.733  -7.476  87.762  1.00  0.00              
ATOM   4269  SG  CYS B 177      26.124  -6.320  87.782  1.00  0.00              
ATOM   4270  C   CYS B 177      23.423  -6.004  86.219  1.00  0.00              
ATOM   4271  O   CYS B 177      23.342  -4.776  86.312  1.00  0.00              
ATOM   4272  N   PHE B 178      23.507  -6.616  85.026  1.00  0.00              
ATOM   4273  CA  PHE B 178      23.489  -5.848  83.786  1.00  0.00              
ATOM   4274  CB  PHE B 178      23.645  -6.700  82.533  1.00  0.00              
ATOM   4275  CG  PHE B 178      25.065  -7.094  82.156  1.00  0.00              
ATOM   4276  CD1 PHE B 178      25.425  -8.427  82.113  1.00  0.00              
ATOM   4277  CD2 PHE B 178      25.982  -6.124  81.807  1.00  0.00              
ATOM   4278  CE1 PHE B 178      26.694  -8.786  81.715  1.00  0.00              
ATOM   4279  CE2 PHE B 178      27.250  -6.490  81.410  1.00  0.00              
ATOM   4280  CZ  PHE B 178      27.607  -7.819  81.364  1.00  0.00              
ATOM   4281  C   PHE B 178      22.210  -5.050  83.639  1.00  0.00              
ATOM   4282  O   PHE B 178      22.277  -3.863  83.331  1.00  0.00              
ATOM   4283  N   LEU B 179      21.046  -5.649  83.917  1.00  0.00              
ATOM   4284  CA  LEU B 179      19.785  -4.956  83.716  1.00  0.00              
ATOM   4285  CB  LEU B 179      18.629  -5.943  83.800  1.00  0.00              
ATOM   4286  CG  LEU B 179      17.398  -5.653  82.951  1.00  0.00              
ATOM   4287  CD1 LEU B 179      17.743  -5.703  81.468  1.00  0.00              
ATOM   4288  CD2 LEU B 179      16.305  -6.661  83.250  1.00  0.00              
ATOM   4289  C   LEU B 179      19.594  -3.790  84.682  1.00  0.00              
ATOM   4290  O   LEU B 179      19.175  -2.707  84.260  1.00  0.00              
ATOM   4291  N   LYS B 180      19.950  -3.954  85.966  1.00  0.00              
ATOM   4292  CA  LYS B 180      19.867  -2.856  86.924  1.00  0.00              
ATOM   4293  CB  LYS B 180      20.114  -3.286  88.379  1.00  0.00              
ATOM   4294  CG  LYS B 180      21.535  -3.691  88.758  1.00  0.00              
ATOM   4295  CD  LYS B 180      21.758  -3.700  90.259  1.00  0.00              
ATOM   4296  CE  LYS B 180      21.737  -2.305  90.884  1.00  0.00              
ATOM   4297  NZ  LYS B 180      22.855  -1.469  90.484  1.00  0.00              
ATOM   4298  C   LYS B 180      20.811  -1.716  86.566  1.00  0.00              
ATOM   4299  O   LYS B 180      20.456  -0.538  86.698  1.00  0.00              
ATOM   4300  N   GLU B 181      22.008  -2.079  86.088  1.00  0.00              
ATOM   4301  CA  GLU B 181      22.965  -1.093  85.637  1.00  0.00              
ATOM   4302  CB  GLU B 181      24.382  -1.642  85.615  1.00  0.00              
ATOM   4303  CG  GLU B 181      24.925  -1.914  87.017  1.00  0.00              
ATOM   4304  CD  GLU B 181      26.431  -2.116  87.087  1.00  0.00              
ATOM   4305  OE1 GLU B 181      27.172  -1.202  86.724  1.00  0.00              
ATOM   4306  OE2 GLU B 181      26.881  -3.175  87.527  1.00  0.00              
ATOM   4307  C   GLU B 181      22.584  -0.446  84.316  1.00  0.00              
ATOM   4308  O   GLU B 181      22.896   0.723  84.106  1.00  0.00              
ATOM   4309  N   ARG B 182      21.871  -1.143  83.427  1.00  0.00              
ATOM   4310  CA  ARG B 182      21.297  -0.527  82.238  1.00  0.00              
ATOM   4311  CB  ARG B 182      20.703  -1.576  81.301  1.00  0.00              
ATOM   4312  CG  ARG B 182      21.785  -2.337  80.546  1.00  0.00              
ATOM   4313  CD  ARG B 182      21.217  -3.535  79.801  1.00  0.00              
ATOM   4314  NE  ARG B 182      22.270  -4.223  79.069  1.00  0.00              
ATOM   4315  CZ  ARG B 182      22.316  -5.549  78.926  1.00  0.00              
ATOM   4316  NH1 ARG B 182      23.312  -6.073  78.228  1.00  0.00              
ATOM   4317  NH2 ARG B 182      21.393  -6.353  79.446  1.00  0.00              
ATOM   4318  C   ARG B 182      20.254   0.517  82.611  1.00  0.00              
ATOM   4319  O   ARG B 182      20.220   1.592  82.009  1.00  0.00              
ATOM   4320  N   LEU B 183      19.435   0.242  83.637  1.00  0.00              
ATOM   4321  CA  LEU B 183      18.524   1.245  84.180  1.00  0.00              
ATOM   4322  CB  LEU B 183      17.679   0.699  85.326  1.00  0.00              
ATOM   4323  CG  LEU B 183      16.637  -0.380  85.083  1.00  0.00              
ATOM   4324  CD1 LEU B 183      15.922  -0.661  86.392  1.00  0.00              
ATOM   4325  CD2 LEU B 183      15.622   0.046  84.035  1.00  0.00              
ATOM   4326  C   LEU B 183      19.233   2.499  84.675  1.00  0.00              
ATOM   4327  O   LEU B 183      18.827   3.610  84.333  1.00  0.00              
ATOM   4328  N   GLN B 184      20.306   2.362  85.463  1.00  0.00              
ATOM   4329  CA  GLN B 184      21.044   3.536  85.917  1.00  0.00              
ATOM   4330  CB  GLN B 184      21.864   3.223  87.174  1.00  0.00              
ATOM   4331  CG  GLN B 184      22.977   2.198  87.027  1.00  0.00              
ATOM   4332  CD  GLN B 184      23.452   1.603  88.344  1.00  0.00              
ATOM   4333  OE1 GLN B 184      23.150   0.457  88.680  1.00  0.00              
ATOM   4334  NE2 GLN B 184      24.214   2.337  89.141  1.00  0.00              
ATOM   4335  C   GLN B 184      21.877   4.209  84.826  1.00  0.00              
ATOM   4336  O   GLN B 184      22.096   5.420  84.863  1.00  0.00              
ATOM   4337  N   LEU B 185      22.340   3.449  83.827  1.00  0.00              
ATOM   4338  CA  LEU B 185      23.035   4.016  82.679  1.00  0.00              
ATOM   4339  CB  LEU B 185      23.941   2.987  82.001  1.00  0.00              
ATOM   4340  CG  LEU B 185      25.416   2.890  82.392  1.00  0.00              
ATOM   4341  CD1 LEU B 185      25.618   2.569  83.865  1.00  0.00              
ATOM   4342  CD2 LEU B 185      26.099   1.839  81.533  1.00  0.00              
ATOM   4343  C   LEU B 185      22.131   4.652  81.632  1.00  0.00              
ATOM   4344  O   LEU B 185      22.620   5.462  80.842  1.00  0.00              
ATOM   4345  N   LYS B 186      20.830   4.319  81.614  1.00  0.00              
ATOM   4346  CA  LYS B 186      19.835   4.847  80.676  1.00  0.00              
ATOM   4347  CB  LYS B 186      18.430   4.626  81.252  1.00  0.00              
ATOM   4348  CG  LYS B 186      17.270   5.127  80.398  1.00  0.00              
ATOM   4349  CD  LYS B 186      15.937   4.953  81.112  1.00  0.00              
ATOM   4350  CE  LYS B 186      14.807   5.615  80.327  1.00  0.00              
ATOM   4351  NZ  LYS B 186      14.974   7.057  80.288  1.00  0.00              
ATOM   4352  C   LYS B 186      20.004   6.307  80.263  1.00  0.00              
ATOM   4353  O   LYS B 186      20.081   6.610  79.071  1.00  0.00              
ATOM   4354  N   HIS B 187      20.133   7.208  81.244  1.00  0.00              
ATOM   4355  CA  HIS B 187      20.316   8.629  80.982  1.00  0.00              
ATOM   4356  CB  HIS B 187      20.318   9.402  82.299  1.00  0.00              
ATOM   4357  CG  HIS B 187      20.220  10.915  82.141  1.00  0.00              
ATOM   4358  ND1 HIS B 187      21.052  11.741  81.518  1.00  0.00              
ATOM   4359  CD2 HIS B 187      19.202  11.665  82.685  1.00  0.00              
ATOM   4360  NE2 HIS B 187      19.486  12.901  82.368  1.00  0.00              
ATOM   4361  CE1 HIS B 187      20.597  12.954  81.674  1.00  0.00              
ATOM   4362  C   HIS B 187      21.604   8.909  80.214  1.00  0.00              
ATOM   4363  O   HIS B 187      21.593   9.693  79.265  1.00  0.00              
ATOM   4364  N   LEU B 188      22.712   8.260  80.588  1.00  0.00              
ATOM   4365  CA  LEU B 188      24.003   8.464  79.941  1.00  0.00              
ATOM   4366  CB  LEU B 188      25.103   7.785  80.762  1.00  0.00              
ATOM   4367  CG  LEU B 188      26.563   7.855  80.311  1.00  0.00              
ATOM   4368  CD1 LEU B 188      27.088   9.282  80.353  1.00  0.00              
ATOM   4369  CD2 LEU B 188      27.423   6.964  81.191  1.00  0.00              
ATOM   4370  C   LEU B 188      23.982   7.894  78.527  1.00  0.00              
ATOM   4371  O   LEU B 188      24.546   8.471  77.592  1.00  0.00              
ATOM   4372  N   SER B 189      23.292   6.759  78.382  1.00  0.00              
ATOM   4373  CA  SER B 189      23.140   6.082  77.109  1.00  0.00              
ATOM   4374  CB  SER B 189      22.437   4.748  77.351  1.00  0.00              
ATOM   4375  OG  SER B 189      22.882   3.729  76.463  1.00  0.00              
ATOM   4376  C   SER B 189      22.371   6.968  76.137  1.00  0.00              
ATOM   4377  O   SER B 189      22.927   7.364  75.110  1.00  0.00              
ATOM   4378  N   LEU B 190      21.137   7.349  76.507  1.00  0.00              
ATOM   4379  CA  LEU B 190      20.299   8.240  75.713  1.00  0.00              
ATOM   4380  CB  LEU B 190      18.995   8.565  76.437  1.00  0.00              
ATOM   4381  CG  LEU B 190      17.877   7.533  76.493  1.00  0.00              
ATOM   4382  CD1 LEU B 190      16.816   7.974  77.484  1.00  0.00              
ATOM   4383  CD2 LEU B 190      17.256   7.329  75.120  1.00  0.00              
ATOM   4384  C   LEU B 190      20.992   9.543  75.354  1.00  0.00              
ATOM   4385  O   LEU B 190      20.954   9.964  74.196  1.00  0.00              
ATOM   4386  N   LEU B 191      21.658  10.148  76.347  1.00  0.00              
ATOM   4387  CA  LEU B 191      22.475  11.335  76.152  1.00  0.00              
ATOM   4388  CB  LEU B 191      23.147  11.696  77.474  1.00  0.00              
ATOM   4389  CG  LEU B 191      24.124  12.851  77.632  1.00  0.00              
ATOM   4390  CD1 LEU B 191      23.511  14.189  77.257  1.00  0.00              
ATOM   4391  CD2 LEU B 191      24.594  12.875  79.073  1.00  0.00              
ATOM   4392  C   LEU B 191      23.511  11.144  75.053  1.00  0.00              
ATOM   4393  O   LEU B 191      23.438  11.843  74.046  1.00  0.00              
ATOM   4394  N   THR B 192      24.405  10.156  75.169  1.00  0.00              
ATOM   4395  CA  THR B 192      25.500   9.988  74.219  1.00  0.00              
ATOM   4396  CB  THR B 192      26.455   8.874  74.697  1.00  0.00              
ATOM   4397  OG1 THR B 192      26.780   9.186  76.049  1.00  0.00              
ATOM   4398  CG2 THR B 192      27.744   8.828  73.890  1.00  0.00              
ATOM   4399  C   THR B 192      25.000   9.740  72.794  1.00  0.00              
ATOM   4400  O   THR B 192      25.510  10.327  71.833  1.00  0.00              
ATOM   4401  N   THR B 193      23.946   8.928  72.651  1.00  0.00              
ATOM   4402  CA  THR B 193      23.318   8.706  71.356  1.00  0.00              
ATOM   4403  CB  THR B 193      22.278   7.575  71.471  1.00  0.00              
ATOM   4404  OG1 THR B 193      21.524   7.796  72.656  1.00  0.00              
ATOM   4405  CG2 THR B 193      22.947   6.215  71.568  1.00  0.00              
ATOM   4406  C   THR B 193      22.700   9.965  70.753  1.00  0.00              
ATOM   4407  O   THR B 193      22.910  10.288  69.579  1.00  0.00              
ATOM   4408  N   LEU B 194      21.988  10.725  71.592  1.00  0.00              
ATOM   4409  CA  LEU B 194      21.243  11.893  71.148  1.00  0.00              
ATOM   4410  CB  LEU B 194      20.333  12.331  72.286  1.00  0.00              
ATOM   4411  CG  LEU B 194      19.156  13.261  72.075  1.00  0.00              
ATOM   4412  CD1 LEU B 194      18.144  12.667  71.108  1.00  0.00              
ATOM   4413  CD2 LEU B 194      18.495  13.478  73.421  1.00  0.00              
ATOM   4414  C   LEU B 194      22.200  13.013  70.759  1.00  0.00              
ATOM   4415  O   LEU B 194      22.015  13.683  69.738  1.00  0.00              
ATOM   4416  N   SER B 195      23.259  13.178  71.560  1.00  0.00              
ATOM   4417  CA  SER B 195      24.330  14.114  71.278  1.00  0.00              
ATOM   4418  CB  SER B 195      25.359  14.091  72.393  1.00  0.00              
ATOM   4419  OG  SER B 195      24.769  14.462  73.631  1.00  0.00              
ATOM   4420  C   SER B 195      24.996  13.870  69.935  1.00  0.00              
ATOM   4421  O   SER B 195      25.240  14.843  69.223  1.00  0.00              
ATOM   4422  N   ASN B 196      25.249  12.616  69.523  1.00  0.00              
ATOM   4423  CA  ASN B 196      25.754  12.360  68.175  1.00  0.00              
ATOM   4424  CB  ASN B 196      25.982  10.880  67.885  1.00  0.00              
ATOM   4425  CG  ASN B 196      26.697  10.650  66.555  1.00  0.00              
ATOM   4426  OD1 ASN B 196      27.919  10.761  66.476  1.00  0.00              
ATOM   4427  ND2 ASN B 196      26.027  10.338  65.455  1.00  0.00              
ATOM   4428  C   ASN B 196      24.804  12.893  67.117  1.00  0.00              
ATOM   4429  O   ASN B 196      25.237  13.516  66.147  1.00  0.00              
ATOM   4430  N   ARG B 197      23.499  12.694  67.315  1.00  0.00              
ATOM   4431  CA  ARG B 197      22.541  13.122  66.320  1.00  0.00              
ATOM   4432  CB  ARG B 197      21.185  12.463  66.544  1.00  0.00              
ATOM   4433  CG  ARG B 197      20.397  12.294  65.243  1.00  0.00              
ATOM   4434  CD  ARG B 197      21.253  11.749  64.094  1.00  0.00              
ATOM   4435  NE  ARG B 197      21.916  10.492  64.419  1.00  0.00              
ATOM   4436  CZ  ARG B 197      23.168  10.220  64.035  1.00  0.00              
ATOM   4437  NH1 ARG B 197      23.689   9.039  64.334  1.00  0.00              
ATOM   4438  NH2 ARG B 197      23.961  11.114  63.452  1.00  0.00              
ATOM   4439  C   ARG B 197      22.461  14.634  66.191  1.00  0.00              
ATOM   4440  O   ARG B 197      22.701  15.158  65.098  1.00  0.00              
ATOM   4441  N   VAL B 198      22.243  15.350  67.297  1.00  0.00              
ATOM   4442  CA  VAL B 198      22.221  16.808  67.255  1.00  0.00              
ATOM   4443  CB  VAL B 198      21.703  17.431  68.576  1.00  0.00              
ATOM   4444  CG1 VAL B 198      20.238  17.080  68.771  1.00  0.00              
ATOM   4445  CG2 VAL B 198      22.487  16.994  69.804  1.00  0.00              
ATOM   4446  C   VAL B 198      23.553  17.418  66.811  1.00  0.00              
ATOM   4447  O   VAL B 198      23.575  18.341  65.993  1.00  0.00              
ATOM   4448  N   CYS B 199      24.687  16.880  67.276  1.00  0.00              
ATOM   4449  CA  CYS B 199      25.991  17.365  66.846  1.00  0.00              
ATOM   4450  CB  CYS B 199      27.087  16.944  67.813  1.00  0.00              
ATOM   4451  SG  CYS B 199      26.782  17.465  69.522  1.00  0.00              
ATOM   4452  C   CYS B 199      26.368  16.953  65.427  1.00  0.00              
ATOM   4453  O   CYS B 199      27.219  17.607  64.816  1.00  0.00              
ATOM   4454  N   SER B 200      25.793  15.885  64.856  1.00  0.00              
ATOM   4455  CA  SER B 200      25.993  15.582  63.443  1.00  0.00              
ATOM   4456  CB  SER B 200      25.614  14.143  63.070  1.00  0.00              
ATOM   4457  OG  SER B 200      24.272  13.768  63.359  1.00  0.00              
ATOM   4458  C   SER B 200      25.268  16.588  62.563  1.00  0.00              
ATOM   4459  O   SER B 200      25.840  17.071  61.585  1.00  0.00              
ATOM   4460  N   GLN B 201      24.031  16.949  62.934  1.00  0.00              
ATOM   4461  CA  GLN B 201      23.311  18.038  62.282  1.00  0.00              
ATOM   4462  CB  GLN B 201      21.919  18.213  62.887  1.00  0.00              
ATOM   4463  CG  GLN B 201      20.980  17.064  62.539  1.00  0.00              
ATOM   4464  CD  GLN B 201      19.611  17.099  63.206  1.00  0.00              
ATOM   4465  OE1 GLN B 201      19.223  18.021  63.927  1.00  0.00              
ATOM   4466  NE2 GLN B 201      18.790  16.089  62.955  1.00  0.00              
ATOM   4467  C   GLN B 201      24.082  19.351  62.362  1.00  0.00              
ATOM   4468  O   GLN B 201      24.294  20.020  61.348  1.00  0.00              
ATOM   4469  N   TYR B 202      24.562  19.675  63.570  1.00  0.00              
ATOM   4470  CA  TYR B 202      25.403  20.841  63.800  1.00  0.00              
ATOM   4471  CB  TYR B 202      25.785  20.910  65.281  1.00  0.00              
ATOM   4472  CG  TYR B 202      26.502  22.189  65.692  1.00  0.00              
ATOM   4473  CD1 TYR B 202      25.791  23.367  65.801  1.00  0.00              
ATOM   4474  CE1 TYR B 202      26.434  24.529  66.162  1.00  0.00              
ATOM   4475  CD2 TYR B 202      27.860  22.168  65.951  1.00  0.00              
ATOM   4476  CE2 TYR B 202      28.510  23.333  66.297  1.00  0.00              
ATOM   4477  CZ  TYR B 202      27.790  24.504  66.395  1.00  0.00              
ATOM   4478  OH  TYR B 202      28.442  25.678  66.703  1.00  0.00              
ATOM   4479  C   TYR B 202      26.655  20.863  62.929  1.00  0.00              
ATOM   4480  O   TYR B 202      26.947  21.880  62.298  1.00  0.00              
ATOM   4481  N   ALA B 203      27.399  19.753  62.875  1.00  0.00              
ATOM   4482  CA  ALA B 203      28.605  19.671  62.063  1.00  0.00              
ATOM   4483  CB  ALA B 203      29.309  18.349  62.308  1.00  0.00              
ATOM   4484  C   ALA B 203      28.339  19.755  60.568  1.00  0.00              
ATOM   4485  O   ALA B 203      29.037  20.466  59.846  1.00  0.00              
ATOM   4486  N   ALA B 204      27.314  19.041  60.097  1.00  0.00              
ATOM   4487  CA  ALA B 204      26.979  19.015  58.683  1.00  0.00              
ATOM   4488  CB  ALA B 204      25.949  17.929  58.434  1.00  0.00              
ATOM   4489  C   ALA B 204      26.408  20.328  58.166  1.00  0.00              
ATOM   4490  O   ALA B 204      26.572  20.661  56.992  1.00  0.00              
ATOM   4491  N   TYR B 205      25.709  21.075  59.024  1.00  0.00              
ATOM   4492  CA  TYR B 205      25.200  22.380  58.644  1.00  0.00              
ATOM   4493  CB  TYR B 205      23.834  22.617  59.275  1.00  0.00              
ATOM   4494  CG  TYR B 205      22.674  21.906  58.587  1.00  0.00              
ATOM   4495  CD1 TYR B 205      21.540  21.614  59.317  1.00  0.00              
ATOM   4496  CE1 TYR B 205      20.434  21.083  58.688  1.00  0.00              
ATOM   4497  CD2 TYR B 205      22.713  21.623  57.232  1.00  0.00              
ATOM   4498  CE2 TYR B 205      21.610  21.094  56.599  1.00  0.00              
ATOM   4499  CZ  TYR B 205      20.473  20.841  57.332  1.00  0.00              
ATOM   4500  OH  TYR B 205      19.360  20.341  56.694  1.00  0.00              
ATOM   4501  C   TYR B 205      26.109  23.566  58.927  1.00  0.00              
ATOM   4502  O   TYR B 205      26.209  24.483  58.111  1.00  0.00              
ATOM   4503  N   GLY B 206      26.796  23.573  60.070  1.00  0.00              
ATOM   4504  CA  GLY B 206      27.522  24.751  60.520  1.00  0.00              
ATOM   4505  C   GLY B 206      26.606  25.656  61.333  1.00  0.00              
ATOM   4506  O   GLY B 206      25.415  25.775  61.036  1.00  0.00              
ATOM   4507  N   GLU B 207      27.170  26.342  62.336  1.00  0.00              
ATOM   4508  CA  GLU B 207      26.415  27.039  63.375  1.00  0.00              
ATOM   4509  CB  GLU B 207      27.357  27.897  64.228  1.00  0.00              
ATOM   4510  CG  GLU B 207      26.672  28.585  65.411  1.00  0.00              
ATOM   4511  CD  GLU B 207      27.601  29.007  66.536  1.00  0.00              
ATOM   4512  OE1 GLU B 207      27.603  28.325  67.565  1.00  0.00              
ATOM   4513  OE2 GLU B 207      28.309  30.001  66.390  1.00  0.00              
ATOM   4514  C   GLU B 207      25.176  27.827  62.959  1.00  0.00              
ATOM   4515  O   GLU B 207      24.091  27.525  63.456  1.00  0.00              
ATOM   4516  N   LYS B 208      25.286  28.788  62.032  1.00  0.00              
ATOM   4517  CA  LYS B 208      24.136  29.577  61.604  1.00  0.00              
ATOM   4518  CB  LYS B 208      24.560  30.693  60.646  1.00  0.00              
ATOM   4519  CG  LYS B 208      23.428  31.672  60.339  1.00  0.00              
ATOM   4520  CD  LYS B 208      23.834  32.730  59.327  1.00  0.00              
ATOM   4521  CE  LYS B 208      22.639  33.633  59.055  1.00  0.00              
ATOM   4522  NZ  LYS B 208      22.974  34.667  58.095  1.00  0.00              
ATOM   4523  C   LYS B 208      23.062  28.711  60.952  1.00  0.00              
ATOM   4524  O   LYS B 208      21.876  28.853  61.252  1.00  0.00              
ATOM   4525  N   LYS B 209      23.466  27.751  60.115  1.00  0.00              
ATOM   4526  CA  LYS B 209      22.512  26.926  59.392  1.00  0.00              
ATOM   4527  CB  LYS B 209      23.210  26.262  58.217  1.00  0.00              
ATOM   4528  CG  LYS B 209      22.272  25.683  57.170  1.00  0.00              
ATOM   4529  CD  LYS B 209      23.120  25.108  56.056  1.00  0.00              
ATOM   4530  CE  LYS B 209      22.268  24.678  54.878  1.00  0.00              
ATOM   4531  NZ  LYS B 209      23.123  24.326  53.761  1.00  0.00              
ATOM   4532  C   LYS B 209      21.890  25.896  60.330  1.00  0.00              
ATOM   4533  O   LYS B 209      20.730  25.522  60.164  1.00  0.00              
ATOM   4534  N   SER B 210      22.626  25.447  61.351  1.00  0.00              
ATOM   4535  CA  SER B 210      22.078  24.575  62.378  1.00  0.00              
ATOM   4536  CB  SER B 210      23.195  23.965  63.212  1.00  0.00              
ATOM   4537  OG  SER B 210      22.743  22.890  64.028  1.00  0.00              
ATOM   4538  C   SER B 210      21.120  25.342  63.282  1.00  0.00              
ATOM   4539  O   SER B 210      20.112  24.788  63.717  1.00  0.00              
ATOM   4540  N   ARG B 211      21.417  26.612  63.577  1.00  0.00              
ATOM   4541  CA  ARG B 211      20.533  27.493  64.329  1.00  0.00              
ATOM   4542  CB  ARG B 211      21.264  28.815  64.525  1.00  0.00              
ATOM   4543  CG  ARG B 211      20.581  29.915  65.309  1.00  0.00              
ATOM   4544  CD  ARG B 211      21.527  31.106  65.244  1.00  0.00              
ATOM   4545  NE  ARG B 211      20.902  32.337  65.697  1.00  0.00              
ATOM   4546  CZ  ARG B 211      20.055  33.036  64.939  1.00  0.00              
ATOM   4547  NH1 ARG B 211      19.478  34.107  65.466  1.00  0.00              
ATOM   4548  NH2 ARG B 211      19.814  32.713  63.672  1.00  0.00              
ATOM   4549  C   ARG B 211      19.224  27.687  63.574  1.00  0.00              
ATOM   4550  O   ARG B 211      18.136  27.539  64.136  1.00  0.00              
ATOM   4551  N   LEU B 212      19.340  27.971  62.272  1.00  0.00              
ATOM   4552  CA  LEU B 212      18.197  28.010  61.374  1.00  0.00              
ATOM   4553  CB  LEU B 212      18.618  28.426  59.970  1.00  0.00              
ATOM   4554  CG  LEU B 212      18.566  29.898  59.565  1.00  0.00              
ATOM   4555  CD1 LEU B 212      19.306  30.820  60.525  1.00  0.00              
ATOM   4556  CD2 LEU B 212      19.119  30.033  58.159  1.00  0.00              
ATOM   4557  C   LEU B 212      17.448  26.689  61.323  1.00  0.00              
ATOM   4558  O   LEU B 212      16.228  26.702  61.444  1.00  0.00              
ATOM   4559  N   SER B 213      18.128  25.543  61.203  1.00  0.00              
ATOM   4560  CA  SER B 213      17.494  24.229  61.243  1.00  0.00              
ATOM   4561  CB  SER B 213      18.543  23.132  61.068  1.00  0.00              
ATOM   4562  OG  SER B 213      18.027  21.805  61.055  1.00  0.00              
ATOM   4563  C   SER B 213      16.726  24.008  62.538  1.00  0.00              
ATOM   4564  O   SER B 213      15.600  23.514  62.509  1.00  0.00              
ATOM   4565  N   ASN B 214      17.309  24.395  63.679  1.00  0.00              
ATOM   4566  CA  ASN B 214      16.638  24.310  64.969  1.00  0.00              
ATOM   4567  CB  ASN B 214      17.579  24.720  66.105  1.00  0.00              
ATOM   4568  CG  ASN B 214      18.661  23.691  66.419  1.00  0.00              
ATOM   4569  OD1 ASN B 214      18.412  22.490  66.460  1.00  0.00              
ATOM   4570  ND2 ASN B 214      19.903  24.083  66.672  1.00  0.00              
ATOM   4571  C   ASN B 214      15.379  25.165  64.993  1.00  0.00              
ATOM   4572  O   ASN B 214      14.317  24.713  65.423  1.00  0.00              
ATOM   4573  N   LEU B 215      15.481  26.389  64.463  1.00  0.00              
ATOM   4574  CA  LEU B 215      14.342  27.283  64.308  1.00  0.00              
ATOM   4575  CB  LEU B 215      14.840  28.617  63.759  1.00  0.00              
ATOM   4576  CG  LEU B 215      13.907  29.813  63.644  1.00  0.00              
ATOM   4577  CD1 LEU B 215      13.474  30.297  65.016  1.00  0.00              
ATOM   4578  CD2 LEU B 215      14.623  30.935  62.921  1.00  0.00              
ATOM   4579  C   LEU B 215      13.265  26.695  63.398  1.00  0.00              
ATOM   4580  O   LEU B 215      12.080  26.771  63.724  1.00  0.00              
ATOM   4581  N   ILE B 216      13.657  26.072  62.278  1.00  0.00              
ATOM   4582  CA  ILE B 216      12.735  25.422  61.351  1.00  0.00              
ATOM   4583  CB  ILE B 216      13.471  24.931  60.072  1.00  0.00              
ATOM   4584  CG2 ILE B 216      12.532  24.146  59.163  1.00  0.00              
ATOM   4585  CG1 ILE B 216      14.068  26.091  59.285  1.00  0.00              
ATOM   4586  CD1 ILE B 216      15.003  25.682  58.129  1.00  0.00              
ATOM   4587  C   ILE B 216      12.022  24.268  62.045  1.00  0.00              
ATOM   4588  O   ILE B 216      10.798  24.162  61.955  1.00  0.00              
ATOM   4589  N   LYS B 217      12.767  23.421  62.767  1.00  0.00              
ATOM   4590  CA  LYS B 217      12.184  22.327  63.531  1.00  0.00              
ATOM   4591  CB  LYS B 217      13.245  21.504  64.257  1.00  0.00              
ATOM   4592  CG  LYS B 217      14.088  20.692  63.292  1.00  0.00              
ATOM   4593  CD  LYS B 217      15.056  19.766  64.007  1.00  0.00              
ATOM   4594  CE  LYS B 217      15.763  18.981  62.920  1.00  0.00              
ATOM   4595  NZ  LYS B 217      16.553  17.883  63.439  1.00  0.00              
ATOM   4596  C   LYS B 217      11.154  22.832  64.524  1.00  0.00              
ATOM   4597  O   LYS B 217      10.003  22.400  64.486  1.00  0.00              
ATOM   4598  N   LEU B 218      11.525  23.814  65.352  1.00  0.00              
ATOM   4599  CA  LEU B 218      10.599  24.411  66.304  1.00  0.00              
ATOM   4600  CB  LEU B 218      11.326  25.427  67.176  1.00  0.00              
ATOM   4601  CG  LEU B 218      12.450  24.923  68.074  1.00  0.00              
ATOM   4602  CD1 LEU B 218      13.193  26.091  68.689  1.00  0.00              
ATOM   4603  CD2 LEU B 218      11.931  23.972  69.138  1.00  0.00              
ATOM   4604  C   LEU B 218       9.385  25.053  65.643  1.00  0.00              
ATOM   4605  O   LEU B 218       8.271  24.927  66.149  1.00  0.00              
ATOM   4606  N   ALA B 219       9.572  25.699  64.487  1.00  0.00              
ATOM   4607  CA  ALA B 219       8.477  26.273  63.717  1.00  0.00              
ATOM   4608  CB  ALA B 219       9.032  27.050  62.535  1.00  0.00              
ATOM   4609  C   ALA B 219       7.524  25.239  63.136  1.00  0.00              
ATOM   4610  O   ALA B 219       6.311  25.439  63.132  1.00  0.00              
ATOM   4611  N   GLN B 220       8.046  24.119  62.630  1.00  0.00              
ATOM   4612  CA  GLN B 220       7.194  23.105  62.026  1.00  0.00              
ATOM   4613  CB  GLN B 220       7.944  22.307  60.962  1.00  0.00              
ATOM   4614  CG  GLN B 220       8.428  23.243  59.862  1.00  0.00              
ATOM   4615  CD  GLN B 220       8.878  22.596  58.563  1.00  0.00              
ATOM   4616  OE1 GLN B 220       9.670  21.653  58.509  1.00  0.00              
ATOM   4617  NE2 GLN B 220       8.370  23.138  57.467  1.00  0.00              
ATOM   4618  C   GLN B 220       6.541  22.197  63.057  1.00  0.00              
ATOM   4619  O   GLN B 220       5.435  21.697  62.847  1.00  0.00              
ATOM   4620  N   LYS B 221       7.214  21.979  64.188  1.00  0.00              
ATOM   4621  CA  LYS B 221       6.630  21.269  65.316  1.00  0.00              
ATOM   4622  CB  LYS B 221       7.718  20.800  66.274  1.00  0.00              
ATOM   4623  CG  LYS B 221       8.628  19.735  65.677  1.00  0.00              
ATOM   4624  CD  LYS B 221       9.825  19.530  66.587  1.00  0.00              
ATOM   4625  CE  LYS B 221      10.750  18.464  66.024  1.00  0.00              
ATOM   4626  NZ  LYS B 221      11.806  18.196  66.977  1.00  0.00              
ATOM   4627  C   LYS B 221       5.627  22.138  66.063  1.00  0.00              
ATOM   4628  O   LYS B 221       4.608  21.636  66.543  1.00  0.00              
ATOM   4629  N   VAL B 222       5.886  23.445  66.202  1.00  0.00              
ATOM   4630  CA  VAL B 222       4.923  24.365  66.795  1.00  0.00              
ATOM   4631  CB  VAL B 222       5.347  24.853  68.209  1.00  0.00              
ATOM   4632  CG1 VAL B 222       4.186  25.581  68.856  1.00  0.00              
ATOM   4633  CG2 VAL B 222       5.785  23.743  69.141  1.00  0.00              
ATOM   4634  C   VAL B 222       4.674  25.566  65.875  1.00  0.00              
ATOM   4635  O   VAL B 222       5.289  26.625  66.040  1.00  0.00              
ATOM   4636  N   PRO B 223       3.759  25.479  64.897  1.00  0.00              
ATOM   4637  CD  PRO B 223       3.112  24.247  64.459  1.00  0.00              
ATOM   4638  CA  PRO B 223       3.374  26.605  64.048  1.00  0.00              
ATOM   4639  CB  PRO B 223       2.544  25.934  62.974  1.00  0.00              
ATOM   4640  CG  PRO B 223       1.923  24.751  63.669  1.00  0.00              
ATOM   4641  C   PRO B 223       2.608  27.698  64.788  1.00  0.00              
ATOM   4642  O   PRO B 223       2.647  28.871  64.417  1.00  0.00              
ATOM   4643  N   THR B 224       1.946  27.323  65.885  1.00  0.00              
ATOM   4644  CA  THR B 224       1.141  28.215  66.706  1.00  0.00              
ATOM   4645  CB  THR B 224       0.216  27.339  67.576  1.00  0.00              
ATOM   4646  OG1 THR B 224       0.981  26.206  67.986  1.00  0.00              
ATOM   4647  CG2 THR B 224      -1.026  26.898  66.819  1.00  0.00              
ATOM   4648  C   THR B 224       1.912  29.211  67.571  1.00  0.00              
ATOM   4649  O   THR B 224       1.315  30.042  68.259  1.00  0.00              
ATOM   4650  N   ALA B 225       3.245  29.145  67.556  1.00  0.00              
ATOM   4651  CA  ALA B 225       4.076  30.015  68.372  1.00  0.00              
ATOM   4652  CB  ALA B 225       5.407  29.312  68.583  1.00  0.00              
ATOM   4653  C   ALA B 225       4.360  31.364  67.716  1.00  0.00              
ATOM   4654  O   ALA B 225       3.815  31.701  66.660  1.00  0.00              
ATOM   4655  N   ASP B 226       5.197  32.183  68.355  1.00  0.00              
ATOM   4656  CA  ASP B 226       5.792  33.326  67.677  1.00  0.00              
ATOM   4657  CB  ASP B 226       5.247  34.649  68.222  1.00  0.00              
ATOM   4658  CG  ASP B 226       5.265  35.827  67.242  1.00  0.00              
ATOM   4659  OD1 ASP B 226       6.068  35.857  66.300  1.00  0.00              
ATOM   4660  OD2 ASP B 226       4.454  36.733  67.420  1.00  0.00              
ATOM   4661  C   ASP B 226       7.303  33.257  67.870  1.00  0.00              
ATOM   4662  O   ASP B 226       7.789  32.530  68.744  1.00  0.00              
ATOM   4663  N   LEU B 227       8.062  34.025  67.077  1.00  0.00              
ATOM   4664  CA  LEU B 227       9.520  34.077  67.123  1.00  0.00              
ATOM   4665  CB  LEU B 227      10.005  35.206  66.217  1.00  0.00              
ATOM   4666  CG  LEU B 227      11.494  35.301  65.909  1.00  0.00              
ATOM   4667  CD1 LEU B 227      11.923  34.151  65.012  1.00  0.00              
ATOM   4668  CD2 LEU B 227      11.818  36.627  65.247  1.00  0.00              
ATOM   4669  C   LEU B 227      10.098  34.263  68.522  1.00  0.00              
ATOM   4670  O   LEU B 227      11.099  33.649  68.885  1.00  0.00              
ATOM   4671  N   GLU B 228       9.397  35.048  69.343  1.00  0.00              
ATOM   4672  CA  GLU B 228       9.797  35.337  70.715  1.00  0.00              
ATOM   4673  CB  GLU B 228       8.871  36.395  71.321  1.00  0.00              
ATOM   4674  CG  GLU B 228       8.955  37.817  70.735  1.00  0.00              
ATOM   4675  CD  GLU B 228       8.573  37.990  69.267  1.00  0.00              
ATOM   4676  OE1 GLU B 228       9.199  38.798  68.587  1.00  0.00              
ATOM   4677  OE2 GLU B 228       7.669  37.294  68.789  1.00  0.00              
ATOM   4678  C   GLU B 228       9.810  34.099  71.609  1.00  0.00              
ATOM   4679  O   GLU B 228      10.464  34.077  72.650  1.00  0.00              
ATOM   4680  N   ASP B 229       9.077  33.055  71.211  1.00  0.00              
ATOM   4681  CA  ASP B 229       9.127  31.777  71.904  1.00  0.00              
ATOM   4682  CB  ASP B 229       7.857  30.947  71.727  1.00  0.00              
ATOM   4683  CG  ASP B 229       6.568  31.573  72.223  1.00  0.00              
ATOM   4684  OD1 ASP B 229       6.502  32.026  73.365  1.00  0.00              
ATOM   4685  OD2 ASP B 229       5.607  31.601  71.446  1.00  0.00              
ATOM   4686  C   ASP B 229      10.270  30.959  71.335  1.00  0.00              
ATOM   4687  O   ASP B 229      11.176  30.548  72.059  1.00  0.00              
ATOM   4688  N   VAL B 230      10.241  30.750  70.016  1.00  0.00              
ATOM   4689  CA  VAL B 230      11.128  29.792  69.370  1.00  0.00              
ATOM   4690  CB  VAL B 230      10.574  29.328  68.001  1.00  0.00              
ATOM   4691  CG1 VAL B 230       9.278  28.559  68.192  1.00  0.00              
ATOM   4692  CG2 VAL B 230      10.337  30.479  67.041  1.00  0.00              
ATOM   4693  C   VAL B 230      12.589  30.211  69.260  1.00  0.00              
ATOM   4694  O   VAL B 230      13.480  29.417  69.569  1.00  0.00              
ATOM   4695  N   LEU B 231      12.871  31.460  68.870  1.00  0.00              
ATOM   4696  CA  LEU B 231      14.239  31.919  68.674  1.00  0.00              
ATOM   4697  CB  LEU B 231      14.288  33.310  68.030  1.00  0.00              
ATOM   4698  CG  LEU B 231      15.642  33.894  67.634  1.00  0.00              
ATOM   4699  CD1 LEU B 231      16.331  33.015  66.600  1.00  0.00              
ATOM   4700  CD2 LEU B 231      15.471  35.309  67.114  1.00  0.00              
ATOM   4701  C   LEU B 231      15.121  31.852  69.920  1.00  0.00              
ATOM   4702  O   LEU B 231      16.242  31.371  69.761  1.00  0.00              
ATOM   4703  N   PRO B 232      14.749  32.248  71.156  1.00  0.00              
ATOM   4704  CD  PRO B 232      13.585  33.071  71.479  1.00  0.00              
ATOM   4705  CA  PRO B 232      15.552  32.026  72.360  1.00  0.00              
ATOM   4706  CB  PRO B 232      14.632  32.489  73.467  1.00  0.00              
ATOM   4707  CG  PRO B 232      13.938  33.660  72.830  1.00  0.00              
ATOM   4708  C   PRO B 232      15.959  30.569  72.551  1.00  0.00              
ATOM   4709  O   PRO B 232      17.089  30.272  72.941  1.00  0.00              
ATOM   4710  N   LEU B 233      15.052  29.648  72.207  1.00  0.00              
ATOM   4711  CA  LEU B 233      15.313  28.224  72.329  1.00  0.00              
ATOM   4712  CB  LEU B 233      14.023  27.428  72.194  1.00  0.00              
ATOM   4713  CG  LEU B 233      12.821  27.887  73.002  1.00  0.00              
ATOM   4714  CD1 LEU B 233      11.629  27.003  72.718  1.00  0.00              
ATOM   4715  CD2 LEU B 233      13.137  27.923  74.480  1.00  0.00              
ATOM   4716  C   LEU B 233      16.300  27.782  71.261  1.00  0.00              
ATOM   4717  O   LEU B 233      17.270  27.088  71.566  1.00  0.00              
ATOM   4718  N   ALA B 234      16.081  28.229  70.017  1.00  0.00              
ATOM   4719  CA  ALA B 234      16.988  27.965  68.908  1.00  0.00              
ATOM   4720  CB  ALA B 234      16.473  28.636  67.643  1.00  0.00              
ATOM   4721  C   ALA B 234      18.397  28.483  69.168  1.00  0.00              
ATOM   4722  O   ALA B 234      19.378  27.806  68.855  1.00  0.00              
ATOM   4723  N   GLU B 235      18.511  29.672  69.774  1.00  0.00              
ATOM   4724  CA  GLU B 235      19.789  30.200  70.234  1.00  0.00              
ATOM   4725  CB  GLU B 235      19.627  31.578  70.877  1.00  0.00              
ATOM   4726  CG  GLU B 235      19.130  32.719  69.991  1.00  0.00              
ATOM   4727  CD  GLU B 235      20.077  33.272  68.931  1.00  0.00              
ATOM   4728  OE1 GLU B 235      19.665  34.193  68.226  1.00  0.00              
ATOM   4729  OE2 GLU B 235      21.215  32.821  68.793  1.00  0.00              
ATOM   4730  C   GLU B 235      20.402  29.277  71.275  1.00  0.00              
ATOM   4731  O   GLU B 235      21.530  28.806  71.116  1.00  0.00              
ATOM   4732  N   ASP B 236      19.633  28.991  72.332  1.00  0.00              
ATOM   4733  CA  ASP B 236      20.103  28.200  73.458  1.00  0.00              
ATOM   4734  CB  ASP B 236      19.006  28.087  74.512  1.00  0.00              
ATOM   4735  CG  ASP B 236      19.367  27.251  75.732  1.00  0.00              
ATOM   4736  OD1 ASP B 236      20.280  27.606  76.474  1.00  0.00              
ATOM   4737  OD2 ASP B 236      18.698  26.242  75.950  1.00  0.00              
ATOM   4738  C   ASP B 236      20.614  26.825  73.058  1.00  0.00              
ATOM   4739  O   ASP B 236      21.737  26.487  73.424  1.00  0.00              
ATOM   4740  N   ILE B 237      19.853  26.047  72.281  1.00  0.00              
ATOM   4741  CA  ILE B 237      20.303  24.734  71.834  1.00  0.00              
ATOM   4742  CB  ILE B 237      19.153  23.915  71.182  1.00  0.00              
ATOM   4743  CG2 ILE B 237      18.574  24.612  69.958  1.00  0.00              
ATOM   4744  CG1 ILE B 237      19.581  22.480  70.867  1.00  0.00              
ATOM   4745  CD1 ILE B 237      18.475  21.577  70.283  1.00  0.00              
ATOM   4746  C   ILE B 237      21.546  24.809  70.947  1.00  0.00              
ATOM   4747  O   ILE B 237      22.483  24.036  71.150  1.00  0.00              
ATOM   4748  N   THR B 238      21.622  25.760  70.007  1.00  0.00              
ATOM   4749  CA  THR B 238      22.788  25.881  69.139  1.00  0.00              
ATOM   4750  CB  THR B 238      22.504  26.864  67.990  1.00  0.00              
ATOM   4751  OG1 THR B 238      21.275  26.436  67.410  1.00  0.00              
ATOM   4752  CG2 THR B 238      23.585  26.856  66.922  1.00  0.00              
ATOM   4753  C   THR B 238      24.040  26.270  69.927  1.00  0.00              
ATOM   4754  O   THR B 238      25.132  25.761  69.662  1.00  0.00              
ATOM   4755  N   ASN B 239      23.878  27.135  70.937  1.00  0.00              
ATOM   4756  CA  ASN B 239      24.966  27.480  71.845  1.00  0.00              
ATOM   4757  CB  ASN B 239      24.596  28.647  72.755  1.00  0.00              
ATOM   4758  CG  ASN B 239      24.504  29.987  72.040  1.00  0.00              
ATOM   4759  OD1 ASN B 239      25.428  30.442  71.372  1.00  0.00              
ATOM   4760  ND2 ASN B 239      23.378  30.676  72.148  1.00  0.00              
ATOM   4761  C   ASN B 239      25.401  26.299  72.700  1.00  0.00              
ATOM   4762  O   ASN B 239      26.593  26.103  72.933  1.00  0.00              
ATOM   4763  N   ILE B 240      24.444  25.487  73.168  1.00  0.00              
ATOM   4764  CA  ILE B 240      24.728  24.227  73.852  1.00  0.00              
ATOM   4765  CB  ILE B 240      23.378  23.586  74.274  1.00  0.00              
ATOM   4766  CG2 ILE B 240      23.448  22.082  74.528  1.00  0.00              
ATOM   4767  CG1 ILE B 240      22.804  24.344  75.464  1.00  0.00              
ATOM   4768  CD1 ILE B 240      21.375  23.933  75.862  1.00  0.00              
ATOM   4769  C   ILE B 240      25.573  23.305  72.976  1.00  0.00              
ATOM   4770  O   ILE B 240      26.546  22.704  73.439  1.00  0.00              
ATOM   4771  N   LEU B 241      25.213  23.221  71.692  1.00  0.00              
ATOM   4772  CA  LEU B 241      25.974  22.455  70.720  1.00  0.00              
ATOM   4773  CB  LEU B 241      25.259  22.461  69.374  1.00  0.00              
ATOM   4774  CG  LEU B 241      23.906  21.760  69.307  1.00  0.00              
ATOM   4775  CD1 LEU B 241      23.166  22.075  68.019  1.00  0.00              
ATOM   4776  CD2 LEU B 241      24.085  20.269  69.486  1.00  0.00              
ATOM   4777  C   LEU B 241      27.413  22.935  70.583  1.00  0.00              
ATOM   4778  O   LEU B 241      28.332  22.138  70.785  1.00  0.00              
ATOM   4779  N   SER B 242      27.657  24.223  70.317  1.00  0.00              
ATOM   4780  CA  SER B 242      29.020  24.736  70.236  1.00  0.00              
ATOM   4781  CB  SER B 242      29.023  26.171  69.733  1.00  0.00              
ATOM   4782  OG  SER B 242      27.865  26.891  70.129  1.00  0.00              
ATOM   4783  C   SER B 242      29.825  24.634  71.523  1.00  0.00              
ATOM   4784  O   SER B 242      31.032  24.392  71.492  1.00  0.00              
ATOM   4785  N   LYS B 243      29.154  24.803  72.664  1.00  0.00              
ATOM   4786  CA  LYS B 243      29.786  24.659  73.965  1.00  0.00              
ATOM   4787  CB  LYS B 243      28.834  25.214  75.025  1.00  0.00              
ATOM   4788  CG  LYS B 243      29.377  25.333  76.439  1.00  0.00              
ATOM   4789  CD  LYS B 243      28.351  26.055  77.300  1.00  0.00              
ATOM   4790  CE  LYS B 243      28.857  26.218  78.726  1.00  0.00              
ATOM   4791  NZ  LYS B 243      28.843  24.953  79.435  1.00  0.00              
ATOM   4792  C   LYS B 243      30.167  23.214  74.273  1.00  0.00              
ATOM   4793  O   LYS B 243      31.267  22.951  74.762  1.00  0.00              
ATOM   4794  N   CYS B 244      29.297  22.246  73.970  1.00  0.00              
ATOM   4795  CA  CYS B 244      29.497  20.904  74.487  1.00  0.00              
ATOM   4796  CB  CYS B 244      28.314  20.536  75.369  1.00  0.00              
ATOM   4797  SG  CYS B 244      27.945  21.861  76.550  1.00  0.00              
ATOM   4798  C   CYS B 244      29.811  19.783  73.503  1.00  0.00              
ATOM   4799  O   CYS B 244      30.420  18.791  73.921  1.00  0.00              
ATOM   4800  N   CYS B 245      29.472  19.901  72.208  1.00  0.00              
ATOM   4801  CA  CYS B 245      29.664  18.819  71.238  1.00  0.00              
ATOM   4802  CB  CYS B 245      29.226  19.212  69.833  1.00  0.00              
ATOM   4803  SG  CYS B 245      27.437  19.373  69.621  1.00  0.00              
ATOM   4804  C   CYS B 245      31.070  18.249  71.130  1.00  0.00              
ATOM   4805  O   CYS B 245      31.243  17.046  70.948  1.00  0.00              
ATOM   4806  N   GLU B 246      32.105  19.082  71.235  1.00  0.00              
ATOM   4807  CA  GLU B 246      33.461  18.567  71.271  1.00  0.00              
ATOM   4808  CB  GLU B 246      34.291  19.118  70.107  1.00  0.00              
ATOM   4809  CG  GLU B 246      33.953  18.473  68.758  1.00  0.00              
ATOM   4810  CD  GLU B 246      34.184  16.965  68.712  1.00  0.00              
ATOM   4811  OE1 GLU B 246      35.336  16.526  68.747  1.00  0.00              
ATOM   4812  OE2 GLU B 246      33.216  16.209  68.659  1.00  0.00              
ATOM   4813  C   GLU B 246      34.135  18.752  72.624  1.00  0.00              
ATOM   4814  O   GLU B 246      35.286  19.179  72.736  1.00  0.00              
ATOM   4815  N   SER B 247      33.394  18.427  73.686  1.00  0.00              
ATOM   4816  CA  SER B 247      33.985  18.375  75.010  1.00  0.00              
ATOM   4817  CB  SER B 247      32.910  18.402  76.094  1.00  0.00              
ATOM   4818  OG  SER B 247      31.899  17.415  75.919  1.00  0.00              
ATOM   4819  C   SER B 247      34.886  17.151  75.135  1.00  0.00              
ATOM   4820  O   SER B 247      34.462  16.005  74.960  1.00  0.00              
ATOM   4821  N   ALA B 248      36.172  17.421  75.361  1.00  0.00              
ATOM   4822  CA  ALA B 248      37.154  16.369  75.565  1.00  0.00              
ATOM   4823  CB  ALA B 248      38.553  16.952  75.437  1.00  0.00              
ATOM   4824  C   ALA B 248      37.050  15.701  76.930  1.00  0.00              
ATOM   4825  O   ALA B 248      37.122  14.478  77.037  1.00  0.00              
ATOM   4826  N   SER B 249      36.873  16.497  77.986  1.00  0.00              
ATOM   4827  CA  SER B 249      36.804  15.979  79.340  1.00  0.00              
ATOM   4828  CB  SER B 249      38.025  16.492  80.098  1.00  0.00              
ATOM   4829  OG  SER B 249      38.119  17.909  79.967  1.00  0.00              
ATOM   4830  C   SER B 249      35.506  16.366  80.042  1.00  0.00              
ATOM   4831  O   SER B 249      34.608  15.541  80.221  1.00  0.00              
ATOM   4832  N   GLU B 250      35.362  17.637  80.432  1.00  0.00              
ATOM   4833  CA  GLU B 250      34.174  18.093  81.132  1.00  0.00              
ATOM   4834  CB  GLU B 250      34.490  19.392  81.883  1.00  0.00              
ATOM   4835  CG  GLU B 250      33.411  19.893  82.850  1.00  0.00              
ATOM   4836  CD  GLU B 250      33.086  18.945  83.997  1.00  0.00              
ATOM   4837  OE1 GLU B 250      33.923  18.762  84.879  1.00  0.00              
ATOM   4838  OE2 GLU B 250      31.983  18.393  84.003  1.00  0.00              
ATOM   4839  C   GLU B 250      33.002  18.254  80.169  1.00  0.00              
ATOM   4840  O   GLU B 250      32.813  19.291  79.527  1.00  0.00              
ATOM   4841  N   ASP B 251      32.227  17.177  80.028  1.00  0.00              
ATOM   4842  CA  ASP B 251      31.000  17.239  79.252  1.00  0.00              
ATOM   4843  CB  ASP B 251      30.405  15.859  78.963  1.00  0.00              
ATOM   4844  CG  ASP B 251      29.125  15.973  78.143  1.00  0.00              
ATOM   4845  OD1 ASP B 251      28.041  15.733  78.679  1.00  0.00              
ATOM   4846  OD2 ASP B 251      29.189  16.373  76.981  1.00  0.00              
ATOM   4847  C   ASP B 251      29.934  18.100  79.908  1.00  0.00              
ATOM   4848  O   ASP B 251      29.325  17.713  80.907  1.00  0.00              
ATOM   4849  N   CYS B 252      29.693  19.272  79.333  1.00  0.00              
ATOM   4850  CA  CYS B 252      28.586  20.099  79.777  1.00  0.00              
ATOM   4851  CB  CYS B 252      28.850  21.562  79.472  1.00  0.00              
ATOM   4852  SG  CYS B 252      29.512  21.914  77.824  1.00  0.00              
ATOM   4853  C   CYS B 252      27.201  19.686  79.298  1.00  0.00              
ATOM   4854  O   CYS B 252      26.211  20.007  79.959  1.00  0.00              
ATOM   4855  N   MET B 253      27.100  18.934  78.190  1.00  0.00              
ATOM   4856  CA  MET B 253      25.827  18.549  77.575  1.00  0.00              
ATOM   4857  CB  MET B 253      26.105  17.596  76.414  1.00  0.00              
ATOM   4858  CG  MET B 253      24.959  17.364  75.445  1.00  0.00              
ATOM   4859  SD  MET B 253      24.546  18.833  74.473  1.00  0.00              
ATOM   4860  CE  MET B 253      25.564  18.550  73.052  1.00  0.00              
ATOM   4861  C   MET B 253      24.835  17.915  78.548  1.00  0.00              
ATOM   4862  O   MET B 253      23.642  18.229  78.532  1.00  0.00              
ATOM   4863  N   ALA B 254      25.366  17.065  79.436  1.00  0.00              
ATOM   4864  CA  ALA B 254      24.618  16.472  80.537  1.00  0.00              
ATOM   4865  CB  ALA B 254      25.590  15.729  81.440  1.00  0.00              
ATOM   4866  C   ALA B 254      23.851  17.451  81.421  1.00  0.00              
ATOM   4867  O   ALA B 254      22.759  17.139  81.893  1.00  0.00              
ATOM   4868  N   LYS B 255      24.412  18.640  81.660  1.00  0.00              
ATOM   4869  CA  LYS B 255      23.732  19.669  82.435  1.00  0.00              
ATOM   4870  CB  LYS B 255      24.716  20.574  83.186  1.00  0.00              
ATOM   4871  CG  LYS B 255      25.765  19.903  84.071  1.00  0.00              
ATOM   4872  CD  LYS B 255      27.036  19.662  83.271  1.00  0.00              
ATOM   4873  CE  LYS B 255      28.143  19.043  84.105  1.00  0.00              
ATOM   4874  NZ  LYS B 255      29.344  18.948  83.298  1.00  0.00              
ATOM   4875  C   LYS B 255      22.891  20.540  81.510  1.00  0.00              
ATOM   4876  O   LYS B 255      21.772  20.943  81.840  1.00  0.00              
ATOM   4877  N   GLU B 256      23.438  20.813  80.319  1.00  0.00              
ATOM   4878  CA  GLU B 256      22.822  21.711  79.355  1.00  0.00              
ATOM   4879  CB  GLU B 256      23.709  21.893  78.134  1.00  0.00              
ATOM   4880  CG  GLU B 256      25.098  22.495  78.318  1.00  0.00              
ATOM   4881  CD  GLU B 256      25.200  23.879  78.944  1.00  0.00              
ATOM   4882  OE1 GLU B 256      24.390  24.755  78.644  1.00  0.00              
ATOM   4883  OE2 GLU B 256      26.129  24.078  79.730  1.00  0.00              
ATOM   4884  C   GLU B 256      21.449  21.274  78.868  1.00  0.00              
ATOM   4885  O   GLU B 256      20.512  22.073  78.902  1.00  0.00              
ATOM   4886  N   LEU B 257      21.293  20.019  78.429  1.00  0.00              
ATOM   4887  CA  LEU B 257      20.017  19.562  77.889  1.00  0.00              
ATOM   4888  CB  LEU B 257      20.131  18.199  77.200  1.00  0.00              
ATOM   4889  CG  LEU B 257      21.033  18.085  75.976  1.00  0.00              
ATOM   4890  CD1 LEU B 257      21.005  16.663  75.446  1.00  0.00              
ATOM   4891  CD2 LEU B 257      20.618  19.060  74.884  1.00  0.00              
ATOM   4892  C   LEU B 257      18.837  19.609  78.861  1.00  0.00              
ATOM   4893  O   LEU B 257      17.776  20.063  78.429  1.00  0.00              
ATOM   4894  N   PRO B 258      18.918  19.221  80.151  1.00  0.00              
ATOM   4895  CD  PRO B 258      19.894  18.278  80.695  1.00  0.00              
ATOM   4896  CA  PRO B 258      17.886  19.492  81.152  1.00  0.00              
ATOM   4897  CB  PRO B 258      18.511  18.974  82.427  1.00  0.00              
ATOM   4898  CG  PRO B 258      19.213  17.738  81.939  1.00  0.00              
ATOM   4899  C   PRO B 258      17.508  20.965  81.259  1.00  0.00              
ATOM   4900  O   PRO B 258      16.319  21.306  81.275  1.00  0.00              
ATOM   4901  N   GLU B 259      18.509  21.854  81.280  1.00  0.00              
ATOM   4902  CA  GLU B 259      18.262  23.288  81.282  1.00  0.00              
ATOM   4903  CB  GLU B 259      19.580  24.032  81.525  1.00  0.00              
ATOM   4904  CG  GLU B 259      19.555  25.566  81.505  1.00  0.00              
ATOM   4905  CD  GLU B 259      18.498  26.240  82.376  1.00  0.00              
ATOM   4906  OE1 GLU B 259      18.438  25.974  83.576  1.00  0.00              
ATOM   4907  OE2 GLU B 259      17.742  27.049  81.835  1.00  0.00              
ATOM   4908  C   GLU B 259      17.563  23.750  80.005  1.00  0.00              
ATOM   4909  O   GLU B 259      16.689  24.620  80.065  1.00  0.00              
ATOM   4910  N   HIS B 260      17.913  23.161  78.857  1.00  0.00              
ATOM   4911  CA  HIS B 260      17.220  23.440  77.611  1.00  0.00              
ATOM   4912  CB  HIS B 260      17.872  22.736  76.421  1.00  0.00              
ATOM   4913  CG  HIS B 260      17.233  23.123  75.093  1.00  0.00              
ATOM   4914  ND1 HIS B 260      16.938  24.345  74.679  1.00  0.00              
ATOM   4915  CD2 HIS B 260      16.794  22.230  74.147  1.00  0.00              
ATOM   4916  NE2 HIS B 260      16.241  22.971  73.221  1.00  0.00              
ATOM   4917  CE1 HIS B 260      16.321  24.241  73.535  1.00  0.00              
ATOM   4918  C   HIS B 260      15.757  23.040  77.711  1.00  0.00              
ATOM   4919  O   HIS B 260      14.897  23.858  77.392  1.00  0.00              
ATOM   4920  N   THR B 261      15.440  21.829  78.185  1.00  0.00              
ATOM   4921  CA  THR B 261      14.054  21.409  78.337  1.00  0.00              
ATOM   4922  CB  THR B 261      13.938  19.930  78.722  1.00  0.00              
ATOM   4923  OG1 THR B 261      15.003  19.608  79.607  1.00  0.00              
ATOM   4924  CG2 THR B 261      13.988  19.069  77.482  1.00  0.00              
ATOM   4925  C   THR B 261      13.186  22.273  79.239  1.00  0.00              
ATOM   4926  O   THR B 261      11.990  22.411  78.980  1.00  0.00              
ATOM   4927  N   VAL B 262      13.778  22.895  80.269  1.00  0.00              
ATOM   4928  CA  VAL B 262      13.068  23.863  81.102  1.00  0.00              
ATOM   4929  CB  VAL B 262      13.973  24.371  82.255  1.00  0.00              
ATOM   4930  CG1 VAL B 262      13.270  25.410  83.121  1.00  0.00              
ATOM   4931  CG2 VAL B 262      14.402  23.217  83.148  1.00  0.00              
ATOM   4932  C   VAL B 262      12.573  25.018  80.233  1.00  0.00              
ATOM   4933  O   VAL B 262      11.371  25.297  80.180  1.00  0.00              
ATOM   4934  N   LYS B 263      13.492  25.641  79.485  1.00  0.00              
ATOM   4935  CA  LYS B 263      13.151  26.742  78.593  1.00  0.00              
ATOM   4936  CB  LYS B 263      14.396  27.298  77.917  1.00  0.00              
ATOM   4937  CG  LYS B 263      15.450  27.915  78.815  1.00  0.00              
ATOM   4938  CD  LYS B 263      16.498  28.504  77.885  1.00  0.00
[truncated: 120,880 more chars]
