# Supplementary material for: RaTrav: a tool for calculating mean first-passage times on biochemical networks
Source: BMC Syst Biol. 2013 Nov 21;7:130. doi: 10.1186/1752-0509-7-130 (PMC4222613; doi:10.1186/1752-0509-7-130)
Supplement: Additional file 1 — RaTrav examples file. File containing RaTrav input and output data for the two case studies presented. [file 1752-0509-7-130-S1.zip › SupplementaryFiles/Example1/1KXP.gml]

graph [
  directed 1
  node [
    id 0
    label 0
    energy "-359.202"
    quality "Acceptable"
    pdb "100a.pdb"
    occupancy "0.000000"
  ]
  node [
    id 1
    label 1
    energy "-396.348"
    quality "Acceptable"
    pdb "100d.pdb"
    occupancy "0.000000"
  ]
  node [
    id 2
    label 2
    energy "-398.862"
    quality "Acceptable"
    pdb "101c.pdb"
    occupancy "0.000000"
  ]
  node [
    id 3
    label 3
    energy "-371.073"
    quality "Acceptable"
    pdb "22c.pdb"
    occupancy "0.000000"
  ]
  node [
    id 4
    label 4
    energy "-353.874"
    quality "Acceptable"
    pdb "22d.pdb"
    occupancy "0.000000"
  ]
  node [
    id 5
    label 5
    energy "-410.498"
    quality "Acceptable"
    pdb "40c.pdb"
    occupancy "0.000279"
  ]
  node [
    id 6
    label 6
    energy "-335.463"
    quality "Acceptable"
    pdb "41a.pdb"
    occupancy "0.000000"
  ]
  node [
    id 7
    label 7
    energy "-368.67"
    quality "Medium"
    pdb "41d.pdb"
    occupancy "0.000000"
  ]
  node [
    id 8
    label 8
    energy "-374.299"
    quality "Medium"
    pdb "59a.pdb"
    occupancy "0.000000"
  ]
  node [
    id 9
    label 9
    energy "-335.113"
    quality "Incorrect"
    pdb "59b.pdb"
    occupancy "0.000000"
  ]
  node [
    id 10
    label 10
    energy "-418.982"
    quality "Medium"
    pdb "59d.pdb"
    occupancy "1.199577"
  ]
  node [
    id 11
    label 11
    energy "-422.194"
    quality "Medium"
    pdb "60a.pdb"
    occupancy "15.384823"
  ]
  node [
    id 12
    label 12
    energy "-368.965"
    quality "Acceptable"
    pdb "60c.pdb"
    occupancy "0.000000"
  ]
  node [
    id 13
    label 13
    energy "-371.66"
    quality "Acceptable"
    pdb "61a.pdb"
    occupancy "0.000000"
  ]
  node [
    id 14
    label 14
    energy "-410.862"
    quality "Acceptable"
    pdb "61b.pdb"
    occupancy "0.000360"
  ]
  node [
    id 15
    label 15
    energy "-406.812"
    quality "Acceptable"
    pdb "61d.pdb"
    occupancy "0.000010"
  ]
  node [
    id 16
    label 16
    energy "-390.593"
    quality "Medium"
    pdb "62a.pdb"
    occupancy "0.000000"
  ]
  node [
    id 17
    label 17
    energy "-413.122"
    quality "Acceptable"
    pdb "62b.pdb"
    occupancy "0.001498"
  ]
  node [
    id 18
    label 18
    energy "-333.747"
    quality "Acceptable"
    pdb "63a.pdb"
    occupancy "0.000000"
  ]
  node [
    id 19
    label 19
    energy "-394.803"
    quality "Acceptable"
    pdb "63d.pdb"
    occupancy "0.000000"
  ]
  node [
    id 20
    label 20
    energy "-441.811"
    quality "Acceptable"
    pdb "79a.pdb"
    occupancy "0.001498"
  ]
  node [
    id 21
    label 21
    energy "-406.366"
    quality "Medium"
    pdb "80a.pdb"
    occupancy "0.000007"
  ]
  node [
    id 22
    label 22
    energy "-405.242"
    quality "Medium"
    pdb "80c.pdb"
    occupancy "0.000005"
  ]
  node [
    id 23
    label 23
    energy "-380.121"
    quality "Acceptable"
    pdb "80d.pdb"
    occupancy "0.000000"
  ]
  node [
    id 24
    label 24
    energy "-423.085"
    quality "Medium"
    pdb "81a.pdb"
    occupancy "15.384823"
  ]
  node [
    id 25
    label 25
    energy "-414.777"
    quality "Medium"
    pdb "81b.pdb"
    occupancy "0.026735"
  ]
  node [
    id 26
    label 26
    energy "-410.288"
    quality "Medium"
    pdb "81c.pdb"
    occupancy "0.000386"
  ]
  node [
    id 27
    label 27
    energy "-368.052"
    quality "Medium"
    pdb "81d.pdb"
    occupancy "0.000000"
  ]
  node [
    id 28
    label 28
    energy "-353.748"
    quality "Acceptable"
    pdb "82a.pdb"
    occupancy "0.000000"
  ]
  node [
    id 29
    label 29
    energy "-356.097"
    quality "Medium"
    pdb "99a.pdb"
    occupancy "0.000000"
  ]
  node [
    id 30
    label 30
    energy "-385.907"
    quality "Incorrect"
    pdb "99c.pdb"
    occupancy "0.000000"
  ]
  node [
    id 31
    label 31
    energy "-403.029"
    quality "Acceptable"
    pdb "99d.pdb"
    occupancy "0.000000"
  ]
  edge [
    source 0
    target 1
    RMSD 4.794426
    transitionProbability 0.076869
  ]
  edge [
    source 0
    target 2
    RMSD 4.564728
    transitionProbability 0.076869
  ]
  edge [
    source 0
    target 3
    RMSD 0.51953
    transitionProbability 0.076869
  ]
  edge [
    source 0
    target 4
    RMSD 0.561268
    transitionProbability 0.000373
  ]
  edge [
    source 0
    target 5
    RMSD 5.147593
    transitionProbability 0.076869
  ]
  edge [
    source 0
    target 12
    RMSD 4.664893
    transitionProbability 0.076869
  ]
  edge [
    source 0
    target 13
    RMSD 5.027767
    transitionProbability 0.076869
  ]
  edge [
    source 0
    target 14
    RMSD 5.094387
    transitionProbability 0.076869
  ]
  edge [
    source 0
    target 15
    RMSD 4.684052
    transitionProbability 0.076869
  ]
  edge [
    source 0
    target 17
    RMSD 4.736979
    transitionProbability 0.076869
  ]
  edge [
    source 0
    target 19
    RMSD 5.235924
    transitionProbability 0.076869
  ]
  edge [
    source 0
    target 20
    RMSD 4.120603
    transitionProbability 0.076869
  ]
  edge [
    source 0
    target 28
    RMSD 4.826948
    transitionProbability 0.000329
  ]
  edge [
    source 0
    target 30
    RMSD 1.485996
    transitionProbability 0.076869
  ]
  edge [
    source 0
    target 31
    RMSD 4.770314
    transitionProbability 0.076869
  ]
  edge [
    source 1
    target 2
    RMSD 0.594204
    transitionProbability 0.138632
  ]
  edge [
    source 1
    target 5
    RMSD 0.958114
    transitionProbability 0.138632
  ]
  edge [
    source 1
    target 14
    RMSD 0.756947
    transitionProbability 0.138632
  ]
  edge [
    source 1
    target 15
    RMSD 0.602518
    transitionProbability 0.138632
  ]
  edge [
    source 1
    target 17
    RMSD 1.184982
    transitionProbability 0.138632
  ]
  edge [
    source 1
    target 19
    RMSD 1.468749
    transitionProbability 0.029572
  ]
  edge [
    source 1
    target 20
    RMSD 2.611382
    transitionProbability 0.138632
  ]
  edge [
    source 1
    target 30
    RMSD 5.613415
    transitionProbability 4e-06
  ]
  edge [
    source 1
    target 31
    RMSD 0.738846
    transitionProbability 0.138632
  ]
  edge [
    source 2
    target 1
    RMSD 0.594204
    transitionProbability 0.013273
  ]
  edge [
    source 2
    target 5
    RMSD 0.757394
    transitionProbability 0.163982
  ]
  edge [
    source 2
    target 14
    RMSD 0.663596
    transitionProbability 0.163982
  ]
  edge [
    source 2
    target 15
    RMSD 0.431352
    transitionProbability 0.163982
  ]
  edge [
    source 2
    target 17
    RMSD 0.978747
    transitionProbability 0.163982
  ]
  edge [
    source 2
    target 19
    RMSD 1.136963
    transitionProbability 0.002831
  ]
  edge [
    source 2
    target 20
    RMSD 2.726266
    transitionProbability 0.163982
  ]
  edge [
    source 2
    target 31
    RMSD 0.47667
    transitionProbability 0.163982
  ]
  edge [
    source 3
    target 0
    RMSD 0.51953
    transitionProbability 1e-06
  ]
  edge [
    source 3
    target 1
    RMSD 4.423457
    transitionProbability 0.089916
  ]
  edge [
    source 3
    target 2
    RMSD 4.209364
    transitionProbability 0.089916
  ]
  edge [
    source 3
    target 5
    RMSD 4.81431
    transitionProbability 0.089916
  ]
  edge [
    source 3
    target 12
    RMSD 4.312597
    transitionProbability 0.010923
  ]
  edge [
    source 3
    target 13
    RMSD 4.701503
    transitionProbability 0.089916
  ]
  edge [
    source 3
    target 14
    RMSD 4.755364
    transitionProbability 0.089916
  ]
  edge [
    source 3
    target 15
    RMSD 4.313363
    transitionProbability 0.089916
  ]
  edge [
    source 3
    target 17
    RMSD 4.376535
    transitionProbability 0.089916
  ]
  edge [
    source 3
    target 19
    RMSD 4.911682
    transitionProbability 0.089916
  ]
  edge [
    source 3
    target 20
    RMSD 3.728379
    transitionProbability 0.089916
  ]
  edge [
    source 3
    target 30
    RMSD 1.597607
    transitionProbability 0.089916
  ]
  edge [
    source 3
    target 31
    RMSD 4.431864
    transitionProbability 0.089916
  ]
  edge [
    source 4
    target 0
    RMSD 0.561268
    transitionProbability 0.067197
  ]
  edge [
    source 4
    target 1
    RMSD 4.480387
    transitionProbability 0.067197
  ]
  edge [
    source 4
    target 2
    RMSD 4.295632
    transitionProbability 0.067197
  ]
  edge [
    source 4
    target 3
    RMSD 0.329643
    transitionProbability 0.067197
  ]
  edge [
    source 4
    target 5
    RMSD 4.907927
    transitionProbability 0.067197
  ]
  edge [
    source 4
    target 12
    RMSD 4.420172
    transitionProbability 0.067197
  ]
  edge [
    source 4
    target 13
    RMSD 4.82111
    transitionProbability 0.067197
  ]
  edge [
    source 4
    target 14
    RMSD 4.84324
    transitionProbability 0.067197
  ]
  edge [
    source 4
    target 15
    RMSD 4.40918
    transitionProbability 0.067197
  ]
  edge [
    source 4
    target 17
    RMSD 4.476319
    transitionProbability 0.067197
  ]
  edge [
    source 4
    target 19
    RMSD 5.039882
    transitionProbability 0.067197
  ]
  edge [
    source 4
    target 20
    RMSD 3.738655
    transitionProbability 0.067197
  ]
  edge [
    source 4
    target 28
    RMSD 4.574529
    transitionProbability 0.059242
  ]
  edge [
    source 4
    target 30
    RMSD 1.436994
    transitionProbability 0.067197
  ]
  edge [
    source 4
    target 31
    RMSD 4.520994
    transitionProbability 0.067197
  ]
  edge [
    source 5
    target 2
    RMSD 0.757394
    transitionProbability 3e-06
  ]
  edge [
    source 5
    target 14
    RMSD 0.518694
    transitionProbability 0.330507
  ]
  edge [
    source 5
    target 15
    RMSD 0.883249
    transitionProbability 0.008287
  ]
  edge [
    source 5
    target 17
    RMSD 1.321843
    transitionProbability 0.330507
  ]
  edge [
    source 5
    target 20
    RMSD 3.356651
    transitionProbability 0.330507
  ]
  edge [
    source 5
    target 31
    RMSD 0.479666
    transitionProbability 0.000189
  ]
  edge [
    source 6
    target 0
    RMSD 4.865376
    transitionProbability 0.058208
  ]
  edge [
    source 6
    target 1
    RMSD 2.958798
    transitionProbability 0.058208
  ]
  edge [
    source 6
    target 2
    RMSD 3.218872
    transitionProbability 0.058208
  ]
  edge [
    source 6
    target 3
    RMSD 4.549804
    transitionProbability 0.058208
  ]
  edge [
    source 6
    target 4
    RMSD 4.469741
    transitionProbability 0.058208
  ]
  edge [
    source 6
    target 5
    RMSD 3.732559
    transitionProbability 0.058208
  ]
  edge [
    source 6
    target 12
    RMSD 3.344468
    transitionProbability 0.058208
  ]
  edge [
    source 6
    target 13
    RMSD 3.334267
    transitionProbability 0.058208
  ]
  edge [
    source 6
    target 14
    RMSD 3.352396
    transitionProbability 0.058208
  ]
  edge [
    source 6
    target 15
    RMSD 3.175974
    transitionProbability 0.058208
  ]
  edge [
    source 6
    target 17
    RMSD 2.930828
    transitionProbability 0.058208
  ]
  edge [
    source 6
    target 18
    RMSD 4.866134
    transitionProbability 0.010465
  ]
  edge [
    source 6
    target 19
    RMSD 3.77346
    transitionProbability 0.058208
  ]
  edge [
    source 6
    target 20
    RMSD 1.594803
    transitionProbability 0.058208
  ]
  edge [
    source 6
    target 22
    RMSD 5.541203
    transitionProbability 0.058208
  ]
  edge [
    source 6
    target 28
    RMSD 3.090877
    transitionProbability 0.058208
  ]
  edge [
    source 6
    target 30
    RMSD 5.449164
    transitionProbability 0.058208
  ]
  edge [
    source 6
    target 31
    RMSD 3.567208
    transitionProbability 0.058208
  ]
  edge [
    source 7
    target 8
    RMSD 0.528779
    transitionProbability 0.094885
  ]
  edge [
    source 7
    target 10
    RMSD 1.68909
    transitionProbability 0.094885
  ]
  edge [
    source 7
    target 11
    RMSD 1.99659
    transitionProbability 0.094885
  ]
  edge [
    source 7
    target 16
    RMSD 2.181437
    transitionProbability 0.094885
  ]
  edge [
    source 7
    target 21
    RMSD 2.67415
    transitionProbability 0.094885
  ]
  edge [
    source 7
    target 22
    RMSD 1.671731
    transitionProbability 0.094885
  ]
  edge [
    source 7
    target 23
    RMSD 2.221768
    transitionProbability 0.094885
  ]
  edge [
    source 7
    target 24
    RMSD 1.510932
    transitionProbability 0.094885
  ]
  edge [
    source 7
    target 25
    RMSD 1.91429
    transitionProbability 0.094885
  ]
  edge [
    source 7
    target 26
    RMSD 2.163688
    transitionProbability 0.094885
  ]
  edge [
    source 7
    target 27
    RMSD 0.651685
    transitionProbability 0.051145
  ]
  edge [
    source 8
    target 7
    RMSD 0.528779
    transitionProbability 0.000399
  ]
  edge [
    source 8
    target 10
    RMSD 1.818535
    transitionProbability 0.111043
  ]
  edge [
    source 8
    target 11
    RMSD 2.162721
    transitionProbability 0.111043
  ]
  edge [
    source 8
    target 16
    RMSD 2.355788
    transitionProbability 0.111043
  ]
  edge [
    source 8
    target 21
    RMSD 2.847895
    transitionProbability 0.111043
  ]
  edge [
    source 8
    target 22
    RMSD 1.981186
    transitionProbability 0.111043
  ]
  edge [
    source 8
    target 23
    RMSD 2.588595
    transitionProbability 0.111043
  ]
  edge [
    source 8
    target 24
    RMSD 1.757696
    transitionProbability 0.111043
  ]
  edge [
    source 8
    target 25
    RMSD 2.240555
    transitionProbability 0.111043
  ]
  edge [
    source 8
    target 26
    RMSD 2.464816
    transitionProbability 0.111043
  ]
  edge [
    source 8
    target 27
    RMSD 0.983285
    transitionProbability 0.000215
  ]
  edge [
    source 9
    target 0
    RMSD 2.808018
    transitionProbability 0.19029
  ]
  edge [
    source 9
    target 3
    RMSD 3.069128
    transitionProbability 0.19029
  ]
  edge [
    source 9
    target 4
    RMSD 2.900985
    transitionProbability 0.19029
  ]
  edge [
    source 9
    target 18
    RMSD 2.564945
    transitionProbability 0.048548
  ]
  edge [
    source 9
    target 20
    RMSD 5.851377
    transitionProbability 0.19029
  ]
  edge [
    source 9
    target 30
    RMSD 2.244474
    transitionProbability 0.19029
  ]
  edge [
    source 10
    target 11
    RMSD 0.579631
    transitionProbability 0.496255
  ]
  edge [
    source 10
    target 21
    RMSD 1.383669
    transitionProbability 2e-06
  ]
  edge [
    source 10
    target 22
    RMSD 2.601626
    transitionProbability 1e-06
  ]
  edge [
    source 10
    target 24
    RMSD 0.652625
    transitionProbability 0.496255
  ]
  edge [
    source 10
    target 25
    RMSD 1.16642
    transitionProbability 0.007405
  ]
  edge [
    source 10
    target 26
    RMSD 1.286654
    transitionProbability 8.3e-05
  ]
  edge [
    source 11
    target 24
    RMSD 0.963293
    transitionProbability 0.960722
  ]
  edge [
    source 11
    target 25
    RMSD 1.061447
    transitionProbability 0.000577
  ]
  edge [
    source 11
    target 10
    RMSD 0.579631
    transitionProbability 0.038694
  ]
  edge [
    source 11
    target 26
    RMSD 1.223773
    transitionProbability 6e-06
  ]
  edge [
    source 12
    target 0
    RMSD 4.664893
    transitionProbability 4e-06
  ]
  edge [
    source 12
    target 1
    RMSD 0.821394
    transitionProbability 0.076923
  ]
  edge [
    source 12
    target 2
    RMSD 0.438523
    transitionProbability 0.076923
  ]
  edge [
    source 12
    target 3
    RMSD 4.312597
    transitionProbability 0.076923
  ]
  edge [
    source 12
    target 5
    RMSD 0.751209
    transitionProbability 0.076923
  ]
  edge [
    source 12
    target 13
    RMSD 1.025733
    transitionProbability 0.076923
  ]
  edge [
    source 12
    target 14
    RMSD 0.559836
    transitionProbability 0.076923
  ]
  edge [
    source 12
    target 15
    RMSD 0.334784
    transitionProbability 0.076923
  ]
  edge [
    source 12
    target 17
    RMSD 0.774042
    transitionProbability 0.076923
  ]
  edge [
    source 12
    target 19
    RMSD 0.818713
    transitionProbability 0.076923
  ]
  edge [
    source 12
    target 20
    RMSD 2.740953
    transitionProbability 0.076923
  ]
  edge [
    source 12
    target 22
    RMSD 5.933065
    transitionProbability 0.076923
  ]
  edge [
    source 12
    target 30
    RMSD 5.625251
    transitionProbability 0.076923
  ]
  edge [
    source 12
    target 31
    RMSD 0.631532
    transitionProbability 0.076923
  ]
  edge [
    source 13
    target 1
    RMSD 1.61458
    transitionProbability 0.079217
  ]
  edge [
    source 13
    target 2
    RMSD 1.359097
    transitionProbability 0.079217
  ]
  edge [
    source 13
    target 3
    RMSD 4.701503
    transitionProbability 0.044044
  ]
  edge [
    source 13
    target 5
    RMSD 1.417874
    transitionProbability 0.079217
  ]
  edge [
    source 13
    target 12
    RMSD 1.025733
    transitionProbability 0.005351
  ]
  edge [
    source 13
    target 14
    RMSD 1.133989
    transitionProbability 0.079217
  ]
  edge [
    source 13
    target 15
    RMSD 1.206796
    transitionProbability 0.079217
  ]
  edge [
    source 13
    target 17
    RMSD 0.648391
    transitionProbability 0.079217
  ]
  edge [
    source 13
    target 19
    RMSD 0.770983
    transitionProbability 0.079217
  ]
  edge [
    source 13
    target 20
    RMSD 2.734263
    transitionProbability 0.079217
  ]
  edge [
    source 13
    target 22
    RMSD 5.11718
    transitionProbability 0.079217
  ]
  edge [
    source 13
    target 23
    RMSD 5.471231
    transitionProbability 0.079217
  ]
  edge [
    source 13
    target 25
    RMSD 5.88991
    transitionProbability 0.079217
  ]
  edge [
    source 13
    target 31
    RMSD 1.560203
    transitionProbability 0.079217
  ]
  edge [
    source 14
    target 2
    RMSD 0.663596
    transitionProbability 2e-06
  ]
  edge [
    source 14
    target 5
    RMSD 0.518694
    transitionProbability 0.255819
  ]
  edge [
    source 14
    target 15
    RMSD 0.61939
    transitionProbability 0.006414
  ]
  edge [
    source 14
    target 17
    RMSD 0.998441
    transitionProbability 0.368142
  ]
  edge [
    source 14
    target 20
    RMSD 2.979662
    transitionProbability 0.368142
  ]
  edge [
    source 14
    target 22
    RMSD 5.825035
    transitionProbability 0.001334
  ]
  edge [
    source 14
    target 31
    RMSD 0.629663
    transitionProbability 0.000146
  ]
  edge [
    source 15
    target 1
    RMSD 0.602518
    transitionProbability 7e-06
  ]
  edge [
    source 15
    target 2
    RMSD 0.431352
    transitionProbability 8.3e-05
  ]
  edge [
    source 15
    target 5
    RMSD 0.883249
    transitionProbability 0.23634
  ]
  edge [
    source 15
    target 14
    RMSD 0.61939
    transitionProbability 0.23634
  ]
  edge [
    source 15
    target 17
    RMSD 0.827546
    transitionProbability 0.23634
  ]
  edge [
    source 15
    target 19
    RMSD 1.044555
    transitionProbability 1e-06
  ]
  edge [
    source 15
    target 20
    RMSD 2.574834
    transitionProbability 0.23634
  ]
  edge [
    source 15
    target 22
    RMSD 5.922779
    transitionProbability 0.049169
  ]
  edge [
    source 15
    target 31
    RMSD 0.689247
    transitionProbability 0.005378
  ]
  edge [
    source 16
    target 10
    RMSD 1.246287
    transitionProbability 0.142857
  ]
  edge [
    source 16
    target 11
    RMSD 1.186658
    transitionProbability 0.142857
  ]
  edge [
    source 16
    target 21
    RMSD 1.793181
    transitionProbability 0.142857
  ]
  edge [
    source 16
    target 22
    RMSD 2.89067
    transitionProbability 0.142857
  ]
  edge [
    source 16
    target 23
    RMSD 1.521374
    transitionProbability 4e-06
  ]
  edge [
    source 16
    target 24
    RMSD 1.468943
    transitionProbability 0.142857
  ]
  edge [
    source 16
    target 25
    RMSD 1.424508
    transitionProbability 0.142857
  ]
  edge [
    source 16
    target 26
    RMSD 0.918022
    transitionProbability 0.142857
  ]
  edge [
    source 17
    target 2
    RMSD 0.978747
    transitionProbability 1e-06
  ]
  edge [
    source 17
    target 5
    RMSD 1.321843
    transitionProbability 0.061498
  ]
  edge [
    source 17
    target 14
    RMSD 0.998441
    transitionProbability 0.0885
  ]
  edge [
    source 17
    target 15
    RMSD 0.827546
    transitionProbability 0.001542
  ]
  edge [
    source 17
    target 20
    RMSD 2.296582
    transitionProbability 0.848104
  ]
  edge [
    source 17
    target 22
    RMSD 5.345002
    transitionProbability 0.000321
  ]
  edge [
    source 17
    target 31
    RMSD 1.326168
    transitionProbability 3.5e-05
  ]
  edge [
    source 18
    target 0
    RMSD 3.53805
    transitionProbability 0.142857
  ]
  edge [
    source 18
    target 3
    RMSD 3.474535
    transitionProbability 0.142857
  ]
  edge [
    source 18
    target 4
    RMSD 3.292265
    transitionProbability 0.142857
  ]
  edge [
    source 18
    target 6
    RMSD 4.866134
    transitionProbability 0.142857
  ]
  edge [
    source 18
    target 9
    RMSD 2.564945
    transitionProbability 0.142857
  ]
  edge [
    source 18
    target 20
    RMSD 4.466493
    transitionProbability 0.142857
  ]
  edge [
    source 18
    target 30
    RMSD 3.071971
    transitionProbability 0.142857
  ]
  edge [
    source 19
    target 1
    RMSD 1.468749
    transitionProbability 0.111111
  ]
  edge [
    source 19
    target 2
    RMSD 1.136963
    transitionProbability 0.111111
  ]
  edge [
    source 19
    target 5
    RMSD 0.950926
    transitionProbability 0.111111
  ]
  edge [
    source 19
    target 14
    RMSD 0.805602
    transitionProbability 0.111111
  ]
  edge [
    source 19
    target 15
    RMSD 1.044555
    transitionProbability 0.111111
  ]
  edge [
    source 19
    target 17
    RMSD 1.013799
    transitionProbability 0.111111
  ]
  edge [
    source 19
    target 20
    RMSD 3.22313
    transitionProbability 0.111111
  ]
  edge [
    source 19
    target 22
    RMSD 5.630186
    transitionProbability 0.111111
  ]
  edge [
    source 19
    target 31
    RMSD 1.168547
    transitionProbability 0.111111
  ]
  edge [
    source 20
    target 2
    RMSD 2.726266
    transitionProbability 1e-06
  ]
  edge [
    source 20
    target 5
    RMSD 3.356651
    transitionProbability 0.061498
  ]
  edge [
    source 20
    target 14
    RMSD 2.979662
    transitionProbability 0.0885
  ]
  edge [
    source 20
    target 15
    RMSD 2.574834
    transitionProbability 0.001542
  ]
  edge [
    source 20
    target 17
    RMSD 2.296582
    transitionProbability 0.848104
  ]
  edge [
    source 20
    target 22
    RMSD 5.454196
    transitionProbability 0.000321
  ]
  edge [
    source 20
    target 31
    RMSD 3.134734
    transitionProbability 3.5e-05
  ]
  edge [
    source 21
    target 10
    RMSD 1.383669
    transitionProbability 0.187794
  ]
  edge [
    source 21
    target 11
    RMSD 1.406063
    transitionProbability 0.187794
  ]
  edge [
    source 21
    target 22
    RMSD 3.341907
    transitionProbability 0.061029
  ]
  edge [
    source 21
    target 24
    RMSD 1.613258
    transitionProbability 0.187794
  ]
  edge [
    source 21
    target 25
    RMSD 1.797967
    transitionProbability 0.187794
  ]
  edge [
    source 21
    target 26
    RMSD 1.749677
    transitionProbability 0.187794
  ]
  edge [
    source 22
    target 10
    RMSD 2.601626
    transitionProbability 0.1
  ]
  edge [
    source 22
    target 11
    RMSD 2.73893
    transitionProbability 0.1
  ]
  edge [
    source 22
    target 14
    RMSD 5.825035
    transitionProbability 0.1
  ]
  edge [
    source 22
    target 15
    RMSD 5.922779
    transitionProbability 0.1
  ]
  edge [
    source 22
    target 17
    RMSD 5.345002
    transitionProbability 0.1
  ]
  edge [
    source 22
    target 19
    RMSD 5.630186
    transitionProbability 3e-06
  ]
  edge [
    source 22
    target 20
    RMSD 5.454196
    transitionProbability 0.1
  ]
  edge [
    source 22
    target 21
    RMSD 3.341907
    transitionProbability 0.1
  ]
  edge [
    source 22
    target 24
    RMSD 2.123859
    transitionProbability 0.1
  ]
  edge [
    source 22
    target 25
    RMSD 2.170106
    transitionProbability 0.1
  ]
  edge [
    source 22
    target 26
    RMSD 2.560944
    transitionProbability 0.1
  ]
  edge [
    source 23
    target 7
    RMSD 2.221768
    transitionProbability 1e-06
  ]
  edge [
    source 23
    target 8
    RMSD 2.588595
    transitionProbability 0.000296
  ]
  edge [
    source 23
    target 10
    RMSD 2.121781
    transitionProbability 0.099968
  ]
  edge [
    source 23
    target 11
    RMSD 2.068302
    transitionProbability 0.099968
  ]
  edge [
    source 23
    target 13
    RMSD 5.471231
    transitionProbability 2.1e-05
  ]
  edge [
    source 23
    target 16
    RMSD 1.521374
    transitionProbability 0.099968
  ]
  edge [
    source 23
    target 17
    RMSD 5.84708
    transitionProbability 0.099968
  ]
  edge [
    source 23
    target 19
    RMSD 5.888394
    transitionProbability 0.099968
  ]
  edge [
    source 23
    target 21
    RMSD 2.643792
    transitionProbability 0.099968
  ]
  edge [
    source 23
    target 22
    RMSD 2.15033
    transitionProbability 0.099968
  ]
  edge [
    source 23
    target 24
    RMSD 1.860109
    transitionProbability 0.099968
  ]
  edge [
    source 23
    target 25
    RMSD 1.524352
    transitionProbability 0.099968
  ]
  edge [
    source 23
    target 26
    RMSD 1.248872
    transitionProbability 0.099968
  ]
  edge [
    source 23
    target 27
    RMSD 2.043538
    transitionProbability 1e-06
  ]
  edge [
    source 24
    target 25
    RMSD 0.817408
    transitionProbability 0.000577
  ]
  edge [
    source 24
    target 10
    RMSD 0.652625
    transitionProbability 0.038694
  ]
  edge [
    source 24
    target 11
    RMSD 0.963293
    transitionProbability 0.960722
  ]
  edge [
    source 24
    target 26
    RMSD 1.13905
    transitionProbability 6e-06
  ]
  edge [
    source 25
    target 10
    RMSD 1.16642
    transitionProbability 0.332058
  ]
  edge [
    source 25
    target 11
    RMSD 1.061447
    transitionProbability 0.332058
  ]
  edge [
    source 25
    target 21
    RMSD 1.797967
    transitionProbability 7.4e-05
  ]
  edge [
    source 25
    target 22
    RMSD 2.170106
    transitionProbability 2.4e-05
  ]
  edge [
    source 25
    target 24
    RMSD 0.817408
    transitionProbability 0.332058
  ]
  edge [
    source 25
    target 26
    RMSD 0.762847
    transitionProbability 0.00373
  ]
  edge [
    source 26
    target 10
    RMSD 1.286654
    transitionProbability 0.248371
  ]
  edge [
    source 26
    target 11
    RMSD 1.223773
    transitionProbability 0.248371
  ]
  edge [
    source 26
    target 21
    RMSD 1.749677
    transitionProbability 0.004918
  ]
  edge [
    source 26
    target 22
    RMSD 2.560944
    transitionProbability 0.001598
  ]
  edge [
    source 26
    target 24
    RMSD 1.13905
    transitionProbability 0.248371
  ]
  edge [
    source 26
    target 25
    RMSD 0.762847
    transitionProbability 0.248371
  ]
  edge [
    source 27
    target 7
    RMSD 0.651685
    transitionProbability 0.090909
  ]
  edge [
    source 27
    target 8
    RMSD 0.983285
    transitionProbability 0.090909
  ]
  edge [
    source 27
    target 10
    RMSD 1.564303
    transitionProbability 0.090909
  ]
  edge [
    source 27
    target 11
    RMSD 1.8285
    transitionProbability 0.090909
  ]
  edge [
    source 27
    target 16
    RMSD 2.001732
    transitionProbability 0.090909
  ]
  edge [
    source 27
    target 21
    RMSD 2.453098
    transitionProbability 0.090909
  ]
  edge [
    source 27
    target 22
    RMSD 1.513197
    transitionProbability 0.090909
  ]
  edge [
    source 27
    target 23
    RMSD 2.043538
    transitionProbability 0.090909
  ]
  edge [
    source 27
    target 24
    RMSD 1.31133
    transitionProbability 0.090909
  ]
  edge [
    source 27
    target 25
    RMSD 1.650168
    transitionProbability 0.090909
  ]
  edge [
    source 27
    target 26
    RMSD 1.909089
    transitionProbability 0.090909
  ]
  edge [
    source 27
    target 29
    RMSD 1.393781
    transitionProbability 1e-06
  ]
  edge [
    source 28
    target 0
    RMSD 4.826948
    transitionProbability 0.0625
  ]
  edge [
    source 28
    target 1
    RMSD 0.797989
    transitionProbability 0.0625
  ]
  edge [
    source 28
    target 2
    RMSD 0.720515
    transitionProbability 0.0625
  ]
  edge [
    source 28
    target 3
    RMSD 4.486384
    transitionProbability 0.0625
  ]
  edge [
    source 28
    target 4
    RMSD 4.574529
    transitionProbability 0.0625
  ]
  edge [
    source 28
    target 5
    RMSD 0.875516
    transitionProbability 0.0625
  ]
  edge [
    source 28
    target 12
    RMSD 0.503894
    transitionProbability 0.0625
  ]
  edge [
    source 28
    target 13
    RMSD 0.921951
    transitionProbability 0.0625
  ]
  edge [
    source 28
    target 14
    RMSD 0.478707
    transitionProbability 0.0625
  ]
  edge [
    source 28
    target 15
    RMSD 0.561321
    transitionProbability 0.0625
  ]
  edge [
    source 28
    target 17
    RMSD 0.752782
    transitionProbability 0.0625
  ]
  edge [
    source 28
    target 19
    RMSD 0.905527
    transitionProbability 0.0625
  ]
  edge [
    source 28
    target 20
    RMSD 2.632305
    transitionProbability 0.0625
  ]
  edge [
    source 28
    target 22
    RMSD 5.614648
    transitionProbability 0.0625
  ]
  edge [
    source 28
    target 30
    RMSD 5.813072
    transitionProbability 0.0625
  ]
  edge [
    source 28
    target 31
    RMSD 0.86336
    transitionProbability 0.0625
  ]
  edge [
    source 29
    target 7
    RMSD 1.500298
    transitionProbability 0.083333
  ]
  edge [
    source 29
    target 8
    RMSD 1.513677
    transitionProbability 0.083333
  ]
  edge [
    source 29
    target 10
    RMSD 1.430669
    transitionProbability 0.083333
  ]
  edge [
    source 29
    target 11
    RMSD 1.470689
    transitionProbability 0.083333
  ]
  edge [
    source 29
    target 16
    RMSD 1.909039
    transitionProbability 0.083333
  ]
  edge [
    source 29
    target 21
    RMSD 1.991751
    transitionProbability 0.083333
  ]
  edge [
    source 29
    target 22
    RMSD 2.331097
    transitionProbability 0.083333
  ]
  edge [
    source 29
    target 23
    RMSD 2.452145
    transitionProbability 0.083333
  ]
  edge [
    source 29
    target 24
    RMSD 1.614824
    transitionProbability 0.083333
  ]
  edge [
    source 29
    target 25
    RMSD 1.885285
    transitionProbability 0.083333
  ]
  edge [
    source 29
    target 26
    RMSD 2.12195
    transitionProbability 0.083333
  ]
  edge [
    source 29
    target 27
    RMSD 1.393781
    transitionProbability 0.083333
  ]
  edge [
    source 30
    target 1
    RMSD 5.613415
    transitionProbability 0.166667
  ]
  edge [
    source 30
    target 2
    RMSD 5.449446
    transitionProbability 0.166667
  ]
  edge [
    source 30
    target 15
    RMSD 5.588416
    transitionProbability 0.166667
  ]
  edge [
    source 30
    target 17
    RMSD 5.712486
    transitionProbability 0.166667
  ]
  edge [
    source 30
    target 20
    RMSD 4.83324
    transitionProbability 0.166667
  ]
  edge [
    source 30
    target 31
    RMSD 5.662694
    transitionProbability 0.166667
  ]
  edge [
    source 31
    target 1
    RMSD 0.738846
    transitionProbability 0.00025
  ]
  edge [
    source 31
    target 2
    RMSD 0.47667
    transitionProbability 0.003089
  ]
  edge [
    source 31
    target 5
    RMSD 0.479666
    transitionProbability 0.199321
  ]
  edge [
    source 31
    target 14
    RMSD 0.629663
    transitionProbability 0.199321
  ]
  edge [
    source 31
    target 15
    RMSD 0.689247
    transitionProbability 0.199321
  ]
  edge [
    source 31
    target 17
    RMSD 1.326168
    transitionProbability 0.199321
  ]
  edge [
    source 31
    target 19
    RMSD 1.168547
    transitionProbability 5.3e-05
  ]
  edge [
    source 31
    target 20
    RMSD 3.134734
    transitionProbability 0.199321
  ]
]
