# Supplementary material for: RaTrav: a tool for calculating mean first-passage times on biochemical networks
Source: BMC Syst Biol. 2013 Nov 21;7:130. doi: 10.1186/1752-0509-7-130 (PMC4222613; doi:10.1186/1752-0509-7-130)
Supplement: Additional file 1 — RaTrav examples file. File containing RaTrav input and output data for the two case studies presented. [file 1752-0509-7-130-S1.zip › SupplementaryFiles/Example1/1KXP.rmsd]

100a.pdb 100d.pdb 101c.pdb 22c.pdb 22d.pdb 40c.pdb 41a.pdb 41d.pdb 59a.pdb 59b.pdb 59d.pdb 60a.pdb 60c.pdb 61a.pdb 61b.pdb 61d.pdb 62a.pdb 62b.pdb 63a.pdb 63d.pdb 79a.pdb 80a.pdb 80c.pdb 80d.pdb 81a.pdb 81b.pdb 81c.pdb 81d.pdb 82a.pdb 99a.pdb 99c.pdb 99d.pdb 
0.000000 4.794426 4.564728 0.519530 0.561268 5.147593 4.865376 10.427348 10.799866 2.808018 11.033096 10.880759 4.664893 5.027767 5.094387 4.684052 10.932852 4.736979 3.538050 5.235924 4.120603 11.351526 8.970516 9.552196 10.533145 10.107948 10.398226 10.265334 4.826948 10.831418 1.485996 4.770314 
4.794426 0.000000 0.594204 4.423457 4.480387 0.958114 2.958798 7.495109 7.892004 7.166628 7.929832 7.941636 0.821394 1.614580 0.756947 0.602518 7.998145 1.184982 6.411416 1.468749 2.611382 8.141384 6.060805 6.686070 7.338912 7.079017 7.333644 7.298830 0.797989 8.098481 5.613415 0.738846 
4.564728 0.594204 0.000000 4.209364 4.295632 0.757394 3.218872 7.624961 8.033845 7.061688 7.998805 7.975689 0.438523 1.359097 0.663596 0.431352 8.016517 0.978747 6.423828 1.136963 2.726266 8.184912 6.193364 6.690826 7.418076 7.102681 7.344258 7.424076 0.720515 8.181745 5.449446 0.476670 
0.519530 4.423457 4.209364 0.000000 0.329643 4.814310 4.549804 10.136117 10.504274 3.069128 10.750009 10.612278 4.312597 4.701503 4.755364 4.313363 10.657128 4.376535 3.474535 4.911682 3.728379 11.073441 8.650644 9.275300 10.238583 9.823520 10.114629 9.967413 4.486384 10.554827 1.597607 4.431864 
0.561268 4.480387 4.295632 0.329643 0.000000 4.907927 4.469741 10.203918 10.567531 2.900985 10.849387 10.721365 4.420172 4.821110 4.843240 4.409180 10.773823 4.476319 3.292265 5.039882 3.738655 11.189974 8.724814 9.384778 10.335489 9.936157 10.233465 10.048393 4.574529 10.646262 1.436994 4.520994 
5.147593 0.958114 0.757394 4.814310 4.907927 0.000000 3.732559 7.546508 7.961503 7.688681 7.787983 7.765817 0.751209 1.417874 0.518694 0.883249 7.834865 1.321843 7.131200 0.950926 3.356651 7.906920 6.163737 6.566271 7.213353 6.909946 7.142475 7.328969 0.875516 8.058969 6.074631 0.479666 
4.865376 2.958798 3.218872 4.549804 4.469741 3.732559 0.000000 6.857436 7.190383 6.357014 7.839968 7.905085 3.344468 3.334267 3.352396 3.175974 7.976605 2.930828 4.866134 3.773460 1.594803 8.314771 5.541203 6.613227 7.275560 7.110982 7.434942 6.832113 3.090877 7.685368 5.449164 3.567208 
10.427348 7.495109 7.624961 10.136117 10.203918 7.546508 6.857436 0.000000 0.528779 12.024407 1.689090 1.996590 7.368045 6.519746 7.209066 7.371505 2.181437 6.791969 10.570704 6.992236 6.936310 2.674150 1.671731 2.221768 1.510932 1.914290 2.163688 0.651685 7.031450 1.500298 11.466417 7.805743 
10.799866 7.892004 8.033845 10.504274 10.567531 7.961503 7.190383 0.528779 0.000000 12.344323 1.818535 2.162721 7.782902 6.945907 7.627417 7.778867 2.355788 7.200203 10.849442 7.424312 7.281821 2.847895 1.981186 2.588595 1.757696 2.240555 2.464816 0.983285 7.448167 1.513677 11.818391 8.219376 
2.808018 7.166628 7.061688 3.069128 2.900985 7.688681 6.357014 12.024407 12.344323 0.000000 12.850550 12.708589 7.177196 7.490935 7.568232 7.137568 12.771371 7.157982 2.564945 7.790751 5.851377 13.273905 10.635975 11.421448 12.382891 12.007644 12.325931 11.907397 7.260216 12.447365 2.244474 7.295933 
11.033096 7.929832 7.998805 10.750009 10.849387 7.787983 7.839968 1.689090 1.818535 12.850550 0.000000 0.579631 7.701087 6.820827 7.528148 7.756397 1.246287 7.198757 11.615306 7.210541 7.790667 1.383669 2.601626 2.121781 0.652625 1.166420 1.286654 1.564303 7.397779 1.430669 12.172118 8.112164 
10.880759 7.941636 7.975689 10.612278 10.721365 7.765817 7.905085 1.996590 2.162721 12.708589 0.579631 0.000000 7.662989 6.754953 7.515890 7.737953 1.186658 7.161731 11.556537 7.158205 7.790631 1.406063 2.738930 2.068302 0.963293 1.061447 1.223773 1.828500 7.370973 1.470689 12.055481 8.088881 
4.664893 0.821394 0.438523 4.312597 4.420172 0.751209 3.344468 7.368045 7.782902 7.177196 7.701087 7.662989 0.000000 1.025733 0.559836 0.334784 7.694532 0.774042 6.549811 0.818713 2.740953 7.874700 5.933065 6.379114 7.128617 6.796036 7.029054 7.147146 0.503894 7.887202 5.625251 0.631532 
5.027767 1.614580 1.359097 4.701503 4.821110 1.417874 3.334267 6.519746 6.945907 7.490935 6.820827 6.754953 1.025733 0.000000 1.133989 1.206796 6.792673 0.648391 6.775990 0.770983 2.734263 7.014652 5.117180 5.471231 6.262478 5.889910 6.129635 6.308912 0.921951 7.009038 6.105934 1.560203 
5.094387 0.756947 0.663596 4.755364 4.843240 0.518694 3.352396 7.209066 7.627417 7.568232 7.528148 7.515890 0.559836 1.133989 0.000000 0.619390 7.563649 0.998441 6.894443 0.805602 2.979662 7.680342 5.825035 6.269388 6.950151 6.655096 6.885852 6.997453 0.478707 7.763956 6.033645 0.629663 
4.684052 0.602518 0.431352 4.313363 4.409180 0.883249 3.175974 7.371505 7.778867 7.137568 7.756397 7.737953 0.334784 1.206796 0.619390 0.000000 7.761895 0.827546 6.427693 1.044555 2.574834 7.950936 5.922779 6.444975 7.175810 6.866676 7.102536 7.152458 0.561321 7.926398 5.588416 0.689247 
10.932852 7.998145 8.016517 10.657128 10.773823 7.834865 7.976605 2.181437 2.355788 12.771371 1.246287 1.186658 7.694532 6.792673 7.563649 7.761895 0.000000 7.190623 11.561870 7.172897 7.793766 1.793181 2.890670 1.521374 1.468943 1.424508 0.918022 2.001732 7.429552 1.909039 12.084064 8.143018 
4.736979 1.184982 0.978747 4.376535 4.476319 1.321843 2.930828 6.791969 7.200203 7.157982 7.198757 7.161731 0.774042 0.648391 0.998441 0.827546 7.190623 0.000000 6.349621 1.013799 2.296582 7.439626 5.345002 5.847080 6.623396 6.282495 6.533694 6.600554 0.752782 7.344276 5.712486 1.326168 
3.538050 6.411416 6.423828 3.474535 3.292265 7.131200 4.866134 10.570704 10.849442 2.564945 11.615306 11.556537 6.549811 6.775990 6.894443 6.427693 11.561870 6.349621 0.000000 7.167276 4.466493 12.152065 9.220779 10.216701 11.125795 10.826137 11.141936 10.506103 6.574793 11.175095 3.071971 6.756796 
5.235924 1.468749 1.136963 4.911682 5.039882 0.950926 3.773460 6.992236 7.424312 7.790751 7.210541 7.158205 0.818713 0.770983 0.805602 1.044555 7.172897 1.013799 7.167276 0.000000 3.223130 7.329292 5.630186 5.888394 6.649155 6.285876 6.488336 6.760016 0.905527 7.481818 6.267024 1.168547 
4.120603 2.611382 2.726266 3.728379 3.738655 3.356651 1.594803 6.936310 7.281821 5.851377 7.790667 7.790631 2.740953 2.734263 2.979662 2.574834 7.793766 2.296582 4.466493 3.223130 0.000000 8.238378 5.454196 6.417920 7.229795 6.958137 7.256705 6.810913 2.632305 7.617550 4.833240 3.134734 
11.351526 8.141384 8.184912 11.073441 11.189974 7.906920 8.314771 2.674150 2.847895 13.273905 1.383669 1.406063 7.874700 7.014652 7.680342 7.950936 1.793181 7.439626 12.152065 7.329292 8.238378 0.000000 3.341907 2.643792 1.613258 1.797967 1.749677 2.453098 7.585726 1.991751 12.531659 8.254144 
8.970516 6.060805 6.193364 8.650644 8.724814 6.163737 5.541203 1.671731 1.981186 10.635975 2.601626 2.738930 5.933065 5.117180 5.825035 5.922779 2.890670 5.345002 9.220779 5.630186 5.454196 3.341907 0.000000 2.150330 2.123859 2.170106 2.560944 1.513197 5.614648 2.331097 9.995486 6.396117 
9.552196 6.686070 6.690826 9.275300 9.384778 6.566271 6.613227 2.221768 2.588595 11.421448 2.121781 2.068302 6.379114 5.471231 6.269388 6.444975 1.521374 5.847080 10.216701 5.888394 6.417920 2.643792 2.150330 0.000000 1.860109 1.524352 1.248872 2.043538 6.116283 2.452145 10.682327 6.847260 
10.533145 7.338912 7.418076 10.238583 10.335489 7.213353 7.275560 1.510932 1.757696 12.382891 0.652625 0.963293 7.128617 6.262478 6.950151 7.175810 1.468943 6.623396 11.125795 6.649155 7.229795 1.613258 2.123859 1.860109 0.000000 0.817408 1.139050 1.311330 6.824760 1.614824 11.651494 7.535786 
10.107948 7.079017 7.102681 9.823520 9.936157 6.909946 7.110982 1.914290 2.240555 12.007644 1.166420 1.061447 6.796036 5.889910 6.655096 6.866676 1.424508 6.282495 10.826137 6.285876 6.958137 1.797967 2.170106 1.524352 0.817408 0.000000 0.762847 1.650168 6.520049 1.885285 11.255520 7.230089 
10.398226 7.333644 7.344258 10.114629 10.233465 7.142475 7.434942 2.163688 2.464816 12.325931 1.286654 1.223773 7.029054 6.129635 6.885852 7.102536 0.918022 6.533694 11.141936 6.488336 7.256705 1.749677 2.560944 1.248872 1.139050 0.762847 0.000000 1.909089 6.768807 2.121950 11.546598 7.464432 
10.265334 7.298830 7.424076 9.967413 10.048393 7.328969 6.832113 0.651685 0.983285 11.907397 1.564303 1.828500 7.147146 6.308912 6.997453 7.152458 2.001732 6.600554 10.506103 6.760016 6.810913 2.453098 1.513197 2.043538 1.311330 1.650168 1.909089 0.000000 6.817762 1.393781 11.327105 7.589531 
4.826948 0.797989 0.720515 4.486384 4.574529 0.875516 3.090877 7.031450 7.448167 7.260216 7.397779 7.370973 0.503894 0.921951 0.478707 0.561321 7.429552 0.752782 6.574793 0.905527 2.632305 7.585726 5.614648 6.116283 6.824760 6.520049 6.768807 6.817762 0.000000 7.570187 5.813072 0.863360 
10.831418 8.098481 8.181745 10.554827 10.646262 8.058969 7.685368 1.500298 1.513677 12.447365 1.430669 1.470689 7.887202 7.009038 7.763956 7.926398 1.909039 7.344276 11.175095 7.481818 7.617550 1.991751 2.331097 2.452145 1.614824 1.885285 2.121950 1.393781 7.570187 0.000000 11.950610 8.336526 
1.485996 5.613415 5.449446 1.597607 1.436994 6.074631 5.449164 11.466417 11.818391 2.244474 12.172118 12.055481 5.625251 6.105934 6.033645 5.588416 12.084064 5.712486 3.071971 6.267024 4.833240 12.531659 9.995486 10.682327 11.651494 11.255520 11.546598 11.327105 5.813072 11.950610 0.000000 5.662694 
4.770314 0.738846 0.476670 4.431864 4.520994 0.479666 3.567208 7.805743 8.219376 7.295933 8.112164 8.088881 0.631532 1.560203 0.629663 0.689247 8.143018 1.326168 6.756796 1.168547 3.134734 8.254144 6.396117 6.847260 7.535786 7.230089 7.464432 7.589531 0.863360 8.336526 5.662694 0.000000 
