# Supplementary material for: RaTrav: a tool for calculating mean first-passage times on biochemical networks
Source: BMC Syst Biol. 2013 Nov 21;7:130. doi: 10.1186/1752-0509-7-130 (PMC4222613; doi:10.1186/1752-0509-7-130)
Supplement: Additional file 1 — RaTrav examples file. File containing RaTrav input and output data for the two case studies presented. [file 1752-0509-7-130-S1.zip › SupplementaryFiles/Example2/ratrav_flux_1_plus.in]

WALK 1000000
SIMU 1
MFPT 194 200
NODE 0 1 0.0130463144162 1.0 2 0.0130463144162 1.0 3 0.0130463144162 1.0 4 0.0130463144162 1.0 5 0.0130463144162 1.0 6 0.0130463144162 1.0 7 0.0130463144162 1.0 0 0.908675799087 1.0 
NODE 1 0 0.0456621004566 1.0 8 0.0456621004566 1.0 1 0.908675799087 1.0 
NODE 2 0 0.0913242009132 1.0 2 0.908675799087 1.0 
NODE 3 0 0.0913242009132 1.0 3 0.908675799087 1.0 
NODE 4 0 0.0228310502283 1.0 9 0.0228310502283 1.0 10 0.0228310502283 1.0 11 0.0228310502283 1.0 4 0.908675799087 1.0 
NODE 5 0 0.0913242009132 1.0 5 0.908675799087 1.0 
NODE 6 0 0.0130463144162 1.0 12 0.0130463144162 1.0 13 0.0130463144162 1.0 14 0.0130463144162 1.0 15 0.0130463144162 1.0 16 0.0130463144162 1.0 17 0.0130463144162 1.0 6 0.908675799087 1.0 
NODE 7 0 0.0913242009132 1.0 7 0.908675799087 1.0 
NODE 8 1 0.0913242009132 1.0 8 0.908675799087 1.0 
NODE 9 4 0.0913242009132 1.0 9 0.908675799087 1.0 
NODE 10 4 0.0456621004566 1.0 18 0.0456621004566 1.0 10 0.908675799087 1.0 
NODE 11 4 0.0304414003044 1.0 19 0.0304414003044 1.0 20 0.0304414003044 1.0 11 0.908675799087 1.0 
NODE 12 6 0.0456621004566 1.0 21 0.0456621004566 1.0 12 0.908675799087 1.0 
NODE 13 6 0.0456621004566 1.0 22 0.0456621004566 1.0 13 0.908675799087 1.0 
NODE 14 6 0.0913242009132 1.0 14 0.908675799087 1.0 
NODE 15 6 0.00186375920231 1.0 23 0.00186375920231 1.0 24 0.00186375920231 1.0 25 0.00186375920231 1.0 26 0.00186375920231 1.0 27 0.00186375920231 1.0 28 0.00186375920231 1.0 29 0.00186375920231 1.0 30 0.00186375920231 1.0 31 0.00186375920231 1.0 32 0.00186375920231 1.0 33 0.00186375920231 1.0 34 0.00186375920231 1.0 35 0.00186375920231 1.0 36 0.00186375920231 1.0 37 0.00186375920231 1.0 38 0.00186375920231 1.0 39 0.00186375920231 1.0 40 0.00186375920231 1.0 41 0.00186375920231 1.0 42 0.00186375920231 1.0 43 0.00186375920231 1.0 44 0.00186375920231 1.0 45 0.00186375920231 1.0 46 0.00186375920231 1.0 47 0.00186375920231 1.0 48 0.00186375920231 1.0 49 0.00186375920231 1.0 50 0.00186375920231 1.0 51 0.00186375920231 1.0 52 0.00186375920231 1.0 53 0.00186375920231 1.0 54 0.00186375920231 1.0 55 0.00186375920231 1.0 56 0.00186375920231 1.0 57 0.00186375920231 1.0 58 0.00186375920231 1.0 59 0.00186375920231 1.0 60 0.00186375920231 1.0 61 0.00186375920231 1.0 62 0.00186375920231 1.0 63 0.00186375920231 1.0 64 0.00186375920231 1.0 65 0.00186375920231 1.0 66 0.00186375920231 1.0 67 0.00186375920231 1.0 68 0.00186375920231 1.0 69 0.00186375920231 1.0 70 0.00186375920231 1.0 15 0.908675799087 1.0 
NODE 16 6 0.0228310502283 1.0 71 0.0228310502283 1.0 72 0.0228310502283 1.0 73 0.0228310502283 1.0 16 0.908675799087 1.0 
NODE 17 6 0.0228310502283 1.0 74 0.0228310502283 1.0 75 0.0228310502283 1.0 76 0.0228310502283 1.0 17 0.908675799087 1.0 
NODE 18 10 0.0913242009132 1.0 18 0.908675799087 1.0 
NODE 19 11 0.0913242009132 1.0 19 0.908675799087 1.0 
NODE 20 11 0.0152207001522 1.0 77 0.0152207001522 1.0 78 0.0152207001522 1.0 79 0.0152207001522 1.0 80 0.0152207001522 1.0 81 0.0152207001522 1.0 20 0.908675799087 1.0 
NODE 21 12 0.0456621004566 1.0 82 0.0456621004566 1.0 21 0.908675799087 1.0 
NODE 22 13 0.0913242009132 1.0 22 0.908675799087 1.0 
NODE 23 15 0.0913242009132 1.0 23 0.908675799087 1.0 
NODE 24 15 0.0913242009132 1.0 24 0.908675799087 1.0 
NODE 25 15 0.0913242009132 1.0 25 0.908675799087 1.0 
NODE 26 15 0.0913242009132 1.0 26 0.908675799087 1.0 
NODE 27 15 0.0913242009132 1.0 27 0.908675799087 1.0 
NODE 28 15 0.0913242009132 1.0 28 0.908675799087 1.0 
NODE 29 15 0.0913242009132 1.0 29 0.908675799087 1.0 
NODE 30 15 0.0913242009132 1.0 30 0.908675799087 1.0 
NODE 31 15 0.0913242009132 1.0 31 0.908675799087 1.0 
NODE 32 15 0.0913242009132 1.0 32 0.908675799087 1.0 
NODE 33 15 0.0913242009132 1.0 33 0.908675799087 1.0 
NODE 34 15 0.0913242009132 1.0 34 0.908675799087 1.0 
NODE 35 15 0.0913242009132 1.0 35 0.908675799087 1.0 
NODE 36 15 0.0913242009132 1.0 36 0.908675799087 1.0 
NODE 37 15 0.0182648401826 1.0 83 0.0182648401826 1.0 84 0.0182648401826 1.0 85 0.0182648401826 1.0 86 0.0182648401826 1.0 37 0.908675799087 1.0 
NODE 38 15 0.0913242009132 1.0 38 0.908675799087 1.0 
NODE 39 15 0.0913242009132 1.0 39 0.908675799087 1.0 
NODE 40 15 0.0913242009132 1.0 40 0.908675799087 1.0 
NODE 41 15 0.0913242009132 1.0 41 0.908675799087 1.0 
NODE 42 15 0.0913242009132 1.0 42 0.908675799087 1.0 
NODE 43 15 0.0913242009132 1.0 43 0.908675799087 1.0 
NODE 44 15 0.0913242009132 1.0 44 0.908675799087 1.0 
NODE 45 15 0.0304414003044 1.0 87 0.0304414003044 1.0 88 0.0304414003044 1.0 45 0.908675799087 1.0 
NODE 46 15 0.0913242009132 1.0 46 0.908675799087 1.0 
NODE 47 15 0.0913242009132 1.0 47 0.908675799087 1.0 
NODE 48 15 0.0913242009132 1.0 48 0.908675799087 1.0 
NODE 49 15 0.0913242009132 1.0 49 0.908675799087 1.0 
NODE 50 15 0.0913242009132 1.0 50 0.908675799087 1.0 
NODE 51 15 0.0913242009132 1.0 51 0.908675799087 1.0 
NODE 52 15 0.0913242009132 1.0 52 0.908675799087 1.0 
NODE 53 15 0.0913242009132 1.0 53 0.908675799087 1.0 
NODE 54 15 0.0913242009132 1.0 54 0.908675799087 1.0 
NODE 55 15 0.0913242009132 1.0 55 0.908675799087 1.0 
NODE 56 15 0.0913242009132 1.0 56 0.908675799087 1.0 
NODE 57 15 0.0913242009132 1.0 57 0.908675799087 1.0 
NODE 58 15 0.0913242009132 1.0 58 0.908675799087 1.0 
NODE 59 15 0.0182648401826 1.0 89 0.0182648401826 1.0 90 0.0182648401826 1.0 91 0.0182648401826 1.0 92 0.0182648401826 1.0 59 0.908675799087 1.0 
NODE 60 15 0.0913242009132 1.0 60 0.908675799087 1.0 
NODE 61 15 0.0913242009132 1.0 61 0.908675799087 1.0 
NODE 62 15 0.00913242009132 1.0 93 0.00913242009132 1.0 94 0.00913242009132 1.0 95 0.00913242009132 1.0 96 0.00913242009132 1.0 97 0.00913242009132 1.0 98 0.00913242009132 1.0 99 0.00913242009132 1.0 100 0.00913242009132 1.0 101 0.00913242009132 1.0 62 0.908675799087 1.0 
NODE 63 15 0.0913242009132 1.0 63 0.908675799087 1.0 
NODE 64 15 0.0913242009132 1.0 64 0.908675799087 1.0 
NODE 65 15 0.0913242009132 1.0 65 0.908675799087 1.0 
NODE 66 15 0.0913242009132 1.0 66 0.908675799087 1.0 
NODE 67 15 0.0076103500761 1.0 102 0.0076103500761 1.0 103 0.0076103500761 1.0 104 0.0076103500761 1.0 105 0.0076103500761 1.0 106 0.0076103500761 1.0 107 0.0076103500761 1.0 108 0.0076103500761 1.0 109 0.0076103500761 1.0 110 0.0076103500761 1.0 111 0.0076103500761 1.0 112 0.0076103500761 1.0 67 0.908675799087 1.0 
NODE 68 15 0.0913242009132 1.0 68 0.908675799087 1.0 
NODE 69 15 0.0913242009132 1.0 69 0.908675799087 1.0 
NODE 70 15 0.0913242009132 1.0 70 0.908675799087 1.0 
NODE 71 16 0.0913242009132 1.0 71 0.908675799087 1.0 
NODE 72 16 0.0913242009132 1.0 72 0.908675799087 1.0 
NODE 73 16 0.0913242009132 1.0 73 0.908675799087 1.0 
NODE 74 17 0.00380517503805 1.0 113 0.00380517503805 1.0 114 0.00380517503805 1.0 115 0.00380517503805 1.0 116 0.00380517503805 1.0 117 0.00380517503805 1.0 118 0.00380517503805 1.0 119 0.00380517503805 1.0 120 0.00380517503805 1.0 121 0.00380517503805 1.0 122 0.00380517503805 1.0 123 0.00380517503805 1.0 124 0.00380517503805 1.0 125 0.00380517503805 1.0 126 0.00380517503805 1.0 127 0.00380517503805 1.0 128 0.00380517503805 1.0 129 0.00380517503805 1.0 130 0.00380517503805 1.0 131 0.00380517503805 1.0 132 0.00380517503805 1.0 133 0.00380517503805 1.0 134 0.00380517503805 1.0 135 0.00380517503805 1.0 74 0.908675799087 1.0 
NODE 75 17 0.0152207001522 1.0 136 0.0152207001522 1.0 137 0.0152207001522 1.0 138 0.0152207001522 1.0 139 0.0152207001522 1.0 140 0.0152207001522 1.0 75 0.908675799087 1.0 
NODE 76 17 0.0913242009132 1.0 76 0.908675799087 1.0 
NODE 77 20 0.0913242009132 1.0 77 0.908675799087 1.0 
NODE 78 20 0.0913242009132 1.0 78 0.908675799087 1.0 
NODE 79 20 0.0456621004566 1.0 141 0.0456621004566 1.0 79 0.908675799087 1.0 
NODE 80 20 0.0913242009132 1.0 80 0.908675799087 1.0 
NODE 81 20 0.0913242009132 1.0 81 0.908675799087 1.0 
NODE 82 21 0.0913242009132 1.0 82 0.908675799087 1.0 
NODE 83 37 0.0456621004566 1.0 142 0.0456621004566 1.0 83 0.908675799087 1.0 
NODE 84 37 0.0913242009132 1.0 84 0.908675799087 1.0 
NODE 85 37 0.0304414003044 1.0 143 0.0304414003044 1.0 144 0.0304414003044 1.0 85 0.908675799087 1.0 
NODE 86 37 0.0913242009132 1.0 86 0.908675799087 1.0 
NODE 87 45 0.0913242009132 1.0 87 0.908675799087 1.0 
NODE 88 45 0.0456621004566 1.0 145 0.0456621004566 1.0 88 0.908675799087 1.0 
NODE 89 59 0.0913242009132 1.0 89 0.908675799087 1.0 
NODE 90 59 0.0913242009132 1.0 90 0.908675799087 1.0 
NODE 91 59 0.0913242009132 1.0 91 0.908675799087 1.0 
NODE 92 59 0.0913242009132 1.0 92 0.908675799087 1.0 
NODE 93 62 0.0913242009132 1.0 93 0.908675799087 1.0 
NODE 94 62 0.0304414003044 1.0 146 0.0304414003044 1.0 147 0.0304414003044 1.0 94 0.908675799087 1.0 
NODE 95 62 0.0228310502283 1.0 148 0.0228310502283 1.0 149 0.0228310502283 1.0 150 0.0228310502283 1.0 95 0.908675799087 1.0 
NODE 96 62 0.0913242009132 1.0 96 0.908675799087 1.0 
NODE 97 62 0.0456621004566 1.0 151 0.0456621004566 1.0 97 0.908675799087 1.0 
NODE 98 62 0.0304414003044 1.0 152 0.0304414003044 1.0 153 0.0304414003044 1.0 98 0.908675799087 1.0 
NODE 99 62 0.0456621004566 1.0 154 0.0456621004566 1.0 99 0.908675799087 1.0 
NODE 100 62 0.0913242009132 1.0 100 0.908675799087 1.0 
NODE 101 62 0.0913242009132 1.0 101 0.908675799087 1.0 
NODE 102 67 0.0913242009132 1.0 102 0.908675799087 1.0 
NODE 103 67 0.0913242009132 1.0 103 0.908675799087 1.0 
NODE 104 67 0.0913242009132 1.0 104 0.908675799087 1.0 
NODE 105 67 0.0913242009132 1.0 105 0.908675799087 1.0 
NODE 106 67 0.0913242009132 1.0 106 0.908675799087 1.0 
NODE 107 67 0.0913242009132 1.0 107 0.908675799087 1.0 
NODE 108 67 0.0304414003044 1.0 155 0.0304414003044 1.0 156 0.0304414003044 1.0 108 0.908675799087 1.0 
NODE 109 67 0.0304414003044 1.0 157 0.0304414003044 1.0 158 0.0304414003044 1.0 109 0.908675799087 1.0 
NODE 110 67 0.0913242009132 1.0 110 0.908675799087 1.0 
NODE 111 67 0.0130463144162 1.0 159 0.0130463144162 1.0 160 0.0130463144162 1.0 161 0.0130463144162 1.0 162 0.0130463144162 1.0 163 0.0130463144162 1.0 164 0.0130463144162 1.0 111 0.908675799087 1.0 
NODE 112 67 0.0913242009132 1.0 112 0.908675799087 1.0 
NODE 113 74 0.0913242009132 1.0 113 0.908675799087 1.0 
NODE 114 74 0.0456621004566 1.0 165 0.0456621004566 1.0 114 0.908675799087 1.0 
NODE 115 74 0.0913242009132 1.0 115 0.908675799087 1.0 
NODE 116 74 0.0913242009132 1.0 116 0.908675799087 1.0 
NODE 117 74 0.0913242009132 1.0 117 0.908675799087 1.0 
NODE 118 74 0.0913242009132 1.0 118 0.908675799087 1.0 
NODE 119 74 0.0913242009132 1.0 119 0.908675799087 1.0 
NODE 120 74 0.0913242009132 1.0 120 0.908675799087 1.0 
NODE 121 74 0.0913242009132 1.0 121 0.908675799087 1.0 
NODE 122 74 0.0913242009132 1.0 122 0.908675799087 1.0 
NODE 123 74 0.0913242009132 1.0 123 0.908675799087 1.0 
NODE 124 74 0.0456621004566 1.0 166 0.0456621004566 1.0 124 0.908675799087 1.0 
NODE 125 74 0.0913242009132 1.0 125 0.908675799087 1.0 
NODE 126 74 0.0913242009132 1.0 126 0.908675799087 1.0 
NODE 127 74 0.0913242009132 1.0 127 0.908675799087 1.0 
NODE 128 74 0.0182648401826 1.0 167 0.0182648401826 1.0 168 0.0182648401826 1.0 169 0.0182648401826 1.0 170 0.0182648401826 1.0 128 0.908675799087 1.0 
NODE 129 74 0.0913242009132 1.0 129 0.908675799087 1.0 
NODE 130 74 0.0913242009132 1.0 130 0.908675799087 1.0 
NODE 131 74 0.0913242009132 1.0 131 0.908675799087 1.0 
NODE 132 74 0.0913242009132 1.0 132 0.908675799087 1.0 
NODE 133 74 0.0304414003044 1.0 171 0.0304414003044 1.0 172 0.0304414003044 1.0 133 0.908675799087 1.0 
NODE 134 74 0.0913242009132 1.0 134 0.908675799087 1.0 
NODE 135 74 0.0913242009132 1.0 135 0.908675799087 1.0 
NODE 136 75 0.0913242009132 1.0 136 0.908675799087 1.0 
NODE 137 75 0.0913242009132 1.0 137 0.908675799087 1.0 
NODE 138 75 0.0913242009132 1.0 138 0.908675799087 1.0 
NODE 139 75 0.0304414003044 1.0 173 0.0304414003044 1.0 174 0.0304414003044 1.0 139 0.908675799087 1.0 
NODE 140 75 0.0456621004566 1.0 175 0.0456621004566 1.0 140 0.908675799087 1.0 
NODE 141 79 0.0913242009132 1.0 141 0.908675799087 1.0 
NODE 142 83 0.0152207001522 1.0 176 0.0152207001522 1.0 177 0.0152207001522 1.0 178 0.0152207001522 1.0 179 0.0152207001522 1.0 180 0.0152207001522 1.0 142 0.908675799087 1.0 
NODE 143 85 0.0913242009132 1.0 143 0.908675799087 1.0 
NODE 144 85 0.0913242009132 1.0 144 0.908675799087 1.0 
NODE 145 88 0.0913242009132 1.0 145 0.908675799087 1.0 
NODE 146 94 0.0456621004566 1.0 181 0.0456621004566 1.0 146 0.908675799087 1.0 
NODE 147 94 0.0152207001522 1.0 182 0.0152207001522 1.0 183 0.0152207001522 1.0 184 0.0152207001522 1.0 185 0.0152207001522 1.0 186 0.0152207001522 1.0 147 0.908675799087 1.0 
NODE 148 95 0.0913242009132 1.0 148 0.908675799087 1.0 
NODE 149 95 0.0913242009132 1.0 149 0.908675799087 1.0 
NODE 150 95 0.0913242009132 1.0 150 0.908675799087 1.0 
NODE 151 97 0.0913242009132 1.0 151 0.908675799087 1.0 
NODE 152 98 0.0913242009132 1.0 152 0.908675799087 1.0 
NODE 153 98 0.0913242009132 1.0 153 0.908675799087 1.0 
NODE 154 99 0.0913242009132 1.0 154 0.908675799087 1.0 
NODE 155 108 0.0913242009132 1.0 155 0.908675799087 1.0 
NODE 156 108 0.0913242009132 1.0 156 0.908675799087 1.0 
NODE 157 109 0.0913242009132 1.0 157 0.908675799087 1.0 
NODE 158 109 0.0456621004566 1.0 187 0.0456621004566 1.0 158 0.908675799087 1.0 
NODE 159 111 0.0913242009132 1.0 159 0.908675799087 1.0 
NODE 160 111 0.0913242009132 1.0 160 0.908675799087 1.0 
NODE 161 111 0.0913242009132 1.0 161 0.908675799087 1.0 
NODE 162 111 0.0304414003044 1.0 188 0.0304414003044 1.0 189 0.0304414003044 1.0 162 0.908675799087 1.0 
NODE 163 111 0.0913242009132 1.0 163 0.908675799087 1.0 
NODE 164 111 0.0913242009132 1.0 164 0.908675799087 1.0 
NODE 165 114 0.0456621004566 1.0 190 0.0456621004566 1.0 165 0.908675799087 1.0 
NODE 166 124 0.0913242009132 1.0 166 0.908675799087 1.0 
NODE 167 128 0.0304414003044 1.0 191 0.0304414003044 1.0 192 0.0304414003044 1.0 167 0.908675799087 1.0 
NODE 168 128 0.0913242009132 1.0 168 0.908675799087 1.0 
NODE 169 128 0.0913242009132 1.0 169 0.908675799087 1.0 
NODE 170 128 0.0913242009132 1.0 170 0.908675799087 1.0 
NODE 171 133 0.0913242009132 1.0 171 0.908675799087 1.0 
NODE 172 133 0.0913242009132 1.0 172 0.908675799087 1.0 
NODE 173 139 0.0913242009132 1.0 173 0.908675799087 1.0 
NODE 174 139 0.0456621004566 1.0 193 0.0456621004566 1.0 174 0.908675799087 1.0 
NODE 175 140 0.0913242009132 1.0 175 0.908675799087 1.0 
NODE 176 142 0.0456621004566 1.0 194 0.0456621004566 1.0 197 0.454337899543 1.0 176 0.454337899543 1.0 
NODE 177 142 0.0913242009132 1.0 177 0.908675799087 1.0 
NODE 178 142 0.0913242009132 1.0 178 0.908675799087 1.0 
NODE 179 142 0.0913242009132 1.0 179 0.908675799087 1.0 
NODE 180 142 0.0913242009132 1.0 180 0.908675799087 1.0 
NODE 181 146 0.0913242009132 1.0 181 0.908675799087 1.0 
NODE 182 147 0.0913242009132 1.0 182 0.908675799087 1.0 
NODE 183 147 0.0913242009132 1.0 183 0.908675799087 1.0 
NODE 184 147 0.0913242009132 1.0 184 0.908675799087 1.0 
NODE 185 147 0.0913242009132 1.0 185 0.908675799087 1.0 
NODE 186 147 0.0913242009132 1.0 186 0.908675799087 1.0 
NODE 187 158 0.0913242009132 1.0 187 0.908675799087 1.0 
NODE 188 162 0.0913242009132 1.0 188 0.908675799087 1.0 
NODE 189 162 0.0913242009132 1.0 189 0.908675799087 1.0 
NODE 190 165 0.0304414003044 1.0 195 0.0304414003044 1.0 196 0.0304414003044 1.0 190 0.908675799087 1.0 
NODE 191 167 0.0913242009132 1.0 191 0.908675799087 1.0 
NODE 192 167 0.0913242009132 1.0 192 0.908675799087 1.0 
NODE 193 174 0.0913242009132 1.0 193 0.908675799087 1.0 
NODE 194 176 0.0913242009132 1.0 199 4.12538174554e-05 1.0 194 0.908634545269 1.0 
NODE 195 190 0.0456621004566 1.0 197 0.0456621004566 1.0 195 0.908675799087 1.0 
NODE 196 190 0.0913242009132 1.0 196 0.908675799087 1.0 
NODE 197 195 0.0304414003044 1.0 198 0.0304414003044 1.0 199 0.0304414003044 1.0 176 0.302891933029 1.0 197 0.605783866058 1.0 
NODE 198 197 0.0913242009132 1.0 198 0.908675799087 1.0 
NODE 199 197 0.0913242009132 1.0 200 0.908675799087 1.0 194 0.0 1.0 
NODE 200 200 1.0 1.0
