# Supplementary material for: RaTrav: a tool for calculating mean first-passage times on biochemical networks
Source: BMC Syst Biol. 2013 Nov 21;7:130. doi: 10.1186/1752-0509-7-130 (PMC4222613; doi:10.1186/1752-0509-7-130)
Supplement: Additional file 1 — RaTrav examples file. File containing RaTrav input and output data for the two case studies presented. [file 1752-0509-7-130-S1.zip › SupplementaryFiles/Example2/HI_ratrav_fig4.out]

RaTrav 13.09.16: mean first passage times and node occupancies with Hill's and Monte Carlo algorithms

Copyright (C) 2013 Mieczyslaw Torchala & Przemyslaw Chelminiak
Comments or/and bug reports:
Mieczyslaw.Torchala@gmail.com (RaTrav.13.09.16.cpp and MC.13.09.16.cpp)
Przemyslaw.Chelminiak@amu.edu.pl (HI.13.09.16.cpp)

This program is free software: you can redistribute it and/or modify
it under the terms of the GNU General Public License as published by
the Free Software Foundation, either version 3 of the License, or
(at your option) any later version.

This program is distributed in the hope that it will be useful,
but WITHOUT ANY WARRANTY; without even the implied warranty of
MERCHANTABILITY or FITNESS FOR A PARTICULAR PURPOSE.  See the
GNU General Public License for more details.

You should have received a copy of the GNU General Public License
along with this program. If not, see <http://www.gnu.org/licenses/>.

Started: Sat Sep 14 10:06:18 2013
===== INPUT ======
File ratrav_fig4.in has been successfully opened. 
Method: Hill's algorithm
Basic input file, probabilities calculated internally, weights of edges equal to 1
MFPTs for all pairs will be calculated
Number of nodes: 200
===== OUTPUT =====
MFPT | Time in seconds
MFPT FROM 0 TO 1: 395.000 2.4
MFPT FROM 0 TO 2: 397.000 2.4
MFPT FROM 0 TO 3: 397.000 2.4
MFPT FROM 0 TO 4: 373.000 2.4
MFPT FROM 0 TO 5: 397.000 2.4
MFPT FROM 0 TO 6: 39.000 2.4
MFPT FROM 0 TO 7: 397.000 2.4
MFPT FROM 0 TO 8: 792.000 2.4
MFPT FROM 0 TO 9: 770.000 2.4
MFPT FROM 0 TO 10: 768.000 2.4
MFPT FROM 0 TO 11: 754.000 2.4
MFPT FROM 0 TO 12: 432.000 2.4
MFPT FROM 0 TO 13: 434.000 2.4
MFPT FROM 0 TO 14: 436.000 2.4
MFPT FROM 0 TO 15: 204.000 2.4
MFPT FROM 0 TO 16: 430.000 2.4
MFPT FROM 0 TO 17: 334.000 2.4
MFPT FROM 0 TO 18: 1165.000 2.4
MFPT FROM 0 TO 19: 1151.000 2.4
MFPT FROM 0 TO 20: 1139.000 2.4
MFPT FROM 0 TO 21: 827.000 2.4
MFPT FROM 0 TO 22: 831.000 2.4
MFPT FROM 0 TO 23: 601.000 2.5
MFPT FROM 0 TO 24: 601.000 2.4
MFPT FROM 0 TO 25: 601.000 2.4
MFPT FROM 0 TO 26: 601.000 2.4
MFPT FROM 0 TO 27: 601.000 2.5
MFPT FROM 0 TO 28: 601.000 2.4
MFPT FROM 0 TO 29: 601.000 2.4
MFPT FROM 0 TO 30: 601.000 2.4
MFPT FROM 0 TO 31: 601.000 2.4
MFPT FROM 0 TO 32: 601.000 2.4
MFPT FROM 0 TO 33: 601.000 2.4
MFPT FROM 0 TO 34: 601.000 2.4
MFPT FROM 0 TO 35: 601.000 2.4
MFPT FROM 0 TO 36: 601.000 2.4
MFPT FROM 0 TO 37: 575.000 2.4
MFPT FROM 0 TO 38: 601.000 2.4
MFPT FROM 0 TO 39: 601.000 2.4
MFPT FROM 0 TO 40: 601.000 2.4
MFPT FROM 0 TO 41: 601.000 2.5
MFPT FROM 0 TO 42: 601.000 2.4
MFPT FROM 0 TO 43: 601.000 2.4
MFPT FROM 0 TO 44: 601.000 2.4
MFPT FROM 0 TO 45: 595.000 2.5
MFPT FROM 0 TO 46: 601.000 2.5
MFPT FROM 0 TO 47: 601.000 2.5
MFPT FROM 0 TO 48: 601.000 2.4
MFPT FROM 0 TO 49: 601.000 2.4
MFPT FROM 0 TO 50: 601.000 2.4
MFPT FROM 0 TO 51: 601.000 2.4
MFPT FROM 0 TO 52: 601.000 2.4
MFPT FROM 0 TO 53: 601.000 2.4
MFPT FROM 0 TO 54: 601.000 2.5
MFPT FROM 0 TO 55: 601.000 2.5
MFPT FROM 0 TO 56: 601.000 2.4
MFPT FROM 0 TO 57: 601.000 2.4
MFPT FROM 0 TO 58: 601.000 2.4
MFPT FROM 0 TO 59: 593.000 2.4
MFPT FROM 0 TO 60: 601.000 2.4
MFPT FROM 0 TO 61: 601.000 2.4
MFPT FROM 0 TO 62: 553.000 2.4
MFPT FROM 0 TO 63: 601.000 2.5
MFPT FROM 0 TO 64: 601.000 2.5
MFPT FROM 0 TO 65: 601.000 2.5
MFPT FROM 0 TO 66: 601.000 2.4
MFPT FROM 0 TO 67: 553.000 2.4
MFPT FROM 0 TO 68: 601.000 2.4
MFPT FROM 0 TO 69: 601.000 2.5
MFPT FROM 0 TO 70: 601.000 2.4
MFPT FROM 0 TO 71: 827.000 2.5
MFPT FROM 0 TO 72: 827.000 2.5
MFPT FROM 0 TO 73: 827.000 2.4
MFPT FROM 0 TO 74: 653.000 2.4
MFPT FROM 0 TO 75: 713.000 2.4
MFPT FROM 0 TO 76: 731.000 2.4
MFPT FROM 0 TO 77: 1536.000 2.5
MFPT FROM 0 TO 78: 1536.000 2.5
MFPT FROM 0 TO 79: 1534.000 2.5
MFPT FROM 0 TO 80: 1536.000 2.5
MFPT FROM 0 TO 81: 1536.000 2.5
MFPT FROM 0 TO 82: 1224.000 2.5
MFPT FROM 0 TO 83: 958.000 2.5
MFPT FROM 0 TO 84: 972.000 2.5
MFPT FROM 0 TO 85: 968.000 2.5
MFPT FROM 0 TO 86: 972.000 2.5
MFPT FROM 0 TO 87: 992.000 2.5
MFPT FROM 0 TO 88: 990.000 2.5
MFPT FROM 0 TO 89: 990.000 2.5
MFPT FROM 0 TO 90: 990.000 2.5
MFPT FROM 0 TO 91: 990.000 2.5
MFPT FROM 0 TO 92: 990.000 2.5
MFPT FROM 0 TO 93: 950.000 2.5
MFPT FROM 0 TO 94: 934.000 2.5
MFPT FROM 0 TO 95: 944.000 2.5
MFPT FROM 0 TO 96: 950.000 2.5
MFPT FROM 0 TO 97: 948.000 2.5
MFPT FROM 0 TO 98: 946.000 2.5
MFPT FROM 0 TO 99: 948.000 2.5
MFPT FROM 0 TO 100: 950.000 2.6
MFPT FROM 0 TO 101: 950.000 2.5
MFPT FROM 0 TO 102: 950.000 2.5
MFPT FROM 0 TO 103: 950.000 2.5
MFPT FROM 0 TO 104: 950.000 2.5
MFPT FROM 0 TO 105: 950.000 2.5
MFPT FROM 0 TO 106: 950.000 2.5
MFPT FROM 0 TO 107: 950.000 2.5
MFPT FROM 0 TO 108: 946.000 2.5
MFPT FROM 0 TO 109: 944.000 2.5
MFPT FROM 0 TO 110: 950.000 2.5
MFPT FROM 0 TO 111: 934.000 2.5
MFPT FROM 0 TO 112: 950.000 2.5
MFPT FROM 0 TO 113: 1050.000 2.5
MFPT FROM 0 TO 114: 1036.000 2.5
MFPT FROM 0 TO 115: 1050.000 2.5
MFPT FROM 0 TO 116: 1050.000 2.5
MFPT FROM 0 TO 117: 1050.000 2.5
MFPT FROM 0 TO 118: 1050.000 2.5
MFPT FROM 0 TO 119: 1050.000 2.5
MFPT FROM 0 TO 120: 1050.000 2.5
MFPT FROM 0 TO 121: 1050.000 2.5
MFPT FROM 0 TO 122: 1050.000 2.5
MFPT FROM 0 TO 123: 1050.000 2.5
MFPT FROM 0 TO 124: 1048.000 2.5
MFPT FROM 0 TO 125: 1050.000 2.5
MFPT FROM 0 TO 126: 1050.000 2.5
MFPT FROM 0 TO 127: 1050.000 2.5
MFPT FROM 0 TO 128: 1038.000 2.5
MFPT FROM 0 TO 129: 1050.000 2.5
MFPT FROM 0 TO 130: 1050.000 2.5
MFPT FROM 0 TO 131: 1050.000 2.5
MFPT FROM 0 TO 132: 1050.000 2.5
MFPT FROM 0 TO 133: 1046.000 2.5
MFPT FROM 0 TO 134: 1050.000 2.5
MFPT FROM 0 TO 135: 1050.000 2.5
MFPT FROM 0 TO 136: 1110.000 2.5
MFPT FROM 0 TO 137: 1110.000 2.5
MFPT FROM 0 TO 138: 1110.000 2.5
MFPT FROM 0 TO 139: 1104.000 2.5
MFPT FROM 0 TO 140: 1108.000 2.5
MFPT FROM 0 TO 141: 1931.000 2.5
MFPT FROM 0 TO 142: 1343.000 2.5
MFPT FROM 0 TO 143: 1365.000 2.5
MFPT FROM 0 TO 144: 1365.000 2.5
MFPT FROM 0 TO 145: 1387.000 2.5
MFPT FROM 0 TO 146: 1329.000 2.5
MFPT FROM 0 TO 147: 1321.000 2.5
MFPT FROM 0 TO 148: 1341.000 2.5
MFPT FROM 0 TO 149: 1341.000 2.5
MFPT FROM 0 TO 150: 1341.000 2.5
MFPT FROM 0 TO 151: 1345.000 2.5
MFPT FROM 0 TO 152: 1343.000 2.5
MFPT FROM 0 TO 153: 1343.000 2.5
MFPT FROM 0 TO 154: 1345.000 2.5
MFPT FROM 0 TO 155: 1343.000 2.5
MFPT FROM 0 TO 156: 1343.000 2.5
MFPT FROM 0 TO 157: 1341.000 2.5
MFPT FROM 0 TO 158: 1339.000 2.5
MFPT FROM 0 TO 159: 1331.000 2.5
MFPT FROM 0 TO 160: 1331.000 2.5
MFPT FROM 0 TO 161: 1331.000 2.5
MFPT FROM 0 TO 162: 1327.000 2.5
MFPT FROM 0 TO 163: 1331.000 2.5
MFPT FROM 0 TO 164: 1331.000 2.5
MFPT FROM 0 TO 165: 1421.000 2.5
MFPT FROM 0 TO 166: 1445.000 2.5
MFPT FROM 0 TO 167: 1431.000 2.5
MFPT FROM 0 TO 168: 1435.000 2.5
MFPT FROM 0 TO 169: 1435.000 2.5
MFPT FROM 0 TO 170: 1435.000 2.5
MFPT FROM 0 TO 171: 1443.000 2.5
MFPT FROM 0 TO 172: 1443.000 2.5
MFPT FROM 0 TO 173: 1501.000 2.5
MFPT FROM 0 TO 174: 1499.000 2.5
MFPT FROM 0 TO 175: 1505.000 2.5
MFPT FROM 0 TO 176: 1738.000 2.5
MFPT FROM 0 TO 177: 1740.000 2.5
MFPT FROM 0 TO 178: 1740.000 2.5
MFPT FROM 0 TO 179: 1740.000 2.5
MFPT FROM 0 TO 180: 1740.000 2.5
MFPT FROM 0 TO 181: 1726.000 2.5
MFPT FROM 0 TO 182: 1718.000 2.5
MFPT FROM 0 TO 183: 1718.000 2.5
MFPT FROM 0 TO 184: 1718.000 2.5
MFPT FROM 0 TO 185: 1718.000 2.5
MFPT FROM 0 TO 186: 1718.000 2.5
MFPT FROM 0 TO 187: 1736.000 2.5
MFPT FROM 0 TO 188: 1724.000 2.6
MFPT FROM 0 TO 189: 1724.000 2.5
MFPT FROM 0 TO 190: 1808.000 2.5
MFPT FROM 0 TO 191: 1828.000 2.5
MFPT FROM 0 TO 192: 1828.000 2.5
MFPT FROM 0 TO 193: 1896.000 2.5
MFPT FROM 0 TO 194: 2135.000 2.5
MFPT FROM 0 TO 195: 2199.000 2.5
MFPT FROM 0 TO 196: 2205.000 2.6
MFPT FROM 0 TO 197: 2592.000 2.6
MFPT FROM 0 TO 198: 2989.000 2.6
MFPT FROM 0 TO 199: 2989.000 2.6
MFPT FROM 1 TO 0: 3.000 2.4
MFPT FROM 1 TO 2: 400.000 2.5
MFPT FROM 1 TO 3: 400.000 2.5
MFPT FROM 1 TO 4: 376.000 2.5
MFPT FROM 1 TO 5: 400.000 2.5
MFPT FROM 1 TO 6: 42.000 2.5
MFPT FROM 1 TO 7: 400.000 2.5
MFPT FROM 1 TO 8: 397.000 2.4
MFPT FROM 1 TO 9: 773.000 2.5
MFPT FROM 1 TO 10: 771.000 2.5
MFPT FROM 1 TO 11: 757.000 2.5
MFPT FROM 1 TO 12: 435.000 2.5
MFPT FROM 1 TO 13: 437.000 2.5
MFPT FROM 1 TO 14: 439.000 2.5
MFPT FROM 1 TO 15: 207.000 2.5
MFPT FROM 1 TO 16: 433.000 2.5
MFPT FROM 1 TO 17: 337.000 2.5
MFPT FROM 1 TO 18: 1168.000 2.5
MFPT FROM 1 TO 19: 1154.000 2.5
MFPT FROM 1 TO 20: 1142.000 2.5
MFPT FROM 1 TO 21: 830.000 2.5
MFPT FROM 1 TO 22: 834.000 2.6
MFPT FROM 1 TO 23: 604.000 2.5
MFPT FROM 1 TO 24: 604.000 2.5
MFPT FROM 1 TO 25: 604.000 2.5
MFPT FROM 1 TO 26: 604.000 2.5
MFPT FROM 1 TO 27: 604.000 2.5
MFPT FROM 1 TO 28: 604.000 2.5
MFPT FROM 1 TO 29: 604.000 2.5
MFPT FROM 1 TO 30: 604.000 2.5
MFPT FROM 1 TO 31: 604.000 2.5
MFPT FROM 1 TO 32: 604.000 2.5
MFPT FROM 1 TO 33: 604.000 2.5
MFPT FROM 1 TO 34: 604.000 2.5
MFPT FROM 1 TO 35: 604.000 2.5
MFPT FROM 1 TO 36: 604.000 2.5
MFPT FROM 1 TO 37: 578.000 2.5
MFPT FROM 1 TO 38: 604.000 2.5
MFPT FROM 1 TO 39: 604.000 2.5
MFPT FROM 1 TO 40: 604.000 2.5
MFPT FROM 1 TO 41: 604.000 2.5
MFPT FROM 1 TO 42: 604.000 2.5
MFPT FROM 1 TO 43: 604.000 2.5
MFPT FROM 1 TO 44: 604.000 2.5
MFPT FROM 1 TO 45: 598.000 2.5
MFPT FROM 1 TO 46: 604.000 2.5
MFPT FROM 1 TO 47: 604.000 2.5
MFPT FROM 1 TO 48: 604.000 2.5
MFPT FROM 1 TO 49: 604.000 2.5
MFPT FROM 1 TO 50: 604.000 2.5
MFPT FROM 1 TO 51: 604.000 2.5
MFPT FROM 1 TO 52: 604.000 2.5
MFPT FROM 1 TO 53: 604.000 2.5
MFPT FROM 1 TO 54: 604.000 2.5
MFPT FROM 1 TO 55: 604.000 2.5
MFPT FROM 1 TO 56: 604.000 2.5
MFPT FROM 1 TO 57: 604.000 2.5
MFPT FROM 1 TO 58: 604.000 2.5
MFPT FROM 1 TO 59: 596.000 2.5
MFPT FROM 1 TO 60: 604.000 2.5
MFPT FROM 1 TO 61: 604.000 2.5
MFPT FROM 1 TO 62: 556.000 2.5
MFPT FROM 1 TO 63: 604.000 2.5
MFPT FROM 1 TO 64: 604.000 2.5
MFPT FROM 1 TO 65: 604.000 2.5
MFPT FROM 1 TO 66: 604.000 2.5
MFPT FROM 1 TO 67: 556.000 2.5
MFPT FROM 1 TO 68: 604.000 2.5
MFPT FROM 1 TO 69: 604.000 2.5
MFPT FROM 1 TO 70: 604.000 2.5
MFPT FROM 1 TO 71: 830.000 2.5
MFPT FROM 1 TO 72: 830.000 2.5
MFPT FROM 1 TO 73: 830.000 2.5
MFPT FROM 1 TO 74: 656.000 2.5
MFPT FROM 1 TO 75: 716.000 2.5
MFPT FROM 1 TO 76: 734.000 2.5
MFPT FROM 1 TO 77: 1539.000 2.5
MFPT FROM 1 TO 78: 1539.000 2.5
MFPT FROM 1 TO 79: 1537.000 2.5
MFPT FROM 1 TO 80: 1539.000 2.5
MFPT FROM 1 TO 81: 1539.000 2.5
MFPT FROM 1 TO 82: 1227.000 2.5
MFPT FROM 1 TO 83: 961.000 2.5
MFPT FROM 1 TO 84: 975.000 2.5
MFPT FROM 1 TO 85: 971.000 2.5
MFPT FROM 1 TO 86: 975.000 2.5
MFPT FROM 1 TO 87: 995.000 2.5
MFPT FROM 1 TO 88: 993.000 2.5
MFPT FROM 1 TO 89: 993.000 2.5
MFPT FROM 1 TO 90: 993.000 2.5
MFPT FROM 1 TO 91: 993.000 2.5
MFPT FROM 1 TO 92: 993.000 2.5
MFPT FROM 1 TO 93: 953.000 2.5
MFPT FROM 1 TO 94: 937.000 2.6
MFPT FROM 1 TO 95: 947.000 2.5
MFPT FROM 1 TO 96: 953.000 2.5
MFPT FROM 1 TO 97: 951.000 2.5
MFPT FROM 1 TO 98: 949.000 2.6
MFPT FROM 1 TO 99: 951.000 2.6
MFPT FROM 1 TO 100: 953.000 2.5
MFPT FROM 1 TO 101: 953.000 2.5
MFPT FROM 1 TO 102: 953.000 2.5
MFPT FROM 1 TO 103: 953.000 2.6
MFPT FROM 1 TO 104: 953.000 2.5
MFPT FROM 1 TO 105: 953.000 2.5
MFPT FROM 1 TO 106: 953.000 2.5
MFPT FROM 1 TO 107: 953.000 2.5
MFPT FROM 1 TO 108: 949.000 2.5
MFPT FROM 1 TO 109: 947.000 2.5
MFPT FROM 1 TO 110: 953.000 2.5
MFPT FROM 1 TO 111: 937.000 2.6
MFPT FROM 1 TO 112: 953.000 2.5
MFPT FROM 1 TO 113: 1053.000 2.6
MFPT FROM 1 TO 114: 1039.000 2.5
MFPT FROM 1 TO 115: 1053.000 2.5
MFPT FROM 1 TO 116: 1053.000 2.5
MFPT FROM 1 TO 117: 1053.000 2.5
MFPT FROM 1 TO 118: 1053.000 2.5
MFPT FROM 1 TO 119: 1053.000 2.5
MFPT FROM 1 TO 120: 1053.000 2.5
MFPT FROM 1 TO 121: 1053.000 2.5
MFPT FROM 1 TO 122: 1053.000 2.5
MFPT FROM 1 TO 123: 1053.000 2.6
MFPT FROM 1 TO 124: 1051.000 2.5
MFPT FROM 1 TO 125: 1053.000 2.5
MFPT FROM 1 TO 126: 1053.000 2.5
MFPT FROM 1 TO 127: 1053.000 2.5
MFPT FROM 1 TO 128: 1041.000 2.5
MFPT FROM 1 TO 129: 1053.000 2.5
MFPT FROM 1 TO 130: 1053.000 2.5
MFPT FROM 1 TO 131: 1053.000 2.5
MFPT FROM 1 TO 132: 1053.000 2.5
MFPT FROM 1 TO 133: 1049.000 2.5
MFPT FROM 1 TO 134: 1053.000 2.5
MFPT FROM 1 TO 135: 1053.000 2.5
MFPT FROM 1 TO 136: 1113.000 2.5
MFPT FROM 1 TO 137: 1113.000 2.5
MFPT FROM 1 TO 138: 1113.000 2.5
MFPT FROM 1 TO 139: 1107.000 2.5
MFPT FROM 1 TO 140: 1111.000 2.5
MFPT FROM 1 TO 141: 1934.000 2.6
MFPT FROM 1 TO 142: 1346.000 2.6
MFPT FROM 1 TO 143: 1368.000 2.6
MFPT FROM 1 TO 144: 1368.000 2.6
MFPT FROM 1 TO 145: 1390.000 2.6
MFPT FROM 1 TO 146: 1332.000 2.6
MFPT FROM 1 TO 147: 1324.000 2.6
MFPT FROM 1 TO 148: 1344.000 2.6
MFPT FROM 1 TO 149: 1344.000 2.6
MFPT FROM 1 TO 150: 1344.000 2.6
MFPT FROM 1 TO 151: 1348.000 2.6
MFPT FROM 1 TO 152: 1346.000 2.6
MFPT FROM 1 TO 153: 1346.000 2.6
MFPT FROM 1 TO 154: 1348.000 2.6
MFPT FROM 1 TO 155: 1346.000 2.6
MFPT FROM 1 TO 156: 1346.000 2.6
MFPT FROM 1 TO 157: 1344.000 2.6
MFPT FROM 1 TO 158: 1342.000 2.6
MFPT FROM 1 TO 159: 1334.000 2.6
MFPT FROM 1 TO 160: 1334.000 2.6
MFPT FROM 1 TO 161: 1334.000 2.6
MFPT FROM 1 TO 162: 1330.000 2.6
MFPT FROM 1 TO 163: 1334.000 2.6
MFPT FROM 1 TO 164: 1334.000 2.6
MFPT FROM 1 TO 165: 1424.000 2.6
MFPT FROM 1 TO 166: 1448.000 2.6
MFPT FROM 1 TO 167: 1434.000 2.6
MFPT FROM 1 TO 168: 1438.000 2.6
MFPT FROM 1 TO 169: 1438.000 2.6
MFPT FROM 1 TO 170: 1438.000 2.6
MFPT FROM 1 TO 171: 1446.000 2.6
MFPT FROM 1 TO 172: 1446.000 2.6
MFPT FROM 1 TO 173: 1504.000 2.6
MFPT FROM 1 TO 174: 1502.000 2.6
MFPT FROM 1 TO 175: 1508.000 2.6
MFPT FROM 1 TO 176: 1741.000 2.6
MFPT FROM 1 TO 177: 1743.000 2.6
MFPT FROM 1 TO 178: 1743.000 2.6
MFPT FROM 1 TO 179: 1743.000 2.6
MFPT FROM 1 TO 180: 1743.000 2.6
MFPT FROM 1 TO 181: 1729.000 2.6
MFPT FROM 1 TO 182: 1721.000 2.6
MFPT FROM 1 TO 183: 1721.000 2.6
MFPT FROM 1 TO 184: 1721.000 2.6
MFPT FROM 1 TO 185: 1721.000 2.6
MFPT FROM 1 TO 186: 1721.000 2.6
MFPT FROM 1 TO 187: 1739.000 2.6
MFPT FROM 1 TO 188: 1727.000 2.6
MFPT FROM 1 TO 189: 1727.000 2.6
MFPT FROM 1 TO 190: 1811.000 2.6
MFPT FROM 1 TO 191: 1831.000 2.6
MFPT FROM 1 TO 192: 1831.000 2.6
MFPT FROM 1 TO 193: 1899.000 2.6
MFPT FROM 1 TO 194: 2138.000 2.6
MFPT FROM 1 TO 195: 2202.000 2.6
MFPT FROM 1 TO 196: 2208.000 2.6
MFPT FROM 1 TO 197: 2595.000 2.6
MFPT FROM 1 TO 198: 2992.000 2.7
MFPT FROM 1 TO 199: 2992.000 2.7
MFPT FROM 2 TO 0: 1.000 2.5
MFPT FROM 2 TO 1: 396.000 2.6
MFPT FROM 2 TO 3: 398.000 2.6
MFPT FROM 2 TO 4: 374.000 2.6
MFPT FROM 2 TO 5: 398.000 2.6
MFPT FROM 2 TO 6: 40.000 2.6
MFPT FROM 2 TO 7: 398.000 2.6
MFPT FROM 2 TO 8: 793.000 2.6
MFPT FROM 2 TO 9: 771.000 2.6
MFPT FROM 2 TO 10: 769.000 2.6
MFPT FROM 2 TO 11: 755.000 2.6
MFPT FROM 2 TO 12: 433.000 2.6
MFPT FROM 2 TO 13: 435.000 2.6
MFPT FROM 2 TO 14: 437.000 2.6
MFPT FROM 2 TO 15: 205.000 2.6
MFPT FROM 2 TO 16: 431.000 2.6
MFPT FROM 2 TO 17: 335.000 2.6
MFPT FROM 2 TO 18: 1166.000 2.6
MFPT FROM 2 TO 19: 1152.000 2.6
MFPT FROM 2 TO 20: 1140.000 2.6
MFPT FROM 2 TO 21: 828.000 2.6
MFPT FROM 2 TO 22: 832.000 2.6
MFPT FROM 2 TO 23: 602.000 2.6
MFPT FROM 2 TO 24: 602.000 2.6
MFPT FROM 2 TO 25: 602.000 2.6
MFPT FROM 2 TO 26: 602.000 2.6
MFPT FROM 2 TO 27: 602.000 2.6
MFPT FROM 2 TO 28: 602.000 2.6
MFPT FROM 2 TO 29: 602.000 2.6
MFPT FROM 2 TO 30: 602.000 2.6
MFPT FROM 2 TO 31: 602.000 2.6
MFPT FROM 2 TO 32: 602.000 2.6
MFPT FROM 2 TO 33: 602.000 2.6
MFPT FROM 2 TO 34: 602.000 2.6
MFPT FROM 2 TO 35: 602.000 2.6
MFPT FROM 2 TO 36: 602.000 2.6
MFPT FROM 2 TO 37: 576.000 2.6
MFPT FROM 2 TO 38: 602.000 2.6
MFPT FROM 2 TO 39: 602.000 2.6
MFPT FROM 2 TO 40: 602.000 2.6
MFPT FROM 2 TO 41: 602.000 2.6
MFPT FROM 2 TO 42: 602.000 2.7
MFPT FROM 2 TO 43: 602.000 2.6
MFPT FROM 2 TO 44: 602.000 2.6
MFPT FROM 2 TO 45: 596.000 2.6
MFPT FROM 2 TO 46: 602.000 2.6
MFPT FROM 2 TO 47: 602.000 2.6
MFPT FROM 2 TO 48: 602.000 2.6
MFPT FROM 2 TO 49: 602.000 2.6
MFPT FROM 2 TO 50: 602.000 2.6
MFPT FROM 2 TO 51: 602.000 2.6
MFPT FROM 2 TO 52: 602.000 2.6
MFPT FROM 2 TO 53: 602.000 2.6
MFPT FROM 2 TO 54: 602.000 2.6
MFPT FROM 2 TO 55: 602.000 2.6
MFPT FROM 2 TO 56: 602.000 2.6
MFPT FROM 2 TO 57: 602.000 2.6
MFPT FROM 2 TO 58: 602.000 2.6
MFPT FROM 2 TO 59: 594.000 2.6
MFPT FROM 2 TO 60: 602.000 2.6
MFPT FROM 2 TO 61: 602.000 2.6
MFPT FROM 2 TO 62: 554.000 2.6
MFPT FROM 2 TO 63: 602.000 2.7
MFPT FROM 2 TO 64: 602.000 2.6
MFPT FROM 2 TO 65: 602.000 2.6
MFPT FROM 2 TO 66: 602.000 2.6
MFPT FROM 2 TO 67: 554.000 2.6
MFPT FROM 2 TO 68: 602.000 2.6
MFPT FROM 2 TO 69: 602.000 2.6
MFPT FROM 2 TO 70: 602.000 2.6
MFPT FROM 2 TO 71: 828.000 2.6
MFPT FROM 2 TO 72: 828.000 2.6
MFPT FROM 2 TO 73: 828.000 2.6
MFPT FROM 2 TO 74: 654.000 2.6
MFPT FROM 2 TO 75: 714.000 2.6
MFPT FROM 2 TO 76: 732.000 2.6
MFPT FROM 2 TO 77: 1537.000 2.6
MFPT FROM 2 TO 78: 1537.000 2.6
MFPT FROM 2 TO 79: 1535.000 2.6
MFPT FROM 2 TO 80: 1537.000 2.6
MFPT FROM 2 TO 81: 1537.000 2.6
MFPT FROM 2 TO 82: 1225.000 2.6
MFPT FROM 2 TO 83: 959.000 2.6
MFPT FROM 2 TO 84: 973.000 2.6
MFPT FROM 2 TO 85: 969.000 2.7
MFPT FROM 2 TO 86: 973.000 2.6
MFPT FROM 2 TO 87: 993.000 2.6
MFPT FROM 2 TO 88: 991.000 2.6
MFPT FROM 2 TO 89: 991.000 2.7
MFPT FROM 2 TO 90: 991.000 2.6
MFPT FROM 2 TO 91: 991.000 2.6
MFPT FROM 2 TO 92: 991.000 2.6
MFPT FROM 2 TO 93: 951.000 2.6
MFPT FROM 2 TO 94: 935.000 2.6
MFPT FROM 2 TO 95: 945.000 2.6
MFPT FROM 2 TO 96: 951.000 2.6
MFPT FROM 2 TO 97: 949.000 2.6
MFPT FROM 2 TO 98: 947.000 2.6
MFPT FROM 2 TO 99: 949.000 2.6
MFPT FROM 2 TO 100: 951.000 2.6
MFPT FROM 2 TO 101: 951.000 2.6
MFPT FROM 2 TO 102: 951.000 2.6
MFPT FROM 2 TO 103: 951.000 2.6
MFPT FROM 2 TO 104: 951.000 2.6
MFPT FROM 2 TO 105: 951.000 2.6
MFPT FROM 2 TO 106: 951.000 2.6
MFPT FROM 2 TO 107: 951.000 2.7
MFPT FROM 2 TO 108: 947.000 2.6
MFPT FROM 2 TO 109: 945.000 2.6
MFPT FROM 2 TO 110: 951.000 2.6
MFPT FROM 2 TO 111: 935.000 2.6
MFPT FROM 2 TO 112: 951.000 2.6
MFPT FROM 2 TO 113: 1051.000 2.6
MFPT FROM 2 TO 114: 1037.000 2.6
MFPT FROM 2 TO 115: 1051.000 2.6
MFPT FROM 2 TO 116: 1051.000 2.6
MFPT FROM 2 TO 117: 1051.000 2.6
MFPT FROM 2 TO 118: 1051.000 2.7
MFPT FROM 2 TO 119: 1051.000 2.6
MFPT FROM 2 TO 120: 1051.000 2.6
MFPT FROM 2 TO 121: 1051.000 2.6
MFPT FROM 2 TO 122: 1051.000 2.6
MFPT FROM 2 TO 123: 1051.000 2.6
MFPT FROM 2 TO 124: 1049.000 2.6
MFPT FROM 2 TO 125: 1051.000 2.6
MFPT FROM 2 TO 126: 1051.000 2.6
MFPT FROM 2 TO 127: 1051.000 2.6
MFPT FROM 2 TO 128: 1039.000 2.6
MFPT FROM 2 TO 129: 1051.000 2.7
MFPT FROM 2 TO 130: 1051.000 2.6
MFPT FROM 2 TO 131: 1051.000 2.6
MFPT FROM 2 TO 132: 1051.000 2.6
MFPT FROM 2 TO 133: 1047.000 2.6
MFPT FROM 2 TO 134: 1051.000 2.6
MFPT FROM 2 TO 135: 1051.000 2.6
MFPT FROM 2 TO 136: 1111.000 2.6
MFPT FROM 2 TO 137: 1111.000 2.6
MFPT FROM 2 TO 138: 1111.000 2.7
MFPT FROM 2 TO 139: 1105.000 2.6
MFPT FROM 2 TO 140: 1109.000 2.7
MFPT FROM 2 TO 141: 1932.000 2.7
MFPT FROM 2 TO 142: 1344.000 2.7
MFPT FROM 2 TO 143: 1366.000 2.7
MFPT FROM 2 TO 144: 1366.000 2.7
MFPT FROM 2 TO 145: 1388.000 2.7
MFPT FROM 2 TO 146: 1330.000 2.7
MFPT FROM 2 TO 147: 1322.000 2.7
MFPT FROM 2 TO 148: 1342.000 2.7
MFPT FROM 2 TO 149: 1342.000 2.7
MFPT FROM 2 TO 150: 1342.000 2.7
MFPT FROM 2 TO 151: 1346.000 2.7
MFPT FROM 2 TO 152: 1344.000 2.7
MFPT FROM 2 TO 153: 1344.000 2.7
MFPT FROM 2 TO 154: 1346.000 2.7
MFPT FROM 2 TO 155: 1344.000 2.7
MFPT FROM 2 TO 156: 1344.000 2.7
MFPT FROM 2 TO 157: 1342.000 2.7
MFPT FROM 2 TO 158: 1340.000 2.7
MFPT FROM 2 TO 159: 1332.000 2.7
MFPT FROM 2 TO 160: 1332.000 2.7
MFPT FROM 2 TO 161: 1332.000 2.7
MFPT FROM 2 TO 162: 1328.000 2.7
MFPT FROM 2 TO 163: 1332.000 2.7
MFPT FROM 2 TO 164: 1332.000 2.7
MFPT FROM 2 TO 165: 1422.000 2.7
MFPT FROM 2 TO 166: 1446.000 2.7
MFPT FROM 2 TO 167: 1432.000 2.7
MFPT FROM 2 TO 168: 1436.000 2.7
MFPT FROM 2 TO 169: 1436.000 2.7
MFPT FROM 2 TO 170: 1436.000 2.7
MFPT FROM 2 TO 171: 1444.000 2.7
MFPT FROM 2 TO 172: 1444.000 2.7
MFPT FROM 2 TO 173: 1502.000 2.7
MFPT FROM 2 TO 174: 1500.000 2.7
MFPT FROM 2 TO 175: 1506.000 2.7
MFPT FROM 2 TO 176: 1739.000 2.7
MFPT FROM 2 TO 177: 1741.000 2.7
MFPT FROM 2 TO 178: 1741.000 2.7
MFPT FROM 2 TO 179: 1741.000 2.7
MFPT FROM 2 TO 180: 1741.000 2.7
MFPT FROM 2 TO 181: 1727.000 2.7
MFPT FROM 2 TO 182: 1719.000 2.7
MFPT FROM 2 TO 183: 1719.000 2.7
MFPT FROM 2 TO 184: 1719.000 2.7
MFPT FROM 2 TO 185: 1719.000 2.7
MFPT FROM 2 TO 186: 1719.000 2.7
MFPT FROM 2 TO 187: 1737.000 2.7
MFPT FROM 2 TO 188: 1725.000 2.7
MFPT FROM 2 TO 189: 1725.000 2.7
MFPT FROM 2 TO 190: 1809.000 2.7
MFPT FROM 2 TO 191: 1829.000 2.7
MFPT FROM 2 TO 192: 1829.000 2.7
MFPT FROM 2 TO 193: 1897.000 2.7
MFPT FROM 2 TO 194: 2136.000 2.7
MFPT FROM 2 TO 195: 2200.000 2.7
MFPT FROM 2 TO 196: 2206.000 2.7
MFPT FROM 2 TO 197: 2593.000 2.7
MFPT FROM 2 TO 198: 2990.000 2.8
MFPT FROM 2 TO 199: 2990.000 2.8
MFPT FROM 3 TO 0: 1.000 2.5
MFPT FROM 3 TO 1: 396.000 2.6
MFPT FROM 3 TO 2: 398.000 2.6
MFPT FROM 3 TO 4: 374.000 2.6
MFPT FROM 3 TO 5: 398.000 2.6
MFPT FROM 3 TO 6: 40.000 2.6
MFPT FROM 3 TO 7: 398.000 2.6
MFPT FROM 3 TO 8: 793.000 2.6
MFPT FROM 3 TO 9: 771.000 2.6
MFPT FROM 3 TO 10: 769.000 2.6
MFPT FROM 3 TO 11: 755.000 2.6
MFPT FROM 3 TO 12: 433.000 2.6
MFPT FROM 3 TO 13: 435.000 2.6
MFPT FROM 3 TO 14: 437.000 2.6
MFPT FROM 3 TO 15: 205.000 2.6
MFPT FROM 3 TO 16: 431.000 2.6
MFPT FROM 3 TO 17: 335.000 2.6
MFPT FROM 3 TO 18: 1166.000 2.6
MFPT FROM 3 TO 19: 1152.000 2.6
MFPT FROM 3 TO 20: 1140.000 2.6
MFPT FROM 3 TO 21: 828.000 2.6
MFPT FROM 3 TO 22: 832.000 2.6
MFPT FROM 3 TO 23: 602.000 2.6
MFPT FROM 3 TO 24: 602.000 2.6
MFPT FROM 3 TO 25: 602.000 2.6
MFPT FROM 3 TO 26: 602.000 2.6
MFPT FROM 3 TO 27: 602.000 2.6
MFPT FROM 3 TO 28: 602.000 2.6
MFPT FROM 3 TO 29: 602.000 2.6
MFPT FROM 3 TO 30: 602.000 2.6
MFPT FROM 3 TO 31: 602.000 2.6
MFPT FROM 3 TO 32: 602.000 2.6
MFPT FROM 3 TO 33: 602.000 2.6
MFPT FROM 3 TO 34: 602.000 2.6
MFPT FROM 3 TO 35: 602.000 2.6
MFPT FROM 3 TO 36: 602.000 2.6
MFPT FROM 3 TO 37: 576.000 2.6
MFPT FROM 3 TO 38: 602.000 2.6
MFPT FROM 3 TO 39: 602.000 2.6
MFPT FROM 3 TO 40: 602.000 2.6
MFPT FROM 3 TO 41: 602.000 2.6
MFPT FROM 3 TO 42: 602.000 2.6
MFPT FROM 3 TO 43: 602.000 2.6
MFPT FROM 3 TO 44: 602.000 2.6
MFPT FROM 3 TO 45: 596.000 2.6
MFPT FROM 3 TO 46: 602.000 2.6
MFPT FROM 3 TO 47: 602.000 2.6
MFPT FROM 3 TO 48: 602.000 2.6
MFPT FROM 3 TO 49: 602.000 2.6
MFPT FROM 3 TO 50: 602.000 2.6
MFPT FROM 3 TO 51: 602.000 2.6
MFPT FROM 3 TO 52: 602.000 2.6
MFPT FROM 3 TO 53: 602.000 2.6
MFPT FROM 3 TO 54: 602.000 2.6
MFPT FROM 3 TO 55: 602.000 2.6
MFPT FROM 3 TO 56: 602.000 2.6
MFPT FROM 3 TO 57: 602.000 2.6
MFPT FROM 3 TO 58: 602.000 2.6
MFPT FROM 3 TO 59: 594.000 2.6
MFPT FROM 3 TO 60: 602.000 2.6
MFPT FROM 3 TO 61: 602.000 2.6
MFPT FROM 3 TO 62: 554.000 2.6
MFPT FROM 3 TO 63: 602.000 2.6
MFPT FROM 3 TO 64: 602.000 2.6
MFPT FROM 3 TO 65: 602.000 2.6
MFPT FROM 3 TO 66: 602.000 2.6
MFPT FROM 3 TO 67: 554.000 2.6
MFPT FROM 3 TO 68: 602.000 2.6
MFPT FROM 3 TO 69: 602.000 2.6
MFPT FROM 3 TO 70: 602.000 2.6
MFPT FROM 3 TO 71: 828.000 2.6
MFPT FROM 3 TO 72: 828.000 2.6
MFPT FROM 3 TO 73: 828.000 2.6
MFPT FROM 3 TO 74: 654.000 2.6
MFPT FROM 3 TO 75: 714.000 2.6
MFPT FROM 3 TO 76: 732.000 2.6
MFPT FROM 3 TO 77: 1537.000 2.6
MFPT FROM 3 TO 78: 1537.000 2.6
MFPT FROM 3 TO 79: 1535.000 2.6
MFPT FROM 3 TO 80: 1537.000 2.6
MFPT FROM 3 TO 81: 1537.000 2.7
MFPT FROM 3 TO 82: 1225.000 2.6
MFPT FROM 3 TO 83: 959.000 2.6
MFPT FROM 3 TO 84: 973.000 2.6
MFPT FROM 3 TO 85: 969.000 2.6
MFPT FROM 3 TO 86: 973.000 2.6
MFPT FROM 3 TO 87: 993.000 2.6
MFPT FROM 3 TO 88: 991.000 2.6
MFPT FROM 3 TO 89: 991.000 2.6
MFPT FROM 3 TO 90: 991.000 2.6
MFPT FROM 3 TO 91: 991.000 2.6
MFPT FROM 3 TO 92: 991.000 2.6
MFPT FROM 3 TO 93: 951.000 2.6
MFPT FROM 3 TO 94: 935.000 2.6
MFPT FROM 3 TO 95: 945.000 2.6
MFPT FROM 3 TO 96: 951.000 2.6
MFPT FROM 3 TO 97: 949.000 2.6
MFPT FROM 3 TO 98: 947.000 2.6
MFPT FROM 3 TO 99: 949.000 2.6
MFPT FROM 3 TO 100: 951.000 2.6
MFPT FROM 3 TO 101: 951.000 2.6
MFPT FROM 3 TO 102: 951.000 2.6
MFPT FROM 3 TO 103: 951.000 2.6
MFPT FROM 3 TO 104: 951.000 2.6
MFPT FROM 3 TO 105: 951.000 2.6
MFPT FROM 3 TO 106: 951.000 2.6
MFPT FROM 3 TO 107: 951.000 2.6
MFPT FROM 3 TO 108: 947.000 2.6
MFPT FROM 3 TO 109: 945.000 2.6
MFPT FROM 3 TO 110: 951.000 2.6
MFPT FROM 3 TO 111: 935.000 2.6
MFPT FROM 3 TO 112: 951.000 2.6
MFPT FROM 3 TO 113: 1051.000 2.6
MFPT FROM 3 TO 114: 1037.000 2.6
MFPT FROM 3 TO 115: 1051.000 2.6
MFPT FROM 3 TO 116: 1051.000 2.7
MFPT FROM 3 TO 117: 1051.000 2.6
MFPT FROM 3 TO 118: 1051.000 2.6
MFPT FROM 3 TO 119: 1051.000 2.6
MFPT FROM 3 TO 120: 1051.000 2.6
MFPT FROM 3 TO 121: 1051.000 2.6
MFPT FROM 3 TO 122: 1051.000 2.7
MFPT FROM 3 TO 123: 1051.000 2.6
MFPT FROM 3 TO 124: 1049.000 2.6
MFPT FROM 3 TO 125: 1051.000 2.6
MFPT FROM 3 TO 126: 1051.000 2.6
MFPT FROM 3 TO 127: 1051.000 2.6
MFPT FROM 3 TO 128: 1039.000 2.6
MFPT FROM 3 TO 129: 1051.000 2.6
MFPT FROM 3 TO 130: 1051.000 2.6
MFPT FROM 3 TO 131: 1051.000 2.6
MFPT FROM 3 TO 132: 1051.000 2.6
MFPT FROM 3 TO 133: 1047.000 2.6
MFPT FROM 3 TO 134: 1051.000 2.6
MFPT FROM 3 TO 135: 1051.000 2.6
MFPT FROM 3 TO 136: 1111.000 2.6
MFPT FROM 3 TO 137: 1111.000 2.6
MFPT FROM 3 TO 138: 1111.000 2.6
MFPT FROM 3 TO 139: 1105.000 2.6
MFPT FROM 3 TO 140: 1109.000 2.6
MFPT FROM 3 TO 141: 1932.000 2.7
MFPT FROM 3 TO 142: 1344.000 2.7
MFPT FROM 3 TO 143: 1366.000 2.7
MFPT FROM 3 TO 144: 1366.000 2.7
MFPT FROM 3 TO 145: 1388.000 2.7
MFPT FROM 3 TO 146: 1330.000 2.7
MFPT FROM 3 TO 147: 1322.000 2.7
MFPT FROM 3 TO 148: 1342.000 2.7
MFPT FROM 3 TO 149: 1342.000 2.7
MFPT FROM 3 TO 150: 1342.000 2.7
MFPT FROM 3 TO 151: 1346.000 2.7
MFPT FROM 3 TO 152: 1344.000 2.7
MFPT FROM 3 TO 153: 1344.000 2.7
MFPT FROM 3 TO 154: 1346.000 2.7
MFPT FROM 3 TO 155: 1344.000 2.7
MFPT FROM 3 TO 156: 1344.000 2.7
MFPT FROM 3 TO 157: 1342.000 2.7
MFPT FROM 3 TO 158: 1340.000 2.7
MFPT FROM 3 TO 159: 1332.000 2.7
MFPT FROM 3 TO 160: 1332.000 2.7
MFPT FROM 3 TO 161: 1332.000 2.7
MFPT FROM 3 TO 162: 1328.000 2.7
MFPT FROM 3 TO 163: 1332.000 2.7
MFPT FROM 3 TO 164: 1332.000 2.7
MFPT FROM 3 TO 165: 1422.000 2.7
MFPT FROM 3 TO 166: 1446.000 2.7
MFPT FROM 3 TO 167: 1432.000 2.7
MFPT FROM 3 TO 168: 1436.000 2.7
MFPT FROM 3 TO 169: 1436.000 2.7
MFPT FROM 3 TO 170: 1436.000 2.7
MFPT FROM 3 TO 171: 1444.000 2.7
MFPT FROM 3 TO 172: 1444.000 2.7
MFPT FROM 3 TO 173: 1502.000 2.7
MFPT FROM 3 TO 174: 1500.000 2.7
MFPT FROM 3 TO 175: 1506.000 2.7
MFPT FROM 3 TO 176: 1739.000 2.7
MFPT FROM 3 TO 177: 1741.000 2.7
MFPT FROM 3 TO 178: 1741.000 2.7
MFPT FROM 3 TO 179: 1741.000 2.7
MFPT FROM 3 TO 180: 1741.000 2.7
MFPT FROM 3 TO 181: 1727.000 2.7
MFPT FROM 3 TO 182: 1719.000 2.7
MFPT FROM 3 TO 183: 1719.000 2.7
MFPT FROM 3 TO 184: 1719.000 2.7
MFPT FROM 3 TO 185: 1719.000 2.7
MFPT FROM 3 TO 186: 1719.000 2.7
MFPT FROM 3 TO 187: 1737.000 2.7
MFPT FROM 3 TO 188: 1725.000 2.7
MFPT FROM 3 TO 189: 1725.000 2.7
MFPT FROM 3 TO 190: 1809.000 2.7
MFPT FROM 3 TO 191: 1829.000 2.7
MFPT FROM 3 TO 192: 1829.000 2.7
MFPT FROM 3 TO 193: 1897.000 2.7
MFPT FROM 3 TO 194: 2136.000 2.7
MFPT FROM 3 TO 195: 2200.000 2.7
MFPT FROM 3 TO 196: 2206.000 2.7
MFPT FROM 3 TO 197: 2593.000 2.8
MFPT FROM 3 TO 198: 2990.000 2.8
MFPT FROM 3 TO 199: 2990.000 2.8
MFPT FROM 4 TO 0: 25.000 2.5
MFPT FROM 4 TO 1: 420.000 2.5
MFPT FROM 4 TO 2: 422.000 2.5
MFPT FROM 4 TO 3: 422.000 2.5
MFPT FROM 4 TO 5: 422.000 2.5
MFPT FROM 4 TO 6: 64.000 2.5
MFPT FROM 4 TO 7: 422.000 2.5
MFPT FROM 4 TO 8: 817.000 2.5
MFPT FROM 4 TO 9: 397.000 2.5
MFPT FROM 4 TO 10: 395.000 2.5
MFPT FROM 4 TO 11: 381.000 2.5
MFPT FROM 4 TO 12: 457.000 2.5
MFPT FROM 4 TO 13: 459.000 2.5
MFPT FROM 4 TO 14: 461.000 2.5
MFPT FROM 4 TO 15: 229.000 2.5
MFPT FROM 4 TO 16: 455.000 2.5
MFPT FROM 4 TO 17: 359.000 2.5
MFPT FROM 4 TO 18: 792.000 2.5
MFPT FROM 4 TO 19: 778.000 2.5
MFPT FROM 4 TO 20: 766.000 2.5
MFPT FROM 4 TO 21: 852.000 2.5
MFPT FROM 4 TO 22: 856.000 2.5
MFPT FROM 4 TO 23: 626.000 2.5
MFPT FROM 4 TO 24: 626.000 2.5
MFPT FROM 4 TO 25: 626.000 2.5
MFPT FROM 4 TO 26: 626.000 2.5
MFPT FROM 4 TO 27: 626.000 2.5
MFPT FROM 4 TO 28: 626.000 2.5
MFPT FROM 4 TO 29: 626.000 2.5
MFPT FROM 4 TO 30: 626.000 2.5
MFPT FROM 4 TO 31: 626.000 2.5
MFPT FROM 4 TO 32: 626.000 2.5
MFPT FROM 4 TO 33: 626.000 2.5
MFPT FROM 4 TO 34: 626.000 2.5
MFPT FROM 4 TO 35: 626.000 2.5
MFPT FROM 4 TO 36: 626.000 2.5
MFPT FROM 4 TO 37: 600.000 2.5
MFPT FROM 4 TO 38: 626.000 2.5
MFPT FROM 4 TO 39: 626.000 2.5
MFPT FROM 4 TO 40: 626.000 2.5
MFPT FROM 4 TO 41: 626.000 2.5
MFPT FROM 4 TO 42: 626.000 2.5
MFPT FROM 4 TO 43: 626.000 2.5
MFPT FROM 4 TO 44: 626.000 2.5
MFPT FROM 4 TO 45: 620.000 2.5
MFPT FROM 4 TO 46: 626.000 2.5
MFPT FROM 4 TO 47: 626.000 2.5
MFPT FROM 4 TO 48: 626.000 2.5
MFPT FROM 4 TO 49: 626.000 2.5
MFPT FROM 4 TO 50: 626.000 2.5
MFPT FROM 4 TO 51: 626.000 2.5
MFPT FROM 4 TO 52: 626.000 2.5
MFPT FROM 4 TO 53: 626.000 2.5
MFPT FROM 4 TO 54: 626.000 2.5
MFPT FROM 4 TO 55: 626.000 2.5
MFPT FROM 4 TO 56: 626.000 2.5
MFPT FROM 4 TO 57: 626.000 2.5
MFPT FROM 4 TO 58: 626.000 2.5
MFPT FROM 4 TO 59: 618.000 2.5
MFPT FROM 4 TO 60: 626.000 2.5
MFPT FROM 4 TO 61: 626.000 2.5
MFPT FROM 4 TO 62: 578.000 2.5
MFPT FROM 4 TO 63: 626.000 2.5
MFPT FROM 4 TO 64: 626.000 2.5
MFPT FROM 4 TO 65: 626.000 2.5
MFPT FROM 4 TO 66: 626.000 2.5
MFPT FROM 4 TO 67: 578.000 2.5
MFPT FROM 4 TO 68: 626.000 2.5
MFPT FROM 4 TO 69: 626.000 2.5
MFPT FROM 4 TO 70: 626.000 2.5
MFPT FROM 4 TO 71: 852.000 2.5
MFPT FROM 4 TO 72: 852.000 2.5
MFPT FROM 4 TO 73: 852.000 2.5
MFPT FROM 4 TO 74: 678.000 2.5
MFPT FROM 4 TO 75: 738.000 2.5
MFPT FROM 4 TO 76: 756.000 2.5
MFPT FROM 4 TO 77: 1163.000 2.5
MFPT FROM 4 TO 78: 1163.000 2.5
MFPT FROM 4 TO 79: 1161.000 2.5
MFPT FROM 4 TO 80: 1163.000 2.5
MFPT FROM 4 TO 81: 1163.000 2.5
MFPT FROM 4 TO 82: 1249.000 2.6
MFPT FROM 4 TO 83: 983.000 2.6
MFPT FROM 4 TO 84: 997.000 2.6
MFPT FROM 4 TO 85: 993.000 2.6
MFPT FROM 4 TO 86: 997.000 2.6
MFPT FROM 4 TO 87: 1017.000 2.6
MFPT FROM 4 TO 88: 1015.000 2.6
MFPT FROM 4 TO 89: 1015.000 2.6
MFPT FROM 4 TO 90: 1015.000 2.6
MFPT FROM 4 TO 91: 1015.000 2.6
MFPT FROM 4 TO 92: 1015.000 2.6
MFPT FROM 4 TO 93: 975.000 2.6
MFPT FROM 4 TO 94: 959.000 2.6
MFPT FROM 4 TO 95: 969.000 2.6
MFPT FROM 4 TO 96: 975.000 2.6
MFPT FROM 4 TO 97: 973.000 2.6
MFPT FROM 4 TO 98: 971.000 2.6
MFPT FROM 4 TO 99: 973.000 2.6
MFPT FROM 4 TO 100: 975.000 2.6
MFPT FROM 4 TO 101: 975.000 2.6
MFPT FROM 4 TO 102: 975.000 2.6
MFPT FROM 4 TO 103: 975.000 2.6
MFPT FROM 4 TO 104: 975.000 2.6
MFPT FROM 4 TO 105: 975.000 2.6
MFPT FROM 4 TO 106: 975.000 2.6
MFPT FROM 4 TO 107: 975.000 2.6
MFPT FROM 4 TO 108: 971.000 2.6
MFPT FROM 4 TO 109: 969.000 2.6
MFPT FROM 4 TO 110: 975.000 2.6
MFPT FROM 4 TO 111: 959.000 2.6
MFPT FROM 4 TO 112: 975.000 2.6
MFPT FROM 4 TO 113: 1075.000 2.6
MFPT FROM 4 TO 114: 1061.000 2.6
MFPT FROM 4 TO 115: 1075.000 2.6
MFPT FROM 4 TO 116: 1075.000 2.6
MFPT FROM 4 TO 117: 1075.000 2.6
MFPT FROM 4 TO 118: 1075.000 2.6
MFPT FROM 4 TO 119: 1075.000 2.6
MFPT FROM 4 TO 120: 1075.000 2.6
MFPT FROM 4 TO 121: 1075.000 2.6
MFPT FROM 4 TO 122: 1075.000 2.6
MFPT FROM 4 TO 123: 1075.000 2.6
MFPT FROM 4 TO 124: 1073.000 2.6
MFPT FROM 4 TO 125: 1075.000 2.6
MFPT FROM 4 TO 126: 1075.000 2.6
MFPT FROM 4 TO 127: 1075.000 2.6
MFPT FROM 4 TO 128: 1063.000 2.6
MFPT FROM 4 TO 129: 1075.000 2.6
MFPT FROM 4 TO 130: 1075.000 2.6
MFPT FROM 4 TO 131: 1075.000 2.6
MFPT FROM 4 TO 132: 1075.000 2.6
MFPT FROM 4 TO 133: 1071.000 2.6
MFPT FROM 4 TO 134: 1075.000 2.6
MFPT FROM 4 TO 135: 1075.000 2.6
MFPT FROM 4 TO 136: 1135.000 2.6
MFPT FROM 4 TO 137: 1135.000 2.6
MFPT FROM 4 TO 138: 1135.000 2.6
MFPT FROM 4 TO 139: 1129.000 2.6
MFPT FROM 4 TO 140: 1133.000 2.6
MFPT FROM 4 TO 141: 1558.000 2.5
MFPT FROM 4 TO 142: 1368.000 2.6
MFPT FROM 4 TO 143: 1390.000 2.6
MFPT FROM 4 TO 144: 1390.000 2.6
MFPT FROM 4 TO 145: 1412.000 2.6
MFPT FROM 4 TO 146: 1354.000 2.6
MFPT FROM 4 TO 147: 1346.000 2.6
MFPT FROM 4 TO 148: 1366.000 2.6
MFPT FROM 4 TO 149: 1366.000 2.6
MFPT FROM 4 TO 150: 1366.000 2.6
MFPT FROM 4 TO 151: 1370.000 2.6
MFPT FROM 4 TO 152: 1368.000 2.6
MFPT FROM 4 TO 153: 1368.000 2.6
MFPT FROM 4 TO 154: 1370.000 2.6
MFPT FROM 4 TO 155: 1368.000 2.6
MFPT FROM 4 TO 156: 1368.000 2.6
MFPT FROM 4 TO 157: 1366.000 2.6
MFPT FROM 4 TO 158: 1364.000 2.6
MFPT FROM 4 TO 159: 1356.000 2.6
MFPT FROM 4 TO 160: 1356.000 2.6
MFPT FROM 4 TO 161: 1356.000 2.6
MFPT FROM 4 TO 162: 1352.000 2.6
MFPT FROM 4 TO 163: 1356.000 2.6
MFPT FROM 4 TO 164: 1356.000 2.6
MFPT FROM 4 TO 165: 1446.000 2.6
MFPT FROM 4 TO 166: 1470.000 2.6
MFPT FROM 4 TO 167: 1456.000 2.6
MFPT FROM 4 TO 168: 1460.000 2.6
MFPT FROM 4 TO 169: 1460.000 2.6
MFPT FROM 4 TO 170: 1460.000 2.6
MFPT FROM 4 TO 171: 1468.000 2.6
MFPT FROM 4 TO 172: 1468.000 2.6
MFPT FROM 4 TO 173: 1526.000 2.6
MFPT FROM 4 TO 174: 1524.000 2.6
MFPT FROM 4 TO 175: 1530.000 2.6
MFPT FROM 4 TO 176: 1763.000 2.6
MFPT FROM 4 TO 177: 1765.000 2.6
MFPT FROM 4 TO 178: 1765.000 2.6
MFPT FROM 4 TO 179: 1765.000 2.6
MFPT FROM 4 TO 180: 1765.000 2.6
MFPT FROM 4 TO 181: 1751.000 2.6
MFPT FROM 4 TO 182: 1743.000 2.6
MFPT FROM 4 TO 183: 1743.000 2.6
MFPT FROM 4 TO 184: 1743.000 2.6
MFPT FROM 4 TO 185: 1743.000 2.6
MFPT FROM 4 TO 186: 1743.000 2.6
MFPT FROM 4 TO 187: 1761.000 2.6
MFPT FROM 4 TO 188: 1749.000 2.6
MFPT FROM 4 TO 189: 1749.000 2.6
MFPT FROM 4 TO 190: 1833.000 2.6
MFPT FROM 4 TO 191: 1853.000 2.6
MFPT FROM 4 TO 192: 1853.000 2.6
MFPT FROM 4 TO 193: 1921.000 2.6
MFPT FROM 4 TO 194: 2160.000 2.6
MFPT FROM 4 TO 195: 2224.000 2.6
MFPT FROM 4 TO 196: 2230.000 2.6
MFPT FROM 4 TO 197: 2617.000 2.7
MFPT FROM 4 TO 198: 3014.000 2.7
MFPT FROM 4 TO 199: 3014.000 2.7
MFPT FROM 5 TO 0: 1.000 2.5
MFPT FROM 5 TO 1: 396.000 2.6
MFPT FROM 5 TO 2: 398.000 2.5
MFPT FROM 5 TO 3: 398.000 2.5
MFPT FROM 5 TO 4: 374.000 2.5
MFPT FROM 5 TO 6: 40.000 2.5
MFPT FROM 5 TO 7: 398.000 2.5
MFPT FROM 5 TO 8: 793.000 2.6
MFPT FROM 5 TO 9: 771.000 2.6
MFPT FROM 5 TO 10: 769.000 2.6
MFPT FROM 5 TO 11: 755.000 2.6
MFPT FROM 5 TO 12: 433.000 2.6
MFPT FROM 5 TO 13: 435.000 2.6
MFPT FROM 5 TO 14: 437.000 2.6
MFPT FROM 5 TO 15: 205.000 2.6
MFPT FROM 5 TO 16: 431.000 2.6
MFPT FROM 5 TO 17: 335.000 2.6
MFPT FROM 5 TO 18: 1166.000 2.6
MFPT FROM 5 TO 19: 1152.000 2.6
MFPT FROM 5 TO 20: 1140.000 2.6
MFPT FROM 5 TO 21: 828.000 2.6
MFPT FROM 5 TO 22: 832.000 2.6
MFPT FROM 5 TO 23: 602.000 2.6
MFPT FROM 5 TO 24: 602.000 2.6
MFPT FROM 5 TO 25: 602.000 2.6
MFPT FROM 5 TO 26: 602.000 2.6
MFPT FROM 5 TO 27: 602.000 2.6
MFPT FROM 5 TO 28: 602.000 2.6
MFPT FROM 5 TO 29: 602.000 2.6
MFPT FROM 5 TO 30: 602.000 2.6
MFPT FROM 5 TO 31: 602.000 2.6
MFPT FROM 5 TO 32: 602.000 2.6
MFPT FROM 5 TO 33: 602.000 2.6
MFPT FROM 5 TO 34: 602.000 2.6
MFPT FROM 5 TO 35: 602.000 2.6
MFPT FROM 5 TO 36: 602.000 2.6
MFPT FROM 5 TO 37: 576.000 2.6
MFPT FROM 5 TO 38: 602.000 2.6
MFPT FROM 5 TO 39: 602.000 2.6
MFPT FROM 5 TO 40: 602.000 2.6
MFPT FROM 5 TO 41: 602.000 2.6
MFPT FROM 5 TO 42: 602.000 2.6
MFPT FROM 5 TO 43: 602.000 2.6
MFPT FROM 5 TO 44: 602.000 2.6
MFPT FROM 5 TO 45: 596.000 2.6
MFPT FROM 5 TO 46: 602.000 2.7
MFPT FROM 5 TO 47: 602.000 2.6
MFPT FROM 5 TO 48: 602.000 2.6
MFPT FROM 5 TO 49: 602.000 2.6
MFPT FROM 5 TO 50: 602.000 2.6
MFPT FROM 5 TO 51: 602.000 2.6
MFPT FROM 5 TO 52: 602.000 2.6
MFPT FROM 5 TO 53: 602.000 2.6
MFPT FROM 5 TO 54: 602.000 2.6
MFPT FROM 5 TO 55: 602.000 2.6
MFPT FROM 5 TO 56: 602.000 2.6
MFPT FROM 5 TO 57: 602.000 2.6
MFPT FROM 5 TO 58: 602.000 2.6
MFPT FROM 5 TO 59: 594.000 2.6
MFPT FROM 5 TO 60: 602.000 2.6
MFPT FROM 5 TO 61: 602.000 2.6
MFPT FROM 5 TO 62: 554.000 2.6
MFPT FROM 5 TO 63: 602.000 2.6
MFPT FROM 5 TO 64: 602.000 2.6
MFPT FROM 5 TO 65: 602.000 2.6
MFPT FROM 5 TO 66: 602.000 2.6
MFPT FROM 5 TO 67: 554.000 2.6
MFPT FROM 5 TO 68: 602.000 2.6
MFPT FROM 5 TO 69: 602.000 2.6
MFPT FROM 5 TO 70: 602.000 2.6
MFPT FROM 5 TO 71: 828.000 2.6
MFPT FROM 5 TO 72: 828.000 2.6
MFPT FROM 5 TO 73: 828.000 2.6
MFPT FROM 5 TO 74: 654.000 2.6
MFPT FROM 5 TO 75: 714.000 2.6
MFPT FROM 5 TO 76: 732.000 2.6
MFPT FROM 5 TO 77: 1537.000 2.6
MFPT FROM 5 TO 78: 1537.000 2.6
MFPT FROM 5 TO 79: 1535.000 2.6
MFPT FROM 5 TO 80: 1537.000 2.6
MFPT FROM 5 TO 81: 1537.000 2.6
MFPT FROM 5 TO 82: 1225.000 2.6
MFPT FROM 5 TO 83: 959.000 2.7
MFPT FROM 5 TO 84: 973.000 2.6
MFPT FROM 5 TO 85: 969.000 2.6
MFPT FROM 5 TO 86: 973.000 2.6
MFPT FROM 5 TO 87: 993.000 2.6
MFPT FROM 5 TO 88: 991.000 2.6
MFPT FROM 5 TO 89: 991.000 2.6
MFPT FROM 5 TO 90: 991.000 2.6
MFPT FROM 5 TO 91: 991.000 2.6
MFPT FROM 5 TO 92: 991.000 2.6
MFPT FROM 5 TO 93: 951.000 2.6
MFPT FROM 5 TO 94: 935.000 2.6
MFPT FROM 5 TO 95: 945.000 2.6
MFPT FROM 5 TO 96: 951.000 2.6
MFPT FROM 5 TO 97: 949.000 2.6
MFPT FROM 5 TO 98: 947.000 2.6
MFPT FROM 5 TO 99: 949.000 2.6
MFPT FROM 5 TO 100: 951.000 2.6
MFPT FROM 5 TO 101: 951.000 2.6
MFPT FROM 5 TO 102: 951.000 2.6
MFPT FROM 5 TO 103: 951.000 2.6
MFPT FROM 5 TO 104: 951.000 2.6
MFPT FROM 5 TO 105: 951.000 2.6
MFPT FROM 5 TO 106: 951.000 2.7
MFPT FROM 5 TO 107: 951.000 2.7
MFPT FROM 5 TO 108: 947.000 2.6
MFPT FROM 5 TO 109: 945.000 2.6
MFPT FROM 5 TO 110: 951.000 2.6
MFPT FROM 5 TO 111: 935.000 2.6
MFPT FROM 5 TO 112: 951.000 2.6
MFPT FROM 5 TO 113: 1051.000 2.6
MFPT FROM 5 TO 114: 1037.000 2.7
MFPT FROM 5 TO 115: 1051.000 2.6
MFPT FROM 5 TO 116: 1051.000 2.6
MFPT FROM 5 TO 117: 1051.000 2.6
MFPT FROM 5 TO 118: 1051.000 2.6
MFPT FROM 5 TO 119: 1051.000 2.7
MFPT FROM 5 TO 120: 1051.000 2.6
MFPT FROM 5 TO 121: 1051.000 2.6
MFPT FROM 5 TO 122: 1051.000 2.7
MFPT FROM 5 TO 123: 1051.000 2.6
MFPT FROM 5 TO 124: 1049.000 2.6
MFPT FROM 5 TO 125: 1051.000 2.7
MFPT FROM 5 TO 126: 1051.000 2.6
MFPT FROM 5 TO 127: 1051.000 2.7
MFPT FROM 5 TO 128: 1039.000 2.6
MFPT FROM 5 TO 129: 1051.000 2.6
MFPT FROM 5 TO 130: 1051.000 2.6
MFPT FROM 5 TO 131: 1051.000 2.7
MFPT FROM 5 TO 132: 1051.000 2.7
MFPT FROM 5 TO 133: 1047.000 2.6
MFPT FROM 5 TO 134: 1051.000 2.6
MFPT FROM 5 TO 135: 1051.000 2.6
MFPT FROM 5 TO 136: 1111.000 2.6
MFPT FROM 5 TO 137: 1111.000 2.6
MFPT FROM 5 TO 138: 1111.000 2.6
MFPT FROM 5 TO 139: 1105.000 2.6
MFPT FROM 5 TO 140: 1109.000 2.6
MFPT FROM 5 TO 141: 1932.000 2.7
MFPT FROM 5 TO 142: 1344.000 2.6
MFPT FROM 5 TO 143: 1366.000 2.7
MFPT FROM 5 TO 144: 1366.000 2.7
MFPT FROM 5 TO 145: 1388.000 2.7
MFPT FROM 5 TO 146: 1330.000 2.7
MFPT FROM 5 TO 147: 1322.000 2.7
MFPT FROM 5 TO 148: 1342.000 2.7
MFPT FROM 5 TO 149: 1342.000 2.6
MFPT FROM 5 TO 150: 1342.000 2.7
MFPT FROM 5 TO 151: 1346.000 2.6
MFPT FROM 5 TO 152: 1344.000 2.7
MFPT FROM 5 TO 153: 1344.000 2.7
MFPT FROM 5 TO 154: 1346.000 2.7
MFPT FROM 5 TO 155: 1344.000 2.6
MFPT FROM 5 TO 156: 1344.000 2.6
MFPT FROM 5 TO 157: 1342.000 2.6
MFPT FROM 5 TO 158: 1340.000 2.7
MFPT FROM 5 TO 159: 1332.000 2.7
MFPT FROM 5 TO 160: 1332.000 2.6
MFPT FROM 5 TO 161: 1332.000 2.6
MFPT FROM 5 TO 162: 1328.000 2.7
MFPT FROM 5 TO 163: 1332.000 2.7
MFPT FROM 5 TO 164: 1332.000 2.7
MFPT FROM 5 TO 165: 1422.000 2.7
MFPT FROM 5 TO 166: 1446.000 2.7
MFPT FROM 5 TO 167: 1432.000 2.7
MFPT FROM 5 TO 168: 1436.000 2.7
MFPT FROM 5 TO 169: 1436.000 2.7
MFPT FROM 5 TO 170: 1436.000 2.7
MFPT FROM 5 TO 171: 1444.000 2.7
MFPT FROM 5 TO 172: 1444.000 2.6
MFPT FROM 5 TO 173: 1502.000 2.7
MFPT FROM 5 TO 174: 1500.000 2.7
MFPT FROM 5 TO 175: 1506.000 2.7
MFPT FROM 5 TO 176: 1739.000 2.7
MFPT FROM 5 TO 177: 1741.000 2.7
MFPT FROM 5 TO 178: 1741.000 2.7
MFPT FROM 5 TO 179: 1741.000 2.7
MFPT FROM 5 TO 180: 1741.000 2.7
MFPT FROM 5 TO 181: 1727.000 2.7
MFPT FROM 5 TO 182: 1719.000 2.7
MFPT FROM 5 TO 183: 1719.000 2.7
MFPT FROM 5 TO 184: 1719.000 2.7
MFPT FROM 5 TO 185: 1719.000 2.7
MFPT FROM 5 TO 186: 1719.000 2.7
MFPT FROM 5 TO 187: 1737.000 2.7
MFPT FROM 5 TO 188: 1725.000 2.7
MFPT FROM 5 TO 189: 1725.000 2.7
MFPT FROM 5 TO 190: 1809.000 2.7
MFPT FROM 5 TO 191: 1829.000 2.7
MFPT FROM 5 TO 192: 1829.000 2.7
MFPT FROM 5 TO 193: 1897.000 2.7
MFPT FROM 5 TO 194: 2136.000 2.7
MFPT FROM 5 TO 195: 2200.000 2.7
MFPT FROM 5 TO 196: 2206.000 2.7
MFPT FROM 5 TO 197: 2593.000 2.8
MFPT FROM 5 TO 198: 2990.000 2.8
MFPT FROM 5 TO 199: 2990.000 2.8
MFPT FROM 6 TO 0: 359.000 2.5
MFPT FROM 6 TO 1: 754.000 2.5
MFPT FROM 6 TO 2: 756.000 2.5
MFPT FROM 6 TO 3: 756.000 2.5
MFPT FROM 6 TO 4: 732.000 2.5
MFPT FROM 6 TO 5: 756.000 2.5
MFPT FROM 6 TO 7: 756.000 2.6
MFPT FROM 6 TO 8: 1151.000 2.6
MFPT FROM 6 TO 9: 1129.000 2.6
MFPT FROM 6 TO 10: 1127.000 2.6
MFPT FROM 6 TO 11: 1113.000 2.6
MFPT FROM 6 TO 12: 393.000 2.5
MFPT FROM 6 TO 13: 395.000 2.5
MFPT FROM 6 TO 14: 397.000 2.5
MFPT FROM 6 TO 15: 165.000 2.5
MFPT FROM 6 TO 16: 391.000 2.5
MFPT FROM 6 TO 17: 295.000 2.5
MFPT FROM 6 TO 18: 1524.000 2.6
MFPT FROM 6 TO 19: 1510.000 2.6
MFPT FROM 6 TO 20: 1498.000 2.6
MFPT FROM 6 TO 21: 788.000 2.5
MFPT FROM 6 TO 22: 792.000 2.5
MFPT FROM 6 TO 23: 562.000 2.6
MFPT FROM 6 TO 24: 562.000 2.5
MFPT FROM 6 TO 25: 562.000 2.5
MFPT FROM 6 TO 26: 562.000 2.5
MFPT FROM 6 TO 27: 562.000 2.5
MFPT FROM 6 TO 28: 562.000 2.5
MFPT FROM 6 TO 29: 562.000 2.5
MFPT FROM 6 TO 30: 562.000 2.5
MFPT FROM 6 TO 31: 562.000 2.5
MFPT FROM 6 TO 32: 562.000 2.5
MFPT FROM 6 TO 33: 562.000 2.5
MFPT FROM 6 TO 34: 562.000 2.5
MFPT FROM 6 TO 35: 562.000 2.5
MFPT FROM 6 TO 36: 562.000 2.5
MFPT FROM 6 TO 37: 536.000 2.5
MFPT FROM 6 TO 38: 562.000 2.5
MFPT FROM 6 TO 39: 562.000 2.5
MFPT FROM 6 TO 40: 562.000 2.5
MFPT FROM 6 TO 41: 562.000 2.5
MFPT FROM 6 TO 42: 562.000 2.5
MFPT FROM 6 TO 43: 562.000 2.5
MFPT FROM 6 TO 44: 562.000 2.5
MFPT FROM 6 TO 45: 556.000 2.5
MFPT FROM 6 TO 46: 562.000 2.5
MFPT FROM 6 TO 47: 562.000 2.5
MFPT FROM 6 TO 48: 562.000 2.5
MFPT FROM 6 TO 49: 562.000 2.5
MFPT FROM 6 TO 50: 562.000 2.5
MFPT FROM 6 TO 51: 562.000 2.5
MFPT FROM 6 TO 52: 562.000 2.5
MFPT FROM 6 TO 53: 562.000 2.5
MFPT FROM 6 TO 54: 562.000 2.5
MFPT FROM 6 TO 55: 562.000 2.5
MFPT FROM 6 TO 56: 562.000 2.5
MFPT FROM 6 TO 57: 562.000 2.5
MFPT FROM 6 TO 58: 562.000 2.5
MFPT FROM 6 TO 59: 554.000 2.5
MFPT FROM 6 TO 60: 562.000 2.5
MFPT FROM 6 TO 61: 562.000 2.5
MFPT FROM 6 TO 62: 514.000 2.5
MFPT FROM 6 TO 63: 562.000 2.5
MFPT FROM 6 TO 64: 562.000 2.5
MFPT FROM 6 TO 65: 562.000 2.5
MFPT FROM 6 TO 66: 562.000 2.5
MFPT FROM 6 TO 67: 514.000 2.5
MFPT FROM 6 TO 68: 562.000 2.5
MFPT FROM 6 TO 69: 562.000 2.5
MFPT FROM 6 TO 70: 562.000 2.5
MFPT FROM 6 TO 71: 788.000 2.5
MFPT FROM 6 TO 72: 788.000 2.5
MFPT FROM 6 TO 73: 788.000 2.5
MFPT FROM 6 TO 74: 614.000 2.5
MFPT FROM 6 TO 75: 674.000 2.5
MFPT FROM 6 TO 76: 692.000 2.5
MFPT FROM 6 TO 77: 1895.000 2.6
MFPT FROM 6 TO 78: 1895.000 2.6
MFPT FROM 6 TO 79: 1893.000 2.6
MFPT FROM 6 TO 80: 1895.000 2.6
MFPT FROM 6 TO 81: 1895.000 2.6
MFPT FROM 6 TO 82: 1185.000 2.6
MFPT FROM 6 TO 83: 919.000 2.6
MFPT FROM 6 TO 84: 933.000 2.6
MFPT FROM 6 TO 85: 929.000 2.6
MFPT FROM 6 TO 86: 933.000 2.6
MFPT FROM 6 TO 87: 953.000 2.6
MFPT FROM 6 TO 88: 951.000 2.6
MFPT FROM 6 TO 89: 951.000 2.6
MFPT FROM 6 TO 90: 951.000 2.6
MFPT FROM 6 TO 91: 951.000 2.6
MFPT FROM 6 TO 92: 951.000 2.6
MFPT FROM 6 TO 93: 911.000 2.6
MFPT FROM 6 TO 94: 895.000 2.6
MFPT FROM 6 TO 95: 905.000 2.7
MFPT FROM 6 TO 96: 911.000 2.6
MFPT FROM 6 TO 97: 909.000 2.7
MFPT FROM 6 TO 98: 907.000 2.6
MFPT FROM 6 TO 99: 909.000 2.6
MFPT FROM 6 TO 100: 911.000 2.6
MFPT FROM 6 TO 101: 911.000 2.6
MFPT FROM 6 TO 102: 911.000 2.6
MFPT FROM 6 TO 103: 911.000 2.6
MFPT FROM 6 TO 104: 911.000 2.6
MFPT FROM 6 TO 105: 911.000 2.6
MFPT FROM 6 TO 106: 911.000 2.6
MFPT FROM 6 TO 107: 911.000 2.6
MFPT FROM 6 TO 108: 907.000 2.6
MFPT FROM 6 TO 109: 905.000 2.6
MFPT FROM 6 TO 110: 911.000 2.6
MFPT FROM 6 TO 111: 895.000 2.6
MFPT FROM 6 TO 112: 911.000 2.6
MFPT FROM 6 TO 113: 1011.000 2.6
MFPT FROM 6 TO 114: 997.000 2.6
MFPT FROM 6 TO 115: 1011.000 2.6
MFPT FROM 6 TO 116: 1011.000 2.6
MFPT FROM 6 TO 117: 1011.000 2.6
MFPT FROM 6 TO 118: 1011.000 2.6
MFPT FROM 6 TO 119: 1011.000 2.6
MFPT FROM 6 TO 120: 1011.000 2.6
MFPT FROM 6 TO 121: 1011.000 2.6
MFPT FROM 6 TO 122: 1011.000 2.6
MFPT FROM 6 TO 123: 1011.000 2.6
MFPT FROM 6 TO 124: 1009.000 2.6
MFPT FROM 6 TO 125: 1011.000 2.6
MFPT FROM 6 TO 126: 1011.000 2.6
MFPT FROM 6 TO 127: 1011.000 2.6
MFPT FROM 6 TO 128: 999.000 2.6
MFPT FROM 6 TO 129: 1011.000 2.6
MFPT FROM 6 TO 130: 1011.000 2.6
MFPT FROM 6 TO 131: 1011.000 2.6
MFPT FROM 6 TO 132: 1011.000 2.6
MFPT FROM 6 TO 133: 1007.000 2.6
MFPT FROM 6 TO 134: 1011.000 2.6
MFPT FROM 6 TO 135: 1011.000 2.6
MFPT FROM 6 TO 136: 1071.000 2.6
MFPT FROM 6 TO 137: 1071.000 2.6
MFPT FROM 6 TO 138: 1071.000 2.6
MFPT FROM 6 TO 139: 1065.000 2.6
MFPT FROM 6 TO 140: 1069.000 2.7
MFPT FROM 6 TO 141: 2290.000 2.6
MFPT FROM 6 TO 142: 1304.000 2.6
MFPT FROM 6 TO 143: 1326.000 2.6
MFPT FROM 6 TO 144: 1326.000 2.6
MFPT FROM 6 TO 145: 1348.000 2.6
MFPT FROM 6 TO 146: 1290.000 2.6
MFPT FROM 6 TO 147: 1282.000 2.6
MFPT FROM 6 TO 148: 1302.000 2.6
MFPT FROM 6 TO 149: 1302.000 2.6
MFPT FROM 6 TO 150: 1302.000 2.6
MFPT FROM 6 TO 151: 1306.000 2.6
MFPT FROM 6 TO 152: 1304.000 2.6
MFPT FROM 6 TO 153: 1304.000 2.6
MFPT FROM 6 TO 154: 1306.000 2.6
MFPT FROM 6 TO 155: 1304.000 2.6
MFPT FROM 6 TO 156: 1304.000 2.6
MFPT FROM 6 TO 157: 1302.000 2.6
MFPT FROM 6 TO 158: 1300.000 2.6
MFPT FROM 6 TO 159: 1292.000 2.6
MFPT FROM 6 TO 160: 1292.000 2.6
MFPT FROM 6 TO 161: 1292.000 2.6
MFPT FROM 6 TO 162: 1288.000 2.6
MFPT FROM 6 TO 163: 1292.000 2.6
MFPT FROM 6 TO 164: 1292.000 2.6
MFPT FROM 6 TO 165: 1382.000 2.6
MFPT FROM 6 TO 166: 1406.000 2.6
MFPT FROM 6 TO 167: 1392.000 2.6
MFPT FROM 6 TO 168: 1396.000 2.7
MFPT FROM 6 TO 169: 1396.000 2.6
MFPT FROM 6 TO 170: 1396.000 2.6
MFPT FROM 6 TO 171: 1404.000 2.6
MFPT FROM 6 TO 172: 1404.000 2.6
MFPT FROM 6 TO 173: 1462.000 2.6
MFPT FROM 6 TO 174: 1460.000 2.6
MFPT FROM 6 TO 175: 1466.000 2.6
MFPT FROM 6 TO 176: 1699.000 2.6
MFPT FROM 6 TO 177: 1701.000 2.7
MFPT FROM 6 TO 178: 1701.000 2.6
MFPT FROM 6 TO 179: 1701.000 2.6
MFPT FROM 6 TO 180: 1701.000 2.6
MFPT FROM 6 TO 181: 1687.000 2.6
MFPT FROM 6 TO 182: 1679.000 2.6
MFPT FROM 6 TO 183: 1679.000 2.6
MFPT FROM 6 TO 184: 1679.000 2.6
MFPT FROM 6 TO 185: 1679.000 2.6
MFPT FROM 6 TO 186: 1679.000 2.6
MFPT FROM 6 TO 187: 1697.000 2.6
MFPT FROM 6 TO 188: 1685.000 2.6
MFPT FROM 6 TO 189: 1685.000 2.6
MFPT FROM 6 TO 190: 1769.000 2.7
MFPT FROM 6 TO 191: 1789.000 2.7
MFPT FROM 6 TO 192: 1789.000 2.6
MFPT FROM 6 TO 193: 1857.000 2.6
MFPT FROM 6 TO 194: 2096.000 2.6
MFPT FROM 6 TO 195: 2160.000 2.7
MFPT FROM 6 TO 196: 2166.000 2.7
MFPT FROM 6 TO 197: 2553.000 2.7
MFPT FROM 6 TO 198: 2950.000 2.7
MFPT FROM 6 TO 199: 2950.000 2.7
MFPT FROM 7 TO 0: 1.000 2.5
MFPT FROM 7 TO 1: 396.000 2.5
MFPT FROM 7 TO 2: 398.000 2.6
MFPT FROM 7 TO 3: 398.000 2.5
MFPT FROM 7 TO 4: 374.000 2.5
MFPT FROM 7 TO 5: 398.000 2.5
MFPT FROM 7 TO 6: 40.000 2.6
MFPT FROM 7 TO 8: 793.000 2.6
MFPT FROM 7 TO 9: 771.000 2.6
MFPT FROM 7 TO 10: 769.000 2.6
MFPT FROM 7 TO 11: 755.000 2.6
MFPT FROM 7 TO 12: 433.000 2.6
MFPT FROM 7 TO 13: 435.000 2.6
MFPT FROM 7 TO 14: 437.000 2.6
MFPT FROM 7 TO 15: 205.000 2.6
MFPT FROM 7 TO 16: 431.000 2.6
MFPT FROM 7 TO 17: 335.000 2.6
MFPT FROM 7 TO 18: 1166.000 2.6
MFPT FROM 7 TO 19: 1152.000 2.6
MFPT FROM 7 TO 20: 1140.000 2.6
MFPT FROM 7 TO 21: 828.000 2.6
MFPT FROM 7 TO 22: 832.000 2.6
MFPT FROM 7 TO 23: 602.000 2.6
MFPT FROM 7 TO 24: 602.000 2.6
MFPT FROM 7 TO 25: 602.000 2.6
MFPT FROM 7 TO 26: 602.000 2.6
MFPT FROM 7 TO 27: 602.000 2.6
MFPT FROM 7 TO 28: 602.000 2.6
MFPT FROM 7 TO 29: 602.000 2.6
MFPT FROM 7 TO 30: 602.000 2.6
MFPT FROM 7 TO 31: 602.000 2.6
MFPT FROM 7 TO 32: 602.000 2.6
MFPT FROM 7 TO 33: 602.000 2.6
MFPT FROM 7 TO 34: 602.000 2.6
MFPT FROM 7 TO 35: 602.000 2.6
MFPT FROM 7 TO 36: 602.000 2.6
MFPT FROM 7 TO 37: 576.000 2.6
MFPT FROM 7 TO 38: 602.000 2.6
MFPT FROM 7 TO 39: 602.000 2.7
MFPT FROM 7 TO 40: 602.000 2.6
MFPT FROM 7 TO 41: 602.000 2.6
MFPT FROM 7 TO 42: 602.000 2.6
MFPT FROM 7 TO 43: 602.000 2.6
MFPT FROM 7 TO 44: 602.000 2.6
MFPT FROM 7 TO 45: 596.000 2.6
MFPT FROM 7 TO 46: 602.000 2.6
MFPT FROM 7 TO 47: 602.000 2.6
MFPT FROM 7 TO 48: 602.000 2.6
MFPT FROM 7 TO 49: 602.000 2.6
MFPT FROM 7 TO 50: 602.000 2.6
MFPT FROM 7 TO 51: 602.000 2.6
MFPT FROM 7 TO 52: 602.000 2.6
MFPT FROM 7 TO 53: 602.000 2.6
MFPT FROM 7 TO 54: 602.000 2.6
MFPT FROM 7 TO 55: 602.000 2.6
MFPT FROM 7 TO 56: 602.000 2.6
MFPT FROM 7 TO 57: 602.000 2.6
MFPT FROM 7 TO 58: 602.000 2.6
MFPT FROM 7 TO 59: 594.000 2.6
MFPT FROM 7 TO 60: 602.000 2.6
MFPT FROM 7 TO 61: 602.000 2.6
MFPT FROM 7 TO 62: 554.000 2.6
MFPT FROM 7 TO 63: 602.000 2.6
MFPT FROM 7 TO 64: 602.000 2.6
MFPT FROM 7 TO 65: 602.000 2.6
MFPT FROM 7 TO 66: 602.000 2.6
MFPT FROM 7 TO 67: 554.000 2.6
MFPT FROM 7 TO 68: 602.000 2.6
MFPT FROM 7 TO 69: 602.000 2.6
MFPT FROM 7 TO 70: 602.000 2.7
MFPT FROM 7 TO 71: 828.000 2.6
MFPT FROM 7 TO 72: 828.000 2.7
MFPT FROM 7 TO 73: 828.000 2.6
MFPT FROM 7 TO 74: 654.000 2.6
MFPT FROM 7 TO 75: 714.000 2.6
MFPT FROM 7 TO 76: 732.000 2.6
MFPT FROM 7 TO 77: 1537.000 2.6
MFPT FROM 7 TO 78: 1537.000 2.6
MFPT FROM 7 TO 79: 1535.000 2.7
MFPT FROM 7 TO 80: 1537.000 2.6
MFPT FROM 7 TO 81: 1537.000 2.6
MFPT FROM 7 TO 82: 1225.000 2.6
MFPT FROM 7 TO 83: 959.000 2.6
MFPT FROM 7 TO 84: 973.000 2.7
MFPT FROM 7 TO 85: 969.000 2.7
MFPT FROM 7 TO 86: 973.000 2.6
MFPT FROM 7 TO 87: 993.000 2.6
MFPT FROM 7 TO 88: 991.000 2.6
MFPT FROM 7 TO 89: 991.000 2.6
MFPT FROM 7 TO 90: 991.000 2.6
MFPT FROM 7 TO 91: 991.000 2.6
MFPT FROM 7 TO 92: 991.000 2.6
MFPT FROM 7 TO 93: 951.000 2.6
MFPT FROM 7 TO 94: 935.000 2.6
MFPT FROM 7 TO 95: 945.000 2.6
MFPT FROM 7 TO 96: 951.000 2.6
MFPT FROM 7 TO 97: 949.000 2.6
MFPT FROM 7 TO 98: 947.000 2.6
MFPT FROM 7 TO 99: 949.000 2.6
MFPT FROM 7 TO 100: 951.000 2.6
MFPT FROM 7 TO 101: 951.000 2.6
MFPT FROM 7 TO 102: 951.000 2.7
MFPT FROM 7 TO 103: 951.000 2.6
MFPT FROM 7 TO 104: 951.000 2.6
MFPT FROM 7 TO 105: 951.000 2.6
MFPT FROM 7 TO 106: 951.000 2.7
MFPT FROM 7 TO 107: 951.000 2.7
MFPT FROM 7 TO 108: 947.000 2.6
MFPT FROM 7 TO 109: 945.000 2.6
MFPT FROM 7 TO 110: 951.000 2.6
MFPT FROM 7 TO 111: 935.000 2.6
MFPT FROM 7 TO 112: 951.000 2.6
MFPT FROM 7 TO 113: 1051.000 2.6
MFPT FROM 7 TO 114: 1037.000 2.6
MFPT FROM 7 TO 115: 1051.000 2.6
MFPT FROM 7 TO 116: 1051.000 2.6
MFPT FROM 7 TO 117: 1051.000 2.6
MFPT FROM 7 TO 118: 1051.000 2.6
MFPT FROM 7 TO 119: 1051.000 2.6
MFPT FROM 7 TO 120: 1051.000 2.6
MFPT FROM 7 TO 121: 1051.000 2.6
MFPT FROM 7 TO 122: 1051.000 2.6
MFPT FROM 7 TO 123: 1051.000 2.6
MFPT FROM 7 TO 124: 1049.000 2.6
MFPT FROM 7 TO 125: 1051.000 2.6
MFPT FROM 7 TO 126: 1051.000 2.6
MFPT FROM 7 TO 127: 1051.000 2.6
MFPT FROM 7 TO 128: 1039.000 2.6
MFPT FROM 7 TO 129: 1051.000 2.6
MFPT FROM 7 TO 130: 1051.000 2.6
MFPT FROM 7 TO 131: 1051.000 2.6
MFPT FROM 7 TO 132: 1051.000 2.6
MFPT FROM 7 TO 133: 1047.000 2.6
MFPT FROM 7 TO 134: 1051.000 2.6
MFPT FROM 7 TO 135: 1051.000 2.6
MFPT FROM 7 TO 136: 1111.000 2.7
MFPT FROM 7 TO 137: 1111.000 2.6
MFPT FROM 7 TO 138: 1111.000 2.6
MFPT FROM 7 TO 139: 1105.000 2.6
MFPT FROM 7 TO 140: 1109.000 2.6
MFPT FROM 7 TO 141: 1932.000 2.7
MFPT FROM 7 TO 142: 1344.000 2.7
MFPT FROM 7 TO 143: 1366.000 2.7
MFPT FROM 7 TO 144: 1366.000 2.6
MFPT FROM 7 TO 145: 1388.000 2.7
MFPT FROM 7 TO 146: 1330.000 2.6
MFPT FROM 7 TO 147: 1322.000 2.6
MFPT FROM 7 TO 148: 1342.000 2.7
MFPT FROM 7 TO 149: 1342.000 2.6
MFPT FROM 7 TO 150: 1342.000 2.6
MFPT FROM 7 TO 151: 1346.000 2.7
MFPT FROM 7 TO 152: 1344.000 2.7
MFPT FROM 7 TO 153: 1344.000 2.7
MFPT FROM 7 TO 154: 1346.000 2.7
MFPT FROM 7 TO 155: 1344.000 2.7
MFPT FROM 7 TO 156: 1344.000 2.6
MFPT FROM 7 TO 157: 1342.000 2.6
MFPT FROM 7 TO 158: 1340.000 2.6
MFPT FROM 7 TO 159: 1332.000 2.6
MFPT FROM 7 TO 160: 1332.000 2.7
MFPT FROM 7 TO 161: 1332.000 2.6
MFPT FROM 7 TO 162: 1328.000 2.7
MFPT FROM 7 TO 163: 1332.000 2.7
MFPT FROM 7 TO 164: 1332.000 2.7
MFPT FROM 7 TO 165: 1422.000 2.7
MFPT FROM 7 TO 166: 1446.000 2.7
MFPT FROM 7 TO 167: 1432.000 2.7
MFPT FROM 7 TO 168: 1436.000 2.7
MFPT FROM 7 TO 169: 1436.000 2.7
MFPT FROM 7 TO 170: 1436.000 2.7
MFPT FROM 7 TO 171: 1444.000 2.7
MFPT FROM 7 TO 172: 1444.000 2.7
MFPT FROM 7 TO 173: 1502.000 2.7
MFPT FROM 7 TO 174: 1500.000 2.7
MFPT FROM 7 TO 175: 1506.000 2.7
MFPT FROM 7 TO 176: 1739.000 2.7
MFPT FROM 7 TO 177: 1741.000 2.7
MFPT FROM 7 TO 178: 1741.000 2.7
MFPT FROM 7 TO 179: 1741.000 2.7
MFPT FROM 7 TO 180: 1741.000 2.7
MFPT FROM 7 TO 181: 1727.000 2.7
MFPT FROM 7 TO 182: 1719.000 2.7
MFPT FROM 7 TO 183: 1719.000 2.7
MFPT FROM 7 TO 184: 1719.000 2.7
MFPT FROM 7 TO 185: 1719.000 2.7
MFPT FROM 7 TO 186: 1719.000 2.7
MFPT FROM 7 TO 187: 1737.000 2.7
MFPT FROM 7 TO 188: 1725.000 2.7
MFPT FROM 7 TO 189: 1725.000 2.7
MFPT FROM 7 TO 190: 1809.000 2.7
MFPT FROM 7 TO 191: 1829.000 2.7
MFPT FROM 7 TO 192: 1829.000 2.7
MFPT FROM 7 TO 193: 1897.000 2.7
MFPT FROM 7 TO 194: 2136.000 2.7
MFPT FROM 7 TO 195: 2200.000 2.7
MFPT FROM 7 TO 196: 2206.000 2.7
MFPT FROM 7 TO 197: 2593.000 2.7
MFPT FROM 7 TO 198: 2990.000 2.8
MFPT FROM 7 TO 199: 2990.000 2.8
MFPT FROM 8 TO 0: 4.000 2.6
MFPT FROM 8 TO 1: 1.000 2.5
MFPT FROM 8 TO 2: 401.000 2.6
MFPT FROM 8 TO 3: 401.000 2.6
MFPT FROM 8 TO 4: 377.000 2.6
MFPT FROM 8 TO 5: 401.000 2.6
MFPT FROM 8 TO 6: 43.000 2.6
MFPT FROM 8 TO 7: 401.000 2.6
MFPT FROM 8 TO 9: 774.000 2.6
MFPT FROM 8 TO 10: 772.000 2.6
MFPT FROM 8 TO 11: 758.000 2.6
MFPT FROM 8 TO 12: 436.000 2.6
MFPT FROM 8 TO 13: 438.000 2.6
MFPT FROM 8 TO 14: 440.000 2.6
MFPT FROM 8 TO 15: 208.000 2.7
MFPT FROM 8 TO 16: 434.000 2.6
MFPT FROM 8 TO 17: 338.000 2.6
MFPT FROM 8 TO 18: 1169.000 2.6
MFPT FROM 8 TO 19: 1155.000 2.7
MFPT FROM 8 TO 20: 1143.000 2.6
MFPT FROM 8 TO 21: 831.000 2.6
MFPT FROM 8 TO 22: 835.000 2.6
MFPT FROM 8 TO 23: 605.000 2.6
MFPT FROM 8 TO 24: 605.000 2.6
MFPT FROM 8 TO 25: 605.000 2.6
MFPT FROM 8 TO 26: 605.000 2.6
MFPT FROM 8 TO 27: 605.000 2.6
MFPT FROM 8 TO 28: 605.000 2.7
MFPT FROM 8 TO 29: 605.000 2.7
MFPT FROM 8 TO 30: 605.000 2.7
MFPT FROM 8 TO 31: 605.000 2.7
MFPT FROM 8 TO 32: 605.000 2.6
MFPT FROM 8 TO 33: 605.000 2.6
MFPT FROM 8 TO 34: 605.000 2.7
MFPT FROM 8 TO 35: 605.000 2.6
MFPT FROM 8 TO 36: 605.000 2.6
MFPT FROM 8 TO 37: 579.000 2.6
MFPT FROM 8 TO 38: 605.000 2.6
MFPT FROM 8 TO 39: 605.000 2.7
MFPT FROM 8 TO 40: 605.000 2.6
MFPT FROM 8 TO 41: 605.000 2.6
MFPT FROM 8 TO 42: 605.000 2.6
MFPT FROM 8 TO 43: 605.000 2.6
MFPT FROM 8 TO 44: 605.000 2.6
MFPT FROM 8 TO 45: 599.000 2.6
MFPT FROM 8 TO 46: 605.000 2.6
MFPT FROM 8 TO 47: 605.000 2.6
MFPT FROM 8 TO 48: 605.000 2.6
MFPT FROM 8 TO 49: 605.000 2.6
MFPT FROM 8 TO 50: 605.000 2.6
MFPT FROM 8 TO 51: 605.000 2.6
MFPT FROM 8 TO 52: 605.000 2.6
MFPT FROM 8 TO 53: 605.000 2.6
MFPT FROM 8 TO 54: 605.000 2.6
MFPT FROM 8 TO 55: 605.000 2.7
MFPT FROM 8 TO 56: 605.000 2.6
MFPT FROM 8 TO 57: 605.000 2.6
MFPT FROM 8 TO 58: 605.000 2.6
MFPT FROM 8 TO 59: 597.000 2.6
MFPT FROM 8 TO 60: 605.000 2.6
MFPT FROM 8 TO 61: 605.000 2.6
MFPT FROM 8 TO 62: 557.000 2.6
MFPT FROM 8 TO 63: 605.000 2.7
MFPT FROM 8 TO 64: 605.000 2.6
MFPT FROM 8 TO 65: 605.000 2.6
MFPT FROM 8 TO 66: 605.000 2.6
MFPT FROM 8 TO 67: 557.000 2.6
MFPT FROM 8 TO 68: 605.000 2.6
MFPT FROM 8 TO 69: 605.000 2.6
MFPT FROM 8 TO 70: 605.000 2.6
MFPT FROM 8 TO 71: 831.000 2.6
MFPT FROM 8 TO 72: 831.000 2.7
MFPT FROM 8 TO 73: 831.000 2.7
MFPT FROM 8 TO 74: 657.000 2.6
MFPT FROM 8 TO 75: 717.000 2.6
MFPT FROM 8 TO 76: 735.000 2.6
MFPT FROM 8 TO 77: 1540.000 2.7
MFPT FROM 8 TO 78: 1540.000 2.7
MFPT FROM 8 TO 79: 1538.000 2.7
MFPT FROM 8 TO 80: 1540.000 2.7
MFPT FROM 8 TO 81: 1540.000 2.7
MFPT FROM 8 TO 82: 1228.000 2.7
MFPT FROM 8 TO 83: 962.000 2.7
MFPT FROM 8 TO 84: 976.000 2.7
MFPT FROM 8 TO 85: 972.000 2.7
MFPT FROM 8 TO 86: 976.000 2.7
MFPT FROM 8 TO 87: 996.000 2.7
MFPT FROM 8 TO 88: 994.000 2.7
MFPT FROM 8 TO 89: 994.000 2.7
MFPT FROM 8 TO 90: 994.000 2.7
MFPT FROM 8 TO 91: 994.000 2.7
MFPT FROM 8 TO 92: 994.000 2.7
MFPT FROM 8 TO 93: 954.000 2.7
MFPT FROM 8 TO 94: 938.000 2.7
MFPT FROM 8 TO 95: 948.000 2.7
MFPT FROM 8 TO 96: 954.000 2.7
MFPT FROM 8 TO 97: 952.000 2.7
MFPT FROM 8 TO 98: 950.000 2.7
MFPT FROM 8 TO 99: 952.000 2.7
MFPT FROM 8 TO 100: 954.000 2.7
MFPT FROM 8 TO 101: 954.000 2.7
MFPT FROM 8 TO 102: 954.000 2.7
MFPT FROM 8 TO 103: 954.000 2.7
MFPT FROM 8 TO 104: 954.000 2.7
MFPT FROM 8 TO 105: 954.000 2.7
MFPT FROM 8 TO 106: 954.000 2.7
MFPT FROM 8 TO 107: 954.000 2.7
MFPT FROM 8 TO 108: 950.000 2.7
MFPT FROM 8 TO 109: 948.000 2.7
MFPT FROM 8 TO 110: 954.000 2.7
MFPT FROM 8 TO 111: 938.000 2.7
MFPT FROM 8 TO 112: 954.000 2.7
MFPT FROM 8 TO 113: 1054.000 2.7
MFPT FROM 8 TO 114: 1040.000 2.7
MFPT FROM 8 TO 115: 1054.000 2.7
MFPT FROM 8 TO 116: 1054.000 2.7
MFPT FROM 8 TO 117: 1054.000 2.7
MFPT FROM 8 TO 118: 1054.000 2.7
MFPT FROM 8 TO 119: 1054.000 2.7
MFPT FROM 8 TO 120: 1054.000 2.7
MFPT FROM 8 TO 121: 1054.000 2.7
MFPT FROM 8 TO 122: 1054.000 2.7
MFPT FROM 8 TO 123: 1054.000 2.7
MFPT FROM 8 TO 124: 1052.000 2.7
MFPT FROM 8 TO 125: 1054.000 2.7
MFPT FROM 8 TO 126: 1054.000 2.7
MFPT FROM 8 TO 127: 1054.000 2.7
MFPT FROM 8 TO 128: 1042.000 2.7
MFPT FROM 8 TO 129: 1054.000 2.7
MFPT FROM 8 TO 130: 1054.000 2.7
MFPT FROM 8 TO 131: 1054.000 2.7
MFPT FROM 8 TO 132: 1054.000 2.7
MFPT FROM 8 TO 133: 1050.000 2.7
MFPT FROM 8 TO 134: 1054.000 2.7
MFPT FROM 8 TO 135: 1054.000 2.7
MFPT FROM 8 TO 136: 1114.000 2.7
MFPT FROM 8 TO 137: 1114.000 2.7
MFPT FROM 8 TO 138: 1114.000 2.7
MFPT FROM 8 TO 139: 1108.000 2.7
MFPT FROM 8 TO 140: 1112.000 2.7
MFPT FROM 8 TO 141: 1935.000 2.7
MFPT FROM 8 TO 142: 1347.000 2.7
MFPT FROM 8 TO 143: 1369.000 2.7
MFPT FROM 8 TO 144: 1369.000 2.7
MFPT FROM 8 TO 145: 1391.000 2.7
MFPT FROM 8 TO 146: 1333.000 2.7
MFPT FROM 8 TO 147: 1325.000 2.8
MFPT FROM 8 TO 148: 1345.000 2.8
MFPT FROM 8 TO 149: 1345.000 2.7
MFPT FROM 8 TO 150: 1345.000 2.7
MFPT FROM 8 TO 151: 1349.000 2.7
MFPT FROM 8 TO 152: 1347.000 2.7
MFPT FROM 8 TO 153: 1347.000 2.7
MFPT FROM 8 TO 154: 1349.000 2.7
MFPT FROM 8 TO 155: 1347.000 2.7
MFPT FROM 8 TO 156: 1347.000 2.7
MFPT FROM 8 TO 157: 1345.000 2.7
MFPT FROM 8 TO 158: 1343.000 2.7
MFPT FROM 8 TO 159: 1335.000 2.7
MFPT FROM 8 TO 160: 1335.000 2.7
MFPT FROM 8 TO 161: 1335.000 2.7
MFPT FROM 8 TO 162: 1331.000 2.7
MFPT FROM 8 TO 163: 1335.000 2.7
MFPT FROM 8 TO 164: 1335.000 2.7
MFPT FROM 8 TO 165: 1425.000 2.7
MFPT FROM 8 TO 166: 1449.000 2.7
MFPT FROM 8 TO 167: 1435.000 2.7
MFPT FROM 8 TO 168: 1439.000 2.7
MFPT FROM 8 TO 169: 1439.000 2.7
MFPT FROM 8 TO 170: 1439.000 2.7
MFPT FROM 8 TO 171: 1447.000 2.7
MFPT FROM 8 TO 172: 1447.000 2.8
MFPT FROM 8 TO 173: 1505.000 2.7
MFPT FROM 8 TO 174: 1503.000 2.7
MFPT FROM 8 TO 175: 1509.000 2.7
MFPT FROM 8 TO 176: 1742.000 2.7
MFPT FROM 8 TO 177: 1744.000 2.8
MFPT FROM 8 TO 178: 1744.000 2.7
MFPT FROM 8 TO 179: 1744.000 2.7
MFPT FROM 8 TO 180: 1744.000 2.7
MFPT FROM 8 TO 181: 1730.000 2.7
MFPT FROM 8 TO 182: 1722.000 2.7
MFPT FROM 8 TO 183: 1722.000 2.7
MFPT FROM 8 TO 184: 1722.000 2.7
MFPT FROM 8 TO 185: 1722.000 2.7
MFPT FROM 8 TO 186: 1722.000 2.7
MFPT FROM 8 TO 187: 1740.000 2.7
MFPT FROM 8 TO 188: 1728.000 2.7
MFPT FROM 8 TO 189: 1728.000 2.7
MFPT FROM 8 TO 190: 1812.000 2.7
MFPT FROM 8 TO 191: 1832.000 2.7
MFPT FROM 8 TO 192: 1832.000 2.7
MFPT FROM 8 TO 193: 1900.000 2.8
MFPT FROM 8 TO 194: 2139.000 2.8
MFPT FROM 8 TO 195: 2203.000 2.8
MFPT FROM 8 TO 196: 2209.000 2.8
MFPT FROM 8 TO 197: 2596.000 2.8
MFPT FROM 8 TO 198: 2993.000 2.8
MFPT FROM 8 TO 199: 2993.000 2.8
MFPT FROM 9 TO 0: 26.000 2.5
MFPT FROM 9 TO 1: 421.000 2.5
MFPT FROM 9 TO 2: 423.000 2.6
MFPT FROM 9 TO 3: 423.000 2.6
MFPT FROM 9 TO 4: 1.000 2.5
MFPT FROM 9 TO 5: 423.000 2.6
MFPT FROM 9 TO 6: 65.000 2.5
MFPT FROM 9 TO 7: 423.000 2.5
MFPT FROM 9 TO 8: 818.000 2.6
MFPT FROM 9 TO 10: 396.000 2.5
MFPT FROM 9 TO 11: 382.000 2.5
MFPT FROM 9 TO 12: 458.000 2.6
MFPT FROM 9 TO 13: 460.000 2.6
MFPT FROM 9 TO 14: 462.000 2.6
MFPT FROM 9 TO 15: 230.000 2.6
MFPT FROM 9 TO 16: 456.000 2.6
MFPT FROM 9 TO 17: 360.000 2.6
MFPT FROM 9 TO 18: 793.000 2.6
MFPT FROM 9 TO 19: 779.000 2.6
MFPT FROM 9 TO 20: 767.000 2.6
MFPT FROM 9 TO 21: 853.000 2.6
MFPT FROM 9 TO 22: 857.000 2.6
MFPT FROM 9 TO 23: 627.000 2.6
MFPT FROM 9 TO 24: 627.000 2.6
MFPT FROM 9 TO 25: 627.000 2.6
MFPT FROM 9 TO 26: 627.000 2.6
MFPT FROM 9 TO 27: 627.000 2.7
MFPT FROM 9 TO 28: 627.000 2.6
MFPT FROM 9 TO 29: 627.000 2.6
MFPT FROM 9 TO 30: 627.000 2.6
MFPT FROM 9 TO 31: 627.000 2.6
MFPT FROM 9 TO 32: 627.000 2.6
MFPT FROM 9 TO 33: 627.000 2.6
MFPT FROM 9 TO 34: 627.000 2.6
MFPT FROM 9 TO 35: 627.000 2.6
MFPT FROM 9 TO 36: 627.000 2.6
MFPT FROM 9 TO 37: 601.000 2.6
MFPT FROM 9 TO 38: 627.000 2.6
MFPT FROM 9 TO 39: 627.000 2.6
MFPT FROM 9 TO 40: 627.000 2.6
MFPT FROM 9 TO 41: 627.000 2.6
MFPT FROM 9 TO 42: 627.000 2.6
MFPT FROM 9 TO 43: 627.000 2.6
MFPT FROM 9 TO 44: 627.000 2.6
MFPT FROM 9 TO 45: 621.000 2.6
MFPT FROM 9 TO 46: 627.000 2.6
MFPT FROM 9 TO 47: 627.000 2.6
MFPT FROM 9 TO 48: 627.000 2.6
MFPT FROM 9 TO 49: 627.000 2.6
MFPT FROM 9 TO 50: 627.000 2.6
MFPT FROM 9 TO 51: 627.000 2.6
MFPT FROM 9 TO 52: 627.000 2.6
MFPT FROM 9 TO 53: 627.000 2.6
MFPT FROM 9 TO 54: 627.000 2.6
MFPT FROM 9 TO 55: 627.000 2.6
MFPT FROM 9 TO 56: 627.000 2.6
MFPT FROM 9 TO 57: 627.000 2.6
MFPT FROM 9 TO 58: 627.000 2.6
MFPT FROM 9 TO 59: 619.000 2.6
MFPT FROM 9 TO 60: 627.000 2.6
MFPT FROM 9 TO 61: 627.000 2.6
MFPT FROM 9 TO 62: 579.000 2.7
MFPT FROM 9 TO 63: 627.000 2.6
MFPT FROM 9 TO 64: 627.000 2.6
MFPT FROM 9 TO 65: 627.000 2.6
MFPT FROM 9 TO 66: 627.000 2.6
MFPT FROM 9 TO 67: 579.000 2.6
MFPT FROM 9 TO 68: 627.000 2.6
MFPT FROM 9 TO 69: 627.000 2.6
MFPT FROM 9 TO 70: 627.000 2.6
MFPT FROM 9 TO 71: 853.000 2.6
MFPT FROM 9 TO 72: 853.000 2.6
MFPT FROM 9 TO 73: 853.000 2.6
MFPT FROM 9 TO 74: 679.000 2.6
MFPT FROM 9 TO 75: 739.000 2.6
MFPT FROM 9 TO 76: 757.000 2.6
MFPT FROM 9 TO 77: 1164.000 2.6
MFPT FROM 9 TO 78: 1164.000 2.6
MFPT FROM 9 TO 79: 1162.000 2.6
MFPT FROM 9 TO 80: 1164.000 2.6
MFPT FROM 9 TO 81: 1164.000 2.6
MFPT FROM 9 TO 82: 1250.000 2.6
MFPT FROM 9 TO 83: 984.000 2.6
MFPT FROM 9 TO 84: 998.000 2.6
MFPT FROM 9 TO 85: 994.000 2.6
MFPT FROM 9 TO 86: 998.000 2.7
MFPT FROM 9 TO 87: 1018.000 2.7
MFPT FROM 9 TO 88: 1016.000 2.6
MFPT FROM 9 TO 89: 1016.000 2.6
MFPT FROM 9 TO 90: 1016.000 2.6
MFPT FROM 9 TO 91: 1016.000 2.6
MFPT FROM 9 TO 92: 1016.000 2.7
MFPT FROM 9 TO 93: 976.000 2.6
MFPT FROM 9 TO 94: 960.000 2.6
MFPT FROM 9 TO 95: 970.000 2.6
MFPT FROM 9 TO 96: 976.000 2.6
MFPT FROM 9 TO 97: 974.000 2.6
MFPT FROM 9 TO 98: 972.000 2.6
MFPT FROM 9 TO 99: 974.000 2.6
MFPT FROM 9 TO 100: 976.000 2.7
MFPT FROM 9 TO 101: 976.000 2.6
MFPT FROM 9 TO 102: 976.000 2.6
MFPT FROM 9 TO 103: 976.000 2.7
MFPT FROM 9 TO 104: 976.000 2.7
MFPT FROM 9 TO 105: 976.000 2.6
MFPT FROM 9 TO 106: 976.000 2.7
MFPT FROM 9 TO 107: 976.000 2.6
MFPT FROM 9 TO 108: 972.000 2.6
MFPT FROM 9 TO 109: 970.000 2.6
MFPT FROM 9 TO 110: 976.000 2.6
MFPT FROM 9 TO 111: 960.000 2.6
MFPT FROM 9 TO 112: 976.000 2.6
MFPT FROM 9 TO 113: 1076.000 2.6
MFPT FROM 9 TO 114: 1062.000 2.6
MFPT FROM 9 TO 115: 1076.000 2.6
MFPT FROM 9 TO 116: 1076.000 2.6
MFPT FROM 9 TO 117: 1076.000 2.7
MFPT FROM 9 TO 118: 1076.000 2.8
MFPT FROM 9 TO 119: 1076.000 2.6
MFPT FROM 9 TO 120: 1076.000 2.6
MFPT FROM 9 TO 121: 1076.000 2.6
MFPT FROM 9 TO 122: 1076.000 2.6
MFPT FROM 9 TO 123: 1076.000 2.6
MFPT FROM 9 TO 124: 1074.000 2.6
MFPT FROM 9 TO 125: 1076.000 2.6
MFPT FROM 9 TO 126: 1076.000 2.6
MFPT FROM 9 TO 127: 1076.000 2.6
MFPT FROM 9 TO 128: 1064.000 2.6
MFPT FROM 9 TO 129: 1076.000 2.6
MFPT FROM 9 TO 130: 1076.000 2.7
MFPT FROM 9 TO 131: 1076.000 2.6
MFPT FROM 9 TO 132: 1076.000 2.6
MFPT FROM 9 TO 133: 1072.000 2.7
MFPT FROM 9 TO 134: 1076.000 2.6
MFPT FROM 9 TO 135: 1076.000 2.6
MFPT FROM 9 TO 136: 1136.000 2.7
MFPT FROM 9 TO 137: 1136.000 2.6
MFPT FROM 9 TO 138: 1136.000 2.6
MFPT FROM 9 TO 139: 1130.000 2.6
MFPT FROM 9 TO 140: 1134.000 2.6
MFPT FROM 9 TO 141: 1559.000 2.6
MFPT FROM 9 TO 142: 1369.000 2.7
MFPT FROM 9 TO 143: 1391.000 2.7
MFPT FROM 9 TO 144: 1391.000 2.7
MFPT FROM 9 TO 145: 1413.000 2.7
MFPT FROM 9 TO 146: 1355.000 2.7
MFPT FROM 9 TO 147: 1347.000 2.7
MFPT FROM 9 TO 148: 1367.000 2.7
MFPT FROM 9 TO 149: 1367.000 2.6
MFPT FROM 9 TO 150: 1367.000 2.7
MFPT FROM 9 TO 151: 1371.000 2.7
MFPT FROM 9 TO 152: 1369.000 2.7
MFPT FROM 9 TO 153: 1369.000 2.7
MFPT FROM 9 TO 154: 1371.000 2.7
MFPT FROM 9 TO 155: 1369.000 2.7
MFPT FROM 9 TO 156: 1369.000 2.6
MFPT FROM 9 TO 157: 1367.000 2.6
MFPT FROM 9 TO 158: 1365.000 2.7
MFPT FROM 9 TO 159: 1357.000 2.7
MFPT FROM 9 TO 160: 1357.000 2.7
MFPT FROM 9 TO 161: 1357.000 2.7
MFPT FROM 9 TO 162: 1353.000 2.7
MFPT FROM 9 TO 163: 1357.000 2.7
MFPT FROM 9 TO 164: 1357.000 2.7
MFPT FROM 9 TO 165: 1447.000 2.7
MFPT FROM 9 TO 166: 1471.000 2.7
MFPT FROM 9 TO 167: 1457.000 2.7
MFPT FROM 9 TO 168: 1461.000 2.7
MFPT FROM 9 TO 169: 1461.000 2.7
MFPT FROM 9 TO 170: 1461.000 2.7
MFPT FROM 9 TO 171: 1469.000 2.7
MFPT FROM 9 TO 172: 1469.000 2.7
MFPT FROM 9 TO 173: 1527.000 2.7
MFPT FROM 9 TO 174: 1525.000 2.7
MFPT FROM 9 TO 175: 1531.000 2.6
MFPT FROM 9 TO 176: 1764.000 2.7
MFPT FROM 9 TO 177: 1766.000 2.7
MFPT FROM 9 TO 178: 1766.000 2.7
MFPT FROM 9 TO 179: 1766.000 2.7
MFPT FROM 9 TO 180: 1766.000 2.7
MFPT FROM 9 TO 181: 1752.000 2.7
MFPT FROM 9 TO 182: 1744.000 2.7
MFPT FROM 9 TO 183: 1744.000 2.7
MFPT FROM 9 TO 184: 1744.000 2.7
MFPT FROM 9 TO 185: 1744.000 2.7
MFPT FROM 9 TO 186: 1744.000 2.7
MFPT FROM 9 TO 187: 1762.000 2.7
MFPT FROM 9 TO 188: 1750.000 2.7
MFPT FROM 9 TO 189: 1750.000 2.7
MFPT FROM 9 TO 190: 1834.000 2.7
MFPT FROM 9 TO 191: 1854.000 2.7
MFPT FROM 9 TO 192: 1854.000 2.7
MFPT FROM 9 TO 193: 1922.000 2.7
MFPT FROM 9 TO 194: 2161.000 2.7
MFPT FROM 9 TO 195: 2225.000 2.7
MFPT FROM 9 TO 196: 2231.000 2.7
MFPT FROM 9 TO 197: 2618.000 2.7
MFPT FROM 9 TO 198: 3015.000 2.8
MFPT FROM 9 TO 199: 3015.000 2.8
MFPT FROM 10 TO 0: 28.000 2.4
MFPT FROM 10 TO 1: 423.000 2.4
MFPT FROM 10 TO 2: 425.000 2.4
MFPT FROM 10 TO 3: 425.000 2.4
MFPT FROM 10 TO 4: 3.000 2.4
MFPT FROM 10 TO 5: 425.000 2.4
MFPT FROM 10 TO 6: 67.000 2.4
MFPT FROM 10 TO 7: 425.000 2.4
MFPT FROM 10 TO 8: 820.000 2.5
MFPT FROM 10 TO 9: 400.000 2.4
MFPT FROM 10 TO 11: 384.000 2.4
MFPT FROM 10 TO 12: 460.000 2.5
MFPT FROM 10 TO 13: 462.000 2.5
MFPT FROM 10 TO 14: 464.000 2.5
MFPT FROM 10 TO 15: 232.000 2.5
MFPT FROM 10 TO 16: 458.000 2.5
MFPT FROM 10 TO 17: 362.000 2.5
MFPT FROM 10 TO 18: 397.000 2.4
MFPT FROM 10 TO 19: 781.000 2.4
MFPT FROM 10 TO 20: 769.000 2.4
MFPT FROM 10 TO 21: 855.000 2.5
MFPT FROM 10 TO 22: 859.000 2.5
MFPT FROM 10 TO 23: 629.000 2.5
MFPT FROM 10 TO 24: 629.000 2.5
MFPT FROM 10 TO 25: 629.000 2.5
MFPT FROM 10 TO 26: 629.000 2.5
MFPT FROM 10 TO 27: 629.000 2.5
MFPT FROM 10 TO 28: 629.000 2.5
MFPT FROM 10 TO 29: 629.000 2.5
MFPT FROM 10 TO 30: 629.000 2.5
MFPT FROM 10 TO 31: 629.000 2.5
MFPT FROM 10 TO 32: 629.000 2.5
MFPT FROM 10 TO 33: 629.000 2.5
MFPT FROM 10 TO 34: 629.000 2.5
MFPT FROM 10 TO 35: 629.000 2.5
MFPT FROM 10 TO 36: 629.000 2.5
MFPT FROM 10 TO 37: 603.000 2.5
MFPT FROM 10 TO 38: 629.000 2.5
MFPT FROM 10 TO 39: 629.000 2.5
MFPT FROM 10 TO 40: 629.000 2.5
MFPT FROM 10 TO 41: 629.000 2.5
MFPT FROM 10 TO 42: 629.000 2.5
MFPT FROM 10 TO 43: 629.000 2.5
MFPT FROM 10 TO 44: 629.000 2.5
MFPT FROM 10 TO 45: 623.000 2.5
MFPT FROM 10 TO 46: 629.000 2.5
MFPT FROM 10 TO 47: 629.000 2.5
MFPT FROM 10 TO 48: 629.000 2.5
MFPT FROM 10 TO 49: 629.000 2.5
MFPT FROM 10 TO 50: 629.000 2.5
MFPT FROM 10 TO 51: 629.000 2.5
MFPT FROM 10 TO 52: 629.000 2.5
MFPT FROM 10 TO 53: 629.000 2.5
MFPT FROM 10 TO 54: 629.000 2.5
MFPT FROM 10 TO 55: 629.000 2.5
MFPT FROM 10 TO 56: 629.000 2.5
MFPT FROM 10 TO 57: 629.000 2.5
MFPT FROM 10 TO 58: 629.000 2.5
MFPT FROM 10 TO 59: 621.000 2.5
MFPT FROM 10 TO 60: 629.000 2.5
MFPT FROM 10 TO 61: 629.000 2.5
MFPT FROM 10 TO 62: 581.000 2.5
MFPT FROM 10 TO 63: 629.000 2.5
MFPT FROM 10 TO 64: 629.000 2.6
MFPT FROM 10 TO 65: 629.000 2.5
MFPT FROM 10 TO 66: 629.000 2.5
MFPT FROM 10 TO 67: 581.000 2.5
MFPT FROM 10 TO 68: 629.000 2.5
MFPT FROM 10 TO 69: 629.000 2.5
MFPT FROM 10 TO 70: 629.000 2.5
MFPT FROM 10 TO 71: 855.000 2.5
MFPT FROM 10 TO 72: 855.000 2.5
MFPT FROM 10 TO 73: 855.000 2.5
MFPT FROM 10 TO 74: 681.000 2.5
MFPT FROM 10 TO 75: 741.000 2.5
MFPT FROM 10 TO 76: 759.000 2.5
MFPT FROM 10 TO 77: 1166.000 2.5
MFPT FROM 10 TO 78: 1166.000 2.4
MFPT FROM 10 TO 79: 1164.000 2.5
MFPT FROM 10 TO 80: 1166.000 2.5
MFPT FROM 10 TO 81: 1166.000 2.5
MFPT FROM 10 TO 82: 1252.000 2.5
MFPT FROM 10 TO 83: 986.000 2.5
MFPT FROM 10 TO 84: 1000.000 2.5
MFPT FROM 10 TO 85: 996.000 2.5
MFPT FROM 10 TO 86: 1000.000 2.5
MFPT FROM 10 TO 87: 1020.000 2.5
MFPT FROM 10 TO 88: 1018.000 2.5
MFPT FROM 10 TO 89: 1018.000 2.5
MFPT FROM 10 TO 90: 1018.000 2.5
MFPT FROM 10 TO 91: 1018.000 2.5
MFPT FROM 10 TO 92: 1018.000 2.5
MFPT FROM 10 TO 93: 978.000 2.6
MFPT FROM 10 TO 94: 962.000 2.6
MFPT FROM 10 TO 95: 972.000 2.5
MFPT FROM 10 TO 96: 978.000 2.5
MFPT FROM 10 TO 97: 976.000 2.5
MFPT FROM 10 TO 98: 974.000 2.5
MFPT FROM 10 TO 99: 976.000 2.5
MFPT FROM 10 TO 100: 978.000 2.5
MFPT FROM 10 TO 101: 978.000 2.5
MFPT FROM 10 TO 102: 978.000 2.5
MFPT FROM 10 TO 103: 978.000 2.5
MFPT FROM 10 TO 104: 978.000 2.5
MFPT FROM 10 TO 105: 978.000 2.5
MFPT FROM 10 TO 106: 978.000 2.5
MFPT FROM 10 TO 107: 978.000 2.5
MFPT FROM 10 TO 108: 974.000 2.5
MFPT FROM 10 TO 109: 972.000 2.5
MFPT FROM 10 TO 110: 978.000 2.5
MFPT FROM 10 TO 111: 962.000 2.5
MFPT FROM 10 TO 112: 978.000 2.5
MFPT FROM 10 TO 113: 1078.000 2.5
MFPT FROM 10 TO 114: 1064.000 2.5
MFPT FROM 10 TO 115: 1078.000 2.5
MFPT FROM 10 TO 116: 1078.000 2.5
MFPT FROM 10 TO 117: 1078.000 2.6
MFPT FROM 10 TO 118: 1078.000 2.5
MFPT FROM 10 TO 119: 1078.000 2.5
MFPT FROM 10 TO 120: 1078.000 2.5
MFPT FROM 10 TO 121: 1078.000 2.5
MFPT FROM 10 TO 122: 1078.000 2.5
MFPT FROM 10 TO 123: 1078.000 2.5
MFPT FROM 10 TO 124: 1076.000 2.5
MFPT FROM 10 TO 125: 1078.000 2.5
MFPT FROM 10 TO 126: 1078.000 2.5
MFPT FROM 10 TO 127: 1078.000 2.5
MFPT FROM 10 TO 128: 1066.000 2.5
MFPT FROM 10 TO 129: 1078.000 2.5
MFPT FROM 10 TO 130: 1078.000 2.5
MFPT FROM 10 TO 131: 1078.000 2.5
MFPT FROM 10 TO 132: 1078.000 2.5
MFPT FROM 10 TO 133: 1074.000 2.5
MFPT FROM 10 TO 134: 1078.000 2.5
MFPT FROM 10 TO 135: 1078.000 2.5
MFPT FROM 10 TO 136: 1138.000 2.5
MFPT FROM 10 TO 137: 1138.000 2.5
MFPT FROM 10 TO 138: 1138.000 2.5
MFPT FROM 10 TO 139: 1132.000 2.5
MFPT FROM 10 TO 140: 1136.000 2.5
MFPT FROM 10 TO 141: 1561.000 2.5
MFPT FROM 10 TO 142: 1371.000 2.5
MFPT FROM 10 TO 143: 1393.000 2.5
MFPT FROM 10 TO 144: 1393.000 2.5
MFPT FROM 10 TO 145: 1415.000 2.5
MFPT FROM 10 TO 146: 1357.000 2.5
MFPT FROM 10 TO 147: 1349.000 2.5
MFPT FROM 10 TO 148: 1369.000 2.5
MFPT FROM 10 TO 149: 1369.000 2.5
MFPT FROM 10 TO 150: 1369.000 2.5
MFPT FROM 10 TO 151: 1373.000 2.5
MFPT FROM 10 TO 152: 1371.000 2.5
MFPT FROM 10 TO 153: 1371.000 2.5
MFPT FROM 10 TO 154: 1373.000 2.5
MFPT FROM 10 TO 155: 1371.000 2.5
MFPT FROM 10 TO 156: 1371.000 2.5
MFPT FROM 10 TO 157: 1369.000 2.5
MFPT FROM 10 TO 158: 1367.000 2.5
MFPT FROM 10 TO 159: 1359.000 2.5
MFPT FROM 10 TO 160: 1359.000 2.5
MFPT FROM 10 TO 161: 1359.000 2.5
MFPT FROM 10 TO 162: 1355.000 2.5
MFPT FROM 10 TO 163: 1359.000 2.5
MFPT FROM 10 TO 164: 1359.000 2.5
MFPT FROM 10 TO 165: 1449.000 2.5
MFPT FROM 10 TO 166: 1473.000 2.5
MFPT FROM 10 TO 167: 1459.000 2.5
MFPT FROM 10 TO 168: 1463.000 2.5
MFPT FROM 10 TO 169: 1463.000 2.5
MFPT FROM 10 TO 170: 1463.000 2.5
MFPT FROM 10 TO 171: 1471.000 2.6
MFPT FROM 10 TO 172: 1471.000 2.5
MFPT FROM 10 TO 173: 1529.000 2.5
MFPT FROM 10 TO 174: 1527.000 2.5
MFPT FROM 10 TO 175: 1533.000 2.5
MFPT FROM 10 TO 176: 1766.000 2.6
MFPT FROM 10 TO 177: 1768.000 2.6
MFPT FROM 10 TO 178: 1768.000 2.6
MFPT FROM 10 TO 179: 1768.000 2.6
MFPT FROM 10 TO 180: 1768.000 2.5
MFPT FROM 10 TO 181: 1754.000 2.5
MFPT FROM 10 TO 182: 1746.000 2.5
MFPT FROM 10 TO 183: 1746.000 2.6
MFPT FROM 10 TO 184: 1746.000 2.6
MFPT FROM 10 TO 185: 1746.000 2.6
MFPT FROM 10 TO 186: 1746.000 2.5
MFPT FROM 10 TO 187: 1764.000 2.6
MFPT FROM 10 TO 188: 1752.000 2.6
MFPT FROM 10 TO 189: 1752.000 2.6
MFPT FROM 10 TO 190: 1836.000 2.5
MFPT FROM 10 TO 191: 1856.000 2.5
MFPT FROM 10 TO 192: 1856.000 2.6
MFPT FROM 10 TO 193: 1924.000 2.5
MFPT FROM 10 TO 194: 2163.000 2.6
MFPT FROM 10 TO 195: 2227.000 2.6
MFPT FROM 10 TO 196: 2233.000 2.6
MFPT FROM 10 TO 197: 2620.000 2.6
MFPT FROM 10 TO 198: 3017.000 2.6
MFPT FROM 10 TO 199: 3017.000 2.6
MFPT FROM 11 TO 0: 42.000 2.5
MFPT FROM 11 TO 1: 437.000 2.5
MFPT FROM 11 TO 2: 439.000 2.5
MFPT FROM 11 TO 3: 439.000 2.5
MFPT FROM 11 TO 4: 17.000 2.4
MFPT FROM 11 TO 5: 439.000 2.5
MFPT FROM 11 TO 6: 81.000 2.5
MFPT FROM 11 TO 7: 439.000 2.5
MFPT FROM 11 TO 8: 834.000 2.5
MFPT FROM 11 TO 9: 414.000 2.4
MFPT FROM 11 TO 10: 412.000 2.4
MFPT FROM 11 TO 12: 474.000 2.5
MFPT FROM 11 TO 13: 476.000 2.6
MFPT FROM 11 TO 14: 478.000 2.5
MFPT FROM 11 TO 15: 246.000 2.5
MFPT FROM 11 TO 16: 472.000 2.5
MFPT FROM 11 TO 17: 376.000 2.5
MFPT FROM 11 TO 18: 809.000 2.5
MFPT FROM 11 TO 19: 397.000 2.4
MFPT FROM 11 TO 20: 385.000 2.4
MFPT FROM 11 TO 21: 869.000 2.5
MFPT FROM 11 TO 22: 873.000 2.5
MFPT FROM 11 TO 23: 643.000 2.5
MFPT FROM 11 TO 24: 643.000 2.5
MFPT FROM 11 TO 25: 643.000 2.5
MFPT FROM 11 TO 26: 643.000 2.5
MFPT FROM 11 TO 27: 643.000 2.5
MFPT FROM 11 TO 28: 643.000 2.5
MFPT FROM 11 TO 29: 643.000 2.5
MFPT FROM 11 TO 30: 643.000 2.5
MFPT FROM 11 TO 31: 643.000 2.5
MFPT FROM 11 TO 32: 643.000 2.5
MFPT FROM 11 TO 33: 643.000 2.5
MFPT FROM 11 TO 34: 643.000 2.5
MFPT FROM 11 TO 35: 643.000 2.5
MFPT FROM 11 TO 36: 643.000 2.5
MFPT FROM 11 TO 37: 617.000 2.5
MFPT FROM 11 TO 38: 643.000 2.5
MFPT FROM 11 TO 39: 643.000 2.5
MFPT FROM 11 TO 40: 643.000 2.5
MFPT FROM 11 TO 41: 643.000 2.5
MFPT FROM 11 TO 42: 643.000 2.5
MFPT FROM 11 TO 43: 643.000 2.5
MFPT FROM 11 TO 44: 643.000 2.5
MFPT FROM 11 TO 45: 637.000 2.5
MFPT FROM 11 TO 46: 643.000 2.5
MFPT FROM 11 TO 47: 643.000 2.6
MFPT FROM 11 TO 48: 643.000 2.5
MFPT FROM 11 TO 49: 643.000 2.5
MFPT FROM 11 TO 50: 643.000 2.5
MFPT FROM 11 TO 51: 643.000 2.6
MFPT FROM 11 TO 52: 643.000 2.5
MFPT FROM 11 TO 53: 643.000 2.5
MFPT FROM 11 TO 54: 643.000 2.5
MFPT FROM 11 TO 55: 643.000 2.6
MFPT FROM 11 TO 56: 643.000 2.5
MFPT FROM 11 TO 57: 643.000 2.5
MFPT FROM 11 TO 58: 643.000 2.5
MFPT FROM 11 TO 59: 635.000 2.5
MFPT FROM 11 TO 60: 643.000 2.5
MFPT FROM 11 TO 61: 643.000 2.5
MFPT FROM 11 TO 62: 595.000 2.5
MFPT FROM 11 TO 63: 643.000 2.5
MFPT FROM 11 TO 64: 643.000 2.5
MFPT FROM 11 TO 65: 643.000 2.5
MFPT FROM 11 TO 66: 643.000 2.5
MFPT FROM 11 TO 67: 595.000 2.5
MFPT FROM 11 TO 68: 643.000 2.5
MFPT FROM 11 TO 69: 643.000 2.5
MFPT FROM 11 TO 70: 643.000 2.5
MFPT FROM 11 TO 71: 869.000 2.5
MFPT FROM 11 TO 72: 869.000 2.5
MFPT FROM 11 TO 73: 869.000 2.6
MFPT FROM 11 TO 74: 695.000 2.5
MFPT FROM 11 TO 75: 755.000 2.5
MFPT FROM 11 TO 76: 773.000 2.5
MFPT FROM 11 TO 77: 782.000 2.5
MFPT FROM 11 TO 78: 782.000 2.5
MFPT FROM 11 TO 79: 780.000 2.5
MFPT FROM 11 TO 80: 782.000 2.4
MFPT FROM 11 TO 81: 782.000 2.5
MFPT FROM 11 TO 82: 1266.000 2.6
MFPT FROM 11 TO 83: 1000.000 2.6
MFPT FROM 11 TO 84: 1014.000 2.6
MFPT FROM 11 TO 85: 1010.000 2.6
MFPT FROM 11 TO 86: 1014.000 2.5
MFPT FROM 11 TO 87: 1034.000 2.6
MFPT FROM 11 TO 88: 1032.000 2.6
MFPT FROM 11 TO 89: 1032.000 2.6
MFPT FROM 11 TO 90: 1032.000 2.6
MFPT FROM 11 TO 91: 1032.000 2.6
MFPT FROM 11 TO 92: 1032.000 2.5
MFPT FROM 11 TO 93: 992.000 2.5
MFPT FROM 11 TO 94: 976.000 2.6
MFPT FROM 11 TO 95: 986.000 2.6
MFPT FROM 11 TO 96: 992.000 2.6
MFPT FROM 11 TO 97: 990.000 2.6
MFPT FROM 11 TO 98: 988.000 2.6
MFPT FROM 11 TO 99: 990.000 2.6
MFPT FROM 11 TO 100: 992.000 2.6
MFPT FROM 11 TO 101: 992.000 2.5
MFPT FROM 11 TO 102: 992.000 2.6
MFPT FROM 11 TO 103: 992.000 2.5
MFPT FROM 11 TO 104: 992.000 2.5
MFPT FROM 11 TO 105: 992.000 2.5
MFPT FROM 11 TO 106: 992.000 2.6
MFPT FROM 11 TO 107: 992.000 2.5
MFPT FROM 11 TO 108: 988.000 2.5
MFPT FROM 11 TO 109: 986.000 2.6
MFPT FROM 11 TO 110: 992.000 2.5
MFPT FROM 11 TO 111: 976.000 2.6
MFPT FROM 11 TO 112: 992.000 2.6
MFPT FROM 11 TO 113: 1092.000 2.6
MFPT FROM 11 TO 114: 1078.000 2.6
MFPT FROM 11 TO 115: 1092.000 2.6
MFPT FROM 11 TO 116: 1092.000 2.6
MFPT FROM 11 TO 117: 1092.000 2.6
MFPT FROM 11 TO 118: 1092.000 2.6
MFPT FROM 11 TO 119: 1092.000 2.6
MFPT FROM 11 TO 120: 1092.000 2.5
MFPT FROM 11 TO 121: 1092.000 2.6
MFPT FROM 11 TO 122: 1092.000 2.5
MFPT FROM 11 TO 123: 1092.000 2.6
MFPT FROM 11 TO 124: 1090.000 2.5
MFPT FROM 11 TO 125: 1092.000 2.6
MFPT FROM 11 TO 126: 1092.000 2.6
MFPT FROM 11 TO 127: 1092.000 2.6
MFPT FROM 11 TO 128: 1080.000 2.6
MFPT FROM 11 TO 129: 1092.000 2.6
MFPT FROM 11 TO 130: 1092.000 2.5
MFPT FROM 11 TO 131: 1092.000 2.6
MFPT FROM 11 TO 132: 1092.000 2.5
MFPT FROM 11 TO 133: 1088.000 2.5
MFPT FROM 11 TO 134: 1092.000 2.6
MFPT FROM 11 TO 135: 1092.000 2.6
MFPT FROM 11 TO 136: 1152.000 2.6
MFPT FROM 11 TO 137: 1152.000 2.5
MFPT FROM 11 TO 138: 1152.000 2.5
MFPT FROM 11 TO 139: 1146.000 2.6
MFPT FROM 11 TO 140: 1150.000 2.5
MFPT FROM 11 TO 141: 1177.000 2.5
MFPT FROM 11 TO 142: 1385.000 2.6
MFPT FROM 11 TO 143: 1407.000 2.6
MFPT FROM 11 TO 144: 1407.000 2.6
MFPT FROM 11 TO 145: 1429.000 2.6
MFPT FROM 11 TO 146: 1371.000 2.6
MFPT FROM 11 TO 147: 1363.000 2.6
MFPT FROM 11 TO 148: 1383.000 2.6
MFPT FROM 11 TO 149: 1383.000 2.6
MFPT FROM 11 TO 150: 1383.000 2.6
MFPT FROM 11 TO 151: 1387.000 2.6
MFPT FROM 11 TO 152: 1385.000 2.6
MFPT FROM 11 TO 153: 1385.000 2.6
MFPT FROM 11 TO 154: 1387.000 2.6
MFPT FROM 11 TO 155: 1385.000 2.6
MFPT FROM 11 TO 156: 1385.000 2.6
MFPT FROM 11 TO 157: 1383.000 2.6
MFPT FROM 11 TO 158: 1381.000 2.6
MFPT FROM 11 TO 159: 1373.000 2.6
MFPT FROM 11 TO 160: 1373.000 2.6
MFPT FROM 11 TO 161: 1373.000 2.6
MFPT FROM 11 TO 162: 1369.000 2.6
MFPT FROM 11 TO 163: 1373.000 2.6
MFPT FROM 11 TO 164: 1373.000 2.6
MFPT FROM 11 TO 165: 1463.000 2.6
MFPT FROM 11 TO 166: 1487.000 2.6
MFPT FROM 11 TO 167: 1473.000 2.6
MFPT FROM 11 TO 168: 1477.000 2.6
MFPT FROM 11 TO 169: 1477.000 2.6
MFPT FROM 11 TO 170: 1477.000 2.6
MFPT FROM 11 TO 171: 1485.000 2.6
MFPT FROM 11 TO 172: 1485.000 2.6
MFPT FROM 11 TO 173: 1543.000 2.6
MFPT FROM 11 TO 174: 1541.000 2.6
MFPT FROM 11 TO 175: 1547.000 2.6
MFPT FROM 11 TO 176: 1780.000 2.6
MFPT FROM 11 TO 177: 1782.000 2.6
MFPT FROM 11 TO 178: 1782.000 2.6
MFPT FROM 11 TO 179: 1782.000 2.6
MFPT FROM 11 TO 180: 1782.000 2.6
MFPT FROM 11 TO 181: 1768.000 2.6
MFPT FROM 11 TO 182: 1760.000 2.6
MFPT FROM 11 TO 183: 1760.000 2.6
MFPT FROM 11 TO 184: 1760.000 2.6
MFPT FROM 11 TO 185: 1760.000 2.6
MFPT FROM 11 TO 186: 1760.000 2.6
MFPT FROM 11 TO 187: 1778.000 2.6
MFPT FROM 11 TO 188: 1766.000 2.6
MFPT FROM 11 TO 189: 1766.000 2.6
MFPT FROM 11 TO 190: 1850.000 2.6
MFPT FROM 11 TO 191: 1870.000 2.6
MFPT FROM 11 TO 192: 1870.000 2.6
MFPT FROM 11 TO 193: 1938.000 2.6
MFPT FROM 11 TO 194: 2177.000 2.6
MFPT FROM 11 TO 195: 2241.000 2.6
MFPT FROM 11 TO 196: 2247.000 2.6
MFPT FROM 11 TO 197: 2634.000 2.7
MFPT FROM 11 TO 198: 3031.000 2.7
MFPT FROM 11 TO 199: 3031.000 2.7
MFPT FROM 12 TO 0: 364.000 2.6
MFPT FROM 12 TO 1: 759.000 2.6
MFPT FROM 12 TO 2: 761.000 2.6
MFPT FROM 12 TO 3: 761.000 2.6
MFPT FROM 12 TO 4: 737.000 2.6
MFPT FROM 12 TO 5: 761.000 2.6
MFPT FROM 12 TO 6: 5.000 2.6
MFPT FROM 12 TO 7: 761.000 2.6
MFPT FROM 12 TO 8: 1156.000 2.6
MFPT FROM 12 TO 9: 1134.000 2.6
MFPT FROM 12 TO 10: 1132.000 2.6
MFPT FROM 12 TO 11: 1118.000 2.6
MFPT FROM 12 TO 13: 400.000 2.6
MFPT FROM 12 TO 14: 402.000 2.6
MFPT FROM 12 TO 15: 170.000 2.6
MFPT FROM 12 TO 16: 396.000 2.6
MFPT FROM 12 TO 17: 300.000 2.6
MFPT FROM 12 TO 18: 1529.000 2.7
MFPT FROM 12 TO 19: 1515.000 2.7
MFPT FROM 12 TO 20: 1503.000 2.7
MFPT FROM 12 TO 21: 395.000 2.6
MFPT FROM 12 TO 22: 797.000 2.6
MFPT FROM 12 TO 23: 567.000 2.6
MFPT FROM 12 TO 24: 567.000 2.6
MFPT FROM 12 TO 25: 567.000 2.6
MFPT FROM 12 TO 26: 567.000 2.6
MFPT FROM 12 TO 27: 567.000 2.6
MFPT FROM 12 TO 28: 567.000 2.6
MFPT FROM 12 TO 29: 567.000 2.6
MFPT FROM 12 TO 30: 567.000 2.6
MFPT FROM 12 TO 31: 567.000 2.6
MFPT FROM 12 TO 32: 567.000 2.6
MFPT FROM 12 TO 33: 567.000 2.6
MFPT FROM 12 TO 34: 567.000 2.6
MFPT FROM 12 TO 35: 567.000 2.6
MFPT FROM 12 TO 36: 567.000 2.6
MFPT FROM 12 TO 37: 541.000 2.6
MFPT FROM 12 TO 38: 567.000 2.6
MFPT FROM 12 TO 39: 567.000 2.6
MFPT FROM 12 TO 40: 567.000 2.6
MFPT FROM 12 TO 41: 567.000 2.6
MFPT FROM 12 TO 42: 567.000 2.6
MFPT FROM 12 TO 43: 567.000 2.6
MFPT FROM 12 TO 44: 567.000 2.6
MFPT FROM 12 TO 45: 561.000 2.6
MFPT FROM 12 TO 46: 567.000 2.6
MFPT FROM 12 TO 47: 567.000 2.6
MFPT FROM 12 TO 48: 567.000 2.6
MFPT FROM 12 TO 49: 567.000 2.6
MFPT FROM 12 TO 50: 567.000 2.6
MFPT FROM 12 TO 51: 567.000 2.7
MFPT FROM 12 TO 52: 567.000 2.6
MFPT FROM 12 TO 53: 567.000 2.6
MFPT FROM 12 TO 54: 567.000 2.6
MFPT FROM 12 TO 55: 567.000 2.6
MFPT FROM 12 TO 56: 567.000 2.6
MFPT FROM 12 TO 57: 567.000 2.6
MFPT FROM 12 TO 58: 567.000 2.6
MFPT FROM 12 TO 59: 559.000 2.6
MFPT FROM 12 TO 60: 567.000 2.6
MFPT FROM 12 TO 61: 567.000 2.6
MFPT FROM 12 TO 62: 519.000 2.6
MFPT FROM 12 TO 63: 567.000 2.6
MFPT FROM 12 TO 64: 567.000 2.6
MFPT FROM 12 TO 65: 567.000 2.6
MFPT FROM 12 TO 66: 567.000 2.6
MFPT FROM 12 TO 67: 519.000 2.6
MFPT FROM 12 TO 68: 567.000 2.7
MFPT FROM 12 TO 69: 567.000 2.7
MFPT FROM 12 TO 70: 567.000 2.6
MFPT FROM 12 TO 71: 793.000 2.6
MFPT FROM 12 TO 72: 793.000 2.6
MFPT FROM 12 TO 73: 793.000 2.6
MFPT FROM 12 TO 74: 619.000 2.6
MFPT FROM 12 TO 75: 679.000 2.7
MFPT FROM 12 TO 76: 697.000 2.6
MFPT FROM 12 TO 77: 1900.000 2.7
MFPT FROM 12 TO 78: 1900.000 2.8
MFPT FROM 12 TO 79: 1898.000 2.7
MFPT FROM 12 TO 80: 1900.000 2.7
MFPT FROM 12 TO 81: 1900.000 2.7
MFPT FROM 12 TO 82: 792.000 2.7
MFPT FROM 12 TO 83: 924.000 2.6
MFPT FROM 12 TO 84: 938.000 2.7
MFPT FROM 12 TO 85: 934.000 2.6
MFPT FROM 12 TO 86: 938.000 2.6
MFPT FROM 12 TO 87: 958.000 2.6
MFPT FROM 12 TO 88: 956.000 2.7
MFPT FROM 12 TO 89: 956.000 2.6
MFPT FROM 12 TO 90: 956.000 2.7
MFPT FROM 12 TO 91: 956.000 2.7
MFPT FROM 12 TO 92: 956.000 2.6
MFPT FROM 12 TO 93: 916.000 2.6
MFPT FROM 12 TO 94: 900.000 2.7
MFPT FROM 12 TO 95: 910.000 2.6
MFPT FROM 12 TO 96: 916.000 2.6
MFPT FROM 12 TO 97: 914.000 2.6
MFPT FROM 12 TO 98: 912.000 2.7
MFPT FROM 12 TO 99: 914.000 2.6
MFPT FROM 12 TO 100: 916.000 2.6
MFPT FROM 12 TO 101: 916.000 2.6
MFPT FROM 12 TO 102: 916.000 2.7
MFPT FROM 12 TO 103: 916.000 2.6
MFPT FROM 12 TO 104: 916.000 2.6
MFPT FROM 12 TO 105: 916.000 2.6
MFPT FROM 12 TO 106: 916.000 2.7
MFPT FROM 12 TO 107: 916.000 2.6
MFPT FROM 12 TO 108: 912.000 2.7
MFPT FROM 12 TO 109: 910.000 2.6
MFPT FROM 12 TO 110: 916.000 2.6
MFPT FROM 12 TO 111: 900.000 2.6
MFPT FROM 12 TO 112: 916.000 2.7
MFPT FROM 12 TO 113: 1016.000 2.6
MFPT FROM 12 TO 114: 1002.000 2.7
MFPT FROM 12 TO 115: 1016.000 2.6
MFPT FROM 12 TO 116: 1016.000 2.6
MFPT FROM 12 TO 117: 1016.000 2.6
MFPT FROM 12 TO 118: 1016.000 2.6
MFPT FROM 12 TO 119: 1016.000 2.6
MFPT FROM 12 TO 120: 1016.000 2.6
MFPT FROM 12 TO 121: 1016.000 2.6
MFPT FROM 12 TO 122: 1016.000 2.6
MFPT FROM 12 TO 123: 1016.000 2.6
MFPT FROM 12 TO 124: 1014.000 2.6
MFPT FROM 12 TO 125: 1016.000 2.6
MFPT FROM 12 TO 126: 1016.000 2.6
MFPT FROM 12 TO 127: 1016.000 2.6
MFPT FROM 12 TO 128: 1004.000 2.6
MFPT FROM 12 TO 129: 1016.000 2.6
MFPT FROM 12 TO 130: 1016.000 2.6
MFPT FROM 12 TO 131: 1016.000 2.6
MFPT FROM 12 TO 132: 1016.000 2.6
MFPT FROM 12 TO 133: 1012.000 2.6
MFPT FROM 12 TO 134: 1016.000 2.6
MFPT FROM 12 TO 135: 1016.000 2.6
MFPT FROM 12 TO 136: 1076.000 2.6
MFPT FROM 12 TO 137: 1076.000 2.6
MFPT FROM 12 TO 138: 1076.000 2.6
MFPT FROM 12 TO 139: 1070.000 2.6
MFPT FROM 12 TO 140: 1074.000 2.6
MFPT FROM 12 TO 141: 2295.000 2.8
MFPT FROM 12 TO 142: 1309.000 2.7
MFPT FROM 12 TO 143: 1331.000 2.7
MFPT FROM 12 TO 144: 1331.000 2.7
MFPT FROM 12 TO 145: 1353.000 2.7
MFPT FROM 12 TO 146: 1295.000 2.7
MFPT FROM 12 TO 147: 1287.000 2.7
MFPT FROM 12 TO 148: 1307.000 2.7
MFPT FROM 12 TO 149: 1307.000 2.7
MFPT FROM 12 TO 150: 1307.000 2.7
MFPT FROM 12 TO 151: 1311.000 2.7
MFPT FROM 12 TO 152: 1309.000 2.7
MFPT FROM 12 TO 153: 1309.000 2.7
MFPT FROM 12 TO 154: 1311.000 2.7
MFPT FROM 12 TO 155: 1309.000 2.7
MFPT FROM 12 TO 156: 1309.000 2.7
MFPT FROM 12 TO 157: 1307.000 2.7
MFPT FROM 12 TO 158: 1305.000 2.7
MFPT FROM 12 TO 159: 1297.000 2.7
MFPT FROM 12 TO 160: 1297.000 2.7
MFPT FROM 12 TO 161: 1297.000 2.8
MFPT FROM 12 TO 162: 1293.000 2.7
MFPT FROM 12 TO 163: 1297.000 2.7
MFPT FROM 12 TO 164: 1297.000 2.7
MFPT FROM 12 TO 165: 1387.000 2.7
MFPT FROM 12 TO 166: 1411.000 2.7
MFPT FROM 12 TO 167: 1397.000 2.7
MFPT FROM 12 TO 168: 1401.000 2.7
MFPT FROM 12 TO 169: 1401.000 2.7
MFPT FROM 12 TO 170: 1401.000 2.7
MFPT FROM 12 TO 171: 1409.000 2.7
MFPT FROM 12 TO 172: 1409.000 2.7
MFPT FROM 12 TO 173: 1467.000 2.7
MFPT FROM 12 TO 174: 1465.000 2.7
MFPT FROM 12 TO 175: 1471.000 2.7
MFPT FROM 12 TO 176: 1704.000 2.7
MFPT FROM 12 TO 177: 1706.000 2.7
MFPT FROM 12 TO 178: 1706.000 2.7
MFPT FROM 12 TO 179: 1706.000 2.7
MFPT FROM 12 TO 180: 1706.000 2.7
MFPT FROM 12 TO 181: 1692.000 2.7
MFPT FROM 12 TO 182: 1684.000 2.7
MFPT FROM 12 TO 183: 1684.000 2.7
MFPT FROM 12 TO 184: 1684.000 2.7
MFPT FROM 12 TO 185: 1684.000 2.7
MFPT FROM 12 TO 186: 1684.000 2.7
MFPT FROM 12 TO 187: 1702.000 2.7
MFPT FROM 12 TO 188: 1690.000 2.7
MFPT FROM 12 TO 189: 1690.000 2.7
MFPT FROM 12 TO 190: 1774.000 2.7
MFPT FROM 12 TO 191: 1794.000 2.7
MFPT FROM 12 TO 192: 1794.000 2.7
MFPT FROM 12 TO 193: 1862.000 2.7
MFPT FROM 12 TO 194: 2101.000 2.8
MFPT FROM 12 TO 195: 2165.000 2.7
MFPT FROM 12 TO 196: 2171.000 2.7
MFPT FROM 12 TO 197: 2558.000 2.8
MFPT FROM 12 TO 198: 2955.000 2.8
MFPT FROM 12 TO 199: 2955.000 2.8
MFPT FROM 13 TO 0: 362.000 2.5
MFPT FROM 13 TO 1: 757.000 2.6
MFPT FROM 13 TO 2: 759.000 2.7
MFPT FROM 13 TO 3: 759.000 2.6
MFPT FROM 13 TO 4: 735.000 2.6
MFPT FROM 13 TO 5: 759.000 2.6
MFPT FROM 13 TO 6: 3.000 2.5
MFPT FROM 13 TO 7: 759.000 2.6
MFPT FROM 13 TO 8: 1154.000 2.6
MFPT FROM 13 TO 9: 1132.000 2.6
MFPT FROM 13 TO 10: 1130.000 2.6
MFPT FROM 13 TO 11: 1116.000 2.6
MFPT FROM 13 TO 12: 396.000 2.5
MFPT FROM 13 TO 14: 400.000 2.5
MFPT FROM 13 TO 15: 168.000 2.5
MFPT FROM 13 TO 16: 394.000 2.6
MFPT FROM 13 TO 17: 298.000 2.6
MFPT FROM 13 TO 18: 1527.000 2.6
MFPT FROM 13 TO 19: 1513.000 2.6
MFPT FROM 13 TO 20: 1501.000 2.6
MFPT FROM 13 TO 21: 791.000 2.6
MFPT FROM 13 TO 22: 397.000 2.5
MFPT FROM 13 TO 23: 565.000 2.6
MFPT FROM 13 TO 24: 565.000 2.6
MFPT FROM 13 TO 25: 565.000 2.6
MFPT FROM 13 TO 26: 565.000 2.6
MFPT FROM 13 TO 27: 565.000 2.6
MFPT FROM 13 TO 28: 565.000 2.6
MFPT FROM 13 TO 29: 565.000 2.6
MFPT FROM 13 TO 30: 565.000 2.6
MFPT FROM 13 TO 31: 565.000 2.6
MFPT FROM 13 TO 32: 565.000 2.6
MFPT FROM 13 TO 33: 565.000 2.6
MFPT FROM 13 TO 34: 565.000 2.6
MFPT FROM 13 TO 35: 565.000 2.6
MFPT FROM 13 TO 36: 565.000 2.6
MFPT FROM 13 TO 37: 539.000 2.6
MFPT FROM 13 TO 38: 565.000 2.6
MFPT FROM 13 TO 39: 565.000 2.6
MFPT FROM 13 TO 40: 565.000 2.6
MFPT FROM 13 TO 41: 565.000 2.6
MFPT FROM 13 TO 42: 565.000 2.6
MFPT FROM 13 TO 43: 565.000 2.6
MFPT FROM 13 TO 44: 565.000 2.6
MFPT FROM 13 TO 45: 559.000 2.6
MFPT FROM 13 TO 46: 565.000 2.6
MFPT FROM 13 TO 47: 565.000 2.6
MFPT FROM 13 TO 48: 565.000 2.6
MFPT FROM 13 TO 49: 565.000 2.6
MFPT FROM 13 TO 50: 565.000 2.6
MFPT FROM 13 TO 51: 565.000 2.6
MFPT FROM 13 TO 52: 565.000 2.6
MFPT FROM 13 TO 53: 565.000 2.6
MFPT FROM 13 TO 54: 565.000 2.6
MFPT FROM 13 TO 55: 565.000 2.6
MFPT FROM 13 TO 56: 565.000 2.6
MFPT FROM 13 TO 57: 565.000 2.6
MFPT FROM 13 TO 58: 565.000 2.6
MFPT FROM 13 TO 59: 557.000 2.6
MFPT FROM 13 TO 60: 565.000 2.6
MFPT FROM 13 TO 61: 565.000 2.6
MFPT FROM 13 TO 62: 517.000 2.6
MFPT FROM 13 TO 63: 565.000 2.6
MFPT FROM 13 TO 64: 565.000 2.6
MFPT FROM 13 TO 65: 565.000 2.6
MFPT FROM 13 TO 66: 565.000 2.6
MFPT FROM 13 TO 67: 517.000 2.6
MFPT FROM 13 TO 68: 565.000 2.6
MFPT FROM 13 TO 69: 565.000 2.6
MFPT FROM 13 TO 70: 565.000 2.6
MFPT FROM 13 TO 71: 791.000 2.6
MFPT FROM 13 TO 72: 791.000 2.6
MFPT FROM 13 TO 73: 791.000 2.6
MFPT FROM 13 TO 74: 617.000 2.6
MFPT FROM 13 TO 75: 677.000 2.6
MFPT FROM 13 TO 76: 695.000 2.6
MFPT FROM 13 TO 77: 1898.000 2.7
MFPT FROM 13 TO 78: 1898.000 2.7
MFPT FROM 13 TO 79: 1896.000 2.7
MFPT FROM 13 TO 80: 1898.000 2.7
MFPT FROM 13 TO 81: 1898.000 2.7
MFPT FROM 13 TO 82: 1188.000 2.6
MFPT FROM 13 TO 83: 922.000 2.6
MFPT FROM 13 TO 84: 936.000 2.6
MFPT FROM 13 TO 85: 932.000 2.6
MFPT FROM 13 TO 86: 936.000 2.6
MFPT FROM 13 TO 87: 956.000 2.6
MFPT FROM 13 TO 88: 954.000 2.6
MFPT FROM 13 TO 89: 954.000 2.6
MFPT FROM 13 TO 90: 954.000 2.6
MFPT FROM 13 TO 91: 954.000 2.6
MFPT FROM 13 TO 92: 954.000 2.6
MFPT FROM 13 TO 93: 914.000 2.6
MFPT FROM 13 TO 94: 898.000 2.6
MFPT FROM 13 TO 95: 908.000 2.6
MFPT FROM 13 TO 96: 914.000 2.6
MFPT FROM 13 TO 97: 912.000 2.6
MFPT FROM 13 TO 98: 910.000 2.6
MFPT FROM 13 TO 99: 912.000 2.6
MFPT FROM 13 TO 100: 914.000 2.6
MFPT FROM 13 TO 101: 914.000 2.6
MFPT FROM 13 TO 102: 914.000 2.6
MFPT FROM 13 TO 103: 914.000 2.6
MFPT FROM 13 TO 104: 914.000 2.6
MFPT FROM 13 TO 105: 914.000 2.6
MFPT FROM 13 TO 106: 914.000 2.7
MFPT FROM 13 TO 107: 914.000 2.6
MFPT FROM 13 TO 108: 910.000 2.6
MFPT FROM 13 TO 109: 908.000 2.6
MFPT FROM 13 TO 110: 914.000 2.6
MFPT FROM 13 TO 111: 898.000 2.6
MFPT FROM 13 TO 112: 914.000 2.6
MFPT FROM 13 TO 113: 1014.000 2.7
MFPT FROM 13 TO 114: 1000.000 2.6
MFPT FROM 13 TO 115: 1014.000 2.6
MFPT FROM 13 TO 116: 1014.000 2.6
MFPT FROM 13 TO 117: 1014.000 2.6
MFPT FROM 13 TO 118: 1014.000 2.6
MFPT FROM 13 TO 119: 1014.000 2.6
MFPT FROM 13 TO 120: 1014.000 2.6
MFPT FROM 13 TO 121: 1014.000 2.6
MFPT FROM 13 TO 122: 1014.000 2.6
MFPT FROM 13 TO 123: 1014.000 2.6
MFPT FROM 13 TO 124: 1012.000 2.6
MFPT FROM 13 TO 125: 1014.000 2.6
MFPT FROM 13 TO 126: 1014.000 2.6
MFPT FROM 13 TO 127: 1014.000 2.6
MFPT FROM 13 TO 128: 1002.000 2.6
MFPT FROM 13 TO 129: 1014.000 2.6
MFPT FROM 13 TO 130: 1014.000 2.6
MFPT FROM 13 TO 131: 1014.000 2.6
MFPT FROM 13 TO 132: 1014.000 2.7
MFPT FROM 13 TO 133: 1010.000 2.6
MFPT FROM 13 TO 134: 1014.000 2.6
MFPT FROM 13 TO 135: 1014.000 2.6
MFPT FROM 13 TO 136: 1074.000 2.6
MFPT FROM 13 TO 137: 1074.000 2.6
MFPT FROM 13 TO 138: 1074.000 2.6
MFPT FROM 13 TO 139: 1068.000 2.6
MFPT FROM 13 TO 140: 1072.000 2.6
MFPT FROM 13 TO 141: 2293.000 2.7
MFPT FROM 13 TO 142: 1307.000 2.6
MFPT FROM 13 TO 143: 1329.000 2.7
MFPT FROM 13 TO 144: 1329.000 2.6
MFPT FROM 13 TO 145: 1351.000 2.6
MFPT FROM 13 TO 146: 1293.000 2.6
MFPT FROM 13 TO 147: 1285.000 2.6
MFPT FROM 13 TO 148: 1305.000 2.6
MFPT FROM 13 TO 149: 1305.000 2.7
MFPT FROM 13 TO 150: 1305.000 2.6
MFPT FROM 13 TO 151: 1309.000 2.6
MFPT FROM 13 TO 152: 1307.000 2.6
MFPT FROM 13 TO 153: 1307.000 2.6
MFPT FROM 13 TO 154: 1309.000 2.6
MFPT FROM 13 TO 155: 1307.000 2.6
MFPT FROM 13 TO 156: 1307.000 2.6
MFPT FROM 13 TO 157: 1305.000 2.6
MFPT FROM 13 TO 158: 1303.000 2.7
MFPT FROM 13 TO 159: 1295.000 2.7
MFPT FROM 13 TO 160: 1295.000 2.6
MFPT FROM 13 TO 161: 1295.000 2.6
MFPT FROM 13 TO 162: 1291.000 2.6
MFPT FROM 13 TO 163: 1295.000 2.7
MFPT FROM 13 TO 164: 1295.000 2.6
MFPT FROM 13 TO 165: 1385.000 2.7
MFPT FROM 13 TO 166: 1409.000 2.6
MFPT FROM 13 TO 167: 1395.000 2.6
MFPT FROM 13 TO 168: 1399.000 2.6
MFPT FROM 13 TO 169: 1399.000 2.6
MFPT FROM 13 TO 170: 1399.000 2.6
MFPT FROM 13 TO 171: 1407.000 2.7
MFPT FROM 13 TO 172: 1407.000 2.6
MFPT FROM 13 TO 173: 1465.000 2.6
MFPT FROM 13 TO 174: 1463.000 2.6
MFPT FROM 13 TO 175: 1469.000 2.6
MFPT FROM 13 TO 176: 1702.000 2.7
MFPT FROM 13 TO 177: 1704.000 2.6
MFPT FROM 13 TO 178: 1704.000 2.7
MFPT FROM 13 TO 179: 1704.000 2.6
MFPT FROM 13 TO 180: 1704.000 2.7
MFPT FROM 13 TO 181: 1690.000 2.6
MFPT FROM 13 TO 182: 1682.000 2.7
MFPT FROM 13 TO 183: 1682.000 2.7
MFPT FROM 13 TO 184: 1682.000 2.7
MFPT FROM 13 TO 185: 1682.000 2.6
MFPT FROM 13 TO 186: 1682.000 2.7
MFPT FROM 13 TO 187: 1700.000 2.6
MFPT FROM 13 TO 188: 1688.000 2.7
MFPT FROM 13 TO 189: 1688.000 2.7
MFPT FROM 13 TO 190: 1772.000 2.7
MFPT FROM 13 TO 191: 1792.000 2.7
MFPT FROM 13 TO 192: 1792.000 2.7
MFPT FROM 13 TO 193: 1860.000 2.7
MFPT FROM 13 TO 194: 2099.000 2.7
MFPT FROM 13 TO 195: 2163.000 2.7
MFPT FROM 13 TO 196: 2169.000 2.7
MFPT FROM 13 TO 197: 2556.000 2.7
MFPT FROM 13 TO 198: 2953.000 2.7
MFPT FROM 13 TO 199: 2953.000 2.7
MFPT FROM 14 TO 0: 360.000 2.6
MFPT FROM 14 TO 1: 755.000 2.6
MFPT FROM 14 TO 2: 757.000 2.6
MFPT FROM 14 TO 3: 757.000 2.6
MFPT FROM 14 TO 4: 733.000 2.6
MFPT FROM 14 TO 5: 757.000 2.6
MFPT FROM 14 TO 6: 1.000 2.6
MFPT FROM 14 TO 7: 757.000 2.6
MFPT FROM 14 TO 8: 1152.000 2.6
MFPT FROM 14 TO 9: 1130.000 2.6
MFPT FROM 14 TO 10: 1128.000 2.6
MFPT FROM 14 TO 11: 1114.000 2.6
MFPT FROM 14 TO 12: 394.000 2.6
MFPT FROM 14 TO 13: 396.000 2.6
MFPT FROM 14 TO 15: 166.000 2.6
MFPT FROM 14 TO 16: 392.000 2.6
MFPT FROM 14 TO 17: 296.000 2.6
MFPT FROM 14 TO 18: 1525.000 2.6
MFPT FROM 14 TO 19: 1511.000 2.6
MFPT FROM 14 TO 20: 1499.000 2.7
MFPT FROM 14 TO 21: 789.000 2.6
MFPT FROM 14 TO 22: 793.000 2.6
MFPT FROM 14 TO 23: 563.000 2.6
MFPT FROM 14 TO 24: 563.000 2.6
MFPT FROM 14 TO 25: 563.000 2.6
MFPT FROM 14 TO 26: 563.000 2.6
MFPT FROM 14 TO 27: 563.000 2.6
MFPT FROM 14 TO 28: 563.000 2.6
MFPT FROM 14 TO 29: 563.000 2.6
MFPT FROM 14 TO 30: 563.000 2.6
MFPT FROM 14 TO 31: 563.000 2.6
MFPT FROM 14 TO 32: 563.000 2.6
MFPT FROM 14 TO 33: 563.000 2.6
MFPT FROM 14 TO 34: 563.000 2.6
MFPT FROM 14 TO 35: 563.000 2.6
MFPT FROM 14 TO 36: 563.000 2.6
MFPT FROM 14 TO 37: 537.000 2.6
MFPT FROM 14 TO 38: 563.000 2.6
MFPT FROM 14 TO 39: 563.000 2.6
MFPT FROM 14 TO 40: 563.000 2.6
MFPT FROM 14 TO 41: 563.000 2.6
MFPT FROM 14 TO 42: 563.000 2.6
MFPT FROM 14 TO 43: 563.000 2.6
MFPT FROM 14 TO 44: 563.000 2.6
MFPT FROM 14 TO 45: 557.000 2.6
MFPT FROM 14 TO 46: 563.000 2.6
MFPT FROM 14 TO 47: 563.000 2.6
MFPT FROM 14 TO 48: 563.000 2.6
MFPT FROM 14 TO 49: 563.000 2.6
MFPT FROM 14 TO 50: 563.000 2.6
MFPT FROM 14 TO 51: 563.000 2.6
MFPT FROM 14 TO 52: 563.000 2.6
MFPT FROM 14 TO 53: 563.000 2.6
MFPT FROM 14 TO 54: 563.000 2.6
MFPT FROM 14 TO 55: 563.000 2.6
MFPT FROM 14 TO 56: 563.000 2.6
MFPT FROM 14 TO 57: 563.000 2.6
MFPT FROM 14 TO 58: 563.000 2.6
MFPT FROM 14 TO 59: 555.000 2.6
MFPT FROM 14 TO 60: 563.000 2.6
MFPT FROM 14 TO 61: 563.000 2.6
MFPT FROM 14 TO 62: 515.000 2.6
MFPT FROM 14 TO 63: 563.000 2.6
MFPT FROM 14 TO 64: 563.000 2.6
MFPT FROM 14 TO 65: 563.000 2.6
MFPT FROM 14 TO 66: 563.000 2.6
MFPT FROM 14 TO 67: 515.000 2.6
MFPT FROM 14 TO 68: 563.000 2.6
MFPT FROM 14 TO 69: 563.000 2.6
MFPT FROM 14 TO 70: 563.000 2.6
MFPT FROM 14 TO 71: 789.000 2.6
MFPT FROM 14 TO 72: 789.000 2.6
MFPT FROM 14 TO 73: 789.000 2.6
MFPT FROM 14 TO 74: 615.000 2.6
MFPT FROM 14 TO 75: 675.000 2.7
MFPT FROM 14 TO 76: 693.000 2.6
MFPT FROM 14 TO 77: 1896.000 2.7
MFPT FROM 14 TO 78: 1896.000 2.7
MFPT FROM 14 TO 79: 1894.000 2.7
MFPT FROM 14 TO 80: 1896.000 2.7
MFPT FROM 14 TO 81: 1896.000 2.7
MFPT FROM 14 TO 82: 1186.000 2.7
MFPT FROM 14 TO 83: 920.000 2.6
MFPT FROM 14 TO 84: 934.000 2.6
MFPT FROM 14 TO 85: 930.000 2.6
MFPT FROM 14 TO 86: 934.000 2.6
MFPT FROM 14 TO 87: 954.000 2.6
MFPT FROM 14 TO 88: 952.000 2.6
MFPT FROM 14 TO 89: 952.000 2.6
MFPT FROM 14 TO 90: 952.000 2.6
MFPT FROM 14 TO 91: 952.000 2.6
MFPT FROM 14 TO 92: 952.000 2.6
MFPT FROM 14 TO 93: 912.000 2.6
MFPT FROM 14 TO 94: 896.000 2.6
MFPT FROM 14 TO 95: 906.000 2.6
MFPT FROM 14 TO 96: 912.000 2.7
MFPT FROM 14 TO 97: 910.000 2.6
MFPT FROM 14 TO 98: 908.000 2.6
MFPT FROM 14 TO 99: 910.000 2.6
MFPT FROM 14 TO 100: 912.000 2.6
MFPT FROM 14 TO 101: 912.000 2.6
MFPT FROM 14 TO 102: 912.000 2.7
MFPT FROM 14 TO 103: 912.000 2.6
MFPT FROM 14 TO 104: 912.000 2.6
MFPT FROM 14 TO 105: 912.000 2.6
MFPT FROM 14 TO 106: 912.000 2.6
MFPT FROM 14 TO 107: 912.000 2.6
MFPT FROM 14 TO 108: 908.000 2.6
MFPT FROM 14 TO 109: 906.000 2.6
MFPT FROM 14 TO 110: 912.000 2.6
MFPT FROM 14 TO 111: 896.000 2.6
MFPT FROM 14 TO 112: 912.000 2.6
MFPT FROM 14 TO 113: 1012.000 2.6
MFPT FROM 14 TO 114: 998.000 2.6
MFPT FROM 14 TO 115: 1012.000 2.6
MFPT FROM 14 TO 116: 1012.000 2.6
MFPT FROM 14 TO 117: 1012.000 2.6
MFPT FROM 14 TO 118: 1012.000 2.6
MFPT FROM 14 TO 119: 1012.000 2.6
MFPT FROM 14 TO 120: 1012.000 2.6
MFPT FROM 14 TO 121: 1012.000 2.6
MFPT FROM 14 TO 122: 1012.000 2.7
MFPT FROM 14 TO 123: 1012.000 2.6
MFPT FROM 14 TO 124: 1010.000 2.6
MFPT FROM 14 TO 125: 1012.000 2.6
MFPT FROM 14 TO 126: 1012.000 2.7
MFPT FROM 14 TO 127: 1012.000 2.6
MFPT FROM 14 TO 128: 1000.000 2.6
MFPT FROM 14 TO 129: 1012.000 2.6
MFPT FROM 14 TO 130: 1012.000 2.6
MFPT FROM 14 TO 131: 1012.000 2.6
MFPT FROM 14 TO 132: 1012.000 2.6
MFPT FROM 14 TO 133: 1008.000 2.6
MFPT FROM 14 TO 134: 1012.000 2.6
MFPT FROM 14 TO 135: 1012.000 2.6
MFPT FROM 14 TO 136: 1072.000 2.6
MFPT FROM 14 TO 137: 1072.000 2.6
MFPT FROM 14 TO 138: 1072.000 2.6
MFPT FROM 14 TO 139: 1066.000 2.6
MFPT FROM 14 TO 140: 1070.000 2.6
MFPT FROM 14 TO 141: 2291.000 2.7
MFPT FROM 14 TO 142: 1305.000 2.6
MFPT FROM 14 TO 143: 1327.000 2.6
MFPT FROM 14 TO 144: 1327.000 2.6
MFPT FROM 14 TO 145: 1349.000 2.6
MFPT FROM 14 TO 146: 1291.000 2.6
MFPT FROM 14 TO 147: 1283.000 2.6
MFPT FROM 14 TO 148: 1303.000 2.6
MFPT FROM 14 TO 149: 1303.000 2.7
MFPT FROM 14 TO 150: 1303.000 2.6
MFPT FROM 14 TO 151: 1307.000 2.6
MFPT FROM 14 TO 152: 1305.000 2.6
MFPT FROM 14 TO 153: 1305.000 2.6
MFPT FROM 14 TO 154: 1307.000 2.6
MFPT FROM 14 TO 155: 1305.000 2.6
MFPT FROM 14 TO 156: 1305.000 2.6
MFPT FROM 14 TO 157: 1303.000 2.6
MFPT FROM 14 TO 158: 1301.000 2.6
MFPT FROM 14 TO 159: 1293.000 2.6
MFPT FROM 14 TO 160: 1293.000 2.7
MFPT FROM 14 TO 161: 1293.000 2.6
MFPT FROM 14 TO 162: 1289.000 2.6
MFPT FROM 14 TO 163: 1293.000 2.6
MFPT FROM 14 TO 164: 1293.000 2.6
MFPT FROM 14 TO 165: 1383.000 2.6
MFPT FROM 14 TO 166: 1407.000 2.6
MFPT FROM 14 TO 167: 1393.000 2.6
MFPT FROM 14 TO 168: 1397.000 2.6
MFPT FROM 14 TO 169: 1397.000 2.7
MFPT FROM 14 TO 170: 1397.000 2.7
MFPT FROM 14 TO 171: 1405.000 2.6
MFPT FROM 14 TO 172: 1405.000 2.6
MFPT FROM 14 TO 173: 1463.000 2.8
MFPT FROM 14 TO 174: 1461.000 2.6
MFPT FROM 14 TO 175: 1467.000 2.7
MFPT FROM 14 TO 176: 1700.000 2.7
MFPT FROM 14 TO 177: 1702.000 2.7
MFPT FROM 14 TO 178: 1702.000 2.7
MFPT FROM 14 TO 179: 1702.000 2.7
MFPT FROM 14 TO 180: 1702.000 2.7
MFPT FROM 14 TO 181: 1688.000 2.7
MFPT FROM 14 TO 182: 1680.000 2.7
MFPT FROM 14 TO 183: 1680.000 2.7
MFPT FROM 14 TO 184: 1680.000 2.7
MFPT FROM 14 TO 185: 1680.000 2.7
MFPT FROM 14 TO 186: 1680.000 2.7
MFPT FROM 14 TO 187: 1698.000 2.7
MFPT FROM 14 TO 188: 1686.000 2.7
MFPT FROM 14 TO 189: 1686.000 2.7
MFPT FROM 14 TO 190: 1770.000 2.7
MFPT FROM 14 TO 191: 1790.000 2.7
MFPT FROM 14 TO 192: 1790.000 2.7
MFPT FROM 14 TO 193: 1858.000 2.7
MFPT FROM 14 TO 194: 2097.000 2.7
MFPT FROM 14 TO 195: 2161.000 2.7
MFPT FROM 14 TO 196: 2167.000 2.7
MFPT FROM 14 TO 197: 2554.000 2.7
MFPT FROM 14 TO 198: 2951.000 2.8
MFPT FROM 14 TO 199: 2951.000 2.8
MFPT FROM 15 TO 0: 592.000 2.5
MFPT FROM 15 TO 1: 987.000 2.5
MFPT FROM 15 TO 2: 989.000 2.5
MFPT FROM 15 TO 3: 989.000 2.5
MFPT FROM 15 TO 4: 965.000 2.6
MFPT FROM 15 TO 5: 989.000 2.5
MFPT FROM 15 TO 6: 233.000 2.5
MFPT FROM 15 TO 7: 989.000 2.6
MFPT FROM 15 TO 8: 1384.000 2.6
MFPT FROM 15 TO 9: 1362.000 2.6
MFPT FROM 15 TO 10: 1360.000 2.6
MFPT FROM 15 TO 11: 1346.000 2.6
MFPT FROM 15 TO 12: 626.000 2.5
MFPT FROM 15 TO 13: 628.000 2.5
MFPT FROM 15 TO 14: 630.000 2.5
MFPT FROM 15 TO 16: 624.000 2.5
MFPT FROM 15 TO 17: 528.000 2.5
MFPT FROM 15 TO 18: 1757.000 2.6
MFPT FROM 15 TO 19: 1743.000 2.6
MFPT FROM 15 TO 20: 1731.000 2.6
MFPT FROM 15 TO 21: 1021.000 2.5
MFPT FROM 15 TO 22: 1025.000 2.5
MFPT FROM 15 TO 23: 397.000 2.5
MFPT FROM 15 TO 24: 397.000 2.5
MFPT FROM 15 TO 25: 397.000 2.5
MFPT FROM 15 TO 26: 397.000 2.5
MFPT FROM 15 TO 27: 397.000 2.5
MFPT FROM 15 TO 28: 397.000 2.5
MFPT FROM 15 TO 29: 397.000 2.5
MFPT FROM 15 TO 30: 397.000 2.5
MFPT FROM 15 TO 31: 397.000 2.5
MFPT FROM 15 TO 32: 397.000 2.5
MFPT FROM 15 TO 33: 397.000 2.5
MFPT FROM 15 TO 34: 397.000 2.5
MFPT FROM 15 TO 35: 397.000 2.5
MFPT FROM 15 TO 36: 397.000 2.5
MFPT FROM 15 TO 37: 371.000 2.5
MFPT FROM 15 TO 38: 397.000 2.5
MFPT FROM 15 TO 39: 397.000 2.5
MFPT FROM 15 TO 40: 397.000 2.5
MFPT FROM 15 TO 41: 397.000 2.5
MFPT FROM 15 TO 42: 397.000 2.5
MFPT FROM 15 TO 43: 397.000 2.5
MFPT FROM 15 TO 44: 397.000 2.5
MFPT FROM 15 TO 45: 391.000 2.5
MFPT FROM 15 TO 46: 397.000 2.5
MFPT FROM 15 TO 47: 397.000 2.5
MFPT FROM 15 TO 48: 397.000 2.5
MFPT FROM 15 TO 49: 397.000 2.5
MFPT FROM 15 TO 50: 397.000 2.5
MFPT FROM 15 TO 51: 397.000 2.5
MFPT FROM 15 TO 52: 397.000 2.5
MFPT FROM 15 TO 53: 397.000 2.5
MFPT FROM 15 TO 54: 397.000 2.5
MFPT FROM 15 TO 55: 397.000 2.5
MFPT FROM 15 TO 56: 397.000 2.5
MFPT FROM 15 TO 57: 397.000 2.5
MFPT FROM 15 TO 58: 397.000 2.5
MFPT FROM 15 TO 59: 389.000 2.5
MFPT FROM 15 TO 60: 397.000 2.5
MFPT FROM 15 TO 61: 397.000 2.5
MFPT FROM 15 TO 62: 349.000 2.5
MFPT FROM 15 TO 63: 397.000 2.5
MFPT FROM 15 TO 64: 397.000 2.5
MFPT FROM 15 TO 65: 397.000 2.5
MFPT FROM 15 TO 66: 397.000 2.5
MFPT FROM 15 TO 67: 349.000 2.5
MFPT FROM 15 TO 68: 397.000 2.5
MFPT FROM 15 TO 69: 397.000 2.5
MFPT FROM 15 TO 70: 397.000 2.5
MFPT FROM 15 TO 71: 1021.000 2.5
MFPT FROM 15 TO 72: 1021.000 2.5
MFPT FROM 15 TO 73: 1021.000 2.5
MFPT FROM 15 TO 74: 847.000 2.5
MFPT FROM 15 TO 75: 907.000 2.5
MFPT FROM 15 TO 76: 925.000 2.5
MFPT FROM 15 TO 77: 2128.000 2.6
MFPT FROM 15 TO 78: 2128.000 2.6
MFPT FROM 15 TO 79: 2126.000 2.6
MFPT FROM 15 TO 80: 2128.000 2.6
MFPT FROM 15 TO 81: 2128.000 2.6
MFPT FROM 15 TO 82: 1418.000 2.6
MFPT FROM 15 TO 83: 754.000 2.5
MFPT FROM 15 TO 84: 768.000 2.5
MFPT FROM 15 TO 85: 764.000 2.5
MFPT FROM 15 TO 86: 768.000 2.5
MFPT FROM 15 TO 87: 788.000 2.5
MFPT FROM 15 TO 88: 786.000 2.5
MFPT FROM 15 TO 89: 786.000 2.5
MFPT FROM 15 TO 90: 786.000 2.5
MFPT FROM 15 TO 91: 786.000 2.5
MFPT FROM 15 TO 92: 786.000 2.5
MFPT FROM 15 TO 93: 746.000 2.5
MFPT FROM 15 TO 94: 730.000 2.5
MFPT FROM 15 TO 95: 740.000 2.5
MFPT FROM 15 TO 96: 746.000 2.5
MFPT FROM 15 TO 97: 744.000 2.5
MFPT FROM 15 TO 98: 742.000 2.5
MFPT FROM 15 TO 99: 744.000 2.5
MFPT FROM 15 TO 100: 746.000 2.5
MFPT FROM 15 TO 101: 746.000 2.5
MFPT FROM 15 TO 102: 746.000 2.5
MFPT FROM 15 TO 103: 746.000 2.5
MFPT FROM 15 TO 104: 746.000 2.5
MFPT FROM 15 TO 105: 746.000 2.5
MFPT FROM 15 TO 106: 746.000 2.5
MFPT FROM 15 TO 107: 746.000 2.5
MFPT FROM 15 TO 108: 742.000 2.5
MFPT FROM 15 TO 109: 740.000 2.5
MFPT FROM 15 TO 110: 746.000 2.5
MFPT FROM 15 TO 111: 730.000 2.5
MFPT FROM 15 TO 112: 746.000 2.5
MFPT FROM 15 TO 113: 1244.000 2.6
MFPT FROM 15 TO 114: 1230.000 2.6
MFPT FROM 15 TO 115: 1244.000 2.6
MFPT FROM 15 TO 116: 1244.000 2.6
MFPT FROM 15 TO 117: 1244.000 2.6
MFPT FROM 15 TO 118: 1244.000 2.6
MFPT FROM 15 TO 119: 1244.000 2.6
MFPT FROM 15 TO 120: 1244.000 2.6
MFPT FROM 15 TO 121: 1244.000 2.6
MFPT FROM 15 TO 122: 1244.000 2.6
MFPT FROM 15 TO 123: 1244.000 2.6
MFPT FROM 15 TO 124: 1242.000 2.6
MFPT FROM 15 TO 125: 1244.000 2.6
MFPT FROM 15 TO 126: 1244.000 2.6
MFPT FROM 15 TO 127: 1244.000 2.6
MFPT FROM 15 TO 128: 1232.000 2.6
MFPT FROM 15 TO 129: 1244.000 2.6
MFPT FROM 15 TO 130: 1244.000 2.6
MFPT FROM 15 TO 131: 1244.000 2.6
MFPT FROM 15 TO 132: 1244.000 2.6
MFPT FROM 15 TO 133: 1240.000 2.6
MFPT FROM 15 TO 134: 1244.000 2.6
MFPT FROM 15 TO 135: 1244.000 2.6
MFPT FROM 15 TO 136: 1304.000 2.6
MFPT FROM 15 TO 137: 1304.000 2.6
MFPT FROM 15 TO 138: 1304.000 2.6
MFPT FROM 15 TO 139: 1298.000 2.6
MFPT FROM 15 TO 140: 1302.000 2.6
MFPT FROM 15 TO 141: 2523.000 2.7
MFPT FROM 15 TO 142: 1139.000 2.5
MFPT FROM 15 TO 143: 1161.000 2.5
MFPT FROM 15 TO 144: 1161.000 2.5
MFPT FROM 15 TO 145: 1183.000 2.5
MFPT FROM 15 TO 146: 1125.000 2.6
MFPT FROM 15 TO 147: 1117.000 2.5
MFPT FROM 15 TO 148: 1137.000 2.5
MFPT FROM 15 TO 149: 1137.000 2.5
MFPT FROM 15 TO 150: 1137.000 2.5
MFPT FROM 15 TO 151: 1141.000 2.5
MFPT FROM 15 TO 152: 1139.000 2.5
MFPT FROM 15 TO 153: 1139.000 2.5
MFPT FROM 15 TO 154: 1141.000 2.5
MFPT FROM 15 TO 155: 1139.000 2.5
MFPT FROM 15 TO 156: 1139.000 2.5
MFPT FROM 15 TO 157: 1137.000 2.5
MFPT FROM 15 TO 158: 1135.000 2.5
MFPT FROM 15 TO 159: 1127.000 2.5
MFPT FROM 15 TO 160: 1127.000 2.5
MFPT FROM 15 TO 161: 1127.000 2.5
MFPT FROM 15 TO 162: 1123.000 2.5
MFPT FROM 15 TO 163: 1127.000 2.5
MFPT FROM 15 TO 164: 1127.000 2.5
MFPT FROM 15 TO 165: 1615.000 2.6
MFPT FROM 15 TO 166: 1639.000 2.6
MFPT FROM 15 TO 167: 1625.000 2.6
MFPT FROM 15 TO 168: 1629.000 2.6
MFPT FROM 15 TO 169: 1629.000 2.6
MFPT FROM 15 TO 170: 1629.000 2.6
MFPT FROM 15 TO 171: 1637.000 2.6
MFPT FROM 15 TO 172: 1637.000 2.6
MFPT FROM 15 TO 173: 1695.000 2.6
MFPT FROM 15 TO 174: 1693.000 2.6
MFPT FROM 15 TO 175: 1699.000 2.6
MFPT FROM 15 TO 176: 1534.000 2.6
MFPT FROM 15 TO 177: 1536.000 2.6
MFPT FROM 15 TO 178: 1536.000 2.6
MFPT FROM 15 TO 179: 1536.000 2.6
MFPT FROM 15 TO 180: 1536.000 2.6
MFPT FROM 15 TO 181: 1522.000 2.6
MFPT FROM 15 TO 182: 1514.000 2.6
MFPT FROM 15 TO 183: 1514.000 2.6
MFPT FROM 15 TO 184: 1514.000 2.6
MFPT FROM 15 TO 185: 1514.000 2.6
MFPT FROM 15 TO 186: 1514.000 2.6
MFPT FROM 15 TO 187: 1532.000 2.6
MFPT FROM 15 TO 188: 1520.000 2.6
MFPT FROM 15 TO 189: 1520.000 2.6
MFPT FROM 15 TO 190: 2002.000 2.6
MFPT FROM 15 TO 191: 2022.000 2.6
MFPT FROM 15 TO 192: 2022.000 2.6
MFPT FROM 15 TO 193: 2090.000 2.7
MFPT FROM 15 TO 194: 1931.000 2.6
MFPT FROM 15 TO 195: 2393.000 2.7
MFPT FROM 15 TO 196: 2399.000 2.6
MFPT FROM 15 TO 197: 2786.000 2.7
MFPT FROM 15 TO 198: 3183.000 2.7
MFPT FROM 15 TO 199: 3183.000 2.7
MFPT FROM 16 TO 0: 366.000 2.5
MFPT FROM 16 TO 1: 761.000 2.5
MFPT FROM 16 TO 2: 763.000 2.5
MFPT FROM 16 TO 3: 763.000 2.5
MFPT FROM 16 TO 4: 739.000 2.5
MFPT FROM 16 TO 5: 763.000 2.5
MFPT FROM 16 TO 6: 7.000 2.5
MFPT FROM 16 TO 7: 763.000 2.5
MFPT FROM 16 TO 8: 1158.000 2.6
MFPT FROM 16 TO 9: 1136.000 2.6
MFPT FROM 16 TO 10: 1134.000 2.6
MFPT FROM 16 TO 11: 1120.000 2.6
MFPT FROM 16 TO 12: 400.000 2.5
MFPT FROM 16 TO 13: 402.000 2.5
MFPT FROM 16 TO 14: 404.000 2.5
MFPT FROM 16 TO 15: 172.000 2.5
MFPT FROM 16 TO 17: 302.000 2.5
MFPT FROM 16 TO 18: 1531.000 2.6
MFPT FROM 16 TO 19: 1517.000 2.7
MFPT FROM 16 TO 20: 1505.000 2.6
MFPT FROM 16 TO 21: 795.000 2.6
MFPT FROM 16 TO 22: 799.000 2.6
MFPT FROM 16 TO 23: 569.000 2.5
MFPT FROM 16 TO 24: 569.000 2.6
MFPT FROM 16 TO 25: 569.000 2.5
MFPT FROM 16 TO 26: 569.000 2.5
MFPT FROM 16 TO 27: 569.000 2.5
MFPT FROM 16 TO 28: 569.000 2.5
MFPT FROM 16 TO 29: 569.000 2.5
MFPT FROM 16 TO 30: 569.000 2.5
MFPT FROM 16 TO 31: 569.000 2.5
MFPT FROM 16 TO 32: 569.000 2.5
MFPT FROM 16 TO 33: 569.000 2.6
MFPT FROM 16 TO 34: 569.000 2.6
MFPT FROM 16 TO 35: 569.000 2.5
MFPT FROM 16 TO 36: 569.000 2.6
MFPT FROM 16 TO 37: 543.000 2.5
MFPT FROM 16 TO 38: 569.000 2.6
MFPT FROM 16 TO 39: 569.000 2.6
MFPT FROM 16 TO 40: 569.000 2.5
MFPT FROM 16 TO 41: 569.000 2.5
MFPT FROM 16 TO 42: 569.000 2.5
MFPT FROM 16 TO 43: 569.000 2.5
MFPT FROM 16 TO 44: 569.000 2.5
MFPT FROM 16 TO 45: 563.000 2.5
MFPT FROM 16 TO 46: 569.000 2.5
MFPT FROM 16 TO 47: 569.000 2.6
MFPT FROM 16 TO 48: 569.000 2.5
MFPT FROM 16 TO 49: 569.000 2.5
MFPT FROM 16 TO 50: 569.000 2.5
MFPT FROM 16 TO 51: 569.000 2.5
MFPT FROM 16 TO 52: 569.000 2.5
MFPT FROM 16 TO 53: 569.000 2.6
MFPT FROM 16 TO 54: 569.000 2.5
MFPT FROM 16 TO 55: 569.000 2.5
MFPT FROM 16 TO 56: 569.000 2.6
MFPT FROM 16 TO 57: 569.000 2.5
MFPT FROM 16 TO 58: 569.000 2.5
MFPT FROM 16 TO 59: 561.000 2.5
MFPT FROM 16 TO 60: 569.000 2.5
MFPT FROM 16 TO 61: 569.000 2.5
MFPT FROM 16 TO 62: 521.000 2.5
MFPT FROM 16 TO 63: 569.000 2.5
MFPT FROM 16 TO 64: 569.000 2.5
MFPT FROM 16 TO 65: 569.000 2.6
MFPT FROM 16 TO 66: 569.000 2.5
MFPT FROM 16 TO 67: 521.000 2.5
MFPT FROM 16 TO 68: 569.000 2.6
MFPT FROM 16 TO 69: 569.000 2.5
MFPT FROM 16 TO 70: 569.000 2.5
MFPT FROM 16 TO 71: 397.000 2.5
MFPT FROM 16 TO 72: 397.000 2.5
MFPT FROM 16 TO 73: 397.000 2.5
MFPT FROM 16 TO 74: 621.000 2.6
MFPT FROM 16 TO 75: 681.000 2.5
MFPT FROM 16 TO 76: 699.000 2.5
MFPT FROM 16 TO 77: 1902.000 2.6
MFPT FROM 16 TO 78: 1902.000 2.6
MFPT FROM 16 TO 79: 1900.000 2.6
MFPT FROM 16 TO 80: 1902.000 2.6
MFPT FROM 16 TO 81: 1902.000 2.6
MFPT FROM 16 TO 82: 1192.000 2.6
MFPT FROM 16 TO 83: 926.000 2.6
MFPT FROM 16 TO 84: 940.000 2.6
MFPT FROM 16 TO 85: 936.000 2.6
MFPT FROM 16 TO 86: 940.000 2.6
MFPT FROM 16 TO 87: 960.000 2.6
MFPT FROM 16 TO 88: 958.000 2.6
MFPT FROM 16 TO 89: 958.000 2.6
MFPT FROM 16 TO 90: 958.000 2.6
MFPT FROM 16 TO 91: 958.000 2.6
MFPT FROM 16 TO 92: 958.000 2.6
MFPT FROM 16 TO 93: 918.000 2.6
MFPT FROM 16 TO 94: 902.000 2.6
MFPT FROM 16 TO 95: 912.000 2.6
MFPT FROM 16 TO 96: 918.000 2.6
MFPT FROM 16 TO 97: 916.000 2.6
MFPT FROM 16 TO 98: 914.000 2.6
MFPT FROM 16 TO 99: 916.000 2.6
MFPT FROM 16 TO 100: 918.000 2.6
MFPT FROM 16 TO 101: 918.000 2.6
MFPT FROM 16 TO 102: 918.000 2.6
MFPT FROM 16 TO 103: 918.000 2.6
MFPT FROM 16 TO 104: 918.000 2.6
MFPT FROM 16 TO 105: 918.000 2.6
MFPT FROM 16 TO 106: 918.000 2.6
MFPT FROM 16 TO 107: 918.000 2.6
MFPT FROM 16 TO 108: 914.000 2.6
MFPT FROM 16 TO 109: 912.000 2.6
MFPT FROM 16 TO 110: 918.000 2.7
MFPT FROM 16 TO 111: 902.000 2.6
MFPT FROM 16 TO 112: 918.000 2.6
MFPT FROM 16 TO 113: 1018.000 2.6
MFPT FROM 16 TO 114: 1004.000 2.6
MFPT FROM 16 TO 115: 1018.000 2.6
MFPT FROM 16 TO 116: 1018.000 2.6
MFPT FROM 16 TO 117: 1018.000 2.6
MFPT FROM 16 TO 118: 1018.000 2.6
MFPT FROM 16 TO 119: 1018.000 2.6
MFPT FROM 16 TO 120: 1018.000 2.6
MFPT FROM 16 TO 121: 1018.000 2.6
MFPT FROM 16 TO 122: 1018.000 2.6
MFPT FROM 16 TO 123: 1018.000 2.6
MFPT FROM 16 TO 124: 1016.000 2.6
MFPT FROM 16 TO 125: 1018.000 2.6
MFPT FROM 16 TO 126: 1018.000 2.6
MFPT FROM 16 TO 127: 1018.000 2.6
MFPT FROM 16 TO 128: 1006.000 2.6
MFPT FROM 16 TO 129: 1018.000 2.6
MFPT FROM 16 TO 130: 1018.000 2.6
MFPT FROM 16 TO 131: 1018.000 2.6
MFPT FROM 16 TO 132: 1018.000 2.6
MFPT FROM 16 TO 133: 1014.000 2.6
MFPT FROM 16 TO 134: 1018.000 2.6
MFPT FROM 16 TO 135: 1018.000 2.6
MFPT FROM 16 TO 136: 1078.000 2.6
MFPT FROM 16 TO 137: 1078.000 2.6
MFPT FROM 16 TO 138: 1078.000 2.6
MFPT FROM 16 TO 139: 1072.000 2.6
MFPT FROM 16 TO 140: 1076.000 2.6
MFPT FROM 16 TO 141: 2297.000 2.7
MFPT FROM 16 TO 142: 1311.000 2.6
MFPT FROM 16 TO 143: 1333.000 2.7
MFPT FROM 16 TO 144: 1333.000 2.6
MFPT FROM 16 TO 145: 1355.000 2.6
MFPT FROM 16 TO 146: 1297.000 2.6
MFPT FROM 16 TO 147: 1289.000 2.6
MFPT FROM 16 TO 148: 1309.000 2.6
MFPT FROM 16 TO 149: 1309.000 2.6
MFPT FROM 16 TO 150: 1309.000 2.6
MFPT FROM 16 TO 151: 1313.000 2.7
MFPT FROM 16 TO 152: 1311.000 2.6
MFPT FROM 16 TO 153: 1311.000 2.6
MFPT FROM 16 TO 154: 1313.000 2.6
MFPT FROM 16 TO 155: 1311.000 2.6
MFPT FROM 16 TO 156: 1311.000 2.6
MFPT FROM 16 TO 157: 1309.000 2.6
MFPT FROM 16 TO 158: 1307.000 2.6
MFPT FROM 16 TO 159: 1299.000 2.6
MFPT FROM 16 TO 160: 1299.000 2.6
MFPT FROM 16 TO 161: 1299.000 2.6
MFPT FROM 16 TO 162: 1295.000 2.6
MFPT FROM 16 TO 163: 1299.000 2.6
MFPT FROM 16 TO 164: 1299.000 2.6
MFPT FROM 16 TO 165: 1389.000 2.6
MFPT FROM 16 TO 166: 1413.000 2.6
MFPT FROM 16 TO 167: 1399.000 2.6
MFPT FROM 16 TO 168: 1403.000 2.6
MFPT FROM 16 TO 169: 1403.000 2.6
MFPT FROM 16 TO 170: 1403.000 2.6
MFPT FROM 16 TO 171: 1411.000 2.6
MFPT FROM 16 TO 172: 1411.000 2.6
MFPT FROM 16 TO 173: 1469.000 2.6
MFPT FROM 16 TO 174: 1467.000 2.6
MFPT FROM 16 TO 175: 1473.000 2.6
MFPT FROM 16 TO 176: 1706.000 2.6
MFPT FROM 16 TO 177: 1708.000 2.6
MFPT FROM 16 TO 178: 1708.000 2.6
MFPT FROM 16 TO 179: 1708.000 2.6
MFPT FROM 16 TO 180: 1708.000 2.6
MFPT FROM 16 TO 181: 1694.000 2.6
MFPT FROM 16 TO 182: 1686.000 2.6
MFPT FROM 16 TO 183: 1686.000 2.6
MFPT FROM 16 TO 184: 1686.000 2.6
MFPT FROM 16 TO 185: 1686.000 2.6
MFPT FROM 16 TO 186: 1686.000 2.6
MFPT FROM 16 TO 187: 1704.000 2.6
MFPT FROM 16 TO 188: 1692.000 2.6
MFPT FROM 16 TO 189: 1692.000 2.6
MFPT FROM 16 TO 190: 1776.000 2.7
MFPT FROM 16 TO 191: 1796.000 2.6
MFPT FROM 16 TO 192: 1796.000 2.6
MFPT FROM 16 TO 193: 1864.000 2.6
MFPT FROM 16 TO 194: 2103.000 2.6
MFPT FROM 16 TO 195: 2167.000 2.6
MFPT FROM 16 TO 196: 2173.000 2.6
MFPT FROM 16 TO 197: 2560.000 2.7
MFPT FROM 16 TO 198: 2957.000 2.7
MFPT FROM 16 TO 199: 2957.000 2.7
MFPT FROM 17 TO 0: 462.000 2.6
MFPT FROM 17 TO 1: 857.000 2.6
MFPT FROM 17 TO 2: 859.000 2.6
MFPT FROM 17 TO 3: 859.000 2.6
MFPT FROM 17 TO 4: 835.000 2.6
MFPT FROM 17 TO 5: 859.000 2.6
MFPT FROM 17 TO 6: 103.000 2.6
MFPT FROM 17 TO 7: 859.000 2.6
MFPT FROM 17 TO 8: 1254.000 2.7
MFPT FROM 17 TO 9: 1232.000 2.7
MFPT FROM 17 TO 10: 1230.000 2.8
MFPT FROM 17 TO 11: 1216.000 2.7
MFPT FROM 17 TO 12: 496.000 2.6
MFPT FROM 17 TO 13: 498.000 2.6
MFPT FROM 17 TO 14: 500.000 2.6
MFPT FROM 17 TO 15: 268.000 2.7
MFPT FROM 17 TO 16: 494.000 2.6
MFPT FROM 17 TO 18: 1627.000 2.7
MFPT FROM 17 TO 19: 1613.000 2.7
MFPT FROM 17 TO 20: 1601.000 2.7
MFPT FROM 17 TO 21: 891.000 2.7
MFPT FROM 17 TO 22: 895.000 2.7
MFPT FROM 17 TO 23: 665.000 2.6
MFPT FROM 17 TO 24: 665.000 2.6
MFPT FROM 17 TO 25: 665.000 2.6
MFPT FROM 17 TO 26: 665.000 2.6
MFPT FROM 17 TO 27: 665.000 2.6
MFPT FROM 17 TO 28: 665.000 2.6
MFPT FROM 17 TO 29: 665.000 2.6
MFPT FROM 17 TO 30: 665.000 2.6
MFPT FROM 17 TO 31: 665.000 2.6
MFPT FROM 17 TO 32: 665.000 2.6
MFPT FROM 17 TO 33: 665.000 2.6
MFPT FROM 17 TO 34: 665.000 2.7
MFPT FROM 17 TO 35: 665.000 2.6
MFPT FROM 17 TO 36: 665.000 2.6
MFPT FROM 17 TO 37: 639.000 2.6
MFPT FROM 17 TO 38: 665.000 2.6
MFPT FROM 17 TO 39: 665.000 2.6
MFPT FROM 17 TO 40: 665.000 2.6
MFPT FROM 17 TO 41: 665.000 2.6
MFPT FROM 17 TO 42: 665.000 2.6
MFPT FROM 17 TO 43: 665.000 2.6
MFPT FROM 17 TO 44: 665.000 2.6
MFPT FROM 17 TO 45: 659.000 2.6
MFPT FROM 17 TO 46: 665.000 2.6
MFPT FROM 17 TO 47: 665.000 2.6
MFPT FROM 17 TO 48: 665.000 2.6
MFPT FROM 17 TO 49: 665.000 2.6
MFPT FROM 17 TO 50: 665.000 2.6
MFPT FROM 17 TO 51: 665.000 2.6
MFPT FROM 17 TO 52: 665.000 2.7
MFPT FROM 17 TO 53: 665.000 2.6
MFPT FROM 17 TO 54: 665.000 2.6
MFPT FROM 17 TO 55: 665.000 2.6
MFPT FROM 17 TO 56: 665.000 2.7
MFPT FROM 17 TO 57: 665.000 2.6
MFPT FROM 17 TO 58: 665.000 2.6
MFPT FROM 17 TO 59: 657.000 2.6
MFPT FROM 17 TO 60: 665.000 2.7
MFPT FROM 17 TO 61: 665.000 2.6
MFPT FROM 17 TO 62: 617.000 2.6
MFPT FROM 17 TO 63: 665.000 2.6
MFPT FROM 17 TO 64: 665.000 2.6
MFPT FROM 17 TO 65: 665.000 2.6
MFPT FROM 17 TO 66: 665.000 2.6
MFPT FROM 17 TO 67: 617.000 2.6
MFPT FROM 17 TO 68: 665.000 2.6
MFPT FROM 17 TO 69: 665.000 2.6
MFPT FROM 17 TO 70: 665.000 2.6
MFPT FROM 17 TO 71: 891.000 2.6
MFPT FROM 17 TO 72: 891.000 2.6
MFPT FROM 17 TO 73: 891.000 2.6
MFPT FROM 17 TO 74: 319.000 2.6
MFPT FROM 17 TO 75: 379.000 2.6
MFPT FROM 17 TO 76: 397.000 2.6
MFPT FROM 17 TO 77: 1998.000 2.7
MFPT FROM 17 TO 78: 1998.000 2.8
MFPT FROM 17 TO 79: 1996.000 2.7
MFPT FROM 17 TO 80: 1998.000 2.7
MFPT FROM 17 TO 81: 1998.000 2.7
MFPT FROM 17 TO 82: 1288.000 2.7
MFPT FROM 17 TO 83: 1022.000 2.7
MFPT FROM 17 TO 84: 1036.000 2.7
MFPT FROM 17 TO 85: 1032.000 2.7
MFPT FROM 17 TO 86: 1036.000 2.7
MFPT FROM 17 TO 87: 1056.000 2.7
MFPT FROM 17 TO 88: 1054.000 2.7
MFPT FROM 17 TO 89: 1054.000 2.7
MFPT FROM 17 TO 90: 1054.000 2.7
MFPT FROM 17 TO 91: 1054.000 2.7
MFPT FROM 17 TO 92: 1054.000 2.7
MFPT FROM 17 TO 93: 1014.000 2.7
MFPT FROM 17 TO 94: 998.000 2.7
MFPT FROM 17 TO 95: 1008.000 2.7
MFPT FROM 17 TO 96: 1014.000 2.7
MFPT FROM 17 TO 97: 1012.000 2.7
MFPT FROM 17 TO 98: 1010.000 2.7
MFPT FROM 17 TO 99: 1012.000 2.7
MFPT FROM 17 TO 100: 1014.000 2.7
MFPT FROM 17 TO 101: 1014.000 2.7
MFPT FROM 17 TO 102: 1014.000 2.7
MFPT FROM 17 TO 103: 1014.000 2.7
MFPT FROM 17 TO 104: 1014.000 2.7
MFPT FROM 17 TO 105: 1014.000 2.7
MFPT FROM 17 TO 106: 1014.000 2.7
MFPT FROM 17 TO 107: 1014.000 2.8
MFPT FROM 17 TO 108: 1010.000 2.7
MFPT FROM 17 TO 109: 1008.000 2.7
MFPT FROM 17 TO 110: 1014.000 2.7
MFPT FROM 17 TO 111: 998.000 2.7
MFPT FROM 17 TO 112: 1014.000 2.7
MFPT FROM 17 TO 113: 716.000 2.6
MFPT FROM 17 TO 114: 702.000 2.6
MFPT FROM 17 TO 115: 716.000 2.6
MFPT FROM 17 TO 116: 716.000 2.6
MFPT FROM 17 TO 117: 716.000 2.6
MFPT FROM 17 TO 118: 716.000 2.7
MFPT FROM 17 TO 119: 716.000 2.6
MFPT FROM 17 TO 120: 716.000 2.6
MFPT FROM 17 TO 121: 716.000 2.6
MFPT FROM 17 TO 122: 716.000 2.6
MFPT FROM 17 TO 123: 716.000 2.6
MFPT FROM 17 TO 124: 714.000 2.6
MFPT FROM 17 TO 125: 716.000 2.6
MFPT FROM 17 TO 126: 716.000 2.6
MFPT FROM 17 TO 127: 716.000 2.6
MFPT FROM 17 TO 128: 704.000 2.6
MFPT FROM 17 TO 129: 716.000 2.6
MFPT FROM 17 TO 130: 716.000 2.6
MFPT FROM 17 TO 131: 716.000 2.6
MFPT FROM 17 TO 132: 716.000 2.6
MFPT FROM 17 TO 133: 712.000 2.6
MFPT FROM 17 TO 134: 716.000 2.7
MFPT FROM 17 TO 135: 716.000 2.6
MFPT FROM 17 TO 136: 776.000 2.6
MFPT FROM 17 TO 137: 776.000 2.6
MFPT FROM 17 TO 138: 776.000 2.6
MFPT FROM 17 TO 139: 770.000 2.6
MFPT FROM 17 TO 140: 774.000 2.6
MFPT FROM 17 TO 141: 2393.000 2.7
MFPT FROM 17 TO 142: 1407.000 2.7
MFPT FROM 17 TO 143: 1429.000 2.7
MFPT FROM 17 TO 144: 1429.000 2.7
MFPT FROM 17 TO 145: 1451.000 2.7
MFPT FROM 17 TO 146: 1393.000 2.7
MFPT FROM 17 TO 147: 1385.000 2.7
MFPT FROM 17 TO 148: 1405.000 2.7
MFPT FROM 17 TO 149: 1405.000 2.7
MFPT FROM 17 TO 150: 1405.000 2.8
MFPT FROM 17 TO 151: 1409.000 2.7
MFPT FROM 17 TO 152: 1407.000 2.8
MFPT FROM 17 TO 153: 1407.000 2.7
MFPT FROM 17 TO 154: 1409.000 2.7
MFPT FROM 17 TO 155: 1407.000 2.7
MFPT FROM 17 TO 156: 1407.000 2.7
MFPT FROM 17 TO 157: 1405.000 2.7
MFPT FROM 17 TO 158: 1403.000 2.8
MFPT FROM 17 TO 159: 1395.000 2.7
MFPT FROM 17 TO 160: 1395.000 2.7
MFPT FROM 17 TO 161: 1395.000 2.7
MFPT FROM 17 TO 162: 1391.000 2.7
MFPT FROM 17 TO 163: 1395.000 2.8
MFPT FROM 17 TO 164: 1395.000 2.7
MFPT FROM 17 TO 165: 1087.000 2.7
MFPT FROM 17 TO 166: 1111.000 2.6
MFPT FROM 17 TO 167: 1097.000 2.6
MFPT FROM 17 TO 168: 1101.000 2.6
MFPT FROM 17 TO 169: 1101.000 2.6
MFPT FROM 17 TO 170: 1101.000 2.6
MFPT FROM 17 TO 171: 1109.000 2.6
MFPT FROM 17 TO 172: 1109.000 2.6
MFPT FROM 17 TO 173: 1167.000 2.7
MFPT FROM 17 TO 174: 1165.000 2.6
MFPT FROM 17 TO 175: 1171.000 2.6
MFPT FROM 17 TO 176: 1802.000 2.7
MFPT FROM 17 TO 177: 1804.000 2.7
MFPT FROM 17 TO 178: 1804.000 2.7
MFPT FROM 17 TO 179: 1804.000 2.7
MFPT FROM 17 TO 180: 1804.000 2.8
MFPT FROM 17 TO 181: 1790.000 2.7
MFPT FROM 17 TO 182: 1782.000 2.7
MFPT FROM 17 TO 183: 1782.000 2.7
MFPT FROM 17 TO 184: 1782.000 2.7
MFPT FROM 17 TO 185: 1782.000 2.7
MFPT FROM 17 TO 186: 1782.000 2.7
MFPT FROM 17 TO 187: 1800.000 2.7
MFPT FROM 17 TO 188: 1788.000 2.8
MFPT FROM 17 TO 189: 1788.000 2.7
MFPT FROM 17 TO 190: 1474.000 2.7
MFPT FROM 17 TO 191: 1494.000 2.7
MFPT FROM 17 TO 192: 1494.000 2.7
MFPT FROM 17 TO 193: 1562.000 2.7
MFPT FROM 17 TO 194: 2199.000 2.7
MFPT FROM 17 TO 195: 1865.000 2.7
MFPT FROM 17 TO 196: 1871.000 2.7
MFPT FROM 17 TO 197: 2258.000 2.7
MFPT FROM 17 TO 198: 2655.000 2.8
MFPT FROM 17 TO 199: 2655.000 2.8
MFPT FROM 18 TO 0: 29.000 2.5
MFPT FROM 18 TO 1: 424.000 2.5
MFPT FROM 18 TO 2: 426.000 2.6
MFPT FROM 18 TO 3: 426.000 2.5
MFPT FROM 18 TO 4: 4.000 2.5
MFPT FROM 18 TO 5: 426.000 2.6
MFPT FROM 18 TO 6: 68.000 2.5
MFPT FROM 18 TO 7: 426.000 2.6
MFPT FROM 18 TO 8: 821.000 2.6
MFPT FROM 18 TO 9: 401.000 2.5
MFPT FROM 18 TO 10: 1.000 2.5
MFPT FROM 18 TO 11: 385.000 2.5
MFPT FROM 18 TO 12: 461.000 2.6
MFPT FROM 18 TO 13: 463.000 2.6
MFPT FROM 18 TO 14: 465.000 2.6
MFPT FROM 18 TO 15: 233.000 2.6
MFPT FROM 18 TO 16: 459.000 2.6
MFPT FROM 18 TO 17: 363.000 2.6
MFPT FROM 18 TO 19: 782.000 2.5
MFPT FROM 18 TO 20: 770.000 2.5
MFPT FROM 18 TO 21: 856.000 2.7
MFPT FROM 18 TO 22: 860.000 2.6
MFPT FROM 18 TO 23: 630.000 2.6
MFPT FROM 18 TO 24: 630.000 2.6
MFPT FROM 18 TO 25: 630.000 2.6
MFPT FROM 18 TO 26: 630.000 2.6
MFPT FROM 18 TO 27: 630.000 2.6
MFPT FROM 18 TO 28: 630.000 2.6
MFPT FROM 18 TO 29: 630.000 2.6
MFPT FROM 18 TO 30: 630.000 2.6
MFPT FROM 18 TO 31: 630.000 2.6
MFPT FROM 18 TO 32: 630.000 2.6
MFPT FROM 18 TO 33: 630.000 2.6
MFPT FROM 18 TO 34: 630.000 2.7
MFPT FROM 18 TO 35: 630.000 2.6
MFPT FROM 18 TO 36: 630.000 2.6
MFPT FROM 18 TO 37: 604.000 2.6
MFPT FROM 18 TO 38: 630.000 2.6
MFPT FROM 18 TO 39: 630.000 2.6
MFPT FROM 18 TO 40: 630.000 2.6
MFPT FROM 18 TO 41: 630.000 2.6
MFPT FROM 18 TO 42: 630.000 2.6
MFPT FROM 18 TO 43: 630.000 2.6
MFPT FROM 18 TO 44: 630.000 2.6
MFPT FROM 18 TO 45: 624.000 2.6
MFPT FROM 18 TO 46: 630.000 2.6
MFPT FROM 18 TO 47: 630.000 2.6
MFPT FROM 18 TO 48: 630.000 2.6
MFPT FROM 18 TO 49: 630.000 2.6
MFPT FROM 18 TO 50: 630.000 2.6
MFPT FROM 18 TO 51: 630.000 2.6
MFPT FROM 18 TO 52: 630.000 2.6
MFPT FROM 18 TO 53: 630.000 2.6
MFPT FROM 18 TO 54: 630.000 2.6
MFPT FROM 18 TO 55: 630.000 2.6
MFPT FROM 18 TO 56: 630.000 2.7
MFPT FROM 18 TO 57: 630.000 2.6
MFPT FROM 18 TO 58: 630.000 2.6
MFPT FROM 18 TO 59: 622.000 2.6
MFPT FROM 18 TO 60: 630.000 2.6
MFPT FROM 18 TO 61: 630.000 2.6
MFPT FROM 18 TO 62: 582.000 2.6
MFPT FROM 18 TO 63: 630.000 2.6
MFPT FROM 18 TO 64: 630.000 2.6
MFPT FROM 18 TO 65: 630.000 2.6
MFPT FROM 18 TO 66: 630.000 2.6
MFPT FROM 18 TO 67: 582.000 2.6
MFPT FROM 18 TO 68: 630.000 2.6
MFPT FROM 18 TO 69: 630.000 2.6
MFPT FROM 18 TO 70: 630.000 2.6
MFPT FROM 18 TO 71: 856.000 2.6
MFPT FROM 18 TO 72: 856.000 2.6
MFPT FROM 18 TO 73: 856.000 2.6
MFPT FROM 18 TO 74: 682.000 2.6
MFPT FROM 18 TO 75: 742.000 2.6
MFPT FROM 18 TO 76: 760.000 2.6
MFPT FROM 18 TO 77: 1167.000 2.6
MFPT FROM 18 TO 78: 1167.000 2.6
MFPT FROM 18 TO 79: 1165.000 2.6
MFPT FROM 18 TO 80: 1167.000 2.6
MFPT FROM 18 TO 81: 1167.000 2.6
MFPT FROM 18 TO 82: 1253.000 2.6
MFPT FROM 18 TO 83: 987.000 2.6
MFPT FROM 18 TO 84: 1001.000 2.6
MFPT FROM 18 TO 85: 997.000 2.7
MFPT FROM 18 TO 86: 1001.000 2.7
MFPT FROM 18 TO 87: 1021.000 2.7
MFPT FROM 18 TO 88: 1019.000 2.6
MFPT FROM 18 TO 89: 1019.000 2.6
MFPT FROM 18 TO 90: 1019.000 2.6
MFPT FROM 18 TO 91: 1019.000 2.6
MFPT FROM 18 TO 92: 1019.000 2.6
MFPT FROM 18 TO 93: 979.000 2.6
MFPT FROM 18 TO 94: 963.000 2.7
MFPT FROM 18 TO 95: 973.000 2.7
MFPT FROM 18 TO 96: 979.000 2.6
MFPT FROM 18 TO 97: 977.000 2.6
MFPT FROM 18 TO 98: 975.000 2.6
MFPT FROM 18 TO 99: 977.000 2.7
MFPT FROM 18 TO 100: 979.000 2.6
MFPT FROM 18 TO 101: 979.000 2.6
MFPT FROM 18 TO 102: 979.000 2.6
MFPT FROM 18 TO 103: 979.000 2.6
MFPT FROM 18 TO 104: 979.000 2.6
MFPT FROM 18 TO 105: 979.000 2.6
MFPT FROM 18 TO 106: 979.000 2.6
MFPT FROM 18 TO 107: 979.000 2.6
MFPT FROM 18 TO 108: 975.000 2.6
MFPT FROM 18 TO 109: 973.000 2.6
MFPT FROM 18 TO 110: 979.000 2.6
MFPT FROM 18 TO 111: 963.000 2.6
MFPT FROM 18 TO 112: 979.000 2.6
MFPT FROM 18 TO 113: 1079.000 2.6
MFPT FROM 18 TO 114: 1065.000 2.6
MFPT FROM 18 TO 115: 1079.000 2.7
MFPT FROM 18 TO 116: 1079.000 2.7
MFPT FROM 18 TO 117: 1079.000 2.6
MFPT FROM 18 TO 118: 1079.000 2.6
MFPT FROM 18 TO 119: 1079.000 2.6
MFPT FROM 18 TO 120: 1079.000 2.6
MFPT FROM 18 TO 121: 1079.000 2.6
MFPT FROM 18 TO 122: 1079.000 2.6
MFPT FROM 18 TO 123: 1079.000 2.6
MFPT FROM 18 TO 124: 1077.000 2.6
MFPT FROM 18 TO 125: 1079.000 2.7
MFPT FROM 18 TO 126: 1079.000 2.6
MFPT FROM 18 TO 127: 1079.000 2.6
MFPT FROM 18 TO 128: 1067.000 2.7
MFPT FROM 18 TO 129: 1079.000 2.6
MFPT FROM 18 TO 130: 1079.000 2.7
MFPT FROM 18 TO 131: 1079.000 2.6
MFPT FROM 18 TO 132: 1079.000 2.7
MFPT FROM 18 TO 133: 1075.000 2.7
MFPT FROM 18 TO 134: 1079.000 2.6
MFPT FROM 18 TO 135: 1079.000 2.6
MFPT FROM 18 TO 136: 1139.000 2.6
MFPT FROM 18 TO 137: 1139.000 2.6
MFPT FROM 18 TO 138: 1139.000 2.6
MFPT FROM 18 TO 139: 1133.000 2.7
MFPT FROM 18 TO 140: 1137.000 2.6
MFPT FROM 18 TO 141: 1562.000 2.6
MFPT FROM 18 TO 142: 1372.000 2.7
MFPT FROM 18 TO 143: 1394.000 2.7
MFPT FROM 18 TO 144: 1394.000 2.6
MFPT FROM 18 TO 145: 1416.000 2.7
MFPT FROM 18 TO 146: 1358.000 2.6
MFPT FROM 18 TO 147: 1350.000 2.6
MFPT FROM 18 TO 148: 1370.000 2.6
MFPT FROM 18 TO 149: 1370.000 2.7
MFPT FROM 18 TO 150: 1370.000 2.7
MFPT FROM 18 TO 151: 1374.000 2.7
MFPT FROM 18 TO 152: 1372.000 2.7
MFPT FROM 18 TO 153: 1372.000 2.6
MFPT FROM 18 TO 154: 1374.000 2.6
MFPT FROM 18 TO 155: 1372.000 2.6
MFPT FROM 18 TO 156: 1372.000 2.6
MFPT FROM 18 TO 157: 1370.000 2.7
MFPT FROM 18 TO 158: 1368.000 2.6
MFPT FROM 18 TO 159: 1360.000 2.7
MFPT FROM 18 TO 160: 1360.000 2.6
MFPT FROM 18 TO 161: 1360.000 2.7
MFPT FROM 18 TO 162: 1356.000 2.7
MFPT FROM 18 TO 163: 1360.000 2.7
MFPT FROM 18 TO 164: 1360.000 2.7
MFPT FROM 18 TO 165: 1450.000 2.7
MFPT FROM 18 TO 166: 1474.000 2.7
MFPT FROM 18 TO 167: 1460.000 2.7
MFPT FROM 18 TO 168: 1464.000 2.7
MFPT FROM 18 TO 169: 1464.000 2.7
MFPT FROM 18 TO 170: 1464.000 2.7
MFPT FROM 18 TO 171: 1472.000 2.6
MFPT FROM 18 TO 172: 1472.000 2.7
MFPT FROM 18 TO 173: 1530.000 2.7
MFPT FROM 18 TO 174: 1528.000 2.7
MFPT FROM 18 TO 175: 1534.000 2.6
MFPT FROM 18 TO 176: 1767.000 2.7
MFPT FROM 18 TO 177: 1769.000 2.7
MFPT FROM 18 TO 178: 1769.000 2.7
MFPT FROM 18 TO 179: 1769.000 2.7
MFPT FROM 18 TO 180: 1769.000 2.7
MFPT FROM 18 TO 181: 1755.000 2.7
MFPT FROM 18 TO 182: 1747.000 2.7
MFPT FROM 18 TO 183: 1747.000 2.7
MFPT FROM 18 TO 184: 1747.000 2.7
MFPT FROM 18 TO 185: 1747.000 2.7
MFPT FROM 18 TO 186: 1747.000 2.8
MFPT FROM 18 TO 187: 1765.000 2.7
MFPT FROM 18 TO 188: 1753.000 2.7
MFPT FROM 18 TO 189: 1753.000 2.7
MFPT FROM 18 TO 190: 1837.000 2.7
MFPT FROM 18 TO 191: 1857.000 2.7
MFPT FROM 18 TO 192: 1857.000 2.7
MFPT FROM 18 TO 193: 1925.000 2.7
MFPT FROM 18 TO 194: 2164.000 2.7
MFPT FROM 18 TO 195: 2228.000 2.7
MFPT FROM 18 TO 196: 2234.000 2.7
MFPT FROM 18 TO 197: 2621.000 2.8
MFPT FROM 18 TO 198: 3018.000 2.8
MFPT FROM 18 TO 199: 3018.000 2.8
MFPT FROM 19 TO 0: 43.000 2.5
MFPT FROM 19 TO 1: 438.000 2.5
MFPT FROM 19 TO 2: 440.000 2.5
MFPT FROM 19 TO 3: 440.000 2.5
MFPT FROM 19 TO 4: 18.000 2.5
MFPT FROM 19 TO 5: 440.000 2.5
MFPT FROM 19 TO 6: 82.000 2.5
MFPT FROM 19 TO 7: 440.000 2.5
MFPT FROM 19 TO 8: 835.000 2.5
MFPT FROM 19 TO 9: 415.000 2.5
MFPT FROM 19 TO 10: 413.000 2.5
MFPT FROM 19 TO 11: 1.000 2.5
MFPT FROM 19 TO 12: 475.000 2.5
MFPT FROM 19 TO 13: 477.000 2.5
MFPT FROM 19 TO 14: 479.000 2.5
MFPT FROM 19 TO 15: 247.000 2.5
MFPT FROM 19 TO 16: 473.000 2.5
MFPT FROM 19 TO 17: 377.000 2.5
MFPT FROM 19 TO 18: 810.000 2.5
MFPT FROM 19 TO 20: 386.000 2.5
MFPT FROM 19 TO 21: 870.000 2.5
MFPT FROM 19 TO 22: 874.000 2.5
MFPT FROM 19 TO 23: 644.000 2.6
MFPT FROM 19 TO 24: 644.000 2.6
MFPT FROM 19 TO 25: 644.000 2.5
MFPT FROM 19 TO 26: 644.000 2.6
MFPT FROM 19 TO 27: 644.000 2.5
MFPT FROM 19 TO 28: 644.000 2.5
MFPT FROM 19 TO 29: 644.000 2.5
MFPT FROM 19 TO 30: 644.000 2.6
MFPT FROM 19 TO 31: 644.000 2.5
MFPT FROM 19 TO 32: 644.000 2.6
MFPT FROM 19 TO 33: 644.000 2.5
MFPT FROM 19 TO 34: 644.000 2.5
MFPT FROM 19 TO 35: 644.000 2.5
MFPT FROM 19 TO 36: 644.000 2.5
MFPT FROM 19 TO 37: 618.000 2.5
MFPT FROM 19 TO 38: 644.000 2.5
MFPT FROM 19 TO 39: 644.000 2.5
MFPT FROM 19 TO 40: 644.000 2.5
MFPT FROM 19 TO 41: 644.000 2.5
MFPT FROM 19 TO 42: 644.000 2.5
MFPT FROM 19 TO 43: 644.000 2.5
MFPT FROM 19 TO 44: 644.000 2.5
MFPT FROM 19 TO 45: 638.000 2.6
MFPT FROM 19 TO 46: 644.000 2.5
MFPT FROM 19 TO 47: 644.000 2.6
MFPT FROM 19 TO 48: 644.000 2.5
MFPT FROM 19 TO 49: 644.000 2.5
MFPT FROM 19 TO 50: 644.000 2.5
MFPT FROM 19 TO 51: 644.000 2.6
MFPT FROM 19 TO 52: 644.000 2.5
MFPT FROM 19 TO 53: 644.000 2.5
MFPT FROM 19 TO 54: 644.000 2.5
MFPT FROM 19 TO 55: 644.000 2.6
MFPT FROM 19 TO 56: 644.000 2.6
MFPT FROM 19 TO 57: 644.000 2.5
MFPT FROM 19 TO 58: 644.000 2.5
MFPT FROM 19 TO 59: 636.000 2.5
MFPT FROM 19 TO 60: 644.000 2.5
MFPT FROM 19 TO 61: 644.000 2.5
MFPT FROM 19 TO 62: 596.000 2.6
MFPT FROM 19 TO 63: 644.000 2.5
MFPT FROM 19 TO 64: 644.000 2.5
MFPT FROM 19 TO 65: 644.000 2.5
MFPT FROM 19 TO 66: 644.000 2.5
MFPT FROM 19 TO 67: 596.000 2.5
MFPT FROM 19 TO 68: 644.000 2.5
MFPT FROM 19 TO 69: 644.000 2.5
MFPT FROM 19 TO 70: 644.000 2.5
MFPT FROM 19 TO 71: 870.000 2.5
MFPT FROM 19 TO 72: 870.000 2.5
MFPT FROM 19 TO 73: 870.000 2.5
MFPT FROM 19 TO 74: 696.000 2.6
MFPT FROM 19 TO 75: 756.000 2.5
MFPT FROM 19 TO 76: 774.000 2.5
MFPT FROM 19 TO 77: 783.000 2.5
MFPT FROM 19 TO 78: 783.000 2.5
MFPT FROM 19 TO 79: 781.000 2.5
MFPT FROM 19 TO 80: 783.000 2.5
MFPT FROM 19 TO 81: 783.000 2.5
MFPT FROM 19 TO 82: 1267.000 2.6
MFPT FROM 19 TO 83: 1001.000 2.6
MFPT FROM 19 TO 84: 1015.000 2.6
MFPT FROM 19 TO 85: 1011.000 2.6
MFPT FROM 19 TO 86: 1015.000 2.6
MFPT FROM 19 TO 87: 1035.000 2.6
MFPT FROM 19 TO 88: 1033.000 2.6
MFPT FROM 19 TO 89: 1033.000 2.6
MFPT FROM 19 TO 90: 1033.000 2.6
MFPT FROM 19 TO 91: 1033.000 2.6
MFPT FROM 19 TO 92: 1033.000 2.6
MFPT FROM 19 TO 93: 993.000 2.6
MFPT FROM 19 TO 94: 977.000 2.6
MFPT FROM 19 TO 95: 987.000 2.6
MFPT FROM 19 TO 96: 993.000 2.6
MFPT FROM 19 TO 97: 991.000 2.6
MFPT FROM 19 TO 98: 989.000 2.6
MFPT FROM 19 TO 99: 991.000 2.6
MFPT FROM 19 TO 100: 993.000 2.6
MFPT FROM 19 TO 101: 993.000 2.6
MFPT FROM 19 TO 102: 993.000 2.6
MFPT FROM 19 TO 103: 993.000 2.6
MFPT FROM 19 TO 104: 993.000 2.6
MFPT FROM 19 TO 105: 993.000 2.6
MFPT FROM 19 TO 106: 993.000 2.6
MFPT FROM 19 TO 107: 993.000 2.6
MFPT FROM 19 TO 108: 989.000 2.6
MFPT FROM 19 TO 109: 987.000 2.6
MFPT FROM 19 TO 110: 993.000 2.6
MFPT FROM 19 TO 111: 977.000 2.6
MFPT FROM 19 TO 112: 993.000 2.6
MFPT FROM 19 TO 113: 1093.000 2.6
MFPT FROM 19 TO 114: 1079.000 2.6
MFPT FROM 19 TO 115: 1093.000 2.6
MFPT FROM 19 TO 116: 1093.000 2.6
MFPT FROM 19 TO 117: 1093.000 2.6
MFPT FROM 19 TO 118: 1093.000 2.6
MFPT FROM 19 TO 119: 1093.000 2.6
MFPT FROM 19 TO 120: 1093.000 2.6
MFPT FROM 19 TO 121: 1093.000 2.6
MFPT FROM 19 TO 122: 1093.000 2.6
MFPT FROM 19 TO 123: 1093.000 2.6
MFPT FROM 19 TO 124: 1091.000 2.6
MFPT FROM 19 TO 125: 1093.000 2.6
MFPT FROM 19 TO 126: 1093.000 2.6
MFPT FROM 19 TO 127: 1093.000 2.6
MFPT FROM 19 TO 128: 1081.000 2.6
MFPT FROM 19 TO 129: 1093.000 2.6
MFPT FROM 19 TO 130: 1093.000 2.6
MFPT FROM 19 TO 131: 1093.000 2.6
MFPT FROM 19 TO 132: 1093.000 2.6
MFPT FROM 19 TO 133: 1089.000 2.6
MFPT FROM 19 TO 134: 1093.000 2.6
MFPT FROM 19 TO 135: 1093.000 2.6
MFPT FROM 19 TO 136: 1153.000 2.6
MFPT FROM 19 TO 137: 1153.000 2.6
MFPT FROM 19 TO 138: 1153.000 2.6
MFPT FROM 19 TO 139: 1147.000 2.6
MFPT FROM 19 TO 140: 1151.000 2.6
MFPT FROM 19 TO 141: 1178.000 2.5
MFPT FROM 19 TO 142: 1386.000 2.6
MFPT FROM 19 TO 143: 1408.000 2.6
MFPT FROM 19 TO 144: 1408.000 2.6
MFPT FROM 19 TO 145: 1430.000 2.6
MFPT FROM 19 TO 146: 1372.000 2.6
MFPT FROM 19 TO 147: 1364.000 2.6
MFPT FROM 19 TO 148: 1384.000 2.6
MFPT FROM 19 TO 149: 1384.000 2.6
MFPT FROM 19 TO 150: 1384.000 2.6
MFPT FROM 19 TO 151: 1388.000 2.6
MFPT FROM 19 TO 152: 1386.000 2.6
MFPT FROM 19 TO 153: 1386.000 2.6
MFPT FROM 19 TO 154: 1388.000 2.6
MFPT FROM 19 TO 155: 1386.000 2.6
MFPT FROM 19 TO 156: 1386.000 2.6
MFPT FROM 19 TO 157: 1384.000 2.6
MFPT FROM 19 TO 158: 1382.000 2.6
MFPT FROM 19 TO 159: 1374.000 2.6
MFPT FROM 19 TO 160: 1374.000 2.6
MFPT FROM 19 TO 161: 1374.000 2.6
MFPT FROM 19 TO 162: 1370.000 2.6
MFPT FROM 19 TO 163: 1374.000 2.6
MFPT FROM 19 TO 164: 1374.000 2.6
MFPT FROM 19 TO 165: 1464.000 2.6
MFPT FROM 19 TO 166: 1488.000 2.6
MFPT FROM 19 TO 167: 1474.000 2.6
MFPT FROM 19 TO 168: 1478.000 2.6
MFPT FROM 19 TO 169: 1478.000 2.6
MFPT FROM 19 TO 170: 1478.000 2.6
MFPT FROM 19 TO 171: 1486.000 2.6
MFPT FROM 19 TO 172: 1486.000 2.6
MFPT FROM 19 TO 173: 1544.000 2.6
MFPT FROM 19 TO 174: 1542.000 2.6
MFPT FROM 19 TO 175: 1548.000 2.6
MFPT FROM 19 TO 176: 1781.000 2.6
MFPT FROM 19 TO 177: 1783.000 2.6
MFPT FROM 19 TO 178: 1783.000 2.6
MFPT FROM 19 TO 179: 1783.000 2.6
MFPT FROM 19 TO 180: 1783.000 2.6
MFPT FROM 19 TO 181: 1769.000 2.6
MFPT FROM 19 TO 182: 1761.000 2.6
MFPT FROM 19 TO 183: 1761.000 2.6
MFPT FROM 19 TO 184: 1761.000 2.6
MFPT FROM 19 TO 185: 1761.000 2.6
MFPT FROM 19 TO 186: 1761.000 2.6
MFPT FROM 19 TO 187: 1779.000 2.6
MFPT FROM 19 TO 188: 1767.000 2.6
MFPT FROM 19 TO 189: 1767.000 2.6
MFPT FROM 19 TO 190: 1851.000 2.6
MFPT FROM 19 TO 191: 1871.000 2.6
MFPT FROM 19 TO 192: 1871.000 2.6
MFPT FROM 19 TO 193: 1939.000 2.6
MFPT FROM 19 TO 194: 2178.000 2.7
MFPT FROM 19 TO 195: 2242.000 2.7
MFPT FROM 19 TO 196: 2248.000 2.7
MFPT FROM 19 TO 197: 2635.000 2.7
MFPT FROM 19 TO 198: 3032.000 2.7
MFPT FROM 19 TO 199: 3032.000 2.7
MFPT FROM 20 TO 0: 55.000 2.6
MFPT FROM 20 TO 1: 450.000 2.6
MFPT FROM 20 TO 2: 452.000 2.6
MFPT FROM 20 TO 3: 452.000 2.6
MFPT FROM 20 TO 4: 30.000 2.6
MFPT FROM 20 TO 5: 452.000 2.6
MFPT FROM 20 TO 6: 94.000 2.6
MFPT FROM 20 TO 7: 452.000 2.6
MFPT FROM 20 TO 8: 847.000 2.7
MFPT FROM 20 TO 9: 427.000 2.6
MFPT FROM 20 TO 10: 425.000 2.6
MFPT FROM 20 TO 11: 13.000 2.6
MFPT FROM 20 TO 12: 487.000 2.7
MFPT FROM 20 TO 13: 489.000 2.6
MFPT FROM 20 TO 14: 491.000 2.7
MFPT FROM 20 TO 15: 259.000 2.7
MFPT FROM 20 TO 16: 485.000 2.7
MFPT FROM 20 TO 17: 389.000 2.7
MFPT FROM 20 TO 18: 822.000 2.6
MFPT FROM 20 TO 19: 410.000 2.6
MFPT FROM 20 TO 21: 882.000 2.7
MFPT FROM 20 TO 22: 886.000 2.7
MFPT FROM 20 TO 23: 656.000 2.7
MFPT FROM 20 TO 24: 656.000 2.7
MFPT FROM 20 TO 25: 656.000 2.7
MFPT FROM 20 TO 26: 656.000 2.7
MFPT FROM 20 TO 27: 656.000 2.7
MFPT FROM 20 TO 28: 656.000 2.7
MFPT FROM 20 TO 29: 656.000 2.7
MFPT FROM 20 TO 30: 656.000 2.7
MFPT FROM 20 TO 31: 656.000 2.7
MFPT FROM 20 TO 32: 656.000 2.7
MFPT FROM 20 TO 33: 656.000 2.7
MFPT FROM 20 TO 34: 656.000 2.7
MFPT FROM 20 TO 35: 656.000 2.7
MFPT FROM 20 TO 36: 656.000 2.7
MFPT FROM 20 TO 37: 630.000 2.7
MFPT FROM 20 TO 38: 656.000 2.7
MFPT FROM 20 TO 39: 656.000 2.7
MFPT FROM 20 TO 40: 656.000 2.7
MFPT FROM 20 TO 41: 656.000 2.7
MFPT FROM 20 TO 42: 656.000 2.7
MFPT FROM 20 TO 43: 656.000 2.7
MFPT FROM 20 TO 44: 656.000 2.7
MFPT FROM 20 TO 45: 650.000 2.7
MFPT FROM 20 TO 46: 656.000 2.7
MFPT FROM 20 TO 47: 656.000 2.7
MFPT FROM 20 TO 48: 656.000 2.7
MFPT FROM 20 TO 49: 656.000 2.7
MFPT FROM 20 TO 50: 656.000 2.7
MFPT FROM 20 TO 51: 656.000 2.7
MFPT FROM 20 TO 52: 656.000 2.7
MFPT FROM 20 TO 53: 656.000 2.7
MFPT FROM 20 TO 54: 656.000 2.7
MFPT FROM 20 TO 55: 656.000 2.7
MFPT FROM 20 TO 56: 656.000 2.7
MFPT FROM 20 TO 57: 656.000 2.7
MFPT FROM 20 TO 58: 656.000 2.7
MFPT FROM 20 TO 59: 648.000 2.7
MFPT FROM 20 TO 60: 656.000 2.7
MFPT FROM 20 TO 61: 656.000 2.7
MFPT FROM 20 TO 62: 608.000 2.7
MFPT FROM 20 TO 63: 656.000 2.7
MFPT FROM 20 TO 64: 656.000 2.7
MFPT FROM 20 TO 65: 656.000 2.7
MFPT FROM 20 TO 66: 656.000 2.7
MFPT FROM 20 TO 67: 608.000 2.7
MFPT FROM 20 TO 68: 656.000 2.7
MFPT FROM 20 TO 69: 656.000 2.7
MFPT FROM 20 TO 70: 656.000 2.7
MFPT FROM 20 TO 71: 882.000 2.7
MFPT FROM 20 TO 72: 882.000 2.7
MFPT FROM 20 TO 73: 882.000 2.7
MFPT FROM 20 TO 74: 708.000 2.7
MFPT FROM 20 TO 75: 768.000 2.7
MFPT FROM 20 TO 76: 786.000 2.7
MFPT FROM 20 TO 77: 397.000 2.5
MFPT FROM 20 TO 78: 397.000 2.5
MFPT FROM 20 TO 79: 395.000 2.5
MFPT FROM 20 TO 80: 397.000 2.6
MFPT FROM 20 TO 81: 397.000 2.5
MFPT FROM 20 TO 82: 1279.000 2.7
MFPT FROM 20 TO 83: 1013.000 2.8
MFPT FROM 20 TO 84: 1027.000 2.7
MFPT FROM 20 TO 85: 1023.000 2.7
MFPT FROM 20 TO 86: 1027.000 2.7
MFPT FROM 20 TO 87: 1047.000 2.7
MFPT FROM 20 TO 88: 1045.000 2.7
MFPT FROM 20 TO 89: 1045.000 2.7
MFPT FROM 20 TO 90: 1045.000 2.7
MFPT FROM 20 TO 91: 1045.000 2.7
MFPT FROM 20 TO 92: 1045.000 2.7
MFPT FROM 20 TO 93: 1005.000 2.7
MFPT FROM 20 TO 94: 989.000 2.7
MFPT FROM 20 TO 95: 999.000 2.7
MFPT FROM 20 TO 96: 1005.000 2.8
MFPT FROM 20 TO 97: 1003.000 2.7
MFPT FROM 20 TO 98: 1001.000 2.7
MFPT FROM 20 TO 99: 1003.000 2.7
MFPT FROM 20 TO 100: 1005.000 2.7
MFPT FROM 20 TO 101: 1005.000 2.7
MFPT FROM 20 TO 102: 1005.000 2.7
MFPT FROM 20 TO 103: 1005.000 2.7
MFPT FROM 20 TO 104: 1005.000 2.7
MFPT FROM 20 TO 105: 1005.000 2.7
MFPT FROM 20 TO 106: 1005.000 2.7
MFPT FROM 20 TO 107: 1005.000 2.7
MFPT FROM 20 TO 108: 1001.000 2.7
MFPT FROM 20 TO 109: 999.000 2.7
MFPT FROM 20 TO 110: 1005.000 2.7
MFPT FROM 20 TO 111: 989.000 2.7
MFPT FROM 20 TO 112: 1005.000 2.7
MFPT FROM 20 TO 113: 1105.000 2.7
MFPT FROM 20 TO 114: 1091.000 2.7
MFPT FROM 20 TO 115: 1105.000 2.7
MFPT FROM 20 TO 116: 1105.000 2.7
MFPT FROM 20 TO 117: 1105.000 2.7
MFPT FROM 20 TO 118: 1105.000 2.8
MFPT FROM 20 TO 119: 1105.000 2.7
MFPT FROM 20 TO 120: 1105.000 2.8
MFPT FROM 20 TO 121: 1105.000 2.7
MFPT FROM 20 TO 122: 1105.000 2.7
MFPT FROM 20 TO 123: 1105.000 2.7
MFPT FROM 20 TO 124: 1103.000 2.7
MFPT FROM 20 TO 125: 1105.000 2.7
MFPT FROM 20 TO 126: 1105.000 2.7
MFPT FROM 20 TO 127: 1105.000 2.7
MFPT FROM 20 TO 128: 1093.000 2.7
MFPT FROM 20 TO 129: 1105.000 2.7
MFPT FROM 20 TO 130: 1105.000 2.7
MFPT FROM 20 TO 131: 1105.000 2.7
MFPT FROM 20 TO 132: 1105.000 2.7
MFPT FROM 20 TO 133: 1101.000 2.7
MFPT FROM 20 TO 134: 1105.000 2.7
MFPT FROM 20 TO 135: 1105.000 2.7
MFPT FROM 20 TO 136: 1165.000 2.8
MFPT FROM 20 TO 137: 1165.000 2.7
MFPT FROM 20 TO 138: 1165.000 2.8
MFPT FROM 20 TO 139: 1159.000 2.7
MFPT FROM 20 TO 140: 1163.000 2.7
MFPT FROM 20 TO 141: 792.000 2.6
MFPT FROM 20 TO 142: 1398.000 2.7
MFPT FROM 20 TO 143: 1420.000 2.7
MFPT FROM 20 TO 144: 1420.000 2.8
MFPT FROM 20 TO 145: 1442.000 2.7
MFPT FROM 20 TO 146: 1384.000 2.8
MFPT FROM 20 TO 147: 1376.000 2.7
MFPT FROM 20 TO 148: 1396.000 2.7
MFPT FROM 20 TO 149: 1396.000 2.8
MFPT FROM 20 TO 150: 1396.000 2.7
MFPT FROM 20 TO 151: 1400.000 2.7
MFPT FROM 20 TO 152: 1398.000 2.7
MFPT FROM 20 TO 153: 1398.000 2.7
MFPT FROM 20 TO 154: 1400.000 2.7
MFPT FROM 20 TO 155: 1398.000 2.8
MFPT FROM 20 TO 156: 1398.000 2.8
MFPT FROM 20 TO 157: 1396.000 2.7
MFPT FROM 20 TO 158: 1394.000 2.7
MFPT FROM 20 TO 159: 1386.000 2.7
MFPT FROM 20 TO 160: 1386.000 2.7
MFPT FROM 20 TO 161: 1386.000 2.8
MFPT FROM 20 TO 162: 1382.000 2.8
MFPT FROM 20 TO 163: 1386.000 2.7
MFPT FROM 20 TO 164: 1386.000 2.7
MFPT FROM 20 TO 165: 1476.000 2.7
MFPT FROM 20 TO 166: 1500.000 2.7
MFPT FROM 20 TO 167: 1486.000 2.7
MFPT FROM 20 TO 168: 1490.000 2.8
MFPT FROM 20 TO 169: 1490.000 2.7
MFPT FROM 20 TO 170: 1490.000 2.8
MFPT FROM 20 TO 171: 1498.000 2.7
MFPT FROM 20 TO 172: 1498.000 2.8
MFPT FROM 20 TO 173: 1556.000 2.7
MFPT FROM 20 TO 174: 1554.000 2.7
MFPT FROM 20 TO 175: 1560.000 2.7
MFPT FROM 20 TO 176: 1793.000 2.8
MFPT FROM 20 TO 177: 1795.000 2.8
MFPT FROM 20 TO 178: 1795.000 2.8
MFPT FROM 20 TO 179: 1795.000 2.8
MFPT FROM 20 TO 180: 1795.000 2.8
MFPT FROM 20 TO 181: 1781.000 2.8
MFPT FROM 20 TO 182: 1773.000 2.8
MFPT FROM 20 TO 183: 1773.000 2.8
MFPT FROM 20 TO 184: 1773.000 2.8
MFPT FROM 20 TO 185: 1773.000 2.8
MFPT FROM 20 TO 186: 1773.000 2.8
MFPT FROM 20 TO 187: 1791.000 2.8
MFPT FROM 20 TO 188: 1779.000 2.8
MFPT FROM 20 TO 189: 1779.000 2.8
MFPT FROM 20 TO 190: 1863.000 2.8
MFPT FROM 20 TO 191: 1883.000 2.8
MFPT FROM 20 TO 192: 1883.000 2.8
MFPT FROM 20 TO 193: 1951.000 2.8
MFPT FROM 20 TO 194: 2190.000 2.9
MFPT FROM 20 TO 195: 2254.000 2.8
MFPT FROM 20 TO 196: 2260.000 2.8
MFPT FROM 20 TO 197: 2647.000 2.8
MFPT FROM 20 TO 198: 3044.000 2.9
MFPT FROM 20 TO 199: 3044.000 2.9
MFPT FROM 21 TO 0: 367.000 2.5
MFPT FROM 21 TO 1: 762.000 2.5
MFPT FROM 21 TO 2: 764.000 2.5
MFPT FROM 21 TO 3: 764.000 2.5
MFPT FROM 21 TO 4: 740.000 2.5
MFPT FROM 21 TO 5: 764.000 2.5
MFPT FROM 21 TO 6: 8.000 2.5
MFPT FROM 21 TO 7: 764.000 2.5
MFPT FROM 21 TO 8: 1159.000 2.5
MFPT FROM 21 TO 9: 1137.000 2.5
MFPT FROM 21 TO 10: 1135.000 2.5
MFPT FROM 21 TO 11: 1121.000 2.5
MFPT FROM 21 TO 12: 3.000 2.4
MFPT FROM 21 TO 13: 403.000 2.5
MFPT FROM 21 TO 14: 405.000 2.5
MFPT FROM 21 TO 15: 173.000 2.5
MFPT FROM 21 TO 16: 399.000 2.5
MFPT FROM 21 TO 17: 303.000 2.5
MFPT FROM 21 TO 18: 1532.000 2.5
MFPT FROM 21 TO 19: 1518.000 2.5
MFPT FROM 21 TO 20: 1506.000 2.5
MFPT FROM 21 TO 22: 800.000 2.5
MFPT FROM 21 TO 23: 570.000 2.5
MFPT FROM 21 TO 24: 570.000 2.5
MFPT FROM 21 TO 25: 570.000 2.5
MFPT FROM 21 TO 26: 570.000 2.5
MFPT FROM 21 TO 27: 570.000 2.5
MFPT FROM 21 TO 28: 570.000 2.5
MFPT FROM 21 TO 29: 570.000 2.5
MFPT FROM 21 TO 30: 570.000 2.5
MFPT FROM 21 TO 31: 570.000 2.5
MFPT FROM 21 TO 32: 570.000 2.5
MFPT FROM 21 TO 33: 570.000 2.5
MFPT FROM 21 TO 34: 570.000 2.5
MFPT FROM 21 TO 35: 570.000 2.5
MFPT FROM 21 TO 36: 570.000 2.5
MFPT FROM 21 TO 37: 544.000 2.5
MFPT FROM 21 TO 38: 570.000 2.5
MFPT FROM 21 TO 39: 570.000 2.5
MFPT FROM 21 TO 40: 570.000 2.5
MFPT FROM 21 TO 41: 570.000 2.5
MFPT FROM 21 TO 42: 570.000 2.5
MFPT FROM 21 TO 43: 570.000 2.5
MFPT FROM 21 TO 44: 570.000 2.5
MFPT FROM 21 TO 45: 564.000 2.5
MFPT FROM 21 TO 46: 570.000 2.5
MFPT FROM 21 TO 47: 570.000 2.5
MFPT FROM 21 TO 48: 570.000 2.5
MFPT FROM 21 TO 49: 570.000 2.5
MFPT FROM 21 TO 50: 570.000 2.5
MFPT FROM 21 TO 51: 570.000 2.5
MFPT FROM 21 TO 52: 570.000 2.5
MFPT FROM 21 TO 53: 570.000 2.5
MFPT FROM 21 TO 54: 570.000 2.5
MFPT FROM 21 TO 55: 570.000 2.5
MFPT FROM 21 TO 56: 570.000 2.5
MFPT FROM 21 TO 57: 570.000 2.5
MFPT FROM 21 TO 58: 570.000 2.5
MFPT FROM 21 TO 59: 562.000 2.5
MFPT FROM 21 TO 60: 570.000 2.5
MFPT FROM 21 TO 61: 570.000 2.5
MFPT FROM 21 TO 62: 522.000 2.5
MFPT FROM 21 TO 63: 570.000 2.5
MFPT FROM 21 TO 64: 570.000 2.5
MFPT FROM 21 TO 65: 570.000 2.5
MFPT FROM 21 TO 66: 570.000 2.5
MFPT FROM 21 TO 67: 522.000 2.5
MFPT FROM 21 TO 68: 570.000 2.5
MFPT FROM 21 TO 69: 570.000 2.6
MFPT FROM 21 TO 70: 570.000 2.5
MFPT FROM 21 TO 71: 796.000 2.5
MFPT FROM 21 TO 72: 796.000 2.5
MFPT FROM 21 TO 73: 796.000 2.5
MFPT FROM 21 TO 74: 622.000 2.5
MFPT FROM 21 TO 75: 682.000 2.5
MFPT FROM 21 TO 76: 700.000 2.5
MFPT FROM 21 TO 77: 1903.000 2.6
MFPT FROM 21 TO 78: 1903.000 2.6
MFPT FROM 21 TO 79: 1901.000 2.6
MFPT FROM 21 TO 80: 1903.000 2.6
MFPT FROM 21 TO 81: 1903.000 2.6
MFPT FROM 21 TO 82: 397.000 2.4
MFPT FROM 21 TO 83: 927.000 2.5
MFPT FROM 21 TO 84: 941.000 2.5
MFPT FROM 21 TO 85: 937.000 2.5
MFPT FROM 21 TO 86: 941.000 2.5
MFPT FROM 21 TO 87: 961.000 2.5
MFPT FROM 21 TO 88: 959.000 2.5
MFPT FROM 21 TO 89: 959.000 2.5
MFPT FROM 21 TO 90: 959.000 2.5
MFPT FROM 21 TO 91: 959.000 2.5
MFPT FROM 21 TO 92: 959.000 2.5
MFPT FROM 21 TO 93: 919.000 2.5
MFPT FROM 21 TO 94: 903.000 2.5
MFPT FROM 21 TO 95: 913.000 2.5
MFPT FROM 21 TO 96: 919.000 2.5
MFPT FROM 21 TO 97: 917.000 2.5
MFPT FROM 21 TO 98: 915.000 2.5
MFPT FROM 21 TO 99: 917.000 2.5
MFPT FROM 21 TO 100: 919.000 2.5
MFPT FROM 21 TO 101: 919.000 2.5
MFPT FROM 21 TO 102: 919.000 2.5
MFPT FROM 21 TO 103: 919.000 2.5
MFPT FROM 21 TO 104: 919.000 2.5
MFPT FROM 21 TO 105: 919.000 2.5
MFPT FROM 21 TO 106: 919.000 2.5
MFPT FROM 21 TO 107: 919.000 2.5
MFPT FROM 21 TO 108: 915.000 2.5
MFPT FROM 21 TO 109: 913.000 2.5
MFPT FROM 21 TO 110: 919.000 2.5
MFPT FROM 21 TO 111: 903.000 2.5
MFPT FROM 21 TO 112: 919.000 2.5
MFPT FROM 21 TO 113: 1019.000 2.5
MFPT FROM 21 TO 114: 1005.000 2.5
MFPT FROM 21 TO 115: 1019.000 2.5
MFPT FROM 21 TO 116: 1019.000 2.5
MFPT FROM 21 TO 117: 1019.000 2.5
MFPT FROM 21 TO 118: 1019.000 2.5
MFPT FROM 21 TO 119: 1019.000 2.5
MFPT FROM 21 TO 120: 1019.000 2.5
MFPT FROM 21 TO 121: 1019.000 2.5
MFPT FROM 21 TO 122: 1019.000 2.5
MFPT FROM 21 TO 123: 1019.000 2.5
MFPT FROM 21 TO 124: 1017.000 2.5
MFPT FROM 21 TO 125: 1019.000 2.5
MFPT FROM 21 TO 126: 1019.000 2.5
MFPT FROM 21 TO 127: 1019.000 2.5
MFPT FROM 21 TO 128: 1007.000 2.5
MFPT FROM 21 TO 129: 1019.000 2.5
MFPT FROM 21 TO 130: 1019.000 2.5
MFPT FROM 21 TO 131: 1019.000 2.5
MFPT FROM 21 TO 132: 1019.000 2.5
MFPT FROM 21 TO 133: 1015.000 2.5
MFPT FROM 21 TO 134: 1019.000 2.5
MFPT FROM 21 TO 135: 1019.000 2.5
MFPT FROM 21 TO 136: 1079.000 2.5
MFPT FROM 21 TO 137: 1079.000 2.5
MFPT FROM 21 TO 138: 1079.000 2.5
MFPT FROM 21 TO 139: 1073.000 2.5
MFPT FROM 21 TO 140: 1077.000 2.5
MFPT FROM 21 TO 141: 2298.000 2.6
MFPT FROM 21 TO 142: 1312.000 2.5
MFPT FROM 21 TO 143: 1334.000 2.5
MFPT FROM 21 TO 144: 1334.000 2.5
MFPT FROM 21 TO 145: 1356.000 2.5
MFPT FROM 21 TO 146: 1298.000 2.5
MFPT FROM 21 TO 147: 1290.000 2.5
MFPT FROM 21 TO 148: 1310.000 2.5
MFPT FROM 21 TO 149: 1310.000 2.5
MFPT FROM 21 TO 150: 1310.000 2.5
MFPT FROM 21 TO 151: 1314.000 2.5
MFPT FROM 21 TO 152: 1312.000 2.5
MFPT FROM 21 TO 153: 1312.000 2.5
MFPT FROM 21 TO 154: 1314.000 2.5
MFPT FROM 21 TO 155: 1312.000 2.5
MFPT FROM 21 TO 156: 1312.000 2.5
MFPT FROM 21 TO 157: 1310.000 2.5
MFPT FROM 21 TO 158: 1308.000 2.5
MFPT FROM 21 TO 159: 1300.000 2.5
MFPT FROM 21 TO 160: 1300.000 2.5
MFPT FROM 21 TO 161: 1300.000 2.5
MFPT FROM 21 TO 162: 1296.000 2.6
MFPT FROM 21 TO 163: 1300.000 2.5
MFPT FROM 21 TO 164: 1300.000 2.5
MFPT FROM 21 TO 165: 1390.000 2.5
MFPT FROM 21 TO 166: 1414.000 2.5
MFPT FROM 21 TO 167: 1400.000 2.5
MFPT FROM 21 TO 168: 1404.000 2.6
MFPT FROM 21 TO 169: 1404.000 2.6
MFPT FROM 21 TO 170: 1404.000 2.5
MFPT FROM 21 TO 171: 1412.000 2.6
MFPT FROM 21 TO 172: 1412.000 2.5
MFPT FROM 21 TO 173: 1470.000 2.5
MFPT FROM 21 TO 174: 1468.000 2.5
MFPT FROM 21 TO 175: 1474.000 2.5
MFPT FROM 21 TO 176: 1707.000 2.6
MFPT FROM 21 TO 177: 1709.000 2.6
MFPT FROM 21 TO 178: 1709.000 2.5
MFPT FROM 21 TO 179: 1709.000 2.6
MFPT FROM 21 TO 180: 1709.000 2.6
MFPT FROM 21 TO 181: 1695.000 2.6
MFPT FROM 21 TO 182: 1687.000 2.6
MFPT FROM 21 TO 183: 1687.000 2.5
MFPT FROM 21 TO 184: 1687.000 2.6
MFPT FROM 21 TO 185: 1687.000 2.6
MFPT FROM 21 TO 186: 1687.000 2.6
MFPT FROM 21 TO 187: 1705.000 2.6
MFPT FROM 21 TO 188: 1693.000 2.5
MFPT FROM 21 TO 189: 1693.000 2.6
MFPT FROM 21 TO 190: 1777.000 2.6
MFPT FROM 21 TO 191: 1797.000 2.6
MFPT FROM 21 TO 192: 1797.000 2.6
MFPT FROM 21 TO 193: 1865.000 2.6
MFPT FROM 21 TO 194: 2104.000 2.6
MFPT FROM 21 TO 195: 2168.000 2.6
MFPT FROM 21 TO 196: 2174.000 2.6
MFPT FROM 21 TO 197: 2561.000 2.6
MFPT FROM 21 TO 198: 2958.000 2.6
MFPT FROM 21 TO 199: 2958.000 2.6
MFPT FROM 22 TO 0: 363.000 2.5
MFPT FROM 22 TO 1: 758.000 2.5
MFPT FROM 22 TO 2: 760.000 2.5
MFPT FROM 22 TO 3: 760.000 2.5
MFPT FROM 22 TO 4: 736.000 2.5
MFPT FROM 22 TO 5: 760.000 2.5
MFPT FROM 22 TO 6: 4.000 2.5
MFPT FROM 22 TO 7: 760.000 2.5
MFPT FROM 22 TO 8: 1155.000 2.5
MFPT FROM 22 TO 9: 1133.000 2.5
MFPT FROM 22 TO 10: 1131.000 2.6
MFPT FROM 22 TO 11: 1117.000 2.5
MFPT FROM 22 TO 12: 397.000 2.5
MFPT FROM 22 TO 13: 1.000 2.4
MFPT FROM 22 TO 14: 401.000 2.5
MFPT FROM 22 TO 15: 169.000 2.5
MFPT FROM 22 TO 16: 395.000 2.5
MFPT FROM 22 TO 17: 299.000 2.5
MFPT FROM 22 TO 18: 1528.000 2.6
MFPT FROM 22 TO 19: 1514.000 2.6
MFPT FROM 22 TO 20: 1502.000 2.6
MFPT FROM 22 TO 21: 792.000 2.5
MFPT FROM 22 TO 23: 566.000 2.5
MFPT FROM 22 TO 24: 566.000 2.5
MFPT FROM 22 TO 25: 566.000 2.5
MFPT FROM 22 TO 26: 566.000 2.5
MFPT FROM 22 TO 27: 566.000 2.5
MFPT FROM 22 TO 28: 566.000 2.5
MFPT FROM 22 TO 29: 566.000 2.5
MFPT FROM 22 TO 30: 566.000 2.5
MFPT FROM 22 TO 31: 566.000 2.5
MFPT FROM 22 TO 32: 566.000 2.5
MFPT FROM 22 TO 33: 566.000 2.5
MFPT FROM 22 TO 34: 566.000 2.5
MFPT FROM 22 TO 35: 566.000 2.5
MFPT FROM 22 TO 36: 566.000 2.6
MFPT FROM 22 TO 37: 540.000 2.6
MFPT FROM 22 TO 38: 566.000 2.5
MFPT FROM 22 TO 39: 566.000 2.5
MFPT FROM 22 TO 40: 566.000 2.5
MFPT FROM 22 TO 41: 566.000 2.5
MFPT FROM 22 TO 42: 566.000 2.5
MFPT FROM 22 TO 43: 566.000 2.5
MFPT FROM 22 TO 44: 566.000 2.6
MFPT FROM 22 TO 45: 560.000 2.6
MFPT FROM 22 TO 46: 566.000 2.5
MFPT FROM 22 TO 47: 566.000 2.5
MFPT FROM 22 TO 48: 566.000 2.5
MFPT FROM 22 TO 49: 566.000 2.5
MFPT FROM 22 TO 50: 566.000 2.5
MFPT FROM 22 TO 51: 566.000 2.5
MFPT FROM 22 TO 52: 566.000 2.5
MFPT FROM 22 TO 53: 566.000 2.5
MFPT FROM 22 TO 54: 566.000 2.5
MFPT FROM 22 TO 55: 566.000 2.5
MFPT FROM 22 TO 56: 566.000 2.5
MFPT FROM 22 TO 57: 566.000 2.5
MFPT FROM 22 TO 58: 566.000 2.5
MFPT FROM 22 TO 59: 558.000 2.5
MFPT FROM 22 TO 60: 566.000 2.5
MFPT FROM 22 TO 61: 566.000 2.5
MFPT FROM 22 TO 62: 518.000 2.5
MFPT FROM 22 TO 63: 566.000 2.6
MFPT FROM 22 TO 64: 566.000 2.5
MFPT FROM 22 TO 65: 566.000 2.5
MFPT FROM 22 TO 66: 566.000 2.6
MFPT FROM 22 TO 67: 518.000 2.6
MFPT FROM 22 TO 68: 566.000 2.5
MFPT FROM 22 TO 69: 566.000 2.5
MFPT FROM 22 TO 70: 566.000 2.6
MFPT FROM 22 TO 71: 792.000 2.5
MFPT FROM 22 TO 72: 792.000 2.5
MFPT FROM 22 TO 73: 792.000 2.5
MFPT FROM 22 TO 74: 618.000 2.5
MFPT FROM 22 TO 75: 678.000 2.5
MFPT FROM 22 TO 76: 696.000 2.5
MFPT FROM 22 TO 77: 1899.000 2.6
MFPT FROM 22 TO 78: 1899.000 2.7
MFPT FROM 22 TO 79: 1897.000 2.7
MFPT FROM 22 TO 80: 1899.000 2.6
MFPT FROM 22 TO 81: 1899.000 2.6
MFPT FROM 22 TO 82: 1189.000 2.5
MFPT FROM 22 TO 83: 923.000 2.5
MFPT FROM 22 TO 84: 937.000 2.6
MFPT FROM 22 TO 85: 933.000 2.6
MFPT FROM 22 TO 86: 937.000 2.5
MFPT FROM 22 TO 87: 957.000 2.5
MFPT FROM 22 TO 88: 955.000 2.5
MFPT FROM 22 TO 89: 955.000 2.5
MFPT FROM 22 TO 90: 955.000 2.6
MFPT FROM 22 TO 91: 955.000 2.5
MFPT FROM 22 TO 92: 955.000 2.5
MFPT FROM 22 TO 93: 915.000 2.5
MFPT FROM 22 TO 94: 899.000 2.5
MFPT FROM 22 TO 95: 909.000 2.5
MFPT FROM 22 TO 96: 915.000 2.5
MFPT FROM 22 TO 97: 913.000 2.5
MFPT FROM 22 TO 98: 911.000 2.5
MFPT FROM 22 TO 99: 913.000 2.5
MFPT FROM 22 TO 100: 915.000 2.5
MFPT FROM 22 TO 101: 915.000 2.5
MFPT FROM 22 TO 102: 915.000 2.6
MFPT FROM 22 TO 103: 915.000 2.5
MFPT FROM 22 TO 104: 915.000 2.6
MFPT FROM 22 TO 105: 915.000 2.5
MFPT FROM 22 TO 106: 915.000 2.5
MFPT FROM 22 TO 107: 915.000 2.5
MFPT FROM 22 TO 108: 911.000 2.5
MFPT FROM 22 TO 109: 909.000 2.5
MFPT FROM 22 TO 110: 915.000 2.5
MFPT FROM 22 TO 111: 899.000 2.5
MFPT FROM 22 TO 112: 915.000 2.6
MFPT FROM 22 TO 113: 1015.000 2.5
MFPT FROM 22 TO 114: 1001.000 2.6
MFPT FROM 22 TO 115: 1015.000 2.5
MFPT FROM 22 TO 116: 1015.000 2.5
MFPT FROM 22 TO 117: 1015.000 2.5
MFPT FROM 22 TO 118: 1015.000 2.6
MFPT FROM 22 TO 119: 1015.000 2.6
MFPT FROM 22 TO 120: 1015.000 2.5
MFPT FROM 22 TO 121: 1015.000 2.5
MFPT FROM 22 TO 122: 1015.000 2.5
MFPT FROM 22 TO 123: 1015.000 2.5
MFPT FROM 22 TO 124: 1013.000 2.5
MFPT FROM 22 TO 125: 1015.000 2.5
MFPT FROM 22 TO 126: 1015.000 2.6
MFPT FROM 22 TO 127: 1015.000 2.5
MFPT FROM 22 TO 128: 1003.000 2.5
MFPT FROM 22 TO 129: 1015.000 2.5
MFPT FROM 22 TO 130: 1015.000 2.5
MFPT FROM 22 TO 131: 1015.000 2.5
MFPT FROM 22 TO 132: 1015.000 2.5
MFPT FROM 22 TO 133: 1011.000 2.6
MFPT FROM 22 TO 134: 1015.000 2.5
MFPT FROM 22 TO 135: 1015.000 2.5
MFPT FROM 22 TO 136: 1075.000 2.5
MFPT FROM 22 TO 137: 1075.000 2.5
MFPT FROM 22 TO 138: 1075.000 2.6
MFPT FROM 22 TO 139: 1069.000 2.5
MFPT FROM 22 TO 140: 1073.000 2.5
MFPT FROM 22 TO 141: 2294.000 2.6
MFPT FROM 22 TO 142: 1308.000 2.6
MFPT FROM 22 TO 143: 1330.000 2.6
MFPT FROM 22 TO 144: 1330.000 2.6
MFPT FROM 22 TO 145: 1352.000 2.6
MFPT FROM 22 TO 146: 1294.000 2.6
MFPT FROM 22 TO 147: 1286.000 2.6
MFPT FROM 22 TO 148: 1306.000 2.6
MFPT FROM 22 TO 149: 1306.000 2.6
MFPT FROM 22 TO 150: 1306.000 2.6
MFPT FROM 22 TO 151: 1310.000 2.6
MFPT FROM 22 TO 152: 1308.000 2.6
MFPT FROM 22 TO 153: 1308.000 2.6
MFPT FROM 22 TO 154: 1310.000 2.6
MFPT FROM 22 TO 155: 1308.000 2.6
MFPT FROM 22 TO 156: 1308.000 2.6
MFPT FROM 22 TO 157: 1306.000 2.6
MFPT FROM 22 TO 158: 1304.000 2.6
MFPT FROM 22 TO 159: 1296.000 2.6
MFPT FROM 22 TO 160: 1296.000 2.6
MFPT FROM 22 TO 161: 1296.000 2.6
MFPT FROM 22 TO 162: 1292.000 2.6
MFPT FROM 22 TO 163: 1296.000 2.6
MFPT FROM 22 TO 164: 1296.000 2.6
MFPT FROM 22 TO 165: 1386.000 2.6
MFPT FROM 22 TO 166: 1410.000 2.6
MFPT FROM 22 TO 167: 1396.000 2.6
MFPT FROM 22 TO 168: 1400.000 2.6
MFPT FROM 22 TO 169: 1400.000 2.6
MFPT FROM 22 TO 170: 1400.000 2.6
MFPT FROM 22 TO 171: 1408.000 2.6
MFPT FROM 22 TO 172: 1408.000 2.6
MFPT FROM 22 TO 173: 1466.000 2.6
MFPT FROM 22 TO 174: 1464.000 2.6
MFPT FROM 22 TO 175: 1470.000 2.6
MFPT FROM 22 TO 176: 1703.000 2.6
MFPT FROM 22 TO 177: 1705.000 2.6
MFPT FROM 22 TO 178: 1705.000 2.6
MFPT FROM 22 TO 179: 1705.000 2.6
MFPT FROM 22 TO 180: 1705.000 2.6
MFPT FROM 22 TO 181: 1691.000 2.6
MFPT FROM 22 TO 182: 1683.000 2.6
MFPT FROM 22 TO 183: 1683.000 2.7
MFPT FROM 22 TO 184: 1683.000 2.6
MFPT FROM 22 TO 185: 1683.000 2.6
MFPT FROM 22 TO 186: 1683.000 2.6
MFPT FROM 22 TO 187: 1701.000 2.6
MFPT FROM 22 TO 188: 1689.000 2.6
MFPT FROM 22 TO 189: 1689.000 2.6
MFPT FROM 22 TO 190: 1773.000 2.6
MFPT FROM 22 TO 191: 1793.000 2.6
MFPT FROM 22 TO 192: 1793.000 2.6
MFPT FROM 22 TO 193: 1861.000 2.6
MFPT FROM 22 TO 194: 2100.000 2.6
MFPT FROM 22 TO 195: 2164.000 2.6
MFPT FROM 22 TO 196: 2170.000 2.6
MFPT FROM 22 TO 197: 2557.000 2.7
MFPT FROM 22 TO 198: 2954.000 2.7
MFPT FROM 22 TO 199: 2954.000 2.7
MFPT FROM 23 TO 0: 593.000 2.5
MFPT FROM 23 TO 1: 988.000 2.5
MFPT FROM 23 TO 2: 990.000 2.5
MFPT FROM 23 TO 3: 990.000 2.5
MFPT FROM 23 TO 4: 966.000 2.5
MFPT FROM 23 TO 5: 990.000 2.5
MFPT FROM 23 TO 6: 234.000 2.5
MFPT FROM 23 TO 7: 990.000 2.5
MFPT FROM 23 TO 8: 1385.000 2.6
MFPT FROM 23 TO 9: 1363.000 2.6
MFPT FROM 23 TO 10: 1361.000 2.6
MFPT FROM 23 TO 11: 1347.000 2.6
MFPT FROM 23 TO 12: 627.000 2.5
MFPT FROM 23 TO 13: 629.000 2.5
MFPT FROM 23 TO 14: 631.000 2.5
MFPT FROM 23 TO 15: 1.000 2.5
MFPT FROM 23 TO 16: 625.000 2.5
MFPT FROM 23 TO 17: 529.000 2.5
MFPT FROM 23 TO 18: 1758.000 2.6
MFPT FROM 23 TO 19: 1744.000 2.6
MFPT FROM 23 TO 20: 1732.000 2.6
MFPT FROM 23 TO 21: 1022.000 2.5
MFPT FROM 23 TO 22: 1026.000 2.6
MFPT FROM 23 TO 24: 398.000 2.5
MFPT FROM 23 TO 25: 398.000 2.5
MFPT FROM 23 TO 26: 398.000 2.5
MFPT FROM 23 TO 27: 398.000 2.5
MFPT FROM 23 TO 28: 398.000 2.5
MFPT FROM 23 TO 29: 398.000 2.5
MFPT FROM 23 TO 30: 398.000 2.5
MFPT FROM 23 TO 31: 398.000 2.5
MFPT FROM 23 TO 32: 398.000 2.5
MFPT FROM 23 TO 33: 398.000 2.5
MFPT FROM 23 TO 34: 398.000 2.5
MFPT FROM 23 TO 35: 398.000 2.5
MFPT FROM 23 TO 36: 398.000 2.5
MFPT FROM 23 TO 37: 372.000 2.5
MFPT FROM 23 TO 38: 398.000 2.5
MFPT FROM 23 TO 39: 398.000 2.5
MFPT FROM 23 TO 40: 398.000 2.5
MFPT FROM 23 TO 41: 398.000 2.5
MFPT FROM 23 TO 42: 398.000 2.5
MFPT FROM 23 TO 43: 398.000 2.5
MFPT FROM 23 TO 44: 398.000 2.5
MFPT FROM 23 TO 45: 392.000 2.5
MFPT FROM 23 TO 46: 398.000 2.5
MFPT FROM 23 TO 47: 398.000 2.5
MFPT FROM 23 TO 48: 398.000 2.5
MFPT FROM 23 TO 49: 398.000 2.5
MFPT FROM 23 TO 50: 398.000 2.5
MFPT FROM 23 TO 51: 398.000 2.5
MFPT FROM 23 TO 52: 398.000 2.5
MFPT FROM 23 TO 53: 398.000 2.5
MFPT FROM 23 TO 54: 398.000 2.5
MFPT FROM 23 TO 55: 398.000 2.5
MFPT FROM 23 TO 56: 398.000 2.5
MFPT FROM 23 TO 57: 398.000 2.5
MFPT FROM 23 TO 58: 398.000 2.5
MFPT FROM 23 TO 59: 390.000 2.5
MFPT FROM 23 TO 60: 398.000 2.5
MFPT FROM 23 TO 61: 398.000 2.5
MFPT FROM 23 TO 62: 350.000 2.5
MFPT FROM 23 TO 63: 398.000 2.5
MFPT FROM 23 TO 64: 398.000 2.5
MFPT FROM 23 TO 65: 398.000 2.5
MFPT FROM 23 TO 66: 398.000 2.5
MFPT FROM 23 TO 67: 350.000 2.5
MFPT FROM 23 TO 68: 398.000 2.5
MFPT FROM 23 TO 69: 398.000 2.5
MFPT FROM 23 TO 70: 398.000 2.5
MFPT FROM 23 TO 71: 1022.000 2.6
MFPT FROM 23 TO 72: 1022.000 2.5
MFPT FROM 23 TO 73: 1022.000 2.5
MFPT FROM 23 TO 74: 848.000 2.5
MFPT FROM 23 TO 75: 908.000 2.5
MFPT FROM 23 TO 76: 926.000 2.5
MFPT FROM 23 TO 77: 2129.000 2.6
MFPT FROM 23 TO 78: 2129.000 2.6
MFPT FROM 23 TO 79: 2127.000 2.6
MFPT FROM 23 TO 80: 2129.000 2.6
MFPT FROM 23 TO 81: 2129.000 2.6
MFPT FROM 23 TO 82: 1419.000 2.6
MFPT FROM 23 TO 83: 755.000 2.5
MFPT FROM 23 TO 84: 769.000 2.5
MFPT FROM 23 TO 85: 765.000 2.5
MFPT FROM 23 TO 86: 769.000 2.5
MFPT FROM 23 TO 87: 789.000 2.5
MFPT FROM 23 TO 88: 787.000 2.5
MFPT FROM 23 TO 89: 787.000 2.5
MFPT FROM 23 TO 90: 787.000 2.5
MFPT FROM 23 TO 91: 787.000 2.5
MFPT FROM 23 TO 92: 787.000 2.5
MFPT FROM 23 TO 93: 747.000 2.5
MFPT FROM 23 TO 94: 731.000 2.5
MFPT FROM 23 TO 95: 741.000 2.5
MFPT FROM 23 TO 96: 747.000 2.5
MFPT FROM 23 TO 97: 745.000 2.5
MFPT FROM 23 TO 98: 743.000 2.6
MFPT FROM 23 TO 99: 745.000 2.5
MFPT FROM 23 TO 100: 747.000 2.5
MFPT FROM 23 TO 101: 747.000 2.5
MFPT FROM 23 TO 102: 747.000 2.5
MFPT FROM 23 TO 103: 747.000 2.5
MFPT FROM 23 TO 104: 747.000 2.5
MFPT FROM 23 TO 105: 747.000 2.5
MFPT FROM 23 TO 106: 747.000 2.5
MFPT FROM 23 TO 107: 747.000 2.5
MFPT FROM 23 TO 108: 743.000 2.5
MFPT FROM 23 TO 109: 741.000 2.5
MFPT FROM 23 TO 110: 747.000 2.5
MFPT FROM 23 TO 111: 731.000 2.5
MFPT FROM 23 TO 112: 747.000 2.5
MFPT FROM 23 TO 113: 1245.000 2.6
MFPT FROM 23 TO 114: 1231.000 2.6
MFPT FROM 23 TO 115: 1245.000 2.6
MFPT FROM 23 TO 116: 1245.000 2.6
MFPT FROM 23 TO 117: 1245.000 2.6
MFPT FROM 23 TO 118: 1245.000 2.6
MFPT FROM 23 TO 119: 1245.000 2.6
MFPT FROM 23 TO 120: 1245.000 2.6
MFPT FROM 23 TO 121: 1245.000 2.6
MFPT FROM 23 TO 122: 1245.000 2.6
MFPT FROM 23 TO 123: 1245.000 2.6
MFPT FROM 23 TO 124: 1243.000 2.6
MFPT FROM 23 TO 125: 1245.000 2.6
MFPT FROM 23 TO 126: 1245.000 2.6
MFPT FROM 23 TO 127: 1245.000 2.6
MFPT FROM 23 TO 128: 1233.000 2.6
MFPT FROM 23 TO 129: 1245.000 2.6
MFPT FROM 23 TO 130: 1245.000 2.6
MFPT FROM 23 TO 131: 1245.000 2.6
MFPT FROM 23 TO 132: 1245.000 2.6
MFPT FROM 23 TO 133: 1241.000 2.6
MFPT FROM 23 TO 134: 1245.000 2.6
MFPT FROM 23 TO 135: 1245.000 2.6
MFPT FROM 23 TO 136: 1305.000 2.6
MFPT FROM 23 TO 137: 1305.000 2.6
MFPT FROM 23 TO 138: 1305.000 2.6
MFPT FROM 23 TO 139: 1299.000 2.6
MFPT FROM 23 TO 140: 1303.000 2.6
MFPT FROM 23 TO 141: 2524.000 2.6
MFPT FROM 23 TO 142: 1140.000 2.5
MFPT FROM 23 TO 143: 1162.000 2.5
MFPT FROM 23 TO 144: 1162.000 2.5
MFPT FROM 23 TO 145: 1184.000 2.5
MFPT FROM 23 TO 146: 1126.000 2.5
MFPT FROM 23 TO 147: 1118.000 2.5
MFPT FROM 23 TO 148: 1138.000 2.6
MFPT FROM 23 TO 149: 1138.000 2.5
MFPT FROM 23 TO 150: 1138.000 2.5
MFPT FROM 23 TO 151: 1142.000 2.5
MFPT FROM 23 TO 152: 1140.000 2.5
MFPT FROM 23 TO 153: 1140.000 2.5
MFPT FROM 23 TO 154: 1142.000 2.5
MFPT FROM 23 TO 155: 1140.000 2.5
MFPT FROM 23 TO 156: 1140.000 2.6
MFPT FROM 23 TO 157: 1138.000 2.5
MFPT FROM 23 TO 158: 1136.000 2.6
MFPT FROM 23 TO 159: 1128.000 2.5
MFPT FROM 23 TO 160: 1128.000 2.5
MFPT FROM 23 TO 161: 1128.000 2.5
MFPT FROM 23 TO 162: 1124.000 2.5
MFPT FROM 23 TO 163: 1128.000 2.5
MFPT FROM 23 TO 164: 1128.000 2.5
MFPT FROM 23 TO 165: 1616.000 2.6
MFPT FROM 23 TO 166: 1640.000 2.6
MFPT FROM 23 TO 167: 1626.000 2.6
MFPT FROM 23 TO 168: 1630.000 2.6
MFPT FROM 23 TO 169: 1630.000 2.6
MFPT FROM 23 TO 170: 1630.000 2.6
MFPT FROM 23 TO 171: 1638.000 2.6
MFPT FROM 23 TO 172: 1638.000 2.6
MFPT FROM 23 TO 173: 1696.000 2.6
MFPT FROM 23 TO 174: 1694.000 2.6
MFPT FROM 23 TO 175: 1700.000 2.6
MFPT FROM 23 TO 176: 1535.000 2.6
MFPT FROM 23 TO 177: 1537.000 2.6
MFPT FROM 23 TO 178: 1537.000 2.6
MFPT FROM 23 TO 179: 1537.000 2.6
MFPT FROM 23 TO 180: 1537.000 2.6
MFPT FROM 23 TO 181: 1523.000 2.6
MFPT FROM 23 TO 182: 1515.000 2.6
MFPT FROM 23 TO 183: 1515.000 2.6
MFPT FROM 23 TO 184: 1515.000 2.6
MFPT FROM 23 TO 185: 1515.000 2.6
MFPT FROM 23 TO 186: 1515.000 2.6
MFPT FROM 23 TO 187: 1533.000 2.6
MFPT FROM 23 TO 188: 1521.000 2.6
MFPT FROM 23 TO 189: 1521.000 2.6
MFPT FROM 23 TO 190: 2003.000 2.6
MFPT FROM 23 TO 191: 2023.000 2.6
MFPT FROM 23 TO 192: 2023.000 2.6
MFPT FROM 23 TO 193: 2091.000 2.6
MFPT FROM 23 TO 194: 1932.000 2.6
MFPT FROM 23 TO 195: 2394.000 2.6
MFPT FROM 23 TO 196: 2400.000 2.7
MFPT FROM 23 TO 197: 2787.000 2.7
MFPT FROM 23 TO 198: 3184.000 2.7
MFPT FROM 23 TO 199: 3184.000 2.7
MFPT FROM 24 TO 0: 593.000 2.5
MFPT FROM 24 TO 1: 988.000 2.5
MFPT FROM 24 TO 2: 990.000 2.5
MFPT FROM 24 TO 3: 990.000 2.5
MFPT FROM 24 TO 4: 966.000 2.5
MFPT FROM 24 TO 5: 990.000 2.6
MFPT FROM 24 TO 6: 234.000 2.5
MFPT FROM 24 TO 7: 990.000 2.5
MFPT FROM 24 TO 8: 1385.000 2.6
MFPT FROM 24 TO 9: 1363.000 2.6
MFPT FROM 24 TO 10: 1361.000 2.6
MFPT FROM 24 TO 11: 1347.000 2.6
MFPT FROM 24 TO 12: 627.000 2.5
MFPT FROM 24 TO 13: 629.000 2.5
MFPT FROM 24 TO 14: 631.000 2.6
MFPT FROM 24 TO 15: 1.000 2.5
MFPT FROM 24 TO 16: 625.000 2.5
MFPT FROM 24 TO 17: 529.000 2.5
MFPT FROM 24 TO 18: 1758.000 2.6
MFPT FROM 24 TO 19: 1744.000 2.6
MFPT FROM 24 TO 20: 1732.000 2.6
MFPT FROM 24 TO 21: 1022.000 2.6
MFPT FROM 24 TO 22: 1026.000 2.5
MFPT FROM 24 TO 23: 398.000 2.5
MFPT FROM 24 TO 25: 398.000 2.5
MFPT FROM 24 TO 26: 398.000 2.5
MFPT FROM 24 TO 27: 398.000 2.5
MFPT FROM 24 TO 28: 398.000 2.5
MFPT FROM 24 TO 29: 398.000 2.5
MFPT FROM 24 TO 30: 398.000 2.5
MFPT FROM 24 TO 31: 398.000 2.5
MFPT FROM 24 TO 32: 398.000 2.5
MFPT FROM 24 TO 33: 398.000 2.5
MFPT FROM 24 TO 34: 398.000 2.5
MFPT FROM 24 TO 35: 398.000 2.5
MFPT FROM 24 TO 36: 398.000 2.5
MFPT FROM 24 TO 37: 372.000 2.5
MFPT FROM 24 TO 38: 398.000 2.5
MFPT FROM 24 TO 39: 398.000 2.5
MFPT FROM 24 TO 40: 398.000 2.5
MFPT FROM 24 TO 41: 398.000 2.5
MFPT FROM 24 TO 42: 398.000 2.5
MFPT FROM 24 TO 43: 398.000 2.5
MFPT FROM 24 TO 44: 398.000 2.5
MFPT FROM 24 TO 45: 392.000 2.5
MFPT FROM 24 TO 46: 398.000 2.5
MFPT FROM 24 TO 47: 398.000 2.5
MFPT FROM 24 TO 48: 398.000 2.5
MFPT FROM 24 TO 49: 398.000 2.5
MFPT FROM 24 TO 50: 398.000 2.5
MFPT FROM 24 TO 51: 398.000 2.5
MFPT FROM 24 TO 52: 398.000 2.5
MFPT FROM 24 TO 53: 398.000 2.5
MFPT FROM 24 TO 54: 398.000 2.5
MFPT FROM 24 TO 55: 398.000 2.5
MFPT FROM 24 TO 56: 398.000 2.5
MFPT FROM 24 TO 57: 398.000 2.6
MFPT FROM 24 TO 58: 398.000 2.5
MFPT FROM 24 TO 59: 390.000 2.5
MFPT FROM 24 TO 60: 398.000 2.6
MFPT FROM 24 TO 61: 398.000 2.5
MFPT FROM 24 TO 62: 350.000 2.5
MFPT FROM 24 TO 63: 398.000 2.5
MFPT FROM 24 TO 64: 398.000 2.5
MFPT FROM 24 TO 65: 398.000 2.5
MFPT FROM 24 TO 66: 398.000 2.5
MFPT FROM 24 TO 67: 350.000 2.5
MFPT FROM 24 TO 68: 398.000 2.5
MFPT FROM 24 TO 69: 398.000 2.5
MFPT FROM 24 TO 70: 398.000 2.6
MFPT FROM 24 TO 71: 1022.000 2.5
MFPT FROM 24 TO 72: 1022.000 2.6
MFPT FROM 24 TO 73: 1022.000 2.6
MFPT FROM 24 TO 74: 848.000 2.6
MFPT FROM 24 TO 75: 908.000 2.5
MFPT FROM 24 TO 76: 926.000 2.5
MFPT FROM 24 TO 77: 2129.000 2.6
MFPT FROM 24 TO 78: 2129.000 2.6
MFPT FROM 24 TO 79: 2127.000 2.6
MFPT FROM 24 TO 80: 2129.000 2.6
MFPT FROM 24 TO 81: 2129.000 2.6
MFPT FROM 24 TO 82: 1419.000 2.6
MFPT FROM 24 TO 83: 755.000 2.5
MFPT FROM 24 TO 84: 769.000 2.5
MFPT FROM 24 TO 85: 765.000 2.5
MFPT FROM 24 TO 86: 769.000 2.5
MFPT FROM 24 TO 87: 789.000 2.6
MFPT FROM 24 TO 88: 787.000 2.5
MFPT FROM 24 TO 89: 787.000 2.5
MFPT FROM 24 TO 90: 787.000 2.5
MFPT FROM 24 TO 91: 787.000 2.5
MFPT FROM 24 TO 92: 787.000 2.6
MFPT FROM 24 TO 93: 747.000 2.5
MFPT FROM 24 TO 94: 731.000 2.5
MFPT FROM 24 TO 95: 741.000 2.6
MFPT FROM 24 TO 96: 747.000 2.5
MFPT FROM 24 TO 97: 745.000 2.5
MFPT FROM 24 TO 98: 743.000 2.5
MFPT FROM 24 TO 99: 745.000 2.5
MFPT FROM 24 TO 100: 747.000 2.5
MFPT FROM 24 TO 101: 747.000 2.5
MFPT FROM 24 TO 102: 747.000 2.5
MFPT FROM 24 TO 103: 747.000 2.5
MFPT FROM 24 TO 104: 747.000 2.5
MFPT FROM 24 TO 105: 747.000 2.6
MFPT FROM 24 TO 106: 747.000 2.5
MFPT FROM 24 TO 107: 747.000 2.5
MFPT FROM 24 TO 108: 743.000 2.5
MFPT FROM 24 TO 109: 741.000 2.5
MFPT FROM 24 TO 110: 747.000 2.5
MFPT FROM 24 TO 111: 731.000 2.5
MFPT FROM 24 TO 112: 747.000 2.5
MFPT FROM 24 TO 113: 1245.000 2.6
MFPT FROM 24 TO 114: 1231.000 2.7
MFPT FROM 24 TO 115: 1245.000 2.6
MFPT FROM 24 TO 116: 1245.000 2.6
MFPT FROM 24 TO 117: 1245.000 2.6
MFPT FROM 24 TO 118: 1245.000 2.6
MFPT FROM 24 TO 119: 1245.000 2.6
MFPT FROM 24 TO 120: 1245.000 2.6
MFPT FROM 24 TO 121: 1245.000 2.6
MFPT FROM 24 TO 122: 1245.000 2.6
MFPT FROM 24 TO 123: 1245.000 2.6
MFPT FROM 24 TO 124: 1243.000 2.6
MFPT FROM 24 TO 125: 1245.000 2.6
MFPT FROM 24 TO 126: 1245.000 2.6
MFPT FROM 24 TO 127: 1245.000 2.6
MFPT FROM 24 TO 128: 1233.000 2.6
MFPT FROM 24 TO 129: 1245.000 2.6
MFPT FROM 24 TO 130: 1245.000 2.6
MFPT FROM 24 TO 131: 1245.000 2.6
MFPT FROM 24 TO 132: 1245.000 2.6
MFPT FROM 24 TO 133: 1241.000 2.6
MFPT FROM 24 TO 134: 1245.000 2.6
MFPT FROM 24 TO 135: 1245.000 2.6
MFPT FROM 24 TO 136: 1305.000 2.6
MFPT FROM 24 TO 137: 1305.000 2.6
MFPT FROM 24 TO 138: 1305.000 2.6
MFPT FROM 24 TO 139: 1299.000 2.6
MFPT FROM 24 TO 140: 1303.000 2.6
MFPT FROM 24 TO 141: 2524.000 2.6
MFPT FROM 24 TO 142: 1140.000 2.6
MFPT FROM 24 TO 143: 1162.000 2.6
MFPT FROM 24 TO 144: 1162.000 2.5
MFPT FROM 24 TO 145: 1184.000 2.5
MFPT FROM 24 TO 146: 1126.000 2.5
MFPT FROM 24 TO 147: 1118.000 2.6
MFPT FROM 24 TO 148: 1138.000 2.5
MFPT FROM 24 TO 149: 1138.000 2.6
MFPT FROM 24 TO 150: 1138.000 2.5
MFPT FROM 24 TO 151: 1142.000 2.5
MFPT FROM 24 TO 152: 1140.000 2.5
MFPT FROM 24 TO 153: 1140.000 2.5
MFPT FROM 24 TO 154: 1142.000 2.6
MFPT FROM 24 TO 155: 1140.000 2.6
MFPT FROM 24 TO 156: 1140.000 2.5
MFPT FROM 24 TO 157: 1138.000 2.5
MFPT FROM 24 TO 158: 1136.000 2.5
MFPT FROM 24 TO 159: 1128.000 2.5
MFPT FROM 24 TO 160: 1128.000 2.5
MFPT FROM 24 TO 161: 1128.000 2.6
MFPT FROM 24 TO 162: 1124.000 2.5
MFPT FROM 24 TO 163: 1128.000 2.5
MFPT FROM 24 TO 164: 1128.000 2.5
MFPT FROM 24 TO 165: 1616.000 2.6
MFPT FROM 24 TO 166: 1640.000 2.6
MFPT FROM 24 TO 167: 1626.000 2.6
MFPT FROM 24 TO 168: 1630.000 2.6
MFPT FROM 24 TO 169: 1630.000 2.6
MFPT FROM 24 TO 170: 1630.000 2.6
MFPT FROM 24 TO 171: 1638.000 2.6
MFPT FROM 24 TO 172: 1638.000 2.6
MFPT FROM 24 TO 173: 1696.000 2.6
MFPT FROM 24 TO 174: 1694.000 2.6
MFPT FROM 24 TO 175: 1700.000 2.6
MFPT FROM 24 TO 176: 1535.000 2.6
MFPT FROM 24 TO 177: 1537.000 2.6
MFPT FROM 24 TO 178: 1537.000 2.6
MFPT FROM 24 TO 179: 1537.000 2.6
MFPT FROM 24 TO 180: 1537.000 2.6
MFPT FROM 24 TO 181: 1523.000 2.6
MFPT FROM 24 TO 182: 1515.000 2.6
MFPT FROM 24 TO 183: 1515.000 2.6
MFPT FROM 24 TO 184: 1515.000 2.6
MFPT FROM 24 TO 185: 1515.000 2.6
MFPT FROM 24 TO 186: 1515.000 2.6
MFPT FROM 24 TO 187: 1533.000 2.6
MFPT FROM 24 TO 188: 1521.000 2.6
MFPT FROM 24 TO 189: 1521.000 2.6
MFPT FROM 24 TO 190: 2003.000 2.6
MFPT FROM 24 TO 191: 2023.000 2.7
MFPT FROM 24 TO 192: 2023.000 2.6
MFPT FROM 24 TO 193: 2091.000 2.7
MFPT FROM 24 TO 194: 1932.000 2.6
MFPT FROM 24 TO 195: 2394.000 2.7
MFPT FROM 24 TO 196: 2400.000 2.6
MFPT FROM 24 TO 197: 2787.000 2.7
MFPT FROM 24 TO 198: 3184.000 2.7
MFPT FROM 24 TO 199: 3184.000 2.7
MFPT FROM 25 TO 0: 593.000 2.5
MFPT FROM 25 TO 1: 988.000 2.5
MFPT FROM 25 TO 2: 990.000 2.5
MFPT FROM 25 TO 3: 990.000 2.6
MFPT FROM 25 TO 4: 966.000 2.5
MFPT FROM 25 TO 5: 990.000 2.5
MFPT FROM 25 TO 6: 234.000 2.5
MFPT FROM 25 TO 7: 990.000 2.5
MFPT FROM 25 TO 8: 1385.000 2.6
MFPT FROM 25 TO 9: 1363.000 2.6
MFPT FROM 25 TO 10: 1361.000 2.6
MFPT FROM 25 TO 11: 1347.000 2.6
MFPT FROM 25 TO 12: 627.000 2.5
MFPT FROM 25 TO 13: 629.000 2.5
MFPT FROM 25 TO 14: 631.000 2.5
MFPT FROM 25 TO 15: 1.000 2.5
MFPT FROM 25 TO 16: 625.000 2.5
MFPT FROM 25 TO 17: 529.000 2.5
MFPT FROM 25 TO 18: 1758.000 2.6
MFPT FROM 25 TO 19: 1744.000 2.6
MFPT FROM 25 TO 20: 1732.000 2.6
MFPT FROM 25 TO 21: 1022.000 2.6
MFPT FROM 25 TO 22: 1026.000 2.5
MFPT FROM 25 TO 23: 398.000 2.5
MFPT FROM 25 TO 24: 398.000 2.5
MFPT FROM 25 TO 26: 398.000 2.5
MFPT FROM 25 TO 27: 398.000 2.5
MFPT FROM 25 TO 28: 398.000 2.5
MFPT FROM 25 TO 29: 398.000 2.5
MFPT FROM 25 TO 30: 398.000 2.5
MFPT FROM 25 TO 31: 398.000 2.5
MFPT FROM 25 TO 32: 398.000 2.5
MFPT FROM 25 TO 33: 398.000 2.5
MFPT FROM 25 TO 34: 398.000 2.5
MFPT FROM 25 TO 35: 398.000 2.5
MFPT FROM 25 TO 36: 398.000 2.5
MFPT FROM 25 TO 37: 372.000 2.5
MFPT FROM 25 TO 38: 398.000 2.5
MFPT FROM 25 TO 39: 398.000 2.5
MFPT FROM 25 TO 40: 398.000 2.5
MFPT FROM 25 TO 41: 398.000 2.5
MFPT FROM 25 TO 42: 398.000 2.5
MFPT FROM 25 TO 43: 398.000 2.5
MFPT FROM 25 TO 44: 398.000 2.5
MFPT FROM 25 TO 45: 392.000 2.5
MFPT FROM 25 TO 46: 398.000 2.5
MFPT FROM 25 TO 47: 398.000 2.5
MFPT FROM 25 TO 48: 398.000 2.6
MFPT FROM 25 TO 49: 398.000 2.6
MFPT FROM 25 TO 50: 398.000 2.5
MFPT FROM 25 TO 51: 398.000 2.5
MFPT FROM 25 TO 52: 398.000 2.5
MFPT FROM 25 TO 53: 398.000 2.5
MFPT FROM 25 TO 54: 398.000 2.5
MFPT FROM 25 TO 55: 398.000 2.5
MFPT FROM 25 TO 56: 398.000 2.5
MFPT FROM 25 TO 57: 398.000 2.5
MFPT FROM 25 TO 58: 398.000 2.5
MFPT FROM 25 TO 59: 390.000 2.5
MFPT FROM 25 TO 60: 398.000 2.5
MFPT FROM 25 TO 61: 398.000 2.5
MFPT FROM 25 TO 62: 350.000 2.5
MFPT FROM 25 TO 63: 398.000 2.5
MFPT FROM 25 TO 64: 398.000 2.5
MFPT FROM 25 TO 65: 398.000 2.5
MFPT FROM 25 TO 66: 398.000 2.5
MFPT FROM 25 TO 67: 350.000 2.5
MFPT FROM 25 TO 68: 398.000 2.5
MFPT FROM 25 TO 69: 398.000 2.5
MFPT FROM 25 TO 70: 398.000 2.5
MFPT FROM 25 TO 71: 1022.000 2.6
MFPT FROM 25 TO 72: 1022.000 2.5
MFPT FROM 25 TO 73: 1022.000 2.5
MFPT FROM 25 TO 74: 848.000 2.5
MFPT FROM 25 TO 75: 908.000 2.5
MFPT FROM 25 TO 76: 926.000 2.5
MFPT FROM 25 TO 77: 2129.000 2.6
MFPT FROM 25 TO 78: 2129.000 2.7
MFPT FROM 25 TO 79: 2127.000 2.6
MFPT FROM 25 TO 80: 2129.000 2.7
MFPT FROM 25 TO 81: 2129.000 2.6
MFPT FROM 25 TO 82: 1419.000 2.6
MFPT FROM 25 TO 83: 755.000 2.5
MFPT FROM 25 TO 84: 769.000 2.5
MFPT FROM 25 TO 85: 765.000 2.5
MFPT FROM 25 TO 86: 769.000 2.5
MFPT FROM 25 TO 87: 789.000 2.5
MFPT FROM 25 TO 88: 787.000 2.6
MFPT FROM 25 TO 89: 787.000 2.5
MFPT FROM 25 TO 90: 787.000 2.6
MFPT FROM 25 TO 91: 787.000 2.5
MFPT FROM 25 TO 92: 787.000 2.5
MFPT FROM 25 TO 93: 747.000 2.5
MFPT FROM 25 TO 94: 731.000 2.5
MFPT FROM 25 TO 95: 741.000 2.5
MFPT FROM 25 TO 96: 747.000 2.5
MFPT FROM 25 TO 97: 745.000 2.5
MFPT FROM 25 TO 98: 743.000 2.5
MFPT FROM 25 TO 99: 745.000 2.5
MFPT FROM 25 TO 100: 747.000 2.5
MFPT FROM 25 TO 101: 747.000 2.5
MFPT FROM 25 TO 102: 747.000 2.5
MFPT FROM 25 TO 103: 747.000 2.5
MFPT FROM 25 TO 104: 747.000 2.5
MFPT FROM 25 TO 105: 747.000 2.5
MFPT FROM 25 TO 106: 747.000 2.5
MFPT FROM 25 TO 107: 747.000 2.5
MFPT FROM 25 TO 108: 743.000 2.5
MFPT FROM 25 TO 109: 741.000 2.5
MFPT FROM 25 TO 110: 747.000 2.5
MFPT FROM 25 TO 111: 731.000 2.5
MFPT FROM 25 TO 112: 747.000 2.5
MFPT FROM 25 TO 113: 1245.000 2.6
MFPT FROM 25 TO 114: 1231.000 2.6
MFPT FROM 25 TO 115: 1245.000 2.6
MFPT FROM 25 TO 116: 1245.000 2.6
MFPT FROM 25 TO 117: 1245.000 2.6
MFPT FROM 25 TO 118: 1245.000 2.6
MFPT FROM 25 TO 119: 1245.000 2.6
MFPT FROM 25 TO 120: 1245.000 2.6
MFPT FROM 25 TO 121: 1245.000 2.6
MFPT FROM 25 TO 122: 1245.000 2.6
MFPT FROM 25 TO 123: 1245.000 2.6
MFPT FROM 25 TO 124: 1243.000 2.6
MFPT FROM 25 TO 125: 1245.000 2.6
MFPT FROM 25 TO 126: 1245.000 2.6
MFPT FROM 25 TO 127: 1245.000 2.6
MFPT FROM 25 TO 128: 1233.000 2.6
MFPT FROM 25 TO 129: 1245.000 2.6
MFPT FROM 25 TO 130: 1245.000 2.6
MFPT FROM 25 TO 131: 1245.000 2.6
MFPT FROM 25 TO 132: 1245.000 2.6
MFPT FROM 25 TO 133: 1241.000 2.6
MFPT FROM 25 TO 134: 1245.000 2.6
MFPT FROM 25 TO 135: 1245.000 2.6
MFPT FROM 25 TO 136: 1305.000 2.6
MFPT FROM 25 TO 137: 1305.000 2.6
MFPT FROM 25 TO 138: 1305.000 2.6
MFPT FROM 25 TO 139: 1299.000 2.6
MFPT FROM 25 TO 140: 1303.000 2.6
MFPT FROM 25 TO 141: 2524.000 2.7
MFPT FROM 25 TO 142: 1140.000 2.6
MFPT FROM 25 TO 143: 1162.000 2.5
MFPT FROM 25 TO 144: 1162.000 2.6
MFPT FROM 25 TO 145: 1184.000 2.6
MFPT FROM 25 TO 146: 1126.000 2.5
MFPT FROM 25 TO 147: 1118.000 2.5
MFPT FROM 25 TO 148: 1138.000 2.5
MFPT FROM 25 TO 149: 1138.000 2.5
MFPT FROM 25 TO 150: 1138.000 2.6
MFPT FROM 25 TO 151: 1142.000 2.5
MFPT FROM 25 TO 152: 1140.000 2.5
MFPT FROM 25 TO 153: 1140.000 2.5
MFPT FROM 25 TO 154: 1142.000 2.5
MFPT FROM 25 TO 155: 1140.000 2.5
MFPT FROM 25 TO 156: 1140.000 2.5
MFPT FROM 25 TO 157: 1138.000 2.6
MFPT FROM 25 TO 158: 1136.000 2.5
MFPT FROM 25 TO 159: 1128.000 2.5
MFPT FROM 25 TO 160: 1128.000 2.6
MFPT FROM 25 TO 161: 1128.000 2.5
MFPT FROM 25 TO 162: 1124.000 2.6
MFPT FROM 25 TO 163: 1128.000 2.5
MFPT FROM 25 TO 164: 1128.000 2.5
MFPT FROM 25 TO 165: 1616.000 2.6
MFPT FROM 25 TO 166: 1640.000 2.6
MFPT FROM 25 TO 167: 1626.000 2.6
MFPT FROM 25 TO 168: 1630.000 2.6
MFPT FROM 25 TO 169: 1630.000 2.6
MFPT FROM 25 TO 170: 1630.000 2.6
MFPT FROM 25 TO 171: 1638.000 2.6
MFPT FROM 25 TO 172: 1638.000 2.7
MFPT FROM 25 TO 173: 1696.000 2.6
MFPT FROM 25 TO 174: 1694.000 2.6
MFPT FROM 25 TO 175: 1700.000 2.6
MFPT FROM 25 TO 176: 1535.000 2.6
MFPT FROM 25 TO 177: 1537.000 2.6
MFPT FROM 25 TO 178: 1537.000 2.6
MFPT FROM 25 TO 179: 1537.000 2.6
MFPT FROM 25 TO 180: 1537.000 2.6
MFPT FROM 25 TO 181: 1523.000 2.6
MFPT FROM 25 TO 182: 1515.000 2.6
MFPT FROM 25 TO 183: 1515.000 2.6
MFPT FROM 25 TO 184: 1515.000 2.6
MFPT FROM 25 TO 185: 1515.000 2.6
MFPT FROM 25 TO 186: 1515.000 2.6
MFPT FROM 25 TO 187: 1533.000 2.6
MFPT FROM 25 TO 188: 1521.000 2.6
MFPT FROM 25 TO 189: 1521.000 2.6
MFPT FROM 25 TO 190: 2003.000 2.6
MFPT FROM 25 TO 191: 2023.000 2.7
MFPT FROM 25 TO 192: 2023.000 2.6
MFPT FROM 25 TO 193: 2091.000 2.6
MFPT FROM 25 TO 194: 1932.000 2.6
MFPT FROM 25 TO 195: 2394.000 2.6
MFPT FROM 25 TO 196: 2400.000 2.7
MFPT FROM 25 TO 197: 2787.000 2.7
MFPT FROM 25 TO 198: 3184.000 2.7
MFPT FROM 25 TO 199: 3184.000 2.7
MFPT FROM 26 TO 0: 593.000 2.5
MFPT FROM 26 TO 1: 988.000 2.5
MFPT FROM 26 TO 2: 990.000 2.5
MFPT FROM 26 TO 3: 990.000 2.5
MFPT FROM 26 TO 4: 966.000 2.5
MFPT FROM 26 TO 5: 990.000 2.5
MFPT FROM 26 TO 6: 234.000 2.5
MFPT FROM 26 TO 7: 990.000 2.5
MFPT FROM 26 TO 8: 1385.000 2.6
MFPT FROM 26 TO 9: 1363.000 2.6
MFPT FROM 26 TO 10: 1361.000 2.6
MFPT FROM 26 TO 11: 1347.000 2.6
MFPT FROM 26 TO 12: 627.000 2.5
MFPT FROM 26 TO 13: 629.000 2.6
MFPT FROM 26 TO 14: 631.000 2.5
MFPT FROM 26 TO 15: 1.000 2.5
MFPT FROM 26 TO 16: 625.000 2.6
MFPT FROM 26 TO 17: 529.000 2.5
MFPT FROM 26 TO 18: 1758.000 2.7
MFPT FROM 26 TO 19: 1744.000 2.6
MFPT FROM 26 TO 20: 1732.000 2.6
MFPT FROM 26 TO 21: 1022.000 2.5
MFPT FROM 26 TO 22: 1026.000 2.6
MFPT FROM 26 TO 23: 398.000 2.5
MFPT FROM 26 TO 24: 398.000 2.5
MFPT FROM 26 TO 25: 398.000 2.5
MFPT FROM 26 TO 27: 398.000 2.5
MFPT FROM 26 TO 28: 398.000 2.5
MFPT FROM 26 TO 29: 398.000 2.5
MFPT FROM 26 TO 30: 398.000 2.5
MFPT FROM 26 TO 31: 398.000 2.5
MFPT FROM 26 TO 32: 398.000 2.5
MFPT FROM 26 TO 33: 398.000 2.5
MFPT FROM 26 TO 34: 398.000 2.5
MFPT FROM 26 TO 35: 398.000 2.5
MFPT FROM 26 TO 36: 398.000 2.5
MFPT FROM 26 TO 37: 372.000 2.5
MFPT FROM 26 TO 38: 398.000 2.5
MFPT FROM 26 TO 39: 398.000 2.5
MFPT FROM 26 TO 40: 398.000 2.5
MFPT FROM 26 TO 41: 398.000 2.5
MFPT FROM 26 TO 42: 398.000 2.5
MFPT FROM 26 TO 43: 398.000 2.5
MFPT FROM 26 TO 44: 398.000 2.5
MFPT FROM 26 TO 45: 392.000 2.5
MFPT FROM 26 TO 46: 398.000 2.5
MFPT FROM 26 TO 47: 398.000 2.5
MFPT FROM 26 TO 48: 398.000 2.5
MFPT FROM 26 TO 49: 398.000 2.5
MFPT FROM 26 TO 50: 398.000 2.5
MFPT FROM 26 TO 51: 398.000 2.5
MFPT FROM 26 TO 52: 398.000 2.5
MFPT FROM 26 TO 53: 398.000 2.5
MFPT FROM 26 TO 54: 398.000 2.5
MFPT FROM 26 TO 55: 398.000 2.5
MFPT FROM 26 TO 56: 398.000 2.5
MFPT FROM 26 TO 57: 398.000 2.5
MFPT FROM 26 TO 58: 398.000 2.5
MFPT FROM 26 TO 59: 390.000 2.5
MFPT FROM 26 TO 60: 398.000 2.5
MFPT FROM 26 TO 61: 398.000 2.5
MFPT FROM 26 TO 62: 350.000 2.5
MFPT FROM 26 TO 63: 398.000 2.5
MFPT FROM 26 TO 64: 398.000 2.5
MFPT FROM 26 TO 65: 398.000 2.5
MFPT FROM 26 TO 66: 398.000 2.5
MFPT FROM 26 TO 67: 350.000 2.5
MFPT FROM 26 TO 68: 398.000 2.5
MFPT FROM 26 TO 69: 398.000 2.5
MFPT FROM 26 TO 70: 398.000 2.5
MFPT FROM 26 TO 71: 1022.000 2.5
MFPT FROM 26 TO 72: 1022.000 2.5
MFPT FROM 26 TO 73: 1022.000 2.5
MFPT FROM 26 TO 74: 848.000 2.5
MFPT FROM 26 TO 75: 908.000 2.5
MFPT FROM 26 TO 76: 926.000 2.5
MFPT FROM 26 TO 77: 2129.000 2.6
MFPT FROM 26 TO 78: 2129.000 2.6
MFPT FROM 26 TO 79: 2127.000 2.6
MFPT FROM 26 TO 80: 2129.000 2.6
MFPT FROM 26 TO 81: 2129.000 2.7
MFPT FROM 26 TO 82: 1419.000 2.6
MFPT FROM 26 TO 83: 755.000 2.5
MFPT FROM 26 TO 84: 769.000 2.5
MFPT FROM 26 TO 85: 765.000 2.5
MFPT FROM 26 TO 86: 769.000 2.5
MFPT FROM 26 TO 87: 789.000 2.5
MFPT FROM 26 TO 88: 787.000 2.5
MFPT FROM 26 TO 89: 787.000 2.5
MFPT FROM 26 TO 90: 787.000 2.5
MFPT FROM 26 TO 91: 787.000 2.5
MFPT FROM 26 TO 92: 787.000 2.5
MFPT FROM 26 TO 93: 747.000 2.5
MFPT FROM 26 TO 94: 731.000 2.5
MFPT FROM 26 TO 95: 741.000 2.5
MFPT FROM 26 TO 96: 747.000 2.5
MFPT FROM 26 TO 97: 745.000 2.5
MFPT FROM 26 TO 98: 743.000 2.5
MFPT FROM 26 TO 99: 745.000 2.5
MFPT FROM 26 TO 100: 747.000 2.5
MFPT FROM 26 TO 101: 747.000 2.5
MFPT FROM 26 TO 102: 747.000 2.5
MFPT FROM 26 TO 103: 747.000 2.6
MFPT FROM 26 TO 104: 747.000 2.5
MFPT FROM 26 TO 105: 747.000 2.5
MFPT FROM 26 TO 106: 747.000 2.5
MFPT FROM 26 TO 107: 747.000 2.5
MFPT FROM 26 TO 108: 743.000 2.5
MFPT FROM 26 TO 109: 741.000 2.6
MFPT FROM 26 TO 110: 747.000 2.5
MFPT FROM 26 TO 111: 731.000 2.5
MFPT FROM 26 TO 112: 747.000 2.5
MFPT FROM 26 TO 113: 1245.000 2.6
MFPT FROM 26 TO 114: 1231.000 2.6
MFPT FROM 26 TO 115: 1245.000 2.6
MFPT FROM 26 TO 116: 1245.000 2.6
MFPT FROM 26 TO 117: 1245.000 2.6
MFPT FROM 26 TO 118: 1245.000 2.6
MFPT FROM 26 TO 119: 1245.000 2.6
MFPT FROM 26 TO 120: 1245.000 2.6
MFPT FROM 26 TO 121: 1245.000 2.6
MFPT FROM 26 TO 122: 1245.000 2.6
MFPT FROM 26 TO 123: 1245.000 2.6
MFPT FROM 26 TO 124: 1243.000 2.6
MFPT FROM 26 TO 125: 1245.000 2.6
MFPT FROM 26 TO 126: 1245.000 2.6
MFPT FROM 26 TO 127: 1245.000 2.6
MFPT FROM 26 TO 128: 1233.000 2.6
MFPT FROM 26 TO 129: 1245.000 2.6
MFPT FROM 26 TO 130: 1245.000 2.6
MFPT FROM 26 TO 131: 1245.000 2.6
MFPT FROM 26 TO 132: 1245.000 2.6
MFPT FROM 26 TO 133: 1241.000 2.6
MFPT FROM 26 TO 134: 1245.000 2.6
MFPT FROM 26 TO 135: 1245.000 2.6
MFPT FROM 26 TO 136: 1305.000 2.6
MFPT FROM 26 TO 137: 1305.000 2.6
MFPT FROM 26 TO 138: 1305.000 2.6
MFPT FROM 26 TO 139: 1299.000 2.6
MFPT FROM 26 TO 140: 1303.000 2.6
MFPT FROM 26 TO 141: 2524.000 2.7
MFPT FROM 26 TO 142: 1140.000 2.6
MFPT FROM 26 TO 143: 1162.000 2.5
MFPT FROM 26 TO 144: 1162.000 2.5
MFPT FROM 26 TO 145: 1184.000 2.6
MFPT FROM 26 TO 146: 1126.000 2.5
MFPT FROM 26 TO 147: 1118.000 2.5
MFPT FROM 26 TO 148: 1138.000 2.6
MFPT FROM 26 TO 149: 1138.000 2.5
MFPT FROM 26 TO 150: 1138.000 2.5
MFPT FROM 26 TO 151: 1142.000 2.6
MFPT FROM 26 TO 152: 1140.000 2.5
MFPT FROM 26 TO 153: 1140.000 2.5
MFPT FROM 26 TO 154: 1142.000 2.5
MFPT FROM 26 TO 155: 1140.000 2.5
MFPT FROM 26 TO 156: 1140.000 2.5
MFPT FROM 26 TO 157: 1138.000 2.5
MFPT FROM 26 TO 158: 1136.000 2.5
MFPT FROM 26 TO 159: 1128.000 2.5
MFPT FROM 26 TO 160: 1128.000 2.5
MFPT FROM 26 TO 161: 1128.000 2.5
MFPT FROM 26 TO 162: 1124.000 2.5
MFPT FROM 26 TO 163: 1128.000 2.6
MFPT FROM 26 TO 164: 1128.000 2.6
MFPT FROM 26 TO 165: 1616.000 2.6
MFPT FROM 26 TO 166: 1640.000 2.6
MFPT FROM 26 TO 167: 1626.000 2.6
MFPT FROM 26 TO 168: 1630.000 2.6
MFPT FROM 26 TO 169: 1630.000 2.6
MFPT FROM 26 TO 170: 1630.000 2.6
MFPT FROM 26 TO 171: 1638.000 2.6
MFPT FROM 26 TO 172: 1638.000 2.6
MFPT FROM 26 TO 173: 1696.000 2.7
MFPT FROM 26 TO 174: 1694.000 2.6
MFPT FROM 26 TO 175: 1700.000 2.6
MFPT FROM 26 TO 176: 1535.000 2.6
MFPT FROM 26 TO 177: 1537.000 2.6
MFPT FROM 26 TO 178: 1537.000 2.6
MFPT FROM 26 TO 179: 1537.000 2.6
MFPT FROM 26 TO 180: 1537.000 2.6
MFPT FROM 26 TO 181: 1523.000 2.6
MFPT FROM 26 TO 182: 1515.000 2.6
MFPT FROM 26 TO 183: 1515.000 2.6
MFPT FROM 26 TO 184: 1515.000 2.6
MFPT FROM 26 TO 185: 1515.000 2.6
MFPT FROM 26 TO 186: 1515.000 2.6
MFPT FROM 26 TO 187: 1533.000 2.6
MFPT FROM 26 TO 188: 1521.000 2.6
MFPT FROM 26 TO 189: 1521.000 2.6
MFPT FROM 26 TO 190: 2003.000 2.6
MFPT FROM 26 TO 191: 2023.000 2.6
MFPT FROM 26 TO 192: 2023.000 2.6
MFPT FROM 26 TO 193: 2091.000 2.7
MFPT FROM 26 TO 194: 1932.000 2.6
MFPT FROM 26 TO 195: 2394.000 2.6
MFPT FROM 26 TO 196: 2400.000 2.6
MFPT FROM 26 TO 197: 2787.000 2.7
MFPT FROM 26 TO 198: 3184.000 2.7
MFPT FROM 26 TO 199: 3184.000 2.7
MFPT FROM 27 TO 0: 593.000 2.5
MFPT FROM 27 TO 1: 988.000 2.5
MFPT FROM 27 TO 2: 990.000 2.5
MFPT FROM 27 TO 3: 990.000 2.5
MFPT FROM 27 TO 4: 966.000 2.5
MFPT FROM 27 TO 5: 990.000 2.5
MFPT FROM 27 TO 6: 234.000 2.5
MFPT FROM 27 TO 7: 990.000 2.5
MFPT FROM 27 TO 8: 1385.000 2.6
MFPT FROM 27 TO 9: 1363.000 2.6
MFPT FROM 27 TO 10: 1361.000 2.6
MFPT FROM 27 TO 11: 1347.000 2.6
MFPT FROM 27 TO 12: 627.000 2.5
MFPT FROM 27 TO 13: 629.000 2.5
MFPT FROM 27 TO 14: 631.000 2.5
MFPT FROM 27 TO 15: 1.000 2.5
MFPT FROM 27 TO 16: 625.000 2.5
MFPT FROM 27 TO 17: 529.000 2.5
MFPT FROM 27 TO 18: 1758.000 2.6
MFPT FROM 27 TO 19: 1744.000 2.6
MFPT FROM 27 TO 20: 1732.000 2.6
MFPT FROM 27 TO 21: 1022.000 2.5
MFPT FROM 27 TO 22: 1026.000 2.5
MFPT FROM 27 TO 23: 398.000 2.5
MFPT FROM 27 TO 24: 398.000 2.5
MFPT FROM 27 TO 25: 398.000 2.5
MFPT FROM 27 TO 26: 398.000 2.5
MFPT FROM 27 TO 28: 398.000 2.5
MFPT FROM 27 TO 29: 398.000 2.5
MFPT FROM 27 TO 30: 398.000 2.5
MFPT FROM 27 TO 31: 398.000 2.5
MFPT FROM 27 TO 32: 398.000 2.5
MFPT FROM 27 TO 33: 398.000 2.5
MFPT FROM 27 TO 34: 398.000 2.5
MFPT FROM 27 TO 35: 398.000 2.5
MFPT FROM 27 TO 36: 398.000 2.5
MFPT FROM 27 TO 37: 372.000 2.5
MFPT FROM 27 TO 38: 398.000 2.5
MFPT FROM 27 TO 39: 398.000 2.5
MFPT FROM 27 TO 40: 398.000 2.5
MFPT FROM 27 TO 41: 398.000 2.5
MFPT FROM 27 TO 42: 398.000 2.5
MFPT FROM 27 TO 43: 398.000 2.5
MFPT FROM 27 TO 44: 398.000 2.5
MFPT FROM 27 TO 45: 392.000 2.5
MFPT FROM 27 TO 46: 398.000 2.5
MFPT FROM 27 TO 47: 398.000 2.5
MFPT FROM 27 TO 48: 398.000 2.5
MFPT FROM 27 TO 49: 398.000 2.5
MFPT FROM 27 TO 50: 398.000 2.5
MFPT FROM 27 TO 51: 398.000 2.5
MFPT FROM 27 TO 52: 398.000 2.5
MFPT FROM 27 TO 53: 398.000 2.5
MFPT FROM 27 TO 54: 398.000 2.5
MFPT FROM 27 TO 55: 398.000 2.5
MFPT FROM 27 TO 56: 398.000 2.5
MFPT FROM 27 TO 57: 398.000 2.5
MFPT FROM 27 TO 58: 398.000 2.5
MFPT FROM 27 TO 59: 390.000 2.5
MFPT FROM 27 TO 60: 398.000 2.5
MFPT FROM 27 TO 61: 398.000 2.5
MFPT FROM 27 TO 62: 350.000 2.5
MFPT FROM 27 TO 63: 398.000 2.5
MFPT FROM 27 TO 64: 398.000 2.5
MFPT FROM 27 TO 65: 398.000 2.5
MFPT FROM 27 TO 66: 398.000 2.5
MFPT FROM 27 TO 67: 350.000 2.5
MFPT FROM 27 TO 68: 398.000 2.5
MFPT FROM 27 TO 69: 398.000 2.5
MFPT FROM 27 TO 70: 398.000 2.5
MFPT FROM 27 TO 71: 1022.000 2.5
MFPT FROM 27 TO 72: 1022.000 2.5
MFPT FROM 27 TO 73: 1022.000 2.5
MFPT FROM 27 TO 74: 848.000 2.5
MFPT FROM 27 TO 75: 908.000 2.5
MFPT FROM 27 TO 76: 926.000 2.5
MFPT FROM 27 TO 77: 2129.000 2.6
MFPT FROM 27 TO 78: 2129.000 2.6
MFPT FROM 27 TO 79: 2127.000 2.6
MFPT FROM 27 TO 80: 2129.000 2.7
MFPT FROM 27 TO 81: 2129.000 2.6
MFPT FROM 27 TO 82: 1419.000 2.6
MFPT FROM 27 TO 83: 755.000 2.5
MFPT FROM 27 TO 84: 769.000 2.5
MFPT FROM 27 TO 85: 765.000 2.5
MFPT FROM 27 TO 86: 769.000 2.5
MFPT FROM 27 TO 87: 789.000 2.5
MFPT FROM 27 TO 88: 787.000 2.5
MFPT FROM 27 TO 89: 787.000 2.6
MFPT FROM 27 TO 90: 787.000 2.5
MFPT FROM 27 TO 91: 787.000 2.5
MFPT FROM 27 TO 92: 787.000 2.5
MFPT FROM 27 TO 93: 747.000 2.5
MFPT FROM 27 TO 94: 731.000 2.5
MFPT FROM 27 TO 95: 741.000 2.5
MFPT FROM 27 TO 96: 747.000 2.5
MFPT FROM 27 TO 97: 745.000 2.5
MFPT FROM 27 TO 98: 743.000 2.6
MFPT FROM 27 TO 99: 745.000 2.5
MFPT FROM 27 TO 100: 747.000 2.5
MFPT FROM 27 TO 101: 747.000 2.5
MFPT FROM 27 TO 102: 747.000 2.5
MFPT FROM 27 TO 103: 747.000 2.6
MFPT FROM 27 TO 104: 747.000 2.5
MFPT FROM 27 TO 105: 747.000 2.5
MFPT FROM 27 TO 106: 747.000 2.5
MFPT FROM 27 TO 107: 747.000 2.5
MFPT FROM 27 TO 108: 743.000 2.5
MFPT FROM 27 TO 109: 741.000 2.5
MFPT FROM 27 TO 110: 747.000 2.5
MFPT FROM 27 TO 111: 731.000 2.5
MFPT FROM 27 TO 112: 747.000 2.6
MFPT FROM 27 TO 113: 1245.000 2.6
MFPT FROM 27 TO 114: 1231.000 2.6
MFPT FROM 27 TO 115: 1245.000 2.6
MFPT FROM 27 TO 116: 1245.000 2.6
MFPT FROM 27 TO 117: 1245.000 2.6
MFPT FROM 27 TO 118: 1245.000 2.6
MFPT FROM 27 TO 119: 1245.000 2.6
MFPT FROM 27 TO 120: 1245.000 2.6
MFPT FROM 27 TO 121: 1245.000 2.6
MFPT FROM 27 TO 122: 1245.000 2.6
MFPT FROM 27 TO 123: 1245.000 2.6
MFPT FROM 27 TO 124: 1243.000 2.6
MFPT FROM 27 TO 125: 1245.000 2.6
MFPT FROM 27 TO 126: 1245.000 2.6
MFPT FROM 27 TO 127: 1245.000 2.6
MFPT FROM 27 TO 128: 1233.000 2.6
MFPT FROM 27 TO 129: 1245.000 2.6
MFPT FROM 27 TO 130: 1245.000 2.6
MFPT FROM 27 TO 131: 1245.000 2.6
MFPT FROM 27 TO 132: 1245.000 2.6
MFPT FROM 27 TO 133: 1241.000 2.6
MFPT FROM 27 TO 134: 1245.000 2.6
MFPT FROM 27 TO 135: 1245.000 2.6
MFPT FROM 27 TO 136: 1305.000 2.6
MFPT FROM 27 TO 137: 1305.000 2.6
MFPT FROM 27 TO 138: 1305.000 2.6
MFPT FROM 27 TO 139: 1299.000 2.6
MFPT FROM 27 TO 140: 1303.000 2.6
MFPT FROM 27 TO 141: 2524.000 2.7
MFPT FROM 27 TO 142: 1140.000 2.5
MFPT FROM 27 TO 143: 1162.000 2.6
MFPT FROM 27 TO 144: 1162.000 2.5
MFPT FROM 27 TO 145: 1184.000 2.5
MFPT FROM 27 TO 146: 1126.000 2.5
MFPT FROM 27 TO 147: 1118.000 2.6
MFPT FROM 27 TO 148: 1138.000 2.6
MFPT FROM 27 TO 149: 1138.000 2.6
MFPT FROM 27 TO 150: 1138.000 2.5
MFPT FROM 27 TO 151: 1142.000 2.5
MFPT FROM 27 TO 152: 1140.000 2.5
MFPT FROM 27 TO 153: 1140.000 2.5
MFPT FROM 27 TO 154: 1142.000 2.5
MFPT FROM 27 TO 155: 1140.000 2.6
MFPT FROM 27 TO 156: 1140.000 2.5
MFPT FROM 27 TO 157: 1138.000 2.5
MFPT FROM 27 TO 158: 1136.000 2.5
MFPT FROM 27 TO 159: 1128.000 2.5
MFPT FROM 27 TO 160: 1128.000 2.6
MFPT FROM 27 TO 161: 1128.000 2.5
MFPT FROM 27 TO 162: 1124.000 2.5
MFPT FROM 27 TO 163: 1128.000 2.6
MFPT FROM 27 TO 164: 1128.000 2.6
MFPT FROM 27 TO 165: 1616.000 2.6
MFPT FROM 27 TO 166: 1640.000 2.6
MFPT FROM 27 TO 167: 1626.000 2.6
MFPT FROM 27 TO 168: 1630.000 2.6
MFPT FROM 27 TO 169: 1630.000 2.6
MFPT FROM 27 TO 170: 1630.000 2.6
MFPT FROM 27 TO 171: 1638.000 2.6
MFPT FROM 27 TO 172: 1638.000 2.6
MFPT FROM 27 TO 173: 1696.000 2.6
MFPT FROM 27 TO 174: 1694.000 2.6
MFPT FROM 27 TO 175: 1700.000 2.6
MFPT FROM 27 TO 176: 1535.000 2.6
MFPT FROM 27 TO 177: 1537.000 2.6
MFPT FROM 27 TO 178: 1537.000 2.6
MFPT FROM 27 TO 179: 1537.000 2.6
MFPT FROM 27 TO 180: 1537.000 2.6
MFPT FROM 27 TO 181: 1523.000 2.6
MFPT FROM 27 TO 182: 1515.000 2.6
MFPT FROM 27 TO 183: 1515.000 2.6
MFPT FROM 27 TO 184: 1515.000 2.6
MFPT FROM 27 TO 185: 1515.000 2.6
MFPT FROM 27 TO 186: 1515.000 2.6
MFPT FROM 27 TO 187: 1533.000 2.6
MFPT FROM 27 TO 188: 1521.000 2.6
MFPT FROM 27 TO 189: 1521.000 2.6
MFPT FROM 27 TO 190: 2003.000 2.7
MFPT FROM 27 TO 191: 2023.000 2.6
MFPT FROM 27 TO 192: 2023.000 2.6
MFPT FROM 27 TO 193: 2091.000 2.6
MFPT FROM 27 TO 194: 1932.000 2.6
MFPT FROM 27 TO 195: 2394.000 2.6
MFPT FROM 27 TO 196: 2400.000 2.7
MFPT FROM 27 TO 197: 2787.000 2.7
MFPT FROM 27 TO 198: 3184.000 2.7
MFPT FROM 27 TO 199: 3184.000 2.7
MFPT FROM 28 TO 0: 593.000 2.5
MFPT FROM 28 TO 1: 988.000 2.5
MFPT FROM 28 TO 2: 990.000 2.5
MFPT FROM 28 TO 3: 990.000 2.5
MFPT FROM 28 TO 4: 966.000 2.5
MFPT FROM 28 TO 5: 990.000 2.5
MFPT FROM 28 TO 6: 234.000 2.5
MFPT FROM 28 TO 7: 990.000 2.5
MFPT FROM 28 TO 8: 1385.000 2.6
MFPT FROM 28 TO 9: 1363.000 2.6
MFPT FROM 28 TO 10: 1361.000 2.6
MFPT FROM 28 TO 11: 1347.000 2.6
MFPT FROM 28 TO 12: 627.000 2.5
MFPT FROM 28 TO 13: 629.000 2.5
MFPT FROM 28 TO 14: 631.000 2.5
MFPT FROM 28 TO 15: 1.000 2.5
MFPT FROM 28 TO 16: 625.000 2.5
MFPT FROM 28 TO 17: 529.000 2.5
MFPT FROM 28 TO 18: 1758.000 2.6
MFPT FROM 28 TO 19: 1744.000 2.6
MFPT FROM 28 TO 20: 1732.000 2.6
MFPT FROM 28 TO 21: 1022.000 2.6
MFPT FROM 28 TO 22: 1026.000 2.5
MFPT FROM 28 TO 23: 398.000 2.5
MFPT FROM 28 TO 24: 398.000 2.5
MFPT FROM 28 TO 25: 398.000 2.5
MFPT FROM 28 TO 26: 398.000 2.5
MFPT FROM 28 TO 27: 398.000 2.5
MFPT FROM 28 TO 29: 398.000 2.5
MFPT FROM 28 TO 30: 398.000 2.5
MFPT FROM 28 TO 31: 398.000 2.5
MFPT FROM 28 TO 32: 398.000 2.5
MFPT FROM 28 TO 33: 398.000 2.5
MFPT FROM 28 TO 34: 398.000 2.5
MFPT FROM 28 TO 35: 398.000 2.5
MFPT FROM 28 TO 36: 398.000 2.5
MFPT FROM 28 TO 37: 372.000 2.5
MFPT FROM 28 TO 38: 398.000 2.5
MFPT FROM 28 TO 39: 398.000 2.5
MFPT FROM 28 TO 40: 398.000 2.5
MFPT FROM 28 TO 41: 398.000 2.5
MFPT FROM 28 TO 42: 398.000 2.5
MFPT FROM 28 TO 43: 398.000 2.5
MFPT FROM 28 TO 44: 398.000 2.5
MFPT FROM 28 TO 45: 392.000 2.5
MFPT FROM 28 TO 46: 398.000 2.5
MFPT FROM 28 TO 47: 398.000 2.5
MFPT FROM 28 TO 48: 398.000 2.5
MFPT FROM 28 TO 49: 398.000 2.5
MFPT FROM 28 TO 50: 398.000 2.5
MFPT FROM 28 TO 51: 398.000 2.5
MFPT FROM 28 TO 52: 398.000 2.5
MFPT FROM 28 TO 53: 398.000 2.5
MFPT FROM 28 TO 54: 398.000 2.5
MFPT FROM 28 TO 55: 398.000 2.5
MFPT FROM 28 TO 56: 398.000 2.5
MFPT FROM 28 TO 57: 398.000 2.5
MFPT FROM 28 TO 58: 398.000 2.5
MFPT FROM 28 TO 59: 390.000 2.5
MFPT FROM 28 TO 60: 398.000 2.5
MFPT FROM 28 TO 61: 398.000 2.5
MFPT FROM 28 TO 62: 350.000 2.5
MFPT FROM 28 TO 63: 398.000 2.5
MFPT FROM 28 TO 64: 398.000 2.5
MFPT FROM 28 TO 65: 398.000 2.5
MFPT FROM 28 TO 66: 398.000 2.5
MFPT FROM 28 TO 67: 350.000 2.5
MFPT FROM 28 TO 68: 398.000 2.5
MFPT FROM 28 TO 69: 398.000 2.5
MFPT FROM 28 TO 70: 398.000 2.5
MFPT FROM 28 TO 71: 1022.000 2.5
MFPT FROM 28 TO 72: 1022.000 2.5
MFPT FROM 28 TO 73: 1022.000 2.5
MFPT FROM 28 TO 74: 848.000 2.5
MFPT FROM 28 TO 75: 908.000 2.5
MFPT FROM 28 TO 76: 926.000 2.5
MFPT FROM 28 TO 77: 2129.000 2.6
MFPT FROM 28 TO 78: 2129.000 2.6
MFPT FROM 28 TO 79: 2127.000 2.6
MFPT FROM 28 TO 80: 2129.000 2.6
MFPT FROM 28 TO 81: 2129.000 2.6
MFPT FROM 28 TO 82: 1419.000 2.6
MFPT FROM 28 TO 83: 755.000 2.5
MFPT FROM 28 TO 84: 769.000 2.5
MFPT FROM 28 TO 85: 765.000 2.5
MFPT FROM 28 TO 86: 769.000 2.5
MFPT FROM 28 TO 87: 789.000 2.5
MFPT FROM 28 TO 88: 787.000 2.5
MFPT FROM 28 TO 89: 787.000 2.5
MFPT FROM 28 TO 90: 787.000 2.5
MFPT FROM 28 TO 91: 787.000 2.5
MFPT FROM 28 TO 92: 787.000 2.5
MFPT FROM 28 TO 93: 747.000 2.6
MFPT FROM 28 TO 94: 731.000 2.5
MFPT FROM 28 TO 95: 741.000 2.5
MFPT FROM 28 TO 96: 747.000 2.5
MFPT FROM 28 TO 97: 745.000 2.5
MFPT FROM 28 TO 98: 743.000 2.5
MFPT FROM 28 TO 99: 745.000 2.5
MFPT FROM 28 TO 100: 747.000 2.5
MFPT FROM 28 TO 101: 747.000 2.5
MFPT FROM 28 TO 102: 747.000 2.5
MFPT FROM 28 TO 103: 747.000 2.5
MFPT FROM 28 TO 104: 747.000 2.5
MFPT FROM 28 TO 105: 747.000 2.5
MFPT FROM 28 TO 106: 747.000 2.5
MFPT FROM 28 TO 107: 747.000 2.5
MFPT FROM 28 TO 108: 743.000 2.5
MFPT FROM 28 TO 109: 741.000 2.5
MFPT FROM 28 TO 110: 747.000 2.5
MFPT FROM 28 TO 111: 731.000 2.5
MFPT FROM 28 TO 112: 747.000 2.5
MFPT FROM 28 TO 113: 1245.000 2.6
MFPT FROM 28 TO 114: 1231.000 2.6
MFPT FROM 28 TO 115: 1245.000 2.6
MFPT FROM 28 TO 116: 1245.000 2.6
MFPT FROM 28 TO 117: 1245.000 2.6
MFPT FROM 28 TO 118: 1245.000 2.6
MFPT FROM 28 TO 119: 1245.000 2.6
MFPT FROM 28 TO 120: 1245.000 2.6
MFPT FROM 28 TO 121: 1245.000 2.6
MFPT FROM 28 TO 122: 1245.000 2.6
MFPT FROM 28 TO 123: 1245.000 2.6
MFPT FROM 28 TO 124: 1243.000 2.6
MFPT FROM 28 TO 125: 1245.000 2.6
MFPT FROM 28 TO 126: 1245.000 2.6
MFPT FROM 28 TO 127: 1245.000 2.6
MFPT FROM 28 TO 128: 1233.000 2.6
MFPT FROM 28 TO 129: 1245.000 2.6
MFPT FROM 28 TO 130: 1245.000 2.6
MFPT FROM 28 TO 131: 1245.000 2.6
MFPT FROM 28 TO 132: 1245.000 2.6
MFPT FROM 28 TO 133: 1241.000 2.6
MFPT FROM 28 TO 134: 1245.000 2.6
MFPT FROM 28 TO 135: 1245.000 2.6
MFPT FROM 28 TO 136: 1305.000 2.6
MFPT FROM 28 TO 137: 1305.000 2.6
MFPT FROM 28 TO 138: 1305.000 2.6
MFPT FROM 28 TO 139: 1299.000 2.6
MFPT FROM 28 TO 140: 1303.000 2.6
MFPT FROM 28 TO 141: 2524.000 2.6
MFPT FROM 28 TO 142: 1140.000 2.5
MFPT FROM 28 TO 143: 1162.000 2.5
MFPT FROM 28 TO 144: 1162.000 2.6
MFPT FROM 28 TO 145: 1184.000 2.5
MFPT FROM 28 TO 146: 1126.000 2.5
MFPT FROM 28 TO 147: 1118.000 2.5
MFPT FROM 28 TO 148: 1138.000 2.5
MFPT FROM 28 TO 149: 1138.000 2.5
MFPT FROM 28 TO 150: 1138.000 2.5
MFPT FROM 28 TO 151: 1142.000 2.6
MFPT FROM 28 TO 152: 1140.000 2.5
MFPT FROM 28 TO 153: 1140.000 2.6
MFPT FROM 28 TO 154: 1142.000 2.5
MFPT FROM 28 TO 155: 1140.000 2.5
MFPT FROM 28 TO 156: 1140.000 2.6
MFPT FROM 28 TO 157: 1138.000 2.6
MFPT FROM 28 TO 158: 1136.000 2.5
MFPT FROM 28 TO 159: 1128.000 2.6
MFPT FROM 28 TO 160: 1128.000 2.5
MFPT FROM 28 TO 161: 1128.000 2.5
MFPT FROM 28 TO 162: 1124.000 2.6
MFPT FROM 28 TO 163: 1128.000 2.5
MFPT FROM 28 TO 164: 1128.000 2.5
MFPT FROM 28 TO 165: 1616.000 2.6
MFPT FROM 28 TO 166: 1640.000 2.6
MFPT FROM 28 TO 167: 1626.000 2.6
MFPT FROM 28 TO 168: 1630.000 2.7
MFPT FROM 28 TO 169: 1630.000 2.6
MFPT FROM 28 TO 170: 1630.000 2.6
MFPT FROM 28 TO 171: 1638.000 2.6
MFPT FROM 28 TO 172: 1638.000 2.6
MFPT FROM 28 TO 173: 1696.000 2.6
MFPT FROM 28 TO 174: 1694.000 2.6
MFPT FROM 28 TO 175: 1700.000 2.6
MFPT FROM 28 TO 176: 1535.000 2.6
MFPT FROM 28 TO 177: 1537.000 2.6
MFPT FROM 28 TO 178: 1537.000 2.6
MFPT FROM 28 TO 179: 1537.000 2.6
MFPT FROM 28 TO 180: 1537.000 2.6
MFPT FROM 28 TO 181: 1523.000 2.6
MFPT FROM 28 TO 182: 1515.000 2.6
MFPT FROM 28 TO 183: 1515.000 2.6
MFPT FROM 28 TO 184: 1515.000 2.6
MFPT FROM 28 TO 185: 1515.000 2.6
MFPT FROM 28 TO 186: 1515.000 2.6
MFPT FROM 28 TO 187: 1533.000 2.6
MFPT FROM 28 TO 188: 1521.000 2.6
MFPT FROM 28 TO 189: 1521.000 2.6
MFPT FROM 28 TO 190: 2003.000 2.6
MFPT FROM 28 TO 191: 2023.000 2.6
MFPT FROM 28 TO 192: 2023.000 2.6
MFPT FROM 28 TO 193: 2091.000 2.6
MFPT FROM 28 TO 194: 1932.000 2.6
MFPT FROM 28 TO 195: 2394.000 2.7
MFPT FROM 28 TO 196: 2400.000 2.6
MFPT FROM 28 TO 197: 2787.000 2.7
MFPT FROM 28 TO 198: 3184.000 2.7
MFPT FROM 28 TO 199: 3184.000 2.7
MFPT FROM 29 TO 0: 593.000 2.5
MFPT FROM 29 TO 1: 988.000 2.5
MFPT FROM 29 TO 2: 990.000 2.5
MFPT FROM 29 TO 3: 990.000 2.6
MFPT FROM 29 TO 4: 966.000 2.5
MFPT FROM 29 TO 5: 990.000 2.5
MFPT FROM 29 TO 6: 234.000 2.5
MFPT FROM 29 TO 7: 990.000 2.5
MFPT FROM 29 TO 8: 1385.000 2.6
MFPT FROM 29 TO 9: 1363.000 2.7
MFPT FROM 29 TO 10: 1361.000 2.6
MFPT FROM 29 TO 11: 1347.000 2.6
MFPT FROM 29 TO 12: 627.000 2.5
MFPT FROM 29 TO 13: 629.000 2.5
MFPT FROM 29 TO 14: 631.000 2.5
MFPT FROM 29 TO 15: 1.000 2.5
MFPT FROM 29 TO 16: 625.000 2.5
MFPT FROM 29 TO 17: 529.000 2.5
MFPT FROM 29 TO 18: 1758.000 2.6
MFPT FROM 29 TO 19: 1744.000 2.6
MFPT FROM 29 TO 20: 1732.000 2.6
MFPT FROM 29 TO 21: 1022.000 2.5
MFPT FROM 29 TO 22: 1026.000 2.5
MFPT FROM 29 TO 23: 398.000 2.5
MFPT FROM 29 TO 24: 398.000 2.5
MFPT FROM 29 TO 25: 398.000 2.5
MFPT FROM 29 TO 26: 398.000 2.5
MFPT FROM 29 TO 27: 398.000 2.5
MFPT FROM 29 TO 28: 398.000 2.5
MFPT FROM 29 TO 30: 398.000 2.5
MFPT FROM 29 TO 31: 398.000 2.5
MFPT FROM 29 TO 32: 398.000 2.5
MFPT FROM 29 TO 33: 398.000 2.5
MFPT FROM 29 TO 34: 398.000 2.5
MFPT FROM 29 TO 35: 398.000 2.5
MFPT FROM 29 TO 36: 398.000 2.5
MFPT FROM 29 TO 37: 372.000 2.5
MFPT FROM 29 TO 38: 398.000 2.5
MFPT FROM 29 TO 39: 398.000 2.5
MFPT FROM 29 TO 40: 398.000 2.5
MFPT FROM 29 TO 41: 398.000 2.5
MFPT FROM 29 TO 42: 398.000 2.5
MFPT FROM 29 TO 43: 398.000 2.5
MFPT FROM 29 TO 44: 398.000 2.5
MFPT FROM 29 TO 45: 392.000 2.5
MFPT FROM 29 TO 46: 398.000 2.5
MFPT FROM 29 TO 47: 398.000 2.5
MFPT FROM 29 TO 48: 398.000 2.5
MFPT FROM 29 TO 49: 398.000 2.5
MFPT FROM 29 TO 50: 398.000 2.5
MFPT FROM 29 TO 51: 398.000 2.5
MFPT FROM 29 TO 52: 398.000 2.5
MFPT FROM 29 TO 53: 398.000 2.5
MFPT FROM 29 TO 54: 398.000 2.5
MFPT FROM 29 TO 55: 398.000 2.5
MFPT FROM 29 TO 56: 398.000 2.5
MFPT FROM 29 TO 57: 398.000 2.5
MFPT FROM 29 TO 58: 398.000 2.5
MFPT FROM 29 TO 59: 390.000 2.5
MFPT FROM 29 TO 60: 398.000 2.5
MFPT FROM 29 TO 61: 398.000 2.5
MFPT FROM 29 TO 62: 350.000 2.5
MFPT FROM 29 TO 63: 398.000 2.5
MFPT FROM 29 TO 64: 398.000 2.5
MFPT FROM 29 TO 65: 398.000 2.5
MFPT FROM 29 TO 66: 398.000 2.5
MFPT FROM 29 TO 67: 350.000 2.5
MFPT FROM 29 TO 68: 398.000 2.5
MFPT FROM 29 TO 69: 398.000 2.5
MFPT FROM 29 TO 70: 398.000 2.5
MFPT FROM 29 TO 71: 1022.000 2.5
MFPT FROM 29 TO 72: 1022.000 2.5
MFPT FROM 29 TO 73: 1022.000 2.6
MFPT FROM 29 TO 74: 848.000 2.5
MFPT FROM 29 TO 75: 908.000 2.5
MFPT FROM 29 TO 76: 926.000 2.5
MFPT FROM 29 TO 77: 2129.000 2.6
MFPT FROM 29 TO 78: 2129.000 2.6
MFPT FROM 29 TO 79: 2127.000 2.6
MFPT FROM 29 TO 80: 2129.000 2.6
MFPT FROM 29 TO 81: 2129.000 2.6
MFPT FROM 29 TO 82: 1419.000 2.6
MFPT FROM 29 TO 83: 755.000 2.5
MFPT FROM 29 TO 84: 769.000 2.5
MFPT FROM 29 TO 85: 765.000 2.6
MFPT FROM 29 TO 86: 769.000 2.5
MFPT FROM 29 TO 87: 789.000 2.5
MFPT FROM 29 TO 88: 787.000 2.5
MFPT FROM 29 TO 89: 787.000 2.5
MFPT FROM 29 TO 90: 787.000 2.5
MFPT FROM 29 TO 91: 787.000 2.5
MFPT FROM 29 TO 92: 787.000 2.6
MFPT FROM 29 TO 93: 747.000 2.5
MFPT FROM 29 TO 94: 731.000 2.5
MFPT FROM 29 TO 95: 741.000 2.5
MFPT FROM 29 TO 96: 747.000 2.5
MFPT FROM 29 TO 97: 745.000 2.5
MFPT FROM 29 TO 98: 743.000 2.5
MFPT FROM 29 TO 99: 745.000 2.6
MFPT FROM 29 TO 100: 747.000 2.5
MFPT FROM 29 TO 101: 747.000 2.5
MFPT FROM 29 TO 102: 747.000 2.5
MFPT FROM 29 TO 103: 747.000 2.5
MFPT FROM 29 TO 104: 747.000 2.6
MFPT FROM 29 TO 105: 747.000 2.6
MFPT FROM 29 TO 106: 747.000 2.5
MFPT FROM 29 TO 107: 747.000 2.5
MFPT FROM 29 TO 108: 743.000 2.5
MFPT FROM 29 TO 109: 741.000 2.5
MFPT FROM 29 TO 110: 747.000 2.5
MFPT FROM 29 TO 111: 731.000 2.5
MFPT FROM 29 TO 112: 747.000 2.5
MFPT FROM 29 TO 113: 1245.000 2.6
MFPT FROM 29 TO 114: 1231.000 2.6
MFPT FROM 29 TO 115: 1245.000 2.6
MFPT FROM 29 TO 116: 1245.000 2.6
MFPT FROM 29 TO 117: 1245.000 2.6
MFPT FROM 29 TO 118: 1245.000 2.6
MFPT FROM 29 TO 119: 1245.000 2.6
MFPT FROM 29 TO 120: 1245.000 2.6
MFPT FROM 29 TO 121: 1245.000 2.6
MFPT FROM 29 TO 122: 1245.000 2.6
MFPT FROM 29 TO 123: 1245.000 2.6
MFPT FROM 29 TO 124: 1243.000 2.6
MFPT FROM 29 TO 125: 1245.000 2.6
MFPT FROM 29 TO 126: 1245.000 2.6
MFPT FROM 29 TO 127: 1245.000 2.6
MFPT FROM 29 TO 128: 1233.000 2.6
MFPT FROM 29 TO 129: 1245.000 2.6
MFPT FROM 29 TO 130: 1245.000 2.6
MFPT FROM 29 TO 131: 1245.000 2.6
MFPT FROM 29 TO 132: 1245.000 2.6
MFPT FROM 29 TO 133: 1241.000 2.6
MFPT FROM 29 TO 134: 1245.000 2.6
MFPT FROM 29 TO 135: 1245.000 2.6
MFPT FROM 29 TO 136: 1305.000 2.6
MFPT FROM 29 TO 137: 1305.000 2.6
MFPT FROM 29 TO 138: 1305.000 2.6
MFPT FROM 29 TO 139: 1299.000 2.6
MFPT FROM 29 TO 140: 1303.000 2.6
MFPT FROM 29 TO 141: 2524.000 2.6
MFPT FROM 29 TO 142: 1140.000 2.5
MFPT FROM 29 TO 143: 1162.000 2.5
MFPT FROM 29 TO 144: 1162.000 2.5
MFPT FROM 29 TO 145: 1184.000 2.6
MFPT FROM 29 TO 146: 1126.000 2.6
MFPT FROM 29 TO 147: 1118.000 2.6
MFPT FROM 29 TO 148: 1138.000 2.5
MFPT FROM 29 TO 149: 1138.000 2.5
MFPT FROM 29 TO 150: 1138.000 2.6
MFPT FROM 29 TO 151: 1142.000 2.6
MFPT FROM 29 TO 152: 1140.000 2.5
MFPT FROM 29 TO 153: 1140.000 2.5
MFPT FROM 29 TO 154: 1142.000 2.6
MFPT FROM 29 TO 155: 1140.000 2.5
MFPT FROM 29 TO 156: 1140.000 2.5
MFPT FROM 29 TO 157: 1138.000 2.6
MFPT FROM 29 TO 158: 1136.000 2.5
MFPT FROM 29 TO 159: 1128.000 2.6
MFPT FROM 29 TO 160: 1128.000 2.5
MFPT FROM 29 TO 161: 1128.000 2.5
MFPT FROM 29 TO 162: 1124.000 2.5
MFPT FROM 29 TO 163: 1128.000 2.6
MFPT FROM 29 TO 164: 1128.000 2.6
MFPT FROM 29 TO 165: 1616.000 2.6
MFPT FROM 29 TO 166: 1640.000 2.6
MFPT FROM 29 TO 167: 1626.000 2.6
MFPT FROM 29 TO 168: 1630.000 2.6
MFPT FROM 29 TO 169: 1630.000 2.6
MFPT FROM 29 TO 170: 1630.000 2.6
MFPT FROM 29 TO 171: 1638.000 2.6
MFPT FROM 29 TO 172: 1638.000 2.6
MFPT FROM 29 TO 173: 1696.000 2.6
MFPT FROM 29 TO 174: 1694.000 2.6
MFPT FROM 29 TO 175: 1700.000 2.6
MFPT FROM 29 TO 176: 1535.000 2.6
MFPT FROM 29 TO 177: 1537.000 2.6
MFPT FROM 29 TO 178: 1537.000 2.6
MFPT FROM 29 TO 179: 1537.000 2.6
MFPT FROM 29 TO 180: 1537.000 2.6
MFPT FROM 29 TO 181: 1523.000 2.6
MFPT FROM 29 TO 182: 1515.000 2.6
MFPT FROM 29 TO 183: 1515.000 2.6
MFPT FROM 29 TO 184: 1515.000 2.6
MFPT FROM 29 TO 185: 1515.000 2.6
MFPT FROM 29 TO 186: 1515.000 2.6
MFPT FROM 29 TO 187: 1533.000 2.6
MFPT FROM 29 TO 188: 1521.000 2.6
MFPT FROM 29 TO 189: 1521.000 2.6
MFPT FROM 29 TO 190: 2003.000 2.6
MFPT FROM 29 TO 191: 2023.000 2.7
MFPT FROM 29 TO 192: 2023.000 2.6
MFPT FROM 29 TO 193: 2091.000 2.6
MFPT FROM 29 TO 194: 1932.000 2.6
MFPT FROM 29 TO 195: 2394.000 2.6
MFPT FROM 29 TO 196: 2400.000 2.7
MFPT FROM 29 TO 197: 2787.000 2.7
MFPT FROM 29 TO 198: 3184.000 2.7
MFPT FROM 29 TO 199: 3184.000 2.7
MFPT FROM 30 TO 0: 593.000 2.6
MFPT FROM 30 TO 1: 988.000 2.7
MFPT FROM 30 TO 2: 990.000 2.7
MFPT FROM 30 TO 3: 990.000 2.7
MFPT FROM 30 TO 4: 966.000 2.7
MFPT FROM 30 TO 5: 990.000 2.7
MFPT FROM 30 TO 6: 234.000 2.6
MFPT FROM 30 TO 7: 990.000 2.7
MFPT FROM 30 TO 8: 1385.000 2.8
MFPT FROM 30 TO 9: 1363.000 2.7
MFPT FROM 30 TO 10: 1361.000 2.7
MFPT FROM 30 TO 11: 1347.000 2.7
MFPT FROM 30 TO 12: 627.000 2.6
MFPT FROM 30 TO 13: 629.000 2.6
MFPT FROM 30 TO 14: 631.000 2.6
MFPT FROM 30 TO 15: 1.000 2.6
MFPT FROM 30 TO 16: 625.000 2.6
MFPT FROM 30 TO 17: 529.000 2.6
MFPT FROM 30 TO 18: 1758.000 2.7
MFPT FROM 30 TO 19: 1744.000 2.7
MFPT FROM 30 TO 20: 1732.000 2.7
MFPT FROM 30 TO 21: 1022.000 2.7
MFPT FROM 30 TO 22: 1026.000 2.7
MFPT FROM 30 TO 23: 398.000 2.6
MFPT FROM 30 TO 24: 398.000 2.6
MFPT FROM 30 TO 25: 398.000 2.6
MFPT FROM 30 TO 26: 398.000 2.6
MFPT FROM 30 TO 27: 398.000 2.6
MFPT FROM 30 TO 28: 398.000 2.6
MFPT FROM 30 TO 29: 398.000 2.6
MFPT FROM 30 TO 31: 398.000 2.6
MFPT FROM 30 TO 32: 398.000 2.6
MFPT FROM 30 TO 33: 398.000 2.6
MFPT FROM 30 TO 34: 398.000 2.6
MFPT FROM 30 TO 35: 398.000 2.6
MFPT FROM 30 TO 36: 398.000 2.6
MFPT FROM 30 TO 37: 372.000 2.6
MFPT FROM 30 TO 38: 398.000 2.6
MFPT FROM 30 TO 39: 398.000 2.6
MFPT FROM 30 TO 40: 398.000 2.6
MFPT FROM 30 TO 41: 398.000 2.6
MFPT FROM 30 TO 42: 398.000 2.6
MFPT FROM 30 TO 43: 398.000 2.6
MFPT FROM 30 TO 44: 398.000 2.6
MFPT FROM 30 TO 45: 392.000 2.6
MFPT FROM 30 TO 46: 398.000 2.6
MFPT FROM 30 TO 47: 398.000 2.6
MFPT FROM 30 TO 48: 398.000 2.6
MFPT FROM 30 TO 49: 398.000 2.6
MFPT FROM 30 TO 50: 398.000 2.6
MFPT FROM 30 TO 51: 398.000 2.7
MFPT FROM 30 TO 52: 398.000 2.6
MFPT FROM 30 TO 53: 398.000 2.6
MFPT FROM 30 TO 54: 398.000 2.6
MFPT FROM 30 TO 55: 398.000 2.6
MFPT FROM 30 TO 56: 398.000 2.6
MFPT FROM 30 TO 57: 398.000 2.6
MFPT FROM 30 TO 58: 398.000 2.6
MFPT FROM 30 TO 59: 390.000 2.6
MFPT FROM 30 TO 60: 398.000 2.6
MFPT FROM 30 TO 61: 398.000 2.6
MFPT FROM 30 TO 62: 350.000 2.6
MFPT FROM 30 TO 63: 398.000 2.6
MFPT FROM 30 TO 64: 398.000 2.6
MFPT FROM 30 TO 65: 398.000 2.6
MFPT FROM 30 TO 66: 398.000 2.6
MFPT FROM 30 TO 67: 350.000 2.6
MFPT FROM 30 TO 68: 398.000 2.6
MFPT FROM 30 TO 69: 398.000 2.6
MFPT FROM 30 TO 70: 398.000 2.6
MFPT FROM 30 TO 71: 1022.000 2.6
MFPT FROM 30 TO 72: 1022.000 2.6
MFPT FROM 30 TO 73: 1022.000 2.7
MFPT FROM 30 TO 74: 848.000 2.7
MFPT FROM 30 TO 75: 908.000 2.7
MFPT FROM 30 TO 76: 926.000 2.7
MFPT FROM 30 TO 77: 2129.000 2.8
MFPT FROM 30 TO 78: 2129.000 2.7
MFPT FROM 30 TO 79: 2127.000 2.7
MFPT FROM 30 TO 80: 2129.000 2.7
MFPT FROM 30 TO 81: 2129.000 2.7
MFPT FROM 30 TO 82: 1419.000 2.7
MFPT FROM 30 TO 83: 755.000 2.6
MFPT FROM 30 TO 84: 769.000 2.6
MFPT FROM 30 TO 85: 765.000 2.6
MFPT FROM 30 TO 86: 769.000 2.6
MFPT FROM 30 TO 87: 789.000 2.6
MFPT FROM 30 TO 88: 787.000 2.7
MFPT FROM 30 TO 89: 787.000 2.6
MFPT FROM 30 TO 90: 787.000 2.6
MFPT FROM 30 TO 91: 787.000 2.7
MFPT FROM 30 TO 92: 787.000 2.6
MFPT FROM 30 TO 93: 747.000 2.7
MFPT FROM 30 TO 94: 731.000 2.6
MFPT FROM 30 TO 95: 741.000 2.6
MFPT FROM 30 TO 96: 747.000 2.6
MFPT FROM 30 TO 97: 745.000 2.6
MFPT FROM 30 TO 98: 743.000 2.6
MFPT FROM 30 TO 99: 745.000 2.6
MFPT FROM 30 TO 100: 747.000 2.6
MFPT FROM 30 TO 101: 747.000 2.6
MFPT FROM 30 TO 102: 747.000 2.6
MFPT FROM 30 TO 103: 747.000 2.6
MFPT FROM 30 TO 104: 747.000 2.6
MFPT FROM 30 TO 105: 747.000 2.6
MFPT FROM 30 TO 106: 747.000 2.6
MFPT FROM 30 TO 107: 747.000 2.6
MFPT FROM 30 TO 108: 743.000 2.6
MFPT FROM 30 TO 109: 741.000 2.6
MFPT FROM 30 TO 110: 747.000 2.6
MFPT FROM 30 TO 111: 731.000 2.6
MFPT FROM 30 TO 112: 747.000 2.6
MFPT FROM 30 TO 113: 1245.000 2.7
MFPT FROM 30 TO 114: 1231.000 2.7
MFPT FROM 30 TO 115: 1245.000 2.7
MFPT FROM 30 TO 116: 1245.000 2.7
MFPT FROM 30 TO 117: 1245.000 2.7
MFPT FROM 30 TO 118: 1245.000 2.7
MFPT FROM 30 TO 119: 1245.000 2.7
MFPT FROM 30 TO 120: 1245.000 2.7
MFPT FROM 30 TO 121: 1245.000 2.7
MFPT FROM 30 TO 122: 1245.000 2.7
MFPT FROM 30 TO 123: 1245.000 2.7
MFPT FROM 30 TO 124: 1243.000 2.7
MFPT FROM 30 TO 125: 1245.000 2.7
MFPT FROM 30 TO 126: 1245.000 2.7
MFPT FROM 30 TO 127: 1245.000 2.7
MFPT FROM 30 TO 128: 1233.000 2.7
MFPT FROM 30 TO 129: 1245.000 2.7
MFPT FROM 30 TO 130: 1245.000 2.7
MFPT FROM 30 TO 131: 1245.000 2.7
MFPT FROM 30 TO 132: 1245.000 2.7
MFPT FROM 30 TO 133: 1241.000 2.7
MFPT FROM 30 TO 134: 1245.000 2.7
MFPT FROM 30 TO 135: 1245.000 2.7
MFPT FROM 30 TO 136: 1305.000 2.7
MFPT FROM 30 TO 137: 1305.000 2.7
MFPT FROM 30 TO 138: 1305.000 2.7
MFPT FROM 30 TO 139: 1299.000 2.7
MFPT FROM 30 TO 140: 1303.000 2.7
MFPT FROM 30 TO 141: 2524.000 2.8
MFPT FROM 30 TO 142: 1140.000 2.7
MFPT FROM 30 TO 143: 1162.000 2.7
MFPT FROM 30 TO 144: 1162.000 2.6
MFPT FROM 30 TO 145: 1184.000 2.7
MFPT FROM 30 TO 146: 1126.000 2.7
MFPT FROM 30 TO 147: 1118.000 2.7
MFPT FROM 30 TO 148: 1138.000 2.7
MFPT FROM 30 TO 149: 1138.000 2.7
MFPT FROM 30 TO 150: 1138.000 2.6
MFPT FROM 30 TO 151: 1142.000 2.7
MFPT FROM 30 TO 152: 1140.000 2.7
MFPT FROM 30 TO 153: 1140.000 2.7
MFPT FROM 30 TO 154: 1142.000 2.7
MFPT FROM 30 TO 155: 1140.000 2.6
MFPT FROM 30 TO 156: 1140.000 2.7
MFPT FROM 30 TO 157: 1138.000 2.7
MFPT FROM 30 TO 158: 1136.000 2.7
MFPT FROM 30 TO 159: 1128.000 2.7
MFPT FROM 30 TO 160: 1128.000 2.7
MFPT FROM 30 TO 161: 1128.000 2.7
MFPT FROM 30 TO 162: 1124.000 2.6
MFPT FROM 30 TO 163: 1128.000 2.6
MFPT FROM 30 TO 164: 1128.000 2.7
MFPT FROM 30 TO 165: 1616.000 2.8
MFPT FROM 30 TO 166: 1640.000 2.7
MFPT FROM 30 TO 167: 1626.000 2.7
MFPT FROM 30 TO 168: 1630.000 2.7
MFPT FROM 30 TO 169: 1630.000 2.7
MFPT FROM 30 TO 170: 1630.000 2.7
MFPT FROM 30 TO 171: 1638.000 2.7
MFPT FROM 30 TO 172: 1638.000 2.7
MFPT FROM 30 TO 173: 1696.000 2.8
MFPT FROM 30 TO 174: 1694.000 2.7
MFPT FROM 30 TO 175: 1700.000 2.7
MFPT FROM 30 TO 176: 1535.000 2.7
MFPT FROM 30 TO 177: 1537.000 2.7
MFPT FROM 30 TO 178: 1537.000 2.7
MFPT FROM 30 TO 179: 1537.000 2.7
MFPT FROM 30 TO 180: 1537.000 2.7
MFPT FROM 30 TO 181: 1523.000 2.7
MFPT FROM 30 TO 182: 1515.000 2.7
MFPT FROM 30 TO 183: 1515.000 2.7
MFPT FROM 30 TO 184: 1515.000 2.7
MFPT FROM 30 TO 185: 1515.000 2.7
MFPT FROM 30 TO 186: 1515.000 2.7
MFPT FROM 30 TO 187: 1533.000 2.7
MFPT FROM 30 TO 188: 1521.000 2.7
MFPT FROM 30 TO 189: 1521.000 2.7
MFPT FROM 30 TO 190: 2003.000 2.7
MFPT FROM 30 TO 191: 2023.000 2.7
MFPT FROM 30 TO 192: 2023.000 2.7
MFPT FROM 30 TO 193: 2091.000 2.7
MFPT FROM 30 TO 194: 1932.000 2.7
MFPT FROM 30 TO 195: 2394.000 2.8
MFPT FROM 30 TO 196: 2400.000 2.8
MFPT FROM 30 TO 197: 2787.000 2.8
MFPT FROM 30 TO 198: 3184.000 2.9
MFPT FROM 30 TO 199: 3184.000 2.8
MFPT FROM 31 TO 0: 593.000 2.6
MFPT FROM 31 TO 1: 988.000 2.6
MFPT FROM 31 TO 2: 990.000 2.7
MFPT FROM 31 TO 3: 990.000 2.7
MFPT FROM 31 TO 4: 966.000 2.7
MFPT FROM 31 TO 5: 990.000 2.6
MFPT FROM 31 TO 6: 234.000 2.6
MFPT FROM 31 TO 7: 990.000 2.7
MFPT FROM 31 TO 8: 1385.000 2.7
MFPT FROM 31 TO 9: 1363.000 2.7
MFPT FROM 31 TO 10: 1361.000 2.7
MFPT FROM 31 TO 11: 1347.000 2.7
MFPT FROM 31 TO 12: 627.000 2.6
MFPT FROM 31 TO 13: 629.000 2.6
MFPT FROM 31 TO 14: 631.000 2.6
MFPT FROM 31 TO 15: 1.000 2.6
MFPT FROM 31 TO 16: 625.000 2.6
MFPT FROM 31 TO 17: 529.000 2.6
MFPT FROM 31 TO 18: 1758.000 2.8
MFPT FROM 31 TO 19: 1744.000 2.7
MFPT FROM 31 TO 20: 1732.000 2.7
MFPT FROM 31 TO 21: 1022.000 2.6
MFPT FROM 31 TO 22: 1026.000 2.6
MFPT FROM 31 TO 23: 398.000 2.6
MFPT FROM 31 TO 24: 398.000 2.7
MFPT FROM 31 TO 25: 398.000 2.6
MFPT FROM 31 TO 26: 398.000 2.6
MFPT FROM 31 TO 27: 398.000 2.7
MFPT FROM 31 TO 28: 398.000 2.6
MFPT FROM 31 TO 29: 398.000 2.6
MFPT FROM 31 TO 30: 398.000 2.6
MFPT FROM 31 TO 32: 398.000 2.6
MFPT FROM 31 TO 33: 398.000 2.6
MFPT FROM 31 TO 34: 398.000 2.6
MFPT FROM 31 TO 35: 398.000 2.6
MFPT FROM 31 TO 36: 398.000 2.6
MFPT FROM 31 TO 37: 372.000 2.6
MFPT FROM 31 TO 38: 398.000 2.6
MFPT FROM 31 TO 39: 398.000 2.6
MFPT FROM 31 TO 40: 398.000 2.6
MFPT FROM 31 TO 41: 398.000 2.6
MFPT FROM 31 TO 42: 398.000 2.6
MFPT FROM 31 TO 43: 398.000 2.7
MFPT FROM 31 TO 44: 398.000 2.6
MFPT FROM 31 TO 45: 392.000 2.6
MFPT FROM 31 TO 46: 398.000 2.6
MFPT FROM 31 TO 47: 398.000 2.6
MFPT FROM 31 TO 48: 398.000 2.6
MFPT FROM 31 TO 49: 398.000 2.6
MFPT FROM 31 TO 50: 398.000 2.6
MFPT FROM 31 TO 51: 398.000 2.6
MFPT FROM 31 TO 52: 398.000 2.6
MFPT FROM 31 TO 53: 398.000 2.6
MFPT FROM 31 TO 54: 398.000 2.6
MFPT FROM 31 TO 55: 398.000 2.6
MFPT FROM 31 TO 56: 398.000 2.6
MFPT FROM 31 TO 57: 398.000 2.6
MFPT FROM 31 TO 58: 398.000 2.7
MFPT FROM 31 TO 59: 390.000 2.6
MFPT FROM 31 TO 60: 398.000 2.7
MFPT FROM 31 TO 61: 398.000 2.6
MFPT FROM 31 TO 62: 350.000 2.6
MFPT FROM 31 TO 63: 398.000 2.6
MFPT FROM 31 TO 64: 398.000 2.6
MFPT FROM 31 TO 65: 398.000 2.6
MFPT FROM 31 TO 66: 398.000 2.6
MFPT FROM 31 TO 67: 350.000 2.6
MFPT FROM 31 TO 68: 398.000 2.6
MFPT FROM 31 TO 69: 398.000 2.6
MFPT FROM 31 TO 70: 398.000 2.6
MFPT FROM 31 TO 71: 1022.000 2.7
MFPT FROM 31 TO 72: 1022.000 2.6
MFPT FROM 31 TO 73: 1022.000 2.7
MFPT FROM 31 TO 74: 848.000 2.7
MFPT FROM 31 TO 75: 908.000 2.6
MFPT FROM 31 TO 76: 926.000 2.7
MFPT FROM 31 TO 77: 2129.000 2.7
MFPT FROM 31 TO 78: 2129.000 2.8
MFPT FROM 31 TO 79: 2127.000 2.7
MFPT FROM 31 TO 80: 2129.000 2.8
MFPT FROM 31 TO 81: 2129.000 2.7
MFPT FROM 31 TO 82: 1419.000 2.7
MFPT FROM 31 TO 83: 755.000 2.6
MFPT FROM 31 TO 84: 769.000 2.6
MFPT FROM 31 TO 85: 765.000 2.6
MFPT FROM 31 TO 86: 769.000 2.6
MFPT FROM 31 TO 87: 789.000 2.6
MFPT FROM 31 TO 88: 787.000 2.6
MFPT FROM 31 TO 89: 787.000 2.6
MFPT FROM 31 TO 90: 787.000 2.6
MFPT FROM 31 TO 91: 787.000 2.6
MFPT FROM 31 TO 92: 787.000 2.6
MFPT FROM 31 TO 93: 747.000 2.6
MFPT FROM 31 TO 94: 731.000 2.6
MFPT FROM 31 TO 95: 741.000 2.6
MFPT FROM 31 TO 96: 747.000 2.6
MFPT FROM 31 TO 97: 745.000 2.6
MFPT FROM 31 TO 98: 743.000 2.6
MFPT FROM 31 TO 99: 745.000 2.6
MFPT FROM 31 TO 100: 747.000 2.6
MFPT FROM 31 TO 101: 747.000 2.6
MFPT FROM 31 TO 102: 747.000 2.6
MFPT FROM 31 TO 103: 747.000 2.6
MFPT FROM 31 TO 104: 747.000 2.6
MFPT FROM 31 TO 105: 747.000 2.6
MFPT FROM 31 TO 106: 747.000 2.6
MFPT FROM 31 TO 107: 747.000 2.6
MFPT FROM 31 TO 108: 743.000 2.6
MFPT FROM 31 TO 109: 741.000 2.6
MFPT FROM 31 TO 110: 747.000 2.6
MFPT FROM 31 TO 111: 731.000 2.6
MFPT FROM 31 TO 112: 747.000 2.6
MFPT FROM 31 TO 113: 1245.000 2.7
MFPT FROM 31 TO 114: 1231.000 2.7
MFPT FROM 31 TO 115: 1245.000 2.7
MFPT FROM 31 TO 116: 1245.000 2.7
MFPT FROM 31 TO 117: 1245.000 2.7
MFPT FROM 31 TO 118: 1245.000 2.7
MFPT FROM 31 TO 119: 1245.000 2.7
MFPT FROM 31 TO 120: 1245.000 2.7
MFPT FROM 31 TO 121: 1245.000 2.7
MFPT FROM 31 TO 122: 1245.000 2.7
MFPT FROM 31 TO 123: 1245.000 2.7
MFPT FROM 31 TO 124: 1243.000 2.7
MFPT FROM 31 TO 125: 1245.000 2.7
MFPT FROM 31 TO 126: 1245.000 2.7
MFPT FROM 31 TO 127: 1245.000 2.7
MFPT FROM 31 TO 128: 1233.000 2.7
MFPT FROM 31 TO 129: 1245.000 2.7
MFPT FROM 31 TO 130: 1245.000 2.7
MFPT FROM 31 TO 131: 1245.000 2.7
MFPT FROM 31 TO 132: 1245.000 2.7
MFPT FROM 31 TO 133: 1241.000 2.7
MFPT FROM 31 TO 134: 1245.000 2.7
MFPT FROM 31 TO 135: 1245.000 2.7
MFPT FROM 31 TO 136: 1305.000 2.7
MFPT FROM 31 TO 137: 1305.000 2.7
MFPT FROM 31 TO 138: 1305.000 2.7
MFPT FROM 31 TO 139: 1299.000 2.7
MFPT FROM 31 TO 140: 1303.000 2.7
MFPT FROM 31 TO 141: 2524.000 2.8
MFPT FROM 31 TO 142: 1140.000 2.7
MFPT FROM 31 TO 143: 1162.000 2.7
MFPT FROM 31 TO 144: 1162.000 2.7
MFPT FROM 31 TO 145: 1184.000 2.7
MFPT FROM 31 TO 146: 1126.000 2.7
MFPT FROM 31 TO 147: 1118.000 2.7
MFPT FROM 31 TO 148: 1138.000 2.7
MFPT FROM 31 TO 149: 1138.000 2.7
MFPT FROM 31 TO 150: 1138.000 2.6
MFPT FROM 31 TO 151: 1142.000 2.6
MFPT FROM 31 TO 152: 1140.000 2.7
MFPT FROM 31 TO 153: 1140.000 2.6
MFPT FROM 31 TO 154: 1142.000 2.6
MFPT FROM 31 TO 155: 1140.000 2.7
MFPT FROM 31 TO 156: 1140.000 2.7
MFPT FROM 31 TO 157: 1138.000 2.7
MFPT FROM 31 TO 158: 1136.000 2.7
MFPT FROM 31 TO 159: 1128.000 2.7
MFPT FROM 31 TO 160: 1128.000 2.7
MFPT FROM 31 TO 161: 1128.000 2.7
MFPT FROM 31 TO 162: 1124.000 2.7
MFPT FROM 31 TO 163: 1128.000 2.7
MFPT FROM 31 TO 164: 1128.000 2.6
MFPT FROM 31 TO 165: 1616.000 2.8
MFPT FROM 31 TO 166: 1640.000 2.7
MFPT FROM 31 TO 167: 1626.000 2.7
MFPT FROM 31 TO 168: 1630.000 2.7
MFPT FROM 31 TO 169: 1630.000 2.7
MFPT FROM 31 TO 170: 1630.000 2.7
MFPT FROM 31 TO 171: 1638.000 2.7
MFPT FROM 31 TO 172: 1638.000 2.7
MFPT FROM 31 TO 173: 1696.000 2.7
MFPT FROM 31 TO 174: 1694.000 2.7
MFPT FROM 31 TO 175: 1700.000 2.7
MFPT FROM 31 TO 176: 1535.000 2.7
MFPT FROM 31 TO 177: 1537.000 2.7
MFPT FROM 31 TO 178: 1537.000 2.7
MFPT FROM 31 TO 179: 1537.000 2.7
MFPT FROM 31 TO 180: 1537.000 2.7
MFPT FROM 31 TO 181: 1523.000 2.7
MFPT FROM 31 TO 182: 1515.000 2.7
MFPT FROM 31 TO 183: 1515.000 2.7
MFPT FROM 31 TO 184: 1515.000 2.7
MFPT FROM 31 TO 185: 1515.000 2.8
MFPT FROM 31 TO 186: 1515.000 2.8
MFPT FROM 31 TO 187: 1533.000 2.7
MFPT FROM 31 TO 188: 1521.000 2.7
MFPT FROM 31 TO 189: 1521.000 2.7
MFPT FROM 31 TO 190: 2003.000 2.7
MFPT FROM 31 TO 191: 2023.000 2.7
MFPT FROM 31 TO 192: 2023.000 2.7
MFPT FROM 31 TO 193: 2091.000 2.7
MFPT FROM 31 TO 194: 1932.000 2.7
MFPT FROM 31 TO 195: 2394.000 2.8
MFPT FROM 31 TO 196: 2400.000 2.8
MFPT FROM 31 TO 197: 2787.000 2.8
MFPT FROM 31 TO 198: 3184.000 2.8
MFPT FROM 31 TO 199: 3184.000 2.9
MFPT FROM 32 TO 0: 593.000 2.6
MFPT FROM 32 TO 1: 988.000 2.7
MFPT FROM 32 TO 2: 990.000 2.7
MFPT FROM 32 TO 3: 990.000 2.7
MFPT FROM 32 TO 4: 966.000 2.7
MFPT FROM 32 TO 5: 990.000 2.7
MFPT FROM 32 TO 6: 234.000 2.6
MFPT FROM 32 TO 7: 990.000 2.7
MFPT FROM 32 TO 8: 1385.000 2.7
MFPT FROM 32 TO 9: 1363.000 2.7
MFPT FROM 32 TO 10: 1361.000 2.7
MFPT FROM 32 TO 11: 1347.000 2.7
MFPT FROM 32 TO 12: 627.000 2.6
MFPT FROM 32 TO 13: 629.000 2.6
MFPT FROM 32 TO 14: 631.000 2.6
MFPT FROM 32 TO 15: 1.000 2.6
MFPT FROM 32 TO 16: 625.000 2.6
MFPT FROM 32 TO 17: 529.000 2.6
MFPT FROM 32 TO 18: 1758.000 2.7
MFPT FROM 32 TO 19: 1744.000 2.7
MFPT FROM 32 TO 20: 1732.000 2.8
MFPT FROM 32 TO 21: 1022.000 2.7
MFPT FROM 32 TO 22: 1026.000 2.7
MFPT FROM 32 TO 23: 398.000 2.6
MFPT FROM 32 TO 24: 398.000 2.6
MFPT FROM 32 TO 25: 398.000 2.6
MFPT FROM 32 TO 26: 398.000 2.6
MFPT FROM 32 TO 27: 398.000 2.6
MFPT FROM 32 TO 28: 398.000 2.7
MFPT FROM 32 TO 29: 398.000 2.6
MFPT FROM 32 TO 30: 398.000 2.6
MFPT FROM 32 TO 31: 398.000 2.6
MFPT FROM 32 TO 33: 398.000 2.6
MFPT FROM 32 TO 34: 398.000 2.6
MFPT FROM 32 TO 35: 398.000 2.6
MFPT FROM 32 TO 36: 398.000 2.6
MFPT FROM 32 TO 37: 372.000 2.6
MFPT FROM 32 TO 38: 398.000 2.6
MFPT FROM 32 TO 39: 398.000 2.6
MFPT FROM 32 TO 40: 398.000 2.6
MFPT FROM 32 TO 41: 398.000 2.6
MFPT FROM 32 TO 42: 398.000 2.6
MFPT FROM 32 TO 43: 398.000 2.6
MFPT FROM 32 TO 44: 398.000 2.6
MFPT FROM 32 TO 45: 392.000 2.6
MFPT FROM 32 TO 46: 398.000 2.6
MFPT FROM 32 TO 47: 398.000 2.6
MFPT FROM 32 TO 48: 398.000 2.6
MFPT FROM 32 TO 49: 398.000 2.6
MFPT FROM 32 TO 50: 398.000 2.6
MFPT FROM 32 TO 51: 398.000 2.6
MFPT FROM 32 TO 52: 398.000 2.6
MFPT FROM 32 TO 53: 398.000 2.6
MFPT FROM 32 TO 54: 398.000 2.6
MFPT FROM 32 TO 55: 398.000 2.6
MFPT FROM 32 TO 56: 398.000 2.6
MFPT FROM 32 TO 57: 398.000 2.6
MFPT FROM 32 TO 58: 398.000 2.6
MFPT FROM 32 TO 59: 390.000 2.6
MFPT FROM 32 TO 60: 398.000 2.6
MFPT FROM 32 TO 61: 398.000 2.6
MFPT FROM 32 TO 62: 350.000 2.6
MFPT FROM 32 TO 63: 398.000 2.6
MFPT FROM 32 TO 64: 398.000 2.6
MFPT FROM 32 TO 65: 398.000 2.6
MFPT FROM 32 TO 66: 398.000 2.6
MFPT FROM 32 TO 67: 350.000 2.6
MFPT FROM 32 TO 68: 398.000 2.6
MFPT FROM 32 TO 69: 398.000 2.7
MFPT FROM 32 TO 70: 398.000 2.6
MFPT FROM 32 TO 71: 1022.000 2.6
MFPT FROM 32 TO 72: 1022.000 2.7
MFPT FROM 32 TO 73: 1022.000 2.7
MFPT FROM 32 TO 74: 848.000 2.7
MFPT FROM 32 TO 75: 908.000 2.7
MFPT FROM 32 TO 76: 926.000 2.7
MFPT FROM 32 TO 77: 2129.000 2.7
MFPT FROM 32 TO 78: 2129.000 2.8
MFPT FROM 32 TO 79: 2127.000 2.7
MFPT FROM 32 TO 80: 2129.000 2.7
MFPT FROM 32 TO 81: 2129.000 2.8
MFPT FROM 32 TO 82: 1419.000 2.7
MFPT FROM 32 TO 83: 755.000 2.6
MFPT FROM 32 TO 84: 769.000 2.6
MFPT FROM 32 TO 85: 765.000 2.6
MFPT FROM 32 TO 86: 769.000 2.6
MFPT FROM 32 TO 87: 789.000 2.6
MFPT FROM 32 TO 88: 787.000 2.6
MFPT FROM 32 TO 89: 787.000 2.6
MFPT FROM 32 TO 90: 787.000 2.6
MFPT FROM 32 TO 91: 787.000 2.6
MFPT FROM 32 TO 92: 787.000 2.6
MFPT FROM 32 TO 93: 747.000 2.6
MFPT FROM 32 TO 94: 731.000 2.6
MFPT FROM 32 TO 95: 741.000 2.6
MFPT FROM 32 TO 96: 747.000 2.6
MFPT FROM 32 TO 97: 745.000 2.6
MFPT FROM 32 TO 98: 743.000 2.6
MFPT FROM 32 TO 99: 745.000 2.6
MFPT FROM 32 TO 100: 747.000 2.6
MFPT FROM 32 TO 101: 747.000 2.6
MFPT FROM 32 TO 102: 747.000 2.6
MFPT FROM 32 TO 103: 747.000 2.6
MFPT FROM 32 TO 104: 747.000 2.6
MFPT FROM 32 TO 105: 747.000 2.6
MFPT FROM 32 TO 106: 747.000 2.6
MFPT FROM 32 TO 107: 747.000 2.6
MFPT FROM 32 TO 108: 743.000 2.6
MFPT FROM 32 TO 109: 741.000 2.6
MFPT FROM 32 TO 110: 747.000 2.6
MFPT FROM 32 TO 111: 731.000 2.6
MFPT FROM 32 TO 112: 747.000 2.6
MFPT FROM 32 TO 113: 1245.000 2.7
MFPT FROM 32 TO 114: 1231.000 2.7
MFPT FROM 32 TO 115: 1245.000 2.7
MFPT FROM 32 TO 116: 1245.000 2.8
MFPT FROM 32 TO 117: 1245.000 2.7
MFPT FROM 32 TO 118: 1245.000 2.7
MFPT FROM 32 TO 119: 1245.000 2.7
MFPT FROM 32 TO 120: 1245.000 2.7
MFPT FROM 32 TO 121: 1245.000 2.7
MFPT FROM 32 TO 122: 1245.000 2.7
MFPT FROM 32 TO 123: 1245.000 2.7
MFPT FROM 32 TO 124: 1243.000 2.7
MFPT FROM 32 TO 125: 1245.000 2.7
MFPT FROM 32 TO 126: 1245.000 2.7
MFPT FROM 32 TO 127: 1245.000 2.7
MFPT FROM 32 TO 128: 1233.000 2.7
MFPT FROM 32 TO 129: 1245.000 2.7
MFPT FROM 32 TO 130: 1245.000 2.7
MFPT FROM 32 TO 131: 1245.000 2.7
MFPT FROM 32 TO 132: 1245.000 2.7
MFPT FROM 32 TO 133: 1241.000 2.7
MFPT FROM 32 TO 134: 1245.000 2.7
MFPT FROM 32 TO 135: 1245.000 2.7
MFPT FROM 32 TO 136: 1305.000 2.7
MFPT FROM 32 TO 137: 1305.000 2.7
MFPT FROM 32 TO 138: 1305.000 2.7
MFPT FROM 32 TO 139: 1299.000 2.7
MFPT FROM 32 TO 140: 1303.000 2.7
MFPT FROM 32 TO 141: 2524.000 2.8
MFPT FROM 32 TO 142: 1140.000 2.7
MFPT FROM 32 TO 143: 1162.000 2.6
MFPT FROM 32 TO 144: 1162.000 2.7
MFPT FROM 32 TO 145: 1184.000 2.7
MFPT FROM 32 TO 146: 1126.000 2.7
MFPT FROM 32 TO 147: 1118.000 2.7
MFPT FROM 32 TO 148: 1138.000 2.7
MFPT FROM 32 TO 149: 1138.000 2.6
MFPT FROM 32 TO 150: 1138.000 2.7
MFPT FROM 32 TO 151: 1142.000 2.7
MFPT FROM 32 TO 152: 1140.000 2.7
MFPT FROM 32 TO 153: 1140.000 2.6
MFPT FROM 32 TO 154: 1142.000 2.7
MFPT FROM 32 TO 155: 1140.000 2.6
MFPT FROM 32 TO 156: 1140.000 2.7
MFPT FROM 32 TO 157: 1138.000 2.7
MFPT FROM 32 TO 158: 1136.000 2.7
MFPT FROM 32 TO 159: 1128.000 2.8
MFPT FROM 32 TO 160: 1128.000 2.7
MFPT FROM 32 TO 161: 1128.000 2.7
MFPT FROM 32 TO 162: 1124.000 2.7
MFPT FROM 32 TO 163: 1128.000 2.7
MFPT FROM 32 TO 164: 1128.000 2.7
MFPT FROM 32 TO 165: 1616.000 2.7
MFPT FROM 32 TO 166: 1640.000 2.7
MFPT FROM 32 TO 167: 1626.000 2.7
MFPT FROM 32 TO 168: 1630.000 2.7
MFPT FROM 32 TO 169: 1630.000 2.7
MFPT FROM 32 TO 170: 1630.000 2.7
MFPT FROM 32 TO 171: 1638.000 2.7
MFPT FROM 32 TO 172: 1638.000 2.7
MFPT FROM 32 TO 173: 1696.000 2.7
MFPT FROM 32 TO 174: 1694.000 2.7
MFPT FROM 32 TO 175: 1700.000 2.7
MFPT FROM 32 TO 176: 1535.000 2.7
MFPT FROM 32 TO 177: 1537.000 2.7
MFPT FROM 32 TO 178: 1537.000 2.7
MFPT FROM 32 TO 179: 1537.000 2.7
MFPT FROM 32 TO 180: 1537.000 2.7
MFPT FROM 32 TO 181: 1523.000 2.7
MFPT FROM 32 TO 182: 1515.000 2.7
MFPT FROM 32 TO 183: 1515.000 2.7
MFPT FROM 32 TO 184: 1515.000 2.7
MFPT FROM 32 TO 185: 1515.000 2.7
MFPT FROM 32 TO 186: 1515.000 2.8
MFPT FROM 32 TO 187: 1533.000 2.7
MFPT FROM 32 TO 188: 1521.000 2.7
MFPT FROM 32 TO 189: 1521.000 2.7
MFPT FROM 32 TO 190: 2003.000 2.8
MFPT FROM 32 TO 191: 2023.000 2.8
MFPT FROM 32 TO 192: 2023.000 2.8
MFPT FROM 32 TO 193: 2091.000 2.7
MFPT FROM 32 TO 194: 1932.000 2.7
MFPT FROM 32 TO 195: 2394.000 2.8
MFPT FROM 32 TO 196: 2400.000 2.8
MFPT FROM 32 TO 197: 2787.000 2.8
MFPT FROM 32 TO 198: 3184.000 2.8
MFPT FROM 32 TO 199: 3184.000 2.8
MFPT FROM 33 TO 0: 593.000 2.5
MFPT FROM 33 TO 1: 988.000 2.5
MFPT FROM 33 TO 2: 990.000 2.5
MFPT FROM 33 TO 3: 990.000 2.5
MFPT FROM 33 TO 4: 966.000 2.5
MFPT FROM 33 TO 5: 990.000 2.5
MFPT FROM 33 TO 6: 234.000 2.5
MFPT FROM 33 TO 7: 990.000 2.6
MFPT FROM 33 TO 8: 1385.000 2.6
MFPT FROM 33 TO 9: 1363.000 2.6
MFPT FROM 33 TO 10: 1361.000 2.6
MFPT FROM 33 TO 11: 1347.000 2.6
MFPT FROM 33 TO 12: 627.000 2.5
MFPT FROM 33 TO 13: 629.000 2.5
MFPT FROM 33 TO 14: 631.000 2.5
MFPT FROM 33 TO 15: 1.000 2.5
MFPT FROM 33 TO 16: 625.000 2.5
MFPT FROM 33 TO 17: 529.000 2.5
MFPT FROM 33 TO 18: 1758.000 2.6
MFPT FROM 33 TO 19: 1744.000 2.6
MFPT FROM 33 TO 20: 1732.000 2.6
MFPT FROM 33 TO 21: 1022.000 2.5
MFPT FROM 33 TO 22: 1026.000 2.5
MFPT FROM 33 TO 23: 398.000 2.5
MFPT FROM 33 TO 24: 398.000 2.5
MFPT FROM 33 TO 25: 398.000 2.5
MFPT FROM 33 TO 26: 398.000 2.5
MFPT FROM 33 TO 27: 398.000 2.5
MFPT FROM 33 TO 28: 398.000 2.5
MFPT FROM 33 TO 29: 398.000 2.5
MFPT FROM 33 TO 30: 398.000 2.5
MFPT FROM 33 TO 31: 398.000 2.5
MFPT FROM 33 TO 32: 398.000 2.5
MFPT FROM 33 TO 34: 398.000 2.5
MFPT FROM 33 TO 35: 398.000 2.5
MFPT FROM 33 TO 36: 398.000 2.5
MFPT FROM 33 TO 37: 372.000 2.5
MFPT FROM 33 TO 38: 398.000 2.5
MFPT FROM 33 TO 39: 398.000 2.5
MFPT FROM 33 TO 40: 398.000 2.5
MFPT FROM 33 TO 41: 398.000 2.5
MFPT FROM 33 TO 42: 398.000 2.5
MFPT FROM 33 TO 43: 398.000 2.5
MFPT FROM 33 TO 44: 398.000 2.5
MFPT FROM 33 TO 45: 392.000 2.5
MFPT FROM 33 TO 46: 398.000 2.5
MFPT FROM 33 TO 47: 398.000 2.5
MFPT FROM 33 TO 48: 398.000 2.5
MFPT FROM 33 TO 49: 398.000 2.5
MFPT FROM 33 TO 50: 398.000 2.5
MFPT FROM 33 TO 51: 398.000 2.5
MFPT FROM 33 TO 52: 398.000 2.5
MFPT FROM 33 TO 53: 398.000 2.5
MFPT FROM 33 TO 54: 398.000 2.5
MFPT FROM 33 TO 55: 398.000 2.5
MFPT FROM 33 TO 56: 398.000 2.5
MFPT FROM 33 TO 57: 398.000 2.5
MFPT FROM 33 TO 58: 398.000 2.5
MFPT FROM 33 TO 59: 390.000 2.5
MFPT FROM 33 TO 60: 398.000 2.5
MFPT FROM 33 TO 61: 398.000 2.5
MFPT FROM 33 TO 62: 350.000 2.5
MFPT FROM 33 TO 63: 398.000 2.5
MFPT FROM 33 TO 64: 398.000 2.5
MFPT FROM 33 TO 65: 398.000 2.5
MFPT FROM 33 TO 66: 398.000 2.5
MFPT FROM 33 TO 67: 350.000 2.5
MFPT FROM 33 TO 68: 398.000 2.5
MFPT FROM 33 TO 69: 398.000 2.5
MFPT FROM 33 TO 70: 398.000 2.6
MFPT FROM 33 TO 71: 1022.000 2.6
MFPT FROM 33 TO 72: 1022.000 2.5
MFPT FROM 33 TO 73: 1022.000 2.5
MFPT FROM 33 TO 74: 848.000 2.5
MFPT FROM 33 TO 75: 908.000 2.5
MFPT FROM 33 TO 76: 926.000 2.6
MFPT FROM 33 TO 77: 2129.000 2.6
MFPT FROM 33 TO 78: 2129.000 2.6
MFPT FROM 33 TO 79: 2127.000 2.6
MFPT FROM 33 TO 80: 2129.000 2.6
MFPT FROM 33 TO 81: 2129.000 2.7
MFPT FROM 33 TO 82: 1419.000 2.6
MFPT FROM 33 TO 83: 755.000 2.5
MFPT FROM 33 TO 84: 769.000 2.6
MFPT FROM 33 TO 85: 765.000 2.5
MFPT FROM 33 TO 86: 769.000 2.5
MFPT FROM 33 TO 87: 789.000 2.5
MFPT FROM 33 TO 88: 787.000 2.5
MFPT FROM 33 TO 89: 787.000 2.5
MFPT FROM 33 TO 90: 787.000 2.5
MFPT FROM 33 TO 91: 787.000 2.5
MFPT FROM 33 TO 92: 787.000 2.6
MFPT FROM 33 TO 93: 747.000 2.5
MFPT FROM 33 TO 94: 731.000 2.5
MFPT FROM 33 TO 95: 741.000 2.5
MFPT FROM 33 TO 96: 747.000 2.5
MFPT FROM 33 TO 97: 745.000 2.5
MFPT FROM 33 TO 98: 743.000 2.5
MFPT FROM 33 TO 99: 745.000 2.5
MFPT FROM 33 TO 100: 747.000 2.5
MFPT FROM 33 TO 101: 747.000 2.5
MFPT FROM 33 TO 102: 747.000 2.5
MFPT FROM 33 TO 103: 747.000 2.5
MFPT FROM 33 TO 104: 747.000 2.5
MFPT FROM 33 TO 105: 747.000 2.5
MFPT FROM 33 TO 106: 747.000 2.5
MFPT FROM 33 TO 107: 747.000 2.5
MFPT FROM 33 TO 108: 743.000 2.5
MFPT FROM 33 TO 109: 741.000 2.5
MFPT FROM 33 TO 110: 747.000 2.5
MFPT FROM 33 TO 111: 731.000 2.5
MFPT FROM 33 TO 112: 747.000 2.5
MFPT FROM 33 TO 113: 1245.000 2.6
MFPT FROM 33 TO 114: 1231.000 2.6
MFPT FROM 33 TO 115: 1245.000 2.6
MFPT FROM 33 TO 116: 1245.000 2.6
MFPT FROM 33 TO 117: 1245.000 2.6
MFPT FROM 33 TO 118: 1245.000 2.6
MFPT FROM 33 TO 119: 1245.000 2.6
MFPT FROM 33 TO 120: 1245.000 2.6
MFPT FROM 33 TO 121: 1245.000 2.6
MFPT FROM 33 TO 122: 1245.000 2.6
MFPT FROM 33 TO 123: 1245.000 2.6
MFPT FROM 33 TO 124: 1243.000 2.6
MFPT FROM 33 TO 125: 1245.000 2.6
MFPT FROM 33 TO 126: 1245.000 2.6
MFPT FROM 33 TO 127: 1245.000 2.6
MFPT FROM 33 TO 128: 1233.000 2.6
MFPT FROM 33 TO 129: 1245.000 2.6
MFPT FROM 33 TO 130: 1245.000 2.6
MFPT FROM 33 TO 131: 1245.000 2.6
MFPT FROM 33 TO 132: 1245.000 2.6
MFPT FROM 33 TO 133: 1241.000 2.6
MFPT FROM 33 TO 134: 1245.000 2.6
MFPT FROM 33 TO 135: 1245.000 2.6
MFPT FROM 33 TO 136: 1305.000 2.6
MFPT FROM 33 TO 137: 1305.000 2.6
MFPT FROM 33 TO 138: 1305.000 2.6
MFPT FROM 33 TO 139: 1299.000 2.6
MFPT FROM 33 TO 140: 1303.000 2.6
MFPT FROM 33 TO 141: 2524.000 2.6
MFPT FROM 33 TO 142: 1140.000 2.5
MFPT FROM 33 TO 143: 1162.000 2.6
MFPT FROM 33 TO 144: 1162.000 2.5
MFPT FROM 33 TO 145: 1184.000 2.5
MFPT FROM 33 TO 146: 1126.000 2.6
MFPT FROM 33 TO 147: 1118.000 2.5
MFPT FROM 33 TO 148: 1138.000 2.6
MFPT FROM 33 TO 149: 1138.000 2.6
MFPT FROM 33 TO 150: 1138.000 2.5
MFPT FROM 33 TO 151: 1142.000 2.5
MFPT FROM 33 TO 152: 1140.000 2.5
MFPT FROM 33 TO 153: 1140.000 2.5
MFPT FROM 33 TO 154: 1142.000 2.7
MFPT FROM 33 TO 155: 1140.000 2.5
MFPT FROM 33 TO 156: 1140.000 2.6
MFPT FROM 33 TO 157: 1138.000 2.6
MFPT FROM 33 TO 158: 1136.000 2.5
MFPT FROM 33 TO 159: 1128.000 2.5
MFPT FROM 33 TO 160: 1128.000 2.5
MFPT FROM 33 TO 161: 1128.000 2.5
MFPT FROM 33 TO 162: 1124.000 2.5
MFPT FROM 33 TO 163: 1128.000 2.5
MFPT FROM 33 TO 164: 1128.000 2.6
MFPT FROM 33 TO 165: 1616.000 2.6
MFPT FROM 33 TO 166: 1640.000 2.6
MFPT FROM 33 TO 167: 1626.000 2.6
MFPT FROM 33 TO 168: 1630.000 2.6
MFPT FROM 33 TO 169: 1630.000 2.6
MFPT FROM 33 TO 170: 1630.000 2.6
MFPT FROM 33 TO 171: 1638.000 2.6
MFPT FROM 33 TO 172: 1638.000 2.6
MFPT FROM 33 TO 173: 1696.000 2.6
MFPT FROM 33 TO 174: 1694.000 2.6
MFPT FROM 33 TO 175: 1700.000 2.6
MFPT FROM 33 TO 176: 1535.000 2.6
MFPT FROM 33 TO 177: 1537.000 2.6
MFPT FROM 33 TO 178: 1537.000 2.6
MFPT FROM 33 TO 179: 1537.000 2.6
MFPT FROM 33 TO 180: 1537.000 2.6
MFPT FROM 33 TO 181: 1523.000 2.6
MFPT FROM 33 TO 182: 1515.000 2.6
MFPT FROM 33 TO 183: 1515.000 2.6
MFPT FROM 33 TO 184: 1515.000 2.6
MFPT FROM 33 TO 185: 1515.000 2.6
MFPT FROM 33 TO 186: 1515.000 2.6
MFPT FROM 33 TO 187: 1533.000 2.6
MFPT FROM 33 TO 188: 1521.000 2.6
MFPT FROM 33 TO 189: 1521.000 2.6
MFPT FROM 33 TO 190: 2003.000 2.6
MFPT FROM 33 TO 191: 2023.000 2.6
MFPT FROM 33 TO 192: 2023.000 2.6
MFPT FROM 33 TO 193: 2091.000 2.6
MFPT FROM 33 TO 194: 1932.000 2.6
MFPT FROM 33 TO 195: 2394.000 2.6
MFPT FROM 33 TO 196: 2400.000 2.7
MFPT FROM 33 TO 197: 2787.000 2.7
MFPT FROM 33 TO 198: 3184.000 2.7
MFPT FROM 33 TO 199: 3184.000 2.7
MFPT FROM 34 TO 0: 593.000 2.5
MFPT FROM 34 TO 1: 988.000 2.6
MFPT FROM 34 TO 2: 990.000 2.5
MFPT FROM 34 TO 3: 990.000 2.5
MFPT FROM 34 TO 4: 966.000 2.5
MFPT FROM 34 TO 5: 990.000 2.5
MFPT FROM 34 TO 6: 234.000 2.5
MFPT FROM 34 TO 7: 990.000 2.5
MFPT FROM 34 TO 8: 1385.000 2.6
MFPT FROM 34 TO 9: 1363.000 2.6
MFPT FROM 34 TO 10: 1361.000 2.6
MFPT FROM 34 TO 11: 1347.000 2.6
MFPT FROM 34 TO 12: 627.000 2.5
MFPT FROM 34 TO 13: 629.000 2.5
MFPT FROM 34 TO 14: 631.000 2.5
MFPT FROM 34 TO 15: 1.000 2.5
MFPT FROM 34 TO 16: 625.000 2.5
MFPT FROM 34 TO 17: 529.000 2.5
MFPT FROM 34 TO 18: 1758.000 2.6
MFPT FROM 34 TO 19: 1744.000 2.6
MFPT FROM 34 TO 20: 1732.000 2.7
MFPT FROM 34 TO 21: 1022.000 2.5
MFPT FROM 34 TO 22: 1026.000 2.5
MFPT FROM 34 TO 23: 398.000 2.5
MFPT FROM 34 TO 24: 398.000 2.5
MFPT FROM 34 TO 25: 398.000 2.5
MFPT FROM 34 TO 26: 398.000 2.5
MFPT FROM 34 TO 27: 398.000 2.5
MFPT FROM 34 TO 28: 398.000 2.5
MFPT FROM 34 TO 29: 398.000 2.5
MFPT FROM 34 TO 30: 398.000 2.5
MFPT FROM 34 TO 31: 398.000 2.5
MFPT FROM 34 TO 32: 398.000 2.5
MFPT FROM 34 TO 33: 398.000 2.5
MFPT FROM 34 TO 35: 398.000 2.5
MFPT FROM 34 TO 36: 398.000 2.6
MFPT FROM 34 TO 37: 372.000 2.5
MFPT FROM 34 TO 38: 398.000 2.5
MFPT FROM 34 TO 39: 398.000 2.5
MFPT FROM 34 TO 40: 398.000 2.5
MFPT FROM 34 TO 41: 398.000 2.5
MFPT FROM 34 TO 42: 398.000 2.5
MFPT FROM 34 TO 43: 398.000 2.5
MFPT FROM 34 TO 44: 398.000 2.5
MFPT FROM 34 TO 45: 392.000 2.5
MFPT FROM 34 TO 46: 398.000 2.5
MFPT FROM 34 TO 47: 398.000 2.5
MFPT FROM 34 TO 48: 398.000 2.5
MFPT FROM 34 TO 49: 398.000 2.5
MFPT FROM 34 TO 50: 398.000 2.5
MFPT FROM 34 TO 51: 398.000 2.5
MFPT FROM 34 TO 52: 398.000 2.5
MFPT FROM 34 TO 53: 398.000 2.5
MFPT FROM 34 TO 54: 398.000 2.5
MFPT FROM 34 TO 55: 398.000 2.5
MFPT FROM 34 TO 56: 398.000 2.5
MFPT FROM 34 TO 57: 398.000 2.5
MFPT FROM 34 TO 58: 398.000 2.5
MFPT FROM 34 TO 59: 390.000 2.5
MFPT FROM 34 TO 60: 398.000 2.5
MFPT FROM 34 TO 61: 398.000 2.5
MFPT FROM 34 TO 62: 350.000 2.5
MFPT FROM 34 TO 63: 398.000 2.5
MFPT FROM 34 TO 64: 398.000 2.5
MFPT FROM 34 TO 65: 398.000 2.5
MFPT FROM 34 TO 66: 398.000 2.5
MFPT FROM 34 TO 67: 350.000 2.5
MFPT FROM 34 TO 68: 398.000 2.5
MFPT FROM 34 TO 69: 398.000 2.6
MFPT FROM 34 TO 70: 398.000 2.5
MFPT FROM 34 TO 71: 1022.000 2.5
MFPT FROM 34 TO 72: 1022.000 2.5
MFPT FROM 34 TO 73: 1022.000 2.5
MFPT FROM 34 TO 74: 848.000 2.5
MFPT FROM 34 TO 75: 908.000 2.6
MFPT FROM 34 TO 76: 926.000 2.5
MFPT FROM 34 TO 77: 2129.000 2.6
MFPT FROM 34 TO 78: 2129.000 2.6
MFPT FROM 34 TO 79: 2127.000 2.7
MFPT FROM 34 TO 80: 2129.000 2.6
MFPT FROM 34 TO 81: 2129.000 2.7
MFPT FROM 34 TO 82: 1419.000 2.6
MFPT FROM 34 TO 83: 755.000 2.5
MFPT FROM 34 TO 84: 769.000 2.5
MFPT FROM 34 TO 85: 765.000 2.5
MFPT FROM 34 TO 86: 769.000 2.6
MFPT FROM 34 TO 87: 789.000 2.5
MFPT FROM 34 TO 88: 787.000 2.5
MFPT FROM 34 TO 89: 787.000 2.5
MFPT FROM 34 TO 90: 787.000 2.5
MFPT FROM 34 TO 91: 787.000 2.5
MFPT FROM 34 TO 92: 787.000 2.5
MFPT FROM 34 TO 93: 747.000 2.5
MFPT FROM 34 TO 94: 731.000 2.5
MFPT FROM 34 TO 95: 741.000 2.5
MFPT FROM 34 TO 96: 747.000 2.5
MFPT FROM 34 TO 97: 745.000 2.5
MFPT FROM 34 TO 98: 743.000 2.5
MFPT FROM 34 TO 99: 745.000 2.6
MFPT FROM 34 TO 100: 747.000 2.5
MFPT FROM 34 TO 101: 747.000 2.5
MFPT FROM 34 TO 102: 747.000 2.6
MFPT FROM 34 TO 103: 747.000 2.5
MFPT FROM 34 TO 104: 747.000 2.5
MFPT FROM 34 TO 105: 747.000 2.5
MFPT FROM 34 TO 106: 747.000 2.5
MFPT FROM 34 TO 107: 747.000 2.5
MFPT FROM 34 TO 108: 743.000 2.5
MFPT FROM 34 TO 109: 741.000 2.5
MFPT FROM 34 TO 110: 747.000 2.5
MFPT FROM 34 TO 111: 731.000 2.5
MFPT FROM 34 TO 112: 747.000 2.5
MFPT FROM 34 TO 113: 1245.000 2.6
MFPT FROM 34 TO 114: 1231.000 2.6
MFPT FROM 34 TO 115: 1245.000 2.6
MFPT FROM 34 TO 116: 1245.000 2.7
MFPT FROM 34 TO 117: 1245.000 2.6
MFPT FROM 34 TO 118: 1245.000 2.6
MFPT FROM 34 TO 119: 1245.000 2.6
MFPT FROM 34 TO 120: 1245.000 2.6
MFPT FROM 34 TO 121: 1245.000 2.6
MFPT FROM 34 TO 122: 1245.000 2.6
MFPT FROM 34 TO 123: 1245.000 2.6
MFPT FROM 34 TO 124: 1243.000 2.6
MFPT FROM 34 TO 125: 1245.000 2.6
MFPT FROM 34 TO 126: 1245.000 2.6
MFPT FROM 34 TO 127: 1245.000 2.6
MFPT FROM 34 TO 128: 1233.000 2.6
MFPT FROM 34 TO 129: 1245.000 2.6
MFPT FROM 34 TO 130: 1245.000 2.6
MFPT FROM 34 TO 131: 1245.000 2.6
MFPT FROM 34 TO 132: 1245.000 2.6
MFPT FROM 34 TO 133: 1241.000 2.6
MFPT FROM 34 TO 134: 1245.000 2.6
MFPT FROM 34 TO 135: 1245.000 2.6
MFPT FROM 34 TO 136: 1305.000 2.6
MFPT FROM 34 TO 137: 1305.000 2.6
MFPT FROM 34 TO 138: 1305.000 2.6
MFPT FROM 34 TO 139: 1299.000 2.6
MFPT FROM 34 TO 140: 1303.000 2.6
MFPT FROM 34 TO 141: 2524.000 2.7
MFPT FROM 34 TO 142: 1140.000 2.5
MFPT FROM 34 TO 143: 1162.000 2.6
MFPT FROM 34 TO 144: 1162.000 2.5
MFPT FROM 34 TO 145: 1184.000 2.5
MFPT FROM 34 TO 146: 1126.000 2.6
MFPT FROM 34 TO 147: 1118.000 2.5
MFPT FROM 34 TO 148: 1138.000 2.5
MFPT FROM 34 TO 149: 1138.000 2.5
MFPT FROM 34 TO 150: 1138.000 2.5
MFPT FROM 34 TO 151: 1142.000 2.5
MFPT FROM 34 TO 152: 1140.000 2.5
MFPT FROM 34 TO 153: 1140.000 2.5
MFPT FROM 34 TO 154: 1142.000 2.5
MFPT FROM 34 TO 155: 1140.000 2.6
MFPT FROM 34 TO 156: 1140.000 2.6
MFPT FROM 34 TO 157: 1138.000 2.6
MFPT FROM 34 TO 158: 1136.000 2.5
MFPT FROM 34 TO 159: 1128.000 2.5
MFPT FROM 34 TO 160: 1128.000 2.5
MFPT FROM 34 TO 161: 1128.000 2.6
MFPT FROM 34 TO 162: 1124.000 2.5
MFPT FROM 34 TO 163: 1128.000 2.6
MFPT FROM 34 TO 164: 1128.000 2.6
MFPT FROM 34 TO 165: 1616.000 2.6
MFPT FROM 34 TO 166: 1640.000 2.6
MFPT FROM 34 TO 167: 1626.000 2.6
MFPT FROM 34 TO 168: 1630.000 2.6
MFPT FROM 34 TO 169: 1630.000 2.6
MFPT FROM 34 TO 170: 1630.000 2.6
MFPT FROM 34 TO 171: 1638.000 2.6
MFPT FROM 34 TO 172: 1638.000 2.6
MFPT FROM 34 TO 173: 1696.000 2.6
MFPT FROM 34 TO 174: 1694.000 2.6
MFPT FROM 34 TO 175: 1700.000 2.6
MFPT FROM 34 TO 176: 1535.000 2.6
MFPT FROM 34 TO 177: 1537.000 2.6
MFPT FROM 34 TO 178: 1537.000 2.6
MFPT FROM 34 TO 179: 1537.000 2.6
MFPT FROM 34 TO 180: 1537.000 2.6
MFPT FROM 34 TO 181: 1523.000 2.6
MFPT FROM 34 TO 182: 1515.000 2.6
MFPT FROM 34 TO 183: 1515.000 2.6
MFPT FROM 34 TO 184: 1515.000 2.6
MFPT FROM 34 TO 185: 1515.000 2.6
MFPT FROM 34 TO 186: 1515.000 2.6
MFPT FROM 34 TO 187: 1533.000 2.6
MFPT FROM 34 TO 188: 1521.000 2.6
MFPT FROM 34 TO 189: 1521.000 2.6
MFPT FROM 34 TO 190: 2003.000 2.6
MFPT FROM 34 TO 191: 2023.000 2.6
MFPT FROM 34 TO 192: 2023.000 2.6
MFPT FROM 34 TO 193: 2091.000 2.6
MFPT FROM 34 TO 194: 1932.000 2.6
MFPT FROM 34 TO 195: 2394.000 2.7
MFPT FROM 34 TO 196: 2400.000 2.7
MFPT FROM 34 TO 197: 2787.000 2.7
MFPT FROM 34 TO 198: 3184.000 2.7
MFPT FROM 34 TO 199: 3184.000 2.7
MFPT FROM 35 TO 0: 593.000 2.5
MFPT FROM 35 TO 1: 988.000 2.5
MFPT FROM 35 TO 2: 990.000 2.5
MFPT FROM 35 TO 3: 990.000 2.5
MFPT FROM 35 TO 4: 966.000 2.5
MFPT FROM 35 TO 5: 990.000 2.5
MFPT FROM 35 TO 6: 234.000 2.5
MFPT FROM 35 TO 7: 990.000 2.6
MFPT FROM 35 TO 8: 1385.000 2.6
MFPT FROM 35 TO 9: 1363.000 2.6
MFPT FROM 35 TO 10: 1361.000 2.6
MFPT FROM 35 TO 11: 1347.000 2.6
MFPT FROM 35 TO 12: 627.000 2.5
MFPT FROM 35 TO 13: 629.000 2.5
MFPT FROM 35 TO 14: 631.000 2.5
MFPT FROM 35 TO 15: 1.000 2.5
MFPT FROM 35 TO 16: 625.000 2.6
MFPT FROM 35 TO 17: 529.000 2.5
MFPT FROM 35 TO 18: 1758.000 2.6
MFPT FROM 35 TO 19: 1744.000 2.6
MFPT FROM 35 TO 20: 1732.000 2.6
MFPT FROM 35 TO 21: 1022.000 2.5
MFPT FROM 35 TO 22: 1026.000 2.5
MFPT FROM 35 TO 23: 398.000 2.5
MFPT FROM 35 TO 24: 398.000 2.5
MFPT FROM 35 TO 25: 398.000 2.5
MFPT FROM 35 TO 26: 398.000 2.5
MFPT FROM 35 TO 27: 398.000 2.5
MFPT FROM 35 TO 28: 398.000 2.5
MFPT FROM 35 TO 29: 398.000 2.5
MFPT FROM 35 TO 30: 398.000 2.5
MFPT FROM 35 TO 31: 398.000 2.5
MFPT FROM 35 TO 32: 398.000 2.5
MFPT FROM 35 TO 33: 398.000 2.5
MFPT FROM 35 TO 34: 398.000 2.5
MFPT FROM 35 TO 36: 398.000 2.5
MFPT FROM 35 TO 37: 372.000 2.5
MFPT FROM 35 TO 38: 398.000 2.5
MFPT FROM 35 TO 39: 398.000 2.5
MFPT FROM 35 TO 40: 398.000 2.5
MFPT FROM 35 TO 41: 398.000 2.5
MFPT FROM 35 TO 42: 398.000 2.5
MFPT FROM 35 TO 43: 398.000 2.6
MFPT FROM 35 TO 44: 398.000 2.5
MFPT FROM 35 TO 45: 392.000 2.5
MFPT FROM 35 TO 46: 398.000 2.5
MFPT FROM 35 TO 47: 398.000 2.5
MFPT FROM 35 TO 48: 398.000 2.5
MFPT FROM 35 TO 49: 398.000 2.5
MFPT FROM 35 TO 50: 398.000 2.5
MFPT FROM 35 TO 51: 398.000 2.5
MFPT FROM 35 TO 52: 398.000 2.5
MFPT FROM 35 TO 53: 398.000 2.5
MFPT FROM 35 TO 54: 398.000 2.5
MFPT FROM 35 TO 55: 398.000 2.5
MFPT FROM 35 TO 56: 398.000 2.5
MFPT FROM 35 TO 57: 398.000 2.5
MFPT FROM 35 TO 58: 398.000 2.5
MFPT FROM 35 TO 59: 390.000 2.5
MFPT FROM 35 TO 60: 398.000 2.5
MFPT FROM 35 TO 61: 398.000 2.5
MFPT FROM 35 TO 62: 350.000 2.5
MFPT FROM 35 TO 63: 398.000 2.5
MFPT FROM 35 TO 64: 398.000 2.6
MFPT FROM 35 TO 65: 398.000 2.5
MFPT FROM 35 TO 66: 398.000 2.5
MFPT FROM 35 TO 67: 350.000 2.5
MFPT FROM 35 TO 68: 398.000 2.5
MFPT FROM 35 TO 69: 398.000 2.5
MFPT FROM 35 TO 70: 398.000 2.5
MFPT FROM 35 TO 71: 1022.000 2.5
MFPT FROM 35 TO 72: 1022.000 2.5
MFPT FROM 35 TO 73: 1022.000 2.6
MFPT FROM 35 TO 74: 848.000 2.5
MFPT FROM 35 TO 75: 908.000 2.5
MFPT FROM 35 TO 76: 926.000 2.5
MFPT FROM 35 TO 77: 2129.000 2.6
MFPT FROM 35 TO 78: 2129.000 2.6
MFPT FROM 35 TO 79: 2127.000 2.6
MFPT FROM 35 TO 80: 2129.000 2.6
MFPT FROM 35 TO 81: 2129.000 2.7
MFPT FROM 35 TO 82: 1419.000 2.6
MFPT FROM 35 TO 83: 755.000 2.5
MFPT FROM 35 TO 84: 769.000 2.5
MFPT FROM 35 TO 85: 765.000 2.5
MFPT FROM 35 TO 86: 769.000 2.5
MFPT FROM 35 TO 87: 789.000 2.5
MFPT FROM 35 TO 88: 787.000 2.6
MFPT FROM 35 TO 89: 787.000 2.5
MFPT FROM 35 TO 90: 787.000 2.5
MFPT FROM 35 TO 91: 787.000 2.5
MFPT FROM 35 TO 92: 787.000 2.5
MFPT FROM 35 TO 93: 747.000 2.5
MFPT FROM 35 TO 94: 731.000 2.5
MFPT FROM 35 TO 95: 741.000 2.5
MFPT FROM 35 TO 96: 747.000 2.5
MFPT FROM 35 TO 97: 745.000 2.5
MFPT FROM 35 TO 98: 743.000 2.5
MFPT FROM 35 TO 99: 745.000 2.5
MFPT FROM 35 TO 100: 747.000 2.5
MFPT FROM 35 TO 101: 747.000 2.5
MFPT FROM 35 TO 102: 747.000 2.5
MFPT FROM 35 TO 103: 747.000 2.5
MFPT FROM 35 TO 104: 747.000 2.5
MFPT FROM 35 TO 105: 747.000 2.5
MFPT FROM 35 TO 106: 747.000 2.5
MFPT FROM 35 TO 107: 747.000 2.5
MFPT FROM 35 TO 108: 743.000 2.5
MFPT FROM 35 TO 109: 741.000 2.5
MFPT FROM 35 TO 110: 747.000 2.5
MFPT FROM 35 TO 111: 731.000 2.5
MFPT FROM 35 TO 112: 747.000 2.5
MFPT FROM 35 TO 113: 1245.000 2.6
MFPT FROM 35 TO 114: 1231.000 2.6
MFPT FROM 35 TO 115: 1245.000 2.6
MFPT FROM 35 TO 116: 1245.000 2.6
MFPT FROM 35 TO 117: 1245.000 2.6
MFPT FROM 35 TO 118: 1245.000 2.6
MFPT FROM 35 TO 119: 1245.000 2.6
MFPT FROM 35 TO 120: 1245.000 2.6
MFPT FROM 35 TO 121: 1245.000 2.6
MFPT FROM 35 TO 122: 1245.000 2.6
MFPT FROM 35 TO 123: 1245.000 2.6
MFPT FROM 35 TO 124: 1243.000 2.6
MFPT FROM 35 TO 125: 1245.000 2.6
MFPT FROM 35 TO 126: 1245.000 2.6
MFPT FROM 35 TO 127: 1245.000 2.6
MFPT FROM 35 TO 128: 1233.000 2.6
MFPT FROM 35 TO 129: 1245.000 2.6
MFPT FROM 35 TO 130: 1245.000 2.6
MFPT FROM 35 TO 131: 1245.000 2.6
MFPT FROM 35 TO 132: 1245.000 2.6
MFPT FROM 35 TO 133: 1241.000 2.6
MFPT FROM 35 TO 134: 1245.000 2.6
MFPT FROM 35 TO 135: 1245.000 2.6
MFPT FROM 35 TO 136: 1305.000 2.6
MFPT FROM 35 TO 137: 1305.000 2.6
MFPT FROM 35 TO 138: 1305.000 2.6
MFPT FROM 35 TO 139: 1299.000 2.6
MFPT FROM 35 TO 140: 1303.000 2.6
MFPT FROM 35 TO 141: 2524.000 2.6
MFPT FROM 35 TO 142: 1140.000 2.5
MFPT FROM 35 TO 143: 1162.000 2.5
MFPT FROM 35 TO 144: 1162.000 2.5
MFPT FROM 35 TO 145: 1184.000 2.5
MFPT FROM 35 TO 146: 1126.000 2.5
MFPT FROM 35 TO 147: 1118.000 2.5
MFPT FROM 35 TO 148: 1138.000 2.5
MFPT FROM 35 TO 149: 1138.000 2.5
MFPT FROM 35 TO 150: 1138.000 2.6
MFPT FROM 35 TO 151: 1142.000 2.6
MFPT FROM 35 TO 152: 1140.000 2.5
MFPT FROM 35 TO 153: 1140.000 2.5
MFPT FROM 35 TO 154: 1142.000 2.5
MFPT FROM 35 TO 155: 1140.000 2.5
MFPT FROM 35 TO 156: 1140.000 2.6
MFPT FROM 35 TO 157: 1138.000 2.5
MFPT FROM 35 TO 158: 1136.000 2.5
MFPT FROM 35 TO 159: 1128.000 2.5
MFPT FROM 35 TO 160: 1128.000 2.5
MFPT FROM 35 TO 161: 1128.000 2.5
MFPT FROM 35 TO 162: 1124.000 2.6
MFPT FROM 35 TO 163: 1128.000 2.6
MFPT FROM 35 TO 164: 1128.000 2.6
MFPT FROM 35 TO 165: 1616.000 2.6
MFPT FROM 35 TO 166: 1640.000 2.6
MFPT FROM 35 TO 167: 1626.000 2.6
MFPT FROM 35 TO 168: 1630.000 2.6
MFPT FROM 35 TO 169: 1630.000 2.6
MFPT FROM 35 TO 170: 1630.000 2.6
MFPT FROM 35 TO 171: 1638.000 2.6
MFPT FROM 35 TO 172: 1638.000 2.6
MFPT FROM 35 TO 173: 1696.000 2.6
MFPT FROM 35 TO 174: 1694.000 2.6
MFPT FROM 35 TO 175: 1700.000 2.6
MFPT FROM 35 TO 176: 1535.000 2.6
MFPT FROM 35 TO 177: 1537.000 2.6
MFPT FROM 35 TO 178: 1537.000 2.6
MFPT FROM 35 TO 179: 1537.000 2.6
MFPT FROM 35 TO 180: 1537.000 2.6
MFPT FROM 35 TO 181: 1523.000 2.6
MFPT FROM 35 TO 182: 1515.000 2.6
MFPT FROM 35 TO 183: 1515.000 2.6
MFPT FROM 35 TO 184: 1515.000 2.6
MFPT FROM 35 TO 185: 1515.000 2.6
MFPT FROM 35 TO 186: 1515.000 2.6
MFPT FROM 35 TO 187: 1533.000 2.6
MFPT FROM 35 TO 188: 1521.000 2.6
MFPT FROM 35 TO 189: 1521.000 2.6
MFPT FROM 35 TO 190: 2003.000 2.6
MFPT FROM 35 TO 191: 2023.000 2.6
MFPT FROM 35 TO 192: 2023.000 2.6
MFPT FROM 35 TO 193: 2091.000 2.6
MFPT FROM 35 TO 194: 1932.000 2.6
MFPT FROM 35 TO 195: 2394.000 2.6
MFPT FROM 35 TO 196: 2400.000 2.6
MFPT FROM 35 TO 197: 2787.000 2.7
MFPT FROM 35 TO 198: 3184.000 2.7
MFPT FROM 35 TO 199: 3184.000 2.7
MFPT FROM 36 TO 0: 593.000 2.5
MFPT FROM 36 TO 1: 988.000 2.5
MFPT FROM 36 TO 2: 990.000 2.5
MFPT FROM 36 TO 3: 990.000 2.5
MFPT FROM 36 TO 4: 966.000 2.5
MFPT FROM 36 TO 5: 990.000 2.6
MFPT FROM 36 TO 6: 234.000 2.5
MFPT FROM 36 TO 7: 990.000 2.5
MFPT FROM 36 TO 8: 1385.000 2.6
MFPT FROM 36 TO 9: 1363.000 2.6
MFPT FROM 36 TO 10: 1361.000 2.6
MFPT FROM 36 TO 11: 1347.000 2.6
MFPT FROM 36 TO 12: 627.000 2.5
MFPT FROM 36 TO 13: 629.000 2.5
MFPT FROM 36 TO 14: 631.000 2.5
MFPT FROM 36 TO 15: 1.000 2.5
MFPT FROM 36 TO 16: 625.000 2.5
MFPT FROM 36 TO 17: 529.000 2.5
MFPT FROM 36 TO 18: 1758.000 2.6
MFPT FROM 36 TO 19: 1744.000 2.6
MFPT FROM 36 TO 20: 1732.000 2.6
MFPT FROM 36 TO 21: 1022.000 2.5
MFPT FROM 36 TO 22: 1026.000 2.5
MFPT FROM 36 TO 23: 398.000 2.5
MFPT FROM 36 TO 24: 398.000 2.5
MFPT FROM 36 TO 25: 398.000 2.5
MFPT FROM 36 TO 26: 398.000 2.5
MFPT FROM 36 TO 27: 398.000 2.5
MFPT FROM 36 TO 28: 398.000 2.5
MFPT FROM 36 TO 29: 398.000 2.5
MFPT FROM 36 TO 30: 398.000 2.5
MFPT FROM 36 TO 31: 398.000 2.5
MFPT FROM 36 TO 32: 398.000 2.5
MFPT FROM 36 TO 33: 398.000 2.5
MFPT FROM 36 TO 34: 398.000 2.5
MFPT FROM 36 TO 35: 398.000 2.5
MFPT FROM 36 TO 37: 372.000 2.5
MFPT FROM 36 TO 38: 398.000 2.5
MFPT FROM 36 TO 39: 398.000 2.5
MFPT FROM 36 TO 40: 398.000 2.5
MFPT FROM 36 TO 41: 398.000 2.5
MFPT FROM 36 TO 42: 398.000 2.5
MFPT FROM 36 TO 43: 398.000 2.5
MFPT FROM 36 TO 44: 398.000 2.5
MFPT FROM 36 TO 45: 392.000 2.5
MFPT FROM 36 TO 46: 398.000 2.5
MFPT FROM 36 TO 47: 398.000 2.5
MFPT FROM 36 TO 48: 398.000 2.5
MFPT FROM 36 TO 49: 398.000 2.5
MFPT FROM 36 TO 50: 398.000 2.5
MFPT FROM 36 TO 51: 398.000 2.5
MFPT FROM 36 TO 52: 398.000 2.5
MFPT FROM 36 TO 53: 398.000 2.5
MFPT FROM 36 TO 54: 398.000 2.5
MFPT FROM 36 TO 55: 398.000 2.5
MFPT FROM 36 TO 56: 398.000 2.5
MFPT FROM 36 TO 57: 398.000 2.5
MFPT FROM 36 TO 58: 398.000 2.5
MFPT FROM 36 TO 59: 390.000 2.5
MFPT FROM 36 TO 60: 398.000 2.5
MFPT FROM 36 TO 61: 398.000 2.5
MFPT FROM 36 TO 62: 350.000 2.5
MFPT FROM 36 TO 63: 398.000 2.5
MFPT FROM 36 TO 64: 398.000 2.5
MFPT FROM 36 TO 65: 398.000 2.5
MFPT FROM 36 TO 66: 398.000 2.5
MFPT FROM 36 TO 67: 350.000 2.5
MFPT FROM 36 TO 68: 398.000 2.5
MFPT FROM 36 TO 69: 398.000 2.5
MFPT FROM 36 TO 70: 398.000 2.5
MFPT FROM 36 TO 71: 1022.000 2.5
MFPT FROM 36 TO 72: 1022.000 2.6
MFPT FROM 36 TO 73: 1022.000 2.6
MFPT FROM 36 TO 74: 848.000 2.5
MFPT FROM 36 TO 75: 908.000 2.5
MFPT FROM 36 TO 76: 926.000 2.5
MFPT FROM 36 TO 77: 2129.000 2.6
MFPT FROM 36 TO 78: 2129.000 2.6
MFPT FROM 36 TO 79: 2127.000 2.6
MFPT FROM 36 TO 80: 2129.000 2.6
MFPT FROM 36 TO 81: 2129.000 2.6
MFPT FROM 36 TO 82: 1419.000 2.6
MFPT FROM 36 TO 83: 755.000 2.5
MFPT FROM 36 TO 84: 769.000 2.5
MFPT FROM 36 TO 85: 765.000 2.5
MFPT FROM 36 TO 86: 769.000 2.5
MFPT FROM 36 TO 87: 789.000 2.5
MFPT FROM 36 TO 88: 787.000 2.5
MFPT FROM 36 TO 89: 787.000 2.5
MFPT FROM 36 TO 90: 787.000 2.5
MFPT FROM 36 TO 91: 787.000 2.5
MFPT FROM 36 TO 92: 787.000 2.5
MFPT FROM 36 TO 93: 747.000 2.5
MFPT FROM 36 TO 94: 731.000 2.6
MFPT FROM 36 TO 95: 741.000 2.5
MFPT FROM 36 TO 96: 747.000 2.5
MFPT FROM 36 TO 97: 745.000 2.5
MFPT FROM 36 TO 98: 743.000 2.5
MFPT FROM 36 TO 99: 745.000 2.5
MFPT FROM 36 TO 100: 747.000 2.5
MFPT FROM 36 TO 101: 747.000 2.5
MFPT FROM 36 TO 102: 747.000 2.5
MFPT FROM 36 TO 103: 747.000 2.5
MFPT FROM 36 TO 104: 747.000 2.5
MFPT FROM 36 TO 105: 747.000 2.5
MFPT FROM 36 TO 106: 747.000 2.5
MFPT FROM 36 TO 107: 747.000 2.5
MFPT FROM 36 TO 108: 743.000 2.5
MFPT FROM 36 TO 109: 741.000 2.5
MFPT FROM 36 TO 110: 747.000 2.5
MFPT FROM 36 TO 111: 731.000 2.5
MFPT FROM 36 TO 112: 747.000 2.6
MFPT FROM 36 TO 113: 1245.000 2.6
MFPT FROM 36 TO 114: 1231.000 2.6
MFPT FROM 36 TO 115: 1245.000 2.6
MFPT FROM 36 TO 116: 1245.000 2.6
MFPT FROM 36 TO 117: 1245.000 2.6
MFPT FROM 36 TO 118: 1245.000 2.6
MFPT FROM 36 TO 119: 1245.000 2.6
MFPT FROM 36 TO 120: 1245.000 2.6
MFPT FROM 36 TO 121: 1245.000 2.6
MFPT FROM 36 TO 122: 1245.000 2.6
MFPT FROM 36 TO 123: 1245.000 2.6
MFPT FROM 36 TO 124: 1243.000 2.6
MFPT FROM 36 TO 125: 1245.000 2.6
MFPT FROM 36 TO 126: 1245.000 2.6
MFPT FROM 36 TO 127: 1245.000 2.6
MFPT FROM 36 TO 128: 1233.000 2.6
MFPT FROM 36 TO 129: 1245.000 2.6
MFPT FROM 36 TO 130: 1245.000 2.6
MFPT FROM 36 TO 131: 1245.000 2.6
MFPT FROM 36 TO 132: 1245.000 2.6
MFPT FROM 36 TO 133: 1241.000 2.6
MFPT FROM 36 TO 134: 1245.000 2.6
MFPT FROM 36 TO 135: 1245.000 2.6
MFPT FROM 36 TO 136: 1305.000 2.6
MFPT FROM 36 TO 137: 1305.000 2.6
MFPT FROM 36 TO 138: 1305.000 2.6
MFPT FROM 36 TO 139: 1299.000 2.6
MFPT FROM 36 TO 140: 1303.000 2.6
MFPT FROM 36 TO 141: 2524.000 2.7
MFPT FROM 36 TO 142: 1140.000 2.5
MFPT FROM 36 TO 143: 1162.000 2.5
MFPT FROM 36 TO 144: 1162.000 2.5
MFPT FROM 36 TO 145: 1184.000 2.5
MFPT FROM 36 TO 146: 1126.000 2.5
MFPT FROM 36 TO 147: 1118.000 2.6
MFPT FROM 36 TO 148: 1138.000 2.5
MFPT FROM 36 TO 149: 1138.000 2.5
MFPT FROM 36 TO 150: 1138.000 2.6
MFPT FROM 36 TO 151: 1142.000 2.5
MFPT FROM 36 TO 152: 1140.000 2.5
MFPT FROM 36 TO 153: 1140.000 2.5
MFPT FROM 36 TO 154: 1142.000 2.6
MFPT FROM 36 TO 155: 1140.000 2.5
MFPT FROM 36 TO 156: 1140.000 2.5
MFPT FROM 36 TO 157: 1138.000 2.5
MFPT FROM 36 TO 158: 1136.000 2.5
MFPT FROM 36 TO 159: 1128.000 2.6
MFPT FROM 36 TO 160: 1128.000 2.6
MFPT FROM 36 TO 161: 1128.000 2.6
MFPT FROM 36 TO 162: 1124.000 2.6
MFPT FROM 36 TO 163: 1128.000 2.6
MFPT FROM 36 TO 164: 1128.000 2.5
MFPT FROM 36 TO 165: 1616.000 2.6
MFPT FROM 36 TO 166: 1640.000 2.6
MFPT FROM 36 TO 167: 1626.000 2.6
MFPT FROM 36 TO 168: 1630.000 2.6
MFPT FROM 36 TO 169: 1630.000 2.6
MFPT FROM 36 TO 170: 1630.000 2.6
MFPT FROM 36 TO 171: 1638.000 2.6
MFPT FROM 36 TO 172: 1638.000 2.6
MFPT FROM 36 TO 173: 1696.000 2.6
MFPT FROM 36 TO 174: 1694.000 2.6
MFPT FROM 36 TO 175: 1700.000 2.6
MFPT FROM 36 TO 176: 1535.000 2.6
MFPT FROM 36 TO 177: 1537.000 2.6
MFPT FROM 36 TO 178: 1537.000 2.6
MFPT FROM 36 TO 179: 1537.000 2.6
MFPT FROM 36 TO 180: 1537.000 2.6
MFPT FROM 36 TO 181: 1523.000 2.6
MFPT FROM 36 TO 182: 1515.000 2.6
MFPT FROM 36 TO 183: 1515.000 2.6
MFPT FROM 36 TO 184: 1515.000 2.6
MFPT FROM 36 TO 185: 1515.000 2.6
MFPT FROM 36 TO 186: 1515.000 2.6
MFPT FROM 36 TO 187: 1533.000 2.6
MFPT FROM 36 TO 188: 1521.000 2.6
MFPT FROM 36 TO 189: 1521.000 2.6
MFPT FROM 36 TO 190: 2003.000 2.6
MFPT FROM 36 TO 191: 2023.000 2.6
MFPT FROM 36 TO 192: 2023.000 2.6
MFPT FROM 36 TO 193: 2091.000 2.6
MFPT FROM 36 TO 194: 1932.000 2.6
MFPT FROM 36 TO 195: 2394.000 2.7
MFPT FROM 36 TO 196: 2400.000 2.6
MFPT FROM 36 TO 197: 2787.000 2.7
MFPT FROM 36 TO 198: 3184.000 2.7
MFPT FROM 36 TO 199: 3184.000 2.7
MFPT FROM 37 TO 0: 619.000 2.5
MFPT FROM 37 TO 1: 1014.000 2.5
MFPT FROM 37 TO 2: 1016.000 2.6
MFPT FROM 37 TO 3: 1016.000 2.5
MFPT FROM 37 TO 4: 992.000 2.5
MFPT FROM 37 TO 5: 1016.000 2.6
MFPT FROM 37 TO 6: 260.000 2.5
MFPT FROM 37 TO 7: 1016.000 2.5
MFPT FROM 37 TO 8: 1411.000 2.6
MFPT FROM 37 TO 9: 1389.000 2.6
MFPT FROM 37 TO 10: 1387.000 2.6
MFPT FROM 37 TO 11: 1373.000 2.6
MFPT FROM 37 TO 12: 653.000 2.5
MFPT FROM 37 TO 13: 655.000 2.5
MFPT FROM 37 TO 14: 657.000 2.5
MFPT FROM 37 TO 15: 27.000 2.5
MFPT FROM 37 TO 16: 651.000 2.5
MFPT FROM 37 TO 17: 555.000 2.5
MFPT FROM 37 TO 18: 1784.000 2.6
MFPT FROM 37 TO 19: 1770.000 2.6
MFPT FROM 37 TO 20: 1758.000 2.6
MFPT FROM 37 TO 21: 1048.000 2.5
MFPT FROM 37 TO 22: 1052.000 2.6
MFPT FROM 37 TO 23: 424.000 2.5
MFPT FROM 37 TO 24: 424.000 2.5
MFPT FROM 37 TO 25: 424.000 2.6
MFPT FROM 37 TO 26: 424.000 2.5
MFPT FROM 37 TO 27: 424.000 2.5
MFPT FROM 37 TO 28: 424.000 2.5
MFPT FROM 37 TO 29: 424.000 2.5
MFPT FROM 37 TO 30: 424.000 2.6
MFPT FROM 37 TO 31: 424.000 2.5
MFPT FROM 37 TO 32: 424.000 2.5
MFPT FROM 37 TO 33: 424.000 2.5
MFPT FROM 37 TO 34: 424.000 2.5
MFPT FROM 37 TO 35: 424.000 2.5
MFPT FROM 37 TO 36: 424.000 2.5
MFPT FROM 37 TO 38: 424.000 2.5
MFPT FROM 37 TO 39: 424.000 2.5
MFPT FROM 37 TO 40: 424.000 2.5
MFPT FROM 37 TO 41: 424.000 2.5
MFPT FROM 37 TO 42: 424.000 2.5
MFPT FROM 37 TO 43: 424.000 2.5
MFPT FROM 37 TO 44: 424.000 2.5
MFPT FROM 37 TO 45: 418.000 2.5
MFPT FROM 37 TO 46: 424.000 2.5
MFPT FROM 37 TO 47: 424.000 2.5
MFPT FROM 37 TO 48: 424.000 2.5
MFPT FROM 37 TO 49: 424.000 2.5
MFPT FROM 37 TO 50: 424.000 2.5
MFPT FROM 37 TO 51: 424.000 2.5
MFPT FROM 37 TO 52: 424.000 2.5
MFPT FROM 37 TO 53: 424.000 2.5
MFPT FROM 37 TO 54: 424.000 2.5
MFPT FROM 37 TO 55: 424.000 2.5
MFPT FROM 37 TO 56: 424.000 2.5
MFPT FROM 37 TO 57: 424.000 2.6
MFPT FROM 37 TO 58: 424.000 2.5
MFPT FROM 37 TO 59: 416.000 2.5
MFPT FROM 37 TO 60: 424.000 2.5
MFPT FROM 37 TO 61: 424.000 2.5
MFPT FROM 37 TO 62: 376.000 2.5
MFPT FROM 37 TO 63: 424.000 2.5
MFPT FROM 37 TO 64: 424.000 2.5
MFPT FROM 37 TO 65: 424.000 2.5
MFPT FROM 37 TO 66: 424.000 2.5
MFPT FROM 37 TO 67: 376.000 2.6
MFPT FROM 37 TO 68: 424.000 2.5
MFPT FROM 37 TO 69: 424.000 2.5
MFPT FROM 37 TO 70: 424.000 2.5
MFPT FROM 37 TO 71: 1048.000 2.5
MFPT FROM 37 TO 72: 1048.000 2.6
MFPT FROM 37 TO 73: 1048.000 2.5
MFPT FROM 37 TO 74: 874.000 2.5
MFPT FROM 37 TO 75: 934.000 2.5
MFPT FROM 37 TO 76: 952.000 2.5
MFPT FROM 37 TO 77: 2155.000 2.6
MFPT FROM 37 TO 78: 2155.000 2.6
MFPT FROM 37 TO 79: 2153.000 2.6
MFPT FROM 37 TO 80: 2155.000 2.6
MFPT FROM 37 TO 81: 2155.000 2.6
MFPT FROM 37 TO 82: 1445.000 2.6
MFPT FROM 37 TO 83: 383.000 2.5
MFPT FROM 37 TO 84: 397.000 2.5
MFPT FROM 37 TO 85: 393.000 2.5
MFPT FROM 37 TO 86: 397.000 2.5
MFPT FROM 37 TO 87: 815.000 2.6
MFPT FROM 37 TO 88: 813.000 2.5
MFPT FROM 37 TO 89: 813.000 2.5
MFPT FROM 37 TO 90: 813.000 2.5
MFPT FROM 37 TO 91: 813.000 2.5
MFPT FROM 37 TO 92: 813.000 2.5
MFPT FROM 37 TO 93: 773.000 2.5
MFPT FROM 37 TO 94: 757.000 2.5
MFPT FROM 37 TO 95: 767.000 2.5
MFPT FROM 37 TO 96: 773.000 2.5
MFPT FROM 37 TO 97: 771.000 2.5
MFPT FROM 37 TO 98: 769.000 2.5
MFPT FROM 37 TO 99: 771.000 2.5
MFPT FROM 37 TO 100: 773.000 2.5
MFPT FROM 37 TO 101: 773.000 2.5
MFPT FROM 37 TO 102: 773.000 2.6
MFPT FROM 37 TO 103: 773.000 2.5
MFPT FROM 37 TO 104: 773.000 2.5
MFPT FROM 37 TO 105: 773.000 2.5
MFPT FROM 37 TO 106: 773.000 2.5
MFPT FROM 37 TO 107: 773.000 2.5
MFPT FROM 37 TO 108: 769.000 2.5
MFPT FROM 37 TO 109: 767.000 2.5
MFPT FROM 37 TO 110: 773.000 2.5
MFPT FROM 37 TO 111: 757.000 2.5
MFPT FROM 37 TO 112: 773.000 2.5
MFPT FROM 37 TO 113: 1271.000 2.6
MFPT FROM 37 TO 114: 1257.000 2.6
MFPT FROM 37 TO 115: 1271.000 2.6
MFPT FROM 37 TO 116: 1271.000 2.6
MFPT FROM 37 TO 117: 1271.000 2.6
MFPT FROM 37 TO 118: 1271.000 2.6
MFPT FROM 37 TO 119: 1271.000 2.6
MFPT FROM 37 TO 120: 1271.000 2.6
MFPT FROM 37 TO 121: 1271.000 2.6
MFPT FROM 37 TO 122: 1271.000 2.6
MFPT FROM 37 TO 123: 1271.000 2.6
MFPT FROM 37 TO 124: 1269.000 2.6
MFPT FROM 37 TO 125: 1271.000 2.6
MFPT FROM 37 TO 126: 1271.000 2.6
MFPT FROM 37 TO 127: 1271.000 2.6
MFPT FROM 37 TO 128: 1259.000 2.6
MFPT FROM 37 TO 129: 1271.000 2.6
MFPT FROM 37 TO 130: 1271.000 2.6
MFPT FROM 37 TO 131: 1271.000 2.6
MFPT FROM 37 TO 132: 1271.000 2.6
MFPT FROM 37 TO 133: 1267.000 2.6
MFPT FROM 37 TO 134: 1271.000 2.6
MFPT FROM 37 TO 135: 1271.000 2.6
MFPT FROM 37 TO 136: 1331.000 2.6
MFPT FROM 37 TO 137: 1331.000 2.6
MFPT FROM 37 TO 138: 1331.000 2.6
MFPT FROM 37 TO 139: 1325.000 2.6
MFPT FROM 37 TO 140: 1329.000 2.6
MFPT FROM 37 TO 141: 2550.000 2.6
MFPT FROM 37 TO 142: 768.000 2.5
MFPT FROM 37 TO 143: 790.000 2.5
MFPT FROM 37 TO 144: 790.000 2.5
MFPT FROM 37 TO 145: 1210.000 2.5
MFPT FROM 37 TO 146: 1152.000 2.7
MFPT FROM 37 TO 147: 1144.000 2.5
MFPT FROM 37 TO 148: 1164.000 2.5
MFPT FROM 37 TO 149: 1164.000 2.5
MFPT FROM 37 TO 150: 1164.000 2.5
MFPT FROM 37 TO 151: 1168.000 2.5
MFPT FROM 37 TO 152: 1166.000 2.6
MFPT FROM 37 TO 153: 1166.000 2.5
MFPT FROM 37 TO 154: 1168.000 2.5
MFPT FROM 37 TO 155: 1166.000 2.5
MFPT FROM 37 TO 156: 1166.000 2.6
MFPT FROM 37 TO 157: 1164.000 2.5
MFPT FROM 37 TO 158: 1162.000 2.6
MFPT FROM 37 TO 159: 1154.000 2.5
MFPT FROM 37 TO 160: 1154.000 2.6
MFPT FROM 37 TO 161: 1154.000 2.5
MFPT FROM 37 TO 162: 1150.000 2.5
MFPT FROM 37 TO 163: 1154.000 2.5
MFPT FROM 37 TO 164: 1154.000 2.5
MFPT FROM 37 TO 165: 1642.000 2.6
MFPT FROM 37 TO 166: 1666.000 2.6
MFPT FROM 37 TO 167: 1652.000 2.6
MFPT FROM 37 TO 168: 1656.000 2.6
MFPT FROM 37 TO 169: 1656.000 2.6
MFPT FROM 37 TO 170: 1656.000 2.6
MFPT FROM 37 TO 171: 1664.000 2.6
MFPT FROM 37 TO 172: 1664.000 2.6
MFPT FROM 37 TO 173: 1722.000 2.6
MFPT FROM 37 TO 174: 1720.000 2.6
MFPT FROM 37 TO 175: 1726.000 2.6
MFPT FROM 37 TO 176: 1163.000 2.5
MFPT FROM 37 TO 177: 1165.000 2.5
MFPT FROM 37 TO 178: 1165.000 2.5
MFPT FROM 37 TO 179: 1165.000 2.5
MFPT FROM 37 TO 180: 1165.000 2.5
MFPT FROM 37 TO 181: 1549.000 2.6
MFPT FROM 37 TO 182: 1541.000 2.6
MFPT FROM 37 TO 183: 1541.000 2.6
MFPT FROM 37 TO 184: 1541.000 2.6
MFPT FROM 37 TO 185: 1541.000 2.6
MFPT FROM 37 TO 186: 1541.000 2.6
MFPT FROM 37 TO 187: 1559.000 2.6
MFPT FROM 37 TO 188: 1547.000 2.6
MFPT FROM 37 TO 189: 1547.000 2.6
MFPT FROM 37 TO 190: 2029.000 2.6
MFPT FROM 37 TO 191: 2049.000 2.6
MFPT FROM 37 TO 192: 2049.000 2.6
MFPT FROM 37 TO 193: 2117.000 2.6
MFPT FROM 37 TO 194: 1560.000 2.5
MFPT FROM 37 TO 195: 2420.000 2.8
MFPT FROM 37 TO 196: 2426.000 2.7
MFPT FROM 37 TO 197: 2813.000 2.7
MFPT FROM 37 TO 198: 3210.000 2.8
MFPT FROM 37 TO 199: 3210.000 2.7
MFPT FROM 38 TO 0: 593.000 2.5
MFPT FROM 38 TO 1: 988.000 2.5
MFPT FROM 38 TO 2: 990.000 2.5
MFPT FROM 38 TO 3: 990.000 2.5
MFPT FROM 38 TO 4: 966.000 2.5
MFPT FROM 38 TO 5: 990.000 2.5
MFPT FROM 38 TO 6: 234.000 2.5
MFPT FROM 38 TO 7: 990.000 2.5
MFPT FROM 38 TO 8: 1385.000 2.6
MFPT FROM 38 TO 9: 1363.000 2.6
MFPT FROM 38 TO 10: 1361.000 2.6
MFPT FROM 38 TO 11: 1347.000 2.6
MFPT FROM 38 TO 12: 627.000 2.5
MFPT FROM 38 TO 13: 629.000 2.5
MFPT FROM 38 TO 14: 631.000 2.5
MFPT FROM 38 TO 15: 1.000 2.5
MFPT FROM 38 TO 16: 625.000 2.5
MFPT FROM 38 TO 17: 529.000 2.5
MFPT FROM 38 TO 18: 1758.000 2.6
MFPT FROM 38 TO 19: 1744.000 2.6
MFPT FROM 38 TO 20: 1732.000 2.6
MFPT FROM 38 TO 21: 1022.000 2.5
MFPT FROM 38 TO 22: 1026.000 2.5
MFPT FROM 38 TO 23: 398.000 2.5
MFPT FROM 38 TO 24: 398.000 2.5
MFPT FROM 38 TO 25: 398.000 2.5
MFPT FROM 38 TO 26: 398.000 2.5
MFPT FROM 38 TO 27: 398.000 2.5
MFPT FROM 38 TO 28: 398.000 2.5
MFPT FROM 38 TO 29: 398.000 2.5
MFPT FROM 38 TO 30: 398.000 2.5
MFPT FROM 38 TO 31: 398.000 2.5
MFPT FROM 38 TO 32: 398.000 2.5
MFPT FROM 38 TO 33: 398.000 2.5
MFPT FROM 38 TO 34: 398.000 2.5
MFPT FROM 38 TO 35: 398.000 2.5
MFPT FROM 38 TO 36: 398.000 2.5
MFPT FROM 38 TO 37: 372.000 2.5
MFPT FROM 38 TO 39: 398.000 2.5
MFPT FROM 38 TO 40: 398.000 2.5
MFPT FROM 38 TO 41: 398.000 2.5
MFPT FROM 38 TO 42: 398.000 2.5
MFPT FROM 38 TO 43: 398.000 2.5
MFPT FROM 38 TO 44: 398.000 2.5
MFPT FROM 38 TO 45: 392.000 2.5
MFPT FROM 38 TO 46: 398.000 2.5
MFPT FROM 38 TO 47: 398.000 2.5
MFPT FROM 38 TO 48: 398.000 2.5
MFPT FROM 38 TO 49: 398.000 2.5
MFPT FROM 38 TO 50: 398.000 2.5
MFPT FROM 38 TO 51: 398.000 2.5
MFPT FROM 38 TO 52: 398.000 2.5
MFPT FROM 38 TO 53: 398.000 2.6
MFPT FROM 38 TO 54: 398.000 2.5
MFPT FROM 38 TO 55: 398.000 2.5
MFPT FROM 38 TO 56: 398.000 2.5
MFPT FROM 38 TO 57: 398.000 2.5
MFPT FROM 38 TO 58: 398.000 2.5
MFPT FROM 38 TO 59: 390.000 2.5
MFPT FROM 38 TO 60: 398.000 2.5
MFPT FROM 38 TO 61: 398.000 2.5
MFPT FROM 38 TO 62: 350.000 2.5
MFPT FROM 38 TO 63: 398.000 2.5
MFPT FROM 38 TO 64: 398.000 2.5
MFPT FROM 38 TO 65: 398.000 2.5
MFPT FROM 38 TO 66: 398.000 2.5
MFPT FROM 38 TO 67: 350.000 2.5
MFPT FROM 38 TO 68: 398.000 2.5
MFPT FROM 38 TO 69: 398.000 2.5
MFPT FROM 38 TO 70: 398.000 2.5
MFPT FROM 38 TO 71: 1022.000 2.6
MFPT FROM 38 TO 72: 1022.000 2.5
MFPT FROM 38 TO 73: 1022.000 2.6
MFPT FROM 38 TO 74: 848.000 2.5
MFPT FROM 38 TO 75: 908.000 2.5
MFPT FROM 38 TO 76: 926.000 2.6
MFPT FROM 38 TO 77: 2129.000 2.6
MFPT FROM 38 TO 78: 2129.000 2.6
MFPT FROM 38 TO 79: 2127.000 2.6
MFPT FROM 38 TO 80: 2129.000 2.6
MFPT FROM 38 TO 81: 2129.000 2.6
MFPT FROM 38 TO 82: 1419.000 2.6
MFPT FROM 38 TO 83: 755.000 2.5
MFPT FROM 38 TO 84: 769.000 2.5
MFPT FROM 38 TO 85: 765.000 2.5
MFPT FROM 38 TO 86: 769.000 2.5
MFPT FROM 38 TO 87: 789.000 2.5
MFPT FROM 38 TO 88: 787.000 2.5
MFPT FROM 38 TO 89: 787.000 2.5
MFPT FROM 38 TO 90: 787.000 2.5
MFPT FROM 38 TO 91: 787.000 2.5
MFPT FROM 38 TO 92: 787.000 2.5
MFPT FROM 38 TO 93: 747.000 2.5
MFPT FROM 38 TO 94: 731.000 2.5
MFPT FROM 38 TO 95: 741.000 2.5
MFPT FROM 38 TO 96: 747.000 2.5
MFPT FROM 38 TO 97: 745.000 2.5
MFPT FROM 38 TO 98: 743.000 2.5
MFPT FROM 38 TO 99: 745.000 2.5
MFPT FROM 38 TO 100: 747.000 2.5
MFPT FROM 38 TO 101: 747.000 2.5
MFPT FROM 38 TO 102: 747.000 2.6
MFPT FROM 38 TO 103: 747.000 2.5
MFPT FROM 38 TO 104: 747.000 2.5
MFPT FROM 38 TO 105: 747.000 2.5
MFPT FROM 38 TO 106: 747.000 2.5
MFPT FROM 38 TO 107: 747.000 2.5
MFPT FROM 38 TO 108: 743.000 2.5
MFPT FROM 38 TO 109: 741.000 2.5
MFPT FROM 38 TO 110: 747.000 2.5
MFPT FROM 38 TO 111: 731.000 2.5
MFPT FROM 38 TO 112: 747.000 2.5
MFPT FROM 38 TO 113: 1245.000 2.6
MFPT FROM 38 TO 114: 1231.000 2.6
MFPT FROM 38 TO 115: 1245.000 2.6
MFPT FROM 38 TO 116: 1245.000 2.6
MFPT FROM 38 TO 117: 1245.000 2.6
MFPT FROM 38 TO 118: 1245.000 2.6
MFPT FROM 38 TO 119: 1245.000 2.6
MFPT FROM 38 TO 120: 1245.000 2.6
MFPT FROM 38 TO 121: 1245.000 2.6
MFPT FROM 38 TO 122: 1245.000 2.6
MFPT FROM 38 TO 123: 1245.000 2.6
MFPT FROM 38 TO 124: 1243.000 2.6
MFPT FROM 38 TO 125: 1245.000 2.6
MFPT FROM 38 TO 126: 1245.000 2.6
MFPT FROM 38 TO 127: 1245.000 2.6
MFPT FROM 38 TO 128: 1233.000 2.6
MFPT FROM 38 TO 129: 1245.000 2.6
MFPT FROM 38 TO 130: 1245.000 2.6
MFPT FROM 38 TO 131: 1245.000 2.6
MFPT FROM 38 TO 132: 1245.000 2.6
MFPT FROM 38 TO 133: 1241.000 2.6
MFPT FROM 38 TO 134: 1245.000 2.6
MFPT FROM 38 TO 135: 1245.000 2.6
MFPT FROM 38 TO 136: 1305.000 2.6
MFPT FROM 38 TO 137: 1305.000 2.6
MFPT FROM 38 TO 138: 1305.000 2.6
MFPT FROM 38 TO 139: 1299.000 2.6
MFPT FROM 38 TO 140: 1303.000 2.6
MFPT FROM 38 TO 141: 2524.000 2.7
MFPT FROM 38 TO 142: 1140.000 2.5
MFPT FROM 38 TO 143: 1162.000 2.6
MFPT FROM 38 TO 144: 1162.000 2.6
MFPT FROM 38 TO 145: 1184.000 2.6
MFPT FROM 38 TO 146: 1126.000 2.6
MFPT FROM 38 TO 147: 1118.000 2.5
MFPT FROM 38 TO 148: 1138.000 2.5
MFPT FROM 38 TO 149: 1138.000 2.5
MFPT FROM 38 TO 150: 1138.000 2.5
MFPT FROM 38 TO 151: 1142.000 2.5
MFPT FROM 38 TO 152: 1140.000 2.5
MFPT FROM 38 TO 153: 1140.000 2.5
MFPT FROM 38 TO 154: 1142.000 2.6
MFPT FROM 38 TO 155: 1140.000 2.5
MFPT FROM 38 TO 156: 1140.000 2.5
MFPT FROM 38 TO 157: 1138.000 2.6
MFPT FROM 38 TO 158: 1136.000 2.5
MFPT FROM 38 TO 159: 1128.000 2.5
MFPT FROM 38 TO 160: 1128.000 2.5
MFPT FROM 38 TO 161: 1128.000 2.6
MFPT FROM 38 TO 162: 1124.000 2.5
MFPT FROM 38 TO 163: 1128.000 2.5
MFPT FROM 38 TO 164: 1128.000 2.5
MFPT FROM 38 TO 165: 1616.000 2.6
MFPT FROM 38 TO 166: 1640.000 2.6
MFPT FROM 38 TO 167: 1626.000 2.6
MFPT FROM 38 TO 168: 1630.000 2.6
MFPT FROM 38 TO 169: 1630.000 2.6
MFPT FROM 38 TO 170: 1630.000 2.6
MFPT FROM 38 TO 171: 1638.000 2.6
MFPT FROM 38 TO 172: 1638.000 2.6
MFPT FROM 38 TO 173: 1696.000 2.6
MFPT FROM 38 TO 174: 1694.000 2.6
MFPT FROM 38 TO 175: 1700.000 2.6
MFPT FROM 38 TO 176: 1535.000 2.6
MFPT FROM 38 TO 177: 1537.000 2.6
MFPT FROM 38 TO 178: 1537.000 2.6
MFPT FROM 38 TO 179: 1537.000 2.6
MFPT FROM 38 TO 180: 1537.000 2.6
MFPT FROM 38 TO 181: 1523.000 2.6
MFPT FROM 38 TO 182: 1515.000 2.6
MFPT FROM 38 TO 183: 1515.000 2.6
MFPT FROM 38 TO 184: 1515.000 2.6
MFPT FROM 38 TO 185: 1515.000 2.6
MFPT FROM 38 TO 186: 1515.000 2.6
MFPT FROM 38 TO 187: 1533.000 2.6
MFPT FROM 38 TO 188: 1521.000 2.6
MFPT FROM 38 TO 189: 1521.000 2.6
MFPT FROM 38 TO 190: 2003.000 2.7
MFPT FROM 38 TO 191: 2023.000 2.6
MFPT FROM 38 TO 192: 2023.000 2.6
MFPT FROM 38 TO 193: 2091.000 2.6
MFPT FROM 38 TO 194: 1932.000 2.6
MFPT FROM 38 TO 195: 2394.000 2.7
MFPT FROM 38 TO 196: 2400.000 2.7
MFPT FROM 38 TO 197: 2787.000 2.7
MFPT FROM 38 TO 198: 3184.000 2.7
MFPT FROM 38 TO 199: 3184.000 2.7
MFPT FROM 39 TO 0: 593.000 2.6
MFPT FROM 39 TO 1: 988.000 2.5
MFPT FROM 39 TO 2: 990.000 2.5
MFPT FROM 39 TO 3: 990.000 2.5
MFPT FROM 39 TO 4: 966.000 2.5
MFPT FROM 39 TO 5: 990.000 2.5
MFPT FROM 39 TO 6: 234.000 2.5
MFPT FROM 39 TO 7: 990.000 2.5
MFPT FROM 39 TO 8: 1385.000 2.6
MFPT FROM 39 TO 9: 1363.000 2.6
MFPT FROM 39 TO 10: 1361.000 2.6
MFPT FROM 39 TO 11: 1347.000 2.6
MFPT FROM 39 TO 12: 627.000 2.6
MFPT FROM 39 TO 13: 629.000 2.5
MFPT FROM 39 TO 14: 631.000 2.5
MFPT FROM 39 TO 15: 1.000 2.5
MFPT FROM 39 TO 16: 625.000 2.5
MFPT FROM 39 TO 17: 529.000 2.5
MFPT FROM 39 TO 18: 1758.000 2.6
MFPT FROM 39 TO 19: 1744.000 2.6
MFPT FROM 39 TO 20: 1732.000 2.6
MFPT FROM 39 TO 21: 1022.000 2.5
MFPT FROM 39 TO 22: 1026.000 2.5
MFPT FROM 39 TO 23: 398.000 2.5
MFPT FROM 39 TO 24: 398.000 2.5
MFPT FROM 39 TO 25: 398.000 2.5
MFPT FROM 39 TO 26: 398.000 2.5
MFPT FROM 39 TO 27: 398.000 2.5
MFPT FROM 39 TO 28: 398.000 2.5
MFPT FROM 39 TO 29: 398.000 2.5
MFPT FROM 39 TO 30: 398.000 2.5
MFPT FROM 39 TO 31: 398.000 2.5
MFPT FROM 39 TO 32: 398.000 2.5
MFPT FROM 39 TO 33: 398.000 2.5
MFPT FROM 39 TO 34: 398.000 2.5
MFPT FROM 39 TO 35: 398.000 2.5
MFPT FROM 39 TO 36: 398.000 2.5
MFPT FROM 39 TO 37: 372.000 2.5
MFPT FROM 39 TO 38: 398.000 2.5
MFPT FROM 39 TO 40: 398.000 2.6
MFPT FROM 39 TO 41: 398.000 2.5
MFPT FROM 39 TO 42: 398.000 2.5
MFPT FROM 39 TO 43: 398.000 2.5
MFPT FROM 39 TO 44: 398.000 2.5
MFPT FROM 39 TO 45: 392.000 2.5
MFPT FROM 39 TO 46: 398.000 2.5
MFPT FROM 39 TO 47: 398.000 2.5
MFPT FROM 39 TO 48: 398.000 2.5
MFPT FROM 39 TO 49: 398.000 2.5
MFPT FROM 39 TO 50: 398.000 2.5
MFPT FROM 39 TO 51: 398.000 2.5
MFPT FROM 39 TO 52: 398.000 2.5
MFPT FROM 39 TO 53: 398.000 2.5
MFPT FROM 39 TO 54: 398.000 2.5
MFPT FROM 39 TO 55: 398.000 2.5
MFPT FROM 39 TO 56: 398.000 2.5
MFPT FROM 39 TO 57: 398.000 2.5
MFPT FROM 39 TO 58: 398.000 2.5
MFPT FROM 39 TO 59: 390.000 2.5
MFPT FROM 39 TO 60: 398.000 2.5
MFPT FROM 39 TO 61: 398.000 2.5
MFPT FROM 39 TO 62: 350.000 2.5
MFPT FROM 39 TO 63: 398.000 2.5
MFPT FROM 39 TO 64: 398.000 2.5
MFPT FROM 39 TO 65: 398.000 2.5
MFPT FROM 39 TO 66: 398.000 2.5
MFPT FROM 39 TO 67: 350.000 2.5
MFPT FROM 39 TO 68: 398.000 2.5
MFPT FROM 39 TO 69: 398.000 2.5
MFPT FROM 39 TO 70: 398.000 2.5
MFPT FROM 39 TO 71: 1022.000 2.5
MFPT FROM 39 TO 72: 1022.000 2.6
MFPT FROM 39 TO 73: 1022.000 2.5
MFPT FROM 39 TO 74: 848.000 2.6
MFPT FROM 39 TO 75: 908.000 2.5
MFPT FROM 39 TO 76: 926.000 2.5
MFPT FROM 39 TO 77: 2129.000 2.6
MFPT FROM 39 TO 78: 2129.000 2.7
MFPT FROM 39 TO 79: 2127.000 2.6
MFPT FROM 39 TO 80: 2129.000 2.6
MFPT FROM 39 TO 81: 2129.000 2.6
MFPT FROM 39 TO 82: 1419.000 2.6
MFPT FROM 39 TO 83: 755.000 2.5
MFPT FROM 39 TO 84: 769.000 2.6
MFPT FROM 39 TO 85: 765.000 2.5
MFPT FROM 39 TO 86: 769.000 2.5
MFPT FROM 39 TO 87: 789.000 2.5
MFPT FROM 39 TO 88: 787.000 2.6
MFPT FROM 39 TO 89: 787.000 2.5
MFPT FROM 39 TO 90: 787.000 2.5
MFPT FROM 39 TO 91: 787.000 2.5
MFPT FROM 39 TO 92: 787.000 2.5
MFPT FROM 39 TO 93: 747.000 2.5
MFPT FROM 39 TO 94: 731.000 2.5
MFPT FROM 39 TO 95: 741.000 2.5
MFPT FROM 39 TO 96: 747.000 2.5
MFPT FROM 39 TO 97: 745.000 2.5
MFPT FROM 39 TO 98: 743.000 2.5
MFPT FROM 39 TO 99: 745.000 2.5
MFPT FROM 39 TO 100: 747.000 2.5
MFPT FROM 39 TO 101: 747.000 2.5
MFPT FROM 39 TO 102: 747.000 2.5
MFPT FROM 39 TO 103: 747.000 2.6
MFPT FROM 39 TO 104: 747.000 2.5
MFPT FROM 39 TO 105: 747.000 2.5
MFPT FROM 39 TO 106: 747.000 2.5
MFPT FROM 39 TO 107: 747.000 2.5
MFPT FROM 39 TO 108: 743.000 2.5
MFPT FROM 39 TO 109: 741.000 2.5
MFPT FROM 39 TO 110: 747.000 2.5
MFPT FROM 39 TO 111: 731.000 2.6
MFPT FROM 39 TO 112: 747.000 2.5
MFPT FROM 39 TO 113: 1245.000 2.6
MFPT FROM 39 TO 114: 1231.000 2.6
MFPT FROM 39 TO 115: 1245.000 2.6
MFPT FROM 39 TO 116: 1245.000 2.6
MFPT FROM 39 TO 117: 1245.000 2.6
MFPT FROM 39 TO 118: 1245.000 2.6
MFPT FROM 39 TO 119: 1245.000 2.6
MFPT FROM 39 TO 120: 1245.000 2.6
MFPT FROM 39 TO 121: 1245.000 2.6
MFPT FROM 39 TO 122: 1245.000 2.6
MFPT FROM 39 TO 123: 1245.000 2.6
MFPT FROM 39 TO 124: 1243.000 2.6
MFPT FROM 39 TO 125: 1245.000 2.6
MFPT FROM 39 TO 126: 1245.000 2.6
MFPT FROM 39 TO 127: 1245.000 2.6
MFPT FROM 39 TO 128: 1233.000 2.6
MFPT FROM 39 TO 129: 1245.000 2.6
MFPT FROM 39 TO 130: 1245.000 2.6
MFPT FROM 39 TO 131: 1245.000 2.6
MFPT FROM 39 TO 132: 1245.000 2.6
MFPT FROM 39 TO 133: 1241.000 2.6
MFPT FROM 39 TO 134: 1245.000 2.6
MFPT FROM 39 TO 135: 1245.000 2.6
MFPT FROM 39 TO 136: 1305.000 2.6
MFPT FROM 39 TO 137: 1305.000 2.6
MFPT FROM 39 TO 138: 1305.000 2.6
MFPT FROM 39 TO 139: 1299.000 2.6
MFPT FROM 39 TO 140: 1303.000 2.6
MFPT FROM 39 TO 141: 2524.000 2.7
MFPT FROM 39 TO 142: 1140.000 2.5
MFPT FROM 39 TO 143: 1162.000 2.6
MFPT FROM 39 TO 144: 1162.000 2.5
MFPT FROM 39 TO 145: 1184.000 2.5
MFPT FROM 39 TO 146: 1126.000 2.5
MFPT FROM 39 TO 147: 1118.000 2.5
MFPT FROM 39 TO 148: 1138.000 2.5
MFPT FROM 39 TO 149: 1138.000 2.5
MFPT FROM 39 TO 150: 1138.000 2.5
MFPT FROM 39 TO 151: 1142.000 2.5
MFPT FROM 39 TO 152: 1140.000 2.5
MFPT FROM 39 TO 153: 1140.000 2.5
MFPT FROM 39 TO 154: 1142.000 2.5
MFPT FROM 39 TO 155: 1140.000 2.5
MFPT FROM 39 TO 156: 1140.000 2.5
MFPT FROM 39 TO 157: 1138.000 2.5
MFPT FROM 39 TO 158: 1136.000 2.5
MFPT FROM 39 TO 159: 1128.000 2.5
MFPT FROM 39 TO 160: 1128.000 2.6
MFPT FROM 39 TO 161: 1128.000 2.6
MFPT FROM 39 TO 162: 1124.000 2.5
MFPT FROM 39 TO 163: 1128.000 2.5
MFPT FROM 39 TO 164: 1128.000 2.6
MFPT FROM 39 TO 165: 1616.000 2.6
MFPT FROM 39 TO 166: 1640.000 2.6
MFPT FROM 39 TO 167: 1626.000 2.6
MFPT FROM 39 TO 168: 1630.000 2.6
MFPT FROM 39 TO 169: 1630.000 2.6
MFPT FROM 39 TO 170: 1630.000 2.6
MFPT FROM 39 TO 171: 1638.000 2.6
MFPT FROM 39 TO 172: 1638.000 2.6
MFPT FROM 39 TO 173: 1696.000 2.7
MFPT FROM 39 TO 174: 1694.000 2.6
MFPT FROM 39 TO 175: 1700.000 2.6
MFPT FROM 39 TO 176: 1535.000 2.6
MFPT FROM 39 TO 177: 1537.000 2.6
MFPT FROM 39 TO 178: 1537.000 2.6
MFPT FROM 39 TO 179: 1537.000 2.6
MFPT FROM 39 TO 180: 1537.000 2.6
MFPT FROM 39 TO 181: 1523.000 2.6
MFPT FROM 39 TO 182: 1515.000 2.6
MFPT FROM 39 TO 183: 1515.000 2.6
MFPT FROM 39 TO 184: 1515.000 2.6
MFPT FROM 39 TO 185: 1515.000 2.6
MFPT FROM 39 TO 186: 1515.000 2.6
MFPT FROM 39 TO 187: 1533.000 2.6
MFPT FROM 39 TO 188: 1521.000 2.6
MFPT FROM 39 TO 189: 1521.000 2.6
MFPT FROM 39 TO 190: 2003.000 2.6
MFPT FROM 39 TO 191: 2023.000 2.6
MFPT FROM 39 TO 192: 2023.000 2.6
MFPT FROM 39 TO 193: 2091.000 2.6
MFPT FROM 39 TO 194: 1932.000 2.6
MFPT FROM 39 TO 195: 2394.000 2.7
MFPT FROM 39 TO 196: 2400.000 2.7
MFPT FROM 39 TO 197: 2787.000 2.7
MFPT FROM 39 TO 198: 3184.000 2.7
MFPT FROM 39 TO 199: 3184.000 2.7
MFPT FROM 40 TO 0: 593.000 2.5
MFPT FROM 40 TO 1: 988.000 2.5
MFPT FROM 40 TO 2: 990.000 2.6
MFPT FROM 40 TO 3: 990.000 2.5
MFPT FROM 40 TO 4: 966.000 2.5
MFPT FROM 40 TO 5: 990.000 2.5
MFPT FROM 40 TO 6: 234.000 2.5
MFPT FROM 40 TO 7: 990.000 2.5
MFPT FROM 40 TO 8: 1385.000 2.6
MFPT FROM 40 TO 9: 1363.000 2.6
MFPT FROM 40 TO 10: 1361.000 2.6
MFPT FROM 40 TO 11: 1347.000 2.6
MFPT FROM 40 TO 12: 627.000 2.5
MFPT FROM 40 TO 13: 629.000 2.6
MFPT FROM 40 TO 14: 631.000 2.6
MFPT FROM 40 TO 15: 1.000 2.5
MFPT FROM 40 TO 16: 625.000 2.5
MFPT FROM 40 TO 17: 529.000 2.5
MFPT FROM 40 TO 18: 1758.000 2.6
MFPT FROM 40 TO 19: 1744.000 2.6
MFPT FROM 40 TO 20: 1732.000 2.6
MFPT FROM 40 TO 21: 1022.000 2.5
MFPT FROM 40 TO 22: 1026.000 2.6
MFPT FROM 40 TO 23: 398.000 2.5
MFPT FROM 40 TO 24: 398.000 2.5
MFPT FROM 40 TO 25: 398.000 2.5
MFPT FROM 40 TO 26: 398.000 2.5
MFPT FROM 40 TO 27: 398.000 2.5
MFPT FROM 40 TO 28: 398.000 2.5
MFPT FROM 40 TO 29: 398.000 2.5
MFPT FROM 40 TO 30: 398.000 2.5
MFPT FROM 40 TO 31: 398.000 2.5
MFPT FROM 40 TO 32: 398.000 2.5
MFPT FROM 40 TO 33: 398.000 2.5
MFPT FROM 40 TO 34: 398.000 2.5
MFPT FROM 40 TO 35: 398.000 2.5
MFPT FROM 40 TO 36: 398.000 2.5
MFPT FROM 40 TO 37: 372.000 2.5
MFPT FROM 40 TO 38: 398.000 2.5
MFPT FROM 40 TO 39: 398.000 2.5
MFPT FROM 40 TO 41: 398.000 2.5
MFPT FROM 40 TO 42: 398.000 2.5
MFPT FROM 40 TO 43: 398.000 2.5
MFPT FROM 40 TO 44: 398.000 2.5
MFPT FROM 40 TO 45: 392.000 2.6
MFPT FROM 40 TO 46: 398.000 2.6
MFPT FROM 40 TO 47: 398.000 2.5
MFPT FROM 40 TO 48: 398.000 2.5
MFPT FROM 40 TO 49: 398.000 2.5
MFPT FROM 40 TO 50: 398.000 2.5
MFPT FROM 40 TO 51: 398.000 2.5
MFPT FROM 40 TO 52: 398.000 2.5
MFPT FROM 40 TO 53: 398.000 2.5
MFPT FROM 40 TO 54: 398.000 2.5
MFPT FROM 40 TO 55: 398.000 2.5
MFPT FROM 40 TO 56: 398.000 2.5
MFPT FROM 40 TO 57: 398.000 2.5
MFPT FROM 40 TO 58: 398.000 2.5
MFPT FROM 40 TO 59: 390.000 2.5
MFPT FROM 40 TO 60: 398.000 2.5
MFPT FROM 40 TO 61: 398.000 2.5
MFPT FROM 40 TO 62: 350.000 2.5
MFPT FROM 40 TO 63: 398.000 2.5
MFPT FROM 40 TO 64: 398.000 2.5
MFPT FROM 40 TO 65: 398.000 2.5
MFPT FROM 40 TO 66: 398.000 2.5
MFPT FROM 40 TO 67: 350.000 2.5
MFPT FROM 40 TO 68: 398.000 2.5
MFPT FROM 40 TO 69: 398.000 2.5
MFPT FROM 40 TO 70: 398.000 2.5
MFPT FROM 40 TO 71: 1022.000 2.6
MFPT FROM 40 TO 72: 1022.000 2.5
MFPT FROM 40 TO 73: 1022.000 2.6
MFPT FROM 40 TO 74: 848.000 2.5
MFPT FROM 40 TO 75: 908.000 2.5
MFPT FROM 40 TO 76: 926.000 2.5
MFPT FROM 40 TO 77: 2129.000 2.6
MFPT FROM 40 TO 78: 2129.000 2.6
MFPT FROM 40 TO 79: 2127.000 2.6
MFPT FROM 40 TO 80: 2129.000 2.6
MFPT FROM 40 TO 81: 2129.000 2.6
MFPT FROM 40 TO 82: 1419.000 2.6
MFPT FROM 40 TO 83: 755.000 2.5
MFPT FROM 40 TO 84: 769.000 2.5
MFPT FROM 40 TO 85: 765.000 2.5
MFPT FROM 40 TO 86: 769.000 2.5
MFPT FROM 40 TO 87: 789.000 2.5
MFPT FROM 40 TO 88: 787.000 2.6
MFPT FROM 40 TO 89: 787.000 2.5
MFPT FROM 40 TO 90: 787.000 2.5
MFPT FROM 40 TO 91: 787.000 2.5
MFPT FROM 40 TO 92: 787.000 2.6
MFPT FROM 40 TO 93: 747.000 2.6
MFPT FROM 40 TO 94: 731.000 2.5
MFPT FROM 40 TO 95: 741.000 2.5
MFPT FROM 40 TO 96: 747.000 2.5
MFPT FROM 40 TO 97: 745.000 2.5
MFPT FROM 40 TO 98: 743.000 2.5
MFPT FROM 40 TO 99: 745.000 2.5
MFPT FROM 40 TO 100: 747.000 2.5
MFPT FROM 40 TO 101: 747.000 2.5
MFPT FROM 40 TO 102: 747.000 2.5
MFPT FROM 40 TO 103: 747.000 2.5
MFPT FROM 40 TO 104: 747.000 2.5
MFPT FROM 40 TO 105: 747.000 2.5
MFPT FROM 40 TO 106: 747.000 2.5
MFPT FROM 40 TO 107: 747.000 2.5
MFPT FROM 40 TO 108: 743.000 2.5
MFPT FROM 40 TO 109: 741.000 2.5
MFPT FROM 40 TO 110: 747.000 2.6
MFPT FROM 40 TO 111: 731.000 2.5
MFPT FROM 40 TO 112: 747.000 2.5
MFPT FROM 40 TO 113: 1245.000 2.6
MFPT FROM 40 TO 114: 1231.000 2.6
MFPT FROM 40 TO 115: 1245.000 2.6
MFPT FROM 40 TO 116: 1245.000 2.6
MFPT FROM 40 TO 117: 1245.000 2.6
MFPT FROM 40 TO 118: 1245.000 2.6
MFPT FROM 40 TO 119: 1245.000 2.6
MFPT FROM 40 TO 120: 1245.000 2.6
MFPT FROM 40 TO 121: 1245.000 2.6
MFPT FROM 40 TO 122: 1245.000 2.6
MFPT FROM 40 TO 123: 1245.000 2.6
MFPT FROM 40 TO 124: 1243.000 2.6
MFPT FROM 40 TO 125: 1245.000 2.6
MFPT FROM 40 TO 126: 1245.000 2.6
MFPT FROM 40 TO 127: 1245.000 2.6
MFPT FROM 40 TO 128: 1233.000 2.6
MFPT FROM 40 TO 129: 1245.000 2.6
MFPT FROM 40 TO 130: 1245.000 2.6
MFPT FROM 40 TO 131: 1245.000 2.6
MFPT FROM 40 TO 132: 1245.000 2.6
MFPT FROM 40 TO 133: 1241.000 2.6
MFPT FROM 40 TO 134: 1245.000 2.6
MFPT FROM 40 TO 135: 1245.000 2.6
MFPT FROM 40 TO 136: 1305.000 2.6
MFPT FROM 40 TO 137: 1305.000 2.6
MFPT FROM 40 TO 138: 1305.000 2.6
MFPT FROM 40 TO 139: 1299.000 2.6
MFPT FROM 40 TO 140: 1303.000 2.6
MFPT FROM 40 TO 141: 2524.000 2.7
MFPT FROM 40 TO 142: 1140.000 2.5
MFPT FROM 40 TO 143: 1162.000 2.5
MFPT FROM 40 TO 144: 1162.000 2.5
MFPT FROM 40 TO 145: 1184.000 2.5
MFPT FROM 40 TO 146: 1126.000 2.5
MFPT FROM 40 TO 147: 1118.000 2.6
MFPT FROM 40 TO 148: 1138.000 2.5
MFPT FROM 40 TO 149: 1138.000 2.5
MFPT FROM 40 TO 150: 1138.000 2.5
MFPT FROM 40 TO 151: 1142.000 2.5
MFPT FROM 40 TO 152: 1140.000 2.5
MFPT FROM 40 TO 153: 1140.000 2.5
MFPT FROM 40 TO 154: 1142.000 2.5
MFPT FROM 40 TO 155: 1140.000 2.5
MFPT FROM 40 TO 156: 1140.000 2.5
MFPT FROM 40 TO 157: 1138.000 2.5
MFPT FROM 40 TO 158: 1136.000 2.5
MFPT FROM 40 TO 159: 1128.000 2.5
MFPT FROM 40 TO 160: 1128.000 2.6
MFPT FROM 40 TO 161: 1128.000 2.5
MFPT FROM 40 TO 162: 1124.000 2.5
MFPT FROM 40 TO 163: 1128.000 2.6
MFPT FROM 40 TO 164: 1128.000 2.5
MFPT FROM 40 TO 165: 1616.000 2.6
MFPT FROM 40 TO 166: 1640.000 2.6
MFPT FROM 40 TO 167: 1626.000 2.6
MFPT FROM 40 TO 168: 1630.000 2.6
MFPT FROM 40 TO 169: 1630.000 2.6
MFPT FROM 40 TO 170: 1630.000 2.6
MFPT FROM 40 TO 171: 1638.000 2.6
MFPT FROM 40 TO 172: 1638.000 2.6
MFPT FROM 40 TO 173: 1696.000 2.6
MFPT FROM 40 TO 174: 1694.000 2.6
MFPT FROM 40 TO 175: 1700.000 2.6
MFPT FROM 40 TO 176: 1535.000 2.6
MFPT FROM 40 TO 177: 1537.000 2.6
MFPT FROM 40 TO 178: 1537.000 2.6
MFPT FROM 40 TO 179: 1537.000 2.6
MFPT FROM 40 TO 180: 1537.000 2.6
MFPT FROM 40 TO 181: 1523.000 2.7
MFPT FROM 40 TO 182: 1515.000 2.6
MFPT FROM 40 TO 183: 1515.000 2.6
MFPT FROM 40 TO 184: 1515.000 2.6
MFPT FROM 40 TO 185: 1515.000 2.6
MFPT FROM 40 TO 186: 1515.000 2.6
MFPT FROM 40 TO 187: 1533.000 2.6
MFPT FROM 40 TO 188: 1521.000 2.6
MFPT FROM 40 TO 189: 1521.000 2.6
MFPT FROM 40 TO 190: 2003.000 2.6
MFPT FROM 40 TO 191: 2023.000 2.6
MFPT FROM 40 TO 192: 2023.000 2.7
MFPT FROM 40 TO 193: 2091.000 2.6
MFPT FROM 40 TO 194: 1932.000 2.6
MFPT FROM 40 TO 195: 2394.000 2.6
MFPT FROM 40 TO 196: 2400.000 2.6
MFPT FROM 40 TO 197: 2787.000 2.7
MFPT FROM 40 TO 198: 3184.000 2.8
MFPT FROM 40 TO 199: 3184.000 2.7
MFPT FROM 41 TO 0: 593.000 2.6
MFPT FROM 41 TO 1: 988.000 2.7
MFPT FROM 41 TO 2: 990.000 2.7
MFPT FROM 41 TO 3: 990.000 2.7
MFPT FROM 41 TO 4: 966.000 2.7
MFPT FROM 41 TO 5: 990.000 2.7
MFPT FROM 41 TO 6: 234.000 2.6
MFPT FROM 41 TO 7: 990.000 2.7
MFPT FROM 41 TO 8: 1385.000 2.7
MFPT FROM 41 TO 9: 1363.000 2.7
MFPT FROM 41 TO 10: 1361.000 2.7
MFPT FROM 41 TO 11: 1347.000 2.7
MFPT FROM 41 TO 12: 627.000 2.7
MFPT FROM 41 TO 13: 629.000 2.6
MFPT FROM 41 TO 14: 631.000 2.6
MFPT FROM 41 TO 15: 1.000 2.6
MFPT FROM 41 TO 16: 625.000 2.6
MFPT FROM 41 TO 17: 529.000 2.6
MFPT FROM 41 TO 18: 1758.000 2.7
MFPT FROM 41 TO 19: 1744.000 2.7
MFPT FROM 41 TO 20: 1732.000 2.7
MFPT FROM 41 TO 21: 1022.000 2.8
MFPT FROM 41 TO 22: 1026.000 2.7
MFPT FROM 41 TO 23: 398.000 2.6
MFPT FROM 41 TO 24: 398.000 2.6
MFPT FROM 41 TO 25: 398.000 2.6
MFPT FROM 41 TO 26: 398.000 2.6
MFPT FROM 41 TO 27: 398.000 2.6
MFPT FROM 41 TO 28: 398.000 2.6
MFPT FROM 41 TO 29: 398.000 2.6
MFPT FROM 41 TO 30: 398.000 2.6
MFPT FROM 41 TO 31: 398.000 2.6
MFPT FROM 41 TO 32: 398.000 2.6
MFPT FROM 41 TO 33: 398.000 2.6
MFPT FROM 41 TO 34: 398.000 2.6
MFPT FROM 41 TO 35: 398.000 2.6
MFPT FROM 41 TO 36: 398.000 2.6
MFPT FROM 41 TO 37: 372.000 2.6
MFPT FROM 41 TO 38: 398.000 2.6
MFPT FROM 41 TO 39: 398.000 2.6
MFPT FROM 41 TO 40: 398.000 2.6
MFPT FROM 41 TO 42: 398.000 2.6
MFPT FROM 41 TO 43: 398.000 2.6
MFPT FROM 41 TO 44: 398.000 2.6
MFPT FROM 41 TO 45: 392.000 2.6
MFPT FROM 41 TO 46: 398.000 2.6
MFPT FROM 41 TO 47: 398.000 2.6
MFPT FROM 41 TO 48: 398.000 2.6
MFPT FROM 41 TO 49: 398.000 2.6
MFPT FROM 41 TO 50: 398.000 2.6
MFPT FROM 41 TO 51: 398.000 2.6
MFPT FROM 41 TO 52: 398.000 2.6
MFPT FROM 41 TO 53: 398.000 2.6
MFPT FROM 41 TO 54: 398.000 2.6
MFPT FROM 41 TO 55: 398.000 2.6
MFPT FROM 41 TO 56: 398.000 2.7
MFPT FROM 41 TO 57: 398.000 2.7
MFPT FROM 41 TO 58: 398.000 2.6
MFPT FROM 41 TO 59: 390.000 2.6
MFPT FROM 41 TO 60: 398.000 2.6
MFPT FROM 41 TO 61: 398.000 2.6
MFPT FROM 41 TO 62: 350.000 2.7
MFPT FROM 41 TO 63: 398.000 2.6
MFPT FROM 41 TO 64: 398.000 2.6
MFPT FROM 41 TO 65: 398.000 2.6
MFPT FROM 41 TO 66: 398.000 2.6
MFPT FROM 41 TO 67: 350.000 2.6
MFPT FROM 41 TO 68: 398.000 2.6
MFPT FROM 41 TO 69: 398.000 2.6
MFPT FROM 41 TO 70: 398.000 2.7
MFPT FROM 41 TO 71: 1022.000 2.7
MFPT FROM 41 TO 72: 1022.000 2.7
MFPT FROM 41 TO 73: 1022.000 2.7
MFPT FROM 41 TO 74: 848.000 2.7
MFPT FROM 41 TO 75: 908.000 2.7
MFPT FROM 41 TO 76: 926.000 2.7
MFPT FROM 41 TO 77: 2129.000 2.8
MFPT FROM 41 TO 78: 2129.000 2.8
MFPT FROM 41 TO 79: 2127.000 2.7
MFPT FROM 41 TO 80: 2129.000 2.7
MFPT FROM 41 TO 81: 2129.000 2.8
MFPT FROM 41 TO 82: 1419.000 2.7
MFPT FROM 41 TO 83: 755.000 2.6
MFPT FROM 41 TO 84: 769.000 2.6
MFPT FROM 41 TO 85: 765.000 2.6
MFPT FROM 41 TO 86: 769.000 2.6
MFPT FROM 41 TO 87: 789.000 2.6
MFPT FROM 41 TO 88: 787.000 2.6
MFPT FROM 41 TO 89: 787.000 2.6
MFPT FROM 41 TO 90: 787.000 2.6
MFPT FROM 41 TO 91: 787.000 2.6
MFPT FROM 41 TO 92: 787.000 2.6
MFPT FROM 41 TO 93: 747.000 2.6
MFPT FROM 41 TO 94: 731.000 2.6
MFPT FROM 41 TO 95: 741.000 2.6
MFPT FROM 41 TO 96: 747.000 2.6
MFPT FROM 41 TO 97: 745.000 2.6
MFPT FROM 41 TO 98: 743.000 2.6
MFPT FROM 41 TO 99: 745.000 2.6
MFPT FROM 41 TO 100: 747.000 2.6
MFPT FROM 41 TO 101: 747.000 2.6
MFPT FROM 41 TO 102: 747.000 2.6
MFPT FROM 41 TO 103: 747.000 2.6
MFPT FROM 41 TO 104: 747.000 2.6
MFPT FROM 41 TO 105: 747.000 2.6
MFPT FROM 41 TO 106: 747.000 2.6
MFPT FROM 41 TO 107: 747.000 2.6
MFPT FROM 41 TO 108: 743.000 2.6
MFPT FROM 41 TO 109: 741.000 2.6
MFPT FROM 41 TO 110: 747.000 2.6
MFPT FROM 41 TO 111: 731.000 2.6
MFPT FROM 41 TO 112: 747.000 2.6
MFPT FROM 41 TO 113: 1245.000 2.7
MFPT FROM 41 TO 114: 1231.000 2.7
MFPT FROM 41 TO 115: 1245.000 2.7
MFPT FROM 41 TO 116: 1245.000 2.7
MFPT FROM 41 TO 117: 1245.000 2.7
MFPT FROM 41 TO 118: 1245.000 2.7
MFPT FROM 41 TO 119: 1245.000 2.7
MFPT FROM 41 TO 120: 1245.000 2.7
MFPT FROM 41 TO 121: 1245.000 2.7
MFPT FROM 41 TO 122: 1245.000 2.7
MFPT FROM 41 TO 123: 1245.000 2.7
MFPT FROM 41 TO 124: 1243.000 2.7
MFPT FROM 41 TO 125: 1245.000 2.7
MFPT FROM 41 TO 126: 1245.000 2.7
MFPT FROM 41 TO 127: 1245.000 2.7
MFPT FROM 41 TO 128: 1233.000 2.7
MFPT FROM 41 TO 129: 1245.000 2.7
MFPT FROM 41 TO 130: 1245.000 2.7
MFPT FROM 41 TO 131: 1245.000 2.7
MFPT FROM 41 TO 132: 1245.000 2.7
MFPT FROM 41 TO 133: 1241.000 2.7
MFPT FROM 41 TO 134: 1245.000 2.7
MFPT FROM 41 TO 135: 1245.000 2.7
MFPT FROM 41 TO 136: 1305.000 2.7
MFPT FROM 41 TO 137: 1305.000 2.7
MFPT FROM 41 TO 138: 1305.000 2.7
MFPT FROM 41 TO 139: 1299.000 2.7
MFPT FROM 41 TO 140: 1303.000 2.7
MFPT FROM 41 TO 141: 2524.000 2.8
MFPT FROM 41 TO 142: 1140.000 2.7
MFPT FROM 41 TO 143: 1162.000 2.7
MFPT FROM 41 TO 144: 1162.000 2.7
MFPT FROM 41 TO 145: 1184.000 2.7
MFPT FROM 41 TO 146: 1126.000 2.7
MFPT FROM 41 TO 147: 1118.000 2.7
MFPT FROM 41 TO 148: 1138.000 2.7
MFPT FROM 41 TO 149: 1138.000 2.8
MFPT FROM 41 TO 150: 1138.000 2.7
MFPT FROM 41 TO 151: 1142.000 2.7
MFPT FROM 41 TO 152: 1140.000 2.7
MFPT FROM 41 TO 153: 1140.000 2.7
MFPT FROM 41 TO 154: 1142.000 2.7
MFPT FROM 41 TO 155: 1140.000 2.7
MFPT FROM 41 TO 156: 1140.000 2.7
MFPT FROM 41 TO 157: 1138.000 2.7
MFPT FROM 41 TO 158: 1136.000 2.7
MFPT FROM 41 TO 159: 1128.000 2.7
MFPT FROM 41 TO 160: 1128.000 2.7
MFPT FROM 41 TO 161: 1128.000 2.7
MFPT FROM 41 TO 162: 1124.000 2.7
MFPT FROM 41 TO 163: 1128.000 2.7
MFPT FROM 41 TO 164: 1128.000 2.7
MFPT FROM 41 TO 165: 1616.000 2.7
MFPT FROM 41 TO 166: 1640.000 2.7
MFPT FROM 41 TO 167: 1626.000 2.7
MFPT FROM 41 TO 168: 1630.000 2.7
MFPT FROM 41 TO 169: 1630.000 2.7
MFPT FROM 41 TO 170: 1630.000 2.7
MFPT FROM 41 TO 171: 1638.000 2.7
MFPT FROM 41 TO 172: 1638.000 2.7
MFPT FROM 41 TO 173: 1696.000 2.7
MFPT FROM 41 TO 174: 1694.000 2.8
MFPT FROM 41 TO 175: 1700.000 2.7
MFPT FROM 41 TO 176: 1535.000 2.7
MFPT FROM 41 TO 177: 1537.000 2.7
MFPT FROM 41 TO 178: 1537.000 2.7
MFPT FROM 41 TO 179: 1537.000 2.7
MFPT FROM 41 TO 180: 1537.000 2.8
MFPT FROM 41 TO 181: 1523.000 2.7
MFPT FROM 41 TO 182: 1515.000 2.7
MFPT FROM 41 TO 183: 1515.000 2.7
MFPT FROM 41 TO 184: 1515.000 2.7
MFPT FROM 41 TO 185: 1515.000 2.7
MFPT FROM 41 TO 186: 1515.000 2.7
MFPT FROM 41 TO 187: 1533.000 2.7
MFPT FROM 41 TO 188: 1521.000 2.7
MFPT FROM 41 TO 189: 1521.000 2.7
MFPT FROM 41 TO 190: 2003.000 2.8
MFPT FROM 41 TO 191: 2023.000 2.8
MFPT FROM 41 TO 192: 2023.000 2.7
MFPT FROM 41 TO 193: 2091.000 2.7
MFPT FROM 41 TO 194: 1932.000 2.7
MFPT FROM 41 TO 195: 2394.000 2.8
MFPT FROM 41 TO 196: 2400.000 2.8
MFPT FROM 41 TO 197: 2787.000 2.8
MFPT FROM 41 TO 198: 3184.000 2.8
MFPT FROM 41 TO 199: 3184.000 2.8
MFPT FROM 42 TO 0: 593.000 2.6
MFPT FROM 42 TO 1: 988.000 2.7
MFPT FROM 42 TO 2: 990.000 2.7
MFPT FROM 42 TO 3: 990.000 2.7
MFPT FROM 42 TO 4: 966.000 2.7
MFPT FROM 42 TO 5: 990.000 2.7
MFPT FROM 42 TO 6: 234.000 2.6
MFPT FROM 42 TO 7: 990.000 2.6
MFPT FROM 42 TO 8: 1385.000 2.7
MFPT FROM 42 TO 9: 1363.000 2.7
MFPT FROM 42 TO 10: 1361.000 2.7
MFPT FROM 42 TO 11: 1347.000 2.7
MFPT FROM 42 TO 12: 627.000 2.6
MFPT FROM 42 TO 13: 629.000 2.6
MFPT FROM 42 TO 14: 631.000 2.6
MFPT FROM 42 TO 15: 1.000 2.6
MFPT FROM 42 TO 16: 625.000 2.6
MFPT FROM 42 TO 17: 529.000 2.6
MFPT FROM 42 TO 18: 1758.000 2.7
MFPT FROM 42 TO 19: 1744.000 2.8
MFPT FROM 42 TO 20: 1732.000 2.7
MFPT FROM 42 TO 21: 1022.000 2.7
MFPT FROM 42 TO 22: 1026.000 2.7
MFPT FROM 42 TO 23: 398.000 2.6
MFPT FROM 42 TO 24: 398.000 2.7
MFPT FROM 42 TO 25: 398.000 2.6
MFPT FROM 42 TO 26: 398.000 2.6
MFPT FROM 42 TO 27: 398.000 2.6
MFPT FROM 42 TO 28: 398.000 2.6
MFPT FROM 42 TO 29: 398.000 2.6
MFPT FROM 42 TO 30: 398.000 2.6
MFPT FROM 42 TO 31: 398.000 2.6
MFPT FROM 42 TO 32: 398.000 2.6
MFPT FROM 42 TO 33: 398.000 2.6
MFPT FROM 42 TO 34: 398.000 2.7
MFPT FROM 42 TO 35: 398.000 2.6
MFPT FROM 42 TO 36: 398.000 2.6
MFPT FROM 42 TO 37: 372.000 2.6
MFPT FROM 42 TO 38: 398.000 2.6
MFPT FROM 42 TO 39: 398.000 2.6
MFPT FROM 42 TO 40: 398.000 2.6
MFPT FROM 42 TO 41: 398.000 2.6
MFPT FROM 42 TO 43: 398.000 2.6
MFPT FROM 42 TO 44: 398.000 2.6
MFPT FROM 42 TO 45: 392.000 2.6
MFPT FROM 42 TO 46: 398.000 2.6
MFPT FROM 42 TO 47: 398.000 2.6
MFPT FROM 42 TO 48: 398.000 2.6
MFPT FROM 42 TO 49: 398.000 2.6
MFPT FROM 42 TO 50: 398.000 2.6
MFPT FROM 42 TO 51: 398.000 2.6
MFPT FROM 42 TO 52: 398.000 2.6
MFPT FROM 42 TO 53: 398.000 2.7
MFPT FROM 42 TO 54: 398.000 2.7
MFPT FROM 42 TO 55: 398.000 2.7
MFPT FROM 42 TO 56: 398.000 2.6
MFPT FROM 42 TO 57: 398.000 2.6
MFPT FROM 42 TO 58: 398.000 2.6
MFPT FROM 42 TO 59: 390.000 2.6
MFPT FROM 42 TO 60: 398.000 2.6
MFPT FROM 42 TO 61: 398.000 2.6
MFPT FROM 42 TO 62: 350.000 2.6
MFPT FROM 42 TO 63: 398.000 2.6
MFPT FROM 42 TO 64: 398.000 2.6
MFPT FROM 42 TO 65: 398.000 2.6
MFPT FROM 42 TO 66: 398.000 2.6
MFPT FROM 42 TO 67: 350.000 2.6
MFPT FROM 42 TO 68: 398.000 2.6
MFPT FROM 42 TO 69: 398.000 2.6
MFPT FROM 42 TO 70: 398.000 2.6
MFPT FROM 42 TO 71: 1022.000 2.7
MFPT FROM 42 TO 72: 1022.000 2.7
MFPT FROM 42 TO 73: 1022.000 2.7
MFPT FROM 42 TO 74: 848.000 2.7
MFPT FROM 42 TO 75: 908.000 2.8
MFPT FROM 42 TO 76: 926.000 2.7
MFPT FROM 42 TO 77: 2129.000 2.7
MFPT FROM 42 TO 78: 2129.000 2.7
MFPT FROM 42 TO 79: 2127.000 2.7
MFPT FROM 42 TO 80: 2129.000 2.7
MFPT FROM 42 TO 81: 2129.000 2.7
MFPT FROM 42 TO 82: 1419.000 2.7
MFPT FROM 42 TO 83: 755.000 2.6
MFPT FROM 42 TO 84: 769.000 2.6
MFPT FROM 42 TO 85: 765.000 2.6
MFPT FROM 42 TO 86: 769.000 2.6
MFPT FROM 42 TO 87: 789.000 2.6
MFPT FROM 42 TO 88: 787.000 2.6
MFPT FROM 42 TO 89: 787.000 2.6
MFPT FROM 42 TO 90: 787.000 2.6
MFPT FROM 42 TO 91: 787.000 2.6
MFPT FROM 42 TO 92: 787.000 2.6
MFPT FROM 42 TO 93: 747.000 2.6
MFPT FROM 42 TO 94: 731.000 2.6
MFPT FROM 42 TO 95: 741.000 2.6
MFPT FROM 42 TO 96: 747.000 2.6
MFPT FROM 42 TO 97: 745.000 2.6
MFPT FROM 42 TO 98: 743.000 2.6
MFPT FROM 42 TO 99: 745.000 2.6
MFPT FROM 42 TO 100: 747.000 2.6
MFPT FROM 42 TO 101: 747.000 2.6
MFPT FROM 42 TO 102: 747.000 2.6
MFPT FROM 42 TO 103: 747.000 2.6
MFPT FROM 42 TO 104: 747.000 2.6
MFPT FROM 42 TO 105: 747.000 2.6
MFPT FROM 42 TO 106: 747.000 2.7
MFPT FROM 42 TO 107: 747.000 2.6
MFPT FROM 42 TO 108: 743.000 2.7
MFPT FROM 42 TO 109: 741.000 2.7
MFPT FROM 42 TO 110: 747.000 2.6
MFPT FROM 42 TO 111: 731.000 2.6
MFPT FROM 42 TO 112: 747.000 2.6
MFPT FROM 42 TO 113: 1245.000 2.7
MFPT FROM 42 TO 114: 1231.000 2.7
MFPT FROM 42 TO 115: 1245.000 2.7
MFPT FROM 42 TO 116: 1245.000 2.7
MFPT FROM 42 TO 117: 1245.000 2.7
MFPT FROM 42 TO 118: 1245.000 2.7
MFPT FROM 42 TO 119: 1245.000 2.7
MFPT FROM 42 TO 120: 1245.000 2.8
MFPT FROM 42 TO 121: 1245.000 2.7
MFPT FROM 42 TO 122: 1245.000 2.7
MFPT FROM 42 TO 123: 1245.000 2.7
MFPT FROM 42 TO 124: 1243.000 2.7
MFPT FROM 42 TO 125: 1245.000 2.7
MFPT FROM 42 TO 126: 1245.000 2.7
MFPT FROM 42 TO 127: 1245.000 2.7
MFPT FROM 42 TO 128: 1233.000 2.7
MFPT FROM 42 TO 129: 1245.000 2.7
MFPT FROM 42 TO 130: 1245.000 2.7
MFPT FROM 42 TO 131: 1245.000 2.7
MFPT FROM 42 TO 132: 1245.000 2.7
MFPT FROM 42 TO 133: 1241.000 2.7
MFPT FROM 42 TO 134: 1245.000 2.7
MFPT FROM 42 TO 135: 1245.000 2.7
MFPT FROM 42 TO 136: 1305.000 2.7
MFPT FROM 42 TO 137: 1305.000 2.7
MFPT FROM 42 TO 138: 1305.000 2.7
MFPT FROM 42 TO 139: 1299.000 2.7
MFPT FROM 42 TO 140: 1303.000 2.7
MFPT FROM 42 TO 141: 2524.000 2.8
MFPT FROM 42 TO 142: 1140.000 2.7
MFPT FROM 42 TO 143: 1162.000 2.7
MFPT FROM 42 TO 144: 1162.000 2.7
MFPT FROM 42 TO 145: 1184.000 2.7
MFPT FROM 42 TO 146: 1126.000 2.7
MFPT FROM 42 TO 147: 1118.000 2.7
MFPT FROM 42 TO 148: 1138.000 2.7
MFPT FROM 42 TO 149: 1138.000 2.7
MFPT FROM 42 TO 150: 1138.000 2.6
MFPT FROM 42 TO 151: 1142.000 2.6
MFPT FROM 42 TO 152: 1140.000 2.7
MFPT FROM 42 TO 153: 1140.000 2.7
MFPT FROM 42 TO 154: 1142.000 2.7
MFPT FROM 42 TO 155: 1140.000 2.7
MFPT FROM 42 TO 156: 1140.000 2.7
MFPT FROM 42 TO 157: 1138.000 2.7
MFPT FROM 42 TO 158: 1136.000 2.7
MFPT FROM 42 TO 159: 1128.000 2.7
MFPT FROM 42 TO 160: 1128.000 2.7
MFPT FROM 42 TO 161: 1128.000 2.7
MFPT FROM 42 TO 162: 1124.000 2.7
MFPT FROM 42 TO 163: 1128.000 2.7
MFPT FROM 42 TO 164: 1128.000 2.7
MFPT FROM 42 TO 165: 1616.000 2.7
MFPT FROM 42 TO 166: 1640.000 2.7
MFPT FROM 42 TO 167: 1626.000 2.7
MFPT FROM 42 TO 168: 1630.000 2.7
MFPT FROM 42 TO 169: 1630.000 2.7
MFPT FROM 42 TO 170: 1630.000 2.7
MFPT FROM 42 TO 171: 1638.000 2.7
MFPT FROM 42 TO 172: 1638.000 2.7
MFPT FROM 42 TO 173: 1696.000 2.7
MFPT FROM 42 TO 174: 1694.000 2.7
MFPT FROM 42 TO 175: 1700.000 2.7
MFPT FROM 42 TO 176: 1535.000 2.7
MFPT FROM 42 TO 177: 1537.000 2.7
MFPT FROM 42 TO 178: 1537.000 2.7
MFPT FROM 42 TO 179: 1537.000 2.7
MFPT FROM 42 TO 180: 1537.000 2.7
MFPT FROM 42 TO 181: 1523.000 2.7
MFPT FROM 42 TO 182: 1515.000 2.7
MFPT FROM 42 TO 183: 1515.000 2.7
MFPT FROM 42 TO 184: 1515.000 2.7
MFPT FROM 42 TO 185: 1515.000 2.8
MFPT FROM 42 TO 186: 1515.000 2.7
MFPT FROM 42 TO 187: 1533.000 2.7
MFPT FROM 42 TO 188: 1521.000 2.8
MFPT FROM 42 TO 189: 1521.000 2.7
MFPT FROM 42 TO 190: 2003.000 2.8
MFPT FROM 42 TO 191: 2023.000 2.8
MFPT FROM 42 TO 192: 2023.000 2.7
MFPT FROM 42 TO 193: 2091.000 2.8
MFPT FROM 42 TO 194: 1932.000 2.7
MFPT FROM 42 TO 195: 2394.000 2.8
MFPT FROM 42 TO 196: 2400.000 2.8
MFPT FROM 42 TO 197: 2787.000 2.8
MFPT FROM 42 TO 198: 3184.000 2.9
MFPT FROM 42 TO 199: 3184.000 2.8
MFPT FROM 43 TO 0: 593.000 2.6
MFPT FROM 43 TO 1: 988.000 2.6
MFPT FROM 43 TO 2: 990.000 2.6
MFPT FROM 43 TO 3: 990.000 2.8
MFPT FROM 43 TO 4: 966.000 2.7
MFPT FROM 43 TO 5: 990.000 2.7
MFPT FROM 43 TO 6: 234.000 2.7
MFPT FROM 43 TO 7: 990.000 2.7
MFPT FROM 43 TO 8: 1385.000 2.7
MFPT FROM 43 TO 9: 1363.000 2.7
MFPT FROM 43 TO 10: 1361.000 2.7
MFPT FROM 43 TO 11: 1347.000 2.7
MFPT FROM 43 TO 12: 627.000 2.6
MFPT FROM 43 TO 13: 629.000 2.6
MFPT FROM 43 TO 14: 631.000 2.6
MFPT FROM 43 TO 15: 1.000 2.6
MFPT FROM 43 TO 16: 625.000 2.6
MFPT FROM 43 TO 17: 529.000 2.7
MFPT FROM 43 TO 18: 1758.000 2.7
MFPT FROM 43 TO 19: 1744.000 2.7
MFPT FROM 43 TO 20: 1732.000 2.7
MFPT FROM 43 TO 21: 1022.000 2.7
MFPT FROM 43 TO 22: 1026.000 2.7
MFPT FROM 43 TO 23: 398.000 2.6
MFPT FROM 43 TO 24: 398.000 2.6
MFPT FROM 43 TO 25: 398.000 2.6
MFPT FROM 43 TO 26: 398.000 2.6
MFPT FROM 43 TO 27: 398.000 2.6
MFPT FROM 43 TO 28: 398.000 2.6
MFPT FROM 43 TO 29: 398.000 2.6
MFPT FROM 43 TO 30: 398.000 2.6
MFPT FROM 43 TO 31: 398.000 2.7
MFPT FROM 43 TO 32: 398.000 2.6
MFPT FROM 43 TO 33: 398.000 2.6
MFPT FROM 43 TO 34: 398.000 2.6
MFPT FROM 43 TO 35: 398.000 2.6
MFPT FROM 43 TO 36: 398.000 2.6
MFPT FROM 43 TO 37: 372.000 2.6
MFPT FROM 43 TO 38: 398.000 2.6
MFPT FROM 43 TO 39: 398.000 2.6
MFPT FROM 43 TO 40: 398.000 2.6
MFPT FROM 43 TO 41: 398.000 2.6
MFPT FROM 43 TO 42: 398.000 2.6
MFPT FROM 43 TO 44: 398.000 2.6
MFPT FROM 43 TO 45: 392.000 2.6
MFPT FROM 43 TO 46: 398.000 2.6
MFPT FROM 43 TO 47: 398.000 2.6
MFPT FROM 43 TO 48: 398.000 2.6
MFPT FROM 43 TO 49: 398.000 2.6
MFPT FROM 43 TO 50: 398.000 2.6
MFPT FROM 43 TO 51: 398.000 2.6
MFPT FROM 43 TO 52: 398.000 2.6
MFPT FROM 43 TO 53: 398.000 2.6
MFPT FROM 43 TO 54: 398.000 2.6
MFPT FROM 43 TO 55: 398.000 2.6
MFPT FROM 43 TO 56: 398.000 2.6
MFPT FROM 43 TO 57: 398.000 2.6
MFPT FROM 43 TO 58: 398.000 2.6
MFPT FROM 43 TO 59: 390.000 2.6
MFPT FROM 43 TO 60: 398.000 2.6
MFPT FROM 43 TO 61: 398.000 2.6
MFPT FROM 43 TO 62: 350.000 2.7
MFPT FROM 43 TO 63: 398.000 2.6
MFPT FROM 43 TO 64: 398.000 2.6
MFPT FROM 43 TO 65: 398.000 2.6
MFPT FROM 43 TO 66: 398.000 2.6
MFPT FROM 43 TO 67: 350.000 2.7
MFPT FROM 43 TO 68: 398.000 2.6
MFPT FROM 43 TO 69: 398.000 2.6
MFPT FROM 43 TO 70: 398.000 2.6
MFPT FROM 43 TO 71: 1022.000 2.7
MFPT FROM 43 TO 72: 1022.000 2.7
MFPT FROM 43 TO 73: 1022.000 2.7
MFPT FROM 43 TO 74: 848.000 2.7
MFPT FROM 43 TO 75: 908.000 2.7
MFPT FROM 43 TO 76: 926.000 2.7
MFPT FROM 43 TO 77: 2129.000 2.8
MFPT FROM 43 TO 78: 2129.000 2.8
MFPT FROM 43 TO 79: 2127.000 2.8
MFPT FROM 43 TO 80: 2129.000 2.8
MFPT FROM 43 TO 81: 2129.000 2.7
MFPT FROM 43 TO 82: 1419.000 2.7
MFPT FROM 43 TO 83: 755.000 2.7
MFPT FROM 43 TO 84: 769.000 2.6
MFPT FROM 43 TO 85: 765.000 2.6
MFPT FROM 43 TO 86: 769.000 2.6
MFPT FROM 43 TO 87: 789.000 2.6
MFPT FROM 43 TO 88: 787.000 2.6
MFPT FROM 43 TO 89: 787.000 2.6
MFPT FROM 43 TO 90: 787.000 2.6
MFPT FROM 43 TO 91: 787.000 2.6
MFPT FROM 43 TO 92: 787.000 2.6
MFPT FROM 43 TO 93: 747.000 2.6
MFPT FROM 43 TO 94: 731.000 2.6
MFPT FROM 43 TO 95: 741.000 2.6
MFPT FROM 43 TO 96: 747.000 2.6
MFPT FROM 43 TO 97: 745.000 2.6
MFPT FROM 43 TO 98: 743.000 2.6
MFPT FROM 43 TO 99: 745.000 2.6
MFPT FROM 43 TO 100: 747.000 2.6
MFPT FROM 43 TO 101: 747.000 2.6
MFPT FROM 43 TO 102: 747.000 2.6
MFPT FROM 43 TO 103: 747.000 2.6
MFPT FROM 43 TO 104: 747.000 2.6
MFPT FROM 43 TO 105: 747.000 2.6
MFPT FROM 43 TO 106: 747.000 2.7
MFPT FROM 43 TO 107: 747.000 2.6
MFPT FROM 43 TO 108: 743.000 2.6
MFPT FROM 43 TO 109: 741.000 2.6
MFPT FROM 43 TO 110: 747.000 2.6
MFPT FROM 43 TO 111: 731.000 2.6
MFPT FROM 43 TO 112: 747.000 2.6
MFPT FROM 43 TO 113: 1245.000 2.7
MFPT FROM 43 TO 114: 1231.000 2.7
MFPT FROM 43 TO 115: 1245.000 2.7
MFPT FROM 43 TO 116: 1245.000 2.8
MFPT FROM 43 TO 117: 1245.000 2.7
MFPT FROM 43 TO 118: 1245.000 2.7
MFPT FROM 43 TO 119: 1245.000 2.7
MFPT FROM 43 TO 120: 1245.000 2.7
MFPT FROM 43 TO 121: 1245.000 2.7
MFPT FROM 43 TO 122: 1245.000 2.7
MFPT FROM 43 TO 123: 1245.000 2.7
MFPT FROM 43 TO 124: 1243.000 2.7
MFPT FROM 43 TO 125: 1245.000 2.7
MFPT FROM 43 TO 126: 1245.000 2.7
MFPT FROM 43 TO 127: 1245.000 2.7
MFPT FROM 43 TO 128: 1233.000 2.7
MFPT FROM 43 TO 129: 1245.000 2.7
MFPT FROM 43 TO 130: 1245.000 2.7
MFPT FROM 43 TO 131: 1245.000 2.7
MFPT FROM 43 TO 132: 1245.000 2.7
MFPT FROM 43 TO 133: 1241.000 2.7
MFPT FROM 43 TO 134: 1245.000 2.7
MFPT FROM 43 TO 135: 1245.000 2.7
MFPT FROM 43 TO 136: 1305.000 2.8
MFPT FROM 43 TO 137: 1305.000 2.7
MFPT FROM 43 TO 138: 1305.000 2.7
MFPT FROM 43 TO 139: 1299.000 2.7
MFPT FROM 43 TO 140: 1303.000 2.7
MFPT FROM 43 TO 141: 2524.000 2.8
MFPT FROM 43 TO 142: 1140.000 2.7
MFPT FROM 43 TO 143: 1162.000 2.7
MFPT FROM 43 TO 144: 1162.000 2.7
MFPT FROM 43 TO 145: 1184.000 2.7
MFPT FROM 43 TO 146: 1126.000 2.6
MFPT FROM 43 TO 147: 1118.000 2.7
MFPT FROM 43 TO 148: 1138.000 2.6
MFPT FROM 43 TO 149: 1138.000 2.7
MFPT FROM 43 TO 150: 1138.000 2.7
MFPT FROM 43 TO 151: 1142.000 2.7
MFPT FROM 43 TO 152: 1140.000 2.7
MFPT FROM 43 TO 153: 1140.000 2.7
MFPT FROM 43 TO 154: 1142.000 2.7
MFPT FROM 43 TO 155: 1140.000 2.7
MFPT FROM 43 TO 156: 1140.000 2.7
MFPT FROM 43 TO 157: 1138.000 2.7
MFPT FROM 43 TO 158: 1136.000 2.7
MFPT FROM 43 TO 159: 1128.000 2.7
MFPT FROM 43 TO 160: 1128.000 2.7
MFPT FROM 43 TO 161: 1128.000 2.7
MFPT FROM 43 TO 162: 1124.000 2.6
MFPT FROM 43 TO 163: 1128.000 2.7
MFPT FROM 43 TO 164: 1128.000 2.7
MFPT FROM 43 TO 165: 1616.000 2.7
MFPT FROM 43 TO 166: 1640.000 2.7
MFPT FROM 43 TO 167: 1626.000 2.7
MFPT FROM 43 TO 168: 1630.000 2.7
MFPT FROM 43 TO 169: 1630.000 2.7
MFPT FROM 43 TO 170: 1630.000 2.7
MFPT FROM 43 TO 171: 1638.000 2.7
MFPT FROM 43 TO 172: 1638.000 2.7
MFPT FROM 43 TO 173: 1696.000 2.7
MFPT FROM 43 TO 174: 1694.000 2.7
MFPT FROM 43 TO 175: 1700.000 2.7
MFPT FROM 43 TO 176: 1535.000 2.7
MFPT FROM 43 TO 177: 1537.000 2.7
MFPT FROM 43 TO 178: 1537.000 2.7
MFPT FROM 43 TO 179: 1537.000 2.7
MFPT FROM 43 TO 180: 1537.000 2.7
MFPT FROM 43 TO 181: 1523.000 2.7
MFPT FROM 43 TO 182: 1515.000 2.7
MFPT FROM 43 TO 183: 1515.000 2.7
MFPT FROM 43 TO 184: 1515.000 2.7
MFPT FROM 43 TO 185: 1515.000 2.7
MFPT FROM 43 TO 186: 1515.000 2.7
MFPT FROM 43 TO 187: 1533.000 2.7
MFPT FROM 43 TO 188: 1521.000 2.7
MFPT FROM 43 TO 189: 1521.000 2.7
MFPT FROM 43 TO 190: 2003.000 2.7
MFPT FROM 43 TO 191: 2023.000 2.8
MFPT FROM 43 TO 192: 2023.000 2.8
MFPT FROM 43 TO 193: 2091.000 2.7
MFPT FROM 43 TO 194: 1932.000 2.7
MFPT FROM 43 TO 195: 2394.000 2.8
MFPT FROM 43 TO 196: 2400.000 2.8
MFPT FROM 43 TO 197: 2787.000 2.8
MFPT FROM 43 TO 198: 3184.000 2.8
MFPT FROM 43 TO 199: 3184.000 2.8
MFPT FROM 44 TO 0: 593.000 2.7
MFPT FROM 44 TO 1: 988.000 2.7
MFPT FROM 44 TO 2: 990.000 2.7
MFPT FROM 44 TO 3: 990.000 2.7
MFPT FROM 44 TO 4: 966.000 2.7
MFPT FROM 44 TO 5: 990.000 2.7
MFPT FROM 44 TO 6: 234.000 2.6
MFPT FROM 44 TO 7: 990.000 2.6
MFPT FROM 44 TO 8: 1385.000 2.8
MFPT FROM 44 TO 9: 1363.000 2.7
MFPT FROM 44 TO 10: 1361.000 2.8
MFPT FROM 44 TO 11: 1347.000 2.7
MFPT FROM 44 TO 12: 627.000 2.6
MFPT FROM 44 TO 13: 629.000 2.7
MFPT FROM 44 TO 14: 631.000 2.6
MFPT FROM 44 TO 15: 1.000 2.6
MFPT FROM 44 TO 16: 625.000 2.6
MFPT FROM 44 TO 17: 529.000 2.7
MFPT FROM 44 TO 18: 1758.000 2.7
MFPT FROM 44 TO 19: 1744.000 2.7
MFPT FROM 44 TO 20: 1732.000 2.7
MFPT FROM 44 TO 21: 1022.000 2.6
MFPT FROM 44 TO 22: 1026.000 2.7
MFPT FROM 44 TO 23: 398.000 2.6
MFPT FROM 44 TO 24: 398.000 2.6
MFPT FROM 44 TO 25: 398.000 2.6
MFPT FROM 44 TO 26: 398.000 2.7
MFPT FROM 44 TO 27: 398.000 2.7
MFPT FROM 44 TO 28: 398.000 2.7
MFPT FROM 44 TO 29: 398.000 2.6
MFPT FROM 44 TO 30: 398.000 2.6
MFPT FROM 44 TO 31: 398.000 2.7
MFPT FROM 44 TO 32: 398.000 2.6
MFPT FROM 44 TO 33: 398.000 2.6
MFPT FROM 44 TO 34: 398.000 2.6
MFPT FROM 44 TO 35: 398.000 2.6
MFPT FROM 44 TO 36: 398.000 2.7
MFPT FROM 44 TO 37: 372.000 2.6
MFPT FROM 44 TO 38: 398.000 2.6
MFPT FROM 44 TO 39: 398.000 2.6
MFPT FROM 44 TO 40: 398.000 2.6
MFPT FROM 44 TO 41: 398.000 2.6
MFPT FROM 44 TO 42: 398.000 2.7
MFPT FROM 44 TO 43: 398.000 2.6
MFPT FROM 44 TO 45: 392.000 2.6
MFPT FROM 44 TO 46: 398.000 2.6
MFPT FROM 44 TO 47: 398.000 2.6
MFPT FROM 44 TO 48: 398.000 2.6
MFPT FROM 44 TO 49: 398.000 2.6
MFPT FROM 44 TO 50: 398.000 2.6
MFPT FROM 44 TO 51: 398.000 2.6
MFPT FROM 44 TO 52: 398.000 2.6
MFPT FROM 44 TO 53: 398.000 2.6
MFPT FROM 44 TO 54: 398.000 2.6
MFPT FROM 44 TO 55: 398.000 2.6
MFPT FROM 44 TO 56: 398.000 2.6
MFPT FROM 44 TO 57: 398.000 2.6
MFPT FROM 44 TO 58: 398.000 2.6
MFPT FROM 44 TO 59: 390.000 2.6
MFPT FROM 44 TO 60: 398.000 2.6
MFPT FROM 44 TO 61: 398.000 2.6
MFPT FROM 44 TO 62: 350.000 2.7
MFPT FROM 44 TO 63: 398.000 2.6
MFPT FROM 44 TO 64: 398.000 2.6
MFPT FROM 44 TO 65: 398.000 2.6
MFPT FROM 44 TO 66: 398.000 2.6
MFPT FROM 44 TO 67: 350.000 2.6
MFPT FROM 44 TO 68: 398.000 2.6
MFPT FROM 44 TO 69: 398.000 2.6
MFPT FROM 44 TO 70: 398.000 2.6
MFPT FROM 44 TO 71: 1022.000 2.6
MFPT FROM 44 TO 72: 1022.000 2.7
MFPT FROM 44 TO 73: 1022.000 2.7
MFPT FROM 44 TO 74: 848.000 2.7
MFPT FROM 44 TO 75: 908.000 2.7
MFPT FROM 44 TO 76: 926.000 2.7
MFPT FROM 44 TO 77: 2129.000 2.8
MFPT FROM 44 TO 78: 2129.000 2.8
MFPT FROM 44 TO 79: 2127.000 2.8
MFPT FROM 44 TO 80: 2129.000 2.7
MFPT FROM 44 TO 81: 2129.000 2.8
MFPT FROM 44 TO 82: 1419.000 2.7
MFPT FROM 44 TO 83: 755.000 2.6
MFPT FROM 44 TO 84: 769.000 2.6
MFPT FROM 44 TO 85: 765.000 2.7
MFPT FROM 44 TO 86: 769.000 2.6
MFPT FROM 44 TO 87: 789.000 2.7
MFPT FROM 44 TO 88: 787.000 2.6
MFPT FROM 44 TO 89: 787.000 2.6
MFPT FROM 44 TO 90: 787.000 2.6
MFPT FROM 44 TO 91: 787.000 2.6
MFPT FROM 44 TO 92: 787.000 2.6
MFPT FROM 44 TO 93: 747.000 2.6
MFPT FROM 44 TO 94: 731.000 2.6
MFPT FROM 44 TO 95: 741.000 2.6
MFPT FROM 44 TO 96: 747.000 2.7
MFPT FROM 44 TO 97: 745.000 2.6
MFPT FROM 44 TO 98: 743.000 2.6
MFPT FROM 44 TO 99: 745.000 2.7
MFPT FROM 44 TO 100: 747.000 2.6
MFPT FROM 44 TO 101: 747.000 2.6
MFPT FROM 44 TO 102: 747.000 2.6
MFPT FROM 44 TO 103: 747.000 2.6
MFPT FROM 44 TO 104: 747.000 2.6
MFPT FROM 44 TO 105: 747.000 2.6
MFPT FROM 44 TO 106: 747.000 2.6
MFPT FROM 44 TO 107: 747.000 2.6
MFPT FROM 44 TO 108: 743.000 2.6
MFPT FROM 44 TO 109: 741.000 2.7
MFPT FROM 44 TO 110: 747.000 2.6
MFPT FROM 44 TO 111: 731.000 2.6
MFPT FROM 44 TO 112: 747.000 2.6
MFPT FROM 44 TO 113: 1245.000 2.7
MFPT FROM 44 TO 114: 1231.000 2.7
MFPT FROM 44 TO 115: 1245.000 2.7
MFPT FROM 44 TO 116: 1245.000 2.7
MFPT FROM 44 TO 117: 1245.000 2.7
MFPT FROM 44 TO 118: 1245.000 2.7
MFPT FROM 44 TO 119: 1245.000 2.7
MFPT FROM 44 TO 120: 1245.000 2.7
MFPT FROM 44 TO 121: 1245.000 2.7
MFPT FROM 44 TO 122: 1245.000 2.7
MFPT FROM 44 TO 123: 1245.000 2.7
MFPT FROM 44 TO 124: 1243.000 2.7
MFPT FROM 44 TO 125: 1245.000 2.7
MFPT FROM 44 TO 126: 1245.000 2.7
MFPT FROM 44 TO 127: 1245.000 2.7
MFPT FROM 44 TO 128: 1233.000 2.7
MFPT FROM 44 TO 129: 1245.000 2.7
MFPT FROM 44 TO 130: 1245.000 2.7
MFPT FROM 44 TO 131: 1245.000 2.7
MFPT FROM 44 TO 132: 1245.000 2.7
MFPT FROM 44 TO 133: 1241.000 2.7
MFPT FROM 44 TO 134: 1245.000 2.7
MFPT FROM 44 TO 135: 1245.000 2.7
MFPT FROM 44 TO 136: 1305.000 2.7
MFPT FROM 44 TO 137: 1305.000 2.7
MFPT FROM 44 TO 138: 1305.000 2.7
MFPT FROM 44 TO 139: 1299.000 2.7
MFPT FROM 44 TO 140: 1303.000 2.7
MFPT FROM 44 TO 141: 2524.000 2.8
MFPT FROM 44 TO 142: 1140.000 2.6
MFPT FROM 44 TO 143: 1162.000 2.7
MFPT FROM 44 TO 144: 1162.000 2.6
MFPT FROM 44 TO 145: 1184.000 2.7
MFPT FROM 44 TO 146: 1126.000 2.7
MFPT FROM 44 TO 147: 1118.000 2.7
MFPT FROM 44 TO 148: 1138.000 2.7
MFPT FROM 44 TO 149: 1138.000 2.7
MFPT FROM 44 TO 150: 1138.000 2.6
MFPT FROM 44 TO 151: 1142.000 2.7
MFPT FROM 44 TO 152: 1140.000 2.7
MFPT FROM 44 TO 153: 1140.000 2.7
MFPT FROM 44 TO 154: 1142.000 2.7
MFPT FROM 44 TO 155: 1140.000 2.7
MFPT FROM 44 TO 156: 1140.000 2.6
MFPT FROM 44 TO 157: 1138.000 2.6
MFPT FROM 44 TO 158: 1136.000 2.7
MFPT FROM 44 TO 159: 1128.000 2.7
MFPT FROM 44 TO 160: 1128.000 2.7
MFPT FROM 44 TO 161: 1128.000 2.7
MFPT FROM 44 TO 162: 1124.000 2.7
MFPT FROM 44 TO 163: 1128.000 2.7
MFPT FROM 44 TO 164: 1128.000 2.7
MFPT FROM 44 TO 165: 1616.000 2.7
MFPT FROM 44 TO 166: 1640.000 2.7
MFPT FROM 44 TO 167: 1626.000 2.7
MFPT FROM 44 TO 168: 1630.000 2.8
MFPT FROM 44 TO 169: 1630.000 2.7
MFPT FROM 44 TO 170: 1630.000 2.7
MFPT FROM 44 TO 171: 1638.000 2.7
MFPT FROM 44 TO 172: 1638.000 2.7
MFPT FROM 44 TO 173: 1696.000 2.7
MFPT FROM 44 TO 174: 1694.000 2.7
MFPT FROM 44 TO 175: 1700.000 2.7
MFPT FROM 44 TO 176: 1535.000 2.7
MFPT FROM 44 TO 177: 1537.000 2.7
MFPT FROM 44 TO 178: 1537.000 2.7
MFPT FROM 44 TO 179: 1537.000 2.7
MFPT FROM 44 TO 180: 1537.000 2.7
MFPT FROM 44 TO 181: 1523.000 2.7
MFPT FROM 44 TO 182: 1515.000 2.7
MFPT FROM 44 TO 183: 1515.000 2.7
MFPT FROM 44 TO 184: 1515.000 2.7
MFPT FROM 44 TO 185: 1515.000 2.7
MFPT FROM 44 TO 186: 1515.000 2.7
MFPT FROM 44 TO 187: 1533.000 2.7
MFPT FROM 44 TO 188: 1521.000 2.7
MFPT FROM 44 TO 189: 1521.000 2.7
MFPT FROM 44 TO 190: 2003.000 2.8
MFPT FROM 44 TO 191: 2023.000 2.8
MFPT FROM 44 TO 192: 2023.000 2.7
MFPT FROM 44 TO 193: 2091.000 2.8
MFPT FROM 44 TO 194: 1932.000 2.7
MFPT FROM 44 TO 195: 2394.000 2.8
MFPT FROM 44 TO 196: 2400.000 2.8
MFPT FROM 44 TO 197: 2787.000 2.8
MFPT FROM 44 TO 198: 3184.000 2.8
MFPT FROM 44 TO 199: 3184.000 2.8
MFPT FROM 45 TO 0: 599.000 2.3
MFPT FROM 45 TO 1: 994.000 2.3
MFPT FROM 45 TO 2: 996.000 2.3
MFPT FROM 45 TO 3: 996.000 2.3
MFPT FROM 45 TO 4: 972.000 2.3
MFPT FROM 45 TO 5: 996.000 2.3
MFPT FROM 45 TO 6: 240.000 2.3
MFPT FROM 45 TO 7: 996.000 2.4
MFPT FROM 45 TO 8: 1391.000 2.3
MFPT FROM 45 TO 9: 1369.000 2.3
MFPT FROM 45 TO 10: 1367.000 2.3
MFPT FROM 45 TO 11: 1353.000 2.4
MFPT FROM 45 TO 12: 633.000 2.3
MFPT FROM 45 TO 13: 635.000 2.3
MFPT FROM 45 TO 14: 637.000 2.3
MFPT FROM 45 TO 15: 7.000 2.2
MFPT FROM 45 TO 16: 631.000 2.3
MFPT FROM 45 TO 17: 535.000 2.3
MFPT FROM 45 TO 18: 1764.000 2.4
MFPT FROM 45 TO 19: 1750.000 2.4
MFPT FROM 45 TO 20: 1738.000 2.4
MFPT FROM 45 TO 21: 1028.000 2.3
MFPT FROM 45 TO 22: 1032.000 2.3
MFPT FROM 45 TO 23: 404.000 2.3
MFPT FROM 45 TO 24: 404.000 2.2
MFPT FROM 45 TO 25: 404.000 2.2
MFPT FROM 45 TO 26: 404.000 2.3
MFPT FROM 45 TO 27: 404.000 2.2
MFPT FROM 45 TO 28: 404.000 2.3
MFPT FROM 45 TO 29: 404.000 2.3
MFPT FROM 45 TO 30: 404.000 2.2
MFPT FROM 45 TO 31: 404.000 2.3
MFPT FROM 45 TO 32: 404.000 2.2
MFPT FROM 45 TO 33: 404.000 2.3
MFPT FROM 45 TO 34: 404.000 2.3
MFPT FROM 45 TO 35: 404.000 2.2
MFPT FROM 45 TO 36: 404.000 2.3
MFPT FROM 45 TO 37: 378.000 2.3
MFPT FROM 45 TO 38: 404.000 2.3
MFPT FROM 45 TO 39: 404.000 2.2
MFPT FROM 45 TO 40: 404.000 2.3
MFPT FROM 45 TO 41: 404.000 2.3
MFPT FROM 45 TO 42: 404.000 2.3
MFPT FROM 45 TO 43: 404.000 2.3
MFPT FROM 45 TO 44: 404.000 2.2
MFPT FROM 45 TO 46: 404.000 2.3
MFPT FROM 45 TO 47: 404.000 2.3
MFPT FROM 45 TO 48: 404.000 2.2
MFPT FROM 45 TO 49: 404.000 2.2
MFPT FROM 45 TO 50: 404.000 2.3
MFPT FROM 45 TO 51: 404.000 2.2
MFPT FROM 45 TO 52: 404.000 2.3
MFPT FROM 45 TO 53: 404.000 2.2
MFPT FROM 45 TO 54: 404.000 2.2
MFPT FROM 45 TO 55: 404.000 2.3
MFPT FROM 45 TO 56: 404.000 2.3
MFPT FROM 45 TO 57: 404.000 2.2
MFPT FROM 45 TO 58: 404.000 2.3
MFPT FROM 45 TO 59: 396.000 2.3
MFPT FROM 45 TO 60: 404.000 2.2
MFPT FROM 45 TO 61: 404.000 2.2
MFPT FROM 45 TO 62: 356.000 2.2
MFPT FROM 45 TO 63: 404.000 2.2
MFPT FROM 45 TO 64: 404.000 2.2
MFPT FROM 45 TO 65: 404.000 2.3
MFPT FROM 45 TO 66: 404.000 2.2
MFPT FROM 45 TO 67: 356.000 2.2
MFPT FROM 45 TO 68: 404.000 2.2
MFPT FROM 45 TO 69: 404.000 2.2
MFPT FROM 45 TO 70: 404.000 2.2
MFPT FROM 45 TO 71: 1028.000 2.3
MFPT FROM 45 TO 72: 1028.000 2.3
MFPT FROM 45 TO 73: 1028.000 2.3
MFPT FROM 45 TO 74: 854.000 2.4
MFPT FROM 45 TO 75: 914.000 2.3
MFPT FROM 45 TO 76: 932.000 2.3
MFPT FROM 45 TO 77: 2135.000 2.4
MFPT FROM 45 TO 78: 2135.000 2.4
MFPT FROM 45 TO 79: 2133.000 2.4
MFPT FROM 45 TO 80: 2135.000 2.4
MFPT FROM 45 TO 81: 2135.000 2.5
MFPT FROM 45 TO 82: 1425.000 2.3
MFPT FROM 45 TO 83: 761.000 2.3
MFPT FROM 45 TO 84: 775.000 2.3
MFPT FROM 45 TO 85: 771.000 2.3
MFPT FROM 45 TO 86: 775.000 2.3
MFPT FROM 45 TO 87: 397.000 2.2
MFPT FROM 45 TO 88: 395.000 2.2
MFPT FROM 45 TO 89: 793.000 2.3
MFPT FROM 45 TO 90: 793.000 2.3
MFPT FROM 45 TO 91: 793.000 2.3
MFPT FROM 45 TO 92: 793.000 2.3
MFPT FROM 45 TO 93: 753.000 2.3
MFPT FROM 45 TO 94: 737.000 2.3
MFPT FROM 45 TO 95: 747.000 2.3
MFPT FROM 45 TO 96: 753.000 2.3
MFPT FROM 45 TO 97: 751.000 2.3
MFPT FROM 45 TO 98: 749.000 2.3
MFPT FROM 45 TO 99: 751.000 2.3
MFPT FROM 45 TO 100: 753.000 2.3
MFPT FROM 45 TO 101: 753.000 2.3
MFPT FROM 45 TO 102: 753.000 2.3
MFPT FROM 45 TO 103: 753.000 2.3
MFPT FROM 45 TO 104: 753.000 2.3
MFPT FROM 45 TO 105: 753.000 2.3
MFPT FROM 45 TO 106: 753.000 2.3
MFPT FROM 45 TO 107: 753.000 2.3
MFPT FROM 45 TO 108: 749.000 2.3
MFPT FROM 45 TO 109: 747.000 2.3
MFPT FROM 45 TO 110: 753.000 2.3
MFPT FROM 45 TO 111: 737.000 2.3
MFPT FROM 45 TO 112: 753.000 2.3
MFPT FROM 45 TO 113: 1251.000 2.3
MFPT FROM 45 TO 114: 1237.000 2.3
MFPT FROM 45 TO 115: 1251.000 2.3
MFPT FROM 45 TO 116: 1251.000 2.3
MFPT FROM 45 TO 117: 1251.000 2.3
MFPT FROM 45 TO 118: 1251.000 2.3
MFPT FROM 45 TO 119: 1251.000 2.3
MFPT FROM 45 TO 120: 1251.000 2.3
MFPT FROM 45 TO 121: 1251.000 2.3
MFPT FROM 45 TO 122: 1251.000 2.3
MFPT FROM 45 TO 123: 1251.000 2.3
MFPT FROM 45 TO 124: 1249.000 2.3
MFPT FROM 45 TO 125: 1251.000 2.3
MFPT FROM 45 TO 126: 1251.000 2.4
MFPT FROM 45 TO 127: 1251.000 2.3
MFPT FROM 45 TO 128: 1239.000 2.4
MFPT FROM 45 TO 129: 1251.000 2.4
MFPT FROM 45 TO 130: 1251.000 2.3
MFPT FROM 45 TO 131: 1251.000 2.4
MFPT FROM 45 TO 132: 1251.000 2.3
MFPT FROM 45 TO 133: 1247.000 2.3
MFPT FROM 45 TO 134: 1251.000 2.4
MFPT FROM 45 TO 135: 1251.000 2.3
MFPT FROM 45 TO 136: 1311.000 2.3
MFPT FROM 45 TO 137: 1311.000 2.4
MFPT FROM 45 TO 138: 1311.000 2.4
MFPT FROM 45 TO 139: 1305.000 2.3
MFPT FROM 45 TO 140: 1309.000 2.3
MFPT FROM 45 TO 141: 2530.000 2.4
MFPT FROM 45 TO 142: 1146.000 2.3
MFPT FROM 45 TO 143: 1168.000 2.3
MFPT FROM 45 TO 144: 1168.000 2.3
MFPT FROM 45 TO 145: 792.000 2.3
MFPT FROM 45 TO 146: 1132.000 2.3
MFPT FROM 45 TO 147: 1124.000 2.3
MFPT FROM 45 TO 148: 1144.000 2.3
MFPT FROM 45 TO 149: 1144.000 2.3
MFPT FROM 45 TO 150: 1144.000 2.3
MFPT FROM 45 TO 151: 1148.000 2.3
MFPT FROM 45 TO 152: 1146.000 2.3
MFPT FROM 45 TO 153: 1146.000 2.4
MFPT FROM 45 TO 154: 1148.000 2.3
MFPT FROM 45 TO 155: 1146.000 2.3
MFPT FROM 45 TO 156: 1146.000 2.3
MFPT FROM 45 TO 157: 1144.000 2.3
MFPT FROM 45 TO 158: 1142.000 2.4
MFPT FROM 45 TO 159: 1134.000 2.4
MFPT FROM 45 TO 160: 1134.000 2.3
MFPT FROM 45 TO 161: 1134.000 2.3
MFPT FROM 45 TO 162: 1130.000 2.3
MFPT FROM 45 TO 163: 1134.000 2.3
MFPT FROM 45 TO 164: 1134.000 2.3
MFPT FROM 45 TO 165: 1622.000 2.4
MFPT FROM 45 TO 166: 1646.000 2.4
MFPT FROM 45 TO 167: 1632.000 2.4
MFPT FROM 45 TO 168: 1636.000 2.4
MFPT FROM 45 TO 169: 1636.000 2.4
MFPT FROM 45 TO 170: 1636.000 2.4
MFPT FROM 45 TO 171: 1644.000 2.4
MFPT FROM 45 TO 172: 1644.000 2.4
MFPT FROM 45 TO 173: 1702.000 2.4
MFPT FROM 45 TO 174: 1700.000 2.4
MFPT FROM 45 TO 175: 1706.000 2.4
MFPT FROM 45 TO 176: 1541.000 2.3
MFPT FROM 45 TO 177: 1543.000 2.3
MFPT FROM 45 TO 178: 1543.000 2.4
MFPT FROM 45 TO 179: 1543.000 2.4
MFPT FROM 45 TO 180: 1543.000 2.3
MFPT FROM 45 TO 181: 1529.000 2.3
MFPT FROM 45 TO 182: 1521.000 2.3
MFPT FROM 45 TO 183: 1521.000 2.4
MFPT FROM 45 TO 184: 1521.000 2.3
MFPT FROM 45 TO 185: 1521.000 2.3
MFPT FROM 45 TO 186: 1521.000 2.3
MFPT FROM 45 TO 187: 1539.000 2.3
MFPT FROM 45 TO 188: 1527.000 2.3
MFPT FROM 45 TO 189: 1527.000 2.3
MFPT FROM 45 TO 190: 2009.000 2.4
MFPT FROM 45 TO 191: 2029.000 2.4
MFPT FROM 45 TO 192: 2029.000 2.4
MFPT FROM 45 TO 193: 2097.000 2.4
MFPT FROM 45 TO 194: 1938.000 2.4
MFPT FROM 45 TO 195: 2400.000 2.4
MFPT FROM 45 TO 196: 2406.000 2.4
MFPT FROM 45 TO 197: 2793.000 2.5
MFPT FROM 45 TO 198: 3190.000 2.5
MFPT FROM 45 TO 199: 3190.000 2.5
MFPT FROM 46 TO 0: 593.000 2.6
MFPT FROM 46 TO 1: 988.000 2.6
MFPT FROM 46 TO 2: 990.000 2.7
MFPT FROM 46 TO 3: 990.000 2.7
MFPT FROM 46 TO 4: 966.000 2.7
MFPT FROM 46 TO 5: 990.000 2.7
MFPT FROM 46 TO 6: 234.000 2.6
MFPT FROM 46 TO 7: 990.000 2.7
MFPT FROM 46 TO 8: 1385.000 2.7
MFPT FROM 46 TO 9: 1363.000 2.7
MFPT FROM 46 TO 10: 1361.000 2.7
MFPT FROM 46 TO 11: 1347.000 2.7
MFPT FROM 46 TO 12: 627.000 2.7
MFPT FROM 46 TO 13: 629.000 2.6
MFPT FROM 46 TO 14: 631.000 2.7
MFPT FROM 46 TO 15: 1.000 2.6
MFPT FROM 46 TO 16: 625.000 2.6
MFPT FROM 46 TO 17: 529.000 2.7
MFPT FROM 46 TO 18: 1758.000 2.7
MFPT FROM 46 TO 19: 1744.000 2.7
MFPT FROM 46 TO 20: 1732.000 2.7
MFPT FROM 46 TO 21: 1022.000 2.7
MFPT FROM 46 TO 22: 1026.000 2.7
MFPT FROM 46 TO 23: 398.000 2.6
MFPT FROM 46 TO 24: 398.000 2.6
MFPT FROM 46 TO 25: 398.000 2.6
MFPT FROM 46 TO 26: 398.000 2.6
MFPT FROM 46 TO 27: 398.000 2.6
MFPT FROM 46 TO 28: 398.000 2.6
MFPT FROM 46 TO 29: 398.000 2.6
MFPT FROM 46 TO 30: 398.000 2.6
MFPT FROM 46 TO 31: 398.000 2.6
MFPT FROM 46 TO 32: 398.000 2.6
MFPT FROM 46 TO 33: 398.000 2.6
MFPT FROM 46 TO 34: 398.000 2.6
MFPT FROM 46 TO 35: 398.000 2.6
MFPT FROM 46 TO 36: 398.000 2.6
MFPT FROM 46 TO 37: 372.000 2.6
MFPT FROM 46 TO 38: 398.000 2.6
MFPT FROM 46 TO 39: 398.000 2.6
MFPT FROM 46 TO 40: 398.000 2.6
MFPT FROM 46 TO 41: 398.000 2.6
MFPT FROM 46 TO 42: 398.000 2.6
MFPT FROM 46 TO 43: 398.000 2.6
MFPT FROM 46 TO 44: 398.000 2.6
MFPT FROM 46 TO 45: 392.000 2.6
MFPT FROM 46 TO 47: 398.000 2.6
MFPT FROM 46 TO 48: 398.000 2.6
MFPT FROM 46 TO 49: 398.000 2.6
MFPT FROM 46 TO 50: 398.000 2.6
MFPT FROM 46 TO 51: 398.000 2.6
MFPT FROM 46 TO 52: 398.000 2.6
MFPT FROM 46 TO 53: 398.000 2.6
MFPT FROM 46 TO 54: 398.000 2.6
MFPT FROM 46 TO 55: 398.000 2.6
MFPT FROM 46 TO 56: 398.000 2.6
MFPT FROM 46 TO 57: 398.000 2.6
MFPT FROM 46 TO 58: 398.000 2.6
MFPT FROM 46 TO 59: 390.000 2.6
MFPT FROM 46 TO 60: 398.000 2.6
MFPT FROM 46 TO 61: 398.000 2.6
MFPT FROM 46 TO 62: 350.000 2.6
MFPT FROM 46 TO 63: 398.000 2.6
MFPT FROM 46 TO 64: 398.000 2.6
MFPT FROM 46 TO 65: 398.000 2.6
MFPT FROM 46 TO 66: 398.000 2.6
MFPT FROM 46 TO 67: 350.000 2.6
MFPT FROM 46 TO 68: 398.000 2.6
MFPT FROM 46 TO 69: 398.000 2.6
MFPT FROM 46 TO 70: 398.000 2.6
MFPT FROM 46 TO 71: 1022.000 2.7
MFPT FROM 46 TO 72: 1022.000 2.7
MFPT FROM 46 TO 73: 1022.000 2.7
MFPT FROM 46 TO 74: 848.000 2.7
MFPT FROM 46 TO 75: 908.000 2.7
MFPT FROM 46 TO 76: 926.000 2.7
MFPT FROM 46 TO 77: 2129.000 2.7
MFPT FROM 46 TO 78: 2129.000 2.7
MFPT FROM 46 TO 79: 2127.000 2.8
MFPT FROM 46 TO 80: 2129.000 2.8
MFPT FROM 46 TO 81: 2129.000 2.8
MFPT FROM 46 TO 82: 1419.000 2.7
MFPT FROM 46 TO 83: 755.000 2.6
MFPT FROM 46 TO 84: 769.000 2.6
MFPT FROM 46 TO 85: 765.000 2.6
MFPT FROM 46 TO 86: 769.000 2.6
MFPT FROM 46 TO 87: 789.000 2.6
MFPT FROM 46 TO 88: 787.000 2.7
MFPT FROM 46 TO 89: 787.000 2.6
MFPT FROM 46 TO 90: 787.000 2.6
MFPT FROM 46 TO 91: 787.000 2.6
MFPT FROM 46 TO 92: 787.000 2.6
MFPT FROM 46 TO 93: 747.000 2.6
MFPT FROM 46 TO 94: 731.000 2.6
MFPT FROM 46 TO 95: 741.000 2.6
MFPT FROM 46 TO 96: 747.000 2.6
MFPT FROM 46 TO 97: 745.000 2.6
MFPT FROM 46 TO 98: 743.000 2.6
MFPT FROM 46 TO 99: 745.000 2.6
MFPT FROM 46 TO 100: 747.000 2.6
MFPT FROM 46 TO 101: 747.000 2.6
MFPT FROM 46 TO 102: 747.000 2.6
MFPT FROM 46 TO 103: 747.000 2.6
MFPT FROM 46 TO 104: 747.000 2.6
MFPT FROM 46 TO 105: 747.000 2.7
MFPT FROM 46 TO 106: 747.000 2.6
MFPT FROM 46 TO 107: 747.000 2.6
MFPT FROM 46 TO 108: 743.000 2.6
MFPT FROM 46 TO 109: 741.000 2.6
MFPT FROM 46 TO 110: 747.000 2.6
MFPT FROM 46 TO 111: 731.000 2.6
MFPT FROM 46 TO 112: 747.000 2.6
MFPT FROM 46 TO 113: 1245.000 2.7
MFPT FROM 46 TO 114: 1231.000 2.7
MFPT FROM 46 TO 115: 1245.000 2.7
MFPT FROM 46 TO 116: 1245.000 2.7
MFPT FROM 46 TO 117: 1245.000 2.7
MFPT FROM 46 TO 118: 1245.000 2.7
MFPT FROM 46 TO 119: 1245.000 2.7
MFPT FROM 46 TO 120: 1245.000 2.7
MFPT FROM 46 TO 121: 1245.000 2.7
MFPT FROM 46 TO 122: 1245.000 2.8
MFPT FROM 46 TO 123: 1245.000 2.7
MFPT FROM 46 TO 124: 1243.000 2.7
MFPT FROM 46 TO 125: 1245.000 2.7
MFPT FROM 46 TO 126: 1245.000 2.7
MFPT FROM 46 TO 127: 1245.000 2.7
MFPT FROM 46 TO 128: 1233.000 2.7
MFPT FROM 46 TO 129: 1245.000 2.7
MFPT FROM 46 TO 130: 1245.000 2.7
MFPT FROM 46 TO 131: 1245.000 2.7
MFPT FROM 46 TO 132: 1245.000 2.7
MFPT FROM 46 TO 133: 1241.000 2.7
MFPT FROM 46 TO 134: 1245.000 2.7
MFPT FROM 46 TO 135: 1245.000 2.7
MFPT FROM 46 TO 136: 1305.000 2.7
MFPT FROM 46 TO 137: 1305.000 2.7
MFPT FROM 46 TO 138: 1305.000 2.7
MFPT FROM 46 TO 139: 1299.000 2.7
MFPT FROM 46 TO 140: 1303.000 2.7
MFPT FROM 46 TO 141: 2524.000 2.8
MFPT FROM 46 TO 142: 1140.000 2.6
MFPT FROM 46 TO 143: 1162.000 2.7
MFPT FROM 46 TO 144: 1162.000 2.6
MFPT FROM 46 TO 145: 1184.000 2.7
MFPT FROM 46 TO 146: 1126.000 2.7
MFPT FROM 46 TO 147: 1118.000 2.7
MFPT FROM 46 TO 148: 1138.000 2.6
MFPT FROM 46 TO 149: 1138.000 2.6
MFPT FROM 46 TO 150: 1138.000 2.7
MFPT FROM 46 TO 151: 1142.000 2.6
MFPT FROM 46 TO 152: 1140.000 2.7
MFPT FROM 46 TO 153: 1140.000 2.7
MFPT FROM 46 TO 154: 1142.000 2.7
MFPT FROM 46 TO 155: 1140.000 2.6
MFPT FROM 46 TO 156: 1140.000 2.7
MFPT FROM 46 TO 157: 1138.000 2.7
MFPT FROM 46 TO 158: 1136.000 2.7
MFPT FROM 46 TO 159: 1128.000 2.7
MFPT FROM 46 TO 160: 1128.000 2.7
MFPT FROM 46 TO 161: 1128.000 2.7
MFPT FROM 46 TO 162: 1124.000 2.7
MFPT FROM 46 TO 163: 1128.000 2.7
MFPT FROM 46 TO 164: 1128.000 2.7
MFPT FROM 46 TO 165: 1616.000 2.7
MFPT FROM 46 TO 166: 1640.000 2.7
MFPT FROM 46 TO 167: 1626.000 2.7
MFPT FROM 46 TO 168: 1630.000 2.8
MFPT FROM 46 TO 169: 1630.000 2.7
MFPT FROM 46 TO 170: 1630.000 2.7
MFPT FROM 46 TO 171: 1638.000 2.7
MFPT FROM 46 TO 172: 1638.000 2.7
MFPT FROM 46 TO 173: 1696.000 2.7
MFPT FROM 46 TO 174: 1694.000 2.7
MFPT FROM 46 TO 175: 1700.000 2.7
MFPT FROM 46 TO 176: 1535.000 2.7
MFPT FROM 46 TO 177: 1537.000 2.7
MFPT FROM 46 TO 178: 1537.000 2.7
MFPT FROM 46 TO 179: 1537.000 2.7
MFPT FROM 46 TO 180: 1537.000 2.7
MFPT FROM 46 TO 181: 1523.000 2.7
MFPT FROM 46 TO 182: 1515.000 2.7
MFPT FROM 46 TO 183: 1515.000 2.7
MFPT FROM 46 TO 184: 1515.000 2.7
MFPT FROM 46 TO 185: 1515.000 2.7
MFPT FROM 46 TO 186: 1515.000 2.8
MFPT FROM 46 TO 187: 1533.000 2.7
MFPT FROM 46 TO 188: 1521.000 2.7
MFPT FROM 46 TO 189: 1521.000 2.7
MFPT FROM 46 TO 190: 2003.000 2.7
MFPT FROM 46 TO 191: 2023.000 2.8
MFPT FROM 46 TO 192: 2023.000 2.7
MFPT FROM 46 TO 193: 2091.000 2.7
MFPT FROM 46 TO 194: 1932.000 2.7
MFPT FROM 46 TO 195: 2394.000 2.8
MFPT FROM 46 TO 196: 2400.000 2.8
MFPT FROM 46 TO 197: 2787.000 2.8
MFPT FROM 46 TO 198: 3184.000 2.9
MFPT FROM 46 TO 199: 3184.000 2.8
MFPT FROM 47 TO 0: 593.000 2.6
MFPT FROM 47 TO 1: 988.000 2.7
MFPT FROM 47 TO 2: 990.000 2.6
MFPT FROM 47 TO 3: 990.000 2.7
MFPT FROM 47 TO 4: 966.000 2.7
MFPT FROM 47 TO 5: 990.000 2.7
MFPT FROM 47 TO 6: 234.000 2.6
MFPT FROM 47 TO 7: 990.000 2.6
MFPT FROM 47 TO 8: 1385.000 2.7
MFPT FROM 47 TO 9: 1363.000 2.7
MFPT FROM 47 TO 10: 1361.000 2.7
MFPT FROM 47 TO 11: 1347.000 2.7
MFPT FROM 47 TO 12: 627.000 2.6
MFPT FROM 47 TO 13: 629.000 2.7
MFPT FROM 47 TO 14: 631.000 2.6
MFPT FROM 47 TO 15: 1.000 2.6
MFPT FROM 47 TO 16: 625.000 2.6
MFPT FROM 47 TO 17: 529.000 2.6
MFPT FROM 47 TO 18: 1758.000 2.7
MFPT FROM 47 TO 19: 1744.000 2.8
MFPT FROM 47 TO 20: 1732.000 2.8
MFPT FROM 47 TO 21: 1022.000 2.6
MFPT FROM 47 TO 22: 1026.000 2.7
MFPT FROM 47 TO 23: 398.000 2.6
MFPT FROM 47 TO 24: 398.000 2.6
MFPT FROM 47 TO 25: 398.000 2.6
MFPT FROM 47 TO 26: 398.000 2.6
MFPT FROM 47 TO 27: 398.000 2.6
MFPT FROM 47 TO 28: 398.000 2.6
MFPT FROM 47 TO 29: 398.000 2.6
MFPT FROM 47 TO 30: 398.000 2.6
MFPT FROM 47 TO 31: 398.000 2.6
MFPT FROM 47 TO 32: 398.000 2.6
MFPT FROM 47 TO 33: 398.000 2.6
MFPT FROM 47 TO 34: 398.000 2.6
MFPT FROM 47 TO 35: 398.000 2.6
MFPT FROM 47 TO 36: 398.000 2.6
MFPT FROM 47 TO 37: 372.000 2.6
MFPT FROM 47 TO 38: 398.000 2.7
MFPT FROM 47 TO 39: 398.000 2.6
MFPT FROM 47 TO 40: 398.000 2.6
MFPT FROM 47 TO 41: 398.000 2.6
MFPT FROM 47 TO 42: 398.000 2.6
MFPT FROM 47 TO 43: 398.000 2.7
MFPT FROM 47 TO 44: 398.000 2.6
MFPT FROM 47 TO 45: 392.000 2.6
MFPT FROM 47 TO 46: 398.000 2.6
MFPT FROM 47 TO 48: 398.000 2.6
MFPT FROM 47 TO 49: 398.000 2.6
MFPT FROM 47 TO 50: 398.000 2.6
MFPT FROM 47 TO 51: 398.000 2.6
MFPT FROM 47 TO 52: 398.000 2.6
MFPT FROM 47 TO 53: 398.000 2.6
MFPT FROM 47 TO 54: 398.000 2.6
MFPT FROM 47 TO 55: 398.000 2.6
MFPT FROM 47 TO 56: 398.000 2.6
MFPT FROM 47 TO 57: 398.000 2.6
MFPT FROM 47 TO 58: 398.000 2.6
MFPT FROM 47 TO 59: 390.000 2.6
MFPT FROM 47 TO 60: 398.000 2.6
MFPT FROM 47 TO 61: 398.000 2.6
MFPT FROM 47 TO 62: 350.000 2.6
MFPT FROM 47 TO 63: 398.000 2.7
MFPT FROM 47 TO 64: 398.000 2.6
MFPT FROM 47 TO 65: 398.000 2.6
MFPT FROM 47 TO 66: 398.000 2.6
MFPT FROM 47 TO 67: 350.000 2.6
MFPT FROM 47 TO 68: 398.000 2.6
MFPT FROM 47 TO 69: 398.000 2.7
MFPT FROM 47 TO 70: 398.000 2.6
MFPT FROM 47 TO 71: 1022.000 2.7
MFPT FROM 47 TO 72: 1022.000 2.7
MFPT FROM 47 TO 73: 1022.000 2.6
MFPT FROM 47 TO 74: 848.000 2.6
MFPT FROM 47 TO 75: 908.000 2.7
MFPT FROM 47 TO 76: 926.000 2.6
MFPT FROM 47 TO 77: 2129.000 2.7
MFPT FROM 47 TO 78: 2129.000 2.7
MFPT FROM 47 TO 79: 2127.000 2.7
MFPT FROM 47 TO 80: 2129.000 2.8
MFPT FROM 47 TO 81: 2129.000 2.7
MFPT FROM 47 TO 82: 1419.000 2.7
MFPT FROM 47 TO 83: 755.000 2.6
MFPT FROM 47 TO 84: 769.000 2.6
MFPT FROM 47 TO 85: 765.000 2.6
MFPT FROM 47 TO 86: 769.000 2.6
MFPT FROM 47 TO 87: 789.000 2.6
MFPT FROM 47 TO 88: 787.000 2.6
MFPT FROM 47 TO 89: 787.000 2.6
MFPT FROM 47 TO 90: 787.000 2.6
MFPT FROM 47 TO 91: 787.000 2.6
MFPT FROM 47 TO 92: 787.000 2.6
MFPT FROM 47 TO 93: 747.000 2.6
MFPT FROM 47 TO 94: 731.000 2.6
MFPT FROM 47 TO 95: 741.000 2.6
MFPT FROM 47 TO 96: 747.000 2.6
MFPT FROM 47 TO 97: 745.000 2.6
MFPT FROM 47 TO 98: 743.000 2.6
MFPT FROM 47 TO 99: 745.000 2.6
MFPT FROM 47 TO 100: 747.000 2.6
MFPT FROM 47 TO 101: 747.000 2.6
MFPT FROM 47 TO 102: 747.000 2.6
MFPT FROM 47 TO 103: 747.000 2.6
MFPT FROM 47 TO 104: 747.000 2.6
MFPT FROM 47 TO 105: 747.000 2.6
MFPT FROM 47 TO 106: 747.000 2.6
MFPT FROM 47 TO 107: 747.000 2.6
MFPT FROM 47 TO 108: 743.000 2.6
MFPT FROM 47 TO 109: 741.000 2.6
MFPT FROM 47 TO 110: 747.000 2.6
MFPT FROM 47 TO 111: 731.000 2.6
MFPT FROM 47 TO 112: 747.000 2.6
MFPT FROM 47 TO 113: 1245.000 2.7
MFPT FROM 47 TO 114: 1231.000 2.7
MFPT FROM 47 TO 115: 1245.000 2.7
MFPT FROM 47 TO 116: 1245.000 2.7
MFPT FROM 47 TO 117: 1245.000 2.7
MFPT FROM 47 TO 118: 1245.000 2.7
MFPT FROM 47 TO 119: 1245.000 2.7
MFPT FROM 47 TO 120: 1245.000 2.7
MFPT FROM 47 TO 121: 1245.000 2.7
MFPT FROM 47 TO 122: 1245.000 2.7
MFPT FROM 47 TO 123: 1245.000 2.7
MFPT FROM 47 TO 124: 1243.000 2.7
MFPT FROM 47 TO 125: 1245.000 2.7
MFPT FROM 47 TO 126: 1245.000 2.7
MFPT FROM 47 TO 127: 1245.000 2.7
MFPT FROM 47 TO 128: 1233.000 2.7
MFPT FROM 47 TO 129: 1245.000 2.7
MFPT FROM 47 TO 130: 1245.000 2.7
MFPT FROM 47 TO 131: 1245.000 2.7
MFPT FROM 47 TO 132: 1245.000 2.7
MFPT FROM 47 TO 133: 1241.000 2.7
MFPT FROM 47 TO 134: 1245.000 2.7
MFPT FROM 47 TO 135: 1245.000 2.7
MFPT FROM 47 TO 136: 1305.000 2.7
MFPT FROM 47 TO 137: 1305.000 2.7
MFPT FROM 47 TO 138: 1305.000 2.7
MFPT FROM 47 TO 139: 1299.000 2.7
MFPT FROM 47 TO 140: 1303.000 2.7
MFPT FROM 47 TO 141: 2524.000 2.8
MFPT FROM 47 TO 142: 1140.000 2.7
MFPT FROM 47 TO 143: 1162.000 2.7
MFPT FROM 47 TO 144: 1162.000 2.7
MFPT FROM 47 TO 145: 1184.000 2.7
MFPT FROM 47 TO 146: 1126.000 2.6
MFPT FROM 47 TO 147: 1118.000 2.7
MFPT FROM 47 TO 148: 1138.000 2.6
MFPT FROM 47 TO 149: 1138.000 2.7
MFPT FROM 47 TO 150: 1138.000 2.7
MFPT FROM 47 TO 151: 1142.000 2.7
MFPT FROM 47 TO 152: 1140.000 2.7
MFPT FROM 47 TO 153: 1140.000 2.6
MFPT FROM 47 TO 154: 1142.000 2.7
MFPT FROM 47 TO 155: 1140.000 2.7
MFPT FROM 47 TO 156: 1140.000 2.7
MFPT FROM 47 TO 157: 1138.000 2.6
MFPT FROM 47 TO 158: 1136.000 2.6
MFPT FROM 47 TO 159: 1128.000 2.7
MFPT FROM 47 TO 160: 1128.000 2.7
MFPT FROM 47 TO 161: 1128.000 2.7
MFPT FROM 47 TO 162: 1124.000 2.7
MFPT FROM 47 TO 163: 1128.000 2.6
MFPT FROM 47 TO 164: 1128.000 2.7
MFPT FROM 47 TO 165: 1616.000 2.7
MFPT FROM 47 TO 166: 1640.000 2.7
MFPT FROM 47 TO 167: 1626.000 2.7
MFPT FROM 47 TO 168: 1630.000 2.7
MFPT FROM 47 TO 169: 1630.000 2.7
MFPT FROM 47 TO 170: 1630.000 2.7
MFPT FROM 47 TO 171: 1638.000 2.7
MFPT FROM 47 TO 172: 1638.000 2.7
MFPT FROM 47 TO 173: 1696.000 2.8
MFPT FROM 47 TO 174: 1694.000 2.7
MFPT FROM 47 TO 175: 1700.000 2.7
MFPT FROM 47 TO 176: 1535.000 2.7
MFPT FROM 47 TO 177: 1537.000 2.7
MFPT FROM 47 TO 178: 1537.000 2.7
MFPT FROM 47 TO 179: 1537.000 2.7
MFPT FROM 47 TO 180: 1537.000 2.7
MFPT FROM 47 TO 181: 1523.000 2.7
MFPT FROM 47 TO 182: 1515.000 2.7
MFPT FROM 47 TO 183: 1515.000 2.7
MFPT FROM 47 TO 184: 1515.000 2.7
MFPT FROM 47 TO 185: 1515.000 2.7
MFPT FROM 47 TO 186: 1515.000 2.7
MFPT FROM 47 TO 187: 1533.000 2.7
MFPT FROM 47 TO 188: 1521.000 2.7
MFPT FROM 47 TO 189: 1521.000 2.7
MFPT FROM 47 TO 190: 2003.000 2.7
MFPT FROM 47 TO 191: 2023.000 2.8
MFPT FROM 47 TO 192: 2023.000 2.7
MFPT FROM 47 TO 193: 2091.000 2.7
MFPT FROM 47 TO 194: 1932.000 2.7
MFPT FROM 47 TO 195: 2394.000 2.8
MFPT FROM 47 TO 196: 2400.000 2.8
MFPT FROM 47 TO 197: 2787.000 2.8
MFPT FROM 47 TO 198: 3184.000 2.9
MFPT FROM 47 TO 199: 3184.000 2.8
MFPT FROM 48 TO 0: 593.000 2.6
MFPT FROM 48 TO 1: 988.000 2.7
MFPT FROM 48 TO 2: 990.000 2.7
MFPT FROM 48 TO 3: 990.000 2.7
MFPT FROM 48 TO 4: 966.000 2.7
MFPT FROM 48 TO 5: 990.000 2.7
MFPT FROM 48 TO 6: 234.000 2.6
MFPT FROM 48 TO 7: 990.000 2.7
MFPT FROM 48 TO 8: 1385.000 2.7
MFPT FROM 48 TO 9: 1363.000 2.7
MFPT FROM 48 TO 10: 1361.000 2.7
MFPT FROM 48 TO 11: 1347.000 2.7
MFPT FROM 48 TO 12: 627.000 2.6
MFPT FROM 48 TO 13: 629.000 2.6
MFPT FROM 48 TO 14: 631.000 2.7
MFPT FROM 48 TO 15: 1.000 2.6
MFPT FROM 48 TO 16: 625.000 2.6
MFPT FROM 48 TO 17: 529.000 2.6
MFPT FROM 48 TO 18: 1758.000 2.7
MFPT FROM 48 TO 19: 1744.000 2.7
MFPT FROM 48 TO 20: 1732.000 2.7
MFPT FROM 48 TO 21: 1022.000 2.7
MFPT FROM 48 TO 22: 1026.000 2.7
MFPT FROM 48 TO 23: 398.000 2.6
MFPT FROM 48 TO 24: 398.000 2.6
MFPT FROM 48 TO 25: 398.000 2.6
MFPT FROM 48 TO 26: 398.000 2.6
MFPT FROM 48 TO 27: 398.000 2.6
MFPT FROM 48 TO 28: 398.000 2.6
MFPT FROM 48 TO 29: 398.000 2.6
MFPT FROM 48 TO 30: 398.000 2.6
MFPT FROM 48 TO 31: 398.000 2.6
MFPT FROM 48 TO 32: 398.000 2.6
MFPT FROM 48 TO 33: 398.000 2.6
MFPT FROM 48 TO 34: 398.000 2.6
MFPT FROM 48 TO 35: 398.000 2.6
MFPT FROM 48 TO 36: 398.000 2.6
MFPT FROM 48 TO 37: 372.000 2.6
MFPT FROM 48 TO 38: 398.000 2.6
MFPT FROM 48 TO 39: 398.000 2.6
MFPT FROM 48 TO 40: 398.000 2.7
MFPT FROM 48 TO 41: 398.000 2.6
MFPT FROM 48 TO 42: 398.000 2.6
MFPT FROM 48 TO 43: 398.000 2.6
MFPT FROM 48 TO 44: 398.000 2.6
MFPT FROM 48 TO 45: 392.000 2.6
MFPT FROM 48 TO 46: 398.000 2.6
MFPT FROM 48 TO 47: 398.000 2.6
MFPT FROM 48 TO 49: 398.000 2.6
MFPT FROM 48 TO 50: 398.000 2.6
MFPT FROM 48 TO 51: 398.000 2.6
MFPT FROM 48 TO 52: 398.000 2.6
MFPT FROM 48 TO 53: 398.000 2.6
MFPT FROM 48 TO 54: 398.000 2.6
MFPT FROM 48 TO 55: 398.000 2.6
MFPT FROM 48 TO 56: 398.000 2.6
MFPT FROM 48 TO 57: 398.000 2.6
MFPT FROM 48 TO 58: 398.000 2.6
MFPT FROM 48 TO 59: 390.000 2.6
MFPT FROM 48 TO 60: 398.000 2.6
MFPT FROM 48 TO 61: 398.000 2.6
MFPT FROM 48 TO 62: 350.000 2.6
MFPT FROM 48 TO 63: 398.000 2.6
MFPT FROM 48 TO 64: 398.000 2.6
MFPT FROM 48 TO 65: 398.000 2.6
MFPT FROM 48 TO 66: 398.000 2.6
MFPT FROM 48 TO 67: 350.000 2.6
MFPT FROM 48 TO 68: 398.000 2.6
MFPT FROM 48 TO 69: 398.000 2.6
MFPT FROM 48 TO 70: 398.000 2.6
MFPT FROM 48 TO 71: 1022.000 2.7
MFPT FROM 48 TO 72: 1022.000 2.7
MFPT FROM 48 TO 73: 1022.000 2.7
MFPT FROM 48 TO 74: 848.000 2.7
MFPT FROM 48 TO 75: 908.000 2.7
MFPT FROM 48 TO 76: 926.000 2.6
MFPT FROM 48 TO 77: 2129.000 2.8
MFPT FROM 48 TO 78: 2129.000 2.7
MFPT FROM 48 TO 79: 2127.000 2.7
MFPT FROM 48 TO 80: 2129.000 2.7
MFPT FROM 48 TO 81: 2129.000 2.8
MFPT FROM 48 TO 82: 1419.000 2.7
MFPT FROM 48 TO 83: 755.000 2.6
MFPT FROM 48 TO 84: 769.000 2.6
MFPT FROM 48 TO 85: 765.000 2.7
MFPT FROM 48 TO 86: 769.000 2.6
MFPT FROM 48 TO 87: 789.000 2.6
MFPT FROM 48 TO 88: 787.000 2.7
MFPT FROM 48 TO 89: 787.000 2.6
MFPT FROM 48 TO 90: 787.000 2.6
MFPT FROM 48 TO 91: 787.000 2.6
MFPT FROM 48 TO 92: 787.000 2.6
MFPT FROM 48 TO 93: 747.000 2.6
MFPT FROM 48 TO 94: 731.000 2.6
MFPT FROM 48 TO 95: 741.000 2.6
MFPT FROM 48 TO 96: 747.000 2.7
MFPT FROM 48 TO 97: 745.000 2.6
MFPT FROM 48 TO 98: 743.000 2.6
MFPT FROM 48 TO 99: 745.000 2.6
MFPT FROM 48 TO 100: 747.000 2.6
MFPT FROM 48 TO 101: 747.000 2.6
MFPT FROM 48 TO 102: 747.000 2.6
MFPT FROM 48 TO 103: 747.000 2.6
MFPT FROM 48 TO 104: 747.000 2.6
MFPT FROM 48 TO 105: 747.000 2.6
MFPT FROM 48 TO 106: 747.000 2.7
MFPT FROM 48 TO 107: 747.000 2.6
MFPT FROM 48 TO 108: 743.000 2.6
MFPT FROM 48 TO 109: 741.000 2.6
MFPT FROM 48 TO 110: 747.000 2.6
MFPT FROM 48 TO 111: 731.000 2.6
MFPT FROM 48 TO 112: 747.000 2.6
MFPT FROM 48 TO 113: 1245.000 2.7
MFPT FROM 48 TO 114: 1231.000 2.7
MFPT FROM 48 TO 115: 1245.000 2.7
MFPT FROM 48 TO 116: 1245.000 2.7
MFPT FROM 48 TO 117: 1245.000 2.7
MFPT FROM 48 TO 118: 1245.000 2.7
MFPT FROM 48 TO 119: 1245.000 2.7
MFPT FROM 48 TO 120: 1245.000 2.7
MFPT FROM 48 TO 121: 1245.000 2.7
MFPT FROM 48 TO 122: 1245.000 2.7
MFPT FROM 48 TO 123: 1245.000 2.7
MFPT FROM 48 TO 124: 1243.000 2.7
MFPT FROM 48 TO 125: 1245.000 2.7
MFPT FROM 48 TO 126: 1245.000 2.7
MFPT FROM 48 TO 127: 1245.000 2.7
MFPT FROM 48 TO 128: 1233.000 2.7
MFPT FROM 48 TO 129: 1245.000 2.7
MFPT FROM 48 TO 130: 1245.000 2.7
MFPT FROM 48 TO 131: 1245.000 2.7
MFPT FROM 48 TO 132: 1245.000 2.7
MFPT FROM 48 TO 133: 1241.000 2.7
MFPT FROM 48 TO 134: 1245.000 2.7
MFPT FROM 48 TO 135: 1245.000 2.7
MFPT FROM 48 TO 136: 1305.000 2.7
MFPT FROM 48 TO 137: 1305.000 2.7
MFPT FROM 48 TO 138: 1305.000 2.7
MFPT FROM 48 TO 139: 1299.000 2.7
MFPT FROM 48 TO 140: 1303.000 2.7
MFPT FROM 48 TO 141: 2524.000 2.8
MFPT FROM 48 TO 142: 1140.000 2.7
MFPT FROM 48 TO 143: 1162.000 2.7
MFPT FROM 48 TO 144: 1162.000 2.6
MFPT FROM 48 TO 145: 1184.000 2.7
MFPT FROM 48 TO 146: 1126.000 2.7
MFPT FROM 48 TO 147: 1118.000 2.7
MFPT FROM 48 TO 148: 1138.000 2.7
MFPT FROM 48 TO 149: 1138.000 2.7
MFPT FROM 48 TO 150: 1138.000 2.7
MFPT FROM 48 TO 151: 1142.000 2.7
MFPT FROM 48 TO 152: 1140.000 2.6
MFPT FROM 48 TO 153: 1140.000 2.7
MFPT FROM 48 TO 154: 1142.000 2.7
MFPT FROM 48 TO 155: 1140.000 2.6
MFPT FROM 48 TO 156: 1140.000 2.7
MFPT FROM 48 TO 157: 1138.000 2.7
MFPT FROM 48 TO 158: 1136.000 2.7
MFPT FROM 48 TO 159: 1128.000 2.7
MFPT FROM 48 TO 160: 1128.000 2.6
MFPT FROM 48 TO 161: 1128.000 2.7
MFPT FROM 48 TO 162: 1124.000 2.6
MFPT FROM 48 TO 163: 1128.000 2.7
MFPT FROM 48 TO 164: 1128.000 2.6
MFPT FROM 48 TO 165: 1616.000 2.7
MFPT FROM 48 TO 166: 1640.000 2.7
MFPT FROM 48 TO 167: 1626.000 2.7
MFPT FROM 48 TO 168: 1630.000 2.7
MFPT FROM 48 TO 169: 1630.000 2.7
MFPT FROM 48 TO 170: 1630.000 2.7
MFPT FROM 48 TO 171: 1638.000 2.8
MFPT FROM 48 TO 172: 1638.000 2.7
MFPT FROM 48 TO 173: 1696.000 2.7
MFPT FROM 48 TO 174: 1694.000 2.7
MFPT FROM 48 TO 175: 1700.000 2.7
MFPT FROM 48 TO 176: 1535.000 2.7
MFPT FROM 48 TO 177: 1537.000 2.8
MFPT FROM 48 TO 178: 1537.000 2.7
MFPT FROM 48 TO 179: 1537.000 2.7
MFPT FROM 48 TO 180: 1537.000 2.7
MFPT FROM 48 TO 181: 1523.000 2.7
MFPT FROM 48 TO 182: 1515.000 2.7
MFPT FROM 48 TO 183: 1515.000 2.7
MFPT FROM 48 TO 184: 1515.000 2.7
MFPT FROM 48 TO 185: 1515.000 2.7
MFPT FROM 48 TO 186: 1515.000 2.7
MFPT FROM 48 TO 187: 1533.000 2.7
MFPT FROM 48 TO 188: 1521.000 2.7
MFPT FROM 48 TO 189: 1521.000 2.7
MFPT FROM 48 TO 190: 2003.000 2.7
MFPT FROM 48 TO 191: 2023.000 2.7
MFPT FROM 48 TO 192: 2023.000 2.8
MFPT FROM 48 TO 193: 2091.000 2.7
MFPT FROM 48 TO 194: 1932.000 2.7
MFPT FROM 48 TO 195: 2394.000 2.8
MFPT FROM 48 TO 196: 2400.000 2.8
MFPT FROM 48 TO 197: 2787.000 2.8
MFPT FROM 48 TO 198: 3184.000 2.9
MFPT FROM 48 TO 199: 3184.000 2.8
MFPT FROM 49 TO 0: 593.000 2.7
MFPT FROM 49 TO 1: 988.000 2.6
MFPT FROM 49 TO 2: 990.000 2.7
MFPT FROM 49 TO 3: 990.000 2.6
MFPT FROM 49 TO 4: 966.000 2.6
MFPT FROM 49 TO 5: 990.000 2.7
MFPT FROM 49 TO 6: 234.000 2.6
MFPT FROM 49 TO 7: 990.000 2.7
MFPT FROM 49 TO 8: 1385.000 2.7
MFPT FROM 49 TO 9: 1363.000 2.7
MFPT FROM 49 TO 10: 1361.000 2.7
MFPT FROM 49 TO 11: 1347.000 2.7
MFPT FROM 49 TO 12: 627.000 2.6
MFPT FROM 49 TO 13: 629.000 2.6
MFPT FROM 49 TO 14: 631.000 2.7
MFPT FROM 49 TO 15: 1.000 2.6
MFPT FROM 49 TO 16: 625.000 2.6
MFPT FROM 49 TO 17: 529.000 2.6
MFPT FROM 49 TO 18: 1758.000 2.7
MFPT FROM 49 TO 19: 1744.000 2.7
MFPT FROM 49 TO 20: 1732.000 2.7
MFPT FROM 49 TO 21: 1022.000 2.7
MFPT FROM 49 TO 22: 1026.000 2.7
MFPT FROM 49 TO 23: 398.000 2.6
MFPT FROM 49 TO 24: 398.000 2.6
MFPT FROM 49 TO 25: 398.000 2.6
MFPT FROM 49 TO 26: 398.000 2.6
MFPT FROM 49 TO 27: 398.000 2.6
MFPT FROM 49 TO 28: 398.000 2.6
MFPT FROM 49 TO 29: 398.000 2.6
MFPT FROM 49 TO 30: 398.000 2.6
MFPT FROM 49 TO 31: 398.000 2.6
MFPT FROM 49 TO 32: 398.000 2.6
MFPT FROM 49 TO 33: 398.000 2.6
MFPT FROM 49 TO 34: 398.000 2.6
MFPT FROM 49 TO 35: 398.000 2.6
MFPT FROM 49 TO 36: 398.000 2.6
MFPT FROM 49 TO 37: 372.000 2.6
MFPT FROM 49 TO 38: 398.000 2.6
MFPT FROM 49 TO 39: 398.000 2.6
MFPT FROM 49 TO 40: 398.000 2.6
MFPT FROM 49 TO 41: 398.000 2.6
MFPT FROM 49 TO 42: 398.000 2.6
MFPT FROM 49 TO 43: 398.000 2.6
MFPT FROM 49 TO 44: 398.000 2.6
MFPT FROM 49 TO 45: 392.000 2.6
MFPT FROM 49 TO 46: 398.000 2.6
MFPT FROM 49 TO 47: 398.000 2.6
MFPT FROM 49 TO 48: 398.000 2.6
MFPT FROM 49 TO 50: 398.000 2.6
MFPT FROM 49 TO 51: 398.000 2.7
MFPT FROM 49 TO 52: 398.000 2.6
MFPT FROM 49 TO 53: 398.000 2.6
MFPT FROM 49 TO 54: 398.000 2.6
MFPT FROM 49 TO 55: 398.000 2.6
MFPT FROM 49 TO 56: 398.000 2.6
MFPT FROM 49 TO 57: 398.000 2.6
MFPT FROM 49 TO 58: 398.000 2.7
MFPT FROM 49 TO 59: 390.000 2.6
MFPT FROM 49 TO 60: 398.000 2.6
MFPT FROM 49 TO 61: 398.000 2.6
MFPT FROM 49 TO 62: 350.000 2.6
MFPT FROM 49 TO 63: 398.000 2.6
MFPT FROM 49 TO 64: 398.000 2.6
MFPT FROM 49 TO 65: 398.000 2.6
MFPT FROM 49 TO 66: 398.000 2.6
MFPT FROM 49 TO 67: 350.000 2.6
MFPT FROM 49 TO 68: 398.000 2.6
MFPT FROM 49 TO 69: 398.000 2.6
MFPT FROM 49 TO 70: 398.000 2.6
MFPT FROM 49 TO 71: 1022.000 2.6
MFPT FROM 49 TO 72: 1022.000 2.7
MFPT FROM 49 TO 73: 1022.000 2.7
MFPT FROM 49 TO 74: 848.000 2.7
MFPT FROM 49 TO 75: 908.000 2.7
MFPT FROM 49 TO 76: 926.000 2.7
MFPT FROM 49 TO 77: 2129.000 2.7
MFPT FROM 49 TO 78: 2129.000 2.8
MFPT FROM 49 TO 79: 2127.000 2.7
MFPT FROM 49 TO 80: 2129.000 2.7
MFPT FROM 49 TO 81: 2129.000 2.7
MFPT FROM 49 TO 82: 1419.000 2.7
MFPT FROM 49 TO 83: 755.000 2.6
MFPT FROM 49 TO 84: 769.000 2.6
MFPT FROM 49 TO 85: 765.000 2.6
MFPT FROM 49 TO 86: 769.000 2.6
MFPT FROM 49 TO 87: 789.000 2.6
MFPT FROM 49 TO 88: 787.000 2.7
MFPT FROM 49 TO 89: 787.000 2.6
MFPT FROM 49 TO 90: 787.000 2.6
MFPT FROM 49 TO 91: 787.000 2.6
MFPT FROM 49 TO 92: 787.000 2.6
MFPT FROM 49 TO 93: 747.000 2.6
MFPT FROM 49 TO 94: 731.000 2.6
MFPT FROM 49 TO 95: 741.000 2.6
MFPT FROM 49 TO 96: 747.000 2.6
MFPT FROM 49 TO 97: 745.000 2.6
MFPT FROM 49 TO 98: 743.000 2.6
MFPT FROM 49 TO 99: 745.000 2.6
MFPT FROM 49 TO 100: 747.000 2.6
MFPT FROM 49 TO 101: 747.000 2.6
MFPT FROM 49 TO 102: 747.000 2.6
MFPT FROM 49 TO 103: 747.000 2.6
MFPT FROM 49 TO 104: 747.000 2.6
MFPT FROM 49 TO 105: 747.000 2.6
MFPT FROM 49 TO 106: 747.000 2.7
MFPT FROM 49 TO 107: 747.000 2.6
MFPT FROM 49 TO 108: 743.000 2.6
MFPT FROM 49 TO 109: 741.000 2.7
MFPT FROM 49 TO 110: 747.000 2.6
MFPT FROM 49 TO 111: 731.000 2.6
MFPT FROM 49 TO 112: 747.000 2.6
MFPT FROM 49 TO 113: 1245.000 2.7
MFPT FROM 49 TO 114: 1231.000 2.7
MFPT FROM 49 TO 115: 1245.000 2.7
MFPT FROM 49 TO 116: 1245.000 2.7
MFPT FROM 49 TO 117: 1245.000 2.7
MFPT FROM 49 TO 118: 1245.000 2.7
MFPT FROM 49 TO 119: 1245.000 2.7
MFPT FROM 49 TO 120: 1245.000 2.7
MFPT FROM 49 TO 121: 1245.000 2.7
MFPT FROM 49 TO 122: 1245.000 2.7
MFPT FROM 49 TO 123: 1245.000 2.7
MFPT FROM 49 TO 124: 1243.000 2.7
MFPT FROM 49 TO 125: 1245.000 2.7
MFPT FROM 49 TO 126: 1245.000 2.7
MFPT FROM 49 TO 127: 1245.000 2.7
MFPT FROM 49 TO 128: 1233.000 2.7
MFPT FROM 49 TO 129: 1245.000 2.7
MFPT FROM 49 TO 130: 1245.000 2.7
MFPT FROM 49 TO 131: 1245.000 2.7
MFPT FROM 49 TO 132: 1245.000 2.8
MFPT FROM 49 TO 133: 1241.000 2.7
MFPT FROM 49 TO 134: 1245.000 2.7
MFPT FROM 49 TO 135: 1245.000 2.7
MFPT FROM 49 TO 136: 1305.000 2.7
MFPT FROM 49 TO 137: 1305.000 2.7
MFPT FROM 49 TO 138: 1305.000 2.7
MFPT FROM 49 TO 139: 1299.000 2.7
MFPT FROM 49 TO 140: 1303.000 2.7
MFPT FROM 49 TO 141: 2524.000 2.8
MFPT FROM 49 TO 142: 1140.000 2.6
MFPT FROM 49 TO 143: 1162.000 2.6
MFPT FROM 49 TO 144: 1162.000 2.6
MFPT FROM 49 TO 145: 1184.000 2.6
MFPT FROM 49 TO 146: 1126.000 2.6
MFPT FROM 49 TO 147: 1118.000 2.6
MFPT FROM 49 TO 148: 1138.000 2.7
MFPT FROM 49 TO 149: 1138.000 2.7
MFPT FROM 49 TO 150: 1138.000 2.7
MFPT FROM 49 TO 151: 1142.000 2.7
MFPT FROM 49 TO 152: 1140.000 2.6
MFPT FROM 49 TO 153: 1140.000 2.7
MFPT FROM 49 TO 154: 1142.000 2.6
MFPT FROM 49 TO 155: 1140.000 2.6
MFPT FROM 49 TO 156: 1140.000 2.7
MFPT FROM 49 TO 157: 1138.000 2.6
MFPT FROM 49 TO 158: 1136.000 2.6
MFPT FROM 49 TO 159: 1128.000 2.6
MFPT FROM 49 TO 160: 1128.000 2.6
MFPT FROM 49 TO 161: 1128.000 2.6
MFPT FROM 49 TO 162: 1124.000 2.6
MFPT FROM 49 TO 163: 1128.000 2.6
MFPT FROM 49 TO 164: 1128.000 2.6
MFPT FROM 49 TO 165: 1616.000 2.7
MFPT FROM 49 TO 166: 1640.000 2.7
MFPT FROM 49 TO 167: 1626.000 2.7
MFPT FROM 49 TO 168: 1630.000 2.7
MFPT FROM 49 TO 169: 1630.000 2.7
MFPT FROM 49 TO 170: 1630.000 2.7
MFPT FROM 49 TO 171: 1638.000 2.7
MFPT FROM 49 TO 172: 1638.000 2.7
MFPT FROM 49 TO 173: 1696.000 2.7
MFPT FROM 49 TO 174: 1694.000 2.7
MFPT FROM 49 TO 175: 1700.000 2.7
MFPT FROM 49 TO 176: 1535.000 2.7
MFPT FROM 49 TO 177: 1537.000 2.7
MFPT FROM 49 TO 178: 1537.000 2.7
MFPT FROM 49 TO 179: 1537.000 2.7
MFPT FROM 49 TO 180: 1537.000 2.7
MFPT FROM 49 TO 181: 1523.000 2.7
MFPT FROM 49 TO 182: 1515.000 2.7
MFPT FROM 49 TO 183: 1515.000 2.7
MFPT FROM 49 TO 184: 1515.000 2.7
MFPT FROM 49 TO 185: 1515.000 2.7
MFPT FROM 49 TO 186: 1515.000 2.7
MFPT FROM 49 TO 187: 1533.000 2.7
MFPT FROM 49 TO 188: 1521.000 2.7
MFPT FROM 49 TO 189: 1521.000 2.7
MFPT FROM 49 TO 190: 2003.000 2.7
MFPT FROM 49 TO 191: 2023.000 2.8
MFPT FROM 49 TO 192: 2023.000 2.8
MFPT FROM 49 TO 193: 2091.000 2.7
MFPT FROM 49 TO 194: 1932.000 2.7
MFPT FROM 49 TO 195: 2394.000 2.8
MFPT FROM 49 TO 196: 2400.000 2.8
MFPT FROM 49 TO 197: 2787.000 2.8
MFPT FROM 49 TO 198: 3184.000 2.9
MFPT FROM 49 TO 199: 3184.000 2.8
MFPT FROM 50 TO 0: 593.000 2.6
MFPT FROM 50 TO 1: 988.000 2.7
MFPT FROM 50 TO 2: 990.000 2.7
MFPT FROM 50 TO 3: 990.000 2.7
MFPT FROM 50 TO 4: 966.000 2.7
MFPT FROM 50 TO 5: 990.000 2.7
MFPT FROM 50 TO 6: 234.000 2.6
MFPT FROM 50 TO 7: 990.000 2.7
MFPT FROM 50 TO 8: 1385.000 2.7
MFPT FROM 50 TO 9: 1363.000 2.7
MFPT FROM 50 TO 10: 1361.000 2.7
MFPT FROM 50 TO 11: 1347.000 2.7
MFPT FROM 50 TO 12: 627.000 2.6
MFPT FROM 50 TO 13: 629.000 2.6
MFPT FROM 50 TO 14: 631.000 2.7
MFPT FROM 50 TO 15: 1.000 2.6
MFPT FROM 50 TO 16: 625.000 2.6
MFPT FROM 50 TO 17: 529.000 2.6
MFPT FROM 50 TO 18: 1758.000 2.7
MFPT FROM 50 TO 19: 1744.000 2.7
MFPT FROM 50 TO 20: 1732.000 2.8
MFPT FROM 50 TO 21: 1022.000 2.6
MFPT FROM 50 TO 22: 1026.000 2.7
MFPT FROM 50 TO 23: 398.000 2.6
MFPT FROM 50 TO 24: 398.000 2.6
MFPT FROM 50 TO 25: 398.000 2.6
MFPT FROM 50 TO 26: 398.000 2.6
MFPT FROM 50 TO 27: 398.000 2.6
MFPT FROM 50 TO 28: 398.000 2.6
MFPT FROM 50 TO 29: 398.000 2.6
MFPT FROM 50 TO 30: 398.000 2.6
MFPT FROM 50 TO 31: 398.000 2.6
MFPT FROM 50 TO 32: 398.000 2.6
MFPT FROM 50 TO 33: 398.000 2.6
MFPT FROM 50 TO 34: 398.000 2.6
MFPT FROM 50 TO 35: 398.000 2.7
MFPT FROM 50 TO 36: 398.000 2.6
MFPT FROM 50 TO 37: 372.000 2.6
MFPT FROM 50 TO 38: 398.000 2.6
MFPT FROM 50 TO 39: 398.000 2.6
MFPT FROM 50 TO 40: 398.000 2.6
MFPT FROM 50 TO 41: 398.000 2.6
MFPT FROM 50 TO 42: 398.000 2.6
MFPT FROM 50 TO 43: 398.000 2.6
MFPT FROM 50 TO 44: 398.000 2.6
MFPT FROM 50 TO 45: 392.000 2.7
MFPT FROM 50 TO 46: 398.000 2.7
MFPT FROM 50 TO 47: 398.000 2.6
MFPT FROM 50 TO 48: 398.000 2.6
MFPT FROM 50 TO 49: 398.000 2.6
MFPT FROM 50 TO 51: 398.000 2.6
MFPT FROM 50 TO 52: 398.000 2.7
MFPT FROM 50 TO 53: 398.000 2.6
MFPT FROM 50 TO 54: 398.000 2.6
MFPT FROM 50 TO 55: 398.000 2.7
MFPT FROM 50 TO 56: 398.000 2.6
MFPT FROM 50 TO 57: 398.000 2.6
MFPT FROM 50 TO 58: 398.000 2.6
MFPT FROM 50 TO 59: 390.000 2.6
MFPT FROM 50 TO 60: 398.000 2.6
MFPT FROM 50 TO 61: 398.000 2.6
MFPT FROM 50 TO 62: 350.000 2.6
MFPT FROM 50 TO 63: 398.000 2.6
MFPT FROM 50 TO 64: 398.000 2.6
MFPT FROM 50 TO 65: 398.000 2.6
MFPT FROM 50 TO 66: 398.000 2.6
MFPT FROM 50 TO 67: 350.000 2.6
MFPT FROM 50 TO 68: 398.000 2.6
MFPT FROM 50 TO 69: 398.000 2.6
MFPT FROM 50 TO 70: 398.000 2.6
MFPT FROM 50 TO 71: 1022.000 2.7
MFPT FROM 50 TO 72: 1022.000 2.7
MFPT FROM 50 TO 73: 1022.000 2.7
MFPT FROM 50 TO 74: 848.000 2.7
MFPT FROM 50 TO 75: 908.000 2.7
MFPT FROM 50 TO 76: 926.000 2.7
MFPT FROM 50 TO 77: 2129.000 2.7
MFPT FROM 50 TO 78: 2129.000 2.7
MFPT FROM 50 TO 79: 2127.000 2.7
MFPT FROM 50 TO 80: 2129.000 2.7
MFPT FROM 50 TO 81: 2129.000 2.7
MFPT FROM 50 TO 82: 1419.000 2.7
MFPT FROM 50 TO 83: 755.000 2.6
MFPT FROM 50 TO 84: 769.000 2.6
MFPT FROM 50 TO 85: 765.000 2.6
MFPT FROM 50 TO 86: 769.000 2.6
MFPT FROM 50 TO 87: 789.000 2.6
MFPT FROM 50 TO 88: 787.000 2.7
MFPT FROM 50 TO 89: 787.000 2.6
MFPT FROM 50 TO 90: 787.000 2.6
MFPT FROM 50 TO 91: 787.000 2.6
MFPT FROM 50 TO 92: 787.000 2.6
MFPT FROM 50 TO 93: 747.000 2.6
MFPT FROM 50 TO 94: 731.000 2.6
MFPT FROM 50 TO 95: 741.000 2.6
MFPT FROM 50 TO 96: 747.000 2.6
MFPT FROM 50 TO 97: 745.000 2.7
MFPT FROM 50 TO 98: 743.000 2.7
MFPT FROM 50 TO 99: 745.000 2.6
MFPT FROM 50 TO 100: 747.000 2.7
MFPT FROM 50 TO 101: 747.000 2.6
MFPT FROM 50 TO 102: 747.000 2.7
MFPT FROM 50 TO 103: 747.000 2.6
MFPT FROM 50 TO 104: 747.000 2.6
MFPT FROM 50 TO 105: 747.000 2.6
MFPT FROM 50 TO 106: 747.000 2.6
MFPT FROM 50 TO 107: 747.000 2.6
MFPT FROM 50 TO 108: 743.000 2.6
MFPT FROM 50 TO 109: 741.000 2.6
MFPT FROM 50 TO 110: 747.000 2.7
MFPT FROM 50 TO 111: 731.000 2.6
MFPT FROM 50 TO 112: 747.000 2.6
MFPT FROM 50 TO 113: 1245.000 2.7
MFPT FROM 50 TO 114: 1231.000 2.7
MFPT FROM 50 TO 115: 1245.000 2.7
MFPT FROM 50 TO 116: 1245.000 2.7
MFPT FROM 50 TO 117: 1245.000 2.7
MFPT FROM 50 TO 118: 1245.000 2.7
MFPT FROM 50 TO 119: 1245.000 2.7
MFPT FROM 50 TO 120: 1245.000 2.8
MFPT FROM 50 TO 121: 1245.000 2.7
MFPT FROM 50 TO 122: 1245.000 2.7
MFPT FROM 50 TO 123: 1245.000 2.7
MFPT FROM 50 TO 124: 1243.000 2.7
MFPT FROM 50 TO 125: 1245.000 2.7
MFPT FROM 50 TO 126: 1245.000 2.7
MFPT FROM 50 TO 127: 1245.000 2.8
MFPT FROM 50 TO 128: 1233.000 2.7
MFPT FROM 50 TO 129: 1245.000 2.7
MFPT FROM 50 TO 130: 1245.000 2.7
MFPT FROM 50 TO 131: 1245.000 2.7
MFPT FROM 50 TO 132: 1245.000 2.7
MFPT FROM 50 TO 133: 1241.000 2.7
MFPT FROM 50 TO 134: 1245.000 2.7
MFPT FROM 50 TO 135: 1245.000 2.7
MFPT FROM 50 TO 136: 1305.000 2.7
MFPT FROM 50 TO 137: 1305.000 2.7
MFPT FROM 50 TO 138: 1305.000 2.7
MFPT FROM 50 TO 139: 1299.000 2.7
MFPT FROM 50 TO 140: 1303.000 2.7
MFPT FROM 50 TO 141: 2524.000 2.8
MFPT FROM 50 TO 142: 1140.000 2.6
MFPT FROM 50 TO 143: 1162.000 2.7
MFPT FROM 50 TO 144: 1162.000 2.7
MFPT FROM 50 TO 145: 1184.000 2.7
MFPT FROM 50 TO 146: 1126.000 2.6
MFPT FROM 50 TO 147: 1118.000 2.6
MFPT FROM 50 TO 148: 1138.000 2.6
MFPT FROM 50 TO 149: 1138.000 2.7
MFPT FROM 50 TO 150: 1138.000 2.7
MFPT FROM 50 TO 151: 1142.000 2.7
MFPT FROM 50 TO 152: 1140.000 2.7
MFPT FROM 50 TO 153: 1140.000 2.7
MFPT FROM 50 TO 154: 1142.000 2.7
MFPT FROM 50 TO 155: 1140.000 2.6
MFPT FROM 50 TO 156: 1140.000 2.7
MFPT FROM 50 TO 157: 1138.000 2.7
MFPT FROM 50 TO 158: 1136.000 2.7
MFPT FROM 50 TO 159: 1128.000 2.6
MFPT FROM 50 TO 160: 1128.000 2.7
MFPT FROM 50 TO 161: 1128.000 2.7
MFPT FROM 50 TO 162: 1124.000 2.7
MFPT FROM 50 TO 163: 1128.000 2.7
MFPT FROM 50 TO 164: 1128.000 2.7
MFPT FROM 50 TO 165: 1616.000 2.7
MFPT FROM 50 TO 166: 1640.000 2.7
MFPT FROM 50 TO 167: 1626.000 2.7
MFPT FROM 50 TO 168: 1630.000 2.7
MFPT FROM 50 TO 169: 1630.000 2.7
MFPT FROM 50 TO 170: 1630.000 2.7
MFPT FROM 50 TO 171: 1638.000 2.7
MFPT FROM 50 TO 172: 1638.000 2.7
MFPT FROM 50 TO 173: 1696.000 2.7
MFPT FROM 50 TO 174: 1694.000 2.7
MFPT FROM 50 TO 175: 1700.000 2.7
MFPT FROM 50 TO 176: 1535.000 2.7
MFPT FROM 50 TO 177: 1537.000 2.7
MFPT FROM 50 TO 178: 1537.000 2.7
MFPT FROM 50 TO 179: 1537.000 2.7
MFPT FROM 50 TO 180: 1537.000 2.7
MFPT FROM 50 TO 181: 1523.000 2.7
MFPT FROM 50 TO 182: 1515.000 2.7
MFPT FROM 50 TO 183: 1515.000 2.7
MFPT FROM 50 TO 184: 1515.000 2.7
MFPT FROM 50 TO 185: 1515.000 2.7
MFPT FROM 50 TO 186: 1515.000 2.7
MFPT FROM 50 TO 187: 1533.000 2.7
MFPT FROM 50 TO 188: 1521.000 2.7
MFPT FROM 50 TO 189: 1521.000 2.7
MFPT FROM 50 TO 190: 2003.000 2.8
MFPT FROM 50 TO 191: 2023.000 2.7
MFPT FROM 50 TO 192: 2023.000 2.7
MFPT FROM 50 TO 193: 2091.000 2.7
MFPT FROM 50 TO 194: 1932.000 2.7
MFPT FROM 50 TO 195: 2394.000 2.8
MFPT FROM 50 TO 196: 2400.000 2.8
MFPT FROM 50 TO 197: 2787.000 2.8
MFPT FROM 50 TO 198: 3184.000 2.8
MFPT FROM 50 TO 199: 3184.000 2.8
MFPT FROM 51 TO 0: 593.000 2.6
MFPT FROM 51 TO 1: 988.000 2.6
MFPT FROM 51 TO 2: 990.000 2.7
MFPT FROM 51 TO 3: 990.000 2.7
MFPT FROM 51 TO 4: 966.000 2.7
MFPT FROM 51 TO 5: 990.000 2.7
MFPT FROM 51 TO 6: 234.000 2.6
MFPT FROM 51 TO 7: 990.000 2.7
MFPT FROM 51 TO 8: 1385.000 2.7
MFPT FROM 51 TO 9: 1363.000 2.7
MFPT FROM 51 TO 10: 1361.000 2.7
MFPT FROM 51 TO 11: 1347.000 2.7
MFPT FROM 51 TO 12: 627.000 2.6
MFPT FROM 51 TO 13: 629.000 2.6
MFPT FROM 51 TO 14: 631.000 2.6
MFPT FROM 51 TO 15: 1.000 2.6
MFPT FROM 51 TO 16: 625.000 2.6
MFPT FROM 51 TO 17: 529.000 2.6
MFPT FROM 51 TO 18: 1758.000 2.7
MFPT FROM 51 TO 19: 1744.000 2.7
MFPT FROM 51 TO 20: 1732.000 2.8
MFPT FROM 51 TO 21: 1022.000 2.7
MFPT FROM 51 TO 22: 1026.000 2.7
MFPT FROM 51 TO 23: 398.000 2.6
MFPT FROM 51 TO 24: 398.000 2.7
MFPT FROM 51 TO 25: 398.000 2.6
MFPT FROM 51 TO 26: 398.000 2.6
MFPT FROM 51 TO 27: 398.000 2.6
MFPT FROM 51 TO 28: 398.000 2.6
MFPT FROM 51 TO 29: 398.000 2.6
MFPT FROM 51 TO 30: 398.000 2.6
MFPT FROM 51 TO 31: 398.000 2.6
MFPT FROM 51 TO 32: 398.000 2.6
MFPT FROM 51 TO 33: 398.000 2.6
MFPT FROM 51 TO 34: 398.000 2.6
MFPT FROM 51 TO 35: 398.000 2.6
MFPT FROM 51 TO 36: 398.000 2.6
MFPT FROM 51 TO 37: 372.000 2.6
MFPT FROM 51 TO 38: 398.000 2.6
MFPT FROM 51 TO 39: 398.000 2.6
MFPT FROM 51 TO 40: 398.000 2.6
MFPT FROM 51 TO 41: 398.000 2.6
MFPT FROM 51 TO 42: 398.000 2.6
MFPT FROM 51 TO 43: 398.000 2.6
MFPT FROM 51 TO 44: 398.000 2.6
MFPT FROM 51 TO 45: 392.000 2.6
MFPT FROM 51 TO 46: 398.000 2.6
MFPT FROM 51 TO 47: 398.000 2.6
MFPT FROM 51 TO 48: 398.000 2.6
MFPT FROM 51 TO 49: 398.000 2.6
MFPT FROM 51 TO 50: 398.000 2.6
MFPT FROM 51 TO 52: 398.000 2.6
MFPT FROM 51 TO 53: 398.000 2.6
MFPT FROM 51 TO 54: 398.000 2.6
MFPT FROM 51 TO 55: 398.000 2.6
MFPT FROM 51 TO 56: 398.000 2.6
MFPT FROM 51 TO 57: 398.000 2.6
MFPT FROM 51 TO 58: 398.000 2.6
MFPT FROM 51 TO 59: 390.000 2.6
MFPT FROM 51 TO 60: 398.000 2.6
MFPT FROM 51 TO 61: 398.000 2.7
MFPT FROM 51 TO 62: 350.000 2.6
MFPT FROM 51 TO 63: 398.000 2.6
MFPT FROM 51 TO 64: 398.000 2.6
MFPT FROM 51 TO 65: 398.000 2.6
MFPT FROM 51 TO 66: 398.000 2.6
MFPT FROM 51 TO 67: 350.000 2.6
MFPT FROM 51 TO 68: 398.000 2.6
MFPT FROM 51 TO 69: 398.000 2.6
MFPT FROM 51 TO 70: 398.000 2.6
MFPT FROM 51 TO 71: 1022.000 2.7
MFPT FROM 51 TO 72: 1022.000 2.6
MFPT FROM 51 TO 73: 1022.000 2.7
MFPT FROM 51 TO 74: 848.000 2.7
MFPT FROM 51 TO 75: 908.000 2.6
MFPT FROM 51 TO 76: 926.000 2.7
MFPT FROM 51 TO 77: 2129.000 2.7
MFPT FROM 51 TO 78: 2129.000 2.7
MFPT FROM 51 TO 79: 2127.000 2.8
MFPT FROM 51 TO 80: 2129.000 2.8
MFPT FROM 51 TO 81: 2129.000 2.7
MFPT FROM 51 TO 82: 1419.000 2.7
MFPT FROM 51 TO 83: 755.000 2.6
MFPT FROM 51 TO 84: 769.000 2.6
MFPT FROM 51 TO 85: 765.000 2.6
MFPT FROM 51 TO 86: 769.000 2.6
MFPT FROM 51 TO 87: 789.000 2.6
MFPT FROM 51 TO 88: 787.000 2.7
MFPT FROM 51 TO 89: 787.000 2.6
MFPT FROM 51 TO 90: 787.000 2.6
MFPT FROM 51 TO 91: 787.000 2.7
MFPT FROM 51 TO 92: 787.000 2.6
MFPT FROM 51 TO 93: 747.000 2.6
MFPT FROM 51 TO 94: 731.000 2.6
MFPT FROM 51 TO 95: 741.000 2.7
MFPT FROM 51 TO 96: 747.000 2.6
MFPT FROM 51 TO 97: 745.000 2.6
MFPT FROM 51 TO 98: 743.000 2.6
MFPT FROM 51 TO 99: 745.000 2.6
MFPT FROM 51 TO 100: 747.000 2.6
MFPT FROM 51 TO 101: 747.000 2.6
MFPT FROM 51 TO 102: 747.000 2.7
MFPT FROM 51 TO 103: 747.000 2.7
MFPT FROM 51 TO 104: 747.000 2.6
MFPT FROM 51 TO 105: 747.000 2.6
MFPT FROM 51 TO 106: 747.000 2.6
MFPT FROM 51 TO 107: 747.000 2.6
MFPT FROM 51 TO 108: 743.000 2.6
MFPT FROM 51 TO 109: 741.000 2.6
MFPT FROM 51 TO 110: 747.000 2.6
MFPT FROM 51 TO 111: 731.000 2.6
MFPT FROM 51 TO 112: 747.000 2.6
MFPT FROM 51 TO 113: 1245.000 2.7
MFPT FROM 51 TO 114: 1231.000 2.7
MFPT FROM 51 TO 115: 1245.000 2.7
MFPT FROM 51 TO 116: 1245.000 2.7
MFPT FROM 51 TO 117: 1245.000 2.7
MFPT FROM 51 TO 118: 1245.000 2.7
MFPT FROM 51 TO 119: 1245.000 2.7
MFPT FROM 51 TO 120: 1245.000 2.7
MFPT FROM 51 TO 121: 1245.000 2.7
MFPT FROM 51 TO 122: 1245.000 2.7
MFPT FROM 51 TO 123: 1245.000 2.7
MFPT FROM 51 TO 124: 1243.000 2.7
MFPT FROM 51 TO 125: 1245.000 2.7
MFPT FROM 51 TO 126: 1245.000 2.7
MFPT FROM 51 TO 127: 1245.000 2.7
MFPT FROM 51 TO 128: 1233.000 2.7
MFPT FROM 51 TO 129: 1245.000 2.7
MFPT FROM 51 TO 130: 1245.000 2.7
MFPT FROM 51 TO 131: 1245.000 2.7
MFPT FROM 51 TO 132: 1245.000 2.7
MFPT FROM 51 TO 133: 1241.000 2.7
MFPT FROM 51 TO 134: 1245.000 2.7
MFPT FROM 51 TO 135: 1245.000 2.7
MFPT FROM 51 TO 136: 1305.000 2.7
MFPT FROM 51 TO 137: 1305.000 2.7
MFPT FROM 51 TO 138: 1305.000 2.7
MFPT FROM 51 TO 139: 1299.000 2.7
MFPT FROM 51 TO 140: 1303.000 2.7
MFPT FROM 51 TO 141: 2524.000 2.8
MFPT FROM 51 TO 142: 1140.000 2.7
MFPT FROM 51 TO 143: 1162.000 2.7
MFPT FROM 51 TO 144: 1162.000 2.7
MFPT FROM 51 TO 145: 1184.000 2.7
MFPT FROM 51 TO 146: 1126.000 2.7
MFPT FROM 51 TO 147: 1118.000 2.7
MFPT FROM 51 TO 148: 1138.000 2.7
MFPT FROM 51 TO 149: 1138.000 2.7
MFPT FROM 51 TO 150: 1138.000 2.7
MFPT FROM 51 TO 151: 1142.000 2.7
MFPT FROM 51 TO 152: 1140.000 2.7
MFPT FROM 51 TO 153: 1140.000 2.7
MFPT FROM 51 TO 154: 1142.000 2.7
MFPT FROM 51 TO 155: 1140.000 2.7
MFPT FROM 51 TO 156: 1140.000 2.7
MFPT FROM 51 TO 157: 1138.000 2.7
MFPT FROM 51 TO 158: 1136.000 2.7
MFPT FROM 51 TO 159: 1128.000 2.7
MFPT FROM 51 TO 160: 1128.000 2.7
MFPT FROM 51 TO 161: 1128.000 2.7
MFPT FROM 51 TO 162: 1124.000 2.7
MFPT FROM 51 TO 163: 1128.000 2.7
MFPT FROM 51 TO 164: 1128.000 2.7
MFPT FROM 51 TO 165: 1616.000 2.8
MFPT FROM 51 TO 166: 1640.000 2.7
MFPT FROM 51 TO 167: 1626.000 2.7
MFPT FROM 51 TO 168: 1630.000 2.7
MFPT FROM 51 TO 169: 1630.000 2.7
MFPT FROM 51 TO 170: 1630.000 2.7
MFPT FROM 51 TO 171: 1638.000 2.8
MFPT FROM 51 TO 172: 1638.000 2.8
MFPT FROM 51 TO 173: 1696.000 2.8
MFPT FROM 51 TO 174: 1694.000 2.7
MFPT FROM 51 TO 175: 1700.000 2.8
MFPT FROM 51 TO 176: 1535.000 2.7
MFPT FROM 51 TO 177: 1537.000 2.7
MFPT FROM 51 TO 178: 1537.000 2.7
MFPT FROM 51 TO 179: 1537.000 2.8
MFPT FROM 51 TO 180: 1537.000 2.7
MFPT FROM 51 TO 181: 1523.000 2.7
MFPT FROM 51 TO 182: 1515.000 2.7
MFPT FROM 51 TO 183: 1515.000 2.7
MFPT FROM 51 TO 184: 1515.000 2.7
MFPT FROM 51 TO 185: 1515.000 2.7
MFPT FROM 51 TO 186: 1515.000 2.7
MFPT FROM 51 TO 187: 1533.000 2.7
MFPT FROM 51 TO 188: 1521.000 2.7
MFPT FROM 51 TO 189: 1521.000 2.7
MFPT FROM 51 TO 190: 2003.000 2.8
MFPT FROM 51 TO 191: 2023.000 2.7
MFPT FROM 51 TO 192: 2023.000 2.7
MFPT FROM 51 TO 193: 2091.000 2.7
MFPT FROM 51 TO 194: 1932.000 2.7
MFPT FROM 51 TO 195: 2394.000 2.8
MFPT FROM 51 TO 196: 2400.000 2.8
MFPT FROM 51 TO 197: 2787.000 2.8
MFPT FROM 51 TO 198: 3184.000 2.9
MFPT FROM 51 TO 199: 3184.000 2.8
MFPT FROM 52 TO 0: 593.000 2.6
MFPT FROM 52 TO 1: 988.000 2.6
MFPT FROM 52 TO 2: 990.000 2.6
MFPT FROM 52 TO 3: 990.000 2.7
MFPT FROM 52 TO 4: 966.000 2.7
MFPT FROM 52 TO 5: 990.000 2.7
MFPT FROM 52 TO 6: 234.000 2.6
MFPT FROM 52 TO 7: 990.000 2.7
MFPT FROM 52 TO 8: 1385.000 2.7
MFPT FROM 52 TO 9: 1363.000 2.7
MFPT FROM 52 TO 10: 1361.000 2.7
MFPT FROM 52 TO 11: 1347.000 2.7
MFPT FROM 52 TO 12: 627.000 2.6
MFPT FROM 52 TO 13: 629.000 2.6
MFPT FROM 52 TO 14: 631.000 2.6
MFPT FROM 52 TO 15: 1.000 2.6
MFPT FROM 52 TO 16: 625.000 2.6
MFPT FROM 52 TO 17: 529.000 2.6
MFPT FROM 52 TO 18: 1758.000 2.7
MFPT FROM 52 TO 19: 1744.000 2.7
MFPT FROM 52 TO 20: 1732.000 2.7
MFPT FROM 52 TO 21: 1022.000 2.7
MFPT FROM 52 TO 22: 1026.000 2.7
MFPT FROM 52 TO 23: 398.000 2.6
MFPT FROM 52 TO 24: 398.000 2.6
MFPT FROM 52 TO 25: 398.000 2.6
MFPT FROM 52 TO 26: 398.000 2.6
MFPT FROM 52 TO 27: 398.000 2.6
MFPT FROM 52 TO 28: 398.000 2.6
MFPT FROM 52 TO 29: 398.000 2.6
MFPT FROM 52 TO 30: 398.000 2.6
MFPT FROM 52 TO 31: 398.000 2.6
MFPT FROM 52 TO 32: 398.000 2.6
MFPT FROM 52 TO 33: 398.000 2.6
MFPT FROM 52 TO 34: 398.000 2.6
MFPT FROM 52 TO 35: 398.000 2.6
MFPT FROM 52 TO 36: 398.000 2.6
MFPT FROM 52 TO 37: 372.000 2.6
MFPT FROM 52 TO 38: 398.000 2.6
MFPT FROM 52 TO 39: 398.000 2.6
MFPT FROM 52 TO 40: 398.000 2.6
MFPT FROM 52 TO 41: 398.000 2.6
MFPT FROM 52 TO 42: 398.000 2.6
MFPT FROM 52 TO 43: 398.000 2.6
MFPT FROM 52 TO 44: 398.000 2.6
MFPT FROM 52 TO 45: 392.000 2.6
MFPT FROM 52 TO 46: 398.000 2.6
MFPT FROM 52 TO 47: 398.000 2.6
MFPT FROM 52 TO 48: 398.000 2.6
MFPT FROM 52 TO 49: 398.000 2.6
MFPT FROM 52 TO 50: 398.000 2.6
MFPT FROM 52 TO 51: 398.000 2.6
MFPT FROM 52 TO 53: 398.000 2.6
MFPT FROM 52 TO 54: 398.000 2.6
MFPT FROM 52 TO 55: 398.000 2.6
MFPT FROM 52 TO 56: 398.000 2.6
MFPT FROM 52 TO 57: 398.000 2.6
MFPT FROM 52 TO 58: 398.000 2.6
MFPT FROM 52 TO 59: 390.000 2.6
MFPT FROM 52 TO 60: 398.000 2.6
MFPT FROM 52 TO 61: 398.000 2.6
MFPT FROM 52 TO 62: 350.000 2.6
MFPT FROM 52 TO 63: 398.000 2.6
MFPT FROM 52 TO 64: 398.000 2.7
MFPT FROM 52 TO 65: 398.000 2.6
MFPT FROM 52 TO 66: 398.000 2.6
MFPT FROM 52 TO 67: 350.000 2.6
MFPT FROM 52 TO 68: 398.000 2.6
MFPT FROM 52 TO 69: 398.000 2.6
MFPT FROM 52 TO 70: 398.000 2.6
MFPT FROM 52 TO 71: 1022.000 2.6
MFPT FROM 52 TO 72: 1022.000 2.6
MFPT FROM 52 TO 73: 1022.000 2.6
MFPT FROM 52 TO 74: 848.000 2.6
MFPT FROM 52 TO 75: 908.000 2.6
MFPT FROM 52 TO 76: 926.000 2.7
MFPT FROM 52 TO 77: 2129.000 2.7
MFPT FROM 52 TO 78: 2129.000 2.7
MFPT FROM 52 TO 79: 2127.000 2.7
MFPT FROM 52 TO 80: 2129.000 2.7
MFPT FROM 52 TO 81: 2129.000 2.8
MFPT FROM 52 TO 82: 1419.000 2.7
MFPT FROM 52 TO 83: 755.000 2.7
MFPT FROM 52 TO 84: 769.000 2.6
MFPT FROM 52 TO 85: 765.000 2.6
MFPT FROM 52 TO 86: 769.000 2.6
MFPT FROM 52 TO 87: 789.000 2.7
MFPT FROM 52 TO 88: 787.000 2.6
MFPT FROM 52 TO 89: 787.000 2.6
MFPT FROM 52 TO 90: 787.000 2.7
MFPT FROM 52 TO 91: 787.000 2.6
MFPT FROM 52 TO 92: 787.000 2.6
MFPT FROM 52 TO 93: 747.000 2.6
MFPT FROM 52 TO 94: 731.000 2.6
MFPT FROM 52 TO 95: 741.000 2.6
MFPT FROM 52 TO 96: 747.000 2.6
MFPT FROM 52 TO 97: 745.000 2.6
MFPT FROM 52 TO 98: 743.000 2.6
MFPT FROM 52 TO 99: 745.000 2.6
MFPT FROM 52 TO 100: 747.000 2.7
MFPT FROM 52 TO 101: 747.000 2.6
MFPT FROM 52 TO 102: 747.000 2.6
MFPT FROM 52 TO 103: 747.000 2.6
MFPT FROM 52 TO 104: 747.000 2.6
MFPT FROM 52 TO 105: 747.000 2.6
MFPT FROM 52 TO 106: 747.000 2.6
MFPT FROM 52 TO 107: 747.000 2.6
MFPT FROM 52 TO 108: 743.000 2.6
MFPT FROM 52 TO 109: 741.000 2.6
MFPT FROM 52 TO 110: 747.000 2.6
MFPT FROM 52 TO 111: 731.000 2.6
MFPT FROM 52 TO 112: 747.000 2.6
MFPT FROM 52 TO 113: 1245.000 2.7
MFPT FROM 52 TO 114: 1231.000 2.7
MFPT FROM 52 TO 115: 1245.000 2.7
MFPT FROM 52 TO 116: 1245.000 2.7
MFPT FROM 52 TO 117: 1245.000 2.7
MFPT FROM 52 TO 118: 1245.000 2.7
MFPT FROM 52 TO 119: 1245.000 2.7
MFPT FROM 52 TO 120: 1245.000 2.7
MFPT FROM 52 TO 121: 1245.000 2.7
MFPT FROM 52 TO 122: 1245.000 2.7
MFPT FROM 52 TO 123: 1245.000 2.7
MFPT FROM 52 TO 124: 1243.000 2.7
MFPT FROM 52 TO 125: 1245.000 2.7
MFPT FROM 52 TO 126: 1245.000 2.7
MFPT FROM 52 TO 127: 1245.000 2.7
MFPT FROM 52 TO 128: 1233.000 2.7
MFPT FROM 52 TO 129: 1245.000 2.7
MFPT FROM 52 TO 130: 1245.000 2.7
MFPT FROM 52 TO 131: 1245.000 2.7
MFPT FROM 52 TO 132: 1245.000 2.7
MFPT FROM 52 TO 133: 1241.000 2.7
MFPT FROM 52 TO 134: 1245.000 2.7
MFPT FROM 52 TO 135: 1245.000 2.7
MFPT FROM 52 TO 136: 1305.000 2.8
MFPT FROM 52 TO 137: 1305.000 2.7
MFPT FROM 52 TO 138: 1305.000 2.7
MFPT FROM 52 TO 139: 1299.000 2.7
MFPT FROM 52 TO 140: 1303.000 2.7
MFPT FROM 52 TO 141: 2524.000 2.8
MFPT FROM 52 TO 142: 1140.000 2.6
MFPT FROM 52 TO 143: 1162.000 2.6
MFPT FROM 52 TO 144: 1162.000 2.7
MFPT FROM 52 TO 145: 1184.000 2.7
MFPT FROM 52 TO 146: 1126.000 2.7
MFPT FROM 52 TO 147: 1118.000 2.6
MFPT FROM 52 TO 148: 1138.000 2.7
MFPT FROM 52 TO 149: 1138.000 2.6
MFPT FROM 52 TO 150: 1138.000 2.7
MFPT FROM 52 TO 151: 1142.000 2.6
MFPT FROM 52 TO 152: 1140.000 2.6
MFPT FROM 52 TO 153: 1140.000 2.7
MFPT FROM 52 TO 154: 1142.000 2.7
MFPT FROM 52 TO 155: 1140.000 2.7
MFPT FROM 52 TO 156: 1140.000 2.7
MFPT FROM 52 TO 157: 1138.000 2.7
MFPT FROM 52 TO 158: 1136.000 2.6
MFPT FROM 52 TO 159: 1128.000 2.7
MFPT FROM 52 TO 160: 1128.000 2.7
MFPT FROM 52 TO 161: 1128.000 2.7
MFPT FROM 52 TO 162: 1124.000 2.7
MFPT FROM 52 TO 163: 1128.000 2.7
MFPT FROM 52 TO 164: 1128.000 2.7
MFPT FROM 52 TO 165: 1616.000 2.7
MFPT FROM 52 TO 166: 1640.000 2.7
MFPT FROM 52 TO 167: 1626.000 2.7
MFPT FROM 52 TO 168: 1630.000 2.7
MFPT FROM 52 TO 169: 1630.000 2.7
MFPT FROM 52 TO 170: 1630.000 2.7
MFPT FROM 52 TO 171: 1638.000 2.7
MFPT FROM 52 TO 172: 1638.000 2.7
MFPT FROM 52 TO 173: 1696.000 2.7
MFPT FROM 52 TO 174: 1694.000 2.7
MFPT FROM 52 TO 175: 1700.000 2.7
MFPT FROM 52 TO 176: 1535.000 2.7
MFPT FROM 52 TO 177: 1537.000 2.7
MFPT FROM 52 TO 178: 1537.000 2.7
MFPT FROM 52 TO 179: 1537.000 2.7
MFPT FROM 52 TO 180: 1537.000 2.7
MFPT FROM 52 TO 181: 1523.000 2.7
MFPT FROM 52 TO 182: 1515.000 2.7
MFPT FROM 52 TO 183: 1515.000 2.7
MFPT FROM 52 TO 184: 1515.000 2.7
MFPT FROM 52 TO 185: 1515.000 2.7
MFPT FROM 52 TO 186: 1515.000 2.7
MFPT FROM 52 TO 187: 1533.000 2.7
MFPT FROM 52 TO 188: 1521.000 2.7
MFPT FROM 52 TO 189: 1521.000 2.7
MFPT FROM 52 TO 190: 2003.000 2.7
MFPT FROM 52 TO 191: 2023.000 2.8
MFPT FROM 52 TO 192: 2023.000 2.8
MFPT FROM 52 TO 193: 2091.000 2.8
MFPT FROM 52 TO 194: 1932.000 2.7
MFPT FROM 52 TO 195: 2394.000 2.8
MFPT FROM 52 TO 196: 2400.000 2.8
MFPT FROM 52 TO 197: 2787.000 2.8
MFPT FROM 52 TO 198: 3184.000 2.8
MFPT FROM 52 TO 199: 3184.000 2.8
MFPT FROM 53 TO 0: 593.000 2.6
MFPT FROM 53 TO 1: 988.000 2.7
MFPT FROM 53 TO 2: 990.000 2.6
MFPT FROM 53 TO 3: 990.000 2.6
MFPT FROM 53 TO 4: 966.000 2.6
MFPT FROM 53 TO 5: 990.000 2.7
MFPT FROM 53 TO 6: 234.000 2.6
MFPT FROM 53 TO 7: 990.000 2.7
MFPT FROM 53 TO 8: 1385.000 2.7
MFPT FROM 53 TO 9: 1363.000 2.7
MFPT FROM 53 TO 10: 1361.000 2.7
MFPT FROM 53 TO 11: 1347.000 2.7
MFPT FROM 53 TO 12: 627.000 2.6
MFPT FROM 53 TO 13: 629.000 2.6
MFPT FROM 53 TO 14: 631.000 2.6
MFPT FROM 53 TO 15: 1.000 2.6
MFPT FROM 53 TO 16: 625.000 2.6
MFPT FROM 53 TO 17: 529.000 2.6
MFPT FROM 53 TO 18: 1758.000 2.7
MFPT FROM 53 TO 19: 1744.000 2.7
MFPT FROM 53 TO 20: 1732.000 2.7
MFPT FROM 53 TO 21: 1022.000 2.7
MFPT FROM 53 TO 22: 1026.000 2.7
MFPT FROM 53 TO 23: 398.000 2.6
MFPT FROM 53 TO 24: 398.000 2.6
MFPT FROM 53 TO 25: 398.000 2.6
MFPT FROM 53 TO 26: 398.000 2.6
MFPT FROM 53 TO 27: 398.000 2.6
MFPT FROM 53 TO 28: 398.000 2.6
MFPT FROM 53 TO 29: 398.000 2.6
MFPT FROM 53 TO 30: 398.000 2.6
MFPT FROM 53 TO 31: 398.000 2.6
MFPT FROM 53 TO 32: 398.000 2.6
MFPT FROM 53 TO 33: 398.000 2.6
MFPT FROM 53 TO 34: 398.000 2.6
MFPT FROM 53 TO 35: 398.000 2.6
MFPT FROM 53 TO 36: 398.000 2.6
MFPT FROM 53 TO 37: 372.000 2.6
MFPT FROM 53 TO 38: 398.000 2.6
MFPT FROM 53 TO 39: 398.000 2.6
MFPT FROM 53 TO 40: 398.000 2.6
MFPT FROM 53 TO 41: 398.000 2.6
MFPT FROM 53 TO 42: 398.000 2.6
MFPT FROM 53 TO 43: 398.000 2.6
MFPT FROM 53 TO 44: 398.000 2.6
MFPT FROM 53 TO 45: 392.000 2.6
MFPT FROM 53 TO 46: 398.000 2.6
MFPT FROM 53 TO 47: 398.000 2.6
MFPT FROM 53 TO 48: 398.000 2.6
MFPT FROM 53 TO 49: 398.000 2.6
MFPT FROM 53 TO 50: 398.000 2.6
MFPT FROM 53 TO 51: 398.000 2.6
MFPT FROM 53 TO 52: 398.000 2.6
MFPT FROM 53 TO 54: 398.000 2.6
MFPT FROM 53 TO 55: 398.000 2.6
MFPT FROM 53 TO 56: 398.000 2.6
MFPT FROM 53 TO 57: 398.000 2.6
MFPT FROM 53 TO 58: 398.000 2.6
MFPT FROM 53 TO 59: 390.000 2.6
MFPT FROM 53 TO 60: 398.000 2.6
MFPT FROM 53 TO 61: 398.000 2.6
MFPT FROM 53 TO 62: 350.000 2.6
MFPT FROM 53 TO 63: 398.000 2.6
MFPT FROM 53 TO 64: 398.000 2.6
MFPT FROM 53 TO 65: 398.000 2.6
MFPT FROM 53 TO 66: 398.000 2.6
MFPT FROM 53 TO 67: 350.000 2.6
MFPT FROM 53 TO 68: 398.000 2.6
MFPT FROM 53 TO 69: 398.000 2.6
MFPT FROM 53 TO 70: 398.000 2.7
MFPT FROM 53 TO 71: 1022.000 2.7
MFPT FROM 53 TO 72: 1022.000 2.7
MFPT FROM 53 TO 73: 1022.000 2.7
MFPT FROM 53 TO 74: 848.000 2.7
MFPT FROM 53 TO 75: 908.000 2.6
MFPT FROM 53 TO 76: 926.000 2.7
MFPT FROM 53 TO 77: 2129.000 2.7
MFPT FROM 53 TO 78: 2129.000 2.8
MFPT FROM 53 TO 79: 2127.000 2.7
MFPT FROM 53 TO 80: 2129.000 2.7
MFPT FROM 53 TO 81: 2129.000 2.8
MFPT FROM 53 TO 82: 1419.000 2.7
MFPT FROM 53 TO 83: 755.000 2.6
MFPT FROM 53 TO 84: 769.000 2.6
MFPT FROM 53 TO 85: 765.000 2.7
MFPT FROM 53 TO 86: 769.000 2.6
MFPT FROM 53 TO 87: 789.000 2.6
MFPT FROM 53 TO 88: 787.000 2.6
MFPT FROM 53 TO 89: 787.000 2.7
MFPT FROM 53 TO 90: 787.000 2.6
MFPT FROM 53 TO 91: 787.000 2.6
MFPT FROM 53 TO 92: 787.000 2.6
MFPT FROM 53 TO 93: 747.000 2.6
MFPT FROM 53 TO 94: 731.000 2.6
MFPT FROM 53 TO 95: 741.000 2.6
MFPT FROM 53 TO 96: 747.000 2.6
MFPT FROM 53 TO 97: 745.000 2.6
MFPT FROM 53 TO 98: 743.000 2.6
MFPT FROM 53 TO 99: 745.000 2.6
MFPT FROM 53 TO 100: 747.000 2.6
MFPT FROM 53 TO 101: 747.000 2.6
MFPT FROM 53 TO 102: 747.000 2.6
MFPT FROM 53 TO 103: 747.000 2.6
MFPT FROM 53 TO 104: 747.000 2.6
MFPT FROM 53 TO 105: 747.000 2.6
MFPT FROM 53 TO 106: 747.000 2.6
MFPT FROM 53 TO 107: 747.000 2.6
MFPT FROM 53 TO 108: 743.000 2.6
MFPT FROM 53 TO 109: 741.000 2.6
MFPT FROM 53 TO 110: 747.000 2.6
MFPT FROM 53 TO 111: 731.000 2.6
MFPT FROM 53 TO 112: 747.000 2.6
MFPT FROM 53 TO 113: 1245.000 2.7
MFPT FROM 53 TO 114: 1231.000 2.7
MFPT FROM 53 TO 115: 1245.000 2.7
MFPT FROM 53 TO 116: 1245.000 2.7
MFPT FROM 53 TO 117: 1245.000 2.7
MFPT FROM 53 TO 118: 1245.000 2.7
MFPT FROM 53 TO 119: 1245.000 2.7
MFPT FROM 53 TO 120: 1245.000 2.7
MFPT FROM 53 TO 121: 1245.000 2.7
MFPT FROM 53 TO 122: 1245.000 2.7
MFPT FROM 53 TO 123: 1245.000 2.7
MFPT FROM 53 TO 124: 1243.000 2.7
MFPT FROM 53 TO 125: 1245.000 2.7
MFPT FROM 53 TO 126: 1245.000 2.7
MFPT FROM 53 TO 127: 1245.000 2.7
MFPT FROM 53 TO 128: 1233.000 2.8
MFPT FROM 53 TO 129: 1245.000 2.7
MFPT FROM 53 TO 130: 1245.000 2.7
MFPT FROM 53 TO 131: 1245.000 2.7
MFPT FROM 53 TO 132: 1245.000 2.7
MFPT FROM 53 TO 133: 1241.000 2.7
MFPT FROM 53 TO 134: 1245.000 2.7
MFPT FROM 53 TO 135: 1245.000 2.7
MFPT FROM 53 TO 136: 1305.000 2.7
MFPT FROM 53 TO 137: 1305.000 2.8
MFPT FROM 53 TO 138: 1305.000 2.7
MFPT FROM 53 TO 139: 1299.000 2.7
MFPT FROM 53 TO 140: 1303.000 2.7
MFPT FROM 53 TO 141: 2524.000 2.8
MFPT FROM 53 TO 142: 1140.000 2.6
MFPT FROM 53 TO 143: 1162.000 2.7
MFPT FROM 53 TO 144: 1162.000 2.6
MFPT FROM 53 TO 145: 1184.000 2.6
MFPT FROM 53 TO 146: 1126.000 2.7
MFPT FROM 53 TO 147: 1118.000 2.7
MFPT FROM 53 TO 148: 1138.000 2.7
MFPT FROM 53 TO 149: 1138.000 2.7
MFPT FROM 53 TO 150: 1138.000 2.6
MFPT FROM 53 TO 151: 1142.000 2.6
MFPT FROM 53 TO 152: 1140.000 2.7
MFPT FROM 53 TO 153: 1140.000 2.6
MFPT FROM 53 TO 154: 1142.000 2.7
MFPT FROM 53 TO 155: 1140.000 2.7
MFPT FROM 53 TO 156: 1140.000 2.7
MFPT FROM 53 TO 157: 1138.000 2.7
MFPT FROM 53 TO 158: 1136.000 2.7
MFPT FROM 53 TO 159: 1128.000 2.6
MFPT FROM 53 TO 160: 1128.000 2.7
MFPT FROM 53 TO 161: 1128.000 2.7
MFPT FROM 53 TO 162: 1124.000 2.7
MFPT FROM 53 TO 163: 1128.000 2.6
MFPT FROM 53 TO 164: 1128.000 2.6
MFPT FROM 53 TO 165: 1616.000 2.7
MFPT FROM 53 TO 166: 1640.000 2.7
MFPT FROM 53 TO 167: 1626.000 2.7
MFPT FROM 53 TO 168: 1630.000 2.7
MFPT FROM 53 TO 169: 1630.000 2.7
MFPT FROM 53 TO 170: 1630.000 2.7
MFPT FROM 53 TO 171: 1638.000 2.7
MFPT FROM 53 TO 172: 1638.000 2.7
MFPT FROM 53 TO 173: 1696.000 2.7
MFPT FROM 53 TO 174: 1694.000 2.7
MFPT FROM 53 TO 175: 1700.000 2.7
MFPT FROM 53 TO 176: 1535.000 2.7
MFPT FROM 53 TO 177: 1537.000 2.7
MFPT FROM 53 TO 178: 1537.000 2.7
MFPT FROM 53 TO 179: 1537.000 2.7
MFPT FROM 53 TO 180: 1537.000 2.7
MFPT FROM 53 TO 181: 1523.000 2.7
MFPT FROM 53 TO 182: 1515.000 2.7
MFPT FROM 53 TO 183: 1515.000 2.7
MFPT FROM 53 TO 184: 1515.000 2.7
MFPT FROM 53 TO 185: 1515.000 2.7
MFPT FROM 53 TO 186: 1515.000 2.7
MFPT FROM 53 TO 187: 1533.000 2.7
MFPT FROM 53 TO 188: 1521.000 2.7
MFPT FROM 53 TO 189: 1521.000 2.7
MFPT FROM 53 TO 190: 2003.000 2.7
MFPT FROM 53 TO 191: 2023.000 2.8
MFPT FROM 53 TO 192: 2023.000 2.7
MFPT FROM 53 TO 193: 2091.000 2.8
MFPT FROM 53 TO 194: 1932.000 2.7
MFPT FROM 53 TO 195: 2394.000 2.8
MFPT FROM 53 TO 196: 2400.000 2.8
MFPT FROM 53 TO 197: 2787.000 2.8
MFPT FROM 53 TO 198: 3184.000 2.8
MFPT FROM 53 TO 199: 3184.000 2.8
MFPT FROM 54 TO 0: 593.000 2.6
MFPT FROM 54 TO 1: 988.000 2.7
MFPT FROM 54 TO 2: 990.000 2.7
MFPT FROM 54 TO 3: 990.000 2.7
MFPT FROM 54 TO 4: 966.000 2.7
MFPT FROM 54 TO 5: 990.000 2.8
MFPT FROM 54 TO 6: 234.000 2.6
MFPT FROM 54 TO 7: 990.000 2.7
MFPT FROM 54 TO 8: 1385.000 2.7
MFPT FROM 54 TO 9: 1363.000 2.7
MFPT FROM 54 TO 10: 1361.000 2.7
MFPT FROM 54 TO 11: 1347.000 2.7
MFPT FROM 54 TO 12: 627.000 2.7
MFPT FROM 54 TO 13: 629.000 2.6
MFPT FROM 54 TO 14: 631.000 2.6
MFPT FROM 54 TO 15: 1.000 2.6
MFPT FROM 54 TO 16: 625.000 2.6
MFPT FROM 54 TO 17: 529.000 2.7
MFPT FROM 54 TO 18: 1758.000 2.7
MFPT FROM 54 TO 19: 1744.000 2.7
MFPT FROM 54 TO 20: 1732.000 2.7
MFPT FROM 54 TO 21: 1022.000 2.6
MFPT FROM 54 TO 22: 1026.000 2.7
MFPT FROM 54 TO 23: 398.000 2.6
MFPT FROM 54 TO 24: 398.000 2.7
MFPT FROM 54 TO 25: 398.000 2.6
MFPT FROM 54 TO 26: 398.000 2.6
MFPT FROM 54 TO 27: 398.000 2.6
MFPT FROM 54 TO 28: 398.000 2.6
MFPT FROM 54 TO 29: 398.000 2.6
MFPT FROM 54 TO 30: 398.000 2.6
MFPT FROM 54 TO 31: 398.000 2.6
MFPT FROM 54 TO 32: 398.000 2.6
MFPT FROM 54 TO 33: 398.000 2.6
MFPT FROM 54 TO 34: 398.000 2.6
MFPT FROM 54 TO 35: 398.000 2.6
MFPT FROM 54 TO 36: 398.000 2.6
MFPT FROM 54 TO 37: 372.000 2.6
MFPT FROM 54 TO 38: 398.000 2.6
MFPT FROM 54 TO 39: 398.000 2.6
MFPT FROM 54 TO 40: 398.000 2.6
MFPT FROM 54 TO 41: 398.000 2.6
MFPT FROM 54 TO 42: 398.000 2.6
MFPT FROM 54 TO 43: 398.000 2.6
MFPT FROM 54 TO 44: 398.000 2.6
MFPT FROM 54 TO 45: 392.000 2.6
MFPT FROM 54 TO 46: 398.000 2.6
MFPT FROM 54 TO 47: 398.000 2.6
MFPT FROM 54 TO 48: 398.000 2.7
MFPT FROM 54 TO 49: 398.000 2.6
MFPT FROM 54 TO 50: 398.000 2.6
MFPT FROM 54 TO 51: 398.000 2.6
MFPT FROM 54 TO 52: 398.000 2.6
MFPT FROM 54 TO 53: 398.000 2.6
MFPT FROM 54 TO 55: 398.000 2.6
MFPT FROM 54 TO 56: 398.000 2.6
MFPT FROM 54 TO 57: 398.000 2.6
MFPT FROM 54 TO 58: 398.000 2.6
MFPT FROM 54 TO 59: 390.000 2.6
MFPT FROM 54 TO 60: 398.000 2.6
MFPT FROM 54 TO 61: 398.000 2.6
MFPT FROM 54 TO 62: 350.000 2.6
MFPT FROM 54 TO 63: 398.000 2.6
MFPT FROM 54 TO 64: 398.000 2.6
MFPT FROM 54 TO 65: 398.000 2.6
MFPT FROM 54 TO 66: 398.000 2.6
MFPT FROM 54 TO 67: 350.000 2.6
MFPT FROM 54 TO 68: 398.000 2.6
MFPT FROM 54 TO 69: 398.000 2.6
MFPT FROM 54 TO 70: 398.000 2.6
MFPT FROM 54 TO 71: 1022.000 2.7
MFPT FROM 54 TO 72: 1022.000 2.7
MFPT FROM 54 TO 73: 1022.000 2.7
MFPT FROM 54 TO 74: 848.000 2.7
MFPT FROM 54 TO 75: 908.000 2.7
MFPT FROM 54 TO 76: 926.000 2.7
MFPT FROM 54 TO 77: 2129.000 2.8
MFPT FROM 54 TO 78: 2129.000 2.8
MFPT FROM 54 TO 79: 2127.000 2.8
MFPT FROM 54 TO 80: 2129.000 2.8
MFPT FROM 54 TO 81: 2129.000 2.7
MFPT FROM 54 TO 82: 1419.000 2.7
MFPT FROM 54 TO 83: 755.000 2.7
MFPT FROM 54 TO 84: 769.000 2.6
MFPT FROM 54 TO 85: 765.000 2.6
MFPT FROM 54 TO 86: 769.000 2.6
MFPT FROM 54 TO 87: 789.000 2.6
MFPT FROM 54 TO 88: 787.000 2.6
MFPT FROM 54 TO 89: 787.000 2.6
MFPT FROM 54 TO 90: 787.000 2.6
MFPT FROM 54 TO 91: 787.000 2.6
MFPT FROM 54 TO 92: 787.000 2.6
MFPT FROM 54 TO 93: 747.000 2.6
MFPT FROM 54 TO 94: 731.000 2.6
MFPT FROM 54 TO 95: 741.000 2.6
MFPT FROM 54 TO 96: 747.000 2.6
MFPT FROM 54 TO 97: 745.000 2.6
MFPT FROM 54 TO 98: 743.000 2.6
MFPT FROM 54 TO 99: 745.000 2.6
MFPT FROM 54 TO 100: 747.000 2.6
MFPT FROM 54 TO 101: 747.000 2.6
MFPT FROM 54 TO 102: 747.000 2.6
MFPT FROM 54 TO 103: 747.000 2.6
MFPT FROM 54 TO 104: 747.000 2.6
MFPT FROM 54 TO 105: 747.000 2.6
MFPT FROM 54 TO 106: 747.000 2.6
MFPT FROM 54 TO 107: 747.000 2.6
MFPT FROM 54 TO 108: 743.000 2.6
MFPT FROM 54 TO 109: 741.000 2.7
MFPT FROM 54 TO 110: 747.000 2.7
MFPT FROM 54 TO 111: 731.000 2.6
MFPT FROM 54 TO 112: 747.000 2.6
MFPT FROM 54 TO 113: 1245.000 2.7
MFPT FROM 54 TO 114: 1231.000 2.7
MFPT FROM 54 TO 115: 1245.000 2.7
MFPT FROM 54 TO 116: 1245.000 2.7
MFPT FROM 54 TO 117: 1245.000 2.7
MFPT FROM 54 TO 118: 1245.000 2.7
MFPT FROM 54 TO 119: 1245.000 2.7
MFPT FROM 54 TO 120: 1245.000 2.7
MFPT FROM 54 TO 121: 1245.000 2.7
MFPT FROM 54 TO 122: 1245.000 2.7
MFPT FROM 54 TO 123: 1245.000 2.7
MFPT FROM 54 TO 124: 1243.000 2.7
MFPT FROM 54 TO 125: 1245.000 2.7
MFPT FROM 54 TO 126: 1245.000 2.7
MFPT FROM 54 TO 127: 1245.000 2.7
MFPT FROM 54 TO 128: 1233.000 2.7
MFPT FROM 54 TO 129: 1245.000 2.7
MFPT FROM 54 TO 130: 1245.000 2.7
MFPT FROM 54 TO 131: 1245.000 2.7
MFPT FROM 54 TO 132: 1245.000 2.7
MFPT FROM 54 TO 133: 1241.000 2.7
MFPT FROM 54 TO 134: 1245.000 2.7
MFPT FROM 54 TO 135: 1245.000 2.7
MFPT FROM 54 TO 136: 1305.000 2.7
MFPT FROM 54 TO 137: 1305.000 2.7
MFPT FROM 54 TO 138: 1305.000 2.7
MFPT FROM 54 TO 139: 1299.000 2.8
MFPT FROM 54 TO 140: 1303.000 2.7
MFPT FROM 54 TO 141: 2524.000 2.8
MFPT FROM 54 TO 142: 1140.000 2.7
MFPT FROM 54 TO 143: 1162.000 2.6
MFPT FROM 54 TO 144: 1162.000 2.6
MFPT FROM 54 TO 145: 1184.000 2.7
MFPT FROM 54 TO 146: 1126.000 2.7
MFPT FROM 54 TO 147: 1118.000 2.7
MFPT FROM 54 TO 148: 1138.000 2.7
MFPT FROM 54 TO 149: 1138.000 2.7
MFPT FROM 54 TO 150: 1138.000 2.7
MFPT FROM 54 TO 151: 1142.000 2.7
MFPT FROM 54 TO 152: 1140.000 2.7
MFPT FROM 54 TO 153: 1140.000 2.7
MFPT FROM 54 TO 154: 1142.000 2.7
MFPT FROM 54 TO 155: 1140.000 2.6
MFPT FROM 54 TO 156: 1140.000 2.7
MFPT FROM 54 TO 157: 1138.000 2.7
MFPT FROM 54 TO 158: 1136.000 2.6
MFPT FROM 54 TO 159: 1128.000 2.7
MFPT FROM 54 TO 160: 1128.000 2.6
MFPT FROM 54 TO 161: 1128.000 2.7
MFPT FROM 54 TO 162: 1124.000 2.7
MFPT FROM 54 TO 163: 1128.000 2.7
MFPT FROM 54 TO 164: 1128.000 2.7
MFPT FROM 54 TO 165: 1616.000 2.7
MFPT FROM 54 TO 166: 1640.000 2.7
MFPT FROM 54 TO 167: 1626.000 2.8
MFPT FROM 54 TO 168: 1630.000 2.7
MFPT FROM 54 TO 169: 1630.000 2.7
MFPT FROM 54 TO 170: 1630.000 2.7
MFPT FROM 54 TO 171: 1638.000 2.7
MFPT FROM 54 TO 172: 1638.000 2.8
MFPT FROM 54 TO 173: 1696.000 2.8
MFPT FROM 54 TO 174: 1694.000 2.8
MFPT FROM 54 TO 175: 1700.000 2.7
MFPT FROM 54 TO 176: 1535.000 2.7
MFPT FROM 54 TO 177: 1537.000 2.7
MFPT FROM 54 TO 178: 1537.000 2.7
MFPT FROM 54 TO 179: 1537.000 2.7
MFPT FROM 54 TO 180: 1537.000 2.7
MFPT FROM 54 TO 181: 1523.000 2.7
MFPT FROM 54 TO 182: 1515.000 2.7
MFPT FROM 54 TO 183: 1515.000 2.7
MFPT FROM 54 TO 184: 1515.000 2.7
MFPT FROM 54 TO 185: 1515.000 2.7
MFPT FROM 54 TO 186: 1515.000 2.7
MFPT FROM 54 TO 187: 1533.000 2.7
MFPT FROM 54 TO 188: 1521.000 2.7
MFPT FROM 54 TO 189: 1521.000 2.7
MFPT FROM 54 TO 190: 2003.000 2.8
MFPT FROM 54 TO 191: 2023.000 2.8
MFPT FROM 54 TO 192: 2023.000 2.8
MFPT FROM 54 TO 193: 2091.000 2.8
MFPT FROM 54 TO 194: 1932.000 2.7
MFPT FROM 54 TO 195: 2394.000 2.8
MFPT FROM 54 TO 196: 2400.000 2.8
MFPT FROM 54 TO 197: 2787.000 2.8
MFPT FROM 54 TO 198: 3184.000 2.8
MFPT FROM 54 TO 199: 3184.000 2.8
MFPT FROM 55 TO 0: 593.000 2.6
MFPT FROM 55 TO 1: 988.000 2.7
MFPT FROM 55 TO 2: 990.000 2.7
MFPT FROM 55 TO 3: 990.000 2.7
MFPT FROM 55 TO 4: 966.000 2.7
MFPT FROM 55 TO 5: 990.000 2.7
MFPT FROM 55 TO 6: 234.000 2.6
MFPT FROM 55 TO 7: 990.000 2.7
MFPT FROM 55 TO 8: 1385.000 2.7
MFPT FROM 55 TO 9: 1363.000 2.7
MFPT FROM 55 TO 10: 1361.000 2.7
MFPT FROM 55 TO 11: 1347.000 2.7
MFPT FROM 55 TO 12: 627.000 2.6
MFPT FROM 55 TO 13: 629.000 2.6
MFPT FROM 55 TO 14: 631.000 2.6
MFPT FROM 55 TO 15: 1.000 2.6
MFPT FROM 55 TO 16: 625.000 2.6
MFPT FROM 55 TO 17: 529.000 2.6
MFPT FROM 55 TO 18: 1758.000 2.7
MFPT FROM 55 TO 19: 1744.000 2.7
MFPT FROM 55 TO 20: 1732.000 2.7
MFPT FROM 55 TO 21: 1022.000 2.6
MFPT FROM 55 TO 22: 1026.000 2.7
MFPT FROM 55 TO 23: 398.000 2.7
MFPT FROM 55 TO 24: 398.000 2.6
MFPT FROM 55 TO 25: 398.000 2.6
MFPT FROM 55 TO 26: 398.000 2.6
MFPT FROM 55 TO 27: 398.000 2.6
MFPT FROM 55 TO 28: 398.000 2.6
MFPT FROM 55 TO 29: 398.000 2.7
MFPT FROM 55 TO 30: 398.000 2.6
MFPT FROM 55 TO 31: 398.000 2.7
MFPT FROM 55 TO 32: 398.000 2.6
MFPT FROM 55 TO 33: 398.000 2.6
MFPT FROM 55 TO 34: 398.000 2.6
MFPT FROM 55 TO 35: 398.000 2.6
MFPT FROM 55 TO 36: 398.000 2.7
MFPT FROM 55 TO 37: 372.000 2.6
MFPT FROM 55 TO 38: 398.000 2.7
MFPT FROM 55 TO 39: 398.000 2.6
MFPT FROM 55 TO 40: 398.000 2.6
MFPT FROM 55 TO 41: 398.000 2.6
MFPT FROM 55 TO 42: 398.000 2.6
MFPT FROM 55 TO 43: 398.000 2.6
MFPT FROM 55 TO 44: 398.000 2.6
MFPT FROM 55 TO 45: 392.000 2.6
MFPT FROM 55 TO 46: 398.000 2.6
MFPT FROM 55 TO 47: 398.000 2.6
MFPT FROM 55 TO 48: 398.000 2.6
MFPT FROM 55 TO 49: 398.000 2.6
MFPT FROM 55 TO 50: 398.000 2.6
MFPT FROM 55 TO 51: 398.000 2.6
MFPT FROM 55 TO 52: 398.000 2.6
MFPT FROM 55 TO 53: 398.000 2.6
MFPT FROM 55 TO 54: 398.000 2.7
MFPT FROM 55 TO 56: 398.000 2.6
MFPT FROM 55 TO 57: 398.000 2.7
MFPT FROM 55 TO 58: 398.000 2.7
MFPT FROM 55 TO 59: 390.000 2.6
MFPT FROM 55 TO 60: 398.000 2.6
MFPT FROM 55 TO 61: 398.000 2.6
MFPT FROM 55 TO 62: 350.000 2.6
MFPT FROM 55 TO 63: 398.000 2.6
MFPT FROM 55 TO 64: 398.000 2.6
MFPT FROM 55 TO 65: 398.000 2.6
MFPT FROM 55 TO 66: 398.000 2.6
MFPT FROM 55 TO 67: 350.000 2.6
MFPT FROM 55 TO 68: 398.000 2.6
MFPT FROM 55 TO 69: 398.000 2.6
MFPT FROM 55 TO 70: 398.000 2.6
MFPT FROM 55 TO 71: 1022.000 2.7
MFPT FROM 55 TO 72: 1022.000 2.6
MFPT FROM 55 TO 73: 1022.000 2.7
MFPT FROM 55 TO 74: 848.000 2.6
MFPT FROM 55 TO 75: 908.000 2.7
MFPT FROM 55 TO 76: 926.000 2.7
MFPT FROM 55 TO 77: 2129.000 2.7
MFPT FROM 55 TO 78: 2129.000 2.7
MFPT FROM 55 TO 79: 2127.000 2.8
MFPT FROM 55 TO 80: 2129.000 2.9
MFPT FROM 55 TO 81: 2129.000 2.7
MFPT FROM 55 TO 82: 1419.000 2.7
MFPT FROM 55 TO 83: 755.000 2.6
MFPT FROM 55 TO 84: 769.000 2.6
MFPT FROM 55 TO 85: 765.000 2.6
MFPT FROM 55 TO 86: 769.000 2.7
MFPT FROM 55 TO 87: 789.000 2.6
MFPT FROM 55 TO 88: 787.000 2.6
MFPT FROM 55 TO 89: 787.000 2.6
MFPT FROM 55 TO 90: 787.000 2.6
MFPT FROM 55 TO 91: 787.000 2.6
MFPT FROM 55 TO 92: 787.000 2.7
MFPT FROM 55 TO 93: 747.000 2.6
MFPT FROM 55 TO 94: 731.000 2.7
MFPT FROM 55 TO 95: 741.000 2.7
MFPT FROM 55 TO 96: 747.000 2.6
MFPT FROM 55 TO 97: 745.000 2.6
MFPT FROM 55 TO 98: 743.000 2.6
MFPT FROM 55 TO 99: 745.000 2.6
MFPT FROM 55 TO 100: 747.000 2.6
MFPT FROM 55 TO 101: 747.000 2.6
MFPT FROM 55 TO 102: 747.000 2.6
MFPT FROM 55 TO 103: 747.000 2.6
MFPT FROM 55 TO 104: 747.000 2.6
MFPT FROM 55 TO 105: 747.000 2.6
MFPT FROM 55 TO 106: 747.000 2.6
MFPT FROM 55 TO 107: 747.000 2.6
MFPT FROM 55 TO 108: 743.000 2.6
MFPT FROM 55 TO 109: 741.000 2.6
MFPT FROM 55 TO 110: 747.000 2.6
MFPT FROM 55 TO 111: 731.000 2.6
MFPT FROM 55 TO 112: 747.000 2.6
MFPT FROM 55 TO 113: 1245.000 2.7
MFPT FROM 55 TO 114: 1231.000 2.7
MFPT FROM 55 TO 115: 1245.000 2.8
MFPT FROM 55 TO 116: 1245.000 2.7
MFPT FROM 55 TO 117: 1245.000 2.7
MFPT FROM 55 TO 118: 1245.000 2.7
MFPT FROM 55 TO 119: 1245.000 2.7
MFPT FROM 55 TO 120: 1245.000 2.7
MFPT FROM 55 TO 121: 1245.000 2.7
MFPT FROM 55 TO 122: 1245.000 2.7
MFPT FROM 55 TO 123: 1245.000 2.7
MFPT FROM 55 TO 124: 1243.000 2.7
MFPT FROM 55 TO 125: 1245.000 2.7
MFPT FROM 55 TO 126: 1245.000 2.7
MFPT FROM 55 TO 127: 1245.000 2.7
MFPT FROM 55 TO 128: 1233.000 2.7
MFPT FROM 55 TO 129: 1245.000 2.7
MFPT FROM 55 TO 130: 1245.000 2.7
MFPT FROM 55 TO 131: 1245.000 2.7
MFPT FROM 55 TO 132: 1245.000 2.7
MFPT FROM 55 TO 133: 1241.000 2.7
MFPT FROM 55 TO 134: 1245.000 2.7
MFPT FROM 55 TO 135: 1245.000 2.8
MFPT FROM 55 TO 136: 1305.000 2.7
MFPT FROM 55 TO 137: 1305.000 2.7
MFPT FROM 55 TO 138: 1305.000 2.7
MFPT FROM 55 TO 139: 1299.000 2.7
MFPT FROM 55 TO 140: 1303.000 2.7
MFPT FROM 55 TO 141: 2524.000 2.8
MFPT FROM 55 TO 142: 1140.000 2.6
MFPT FROM 55 TO 143: 1162.000 2.6
MFPT FROM 55 TO 144: 1162.000 2.7
MFPT FROM 55 TO 145: 1184.000 2.6
MFPT FROM 55 TO 146: 1126.000 2.7
MFPT FROM 55 TO 147: 1118.000 2.7
MFPT FROM 55 TO 148: 1138.000 2.6
MFPT FROM 55 TO 149: 1138.000 2.6
MFPT FROM 55 TO 150: 1138.000 2.7
MFPT FROM 55 TO 151: 1142.000 2.6
MFPT FROM 55 TO 152: 1140.000 2.6
MFPT FROM 55 TO 153: 1140.000 2.7
MFPT FROM 55 TO 154: 1142.000 2.6
MFPT FROM 55 TO 155: 1140.000 2.6
MFPT FROM 55 TO 156: 1140.000 2.7
MFPT FROM 55 TO 157: 1138.000 2.7
MFPT FROM 55 TO 158: 1136.000 2.7
MFPT FROM 55 TO 159: 1128.000 2.7
MFPT FROM 55 TO 160: 1128.000 2.7
MFPT FROM 55 TO 161: 1128.000 2.6
MFPT FROM 55 TO 162: 1124.000 2.7
MFPT FROM 55 TO 163: 1128.000 2.7
MFPT FROM 55 TO 164: 1128.000 2.7
MFPT FROM 55 TO 165: 1616.000 2.7
MFPT FROM 55 TO 166: 1640.000 2.7
MFPT FROM 55 TO 167: 1626.000 2.7
MFPT FROM 55 TO 168: 1630.000 2.7
MFPT FROM 55 TO 169: 1630.000 2.7
MFPT FROM 55 TO 170: 1630.000 2.7
MFPT FROM 55 TO 171: 1638.000 2.7
MFPT FROM 55 TO 172: 1638.000 2.7
MFPT FROM 55 TO 173: 1696.000 2.7
MFPT FROM 55 TO 174: 1694.000 2.7
MFPT FROM 55 TO 175: 1700.000 2.7
MFPT FROM 55 TO 176: 1535.000 2.7
MFPT FROM 55 TO 177: 1537.000 2.7
MFPT FROM 55 TO 178: 1537.000 2.7
MFPT FROM 55 TO 179: 1537.000 2.7
MFPT FROM 55 TO 180: 1537.000 2.7
MFPT FROM 55 TO 181: 1523.000 2.7
MFPT FROM 55 TO 182: 1515.000 2.7
MFPT FROM 55 TO 183: 1515.000 2.7
MFPT FROM 55 TO 184: 1515.000 2.7
MFPT FROM 55 TO 185: 1515.000 2.7
MFPT FROM 55 TO 186: 1515.000 2.7
MFPT FROM 55 TO 187: 1533.000 2.7
MFPT FROM 55 TO 188: 1521.000 2.7
MFPT FROM 55 TO 189: 1521.000 2.7
MFPT FROM 55 TO 190: 2003.000 2.8
MFPT FROM 55 TO 191: 2023.000 2.7
MFPT FROM 55 TO 192: 2023.000 2.7
MFPT FROM 55 TO 193: 2091.000 2.7
MFPT FROM 55 TO 194: 1932.000 2.8
MFPT FROM 55 TO 195: 2394.000 2.8
MFPT FROM 55 TO 196: 2400.000 2.8
MFPT FROM 55 TO 197: 2787.000 2.8
MFPT FROM 55 TO 198: 3184.000 2.8
MFPT FROM 55 TO 199: 3184.000 2.8
MFPT FROM 56 TO 0: 593.000 2.7
MFPT FROM 56 TO 1: 988.000 2.6
MFPT FROM 56 TO 2: 990.000 2.7
MFPT FROM 56 TO 3: 990.000 2.7
MFPT FROM 56 TO 4: 966.000 2.7
MFPT FROM 56 TO 5: 990.000 2.7
MFPT FROM 56 TO 6: 234.000 2.7
MFPT FROM 56 TO 7: 990.000 2.8
MFPT FROM 56 TO 8: 1385.000 2.7
MFPT FROM 56 TO 9: 1363.000 2.7
MFPT FROM 56 TO 10: 1361.000 2.7
MFPT FROM 56 TO 11: 1347.000 2.7
MFPT FROM 56 TO 12: 627.000 2.6
MFPT FROM 56 TO 13: 629.000 2.7
MFPT FROM 56 TO 14: 631.000 2.6
MFPT FROM 56 TO 15: 1.000 2.6
MFPT FROM 56 TO 16: 625.000 2.6
MFPT FROM 56 TO 17: 529.000 2.6
MFPT FROM 56 TO 18: 1758.000 2.7
MFPT FROM 56 TO 19: 1744.000 2.7
MFPT FROM 56 TO 20: 1732.000 2.7
MFPT FROM 56 TO 21: 1022.000 2.6
MFPT FROM 56 TO 22: 1026.000 2.7
MFPT FROM 56 TO 23: 398.000 2.6
MFPT FROM 56 TO 24: 398.000 2.6
MFPT FROM 56 TO 25: 398.000 2.6
MFPT FROM 56 TO 26: 398.000 2.6
MFPT FROM 56 TO 27: 398.000 2.6
MFPT FROM 56 TO 28: 398.000 2.6
MFPT FROM 56 TO 29: 398.000 2.6
MFPT FROM 56 TO 30: 398.000 2.7
MFPT FROM 56 TO 31: 398.000 2.7
MFPT FROM 56 TO 32: 398.000 2.6
MFPT FROM 56 TO 33: 398.000 2.6
MFPT FROM 56 TO 34: 398.000 2.6
MFPT FROM 56 TO 35: 398.000 2.6
MFPT FROM 56 TO 36: 398.000 2.6
MFPT FROM 56 TO 37: 372.000 2.6
MFPT FROM 56 TO 38: 398.000 2.7
MFPT FROM 56 TO 39: 398.000 2.6
MFPT FROM 56 TO 40: 398.000 2.6
MFPT FROM 56 TO 41: 398.000 2.6
MFPT FROM 56 TO 42: 398.000 2.6
MFPT FROM 56 TO 43: 398.000 2.6
MFPT FROM 56 TO 44: 398.000 2.6
MFPT FROM 56 TO 45: 392.000 2.6
MFPT FROM 56 TO 46: 398.000 2.6
MFPT FROM 56 TO 47: 398.000 2.6
MFPT FROM 56 TO 48: 398.000 2.6
MFPT FROM 56 TO 49: 398.000 2.6
MFPT FROM 56 TO 50: 398.000 2.6
MFPT FROM 56 TO 51: 398.000 2.6
MFPT FROM 56 TO 52: 398.000 2.6
MFPT FROM 56 TO 53: 398.000 2.6
MFPT FROM 56 TO 54: 398.000 2.6
MFPT FROM 56 TO 55: 398.000 2.7
MFPT FROM 56 TO 57: 398.000 2.6
MFPT FROM 56 TO 58: 398.000 2.6
MFPT FROM 56 TO 59: 390.000 2.6
MFPT FROM 56 TO 60: 398.000 2.6
MFPT FROM 56 TO 61: 398.000 2.6
MFPT FROM 56 TO 62: 350.000 2.6
MFPT FROM 56 TO 63: 398.000 2.7
MFPT FROM 56 TO 64: 398.000 2.6
MFPT FROM 56 TO 65: 398.000 2.6
MFPT FROM 56 TO 66: 398.000 2.6
MFPT FROM 56 TO 67: 350.000 2.6
MFPT FROM 56 TO 68: 398.000 2.6
MFPT FROM 56 TO 69: 398.000 2.6
MFPT FROM 56 TO 70: 398.000 2.6
MFPT FROM 56 TO 71: 1022.000 2.7
MFPT FROM 56 TO 72: 1022.000 2.7
MFPT FROM 56 TO 73: 1022.000 2.6
MFPT FROM 56 TO 74: 848.000 2.7
MFPT FROM 56 TO 75: 908.000 2.6
MFPT FROM 56 TO 76: 926.000 2.7
MFPT FROM 56 TO 77: 2129.000 2.7
MFPT FROM 56 TO 78: 2129.000 2.7
MFPT FROM 56 TO 79: 2127.000 2.8
MFPT FROM 56 TO 80: 2129.000 2.8
MFPT FROM 56 TO 81: 2129.000 2.7
MFPT FROM 56 TO 82: 1419.000 2.7
MFPT FROM 56 TO 83: 755.000 2.6
MFPT FROM 56 TO 84: 769.000 2.6
MFPT FROM 56 TO 85: 765.000 2.6
MFPT FROM 56 TO 86: 769.000 2.6
MFPT FROM 56 TO 87: 789.000 2.6
MFPT FROM 56 TO 88: 787.000 2.6
MFPT FROM 56 TO 89: 787.000 2.6
MFPT FROM 56 TO 90: 787.000 2.6
MFPT FROM 56 TO 91: 787.000 2.6
MFPT FROM 56 TO 92: 787.000 2.6
MFPT FROM 56 TO 93: 747.000 2.6
MFPT FROM 56 TO 94: 731.000 2.6
MFPT FROM 56 TO 95: 741.000 2.6
MFPT FROM 56 TO 96: 747.000 2.6
MFPT FROM 56 TO 97: 745.000 2.6
MFPT FROM 56 TO 98: 743.000 2.6
MFPT FROM 56 TO 99: 745.000 2.6
MFPT FROM 56 TO 100: 747.000 2.6
MFPT FROM 56 TO 101: 747.000 2.6
MFPT FROM 56 TO 102: 747.000 2.7
MFPT FROM 56 TO 103: 747.000 2.6
MFPT FROM 56 TO 104: 747.000 2.6
MFPT FROM 56 TO 105: 747.000 2.6
MFPT FROM 56 TO 106: 747.000 2.6
MFPT FROM 56 TO 107: 747.000 2.6
MFPT FROM 56 TO 108: 743.000 2.6
MFPT FROM 56 TO 109: 741.000 2.7
MFPT FROM 56 TO 110: 747.000 2.6
MFPT FROM 56 TO 111: 731.000 2.6
MFPT FROM 56 TO 112: 747.000 2.7
MFPT FROM 56 TO 113: 1245.000 2.7
MFPT FROM 56 TO 114: 1231.000 2.7
MFPT FROM 56 TO 115: 1245.000 2.7
MFPT FROM 56 TO 116: 1245.000 2.7
MFPT FROM 56 TO 117: 1245.000 2.7
MFPT FROM 56 TO 118: 1245.000 2.7
MFPT FROM 56 TO 119: 1245.000 2.7
MFPT FROM 56 TO 120: 1245.000 2.7
MFPT FROM 56 TO 121: 1245.000 2.7
MFPT FROM 56 TO 122: 1245.000 2.7
MFPT FROM 56 TO 123: 1245.000 2.7
MFPT FROM 56 TO 124: 1243.000 2.7
MFPT FROM 56 TO 125: 1245.000 2.7
MFPT FROM 56 TO 126: 1245.000 2.7
MFPT FROM 56 TO 127: 1245.000 2.7
MFPT FROM 56 TO 128: 1233.000 2.7
MFPT FROM 56 TO 129: 1245.000 2.7
MFPT FROM 56 TO 130: 1245.000 2.7
MFPT FROM 56 TO 131: 1245.000 2.7
MFPT FROM 56 TO 132: 1245.000 2.7
MFPT FROM 56 TO 133: 1241.000 2.7
MFPT FROM 56 TO 134: 1245.000 2.7
MFPT FROM 56 TO 135: 1245.000 2.7
MFPT FROM 56 TO 136: 1305.000 2.7
MFPT FROM 56 TO 137: 1305.000 2.7
MFPT FROM 56 TO 138: 1305.000 2.7
MFPT FROM 56 TO 139: 1299.000 2.7
MFPT FROM 56 TO 140: 1303.000 2.7
MFPT FROM 56 TO 141: 2524.000 2.8
MFPT FROM 56 TO 142: 1140.000 2.7
MFPT FROM 56 TO 143: 1162.000 2.7
MFPT FROM 56 TO 144: 1162.000 2.7
MFPT FROM 56 TO 145: 1184.000 2.6
MFPT FROM 56 TO 146: 1126.000 2.7
MFPT FROM 56 TO 147: 1118.000 2.7
MFPT FROM 56 TO 148: 1138.000 2.7
MFPT FROM 56 TO 149: 1138.000 2.7
MFPT FROM 56 TO 150: 1138.000 2.7
MFPT FROM 56 TO 151: 1142.000 2.7
MFPT FROM 56 TO 152: 1140.000 2.7
MFPT FROM 56 TO 153: 1140.000 2.7
MFPT FROM 56 TO 154: 1142.000 2.7
MFPT FROM 56 TO 155: 1140.000 2.7
MFPT FROM 56 TO 156: 1140.000 2.7
MFPT FROM 56 TO 157: 1138.000 2.7
MFPT FROM 56 TO 158: 1136.000 2.7
MFPT FROM 56 TO 159: 1128.000 2.6
MFPT FROM 56 TO 160: 1128.000 2.7
MFPT FROM 56 TO 161: 1128.000 2.7
MFPT FROM 56 TO 162: 1124.000 2.6
MFPT FROM 56 TO 163: 1128.000 2.7
MFPT FROM 56 TO 164: 1128.000 2.7
MFPT FROM 56 TO 165: 1616.000 2.7
MFPT FROM 56 TO 166: 1640.000 2.7
MFPT FROM 56 TO 167: 1626.000 2.7
MFPT FROM 56 TO 168: 1630.000 2.7
MFPT FROM 56 TO 169: 1630.000 2.7
MFPT FROM 56 TO 170: 1630.000 2.7
MFPT FROM 56 TO 171: 1638.000 2.7
MFPT FROM 56 TO 172: 1638.000 2.7
MFPT FROM 56 TO 173: 1696.000 2.7
MFPT FROM 56 TO 174: 1694.000 2.7
MFPT FROM 56 TO 175: 1700.000 2.7
MFPT FROM 56 TO 176: 1535.000 2.7
MFPT FROM 56 TO 177: 1537.000 2.7
MFPT FROM 56 TO 178: 1537.000 2.7
MFPT FROM 56 TO 179: 1537.000 2.7
MFPT FROM 56 TO 180: 1537.000 2.7
MFPT FROM 56 TO 181: 1523.000 2.7
MFPT FROM 56 TO 182: 1515.000 2.7
MFPT FROM 56 TO 183: 1515.000 2.7
MFPT FROM 56 TO 184: 1515.000 2.7
MFPT FROM 56 TO 185: 1515.000 2.7
MFPT FROM 56 TO 186: 1515.000 2.7
MFPT FROM 56 TO 187: 1533.000 2.7
MFPT FROM 56 TO 188: 1521.000 2.7
MFPT FROM 56 TO 189: 1521.000 2.7
MFPT FROM 56 TO 190: 2003.000 2.7
MFPT FROM 56 TO 191: 2023.000 2.7
MFPT FROM 56 TO 192: 2023.000 2.7
MFPT FROM 56 TO 193: 2091.000 2.7
MFPT FROM 56 TO 194: 1932.000 2.8
MFPT FROM 56 TO 195: 2394.000 2.8
MFPT FROM 56 TO 196: 2400.000 2.8
MFPT FROM 56 TO 197: 2787.000 2.8
MFPT FROM 56 TO 198: 3184.000 2.8
MFPT FROM 56 TO 199: 3184.000 2.8
MFPT FROM 57 TO 0: 593.000 2.6
MFPT FROM 57 TO 1: 988.000 2.6
MFPT FROM 57 TO 2: 990.000 2.6
MFPT FROM 57 TO 3: 990.000 2.7
MFPT FROM 57 TO 4: 966.000 2.7
MFPT FROM 57 TO 5: 990.000 2.7
MFPT FROM 57 TO 6: 234.000 2.6
MFPT FROM 57 TO 7: 990.000 2.7
MFPT FROM 57 TO 8: 1385.000 2.7
MFPT FROM 57 TO 9: 1363.000 2.7
MFPT FROM 57 TO 10: 1361.000 2.7
MFPT FROM 57 TO 11: 1347.000 2.7
MFPT FROM 57 TO 12: 627.000 2.6
MFPT FROM 57 TO 13: 629.000 2.6
MFPT FROM 57 TO 14: 631.000 2.6
MFPT FROM 57 TO 15: 1.000 2.6
MFPT FROM 57 TO 16: 625.000 2.6
MFPT FROM 57 TO 17: 529.000 2.6
MFPT FROM 57 TO 18: 1758.000 2.8
MFPT FROM 57 TO 19: 1744.000 2.7
MFPT FROM 57 TO 20: 1732.000 2.7
MFPT FROM 57 TO 21: 1022.000 2.8
MFPT FROM 57 TO 22: 1026.000 2.7
MFPT FROM 57 TO 23: 398.000 2.6
MFPT FROM 57 TO 24: 398.000 2.6
MFPT FROM 57 TO 25: 398.000 2.6
MFPT FROM 57 TO 26: 398.000 2.6
MFPT FROM 57 TO 27: 398.000 2.6
MFPT FROM 57 TO 28: 398.000 2.6
MFPT FROM 57 TO 29: 398.000 2.7
MFPT FROM 57 TO 30: 398.000 2.6
MFPT FROM 57 TO 31: 398.000 2.6
MFPT FROM 57 TO 32: 398.000 2.6
MFPT FROM 57 TO 33: 398.000 2.6
MFPT FROM 57 TO 34: 398.000 2.7
MFPT FROM 57 TO 35: 398.000 2.6
MFPT FROM 57 TO 36: 398.000 2.6
MFPT FROM 57 TO 37: 372.000 2.6
MFPT FROM 57 TO 38: 398.000 2.6
MFPT FROM 57 TO 39: 398.000 2.6
MFPT FROM 57 TO 40: 398.000 2.6
MFPT FROM 57 TO 41: 398.000 2.6
MFPT FROM 57 TO 42: 398.000 2.6
MFPT FROM 57 TO 43: 398.000 2.6
MFPT FROM 57 TO 44: 398.000 2.6
MFPT FROM 57 TO 45: 392.000 2.6
MFPT FROM 57 TO 46: 398.000 2.6
MFPT FROM 57 TO 47: 398.000 2.6
MFPT FROM 57 TO 48: 398.000 2.6
MFPT FROM 57 TO 49: 398.000 2.6
MFPT FROM 57 TO 50: 398.000 2.6
MFPT FROM 57 TO 51: 398.000 2.6
MFPT FROM 57 TO 52: 398.000 2.6
MFPT FROM 57 TO 53: 398.000 2.6
MFPT FROM 57 TO 54: 398.000 2.6
MFPT FROM 57 TO 55: 398.000 2.6
MFPT FROM 57 TO 56: 398.000 2.6
MFPT FROM 57 TO 58: 398.000 2.6
MFPT FROM 57 TO 59: 390.000 2.6
MFPT FROM 57 TO 60: 398.000 2.6
MFPT FROM 57 TO 61: 398.000 2.6
MFPT FROM 57 TO 62: 350.000 2.6
MFPT FROM 57 TO 63: 398.000 2.6
MFPT FROM 57 TO 64: 398.000 2.6
MFPT FROM 57 TO 65: 398.000 2.6
MFPT FROM 57 TO 66: 398.000 2.6
MFPT FROM 57 TO 67: 350.000 2.6
MFPT FROM 57 TO 68: 398.000 2.6
MFPT FROM 57 TO 69: 398.000 2.6
MFPT FROM 57 TO 70: 398.000 2.6
MFPT FROM 57 TO 71: 1022.000 2.7
MFPT FROM 57 TO 72: 1022.000 2.7
MFPT FROM 57 TO 73: 1022.000 2.7
MFPT FROM 57 TO 74: 848.000 2.7
MFPT FROM 57 TO 75: 908.000 2.7
MFPT FROM 57 TO 76: 926.000 2.6
MFPT FROM 57 TO 77: 2129.000 2.7
MFPT FROM 57 TO 78: 2129.000 2.7
MFPT FROM 57 TO 79: 2127.000 2.8
MFPT FROM 57 TO 80: 2129.000 2.7
MFPT FROM 57 TO 81: 2129.000 2.7
MFPT FROM 57 TO 82: 1419.000 2.7
MFPT FROM 57 TO 83: 755.000 2.6
MFPT FROM 57 TO 84: 769.000 2.6
MFPT FROM 57 TO 85: 765.000 2.6
MFPT FROM 57 TO 86: 769.000 2.6
MFPT FROM 57 TO 87: 789.000 2.6
MFPT FROM 57 TO 88: 787.000 2.7
MFPT FROM 57 TO 89: 787.000 2.7
MFPT FROM 57 TO 90: 787.000 2.6
MFPT FROM 57 TO 91: 787.000 2.6
MFPT FROM 57 TO 92: 787.000 2.7
MFPT FROM 57 TO 93: 747.000 2.6
MFPT FROM 57 TO 94: 731.000 2.6
MFPT FROM 57 TO 95: 741.000 2.6
MFPT FROM 57 TO 96: 747.000 2.6
MFPT FROM 57 TO 97: 745.000 2.6
MFPT FROM 57 TO 98: 743.000 2.6
MFPT FROM 57 TO 99: 745.000 2.6
MFPT FROM 57 TO 100: 747.000 2.7
MFPT FROM 57 TO 101: 747.000 2.6
MFPT FROM 57 TO 102: 747.000 2.6
MFPT FROM 57 TO 103: 747.000 2.6
MFPT FROM 57 TO 104: 747.000 2.6
MFPT FROM 57 TO 105: 747.000 2.6
MFPT FROM 57 TO 106: 747.000 2.6
MFPT FROM 57 TO 107: 747.000 2.7
MFPT FROM 57 TO 108: 743.000 2.6
MFPT FROM 57 TO 109: 741.000 2.6
MFPT FROM 57 TO 110: 747.000 2.7
MFPT FROM 57 TO 111: 731.000 2.6
MFPT FROM 57 TO 112: 747.000 2.6
MFPT FROM 57 TO 113: 1245.000 2.7
MFPT FROM 57 TO 114: 1231.000 2.7
MFPT FROM 57 TO 115: 1245.000 2.7
MFPT FROM 57 TO 116: 1245.000 2.7
MFPT FROM 57 TO 117: 1245.000 2.7
MFPT FROM 57 TO 118: 1245.000 2.7
MFPT FROM 57 TO 119: 1245.000 2.7
MFPT FROM 57 TO 120: 1245.000 2.7
MFPT FROM 57 TO 121: 1245.000 2.7
MFPT FROM 57 TO 122: 1245.000 2.7
MFPT FROM 57 TO 123: 1245.000 2.7
MFPT FROM 57 TO 124: 1243.000 2.7
MFPT FROM 57 TO 125: 1245.000 2.7
MFPT FROM 57 TO 126: 1245.000 2.7
MFPT FROM 57 TO 127: 1245.000 2.7
MFPT FROM 57 TO 128: 1233.000 2.7
MFPT FROM 57 TO 129: 1245.000 2.7
MFPT FROM 57 TO 130: 1245.000 2.7
MFPT FROM 57 TO 131: 1245.000 2.7
MFPT FROM 57 TO 132: 1245.000 2.7
MFPT FROM 57 TO 133: 1241.000 2.7
MFPT FROM 57 TO 134: 1245.000 2.7
MFPT FROM 57 TO 135: 1245.000 2.8
MFPT FROM 57 TO 136: 1305.000 2.7
MFPT FROM 57 TO 137: 1305.000 2.7
MFPT FROM 57 TO 138: 1305.000 2.7
MFPT FROM 57 TO 139: 1299.000 2.7
MFPT FROM 57 TO 140: 1303.000 2.7
MFPT FROM 57 TO 141: 2524.000 2.8
MFPT FROM 57 TO 142: 1140.000 2.6
MFPT FROM 57 TO 143: 1162.000 2.7
MFPT FROM 57 TO 144: 1162.000 2.6
MFPT FROM 57 TO 145: 1184.000 2.7
MFPT FROM 57 TO 146: 1126.000 2.7
MFPT FROM 57 TO 147: 1118.000 2.7
MFPT FROM 57 TO 148: 1138.000 2.7
MFPT FROM 57 TO 149: 1138.000 2.6
MFPT FROM 57 TO 150: 1138.000 2.7
MFPT FROM 57 TO 151: 1142.000 2.7
MFPT FROM 57 TO 152: 1140.000 2.8
MFPT FROM 57 TO 153: 1140.000 2.7
MFPT FROM 57 TO 154: 1142.000 2.6
MFPT FROM 57 TO 155: 1140.000 2.7
MFPT FROM 57 TO 156: 1140.000 2.6
MFPT FROM 57 TO 157: 1138.000 2.6
MFPT FROM 57 TO 158: 1136.000 2.7
MFPT FROM 57 TO 159: 1128.000 2.7
MFPT FROM 57 TO 160: 1128.000 2.6
MFPT FROM 57 TO 161: 1128.000 2.7
MFPT FROM 57 TO 162: 1124.000 2.7
MFPT FROM 57 TO 163: 1128.000 2.6
MFPT FROM 57 TO 164: 1128.000 2.6
MFPT FROM 57 TO 165: 1616.000 2.8
MFPT FROM 57 TO 166: 1640.000 2.7
MFPT FROM 57 TO 167: 1626.000 2.7
MFPT FROM 57 TO 168: 1630.000 2.7
MFPT FROM 57 TO 169: 1630.000 2.7
MFPT FROM 57 TO 170: 1630.000 2.7
MFPT FROM 57 TO 171: 1638.000 2.7
MFPT FROM 57 TO 172: 1638.000 2.7
MFPT FROM 57 TO 173: 1696.000 2.7
MFPT FROM 57 TO 174: 1694.000 2.7
MFPT FROM 57 TO 175: 1700.000 2.8
MFPT FROM 57 TO 176: 1535.000 2.7
MFPT FROM 57 TO 177: 1537.000 2.7
MFPT FROM 57 TO 178: 1537.000 2.7
MFPT FROM 57 TO 179: 1537.000 2.7
MFPT FROM 57 TO 180: 1537.000 2.7
MFPT FROM 57 TO 181: 1523.000 2.7
MFPT FROM 57 TO 182: 1515.000 2.7
MFPT FROM 57 TO 183: 1515.000 2.7
MFPT FROM 57 TO 184: 1515.000 2.7
MFPT FROM 57 TO 185: 1515.000 2.7
MFPT FROM 57 TO 186: 1515.000 2.7
MFPT FROM 57 TO 187: 1533.000 2.7
MFPT FROM 57 TO 188: 1521.000 2.7
MFPT FROM 57 TO 189: 1521.000 2.7
MFPT FROM 57 TO 190: 2003.000 2.7
MFPT FROM 57 TO 191: 2023.000 2.7
MFPT FROM 57 TO 192: 2023.000 2.8
MFPT FROM 57 TO 193: 2091.000 2.7
MFPT FROM 57 TO 194: 1932.000 2.7
MFPT FROM 57 TO 195: 2394.000 2.8
MFPT FROM 57 TO 196: 2400.000 2.8
MFPT FROM 57 TO 197: 2787.000 2.9
MFPT FROM 57 TO 198: 3184.000 2.8
MFPT FROM 57 TO 199: 3184.000 2.8
MFPT FROM 58 TO 0: 593.000 2.6
MFPT FROM 58 TO 1: 988.000 2.6
MFPT FROM 58 TO 2: 990.000 2.6
MFPT FROM 58 TO 3: 990.000 2.6
MFPT FROM 58 TO 4: 966.000 2.6
MFPT FROM 58 TO 5: 990.000 2.6
MFPT FROM 58 TO 6: 234.000 2.6
MFPT FROM 58 TO 7: 990.000 2.6
MFPT FROM 58 TO 8: 1385.000 2.7
MFPT FROM 58 TO 9: 1363.000 2.7
MFPT FROM 58 TO 10: 1361.000 2.7
MFPT FROM 58 TO 11: 1347.000 2.7
MFPT FROM 58 TO 12: 627.000 2.6
MFPT FROM 58 TO 13: 629.000 2.6
MFPT FROM 58 TO 14: 631.000 2.6
MFPT FROM 58 TO 15: 1.000 2.6
MFPT FROM 58 TO 16: 625.000 2.6
MFPT FROM 58 TO 17: 529.000 2.6
MFPT FROM 58 TO 18: 1758.000 2.7
MFPT FROM 58 TO 19: 1744.000 2.7
MFPT FROM 58 TO 20: 1732.000 2.7
MFPT FROM 58 TO 21: 1022.000 2.8
MFPT FROM 58 TO 22: 1026.000 2.6
MFPT FROM 58 TO 23: 398.000 2.6
MFPT FROM 58 TO 24: 398.000 2.6
MFPT FROM 58 TO 25: 398.000 2.6
MFPT FROM 58 TO 26: 398.000 2.6
MFPT FROM 58 TO 27: 398.000 2.6
MFPT FROM 58 TO 28: 398.000 2.6
MFPT FROM 58 TO 29: 398.000 2.6
MFPT FROM 58 TO 30: 398.000 2.6
MFPT FROM 58 TO 31: 398.000 2.6
MFPT FROM 58 TO 32: 398.000 2.6
MFPT FROM 58 TO 33: 398.000 2.6
MFPT FROM 58 TO 34: 398.000 2.6
MFPT FROM 58 TO 35: 398.000 2.6
MFPT FROM 58 TO 36: 398.000 2.6
MFPT FROM 58 TO 37: 372.000 2.6
MFPT FROM 58 TO 38: 398.000 2.6
MFPT FROM 58 TO 39: 398.000 2.6
MFPT FROM 58 TO 40: 398.000 2.6
MFPT FROM 58 TO 41: 398.000 2.6
MFPT FROM 58 TO 42: 398.000 2.6
MFPT FROM 58 TO 43: 398.000 2.7
MFPT FROM 58 TO 44: 398.000 2.6
MFPT FROM 58 TO 45: 392.000 2.6
MFPT FROM 58 TO 46: 398.000 2.6
MFPT FROM 58 TO 47: 398.000 2.6
MFPT FROM 58 TO 48: 398.000 2.6
MFPT FROM 58 TO 49: 398.000 2.6
MFPT FROM 58 TO 50: 398.000 2.6
MFPT FROM 58 TO 51: 398.000 2.6
MFPT FROM 58 TO 52: 398.000 2.6
MFPT FROM 58 TO 53: 398.000 2.6
MFPT FROM 58 TO 54: 398.000 2.6
MFPT FROM 58 TO 55: 398.000 2.6
MFPT FROM 58 TO 56: 398.000 2.7
MFPT FROM 58 TO 57: 398.000 2.6
MFPT FROM 58 TO 59: 390.000 2.6
MFPT FROM 58 TO 60: 398.000 2.6
MFPT FROM 58 TO 61: 398.000 2.6
MFPT FROM 58 TO 62: 350.000 2.6
MFPT FROM 58 TO 63: 398.000 2.6
MFPT FROM 58 TO 64: 398.000 2.6
MFPT FROM 58 TO 65: 398.000 2.6
MFPT FROM 58 TO 66: 398.000 2.6
MFPT FROM 58 TO 67: 350.000 2.6
MFPT FROM 58 TO 68: 398.000 2.6
MFPT FROM 58 TO 69: 398.000 2.6
MFPT FROM 58 TO 70: 398.000 2.6
MFPT FROM 58 TO 71: 1022.000 2.6
MFPT FROM 58 TO 72: 1022.000 2.7
MFPT FROM 58 TO 73: 1022.000 2.6
MFPT FROM 58 TO 74: 848.000 2.7
MFPT FROM 58 TO 75: 908.000 2.7
MFPT FROM 58 TO 76: 926.000 2.7
MFPT FROM 58 TO 77: 2129.000 2.7
MFPT FROM 58 TO 78: 2129.000 2.7
MFPT FROM 58 TO 79: 2127.000 2.7
MFPT FROM 58 TO 80: 2129.000 2.7
MFPT FROM 58 TO 81: 2129.000 2.8
MFPT FROM 58 TO 82: 1419.000 2.7
MFPT FROM 58 TO 83: 755.000 2.6
MFPT FROM 58 TO 84: 769.000 2.6
MFPT FROM 58 TO 85: 765.000 2.6
MFPT FROM 58 TO 86: 769.000 2.6
MFPT FROM 58 TO 87: 789.000 2.6
MFPT FROM 58 TO 88: 787.000 2.6
MFPT FROM 58 TO 89: 787.000 2.6
MFPT FROM 58 TO 90: 787.000 2.6
MFPT FROM 58 TO 91: 787.000 2.7
MFPT FROM 58 TO 92: 787.000 2.6
MFPT FROM 58 TO 93: 747.000 2.6
MFPT FROM 58 TO 94: 731.000 2.6
MFPT FROM 58 TO 95: 741.000 2.6
MFPT FROM 58 TO 96: 747.000 2.6
MFPT FROM 58 TO 97: 745.000 2.6
MFPT FROM 58 TO 98: 743.000 2.6
MFPT FROM 58 TO 99: 745.000 2.7
MFPT FROM 58 TO 100: 747.000 2.6
MFPT FROM 58 TO 101: 747.000 2.7
MFPT FROM 58 TO 102: 747.000 2.7
MFPT FROM 58 TO 103: 747.000 2.6
MFPT FROM 58 TO 104: 747.000 2.7
MFPT FROM 58 TO 105: 747.000 2.6
MFPT FROM 58 TO 106: 747.000 2.6
MFPT FROM 58 TO 107: 747.000 2.6
MFPT FROM 58 TO 108: 743.000 2.6
MFPT FROM 58 TO 109: 741.000 2.6
MFPT FROM 58 TO 110: 747.000 2.6
MFPT FROM 58 TO 111: 731.000 2.6
MFPT FROM 58 TO 112: 747.000 2.6
MFPT FROM 58 TO 113: 1245.000 2.7
MFPT FROM 58 TO 114: 1231.000 2.7
MFPT FROM 58 TO 115: 1245.000 2.7
MFPT FROM 58 TO 116: 1245.000 2.7
MFPT FROM 58 TO 117: 1245.000 2.7
MFPT FROM 58 TO 118: 1245.000 2.7
MFPT FROM 58 TO 119: 1245.000 2.7
MFPT FROM 58 TO 120: 1245.000 2.8
MFPT FROM 58 TO 121: 1245.000 2.7
MFPT FROM 58 TO 122: 1245.000 2.7
MFPT FROM 58 TO 123: 1245.000 2.7
MFPT FROM 58 TO 124: 1243.000 2.7
MFPT FROM 58 TO 125: 1245.000 2.7
MFPT FROM 58 TO 126: 1245.000 2.7
MFPT FROM 58 TO 127: 1245.000 2.7
MFPT FROM 58 TO 128: 1233.000 2.7
MFPT FROM 58 TO 129: 1245.000 2.7
MFPT FROM 58 TO 130: 1245.000 2.7
MFPT FROM 58 TO 131: 1245.000 2.7
MFPT FROM 58 TO 132: 1245.000 2.7
MFPT FROM 58 TO 133: 1241.000 2.7
MFPT FROM 58 TO 134: 1245.000 2.7
MFPT FROM 58 TO 135: 1245.000 2.7
MFPT FROM 58 TO 136: 1305.000 2.7
MFPT FROM 58 TO 137: 1305.000 2.7
MFPT FROM 58 TO 138: 1305.000 2.7
MFPT FROM 58 TO 139: 1299.000 2.7
MFPT FROM 58 TO 140: 1303.000 2.7
MFPT FROM 58 TO 141: 2524.000 2.8
MFPT FROM 58 TO 142: 1140.000 2.7
MFPT FROM 58 TO 143: 1162.000 2.7
MFPT FROM 58 TO 144: 1162.000 2.7
MFPT FROM 58 TO 145: 1184.000 2.7
MFPT FROM 58 TO 146: 1126.000 2.7
MFPT FROM 58 TO 147: 1118.000 2.7
MFPT FROM 58 TO 148: 1138.000 2.7
MFPT FROM 58 TO 149: 1138.000 2.7
MFPT FROM 58 TO 150: 1138.000 2.7
MFPT FROM 58 TO 151: 1142.000 2.7
MFPT FROM 58 TO 152: 1140.000 2.6
MFPT FROM 58 TO 153: 1140.000 2.7
MFPT FROM 58 TO 154: 1142.000 2.7
MFPT FROM 58 TO 155: 1140.000 2.7
MFPT FROM 58 TO 156: 1140.000 2.6
MFPT FROM 58 TO 157: 1138.000 2.6
MFPT FROM 58 TO 158: 1136.000 2.6
MFPT FROM 58 TO 159: 1128.000 2.6
MFPT FROM 58 TO 160: 1128.000 2.6
MFPT FROM 58 TO 161: 1128.000 2.7
MFPT FROM 58 TO 162: 1124.000 2.7
MFPT FROM 58 TO 163: 1128.000 2.6
MFPT FROM 58 TO 164: 1128.000 2.7
MFPT FROM 58 TO 165: 1616.000 2.7
MFPT FROM 58 TO 166: 1640.000 2.7
MFPT FROM 58 TO 167: 1626.000 2.7
MFPT FROM 58 TO 168: 1630.000 2.7
MFPT FROM 58 TO 169: 1630.000 2.7
MFPT FROM 58 TO 170: 1630.000 2.7
MFPT FROM 58 TO 171: 1638.000 2.7
MFPT FROM 58 TO 172: 1638.000 2.7
MFPT FROM 58 TO 173: 1696.000 2.7
MFPT FROM 58 TO 174: 1694.000 2.8
MFPT FROM 58 TO 175: 1700.000 2.7
MFPT FROM 58 TO 176: 1535.000 2.7
MFPT FROM 58 TO 177: 1537.000 2.7
MFPT FROM 58 TO 178: 1537.000 2.7
MFPT FROM 58 TO 179: 1537.000 2.7
MFPT FROM 58 TO 180: 1537.000 2.7
MFPT FROM 58 TO 181: 1523.000 2.7
MFPT FROM 58 TO 182: 1515.000 2.7
MFPT FROM 58 TO 183: 1515.000 2.8
MFPT FROM 58 TO 184: 1515.000 2.7
MFPT FROM 58 TO 185: 1515.000 2.7
MFPT FROM 58 TO 186: 1515.000 2.7
MFPT FROM 58 TO 187: 1533.000 2.7
MFPT FROM 58 TO 188: 1521.000 2.7
MFPT FROM 58 TO 189: 1521.000 2.8
MFPT FROM 58 TO 190: 2003.000 2.7
MFPT FROM 58 TO 191: 2023.000 2.7
MFPT FROM 58 TO 192: 2023.000 2.8
MFPT FROM 58 TO 193: 2091.000 2.8
MFPT FROM 58 TO 194: 1932.000 2.7
MFPT FROM 58 TO 195: 2394.000 2.8
MFPT FROM 58 TO 196: 2400.000 2.8
MFPT FROM 58 TO 197: 2787.000 2.8
MFPT FROM 58 TO 198: 3184.000 2.8
MFPT FROM 58 TO 199: 3184.000 2.9
MFPT FROM 59 TO 0: 601.000 2.6
MFPT FROM 59 TO 1: 996.000 2.7
MFPT FROM 59 TO 2: 998.000 2.6
MFPT FROM 59 TO 3: 998.000 2.6
MFPT FROM 59 TO 4: 974.000 2.6
MFPT FROM 59 TO 5: 998.000 2.6
MFPT FROM 59 TO 6: 242.000 2.6
MFPT FROM 59 TO 7: 998.000 2.6
MFPT FROM 59 TO 8: 1393.000 2.6
MFPT FROM 59 TO 9: 1371.000 2.6
MFPT FROM 59 TO 10: 1369.000 2.6
MFPT FROM 59 TO 11: 1355.000 2.6
MFPT FROM 59 TO 12: 635.000 2.6
MFPT FROM 59 TO 13: 637.000 2.6
MFPT FROM 59 TO 14: 639.000 2.6
MFPT FROM 59 TO 15: 9.000 2.5
MFPT FROM 59 TO 16: 633.000 2.6
MFPT FROM 59 TO 17: 537.000 2.6
MFPT FROM 59 TO 18: 1766.000 2.7
MFPT FROM 59 TO 19: 1752.000 2.7
MFPT FROM 59 TO 20: 1740.000 2.7
MFPT FROM 59 TO 21: 1030.000 2.6
MFPT FROM 59 TO 22: 1034.000 2.6
MFPT FROM 59 TO 23: 406.000 2.6
MFPT FROM 59 TO 24: 406.000 2.6
MFPT FROM 59 TO 25: 406.000 2.6
MFPT FROM 59 TO 26: 406.000 2.6
MFPT FROM 59 TO 27: 406.000 2.6
MFPT FROM 59 TO 28: 406.000 2.6
MFPT FROM 59 TO 29: 406.000 2.6
MFPT FROM 59 TO 30: 406.000 2.6
MFPT FROM 59 TO 31: 406.000 2.6
MFPT FROM 59 TO 32: 406.000 2.6
MFPT FROM 59 TO 33: 406.000 2.6
MFPT FROM 59 TO 34: 406.000 2.6
MFPT FROM 59 TO 35: 406.000 2.6
MFPT FROM 59 TO 36: 406.000 2.6
MFPT FROM 59 TO 37: 380.000 2.6
MFPT FROM 59 TO 38: 406.000 2.6
MFPT FROM 59 TO 39: 406.000 2.6
MFPT FROM 59 TO 40: 406.000 2.6
MFPT FROM 59 TO 41: 406.000 2.6
MFPT FROM 59 TO 42: 406.000 2.6
MFPT FROM 59 TO 43: 406.000 2.6
MFPT FROM 59 TO 44: 406.000 2.6
MFPT FROM 59 TO 45: 400.000 2.6
MFPT FROM 59 TO 46: 406.000 2.6
MFPT FROM 59 TO 47: 406.000 2.6
MFPT FROM 59 TO 48: 406.000 2.6
MFPT FROM 59 TO 49: 406.000 2.6
MFPT FROM 59 TO 50: 406.000 2.6
MFPT FROM 59 TO 51: 406.000 2.6
MFPT FROM 59 TO 52: 406.000 2.6
MFPT FROM 59 TO 53: 406.000 2.6
MFPT FROM 59 TO 54: 406.000 2.6
MFPT FROM 59 TO 55: 406.000 2.6
MFPT FROM 59 TO 56: 406.000 2.6
MFPT FROM 59 TO 57: 406.000 2.6
MFPT FROM 59 TO 58: 406.000 2.6
MFPT FROM 59 TO 60: 406.000 2.6
MFPT FROM 59 TO 61: 406.000 2.6
MFPT FROM 59 TO 62: 358.000 2.6
MFPT FROM 59 TO 63: 406.000 2.6
MFPT FROM 59 TO 64: 406.000 2.6
MFPT FROM 59 TO 65: 406.000 2.6
MFPT FROM 59 TO 66: 406.000 2.6
MFPT FROM 59 TO 67: 358.000 2.6
MFPT FROM 59 TO 68: 406.000 2.6
MFPT FROM 59 TO 69: 406.000 2.6
MFPT FROM 59 TO 70: 406.000 2.6
MFPT FROM 59 TO 71: 1030.000 2.6
MFPT FROM 59 TO 72: 1030.000 2.6
MFPT FROM 59 TO 73: 1030.000 2.6
MFPT FROM 59 TO 74: 856.000 2.6
MFPT FROM 59 TO 75: 916.000 2.6
MFPT FROM 59 TO 76: 934.000 2.6
MFPT FROM 59 TO 77: 2137.000 2.7
MFPT FROM 59 TO 78: 2137.000 2.7
MFPT FROM 59 TO 79: 2135.000 2.7
MFPT FROM 59 TO 80: 2137.000 2.7
MFPT FROM 59 TO 81: 2137.000 2.7
MFPT FROM 59 TO 82: 1427.000 2.7
MFPT FROM 59 TO 83: 763.000 2.6
MFPT FROM 59 TO 84: 777.000 2.6
MFPT FROM 59 TO 85: 773.000 2.6
MFPT FROM 59 TO 86: 777.000 2.6
MFPT FROM 59 TO 87: 797.000 2.6
MFPT FROM 59 TO 88: 795.000 2.7
MFPT FROM 59 TO 89: 397.000 2.6
MFPT FROM 59 TO 90: 397.000 2.6
MFPT FROM 59 TO 91: 397.000 2.5
MFPT FROM 59 TO 92: 397.000 2.5
MFPT FROM 59 TO 93: 755.000 2.6
MFPT FROM 59 TO 94: 739.000 2.6
MFPT FROM 59 TO 95: 749.000 2.6
MFPT FROM 59 TO 96: 755.000 2.6
MFPT FROM 59 TO 97: 753.000 2.6
MFPT FROM 59 TO 98: 751.000 2.6
MFPT FROM 59 TO 99: 753.000 2.6
MFPT FROM 59 TO 100: 755.000 2.6
MFPT FROM 59 TO 101: 755.000 2.6
MFPT FROM 59 TO 102: 755.000 2.6
MFPT FROM 59 TO 103: 755.000 2.6
MFPT FROM 59 TO 104: 755.000 2.6
MFPT FROM 59 TO 105: 755.000 2.6
MFPT FROM 59 TO 106: 755.000 2.6
MFPT FROM 59 TO 107: 755.000 2.6
MFPT FROM 59 TO 108: 751.000 2.6
MFPT FROM 59 TO 109: 749.000 2.6
MFPT FROM 59 TO 110: 755.000 2.6
MFPT FROM 59 TO 111: 739.000 2.6
MFPT FROM 59 TO 112: 755.000 2.6
MFPT FROM 59 TO 113: 1253.000 2.7
MFPT FROM 59 TO 114: 1239.000 2.6
MFPT FROM 59 TO 115: 1253.000 2.6
MFPT FROM 59 TO 116: 1253.000 2.7
MFPT FROM 59 TO 117: 1253.000 2.7
MFPT FROM 59 TO 118: 1253.000 2.6
MFPT FROM 59 TO 119: 1253.000 2.7
MFPT FROM 59 TO 120: 1253.000 2.6
MFPT FROM 59 TO 121: 1253.000 2.6
MFPT FROM 59 TO 122: 1253.000 2.6
MFPT FROM 59 TO 123: 1253.000 2.6
MFPT FROM 59 TO 124: 1251.000 2.6
MFPT FROM 59 TO 125: 1253.000 2.6
MFPT FROM 59 TO 126: 1253.000 2.6
MFPT FROM 59 TO 127: 1253.000 2.6
MFPT FROM 59 TO 128: 1241.000 2.6
MFPT FROM 59 TO 129: 1253.000 2.7
MFPT FROM 59 TO 130: 1253.000 2.6
MFPT FROM 59 TO 131: 1253.000 2.8
MFPT FROM 59 TO 132: 1253.000 2.6
MFPT FROM 59 TO 133: 1249.000 2.6
MFPT FROM 59 TO 134: 1253.000 2.6
MFPT FROM 59 TO 135: 1253.000 2.7
MFPT FROM 59 TO 136: 1313.000 2.7
MFPT FROM 59 TO 137: 1313.000 2.6
MFPT FROM 59 TO 138: 1313.000 2.6
MFPT FROM 59 TO 139: 1307.000 2.6
MFPT FROM 59 TO 140: 1311.000 2.6
MFPT FROM 59 TO 141: 2532.000 2.7
MFPT FROM 59 TO 142: 1148.000 2.6
MFPT FROM 59 TO 143: 1170.000 2.6
MFPT FROM 59 TO 144: 1170.000 2.6
MFPT FROM 59 TO 145: 1192.000 2.6
MFPT FROM 59 TO 146: 1134.000 2.6
MFPT FROM 59 TO 147: 1126.000 2.7
MFPT FROM 59 TO 148: 1146.000 2.6
MFPT FROM 59 TO 149: 1146.000 2.6
MFPT FROM 59 TO 150: 1146.000 2.6
MFPT FROM 59 TO 151: 1150.000 2.6
MFPT FROM 59 TO 152: 1148.000 2.7
MFPT FROM 59 TO 153: 1148.000 2.6
MFPT FROM 59 TO 154: 1150.000 2.7
MFPT FROM 59 TO 155: 1148.000 2.6
MFPT FROM 59 TO 156: 1148.000 2.6
MFPT FROM 59 TO 157: 1146.000 2.6
MFPT FROM 59 TO 158: 1144.000 2.6
MFPT FROM 59 TO 159: 1136.000 2.6
MFPT FROM 59 TO 160: 1136.000 2.6
MFPT FROM 59 TO 161: 1136.000 2.6
MFPT FROM 59 TO 162: 1132.000 2.6
MFPT FROM 59 TO 163: 1136.000 2.6
MFPT FROM 59 TO 164: 1136.000 2.6
MFPT FROM 59 TO 165: 1624.000 2.7
MFPT FROM 59 TO 166: 1648.000 2.7
MFPT FROM 59 TO 167: 1634.000 2.7
MFPT FROM 59 TO 168: 1638.000 2.8
MFPT FROM 59 TO 169: 1638.000 2.7
MFPT FROM 59 TO 170: 1638.000 2.7
MFPT FROM 59 TO 171: 1646.000 2.7
MFPT FROM 59 TO 172: 1646.000 2.7
MFPT FROM 59 TO 173: 1704.000 2.7
MFPT FROM 59 TO 174: 1702.000 2.7
MFPT FROM 59 TO 175: 1708.000 2.7
MFPT FROM 59 TO 176: 1543.000 2.7
MFPT FROM 59 TO 177: 1545.000 2.7
MFPT FROM 59 TO 178: 1545.000 2.7
MFPT FROM 59 TO 179: 1545.000 2.6
MFPT FROM 59 TO 180: 1545.000 2.6
MFPT FROM 59 TO 181: 1531.000 2.7
MFPT FROM 59 TO 182: 1523.000 2.7
MFPT FROM 59 TO 183: 1523.000 2.6
MFPT FROM 59 TO 184: 1523.000 2.6
MFPT FROM 59 TO 185: 1523.000 2.7
MFPT FROM 59 TO 186: 1523.000 2.7
MFPT FROM 59 TO 187: 1541.000 2.6
MFPT FROM 59 TO 188: 1529.000 2.6
MFPT FROM 59 TO 189: 1529.000 2.6
MFPT FROM 59 TO 190: 2011.000 2.7
MFPT FROM 59 TO 191: 2031.000 2.8
MFPT FROM 59 TO 192: 2031.000 2.7
MFPT FROM 59 TO 193: 2099.000 2.8
MFPT FROM 59 TO 194: 1940.000 2.7
MFPT FROM 59 TO 195: 2402.000 2.7
MFPT FROM 59 TO 196: 2408.000 2.7
MFPT FROM 59 TO 197: 2795.000 2.8
MFPT FROM 59 TO 198: 3192.000 2.8
MFPT FROM 59 TO 199: 3192.000 2.8
MFPT FROM 60 TO 0: 593.000 2.7
MFPT FROM 60 TO 1: 988.000 2.7
MFPT FROM 60 TO 2: 990.000 2.7
MFPT FROM 60 TO 3: 990.000 2.7
MFPT FROM 60 TO 4: 966.000 2.6
MFPT FROM 60 TO 5: 990.000 2.6
MFPT FROM 60 TO 6: 234.000 2.6
MFPT FROM 60 TO 7: 990.000 2.7
MFPT FROM 60 TO 8: 1385.000 2.7
MFPT FROM 60 TO 9: 1363.000 2.7
MFPT FROM 60 TO 10: 1361.000 2.7
MFPT FROM 60 TO 11: 1347.000 2.7
MFPT FROM 60 TO 12: 627.000 2.6
MFPT FROM 60 TO 13: 629.000 2.6
MFPT FROM 60 TO 14: 631.000 2.7
MFPT FROM 60 TO 15: 1.000 2.6
MFPT FROM 60 TO 16: 625.000 2.6
MFPT FROM 60 TO 17: 529.000 2.6
MFPT FROM 60 TO 18: 1758.000 2.7
MFPT FROM 60 TO 19: 1744.000 2.8
MFPT FROM 60 TO 20: 1732.000 2.7
MFPT FROM 60 TO 21: 1022.000 2.7
MFPT FROM 60 TO 22: 1026.000 2.7
MFPT FROM 60 TO 23: 398.000 2.6
MFPT FROM 60 TO 24: 398.000 2.6
MFPT FROM 60 TO 25: 398.000 2.6
MFPT FROM 60 TO 26: 398.000 2.6
MFPT FROM 60 TO 27: 398.000 2.6
MFPT FROM 60 TO 28: 398.000 2.6
MFPT FROM 60 TO 29: 398.000 2.6
MFPT FROM 60 TO 30: 398.000 2.6
MFPT FROM 60 TO 31: 398.000 2.6
MFPT FROM 60 TO 32: 398.000 2.6
MFPT FROM 60 TO 33: 398.000 2.6
MFPT FROM 60 TO 34: 398.000 2.6
MFPT FROM 60 TO 35: 398.000 2.6
MFPT FROM 60 TO 36: 398.000 2.6
MFPT FROM 60 TO 37: 372.000 2.6
MFPT FROM 60 TO 38: 398.000 2.6
MFPT FROM 60 TO 39: 398.000 2.6
MFPT FROM 60 TO 40: 398.000 2.6
MFPT FROM 60 TO 41: 398.000 2.6
MFPT FROM 60 TO 42: 398.000 2.6
MFPT FROM 60 TO 43: 398.000 2.6
MFPT FROM 60 TO 44: 398.000 2.6
MFPT FROM 60 TO 45: 392.000 2.6
MFPT FROM 60 TO 46: 398.000 2.6
MFPT FROM 60 TO 47: 398.000 2.6
MFPT FROM 60 TO 48: 398.000 2.6
MFPT FROM 60 TO 49: 398.000 2.6
MFPT FROM 60 TO 50: 398.000 2.6
MFPT FROM 60 TO 51: 398.000 2.7
MFPT FROM 60 TO 52: 398.000 2.6
MFPT FROM 60 TO 53: 398.000 2.6
MFPT FROM 60 TO 54: 398.000 2.6
MFPT FROM 60 TO 55: 398.000 2.6
MFPT FROM 60 TO 56: 398.000 2.7
MFPT FROM 60 TO 57: 398.000 2.6
MFPT FROM 60 TO 58: 398.000 2.6
MFPT FROM 60 TO 59: 390.000 2.6
MFPT FROM 60 TO 61: 398.000 2.6
MFPT FROM 60 TO 62: 350.000 2.6
MFPT FROM 60 TO 63: 398.000 2.6
MFPT FROM 60 TO 64: 398.000 2.7
MFPT FROM 60 TO 65: 398.000 2.6
MFPT FROM 60 TO 66: 398.000 2.6
MFPT FROM 60 TO 67: 350.000 2.6
MFPT FROM 60 TO 68: 398.000 2.7
MFPT FROM 60 TO 69: 398.000 2.6
MFPT FROM 60 TO 70: 398.000 2.7
MFPT FROM 60 TO 71: 1022.000 2.7
MFPT FROM 60 TO 72: 1022.000 2.7
MFPT FROM 60 TO 73: 1022.000 2.6
MFPT FROM 60 TO 74: 848.000 2.6
MFPT FROM 60 TO 75: 908.000 2.7
MFPT FROM 60 TO 76: 926.000 2.7
MFPT FROM 60 TO 77: 2129.000 2.7
MFPT FROM 60 TO 78: 2129.000 2.7
MFPT FROM 60 TO 79: 2127.000 2.7
MFPT FROM 60 TO 80: 2129.000 2.7
MFPT FROM 60 TO 81: 2129.000 2.7
MFPT FROM 60 TO 82: 1419.000 2.7
MFPT FROM 60 TO 83: 755.000 2.6
MFPT FROM 60 TO 84: 769.000 2.6
MFPT FROM 60 TO 85: 765.000 2.6
MFPT FROM 60 TO 86: 769.000 2.6
MFPT FROM 60 TO 87: 789.000 2.6
MFPT FROM 60 TO 88: 787.000 2.6
MFPT FROM 60 TO 89: 787.000 2.6
MFPT FROM 60 TO 90: 787.000 2.6
MFPT FROM 60 TO 91: 787.000 2.6
MFPT FROM 60 TO 92: 787.000 2.6
MFPT FROM 60 TO 93: 747.000 2.6
MFPT FROM 60 TO 94: 731.000 2.6
MFPT FROM 60 TO 95: 741.000 2.6
MFPT FROM 60 TO 96: 747.000 2.6
MFPT FROM 60 TO 97: 745.000 2.6
MFPT FROM 60 TO 98: 743.000 2.6
MFPT FROM 60 TO 99: 745.000 2.6
MFPT FROM 60 TO 100: 747.000 2.6
MFPT FROM 60 TO 101: 747.000 2.6
MFPT FROM 60 TO 102: 747.000 2.6
MFPT FROM 60 TO 103: 747.000 2.6
MFPT FROM 60 TO 104: 747.000 2.6
MFPT FROM 60 TO 105: 747.000 2.6
MFPT FROM 60 TO 106: 747.000 2.6
MFPT FROM 60 TO 107: 747.000 2.6
MFPT FROM 60 TO 108: 743.000 2.6
MFPT FROM 60 TO 109: 741.000 2.6
MFPT FROM 60 TO 110: 747.000 2.6
MFPT FROM 60 TO 111: 731.000 2.6
MFPT FROM 60 TO 112: 747.000 2.6
MFPT FROM 60 TO 113: 1245.000 2.7
MFPT FROM 60 TO 114: 1231.000 2.7
MFPT FROM 60 TO 115: 1245.000 2.7
MFPT FROM 60 TO 116: 1245.000 2.7
MFPT FROM 60 TO 117: 1245.000 2.7
MFPT FROM 60 TO 118: 1245.000 2.7
MFPT FROM 60 TO 119: 1245.000 2.7
MFPT FROM 60 TO 120: 1245.000 2.7
MFPT FROM 60 TO 121: 1245.000 2.8
MFPT FROM 60 TO 122: 1245.000 2.7
MFPT FROM 60 TO 123: 1245.000 2.7
MFPT FROM 60 TO 124: 1243.000 2.7
MFPT FROM 60 TO 125: 1245.000 2.7
MFPT FROM 60 TO 126: 1245.000 2.7
MFPT FROM 60 TO 127: 1245.000 2.7
MFPT FROM 60 TO 128: 1233.000 2.7
MFPT FROM 60 TO 129: 1245.000 2.7
MFPT FROM 60 TO 130: 1245.000 2.7
MFPT FROM 60 TO 131: 1245.000 2.7
MFPT FROM 60 TO 132: 1245.000 2.7
MFPT FROM 60 TO 133: 1241.000 2.7
MFPT FROM 60 TO 134: 1245.000 2.7
MFPT FROM 60 TO 135: 1245.000 2.7
MFPT FROM 60 TO 136: 1305.000 2.8
MFPT FROM 60 TO 137: 1305.000 2.7
MFPT FROM 60 TO 138: 1305.000 2.7
MFPT FROM 60 TO 139: 1299.000 2.7
MFPT FROM 60 TO 140: 1303.000 2.7
MFPT FROM 60 TO 141: 2524.000 2.8
MFPT FROM 60 TO 142: 1140.000 2.6
MFPT FROM 60 TO 143: 1162.000 2.6
MFPT FROM 60 TO 144: 1162.000 2.6
MFPT FROM 60 TO 145: 1184.000 2.7
MFPT FROM 60 TO 146: 1126.000 2.7
MFPT FROM 60 TO 147: 1118.000 2.7
MFPT FROM 60 TO 148: 1138.000 2.7
MFPT FROM 60 TO 149: 1138.000 2.7
MFPT FROM 60 TO 150: 1138.000 2.7
MFPT FROM 60 TO 151: 1142.000 2.7
MFPT FROM 60 TO 152: 1140.000 2.8
MFPT FROM 60 TO 153: 1140.000 2.7
MFPT FROM 60 TO 154: 1142.000 2.6
MFPT FROM 60 TO 155: 1140.000 2.6
MFPT FROM 60 TO 156: 1140.000 2.6
MFPT FROM 60 TO 157: 1138.000 2.7
MFPT FROM 60 TO 158: 1136.000 2.7
MFPT FROM 60 TO 159: 1128.000 2.7
MFPT FROM 60 TO 160: 1128.000 2.7
MFPT FROM 60 TO 161: 1128.000 2.7
MFPT FROM 60 TO 162: 1124.000 2.7
MFPT FROM 60 TO 163: 1128.000 2.7
MFPT FROM 60 TO 164: 1128.000 2.6
MFPT FROM 60 TO 165: 1616.000 2.7
MFPT FROM 60 TO 166: 1640.000 2.8
MFPT FROM 60 TO 167: 1626.000 2.7
MFPT FROM 60 TO 168: 1630.000 2.7
MFPT FROM 60 TO 169: 1630.000 2.7
MFPT FROM 60 TO 170: 1630.000 2.8
MFPT FROM 60 TO 171: 1638.000 2.7
MFPT FROM 60 TO 172: 1638.000 2.8
MFPT FROM 60 TO 173: 1696.000 2.7
MFPT FROM 60 TO 174: 1694.000 2.7
MFPT FROM 60 TO 175: 1700.000 2.7
MFPT FROM 60 TO 176: 1535.000 2.7
MFPT FROM 60 TO 177: 1537.000 2.7
MFPT FROM 60 TO 178: 1537.000 2.8
MFPT FROM 60 TO 179: 1537.000 2.7
MFPT FROM 60 TO 180: 1537.000 2.7
MFPT FROM 60 TO 181: 1523.000 2.7
MFPT FROM 60 TO 182: 1515.000 2.7
MFPT FROM 60 TO 183: 1515.000 2.7
MFPT FROM 60 TO 184: 1515.000 2.7
MFPT FROM 60 TO 185: 1515.000 2.7
MFPT FROM 60 TO 186: 1515.000 2.7
MFPT FROM 60 TO 187: 1533.000 2.7
MFPT FROM 60 TO 188: 1521.000 2.7
MFPT FROM 60 TO 189: 1521.000 2.7
MFPT FROM 60 TO 190: 2003.000 2.8
MFPT FROM 60 TO 191: 2023.000 2.8
MFPT FROM 60 TO 192: 2023.000 2.7
MFPT FROM 60 TO 193: 2091.000 2.7
MFPT FROM 60 TO 194: 1932.000 2.7
MFPT FROM 60 TO 195: 2394.000 2.8
MFPT FROM 60 TO 196: 2400.000 2.8
MFPT FROM 60 TO 197: 2787.000 2.8
MFPT FROM 60 TO 198: 3184.000 2.9
MFPT FROM 60 TO 199: 3184.000 2.8
MFPT FROM 61 TO 0: 593.000 2.6
MFPT FROM 61 TO 1: 988.000 2.7
MFPT FROM 61 TO 2: 990.000 2.6
MFPT FROM 61 TO 3: 990.000 2.7
MFPT FROM 61 TO 4: 966.000 2.7
MFPT FROM 61 TO 5: 990.000 2.7
MFPT FROM 61 TO 6: 234.000 2.6
MFPT FROM 61 TO 7: 990.000 2.7
MFPT FROM 61 TO 8: 1385.000 2.7
MFPT FROM 61 TO 9: 1363.000 2.7
MFPT FROM 61 TO 10: 1361.000 2.7
MFPT FROM 61 TO 11: 1347.000 2.7
MFPT FROM 61 TO 12: 627.000 2.6
MFPT FROM 61 TO 13: 629.000 2.6
MFPT FROM 61 TO 14: 631.000 2.6
MFPT FROM 61 TO 15: 1.000 2.6
MFPT FROM 61 TO 16: 625.000 2.7
MFPT FROM 61 TO 17: 529.000 2.6
MFPT FROM 61 TO 18: 1758.000 2.7
MFPT FROM 61 TO 19: 1744.000 2.7
[truncated: 930,332 more chars]
