# Supplementary material for: RaTrav: a tool for calculating mean first-passage times on biochemical networks
Source: BMC Syst Biol. 2013 Nov 21;7:130. doi: 10.1186/1752-0509-7-130 (PMC4222613; doi:10.1186/1752-0509-7-130)
Supplement: Additional file 1 — RaTrav examples file. File containing RaTrav input and output data for the two case studies presented. [file 1752-0509-7-130-S1.zip › SupplementaryFiles/Example2/HI_ratrav_flux_1_plus.out]

RaTrav 13.09.16: mean first passage times and node occupancies with Hill's and Monte Carlo algorithms

Copyright (C) 2013 Mieczyslaw Torchala & Przemyslaw Chelminiak
Comments or/and bug reports:
Mieczyslaw.Torchala@gmail.com (RaTrav.13.09.16.cpp and MC.13.09.16.cpp)
Przemyslaw.Chelminiak@amu.edu.pl (HI.13.09.16.cpp)

This program is free software: you can redistribute it and/or modify
it under the terms of the GNU General Public License as published by
the Free Software Foundation, either version 3 of the License, or
(at your option) any later version.

This program is distributed in the hope that it will be useful,
but WITHOUT ANY WARRANTY; without even the implied warranty of
MERCHANTABILITY or FITNESS FOR A PARTICULAR PURPOSE.  See the
GNU General Public License for more details.

You should have received a copy of the GNU General Public License
along with this program. If not, see <http://www.gnu.org/licenses/>.

Started: Sat Sep 14 10:06:19 2013
===== INPUT ======
File ratrav_flux_1_plus.in has been successfully opened. 
Method: Hill's algorithm
Advanced input file, probabilities and weights of edges taken from input file
MFPTs to calculate were chosen by the user
Number of nodes: 201
===== OUTPUT =====
MFPT | Time in seconds
MFPT FROM 194 TO 200: 5050.169 92.5
==================
File HI_ratrav_flux_1_plus.out has been successfully saved. 
Total execution time in seconds: 95.28
Finished: Sat Sep 14 10:07:54 2013
NORMAL TERMINATION. CONGRATULATIONS! 
