# Supplementary material for: RaTrav: a tool for calculating mean first-passage times on biochemical networks
Source: BMC Syst Biol. 2013 Nov 21;7:130. doi: 10.1186/1752-0509-7-130 (PMC4222613; doi:10.1186/1752-0509-7-130)
Supplement: Additional file 1 — RaTrav examples file. File containing RaTrav input and output data for the two case studies presented. [file 1752-0509-7-130-S1.zip › SupplementaryFiles/Example2/ratrav_fig4.in]

NODE 0 1 2 3 4 5 6 7 
NODE 1 0 8 
NODE 2 0 
NODE 3 0 
NODE 4 0 9 10 11 
NODE 5 0 
NODE 6 0 12 13 14 15 16 17 
NODE 7 0 
NODE 8 1 
NODE 9 4 
NODE 10 4 18 
NODE 11 4 19 20 
NODE 12 6 21 
NODE 13 6 22 
NODE 14 6 
NODE 15 6 23 24 25 26 27 28 29 30 31 32 33 34 35 36 37 38 39 40 41 42 43 44 45 46 47 48 49 50 51 52 53 54 55 56 57 58 59 60 61 62 63 64 65 66 67 68 69 70 
NODE 16 6 71 72 73 
NODE 17 6 74 75 76 
NODE 18 10 
NODE 19 11 
NODE 20 11 77 78 79 80 81 
NODE 21 12 82 
NODE 22 13 
NODE 23 15 
NODE 24 15 
NODE 25 15 
NODE 26 15 
NODE 27 15 
NODE 28 15 
NODE 29 15 
NODE 30 15 
NODE 31 15 
NODE 32 15 
NODE 33 15 
NODE 34 15 
NODE 35 15 
NODE 36 15 
NODE 37 15 83 84 85 86 
NODE 38 15 
NODE 39 15 
NODE 40 15 
NODE 41 15 
NODE 42 15 
NODE 43 15 
NODE 44 15 
NODE 45 15 87 88 
NODE 46 15 
NODE 47 15 
NODE 48 15 
NODE 49 15 
NODE 50 15 
NODE 51 15 
NODE 52 15 
NODE 53 15 
NODE 54 15 
NODE 55 15 
NODE 56 15 
NODE 57 15 
NODE 58 15 
NODE 59 15 89 90 91 92 
NODE 60 15 
NODE 61 15 
NODE 62 15 93 94 95 96 97 98 99 100 101 
NODE 63 15 
NODE 64 15 
NODE 65 15 
NODE 66 15 
NODE 67 15 102 103 104 105 106 107 108 109 110 111 112 
NODE 68 15 
NODE 69 15 
NODE 70 15 
NODE 71 16 
NODE 72 16 
NODE 73 16 
NODE 74 17 113 114 115 116 117 118 119 120 121 122 123 124 125 126 127 128 129 130 131 132 133 134 135 
NODE 75 17 136 137 138 139 140 
NODE 76 17 
NODE 77 20 
NODE 78 20 
NODE 79 20 141 
NODE 80 20 
NODE 81 20 
NODE 82 21 
NODE 83 37 142 
NODE 84 37 
NODE 85 37 143 144 
NODE 86 37 
NODE 87 45 
NODE 88 45 145 
NODE 89 59 
NODE 90 59 
NODE 91 59 
NODE 92 59 
NODE 93 62 
NODE 94 62 146 147 
NODE 95 62 148 149 150 
NODE 96 62 
NODE 97 62 151 
NODE 98 62 152 153 
NODE 99 62 154 
NODE 100 62 
NODE 101 62 
NODE 102 67 
NODE 103 67 
NODE 104 67 
NODE 105 67 
NODE 106 67 
NODE 107 67 
NODE 108 67 155 156 
NODE 109 67 157 158 
NODE 110 67 
NODE 111 67 159 160 161 162 163 164 
NODE 112 67 
NODE 113 74 
NODE 114 74 165 
NODE 115 74 
NODE 116 74 
NODE 117 74 
NODE 118 74 
NODE 119 74 
NODE 120 74 
NODE 121 74 
NODE 122 74 
NODE 123 74 
NODE 124 74 166 
NODE 125 74 
NODE 126 74 
NODE 127 74 
NODE 128 74 167 168 169 170 
NODE 129 74 
NODE 130 74 
NODE 131 74 
NODE 132 74 
NODE 133 74 171 172 
NODE 134 74 
NODE 135 74 
NODE 136 75 
NODE 137 75 
NODE 138 75 
NODE 139 75 173 174 
NODE 140 75 175 
NODE 141 79 
NODE 142 83 176 177 178 179 180 
NODE 143 85 
NODE 144 85 
NODE 145 88 
NODE 146 94 181 
NODE 147 94 182 183 184 185 186 
NODE 148 95 
NODE 149 95 
NODE 150 95 
NODE 151 97 
NODE 152 98 
NODE 153 98 
NODE 154 99 
NODE 155 108 
NODE 156 108 
NODE 157 109 
NODE 158 109 187 
NODE 159 111 
NODE 160 111 
NODE 161 111 
NODE 162 111 188 189 
NODE 163 111 
NODE 164 111 
NODE 165 114 190 
NODE 166 124 
NODE 167 128 191 192 
NODE 168 128 
NODE 169 128 
NODE 170 128 
NODE 171 133 
NODE 172 133 
NODE 173 139 
NODE 174 139 193 
NODE 175 140 
NODE 176 142 194 
NODE 177 142 
NODE 178 142 
NODE 179 142 
NODE 180 142 
NODE 181 146 
NODE 182 147 
NODE 183 147 
NODE 184 147 
NODE 185 147 
NODE 186 147 
NODE 187 158 
NODE 188 162 
NODE 189 162 
NODE 190 165 195 196 
NODE 191 167 
NODE 192 167 
NODE 193 174 
NODE 194 176 
NODE 195 190 197 
NODE 196 190 
NODE 197 195 198 199 
NODE 198 197 
NODE 199 197
